# Supplementary material for: A direct effect of perception on action when grasping a cup
Source: Sci Rep. 2018 Jan 9;8:171. doi: 10.1038/s41598-017-18591-5 (PMC5760564; doi:10.1038/s41598-017-18591-5)
Supplement: Supplementary file 6 — Supplementary Information [file 41598_2017_18591_MOESM6_ESM.zip › SciRep_Data/S02instruct/S02_100instruct_Tr87.dat]

+1000000000000.00000000	+0.00000000	+0.00000000	+0.00000000	+0.00000000	+0.00000000	+0.00000000	+0	+0.00000000	+0.00000000	+0.00000000	+0.00000000	+0.00000000	+0.00000000	+0	+0.00000000	+0.00000000	+0.00000000	+0.00000000	+0.00000000	+0.00000000	+0
+1458241511.51259990	+21.51123047	-19.71826172	-9.81298828	+8.43750000	+7.71240234	-150.62255859	+2980	+21.12890625	-18.89648438	-10.22167969	-179.91210938	-81.87011719	+123.61816406	+3200	+17.05957031	-19.78857422	-9.76464844	-2.98828125	+4.70214844	-120.12451172	+2488
+1458241511.52090000	+21.59912109	-19.61718750	-9.66357422	+8.59130859	+7.22900391	-150.99609375	+2976	+21.27392578	-18.87451172	-10.16015625	+178.59375000	-81.47460938	+125.31005859	+3140	+16.96289063	-19.65673828	-9.77343750	-2.87841797	+5.53710938	-120.38818359	+2644
+1458241511.52510000	+21.62988281	-19.59960938	-9.61083984	+8.59130859	+7.07519531	-151.14990234	+2980	+21.32226563	-18.87451172	-10.13378906	+177.93457031	-81.32080078	+126.03515625	+3108	+16.92773438	-19.63916016	-9.76464844	-2.98828125	+5.62500000	-120.45410156	+2736
+1458241511.52930000	+21.64746094	-19.58203125	-9.58447266	+8.61328125	+6.98730469	-151.23779297	+2980	+21.35742188	-18.88330078	-10.12500000	+177.36328125	-81.21093750	+126.60644531	+3072	+16.93212891	-19.66113281	-9.76025391	-3.05419922	+5.51513672	-120.58593750	+2820
+1458241511.53340010	+21.65185547	-19.58203125	-9.58007813	+8.56933594	+6.98730469	-151.32568359	+2976	+21.37500000	-18.89648438	-10.12060547	+176.79199219	-81.14501953	+127.17773438	+3036	+16.94970703	-19.69628906	-9.77343750	-3.14208984	+5.40527344	-120.60791016	+2892
+1458241511.53760000	+21.63867188	-19.60400391	-9.58886719	+8.50341797	+7.03125000	-151.41357422	+2972	+21.37939453	-18.91845703	-10.12060547	+176.00097656	-81.12304688	+127.90283203	+3004	+16.96728516	-19.75781250	-9.79101563	-3.27392578	+5.20751953	-120.65185547	+2944
+1458241511.54590010	+21.59472656	-19.69189453	-9.67236328	+8.30566406	+7.31689453	-151.54541016	+2960	+21.33984375	-18.98876953	-10.16455078	+174.52880859	-81.23291016	+129.13330078	+2960	+17.05517578	-19.93798828	-9.82177734	-3.55957031	+4.70214844	-120.78369141	+2992
+1458241526.50200010	+9.43066406	-6.25781250	-0.68994141	+50.40527344	-9.14062500	-57.72216797	+2240	+9.40429688	-5.45800781	-0.34277344	+5.71289063	-16.08398438	+14.47998047	+1876	+6.85986328	-9.76904297	-0.64599609	+58.35937500	+1.51611328	-21.48925781	+1624
+1458241526.51029990	+9.42626953	-6.25781250	-0.68994141	+50.40527344	-9.09667969	-57.70019531	+2240	+9.40429688	-5.45800781	-0.34277344	+5.71289063	-16.01806641	+14.45800781	+1876	+6.84228516	-9.77783203	-0.65917969	+58.22753906	+1.47216797	-21.37939453	+1632
+1458241526.51860000	+9.42187500	-6.25341797	-0.68994141	+50.38330078	-9.00878906	-57.70019531	+2240	+9.39990234	-5.45800781	-0.34277344	+5.73486328	-15.97412109	+14.39208984	+1872	+6.82031250	-9.78662109	-0.67675781	+58.09570313	+1.40625000	-21.26953125	+1636
+1458241526.52280000	+9.41748047	-6.25341797	-0.68994141	+50.36132813	-8.96484375	-57.70019531	+2236	+9.39990234	-5.45800781	-0.34277344	+5.73486328	-15.95214844	+14.37011719	+1872	+6.81152344	-9.79101563	-0.68554688	+58.00781250	+1.36230469	-21.20361328	+1636
+1458241526.52700000	+9.41308594	-6.25341797	-0.69433594	+50.36132813	-8.92089844	-57.67822266	+2236	+9.39550781	-5.45800781	-0.34277344	+5.73486328	-15.93017578	+14.32617188	+1872	+6.79394531	-9.79541016	-0.69433594	+57.89794922	+1.31835938	-21.11572266	+1636
+1458241526.53110000	+9.41308594	-6.24902344	-0.69433594	+50.33935547	-8.87695313	-57.67822266	+2236	+9.39550781	-5.45361328	-0.34277344	+5.73486328	-15.88623047	+14.30419922	+1872	+6.78076172	-9.79980469	-0.70751953	+57.76611328	+1.27441406	-21.04980469	+1636
+1458241526.53530000	+9.40869141	-6.24902344	-0.69433594	+50.33935547	-8.85498047	-57.67822266	+2232	+9.39550781	-5.45361328	-0.34277344	+5.73486328	-15.86425781	+14.28222656	+1872	+6.76757813	-9.80859375	-0.71630859	+57.67822266	+1.23046875	-20.96191406	+1636
+1458241526.54360010	+9.40429688	-6.24902344	-0.69433594	+50.31738281	-8.78906250	-57.63427734	+2228	+9.39111328	-5.45361328	-0.34716797	+5.75683594	-15.79833984	+14.23828125	+1872	+6.73681641	-9.81738281	-0.73828125	+57.48046875	+1.16455078	-20.80810547	+1628
+1458241526.54780010	+9.39990234	-6.24902344	-0.69873047	+50.29541016	-8.76708984	-57.61230469	+2228	+9.39111328	-5.45361328	-0.34716797	+5.73486328	-15.77636719	+14.23828125	+1872	+6.72802734	-9.81738281	-0.74267578	+57.43652344	+1.14257813	-20.74218750	+1620
+1458241526.55609990	+9.39990234	-6.24902344	-0.69873047	+50.29541016	-8.72314453	-57.59033203	+2224	+9.39111328	-5.45361328	-0.34716797	+5.73486328	-15.73242188	+14.23828125	+1872	+6.72802734	-9.81738281	-0.74707031	+57.43652344	+1.16455078	-20.69824219	+1604
+1458241526.56030010	+9.39990234	-6.24902344	-0.69873047	+50.27343750	-8.72314453	-57.59033203	+2220	+9.38671875	-5.45361328	-0.34716797	+5.73486328	-15.73242188	+14.23828125	+1872	+6.73242188	-9.81738281	-0.74267578	+57.48046875	+1.18652344	-20.69824219	+1596
+1458241526.56450010	+9.39990234	-6.24902344	-0.69873047	+50.27343750	-8.72314453	-57.56835938	+2216	+9.38671875	-5.45361328	-0.35156250	+5.73486328	-15.71044922	+14.23828125	+1872	+6.73681641	-9.81298828	-0.73828125	+57.52441406	+1.23046875	-20.72021484	+1588
+1458241526.56859990	+9.39990234	-6.24902344	-0.70312500	+50.27343750	-8.72314453	-57.54638672	+2216	+9.38671875	-5.45361328	-0.35156250	+5.73486328	-15.68847656	+14.26025391	+1872	+6.74121094	-9.80859375	-0.73388672	+57.59033203	+1.25244141	-20.72021484	+1584
+1458241526.57279990	+9.39990234	-6.24902344	-0.70312500	+50.27343750	-8.72314453	-57.52441406	+2212	+9.38671875	-5.45361328	-0.35156250	+5.71289063	-15.68847656	+14.28222656	+1872	+6.75000000	-9.80419922	-0.72949219	+57.65625000	+1.29638672	-20.74218750	+1580
+1458241526.57699990	+9.39990234	-6.24902344	-0.70312500	+50.27343750	-8.72314453	-57.52441406	+2212	+9.38671875	-5.45361328	-0.35156250	+5.71289063	-15.66650391	+14.30419922	+1872	+6.75439453	-9.80419922	-0.72509766	+57.72216797	+1.31835938	-20.76416016	+1576
+1458241526.58110000	+9.39990234	-6.24902344	-0.70312500	+50.25146484	-8.72314453	-57.50244141	+2212	+9.38671875	-5.45361328	-0.35595703	+5.71289063	-15.66650391	+14.32617188	+1872	+6.75878906	-9.79980469	-0.72070313	+57.76611328	+1.36230469	-20.78613281	+1576
+1458241526.58940010	+9.39990234	-6.24902344	-0.70312500	+50.25146484	-8.72314453	-57.48046875	+2208	+9.38671875	-5.45361328	-0.35595703	+5.71289063	-15.64453125	+14.34814453	+1868	+6.77197266	-9.79101563	-0.70751953	+57.89794922	+1.40625000	-20.80810547	+1572
+1458241526.59360000	+9.39990234	-6.24902344	-0.70751953	+50.25146484	-8.72314453	-57.45849609	+2208	+9.38671875	-5.45361328	-0.35595703	+5.71289063	-15.62255859	+14.37011719	+1868	+6.77636719	-9.79101563	-0.70312500	+57.94189453	+1.45019531	-20.83007813	+1572
+1458241526.59780000	+9.39990234	-6.24902344	-0.70751953	+50.25146484	-8.72314453	-57.43652344	+2204	+9.38232422	-5.45361328	-0.36035156	+5.71289063	-15.60058594	+14.39208984	+1864	+6.78076172	-9.78662109	-0.69873047	+57.98583984	+1.47216797	-20.83007813	+1572
+1458241526.60190010	+9.39990234	-6.24902344	-0.70751953	+50.25146484	-8.70117188	-57.41455078	+2204	+9.38232422	-5.45361328	-0.36035156	+5.71289063	-15.60058594	+14.41406250	+1864	+6.78515625	-9.78222656	-0.69433594	+58.05175781	+1.51611328	-20.83007813	+1572
+1458241526.60610010	+9.39990234	-6.24902344	-0.70751953	+50.25146484	-8.70117188	-57.41455078	+2204	+9.38232422	-5.45361328	-0.36035156	+5.71289063	-15.57861328	+14.41406250	+1860	+6.78955078	-9.78222656	-0.68994141	+58.11767578	+1.56005859	-20.83007813	+1572
+1458241526.61439990	+9.39990234	-6.24902344	-0.71191406	+50.25146484	-8.67919922	-57.37060547	+2200	+9.38232422	-5.45361328	-0.36474609	+5.71289063	-15.51269531	+14.43603516	+1856	+6.79394531	-9.77783203	-0.68554688	+58.18359375	+1.60400391	-20.80810547	+1572
+1458241526.62280010	+9.39550781	-6.24902344	-0.71191406	+50.22949219	-8.63525391	-57.30468750	+2196	+9.37792969	-5.45361328	-0.36474609	+5.71289063	-15.46875000	+14.43603516	+1852	+6.79394531	-9.77343750	-0.68554688	+58.22753906	+1.62597656	-20.76416016	+1568
+1458241526.63109990	+9.39550781	-6.24902344	-0.71630859	+50.22949219	-8.59130859	-57.28271484	+2196	+9.37792969	-5.45361328	-0.36914063	+5.73486328	-15.40283203	+14.41406250	+1844	+6.78515625	-9.77343750	-0.68994141	+58.20556641	+1.62597656	-20.69824219	+1568
+1458241526.63529990	+9.39111328	-6.24902344	-0.71630859	+50.22949219	-8.56933594	-57.26074219	+2192	+9.37353516	-5.45361328	-0.36914063	+5.73486328	-15.35888672	+14.41406250	+1844	+6.78076172	-9.77343750	-0.69433594	+58.18359375	+1.62597656	-20.65429688	+1572
+1458241526.63940000	+9.39111328	-6.24902344	-0.72070313	+50.22949219	-8.54736328	-57.21679688	+2192	+9.37353516	-5.45361328	-0.36914063	+5.75683594	-15.33691406	+14.39208984	+1840	+6.77636719	-9.77783203	-0.69873047	+58.13964844	+1.62597656	-20.61035156	+1572
+1458241526.64360000	+9.39111328	-6.24902344	-0.72070313	+50.22949219	-8.50341797	-57.19482422	+2188	+9.37353516	-5.44921875	-0.36914063	+5.75683594	-15.29296875	+14.39208984	+1840	+6.77197266	-9.77783203	-0.70312500	+58.11767578	+1.62597656	-20.56640625	+1572
+1458241526.64780000	+9.38671875	-6.24902344	-0.72070313	+50.20751953	-8.48144531	-57.17285156	+2184	+9.36914063	-5.44921875	-0.36914063	+5.75683594	-15.27099609	+14.37011719	+1836	+6.76318359	-9.77783203	-0.70751953	+58.09570313	+1.60400391	-20.52246094	+1568
+1458241526.65610000	+9.38671875	-6.24902344	-0.72509766	+50.20751953	-8.45947266	-57.15087891	+2180	+9.36914063	-5.44921875	-0.37353516	+5.75683594	-15.22705078	+14.37011719	+1832	+6.75439453	-9.78222656	-0.71191406	+58.05175781	+1.58203125	-20.43457031	+1568
+1458241526.66020010	+9.38232422	-6.24902344	-0.72509766	+50.20751953	-8.43750000	-57.12890625	+2176	+9.36914063	-5.44921875	-0.37353516	+5.75683594	-15.20507813	+14.34814453	+1832	+6.75439453	-9.78222656	-0.71630859	+58.02978516	+1.58203125	-20.41259766	+1564
+1458241526.66440010	+9.38232422	-6.24902344	-0.72509766	+50.20751953	-8.41552734	-57.12890625	+2176	+9.36914063	-5.44921875	-0.37353516	+5.75683594	-15.20507813	+14.34814453	+1828	+6.75000000	-9.78222656	-0.71630859	+58.00781250	+1.58203125	-20.39062500	+1564
+1458241526.66860010	+9.38232422	-6.24902344	-0.72509766	+50.20751953	-8.41552734	-57.12890625	+2172	+9.36914063	-5.44921875	-0.37353516	+5.75683594	-15.18310547	+14.34814453	+1828	+6.75000000	-9.78222656	-0.71630859	+58.00781250	+1.58203125	-20.36865234	+1560
+1458241526.67269990	+9.38232422	-6.24902344	-0.72509766	+50.20751953	-8.41552734	-57.10693359	+2168	+9.36914063	-5.44921875	-0.37353516	+5.75683594	-15.18310547	+14.37011719	+1824	+6.75000000	-9.78222656	-0.71630859	+58.00781250	+1.58203125	-20.34667969	+1556
+1458241526.67689990	+9.38232422	-6.24902344	-0.72509766	+50.18554688	-8.41552734	-57.10693359	+2164	+9.36914063	-5.44921875	-0.37353516	+5.75683594	-15.18310547	+14.37011719	+1824	+6.75000000	-9.78222656	-0.71630859	+58.00781250	+1.58203125	-20.34667969	+1552
+1458241526.68109990	+9.38232422	-6.24902344	-0.72509766	+50.18554688	-8.41552734	-57.10693359	+2164	+9.36914063	-5.45361328	-0.37353516	+5.75683594	-15.18310547	+14.37011719	+1820	+6.75000000	-9.77783203	-0.71630859	+58.02978516	+1.60400391	-20.34667969	+1552
+1458241526.68520000	+9.38232422	-6.24902344	-0.72509766	+50.18554688	-8.41552734	-57.10693359	+2160	+9.36914063	-5.45361328	-0.37353516	+5.75683594	-15.18310547	+14.37011719	+1820	+6.75439453	-9.77783203	-0.71630859	+58.05175781	+1.60400391	-20.34667969	+1552
+1458241526.69359990	+9.38232422	-6.24902344	-0.72509766	+50.18554688	-8.41552734	-57.10693359	+2156	+9.36914063	-5.45361328	-0.37353516	+5.73486328	-15.18310547	+14.39208984	+1816	+6.75878906	-9.77343750	-0.71191406	+58.09570313	+1.62597656	-20.36865234	+1548
+1458241526.69770000	+9.38671875	-6.24902344	-0.72509766	+50.18554688	-8.43750000	-57.10693359	+2152	+9.36914063	-5.45361328	-0.37353516	+5.73486328	-15.18310547	+14.39208984	+1816	+6.76318359	-9.77343750	-0.70751953	+58.13964844	+1.64794922	-20.36865234	+1548
+1458241526.70610000	+9.38671875	-6.24902344	-0.72509766	+50.18554688	-8.43750000	-57.10693359	+2152	+9.36914063	-5.45361328	-0.37353516	+5.73486328	-15.18310547	+14.41406250	+1812	+6.76757813	-9.76904297	-0.70312500	+58.18359375	+1.66992188	-20.39062500	+1548
+1458241526.71020010	+9.38671875	-6.24902344	-0.72509766	+50.18554688	-8.43750000	-57.10693359	+2148	+9.36914063	-5.45361328	-0.37353516	+5.73486328	-15.18310547	+14.41406250	+1808	+6.77197266	-9.76904297	-0.69873047	+58.20556641	+1.66992188	-20.41259766	+1548
+1458241526.71860000	+9.38671875	-6.24902344	-0.72509766	+50.18554688	-8.43750000	-57.10693359	+2144	+9.36914063	-5.45361328	-0.37353516	+5.73486328	-15.18310547	+14.41406250	+1808	+6.77636719	-9.76464844	-0.69873047	+58.24951172	+1.69189453	-20.43457031	+1552
+1458241526.72690010	+9.38671875	-6.24902344	-0.72509766	+50.18554688	-8.43750000	-57.10693359	+2144	+9.36914063	-5.45361328	-0.37353516	+5.73486328	-15.20507813	+14.41406250	+1804	+6.78515625	-9.76464844	-0.69433594	+58.29345703	+1.71386719	-20.45654297	+1552
+1458241526.73519990	+9.38671875	-6.24902344	-0.72509766	+50.18554688	-8.43750000	-57.10693359	+2140	+9.36914063	-5.45361328	-0.37353516	+5.73486328	-15.20507813	+14.43603516	+1800	+6.78515625	-9.76464844	-0.69433594	+58.29345703	+1.71386719	-20.45654297	+1556
+1458241526.74350000	+9.38671875	-6.24902344	-0.72509766	+50.16357422	-8.45947266	-57.10693359	+2140	+9.36914063	-5.45361328	-0.37353516	+5.73486328	-15.20507813	+14.43603516	+1800	+6.78515625	-9.76464844	-0.69433594	+58.29345703	+1.71386719	-20.45654297	+1556
+1458241526.74770000	+9.38671875	-6.24902344	-0.72509766	+50.16357422	-8.45947266	-57.10693359	+2140	+9.36914063	-5.45361328	-0.37353516	+5.73486328	-15.20507813	+14.43603516	+1800	+6.78515625	-9.76464844	-0.69433594	+58.29345703	+1.69189453	-20.45654297	+1556
+1458241526.75600000	+9.38671875	-6.24902344	-0.72509766	+50.16357422	-8.45947266	-57.10693359	+2136	+9.36914063	-5.45361328	-0.37353516	+5.73486328	-15.20507813	+14.43603516	+1796	+6.78076172	-9.76464844	-0.69433594	+58.27148438	+1.69189453	-20.45654297	+1556
+1458241526.76020000	+9.38671875	-6.24902344	-0.72509766	+50.16357422	-8.45947266	-57.10693359	+2136	+9.36914063	-5.45361328	-0.37353516	+5.73486328	-15.20507813	+14.41406250	+1796	+6.78076172	-9.76464844	-0.69433594	+58.27148438	+1.69189453	-20.43457031	+1556
+1458241526.76850010	+9.38671875	-6.25341797	-0.72509766	+50.16357422	-8.43750000	-57.10693359	+2132	+9.36914063	-5.45361328	-0.37353516	+5.73486328	-15.20507813	+14.41406250	+1792	+6.78076172	-9.76464844	-0.69873047	+58.24951172	+1.69189453	-20.43457031	+1556
+1458241526.77270010	+9.38671875	-6.25341797	-0.72509766	+50.16357422	-8.43750000	-57.10693359	+2132	+9.36914063	-5.45361328	-0.37353516	+5.71289063	-15.20507813	+14.41406250	+1792	+6.78076172	-9.76464844	-0.69873047	+58.22753906	+1.66992188	-20.43457031	+1556
+1458241526.78099990	+9.38671875	-6.25341797	-0.72509766	+50.16357422	-8.43750000	-57.10693359	+2132	+9.36914063	-5.45361328	-0.37353516	+5.71289063	-15.20507813	+14.41406250	+1792	+6.77636719	-9.76904297	-0.69873047	+58.22753906	+1.66992188	-20.43457031	+1556
+1458241526.78520010	+9.38671875	-6.25341797	-0.72509766	+50.16357422	-8.43750000	-57.10693359	+2132	+9.36914063	-5.45361328	-0.37353516	+5.71289063	-15.20507813	+14.41406250	+1792	+6.77636719	-9.76904297	-0.69873047	+58.20556641	+1.66992188	-20.43457031	+1556
+1458241526.79349990	+9.38671875	-6.25341797	-0.72509766	+50.14160156	-8.43750000	-57.12890625	+2128	+9.36914063	-5.45361328	-0.37353516	+5.71289063	-15.22705078	+14.39208984	+1792	+6.77636719	-9.76904297	-0.69873047	+58.20556641	+1.66992188	-20.43457031	+1556
+1458241526.80189990	+9.38671875	-6.25341797	-0.72509766	+50.14160156	-8.45947266	-57.12890625	+2128	+9.36914063	-5.45800781	-0.37353516	+5.71289063	-15.22705078	+14.39208984	+1788	+6.77636719	-9.76904297	-0.69873047	+58.18359375	+1.66992188	-20.43457031	+1552
+1458241526.80600000	+9.38671875	-6.25341797	-0.72509766	+50.14160156	-8.45947266	-57.12890625	+2128	+9.36914063	-5.45800781	-0.37353516	+5.71289063	-15.22705078	+14.39208984	+1788	+6.77636719	-9.76904297	-0.69873047	+58.18359375	+1.66992188	-20.43457031	+1552
+1458241526.81430010	+9.39111328	-6.25341797	-0.72509766	+50.11962891	-8.45947266	-57.15087891	+2128	+9.37353516	-5.45800781	-0.36914063	+5.69091797	-15.24902344	+14.39208984	+1788	+6.77636719	-9.76904297	-0.69873047	+58.20556641	+1.66992188	-20.43457031	+1552
+1458241526.81850000	+9.39111328	-6.25781250	-0.72509766	+50.11962891	-8.48144531	-57.15087891	+2128	+9.37353516	-5.45800781	-0.36914063	+5.69091797	-15.27099609	+14.41406250	+1788	+6.77636719	-9.76904297	-0.69873047	+58.20556641	+1.66992188	-20.43457031	+1552
+1458241526.82680010	+9.39111328	-6.25781250	-0.72509766	+50.09765625	-8.50341797	-57.15087891	+2128	+9.37353516	-5.46240234	-0.36914063	+5.66894531	-15.29296875	+14.41406250	+1788	+6.78076172	-9.76904297	-0.69873047	+58.20556641	+1.66992188	-20.45654297	+1552
+1458241526.83100010	+9.39111328	-6.25781250	-0.72509766	+50.09765625	-8.50341797	-57.17285156	+2128	+9.37353516	-5.46240234	-0.36914063	+5.66894531	-15.29296875	+14.41406250	+1788	+6.78076172	-9.76904297	-0.69873047	+58.22753906	+1.66992188	-20.45654297	+1552
+1458241526.83520010	+9.39550781	-6.25781250	-0.72509766	+50.09765625	-8.50341797	-57.17285156	+2128	+9.37353516	-5.46240234	-0.37353516	+5.64697266	-15.31494141	+14.43603516	+1788	+6.78076172	-9.76904297	-0.69433594	+58.22753906	+1.69189453	-20.47851563	+1552
+1458241526.83929990	+9.39550781	-6.25781250	-0.72070313	+50.07568359	-8.52539063	-57.17285156	+2128	+9.37353516	-5.46240234	-0.37353516	+5.64697266	-15.31494141	+14.43603516	+1788	+6.78515625	-9.76904297	-0.69433594	+58.22753906	+1.69189453	-20.47851563	+1552
+1458241526.84349990	+9.39550781	-6.26220703	-0.72070313	+50.07568359	-8.52539063	-57.17285156	+2132	+9.37792969	-5.46679688	-0.37353516	+5.62500000	-15.31494141	+14.43603516	+1788	+6.78515625	-9.76904297	-0.69433594	+58.24951172	+1.69189453	-20.50048828	+1552
+1458241526.84770010	+9.39550781	-6.26220703	-0.72070313	+50.07568359	-8.52539063	-57.19482422	+2132	+9.37792969	-5.46679688	-0.37353516	+5.62500000	-15.33691406	+14.43603516	+1788	+6.78515625	-9.76464844	-0.69433594	+58.24951172	+1.69189453	-20.50048828	+1556
+1458241526.85599990	+9.39550781	-6.26220703	-0.72070313	+50.05371094	-8.52539063	-57.19482422	+2132	+9.37792969	-5.46679688	-0.37353516	+5.62500000	-15.33691406	+14.43603516	+1792	+6.78955078	-9.76464844	-0.68994141	+58.24951172	+1.71386719	-20.52246094	+1556
+1458241526.86019990	+9.39550781	-6.26220703	-0.72070313	+50.05371094	-8.52539063	-57.19482422	+2132	+9.37792969	-5.46679688	-0.37353516	+5.60302734	-15.33691406	+14.41406250	+1792	+6.78955078	-9.76904297	-0.68994141	+58.24951172	+1.71386719	-20.52246094	+1556
+1458241526.86430000	+9.39550781	-6.26220703	-0.72070313	+50.05371094	-8.52539063	-57.21679688	+2136	+9.37792969	-5.46679688	-0.37353516	+5.60302734	-15.33691406	+14.41406250	+1792	+6.78955078	-9.76904297	-0.68994141	+58.24951172	+1.71386719	-20.52246094	+1556
+1458241526.86850000	+9.39550781	-6.26220703	-0.72070313	+50.03173828	-8.50341797	-57.21679688	+2136	+9.37792969	-5.46679688	-0.37353516	+5.60302734	-15.33691406	+14.41406250	+1792	+6.78515625	-9.76904297	-0.68994141	+58.22753906	+1.71386719	-20.52246094	+1556
+1458241526.87270000	+9.39550781	-6.26220703	-0.72070313	+50.03173828	-8.50341797	-57.21679688	+2136	+9.37792969	-5.46679688	-0.37353516	+5.60302734	-15.33691406	+14.39208984	+1792	+6.78515625	-9.76904297	-0.69433594	+58.20556641	+1.69189453	-20.52246094	+1556
+1458241526.87680010	+9.39550781	-6.26220703	-0.72070313	+50.03173828	-8.50341797	-57.23876953	+2136	+9.37792969	-5.46679688	-0.37353516	+5.60302734	-15.33691406	+14.39208984	+1792	+6.78515625	-9.76904297	-0.69433594	+58.20556641	+1.69189453	-20.52246094	+1556
+1458241526.88100000	+9.39550781	-6.26220703	-0.72070313	+50.03173828	-8.48144531	-57.23876953	+2136	+9.37792969	-5.46679688	-0.37353516	+5.60302734	-15.33691406	+14.37011719	+1792	+6.78076172	-9.76904297	-0.69433594	+58.18359375	+1.69189453	-20.52246094	+1556
+1458241526.88520000	+9.39111328	-6.26220703	-0.72070313	+50.03173828	-8.48144531	-57.23876953	+2136	+9.37792969	-5.46679688	-0.37353516	+5.60302734	-15.33691406	+14.37011719	+1792	+6.78076172	-9.77343750	-0.69433594	+58.16162109	+1.69189453	-20.50048828	+1556
+1458241526.88930010	+9.39111328	-6.26220703	-0.72070313	+50.03173828	-8.48144531	-57.23876953	+2136	+9.37792969	-5.46679688	-0.37353516	+5.60302734	-15.33691406	+14.34814453	+1792	+6.78076172	-9.77343750	-0.69433594	+58.16162109	+1.69189453	-20.50048828	+1556
+1458241526.89350010	+9.39111328	-6.26220703	-0.72070313	+50.03173828	-8.45947266	-57.26074219	+2136	+9.37792969	-5.46679688	-0.37353516	+5.60302734	-15.31494141	+14.34814453	+1796	+6.77636719	-9.77343750	-0.69873047	+58.13964844	+1.66992188	-20.50048828	+1556
+1458241526.90179990	+9.39111328	-6.26220703	-0.72070313	+50.03173828	-8.45947266	-57.26074219	+2136	+9.37792969	-5.46679688	-0.37353516	+5.62500000	-15.31494141	+14.32617188	+1796	+6.77636719	-9.77343750	-0.69873047	+58.11767578	+1.66992188	-20.50048828	+1556
+1458241526.90599990	+9.39111328	-6.26220703	-0.72070313	+50.00976563	-8.45947266	-57.26074219	+2136	+9.37792969	-5.46679688	-0.37353516	+5.62500000	-15.31494141	+14.32617188	+1796	+6.77197266	-9.77783203	-0.69873047	+58.09570313	+1.66992188	-20.47851563	+1556
+1458241526.91010000	+9.39111328	-6.26220703	-0.72070313	+50.00976563	-8.45947266	-57.26074219	+2136	+9.37792969	-5.46679688	-0.37353516	+5.62500000	-15.31494141	+14.32617188	+1796	+6.77197266	-9.77783203	-0.69873047	+58.09570313	+1.66992188	-20.47851563	+1556
+1458241526.91849990	+9.39111328	-6.26220703	-0.72070313	+50.00976563	-8.43750000	-57.28271484	+2136	+9.37792969	-5.46679688	-0.37353516	+5.62500000	-15.31494141	+14.32617188	+1800	+6.77197266	-9.77783203	-0.70312500	+58.07373047	+1.66992188	-20.47851563	+1552
+1458241526.92260000	+9.39111328	-6.26220703	-0.72070313	+50.00976563	-8.43750000	-57.28271484	+2136	+9.37792969	-5.46679688	-0.37353516	+5.62500000	-15.31494141	+14.32617188	+1800	+6.77197266	-9.77783203	-0.70312500	+58.07373047	+1.66992188	-20.47851563	+1552
+1458241526.93100000	+9.39111328	-6.26660156	-0.72070313	+50.00976563	-8.43750000	-57.28271484	+2136	+9.37792969	-5.46679688	-0.37353516	+5.62500000	-15.31494141	+14.32617188	+1800	+6.77197266	-9.77783203	-0.69873047	+58.07373047	+1.66992188	-20.50048828	+1552
+1458241526.93510010	+9.39111328	-6.26660156	-0.72070313	+50.00976563	-8.43750000	-57.30468750	+2136	+9.37792969	-5.46679688	-0.37353516	+5.62500000	-15.31494141	+14.32617188	+1804	+6.77636719	-9.77783203	-0.69873047	+58.09570313	+1.66992188	-20.50048828	+1552
+1458241526.93930010	+9.39111328	-6.26660156	-0.72070313	+50.00976563	-8.43750000	-57.30468750	+2136	+9.37792969	-5.46679688	-0.37353516	+5.62500000	-15.31494141	+14.32617188	+1804	+6.77636719	-9.77783203	-0.69873047	+58.09570313	+1.69189453	-20.52246094	+1552
+1458241526.94350000	+9.39111328	-6.26660156	-0.71630859	+50.03173828	-8.43750000	-57.30468750	+2136	+9.37792969	-5.46679688	-0.37353516	+5.62500000	-15.31494141	+14.32617188	+1804	+6.77636719	-9.77343750	-0.69873047	+58.09570313	+1.69189453	-20.52246094	+1552
+1458241526.95180010	+9.39550781	-6.26660156	-0.71630859	+50.03173828	-8.45947266	-57.30468750	+2140	+9.37792969	-5.46679688	-0.37353516	+5.62500000	-15.31494141	+14.32617188	+1804	+6.78076172	-9.77343750	-0.69433594	+58.11767578	+1.69189453	-20.54443359	+1552
+1458241526.95600010	+9.39550781	-6.26660156	-0.71630859	+50.03173828	-8.45947266	-57.30468750	+2140	+9.37792969	-5.46679688	-0.37353516	+5.62500000	-15.31494141	+14.32617188	+1804	+6.78076172	-9.77343750	-0.69433594	+58.13964844	+1.71386719	-20.54443359	+1552
+1458241526.96009990	+9.39550781	-6.26660156	-0.71630859	+50.03173828	-8.45947266	-57.32666016	+2140	+9.37792969	-5.46679688	-0.37353516	+5.62500000	-15.31494141	+14.32617188	+1804	+6.78076172	-9.77343750	-0.69433594	+58.13964844	+1.71386719	-20.56640625	+1552
+1458241526.96429990	+9.39550781	-6.26660156	-0.71630859	+50.03173828	-8.45947266	-57.32666016	+2140	+9.37792969	-5.46679688	-0.37353516	+5.62500000	-15.31494141	+14.32617188	+1808	+6.78515625	-9.77343750	-0.68994141	+58.16162109	+1.71386719	-20.56640625	+1552
+1458241526.96840000	+9.39550781	-6.26660156	-0.71630859	+50.03173828	-8.45947266	-57.32666016	+2140	+9.37792969	-5.46679688	-0.37353516	+5.62500000	-15.31494141	+14.32617188	+1808	+6.78515625	-9.77343750	-0.68994141	+58.18359375	+1.73583984	-20.58837891	+1556
+1458241526.97260000	+9.39550781	-6.26660156	-0.71630859	+50.03173828	-8.45947266	-57.32666016	+2140	+9.37792969	-5.46679688	-0.37353516	+5.62500000	-15.33691406	+14.32617188	+1808	+6.78515625	-9.77343750	-0.68994141	+58.18359375	+1.73583984	-20.58837891	+1556
+1458241526.97680000	+9.39550781	-6.26660156	-0.71630859	+50.03173828	-8.45947266	-57.34863281	+2140	+9.37792969	-5.46679688	-0.37353516	+5.62500000	-15.33691406	+14.32617188	+1808	+6.78955078	-9.77343750	-0.68994141	+58.18359375	+1.73583984	-20.61035156	+1556
+1458241526.98510000	+9.39550781	-6.26660156	-0.71630859	+50.03173828	-8.45947266	-57.34863281	+2140	+9.37792969	-5.46679688	-0.37353516	+5.62500000	-15.33691406	+14.32617188	+1808	+6.78955078	-9.77343750	-0.68994141	+58.16162109	+1.73583984	-20.63232422	+1556
+1458241526.98930000	+9.39550781	-6.26660156	-0.71630859	+50.03173828	-8.45947266	-57.34863281	+2140	+9.37792969	-5.46679688	-0.37353516	+5.64697266	-15.33691406	+14.32617188	+1808	+6.78515625	-9.77343750	-0.68994141	+58.16162109	+1.73583984	-20.63232422	+1556
+1458241526.99760010	+9.39550781	-6.26660156	-0.71630859	+50.05371094	-8.45947266	-57.37060547	+2144	+9.37792969	-5.46679688	-0.37353516	+5.64697266	-15.33691406	+14.32617188	+1808	+6.78515625	-9.77783203	-0.69433594	+58.11767578	+1.71386719	-20.63232422	+1560
+1458241527.00180010	+9.39550781	-6.26660156	-0.71630859	+50.05371094	-8.45947266	-57.37060547	+2144	+9.37792969	-5.46679688	-0.37353516	+5.64697266	-15.33691406	+14.30419922	+1808	+6.78076172	-9.77783203	-0.69433594	+58.09570313	+1.69189453	-20.63232422	+1560
+1458241527.00589990	+9.39550781	-6.26660156	-0.71630859	+50.05371094	-8.45947266	-57.39257813	+2144	+9.37792969	-5.46679688	-0.37353516	+5.64697266	-15.33691406	+14.30419922	+1808	+6.78076172	-9.78222656	-0.69433594	+58.07373047	+1.69189453	-20.63232422	+1560
+1458241527.01009990	+9.39550781	-6.26660156	-0.71630859	+50.05371094	-8.45947266	-57.39257813	+2144	+9.37792969	-5.46679688	-0.37353516	+5.64697266	-15.35888672	+14.30419922	+1808	+6.77636719	-9.78222656	-0.69873047	+58.05175781	+1.66992188	-20.63232422	+1560
+1458241527.01840000	+9.39550781	-6.26660156	-0.71630859	+50.07568359	-8.45947266	-57.41455078	+2144	+9.38232422	-5.46679688	-0.37353516	+5.64697266	-15.35888672	+14.28222656	+1812	+6.77197266	-9.78662109	-0.70312500	+57.98583984	+1.62597656	-20.65429688	+1560
+1458241527.02259990	+9.39550781	-6.26220703	-0.71630859	+50.07568359	-8.45947266	-57.41455078	+2148	+9.38232422	-5.46679688	-0.36914063	+5.64697266	-15.38085938	+14.28222656	+1812	+6.77197266	-9.78662109	-0.70312500	+57.96386719	+1.62597656	-20.65429688	+1560
+1458241527.02679990	+9.39550781	-6.26220703	-0.71630859	+50.07568359	-8.48144531	-57.43652344	+2148	+9.38232422	-5.46679688	-0.36914063	+5.64697266	-15.38085938	+14.28222656	+1812	+6.77197266	-9.79101563	-0.70312500	+57.94189453	+1.60400391	-20.67626953	+1560
+1458241527.03090000	+9.39990234	-6.26220703	-0.71630859	+50.07568359	-8.48144531	-57.43652344	+2148	+9.38232422	-5.46679688	-0.36914063	+5.64697266	-15.40283203	+14.28222656	+1812	+6.77197266	-9.79101563	-0.70751953	+57.91992188	+1.58203125	-20.67626953	+1556
+1458241527.03510000	+9.39990234	-6.26220703	-0.71191406	+50.07568359	-8.48144531	-57.45849609	+2148	+9.38232422	-5.46679688	-0.36914063	+5.64697266	-15.40283203	+14.28222656	+1812	+6.77197266	-9.79101563	-0.70751953	+57.91992188	+1.56005859	-20.69824219	+1556
+1458241527.03930000	+9.39990234	-6.26220703	-0.71191406	+50.09765625	-8.50341797	-57.45849609	+2148	+9.38232422	-5.46679688	-0.36914063	+5.64697266	-15.42480469	+14.28222656	+1812	+6.77197266	-9.79101563	-0.70312500	+57.91992188	+1.56005859	-20.74218750	+1556
+1458241527.04340000	+9.39990234	-6.26220703	-0.71191406	+50.09765625	-8.52539063	-57.45849609	+2152	+9.38671875	-5.46679688	-0.36914063	+5.62500000	-15.44677734	+14.28222656	+1816	+6.77636719	-9.79101563	-0.70312500	+57.91992188	+1.53808594	-20.76416016	+1556
+1458241527.04760000	+9.40429688	-6.26220703	-0.71191406	+50.09765625	-8.54736328	-57.48046875	+2152	+9.38671875	-5.46679688	-0.36474609	+5.62500000	-15.46875000	+14.30419922	+1816	+6.77636719	-9.78662109	-0.70312500	+57.94189453	+1.53808594	-20.78613281	+1556
+1458241527.05590010	+9.40429688	-6.26220703	-0.70751953	+50.09765625	-8.59130859	-57.50244141	+2152	+9.38671875	-5.46679688	-0.36474609	+5.60302734	-15.51269531	+14.32617188	+1816	+6.78515625	-9.78222656	-0.69433594	+57.98583984	+1.51611328	-20.87402344	+1556
+1458241527.06010010	+9.40869141	-6.26220703	-0.70751953	+50.09765625	-8.61328125	-57.52441406	+2156	+9.39111328	-5.46679688	-0.36474609	+5.60302734	-15.55664063	+14.34814453	+1816	+6.79394531	-9.78222656	-0.69433594	+58.00781250	+1.51611328	-20.89599609	+1560
+1458241527.06419990	+9.40869141	-6.26220703	-0.70751953	+50.09765625	-8.65722656	-57.52441406	+2156	+9.39111328	-5.46679688	-0.36035156	+5.58105469	-15.57861328	+14.37011719	+1820	+6.79833984	-9.77783203	-0.68994141	+58.05175781	+1.51611328	-20.93994141	+1560
+1458241527.06839990	+9.41308594	-6.26220703	-0.70312500	+50.09765625	-8.67919922	-57.54638672	+2156	+9.39550781	-5.46679688	-0.36035156	+5.55908203	-15.62255859	+14.39208984	+1820	+6.80273438	-9.77783203	-0.68554688	+58.07373047	+1.51611328	-20.98388672	+1564
+1458241527.07259990	+9.41308594	-6.26220703	-0.70312500	+50.09765625	-8.72314453	-57.54638672	+2160	+9.39550781	-5.46240234	-0.35595703	+5.53710938	-15.64453125	+14.41406250	+1820	+6.80712891	-9.77343750	-0.68115234	+58.09570313	+1.49414063	-21.02783203	+1568
+1458241527.07670000	+9.41748047	-6.25781250	-0.69873047	+50.07568359	-8.76708984	-57.56835938	+2160	+9.39550781	-5.46240234	-0.35595703	+5.51513672	-15.68847656	+14.45800781	+1820	+6.81591797	-9.76904297	-0.67675781	+58.11767578	+1.49414063	-21.07177734	+1568
+1458241527.08090000	+9.42187500	-6.25781250	-0.69873047	+50.07568359	-8.81103516	-57.56835938	+2160	+9.39990234	-5.46240234	-0.35156250	+5.49316406	-15.73242188	+14.47998047	+1820	+6.82031250	-9.76904297	-0.67675781	+58.13964844	+1.47216797	-21.11572266	+1572
+1458241527.08509990	+9.42187500	-6.25781250	-0.69433594	+50.07568359	-8.83300781	-57.59033203	+2164	+9.40429688	-5.46240234	-0.35156250	+5.47119141	-15.75439453	+14.50195313	+1824	+6.82470703	-9.76464844	-0.67236328	+58.16162109	+1.45019531	-21.15966797	+1576
+1458241527.08920000	+9.42626953	-6.25781250	-0.69433594	+50.07568359	-8.87695313	-57.59033203	+2164	+9.40429688	-5.45800781	-0.34716797	+5.44921875	-15.79833984	+14.54589844	+1824	+6.82910156	-9.76464844	-0.67236328	+58.16162109	+1.40625000	-21.20361328	+1576
+1458241527.09760000	+9.43066406	-6.25341797	-0.68554688	+50.05371094	-8.96484375	-57.61230469	+2168	+9.41308594	-5.45800781	-0.33837891	+5.38330078	-15.88623047	+14.58984375	+1832	+6.82910156	-9.76025391	-0.67675781	+58.09570313	+1.31835938	-21.24755859	+1580
+1458241527.10170010	+9.43505859	-6.24902344	-0.68554688	+50.03173828	-9.00878906	-57.61230469	+2172	+9.41308594	-5.45361328	-0.33398438	+5.33935547	-15.90820313	+14.61181641	+1832	+6.82910156	-9.76025391	-0.68115234	+58.05175781	+1.25244141	-21.26953125	+1580
+1458241527.10590000	+9.43505859	-6.24902344	-0.68115234	+50.00976563	-9.03076172	-57.59033203	+2172	+9.41748047	-5.45361328	-0.32958984	+5.29541016	-15.93017578	+14.63378906	+1836	+6.82910156	-9.76025391	-0.68554688	+58.00781250	+1.18652344	-21.29150391	+1584
+1458241527.11010000	+9.43945313	-6.24462891	-0.68115234	+49.98779297	-9.07470703	-57.59033203	+2176	+9.42187500	-5.45361328	-0.32958984	+5.27343750	-15.95214844	+14.67773438	+1836	+6.82470703	-9.76025391	-0.68994141	+57.94189453	+1.09863281	-21.29150391	+1584
+1458241527.11420010	+9.43945313	-6.24462891	-0.67675781	+49.96582031	-9.11865234	-57.56835938	+2180	+9.42626953	-5.44921875	-0.32519531	+5.20751953	-15.95214844	+14.69970703	+1840	+6.82031250	-9.76025391	-0.69433594	+57.85400391	+1.01074219	-21.29150391	+1588
+1458241527.11840010	+9.44384766	-6.24023438	-0.67675781	+49.92187500	-9.16259766	-57.54638672	+2180	+9.42626953	-5.44921875	-0.32080078	+5.16357422	-15.97412109	+14.72167969	+1844	+6.81591797	-9.76025391	-0.70312500	+57.76611328	+0.92285156	-21.26953125	+1588
+1458241527.12249990	+9.44384766	-6.24023438	-0.67236328	+49.89990234	-9.20654297	-57.52441406	+2184	+9.43066406	-5.44482422	-0.31640625	+5.11962891	-15.99609375	+14.76562500	+1848	+6.81152344	-9.76025391	-0.71191406	+57.67822266	+0.83496094	-21.26953125	+1588
+1458241527.13089990	+9.44824219	-6.23583984	-0.66796875	+49.81201172	-9.29443359	-57.43652344	+2188	+9.43945313	-5.44042969	-0.31201172	+4.98779297	-16.01806641	+14.87548828	+1856	+6.80273438	-9.76025391	-0.72509766	+57.48046875	+0.61523438	-21.24755859	+1588
+1458241527.13500000	+9.45263672	-6.23144531	-0.66796875	+49.79003906	-9.33837891	-57.39257813	+2188	+9.43945313	-5.44042969	-0.30761719	+4.94384766	-16.01806641	+14.91943359	+1860	+6.79833984	-9.76025391	-0.73388672	+57.41455078	+0.52734375	-21.24755859	+1588
+1458241527.13920000	+9.45263672	-6.22705078	-0.66357422	+49.74609375	-9.40429688	-57.32666016	+2192	+9.44384766	-5.43603516	-0.30761719	+4.87792969	-16.01806641	+15.00732422	+1864	+6.79833984	-9.76025391	-0.74267578	+57.32666016	+0.41748047	-21.24755859	+1584
+1458241527.14750000	+9.45703125	-6.22265625	-0.66357422	+49.65820313	-9.55810547	-57.21679688	+2196	+9.45263672	-5.43164063	-0.30322266	+4.74609375	-16.04003906	+15.18310547	+1872	+6.80273438	-9.75146484	-0.75146484	+57.26074219	+0.24169922	-21.24755859	+1580
+1458241527.15170000	+9.46142578	-6.21826172	-0.65917969	+49.61425781	-9.64599609	-57.15087891	+2200	+9.45263672	-5.42724609	-0.29882813	+4.65820313	-16.04003906	+15.29296875	+1876	+6.80712891	-9.74267578	-0.75146484	+57.26074219	+0.17578125	-21.26953125	+1576
+1458241527.15590000	+9.46582031	-6.21386719	-0.65917969	+49.59228516	-9.73388672	-57.06298828	+2200	+9.45703125	-5.42285156	-0.29882813	+4.59228516	-16.06201172	+15.42480469	+1880	+6.81591797	-9.73388672	-0.75146484	+57.26074219	+0.08789063	-21.31347656	+1576
+1458241527.16420010	+9.47460938	-6.20947266	-0.65917969	+49.52636719	-9.93164063	-56.93115234	+2208	+9.46582031	-5.41845703	-0.29443359	+4.46044922	-16.08398438	+15.68847656	+1888	+6.83789063	-9.71630859	-0.75146484	+57.32666016	-0.02197266	-21.37939453	+1576
+1458241527.16840000	+9.47900391	-6.20507813	-0.65478516	+49.52636719	-10.01953125	-56.84326172	+2212	+9.47021484	-5.41406250	-0.29443359	+4.37255859	-16.08398438	+15.82031250	+1888	+6.84667969	-9.70751953	-0.75146484	+57.37060547	-0.06591797	-21.44531250	+1580
+1458241527.17249990	+9.48339844	-6.19628906	-0.65478516	+49.50439453	-10.12939453	-56.75537109	+2216	+9.47460938	-5.40966797	-0.29003906	+4.32861328	-16.10595703	+15.97412109	+1892	+6.85986328	-9.69873047	-0.74707031	+57.43652344	-0.13183594	-21.48925781	+1584
+1458241527.17670010	+9.49218750	-6.19189453	-0.65478516	+49.50439453	-10.26123047	-56.66748047	+2220	+9.47460938	-5.40527344	-0.29003906	+4.24072266	-16.10595703	+16.14990234	+1896	+6.87744141	-9.68554688	-0.74707031	+57.48046875	-0.17578125	-21.53320313	+1588
+1458241527.18090010	+9.49658203	-6.18310547	-0.65478516	+49.50439453	-10.37109375	-56.57958984	+2220	+9.47900391	-5.39648438	-0.29003906	+4.17480469	-16.12792969	+16.30371094	+1900	+6.89062500	-9.67675781	-0.74707031	+57.54638672	-0.24169922	-21.59912109	+1592
+1458241527.18499990	+9.50097656	-6.17871094	-0.65478516	+49.52636719	-10.50292969	-56.51367188	+2224	+9.48339844	-5.39208984	-0.29003906	+4.13085938	-16.14990234	+16.47949219	+1904	+6.90380859	-9.66357422	-0.75146484	+57.59033203	-0.30761719	-21.64306641	+1596
+1458241527.18919990	+9.50976563	-6.16992188	-0.65478516	+49.52636719	-10.63476563	-56.42578125	+2228	+9.49218750	-5.38769531	-0.28564453	+4.04296875	-16.17187500	+16.65527344	+1908	+6.91699219	-9.65478516	-0.75585938	+57.63427734	-0.37353516	-21.68701172	+1600
+1458241527.19339990	+9.51416016	-6.16552734	-0.65478516	+49.54833984	-10.74462891	-56.35986328	+2232	+9.49658203	-5.37890625	-0.28564453	+3.99902344	-16.19384766	+16.80908203	+1912	+6.93017578	-9.64599609	-0.76025391	+57.67822266	-0.43945313	-21.75292969	+1604
+1458241527.19750000	+9.52294922	-6.15673828	-0.65478516	+49.59228516	-10.87646484	-56.27197266	+2236	+9.50537109	-5.37451172	-0.28564453	+3.93310547	-16.21582031	+16.96289063	+1916	+6.93896484	-9.63720703	-0.76464844	+57.67822266	-0.52734375	-21.79687500	+1608
+1458241527.20170000	+9.53173828	-6.14794922	-0.65917969	+49.61425781	-10.98632813	-56.20605469	+2240	+9.50976563	-5.37011719	-0.28564453	+3.86718750	-16.23779297	+17.11669922	+1916	+6.95214844	-9.62841797	-0.77783203	+57.65625000	-0.61523438	-21.81884766	+1612
+1458241527.21000000	+9.54492188	-6.13037109	-0.66357422	+49.70214844	-11.27197266	-56.09619141	+2244	+9.52734375	-5.35253906	-0.29003906	+3.80126953	-16.30371094	+17.42431641	+1924	+6.96972656	-9.61962891	-0.80859375	+57.59033203	-0.81298828	-21.92871094	+1620
+1458241527.21420000	+9.55371094	-6.12597656	-0.66796875	+49.74609375	-11.40380859	-56.05224609	+2248	+9.53613281	-5.34814453	-0.29443359	+3.73535156	-16.36962891	+17.53417969	+1928	+6.97412109	-9.61523438	-0.83056641	+57.50244141	-0.94482422	-21.97265625	+1620
+1458241527.21830010	+9.56250000	-6.11279297	-0.67236328	+49.81201172	-11.53564453	-56.03027344	+2252	+9.54492188	-5.33935547	-0.29443359	+3.69140625	-16.45751953	+17.62207031	+1932	+6.98291016	-9.61083984	-0.84814453	+57.41455078	-1.05468750	-22.06054688	+1620
+1458241527.22250010	+9.57568359	-6.10400391	-0.67675781	+49.87792969	-11.68945313	-56.00830078	+2252	+9.55810547	-5.33056641	-0.29882813	+3.64746094	-16.52343750	+17.75390625	+1936	+6.99169922	-9.60644531	-0.87011719	+57.34863281	-1.18652344	-22.12646484	+1620
+1458241527.22670010	+9.58447266	-6.09960938	-0.68554688	+49.96582031	-11.82128906	-56.00830078	+2256	+9.56689453	-5.32177734	-0.30322266	+3.58154297	-16.61132813	+17.81982422	+1936	+7.00048828	-9.60644531	-0.90087891	+57.19482422	-1.31835938	-22.23632813	+1620
+1458241527.23079990	+9.59765625	-6.08642578	-0.68994141	+50.05371094	-11.97509766	-56.03027344	+2256	+9.58007813	-5.31298828	-0.30322266	+3.55957031	-16.74316406	+17.88574219	+1940	+7.00927734	-9.60205078	-0.92285156	+57.10693359	-1.42822266	-22.39013672	+1616
+1458241527.23920010	+9.62402344	-6.06884766	-0.70751953	+50.29541016	-12.30468750	-56.05224609	+2264	+9.61083984	-5.29541016	-0.32519531	+3.47167969	-16.94091797	+18.01757813	+1948	+7.04003906	-9.59765625	-0.97558594	+56.88720703	-1.64794922	-22.69775391	+1612
+1458241527.24330000	+9.64160156	-6.05566406	-0.71630859	+50.44921875	-12.48046875	-56.11816406	+2264	+9.62841797	-5.28222656	-0.32958984	+3.42773438	-17.11669922	+18.06152344	+1952	+7.06201172	-9.58886719	-0.99755859	+56.84326172	-1.73583984	-22.91748047	+1608
+1458241527.24749990	+9.65917969	-6.04687500	-0.72949219	+50.60302734	-12.65625000	-56.14013672	+2268	+9.65039063	-5.27343750	-0.34716797	+3.38378906	-17.22656250	+18.10546875	+1960	+7.08398438	-9.58007813	-1.01953125	+56.82128906	-1.82373047	-23.11523438	+1604
+1458241527.25169990	+9.68554688	-6.02929688	-0.74707031	+50.84472656	-12.85400391	-56.22802734	+2272	+9.67236328	-5.26025391	-0.36035156	+3.31787109	-17.42431641	+18.08349609	+1964	+7.11035156	-9.58007813	-1.03710938	+56.75537109	-1.84570313	-23.35693359	+1596
+1458241527.25580000	+9.70751953	-6.01611328	-0.76025391	+51.06445313	-13.02978516	-56.31591797	+2276	+9.68994141	-5.24707031	-0.36914063	+3.29589844	-17.62207031	+18.06152344	+1968	+7.13671875	-9.56689453	-1.05468750	+56.75537109	-1.88964844	-23.59863281	+1592
+1458241527.26000000	+9.73388672	-6.00292969	-0.77783203	+51.30615234	-13.16162109	-56.38183594	+2280	+9.71630859	-5.23388672	-0.39111328	+3.29589844	-17.73193359	+18.06152344	+1976	+7.17187500	-9.55810547	-1.07226563	+56.77734375	-1.88964844	-23.88427734	+1588
+1458241527.26420000	+9.76904297	-5.98974609	-0.80419922	+51.61376953	-13.31542969	-56.46972656	+2284	+9.73828125	-5.22949219	-0.40869141	+3.18603516	-17.86376953	+18.03955078	+1980	+7.21142578	-9.54931641	-1.08544922	+56.77734375	-1.86767578	-24.16992188	+1580
+1458241527.27250000	+9.82617188	-5.96337891	-0.85693359	+52.14111328	-13.42529297	-56.49169922	+2288	+9.79101563	-5.19433594	-0.45703125	+3.12011719	-18.08349609	+17.99560547	+1992	+7.29492188	-9.51855469	-1.11621094	+56.84326172	-1.80175781	-24.69726563	+1576
+1458241527.27659990	+9.85253906	-5.95019531	-0.88769531	+52.42675781	-13.44726563	-56.51367188	+2292	+9.81738281	-5.18554688	-0.48339844	+3.01025391	-18.19335938	+17.92968750	+1992	+7.34326172	-9.50537109	-1.12939453	+56.88720703	-1.73583984	-24.96093750	+1576
+1458241527.28500010	+9.91845703	-5.92382813	-0.94921875	+53.04199219	-13.35937500	-56.46972656	+2292	+9.88330078	-5.15039063	-0.54052734	+2.98828125	-18.34716797	+17.77587891	+2004	+7.43994141	-9.46582031	-1.16455078	+56.97509766	-1.51611328	-25.40039063	+1580
+1458241527.28909990	+9.94921875	-5.91503906	-0.98437500	+53.28369141	-13.27148438	-56.42578125	+2292	+9.91406250	-5.14160156	-0.57568359	+2.85644531	-18.39111328	+17.68798828	+2004	+7.49267578	-9.44824219	-1.17773438	+57.01904297	-1.38427734	-25.64208984	+1580
+1458241527.29329990	+9.98437500	-5.89746094	-1.02392578	+53.61328125	-13.16162109	-56.33789063	+2292	+9.94921875	-5.11962891	-0.61083984	+2.83447266	-18.39111328	+17.60009766	+2012	+7.54541016	-9.43066406	-1.19531250	+57.01904297	-1.23046875	-25.79589844	+1584
+1458241527.29749990	+10.02392578	-5.87988281	-1.06787109	+53.94287109	-13.00781250	-56.25000000	+2292	+9.99316406	-5.09765625	-0.65039063	+2.83447266	-18.36914063	+17.51220703	+2020	+7.59814453	-9.40869141	-1.21728516	+56.99707031	-1.07666016	-25.94970703	+1584
+1458241527.30160000	+10.05468750	-5.87548828	-1.11181641	+54.11865234	-12.81005859	-56.11816406	+2288	+10.02832031	-5.08886719	-0.68994141	+2.68066406	-18.32519531	+17.40234375	+2028	+7.65087891	-9.39111328	-1.23486328	+56.95312500	-0.92285156	-26.08154297	+1588
+1458241527.30580000	+10.09423828	-5.85791016	-1.16015625	+54.38232422	-12.61230469	-55.96435547	+2288	+10.07226563	-5.06250000	-0.73388672	+2.63671875	-18.25927734	+17.29248047	+2036	+7.69921875	-9.36474609	-1.26123047	+56.88720703	-0.74707031	-26.16943359	+1592
+1458241527.31410000	+10.17773438	-5.83593750	-1.25683594	+54.77783203	-12.17285156	-55.70068359	+2280	+10.16015625	-5.02294922	-0.81738281	+2.46093750	-18.17138672	+17.00683594	+2056	+7.80029297	-9.32080078	-1.31835938	+56.66748047	-0.43945313	-26.27929688	+1600
+1458241527.31830000	+10.22167969	-5.81396484	-1.30957031	+54.99755859	-11.90917969	-55.54687500	+2276	+10.21289063	-4.99658203	-0.86572266	+2.43896484	-18.08349609	+16.83105469	+2068	+7.84863281	-9.29882813	-1.34912109	+56.46972656	-0.26367188	-26.32324219	+1604
+1458241527.32250000	+10.27001953	-5.79199219	-1.35351563	+55.23925781	-11.68945313	-55.48095703	+2272	+10.26562500	-4.97021484	-0.90527344	+2.43896484	-18.06152344	+16.63330078	+2080	+7.89257813	-9.27246094	-1.38427734	+56.27197266	-0.10986328	-26.34521484	+1604
+1458241527.32660010	+10.31396484	-5.79199219	-1.40185547	+55.17333984	-11.40380859	-55.34912109	+2260	+10.31396484	-4.95263672	-0.94921875	+2.28515625	-17.97363281	+16.43554688	+2092	+7.94091797	-9.25048828	-1.41943359	+56.03027344	+0.00000000	-26.36718750	+1604
+1458241527.33080010	+10.36230469	-5.77001953	-1.45019531	+55.26123047	-11.14013672	-55.21728516	+2260	+10.37109375	-4.92187500	-0.99755859	+2.19726563	-17.88574219	+16.25976563	+2108	+7.98486328	-9.22412109	-1.45458984	+55.74462891	+0.15380859	-26.38916016	+1608
+1458241527.33500000	+10.41943359	-5.74804688	-1.49414063	+55.37109375	-10.92041016	-55.15136719	+2260	+10.43261719	-4.89111328	-1.03710938	+2.13134766	-17.88574219	+16.04003906	+2124	+8.02880859	-9.19775391	-1.48974609	+55.43701172	+0.24169922	-26.38916016	+1612
+1458241527.33909990	+10.46777344	-5.74365234	-1.54248047	+55.21728516	-10.65673828	-55.06347656	+2260	+10.48535156	-4.86474609	-1.08105469	+2.02148438	-17.84179688	+15.84228516	+2140	+8.06835938	-9.17578125	-1.53369141	+55.08544922	+0.35156250	-26.36718750	+1620
+1458241527.34330010	+10.52050781	-5.71728516	-1.58642578	+55.17333984	-10.43701172	-54.99755859	+2268	+10.54687500	-4.82958984	-1.12500000	+1.93359375	-17.81982422	+15.62255859	+2160	+8.11669922	-9.14501953	-1.57324219	+54.75585938	+0.41748047	-26.38916016	+1628
+1458241527.35159990	+10.63916016	-5.68212891	-1.65673828	+54.90966797	-10.06347656	-55.04150391	+2280	+10.66992188	-4.76367188	-1.19531250	+1.77978516	-17.88574219	+15.16113281	+2192	+8.20898438	-9.08349609	-1.64794922	+54.07470703	+0.52734375	-26.45507813	+1652
+1458241527.35579990	+10.70068359	-5.66015625	-1.69628906	+54.75585938	-9.88769531	-55.04150391	+2288	+10.73583984	-4.72412109	-1.23486328	+1.69189453	-17.88574219	+14.94140625	+2212	+8.25732422	-9.04833984	-1.68750000	+53.72314453	+0.57128906	-26.47705078	+1664
+1458241527.35990000	+10.76660156	-5.63378906	-1.72265625	+54.60205078	-9.75585938	-55.15136719	+2300	+10.80175781	-4.68896484	-1.26562500	+1.60400391	-17.99560547	+14.67773438	+2232	+8.30566406	-9.01318359	-1.71826172	+53.37158203	+0.59326172	-26.56494141	+1676
+1458241527.36410000	+10.83251953	-5.61181641	-1.75341797	+54.33837891	-9.62402344	-55.17333984	+2312	+10.86767578	-4.64501953	-1.30078125	+1.53808594	-18.03955078	+14.50195313	+2252	+8.35400391	-8.97363281	-1.75341797	+53.02001953	+0.59326172	-26.63085938	+1688
+1458241527.36830000	+10.89843750	-5.58544922	-1.78857422	+54.09667969	-9.49218750	-55.21728516	+2324	+10.93359375	-4.60546875	-1.33593750	+1.42822266	-18.06152344	+14.32617188	+2268	+8.41552734	-8.92968750	-1.78857422	+52.71240234	+0.59326172	-26.69677734	+1708
+1458241527.37240000	+10.96435547	-5.55908203	-1.80615234	+53.83300781	-9.42626953	-55.34912109	+2336	+10.99951172	-4.56591797	-1.36230469	+1.34033203	-18.21533203	+14.10644531	+2284	+8.47265625	-8.88134766	-1.81494141	+52.42675781	+0.59326172	-26.80664063	+1720
+1458241527.37660000	+11.03466797	-5.52832031	-1.83251953	+53.56933594	-9.38232422	-55.39306641	+2352	+11.06982422	-4.51757813	-1.38867188	+1.27441406	-18.28125000	+13.95263672	+2304	+8.52978516	-8.83740234	-1.84130859	+52.11914063	+0.57128906	-26.91650391	+1736
+1458241527.38080000	+11.10498047	-5.49755859	-1.85449219	+53.28369141	-9.33837891	-55.43701172	+2364	+11.13574219	-4.47363281	-1.41943359	+1.18652344	-18.32519531	+13.82080078	+2324	+8.60009766	-8.78027344	-1.87207031	+51.92138672	+0.52734375	-26.98242188	+1756
+1458241527.38490010	+11.17529297	-5.46679688	-1.86767578	+52.97607422	-9.31640625	-55.56884766	+2376	+11.20166016	-4.42529297	-1.43701172	+1.07666016	-18.50097656	+13.64501953	+2336	+8.66601563	-8.72314453	-1.88525391	+51.70166016	+0.48339844	-27.15820313	+1772
+1458241527.38910010	+11.24560547	-5.43164063	-1.88964844	+52.71240234	-9.33837891	-55.61279297	+2392	+11.27197266	-4.37255859	-1.46337891	+1.03271484	-18.56689453	+13.55712891	+2356	+8.73193359	-8.66601563	-1.90283203	+51.45996094	+0.43945313	-27.31201172	+1788
+1458241527.39739990	+11.39062500	-5.36572266	-1.92041016	+52.09716797	-9.36035156	-55.72265625	+2412	+11.40380859	-4.27587891	-1.50292969	+0.81298828	-18.76464844	+13.31542969	+2384	+8.87695313	-8.53417969	-1.92919922	+51.10839844	+0.30761719	-27.59765625	+1820
+1458241527.40159990	+11.46533203	-5.32177734	-1.93798828	+51.81152344	-9.40429688	-55.70068359	+2420	+11.47412109	-4.21875000	-1.52490234	+0.76904297	-18.83056641	+13.27148438	+2400	+8.95166016	-8.47265625	-1.93798828	+50.91064453	+0.21972656	-27.72949219	+1832
+1458241527.40580010	+11.53564453	-5.28662109	-1.95556641	+51.48193359	-9.44824219	-55.67871094	+2432	+11.54003906	-4.16601563	-1.54248047	+0.68115234	-18.87451172	+13.22753906	+2412	+9.02636719	-8.40234375	-1.95117188	+50.75683594	+0.13183594	-27.83935547	+1848
+1458241527.40990000	+11.61035156	-5.24707031	-1.95996094	+51.15234375	-9.51416016	-55.70068359	+2436	+11.60595703	-4.11328125	-1.55126953	+0.57128906	-19.02832031	+13.13964844	+2424	+9.10107422	-8.33203125	-1.95996094	+50.60302734	+0.00000000	-27.97119141	+1860
+1458241527.41409990	+11.68066406	-5.20312500	-1.97314453	+50.84472656	-9.58007813	-55.65673828	+2444	+11.67187500	-4.05175781	-1.56445313	+0.57128906	-19.11621094	+13.13964844	+2436	+9.16699219	-8.26171875	-1.96875000	+50.40527344	-0.13183594	-28.08105469	+1876
+1458241527.41829990	+11.75097656	-5.16357422	-1.98632813	+50.49316406	-9.64599609	-55.59082031	+2452	+11.73779297	-3.99462891	-1.57763672	+0.50537109	-19.18212891	+13.11767578	+2448	+9.23730469	-8.19140625	-1.97753906	+50.20751953	-0.26367188	-28.16894531	+1888
+1458241527.42240000	+11.82128906	-5.11962891	-1.98632813	+50.14160156	-9.73388672	-55.61279297	+2460	+11.80371094	-3.94189453	-1.57763672	+0.41748047	-19.35791016	+13.05175781	+2460	+9.30761719	-8.11669922	-1.98632813	+50.03173828	-0.41748047	-28.27880859	+1900
+1458241527.42660000	+11.89160156	-5.07568359	-1.98632813	+49.81201172	-9.84375000	-55.56884766	+2468	+11.86962891	-3.87158203	-1.58203125	+0.48339844	-19.46777344	+13.07373047	+2472	+9.37353516	-8.04638672	-1.99511719	+49.79003906	-0.57128906	-28.34472656	+1908
+1458241527.43490000	+12.03222656	-4.98779297	-1.98632813	+49.04296875	-10.01953125	-55.45898438	+2484	+11.99707031	-3.75292969	-1.58203125	+0.43945313	-19.70947266	+13.05175781	+2496	+9.49658203	-7.91015625	-2.01708984	+49.28466797	-0.92285156	-28.41064453	+1932
+1458241527.43910000	+12.09814453	-4.93945313	-1.98193359	+48.69140625	-10.12939453	-55.39306641	+2496	+12.06298828	-3.67822266	-1.57763672	+0.54931641	-19.84130859	+13.07373047	+2512	+9.54931641	-7.84423828	-2.03466797	+48.95507813	-1.12060547	-28.36669922	+1940
+1458241527.44320010	+12.16406250	-4.89550781	-1.98193359	+48.27392578	-10.23925781	-55.30517578	+2508	+12.12890625	-3.61230469	-1.57324219	+0.57128906	-19.95117188	+13.07373047	+2528	+9.60644531	-7.77832031	-2.05224609	+48.66943359	-1.29638672	-28.30078125	+1952
+1458241527.44740010	+12.22998047	-4.84716797	-1.96875000	+47.87841797	-10.37109375	-55.28320313	+2524	+12.19042969	-3.54638672	-1.56005859	+0.63720703	-20.14892578	+13.07373047	+2544	+9.65917969	-7.70800781	-2.06982422	+48.36181641	-1.51611328	-28.23486328	+1964
+1458241527.45160010	+12.29589844	-4.79003906	-1.95556641	+47.52685547	-10.52490234	-55.23925781	+2540	+12.25195313	-3.46289063	-1.54687500	+0.81298828	-20.32470703	+13.09570313	+2564	+9.70751953	-7.64648438	-2.09179688	+47.98828125	-1.71386719	-28.14697266	+1976
+1458241527.45989990	+12.42333984	-4.70214844	-1.92480469	+46.66992188	-10.81054688	-55.15136719	+2580	+12.37500000	-3.32666016	-1.51171875	+1.01074219	-20.69824219	+13.09570313	+2600	+9.80419922	-7.51904297	-2.12695313	+47.30712891	-2.13134766	-27.94921875	+1996
+1458241527.46409990	+12.48486328	-4.64501953	-1.90283203	+46.29638672	-10.96435547	-55.08544922	+2604	+12.43652344	-3.24755859	-1.48974609	+1.25244141	-20.87402344	+13.13964844	+2624	+9.84375000	-7.45751953	-2.14453125	+46.91162109	-2.32910156	-27.83935547	+2008
+1458241527.47240000	+12.60791016	-4.54833984	-1.86328125	+45.43945313	-11.29394531	-54.93164063	+2656	+12.55517578	-3.10253906	-1.44580078	+1.56005859	-21.26953125	+13.18359375	+2664	+9.94042969	-7.32568359	-2.18408203	+46.25244141	-2.76855469	-27.57568359	+2032
+1458241527.47659990	+12.66503906	-4.49121094	-1.84130859	+45.13183594	-11.49169922	-54.86572266	+2688	+12.61230469	-3.01904297	-1.41943359	+1.80175781	-21.46728516	+13.22753906	+2692	+9.97998047	-7.26416016	-2.19726563	+45.87890625	-2.98828125	-27.44384766	+2044
+1458241527.48070000	+12.72216797	-4.44287109	-1.81933594	+44.71435547	-11.68945313	-54.79980469	+2716	+12.66943359	-2.94433594	-1.39306641	+1.95556641	-21.70898438	+13.27148438	+2712	+10.02832031	-7.19384766	-2.21484375	+45.61523438	-3.20800781	-27.31201172	+2060
+1458241527.48910000	+12.84082031	-4.33300781	-1.76660156	+44.01123047	-12.12890625	-54.66796875	+2780	+12.78369141	-2.79052734	-1.34033203	+2.32910156	-22.14843750	+13.38134766	+2760	+10.12939453	-7.05761719	-2.22363281	+45.04394531	-3.69140625	-27.24609375	+2084
+1458241527.49320010	+12.89794922	-4.28466797	-1.74023438	+43.63769531	-12.34863281	-54.62402344	+2812	+12.83642578	-2.72021484	-1.30957031	+2.48291016	-22.39013672	+13.42529297	+2780	+10.18212891	-6.98291016	-2.23242188	+44.82421875	-3.95507813	-27.18017578	+2100
+1458241527.49740000	+12.95507813	-4.23632813	-1.71826172	+43.24218750	-12.52441406	-54.51416016	+2844	+12.89355469	-2.64990234	-1.28320313	+2.61474609	-22.58789063	+13.51318359	+2800	+10.23925781	-6.90820313	-2.22802734	+44.62646484	-4.21875000	-27.18017578	+2112
+1458241527.50160000	+13.01220703	-4.17480469	-1.69628906	+43.00048828	-12.74414063	-54.44824219	+2876	+12.94628906	-2.57080078	-1.26123047	+2.79052734	-22.78564453	+13.57910156	+2820	+10.29199219	-6.83789063	-2.22363281	+44.38476563	-4.46044922	-27.20214844	+2128
+1458241527.50990010	+13.12207031	-4.07373047	-1.65673828	+42.31933594	-13.18359375	-54.25048828	+2932	+13.04736328	-2.43457031	-1.21289063	+3.01025391	-23.18115234	+13.75488281	+2856	+10.41503906	-6.67089844	-2.21044922	+44.16503906	-5.03173828	-27.26806641	+2164
+1458241527.51399990	+13.17919922	-4.01220703	-1.63476563	+42.12158203	-13.42529297	-54.20654297	+2960	+13.10009766	-2.35986328	-1.18652344	+3.14208984	-23.40087891	+13.84277344	+2872	+10.46777344	-6.59179688	-2.19726563	+44.03320313	-5.29541016	-27.35595703	+2180
+1458241527.52239990	+13.28466797	-3.91552734	-1.59082031	+41.55029297	-13.86474609	-54.09667969	+3008	+13.19677734	-2.23242188	-1.14257813	+3.25195313	-23.79638672	+13.99658203	+2904	+10.59082031	-6.42919922	-2.17089844	+43.87939453	-5.86669922	-27.50976563	+2216
+1458241527.52650000	+13.33740234	-3.85400391	-1.56884766	+41.39648438	-14.08447266	-54.07470703	+3036	+13.24511719	-2.16650391	-1.12060547	+3.31787109	-23.97216797	+14.08447266	+2916	+10.64355469	-6.35009766	-2.15332031	+43.79150391	-6.13037109	-27.61962891	+2232
+1458241527.53070000	+13.39453125	-3.80566406	-1.54687500	+41.17675781	-14.30419922	-54.05273438	+3056	+13.29345703	-2.10498047	-1.09863281	+3.36181641	-24.14794922	+14.15039063	+2932	+10.70068359	-6.27099609	-2.13574219	+43.70361328	-6.39404297	-27.68554688	+2248
+1458241527.53490000	+13.44287109	-3.75732422	-1.52929688	+40.93505859	-14.45800781	-53.98681641	+3072	+13.34179688	-2.04345703	-1.08105469	+3.40576172	-24.30175781	+14.21630859	+2944	+10.76220703	-6.19189453	-2.12255859	+43.63769531	-6.63574219	-27.77343750	+2264
+1458241527.54320000	+13.54394531	-3.64306641	-1.49414063	+40.62744141	-14.83154297	-53.94287109	+3108	+13.43408203	-1.92041016	-1.04150391	+3.49365234	-24.58740234	+14.34814453	+2968	+10.86328125	-6.04248047	-2.09619141	+43.48388672	-7.07519531	-27.86132813	+2288
+1458241527.54740000	+13.58789063	-3.59472656	-1.47656250	+40.45166016	-14.98535156	-53.92089844	+3124	+13.47802734	-1.86328125	-1.02392578	+3.51562500	-24.71923828	+14.39208984	+2980	+10.91601563	-5.96777344	-2.08740234	+43.39599609	-7.27294922	-27.90527344	+2300
+1458241527.55570010	+13.68457031	-3.48486328	-1.43261719	+40.25390625	-15.33691406	-53.96484375	+3156	+13.56591797	-1.74023438	-0.98437500	+3.62548828	-25.00488281	+14.47998047	+3004	+11.00390625	-5.83593750	-2.07421875	+43.13232422	-7.58056641	-27.90527344	+2312
+1458241527.55990000	+13.72412109	-3.43652344	-1.41503906	+40.10009766	-15.46875000	-53.98681641	+3172	+13.60986328	-1.68310547	-0.96679688	+3.66943359	-25.13671875	+14.47998047	+3016	+11.04785156	-5.77880859	-2.06982422	+42.97851563	-7.69042969	-27.88330078	+2320
+1458241527.56399990	+13.76806641	-3.37939453	-1.39306641	+40.05615234	-15.60058594	-54.00878906	+3188	+13.65380859	-1.61718750	-0.94482422	+3.80126953	-25.26855469	+14.47998047	+3028	+11.08740234	-5.71728516	-2.06982422	+42.80273438	-7.80029297	-27.81738281	+2324
+1458241527.56820010	+13.81201172	-3.33105469	-1.37548828	+39.94628906	-15.71044922	-54.00878906	+3204	+13.69775391	-1.56005859	-0.92724609	+3.88916016	-25.37841797	+14.47998047	+3040	+11.12255859	-5.66455078	-2.07421875	+42.60498047	-7.86621094	-27.72949219	+2324
+1458241527.57240010	+13.85156250	-3.27832031	-1.36230469	+39.81445313	-15.79833984	-54.00878906	+3224	+13.73730469	-1.49853516	-0.90527344	+3.95507813	-25.48828125	+14.47998047	+3052	+11.16210938	-5.61181641	-2.07861328	+42.42919922	-7.93212891	-27.64160156	+2328
+1458241527.57649990	+13.89111328	-3.22119141	-1.34033203	+39.77050781	-15.90820313	-54.03076172	+3244	+13.77685547	-1.43261719	-0.88769531	+4.10888672	-25.59814453	+14.45800781	+3064	+11.19287109	-5.55908203	-2.08740234	+42.23144531	-7.97607422	-27.50976563	+2332
+1458241527.58489990	+13.96582031	-3.12451172	-1.30517578	+39.57275391	-16.10595703	-54.07470703	+3288	+13.85156250	-1.31835938	-0.84814453	+4.26269531	-25.83984375	+14.45800781	+3092	+11.25878906	-5.46679688	-2.10498047	+41.79199219	-8.04199219	-27.29003906	+2344
+1458241527.58900000	+14.00097656	-3.07177734	-1.28759766	+39.52880859	-16.19384766	-54.07470703	+3316	+13.88671875	-1.25244141	-0.82617188	+4.46044922	-25.94970703	+14.45800781	+3104	+11.28955078	-5.41845703	-2.11376953	+41.59423828	-8.06396484	-27.15820313	+2348
+1458241527.59320000	+14.04052734	-3.02783203	-1.27001953	+39.41894531	-16.28173828	-54.09667969	+3340	+13.92626953	-1.19531250	-0.80419922	+4.59228516	-26.08154297	+14.43603516	+3116	+11.32031250	-5.37451172	-2.12255859	+41.39648438	-8.08593750	-27.02636719	+2356
+1458241527.59730010	+14.07568359	-2.98388672	-1.25683594	+39.30908203	-16.34765625	-54.07470703	+3364	+13.96142578	-1.13818359	-0.78662109	+4.72412109	-26.19140625	+14.41406250	+3132	+11.35107422	-5.33056641	-2.12695313	+41.17675781	-8.10791016	-26.93847656	+2360
+1458241527.60150000	+14.11083984	-2.93115234	-1.24804688	+39.22119141	-16.39160156	-54.00878906	+3392	+13.99658203	-1.07226563	-0.77343750	+4.92187500	-26.25732422	+14.39208984	+3144	+11.38183594	-5.28222656	-2.13134766	+41.02294922	-8.12988281	-26.80664063	+2368
+1458241527.60570000	+14.14599609	-2.88720703	-1.23925781	+39.11132813	-16.45751953	-53.94287109	+3416	+14.03173828	-1.01953125	-0.75585938	+5.03173828	-26.34521484	+14.41406250	+3156	+11.41699219	-5.23388672	-2.14013672	+40.86914063	-8.17382813	-26.69677734	+2376
+1458241527.60980010	+14.18115234	-2.84326172	-1.23046875	+38.97949219	-16.50146484	-53.85498047	+3440	+14.06250000	-0.96240234	-0.74267578	+5.14160156	-26.41113281	+14.43603516	+3168	+11.45214844	-5.18115234	-2.14013672	+40.73730469	-8.21777344	-26.58691406	+2380
+1458241527.61820010	+14.25146484	-2.75097656	-1.21728516	+38.75976563	-16.63330078	-53.67919922	+3492	+14.12402344	-0.84814453	-0.71191406	+5.47119141	-26.56494141	+14.47998047	+3196	+11.52246094	-5.07128906	-2.14013672	+40.56152344	-8.34960938	-26.41113281	+2396
+1458241527.62229990	+14.28662109	-2.71142578	-1.20849609	+38.60595703	-16.72119141	-53.59130859	+3512	+14.15478516	-0.79541016	-0.69873047	+5.60302734	-26.63085938	+14.50195313	+3208	+11.56201172	-5.01855469	-2.13134766	+40.49560547	-8.45947266	-26.38916016	+2408
+1458241527.62649990	+14.32617188	-2.66748047	-1.20410156	+38.49609375	-16.76513672	-53.43750000	+3532	+14.18554688	-0.73388672	-0.68994141	+5.80078125	-26.69677734	+14.52392578	+3220	+11.60156250	-4.95703125	-2.11816406	+40.49560547	-8.59130859	-26.36718750	+2424
+1458241527.63070010	+14.36132813	-2.62792969	-1.19970703	+38.34228516	-16.83105469	-53.28369141	+3552	+14.21630859	-0.68115234	-0.67675781	+5.93261719	-26.74072266	+14.56787109	+3228	+11.64111328	-4.89550781	-2.10498047	+40.47363281	-8.72314453	-26.34521484	+2432
+1458241527.63480000	+14.39648438	-2.59277344	-1.19531250	+38.18847656	-16.87500000	-53.10791016	+3564	+14.23828125	-0.62841797	-0.66796875	+6.06445313	-26.76269531	+14.61181641	+3240	+11.68505859	-4.83837891	-2.09179688	+40.45166016	-8.85498047	-26.30126953	+2444
+1458241527.63899990	+14.43164063	-2.54882813	-1.19531250	+38.07861328	-16.91894531	-52.95410156	+3580	+14.26464844	-0.57128906	-0.65917969	+6.26220703	-26.80664063	+14.65576172	+3248	+11.72021484	-4.77685547	-2.07861328	+40.47363281	-8.98681641	-26.27929688	+2456
+1458241527.64319990	+14.46679688	-2.50927734	-1.19091797	+37.92480469	-16.98486328	-52.75634766	+3592	+14.29101563	-0.52294922	-0.65039063	+6.41601563	-26.82861328	+14.69970703	+3256	+11.76416016	-4.71533203	-2.06542969	+40.49560547	-9.16259766	-26.25732422	+2468
+1458241527.65150000	+14.53271484	-2.42578125	-1.17333984	+37.70507813	-17.18261719	-52.44873047	+3608	+14.33496094	-0.41308594	-0.63281250	+6.83349609	-26.91650391	+14.76562500	+3276	+11.83886719	-4.58789063	-2.03466797	+40.56152344	-9.49218750	-26.21337891	+2488
+1458241527.65570000	+14.56347656	-2.39062500	-1.16455078	+37.57324219	-17.27050781	-52.29492188	+3616	+14.35693359	-0.36035156	-0.61962891	+7.03125000	-26.98242188	+14.76562500	+3284	+11.87841797	-4.53076172	-2.01708984	+40.56152344	-9.64599609	-26.21337891	+2496
+1458241527.65980010	+14.59863281	-2.35546875	-1.15136719	+37.41943359	-17.35839844	-52.16308594	+3620	+14.37890625	-0.31201172	-0.60205078	+7.25097656	-27.04833984	+14.76562500	+3292	+11.91357422	-4.47363281	-2.00390625	+40.53955078	-9.79980469	-26.16943359	+2504
+1458241527.66400000	+14.62939453	-2.31152344	-1.13818359	+37.35351563	-17.46826172	-52.00927734	+3624	+14.40087891	-0.25488281	-0.58886719	+7.51464844	-27.13623047	+14.78759766	+3300	+11.94873047	-4.41650391	-1.99072266	+40.56152344	-9.93164063	-26.14746094	+2512
+1458241527.66810010	+14.66015625	-2.27636719	-1.12500000	+37.24365234	-17.55615234	-51.87744141	+3628	+14.42285156	-0.20214844	-0.57568359	+7.75634766	-27.20214844	+14.76562500	+3304	+11.98388672	-4.36816406	-1.97753906	+40.49560547	-10.08544922	-26.12548828	+2516
+1458241527.67230010	+14.68652344	-2.23681641	-1.11621094	+37.13378906	-17.62207031	-51.72363281	+3632	+14.43603516	-0.15380859	-0.55810547	+7.99804688	-27.29003906	+14.74365234	+3312	+12.01464844	-4.31982422	-1.97753906	+40.42968750	-10.19531250	-26.01562500	+2516
+1458241527.67650010	+14.71289063	-2.19726563	-1.09863281	+37.06787109	-17.73193359	-51.63574219	+3640	+14.45800781	-0.09667969	-0.54052734	+8.30566406	-27.39990234	+14.72167969	+3320	+12.04101563	-4.27587891	-1.97753906	+40.36376953	-10.30517578	-25.92773438	+2516
+1458241527.68479990	+14.76123047	-2.12695313	-1.06347656	+36.89208984	-17.97363281	-51.45996094	+3656	+14.49316406	+0.00439453	-0.50097656	+8.89892578	-27.64160156	+14.61181641	+3336	+12.08935547	-4.19677734	-1.98193359	+40.10009766	-10.45898438	-25.75195313	+2516
+1458241527.68899990	+14.78320313	-2.08300781	-1.04150391	+36.84814453	-18.10546875	-51.39404297	+3668	+14.51074219	+0.06152344	-0.47460938	+9.20654297	-27.81738281	+14.54589844	+3344	+12.11572266	-4.16162109	-1.98632813	+39.96826172	-10.54687500	-25.64208984	+2516
+1458241527.69310000	+14.80957031	-2.05224609	-1.01953125	+36.78222656	-18.23730469	-51.35009766	+3680	+14.52832031	+0.10546875	-0.44824219	+9.49218750	-27.99316406	+14.45800781	+3352	+12.13330078	-4.13525391	-1.99072266	+39.74853516	-10.61279297	-25.57617188	+2516
+1458241527.69730000	+14.83154297	-2.01708984	-1.00195313	+36.71630859	-18.32519531	-51.28417969	+3692	+14.54589844	+0.15380859	-0.42626953	+9.77783203	-28.14697266	+14.39208984	+3360	+12.15527344	-4.10888672	-2.00390625	+39.55078125	-10.65673828	-25.44433594	+2516
+1458241527.70560000	+14.87109375	-1.95117188	-0.96679688	+36.54052734	-18.54492188	-51.17431641	+3728	+14.58105469	+0.24609375	-0.37792969	+10.30517578	-28.47656250	+14.26025391	+3380	+12.19482422	-4.05615234	-2.02148438	+39.13330078	-10.76660156	-25.20263672	+2516
+1458241527.70980000	+14.89306641	-1.92041016	-0.94921875	+36.43066406	-18.63281250	-51.08642578	+3748	+14.59863281	+0.29443359	-0.35595703	+10.56884766	-28.60839844	+14.19433594	+3388	+12.21679688	-4.02978516	-2.03466797	+38.91357422	-10.81054688	-25.07080078	+2520
+1458241527.71810010	+14.92822266	-1.85888672	-0.91406250	+36.25488281	-18.85253906	-50.93261719	+3792	+14.63378906	+0.37353516	-0.30761719	+10.96435547	-28.95996094	+14.08447266	+3404	+12.25195313	-3.97705078	-2.05664063	+38.51806641	-10.94238281	-24.87304688	+2524
+1458241527.72230010	+14.95019531	-1.82812500	-0.89648438	+36.16699219	-18.96240234	-50.86669922	+3816	+14.65576172	+0.41308594	-0.28564453	+11.11816406	-29.13574219	+14.06250000	+3416	+12.27392578	-3.95507813	-2.06103516	+38.29833984	-11.03027344	-24.80712891	+2524
+1458241527.72650000	+14.97216797	-1.79736328	-0.88330078	+36.05712891	-19.05029297	-50.75683594	+3840	+14.67333984	+0.44824219	-0.26367188	+11.25000000	-29.28955078	+14.06250000	+3424	+12.29589844	-3.92431641	-2.06103516	+38.14453125	-11.14013672	-24.74121094	+2524
+1458241527.73060010	+14.99414063	-1.77539063	-0.86572266	+35.92529297	-19.16015625	-50.66894531	+3860	+14.69091797	+0.48339844	-0.24609375	+11.35986328	-29.42138672	+14.06250000	+3432	+12.31787109	-3.89794922	-2.06542969	+37.99072266	-11.25000000	-24.67529297	+2524
+1458241527.73480010	+15.01611328	-1.75341797	-0.85253906	+35.79345703	-19.24804688	-50.53710938	+3884	+14.71289063	+0.51416016	-0.22851563	+11.44775391	-29.57519531	+14.08447266	+3440	+12.33984375	-3.86718750	-2.06103516	+37.83691406	-11.38183594	-24.63134766	+2528
+1458241527.73900010	+15.03808594	-1.72265625	-0.84375000	+35.66162109	-19.31396484	-50.38330078	+3904	+14.73046875	+0.54492188	-0.21093750	+11.46972656	-29.68505859	+14.12841797	+3448	+12.36621094	-3.83203125	-2.05664063	+37.72705078	-11.53564453	-24.60937500	+2532
+1458241527.74309990	+15.06005859	-1.70068359	-0.83496094	+35.50781250	-19.37988281	-50.20751953	+3924	+14.74365234	+0.57128906	-0.19775391	+11.46972656	-29.77294922	+14.19433594	+3456	+12.39257813	-3.79248047	-2.04785156	+37.66113281	-11.71142578	-24.54345703	+2540
+1458241527.75140000	+15.10839844	-1.65234375	-0.82177734	+35.24414063	-19.53369141	-49.83398438	+3956	+14.78320313	+0.62402344	-0.16699219	+11.38183594	-30.01464844	+14.41406250	+3472	+12.44091797	-3.70458984	-2.02148438	+37.59521484	-12.12890625	-24.54345703	+2556
+1458241527.75560000	+15.13037109	-1.63037109	-0.81298828	+35.11230469	-19.62158203	-49.65820313	+3968	+14.80078125	+0.64599609	-0.14941406	+11.27197266	-30.14648438	+14.54589844	+3480	+12.46728516	-3.66503906	-2.00390625	+37.55126953	-12.32666016	-24.54345703	+2564
+1458241527.76390000	+15.18310547	-1.58642578	-0.79101563	+34.82666016	-19.75341797	-49.28466797	+3988	+14.84033203	+0.68554688	-0.11865234	+11.00830078	-30.38818359	+14.87548828	+3496	+12.52001953	-3.57714844	-1.96435547	+37.50732422	-12.81005859	-24.58740234	+2580
+1458241527.77230000	+15.22705078	-1.54687500	-0.78222656	+34.49707031	-19.81933594	-48.88916016	+4000	+14.87548828	+0.72949219	-0.08789063	+10.70068359	-30.60791016	+15.20507813	+3512	+12.57275391	-3.49365234	-1.92919922	+37.46337891	-13.22753906	-24.56542969	+2596
+1458241527.77640010	+15.24462891	-1.52490234	-0.77783203	+34.36523438	-19.86328125	-48.69140625	+4000	+14.89306641	+0.74267578	-0.07031250	+10.45898438	-30.73974609	+15.40283203	+3520	+12.59912109	-3.44970703	-1.91601563	+37.46337891	-13.42529297	-24.54345703	+2604
+1458241527.78480010	+15.28417969	-1.48974609	-0.76904297	+34.07958984	-19.95117188	-48.31787109	+4004	+14.93261719	+0.77343750	-0.03515625	+9.95361328	-31.00341797	+15.79833984	+3540	+12.64306641	-3.37500000	-1.88964844	+37.33154297	-13.79882813	-24.49951172	+2612
+1458241527.78889990	+15.30615234	-1.46777344	-0.75585938	+33.94775391	-20.03906250	-48.20800781	+4008	+14.95458984	+0.78662109	-0.01318359	+9.64599609	-31.17919922	+16.01806641	+3552	+12.66064453	-3.33984375	-1.88085938	+37.26562500	-13.97460938	-24.45556641	+2616
+1458241527.79310010	+15.32373047	-1.45458984	-0.74267578	+33.77197266	-20.10498047	-48.09814453	+4008	+14.97656250	+0.79980469	+0.00878906	+9.36035156	-31.35498047	+16.21582031	+3564	+12.67822266	-3.31787109	-1.86767578	+37.11181641	-14.12841797	-24.45556641	+2616
+1458241527.79730010	+15.34130859	-1.44580078	-0.73388672	+33.61816406	-20.12695313	-48.01025391	+4012	+14.99414063	+0.81298828	+0.03515625	+9.07470703	-31.55273438	+16.41357422	+3576	+12.69580078	-3.29589844	-1.87207031	+36.93603516	-14.21630859	-24.36767578	+2616
+1458241527.80139990	+15.35449219	-1.43261719	-0.72070313	+33.46435547	-20.19287109	-47.94433594	+4012	+15.01171875	+0.82177734	+0.05712891	+8.67919922	-31.72851563	+16.61132813	+3588	+12.71337891	-3.27832031	-1.87207031	+36.76025391	-14.28222656	-24.27978516	+2616
+1458241527.80559990	+15.36767578	-1.41943359	-0.70751953	+33.31054688	-20.23681641	-47.85644531	+4020	+15.03369141	+0.83056641	+0.08349609	+8.30566406	-31.90429688	+16.80908203	+3604	+12.72656250	-3.26513672	-1.87646484	+36.54052734	-14.37011719	-24.19189453	+2616
+1458241527.80979990	+15.37646484	-1.40625000	-0.69873047	+33.15673828	-20.25878906	-47.76855469	+4028	+15.05126953	+0.84375000	+0.10546875	+7.93212891	-32.08007813	+17.02880859	+3616	+12.73974609	-3.24755859	-1.88964844	+36.32080078	-14.39208984	-24.08203125	+2616
+1458241527.81810000	+15.39404297	-1.38427734	-0.66796875	+32.82714844	-20.43457031	-47.72460938	+4048	+15.09521484	+0.85253906	+0.15820313	+6.94335938	-32.47558594	+17.51220703	+3648	+12.76171875	-3.22998047	-1.91601563	+35.79345703	-14.39208984	-23.86230469	+2616
+1458241527.82220010	+15.40283203	-1.37548828	-0.64599609	+32.67333984	-20.52246094	-47.74658203	+4064	+15.11718750	+0.85693359	+0.18896484	+6.43798828	-32.69531250	+17.77587891	+3664	+12.77050781	-3.22558594	-1.92919922	+35.50781250	-14.41406250	-23.77441406	+2612
+1458241527.82640000	+15.41601563	-1.36230469	-0.62402344	+32.54150391	-20.63232422	-47.74658203	+4080	+15.13476563	+0.85253906	+0.21533203	+5.82275391	-32.89306641	+18.06152344	+3680	+12.77929688	-3.22119141	-1.94238281	+35.24414063	-14.41406250	-23.66455078	+2612
+1458241527.83060000	+15.42480469	-1.35791016	-0.60644531	+32.38769531	-20.72021484	-47.76855469	+4100	+15.16113281	+0.85253906	+0.24169922	+5.18554688	-33.06884766	+18.36914063	+3696	+12.79248047	-3.21679688	-1.95556641	+34.95849609	-14.39208984	-23.55468750	+2612
+1458241527.83470010	+15.43359375	-1.35351563	-0.58886719	+32.21191406	-20.76416016	-47.74658203	+4120	+15.18310547	+0.85253906	+0.26367188	+4.52636719	-33.24462891	+18.72070313	+3712	+12.80126953	-3.21240234	-1.96875000	+34.67285156	-14.37011719	-23.46679688	+2612
+1458241527.83890010	+15.44238281	-1.34472656	-0.57568359	+32.08007813	-20.80810547	-47.70263672	+4140	+15.20068359	+0.84375000	+0.29003906	+3.73535156	-33.37646484	+19.09423828	+3732	+12.81005859	-3.20800781	-1.98193359	+34.43115234	-14.34814453	-23.35693359	+2612
+1458241527.84310010	+15.45117188	-1.33593750	-0.56689453	+31.92626953	-20.87402344	-47.65869141	+4164	+15.22265625	+0.83935547	+0.30761719	+2.94433594	-33.48632813	+19.53369141	+3748	+12.82324219	-3.19482422	-1.99951172	+34.21142578	-14.32617188	-23.22509766	+2612
+1458241527.85139990	+15.47753906	-1.31396484	-0.54052734	+31.68457031	-21.00585938	-47.54882813	+4208	+15.26660156	+0.82177734	+0.35156250	+1.16455078	-33.68408203	+20.54443359	+3784	+12.84521484	-3.16406250	-2.00390625	+33.83789063	-14.41406250	-23.09326172	+2612
+1458241527.85560010	+15.49072266	-1.30957031	-0.52734375	+31.53076172	-21.04980469	-47.48291016	+4228	+15.28857422	+0.80859375	+0.36914063	+0.15380859	-33.77197266	+21.09375000	+3804	+12.85400391	-3.14648438	-2.00390625	+33.68408203	-14.43603516	-23.00537109	+2612
+1458241527.85970000	+15.50390625	-1.30517578	-0.51855469	+31.37695313	-21.09375000	-47.39501953	+4248	+15.31054688	+0.79541016	+0.38671875	-0.87890625	-33.81591797	+21.70898438	+3820	+12.87158203	-3.12890625	-1.99511719	+33.53027344	-14.54589844	-22.98339844	+2612
+1458241527.86389990	+15.52148438	-1.29638672	-0.51416016	+31.26708984	-21.07177734	-47.26318359	+4264	+15.33251953	+0.77343750	+0.39990234	-1.97753906	-33.83789063	+22.34619141	+3840	+12.88476563	-3.10693359	-1.98632813	+33.44238281	-14.63378906	-22.93945313	+2616
+1458241527.87220000	+15.55224609	-1.27880859	-0.51855469	+31.04736328	-21.00585938	-46.93359375	+4292	+15.37207031	+0.74707031	+0.42187500	-4.19677734	-33.72802734	+23.70849609	+3872	+12.91552734	-3.04980469	-1.96875000	+33.33251953	-14.85351563	-22.82958984	+2628
+1458241527.87640000	+15.56982422	-1.27001953	-0.52294922	+30.93750000	-20.93994141	-46.75781250	+4300	+15.39404297	+0.72509766	+0.43066406	-5.40527344	-33.66210938	+24.43359375	+3892	+12.93310547	-3.01904297	-1.95556641	+33.31054688	-14.98535156	-22.78564453	+2632
+1458241527.88470010	+15.59619141	-1.24804688	-0.53173828	+30.71777344	-20.85205078	-46.42822266	+4316	+15.42919922	+0.68554688	+0.44824219	-7.88818359	-33.46435547	+25.92773438	+3928	+12.95947266	-2.95312500	-1.92480469	+33.26660156	-15.24902344	-22.69775391	+2648
+1458241527.89310000	+15.63134766	-1.22167969	-0.53613281	+30.60791016	-20.74218750	-46.12060547	+4316	+15.46875000	+0.64160156	+0.46582031	-10.45898438	-33.22265625	+27.48779297	+3968	+12.99023438	-2.89599609	-1.89404297	+33.22265625	-15.55664063	-22.65380859	+2660
+1458241527.89720010	+15.64453125	-1.21289063	-0.54052734	+30.52001953	-20.65429688	-45.98876953	+4316	+15.48632813	+0.61962891	+0.47460938	-11.73339844	-33.09082031	+28.23486328	+3988	+13.00781250	-2.86962891	-1.88085938	+33.17871094	-15.64453125	-22.58789063	+2664
+1458241527.90140010	+15.65332031	-1.20849609	-0.54492188	+30.45410156	-20.56640625	-45.85693359	+4316	+15.50390625	+0.59765625	+0.48339844	-13.02978516	-32.93701172	+28.98193359	+4004	+13.02099609	-2.84765625	-1.87207031	+33.13476563	-15.75439453	-22.54394531	+2668
+1458241527.90549990	+15.66650391	-1.19531250	-0.54931641	+30.38818359	-20.45654297	-45.76904297	+4312	+15.51708984	+0.57568359	+0.49218750	-14.32617188	-32.76123047	+29.75097656	+4024	+13.03417969	-2.82568359	-1.86328125	+33.06884766	-15.86425781	-22.50000000	+2672
+1458241527.90969990	+15.67529297	-1.18212891	-0.55810547	+30.36621094	-20.34667969	-45.65917969	+4312	+15.53466797	+0.55810547	+0.50097656	-15.62255859	-32.58544922	+30.49804688	+4044	+13.04736328	-2.80810547	-1.86767578	+32.98095703	-15.88623047	-22.41210938	+2676
+1458241527.91389990	+15.67968750	-1.16894531	-0.55371094	+30.32226563	-20.30273438	-45.63720703	+4312	+15.54785156	+0.53613281	+0.51416016	-16.94091797	-32.43164063	+31.26708984	+4064	+13.05615234	-2.78613281	-1.86767578	+32.89306641	-15.93017578	-22.36816406	+2676
+1458241527.91800000	+15.68847656	-1.16015625	-0.54931641	+30.27832031	-20.23681641	-45.65917969	+4312	+15.56103516	+0.50976563	+0.52734375	-18.28125000	-32.25585938	+31.99218750	+4084	+13.06494141	-2.78173828	-1.86767578	+32.73925781	-15.95214844	-22.30224609	+2676
+1458241527.92639990	+15.70166016	-1.13818359	-0.54052734	+30.25634766	-20.12695313	-45.72509766	+4316	+15.59179688	+0.46142578	+0.56250000	-20.91796875	-31.92626953	+33.50830078	+4128	+13.08251953	-2.77294922	-1.88964844	+32.38769531	-15.90820313	-22.17041016	+2676
+1458241527.93050000	+15.70605469	-1.12939453	-0.53173828	+30.23437500	-20.03906250	-45.79101563	+4324	+15.60498047	+0.44384766	+0.57568359	-22.21435547	-31.72851563	+34.23339844	+4148	+13.09130859	-2.77734375	-1.89843750	+32.16796875	-15.88623047	-22.10449219	+2676
+1458241527.93470000	+15.71044922	-1.12500000	-0.52734375	+30.23437500	-19.95117188	-45.87890625	+4332	+15.61816406	+0.42187500	+0.59326172	-23.48876953	-31.53076172	+34.95849609	+4168	+13.09570313	-2.78613281	-1.91601563	+31.94824219	-15.79833984	-22.03857422	+2676
+1458241527.93890000	+15.71044922	-1.11621094	-0.52294922	+30.25634766	-19.88525391	-46.01074219	+4340	+15.62695313	+0.40429688	+0.61083984	-24.74121094	-31.33300781	+35.68359375	+4188	+13.10449219	-2.78613281	-1.93359375	+31.75048828	-15.71044922	-21.95068359	+2676
+1458241527.94300010	+15.71484375	-1.10742188	-0.51416016	+30.25634766	-19.81933594	-46.12060547	+4356	+15.64013672	+0.38232422	+0.62841797	-26.01562500	-31.09130859	+36.38671875	+4208	+13.10888672	-2.79052734	-1.95117188	+31.55273438	-15.62255859	-21.88476563	+2680
+1458241527.94720010	+15.71484375	-1.09863281	-0.50537109	+30.25634766	-19.77539063	-46.23046875	+4372	+15.65332031	+0.36035156	+0.64160156	-27.29003906	-30.80566406	+37.11181641	+4228	+13.11328125	-2.79492188	-1.96875000	+31.33300781	-15.53466797	-21.81884766	+2676
+1458241527.95140000	+15.71923828	-1.08105469	-0.49218750	+30.32226563	-19.73144531	-46.36230469	+4388	+15.66210938	+0.33837891	+0.65917969	-28.56445313	-30.56396484	+37.83691406	+4248	+13.12207031	-2.79931641	-1.98193359	+31.15722656	-15.49072266	-21.75292969	+2676
+1458241527.95970010	+15.72802734	-1.06347656	-0.47021484	+30.38818359	-19.64355469	-46.64794922	+4428	+15.67968750	+0.29882813	+0.68554688	-31.04736328	-29.99267578	+39.24316406	+4292	+13.13085938	-2.80810547	-2.00830078	+30.78369141	-15.35888672	-21.68701172	+2672
+1458241527.96390010	+15.73242188	-1.05468750	-0.46582031	+30.43212891	-19.51171875	-46.73583984	+4448	+15.68847656	+0.27685547	+0.69873047	-32.32177734	-29.68505859	+39.92431641	+4316	+13.13964844	-2.80810547	-2.01708984	+30.67382813	-15.33691406	-21.66503906	+2672
+1458241527.96799990	+15.73681641	-1.04150391	-0.46142578	+30.47607422	-19.40185547	-46.80175781	+4464	+15.70166016	+0.26367188	+0.71191406	-33.53027344	-29.35546875	+40.60546875	+4336	+13.14843750	-2.79931641	-2.02148438	+30.58593750	-15.31494141	-21.62109375	+2668
+1458241527.97219990	+15.74121094	-1.03271484	-0.45703125	+30.52001953	-19.31396484	-46.86767578	+4484	+15.70605469	+0.24609375	+0.71191406	-34.73876953	-28.95996094	+41.26464844	+4356	+13.15722656	-2.79492188	-2.02148438	+30.47607422	-15.33691406	-21.59912109	+2664
+1458241527.97630000	+15.74560547	-1.01953125	-0.45703125	+30.56396484	-19.16015625	-46.88964844	+4500	+15.71484375	+0.22412109	+0.72070313	-36.03515625	-28.56445313	+41.92382813	+4376	+13.16601563	-2.78613281	-2.02148438	+30.45410156	-15.38085938	-21.57714844	+2664
+1458241527.98050000	+15.75000000	-1.00195313	-0.45703125	+30.60791016	-19.00634766	-46.88964844	+4516	+15.71923828	+0.20214844	+0.72070313	-37.30957031	-28.12500000	+42.58300781	+4396	+13.17480469	-2.76416016	-2.01708984	+30.45410156	-15.42480469	-21.55517578	+2664
+1458241527.98470000	+15.75439453	-0.98876953	-0.45263672	+30.67382813	-18.91845703	-46.91162109	+4528	+15.72802734	+0.18457031	+0.72070313	-38.58398438	-27.66357422	+43.24218750	+4416	+13.18359375	-2.74658203	-2.00390625	+30.45410156	-15.53466797	-21.57714844	+2668
+1458241527.98880000	+15.76318359	-0.97119141	-0.45703125	+30.71777344	-18.74267578	-46.86767578	+4536	+15.73242188	+0.15380859	+0.72509766	-39.96826172	-27.18017578	+43.92333984	+4440	+13.19238281	-2.72460938	-1.99072266	+30.52001953	-15.66650391	-21.57714844	+2676
+1458241527.99300000	+15.77197266	-0.95800781	-0.46142578	+30.73974609	-18.54492188	-46.84570313	+4544	+15.73681641	+0.13183594	+0.72509766	-41.30859375	-26.67480469	+44.56054688	+4456	+13.20556641	-2.70263672	-1.97314453	+30.58593750	-15.79833984	-21.59912109	+2680
+1458241528.00130010	+15.78515625	-0.93603516	-0.47021484	+30.78369141	-18.08349609	-46.75781250	+4548	+15.74560547	+0.07910156	+0.72070313	-44.07714844	-25.51025391	+45.81298828	+4492	+13.22753906	-2.65429688	-1.94238281	+30.71777344	-16.08398438	-21.62109375	+2692
+1458241528.00550010	+15.79394531	-0.92285156	-0.48339844	+30.80566406	-17.79785156	-46.69189453	+4548	+15.75000000	+0.05273438	+0.71191406	-45.46142578	-24.82910156	+46.40625000	+4512	+13.23632813	-2.62792969	-1.92041016	+30.80566406	-16.23779297	-21.62109375	+2700
+1458241528.00970010	+15.79833984	-0.90527344	-0.48779297	+30.84960938	-17.55615234	-46.64794922	+4544	+15.75439453	+0.02636719	+0.71191406	-46.84570313	-24.14794922	+47.04345703	+4524	+13.24511719	-2.59716797	-1.90722656	+30.87158203	-16.36962891	-21.62109375	+2708
+1458241528.01379990	+15.80273438	-0.89648438	-0.49218750	+30.84960938	-17.31445313	-46.60400391	+4540	+15.75000000	-0.00439453	+0.70751953	-48.33984375	-23.44482422	+47.65869141	+4544	+13.24951172	-2.57519531	-1.88964844	+30.95947266	-16.52343750	-21.59912109	+2716
+1458241528.01799990	+15.80712891	-0.88330078	-0.50097656	+30.84960938	-17.02880859	-46.56005859	+4532	+15.75000000	-0.03955078	+0.69873047	-49.81201172	-22.65380859	+48.22998047	+4560	+13.25830078	-2.55322266	-1.87207031	+30.98144531	-16.65527344	-21.62109375	+2720
+1458241528.02220010	+15.81152344	-0.87451172	-0.49658203	+30.87158203	-16.78710938	-46.58203125	+4524	+15.75439453	-0.07470703	+0.69873047	-51.28417969	-21.86279297	+48.80126953	+4572	+13.26269531	-2.53125000	-1.85888672	+31.02539063	-16.78710938	-21.59912109	+2724
+1458241528.03049990	+15.82470703	-0.85693359	-0.50097656	+30.82763672	-16.17187500	-46.58203125	+4504	+15.75878906	-0.14062500	+0.68554688	-54.20654297	-20.21484375	+49.89990234	+4600	+13.27587891	-2.50488281	-1.83691406	+31.00341797	-16.98486328	-21.57714844	+2732
+1458241528.03469990	+15.82470703	-0.84814453	-0.49658203	+30.82763672	-15.88623047	-46.64794922	+4496	+15.75878906	-0.17578125	+0.68554688	-55.63476563	-19.35791016	+50.44921875	+4612	+13.28027344	-2.49609375	-1.83691406	+30.93750000	-17.02880859	-21.51123047	+2732
+1458241528.03880000	+15.82470703	-0.84375000	-0.49658203	+30.73974609	-15.53466797	-46.66992188	+4484	+15.75439453	-0.20654297	+0.68554688	-57.06298828	-18.50097656	+50.97656250	+4624	+13.28027344	-2.49609375	-1.83691406	+30.84960938	-17.02880859	-21.46728516	+2732
+1458241528.04300000	+15.82470703	-0.83935547	-0.49658203	+30.67382813	-15.20507813	-46.71386719	+4476	+15.75439453	-0.23730469	+0.68115234	-58.46923828	-17.60009766	+51.41601563	+4636	+13.28027344	-2.49169922	-1.84130859	+30.71777344	-17.07275391	-21.40136719	+2732
+1458241528.04720000	+15.82031250	-0.83056641	-0.48339844	+30.62988281	-14.91943359	-46.80175781	+4472	+15.75439453	-0.27246094	+0.68115234	-59.85351563	-16.69921875	+51.87744141	+4644	+13.28466797	-2.49169922	-1.84570313	+30.58593750	-17.07275391	-21.33544922	+2732
+1458241528.05130000	+15.81152344	-0.82617188	-0.47460938	+30.54199219	-14.58984375	-46.86767578	+4472	+15.75000000	-0.29882813	+0.69433594	-61.19384766	-15.86425781	+52.42675781	+4656	+13.28466797	-2.49609375	-1.85009766	+30.43212891	-17.05078125	-21.24755859	+2732
+1458241528.05550000	+15.80712891	-0.82177734	-0.46582031	+30.43212891	-14.28222656	-46.97753906	+4472	+15.75000000	-0.32958984	+0.70312500	-62.53417969	-15.00732422	+52.88818359	+4668	+13.28466797	-2.50488281	-1.85888672	+30.23437500	-17.05078125	-21.18164063	+2732
+1458241528.06380010	+15.80273438	-0.82177734	-0.43505859	+30.21240234	-13.62304688	-47.17529297	+4480	+15.74560547	-0.38232422	+0.71630859	-65.08300781	-13.29345703	+53.72314453	+4684	+13.28466797	-2.52246094	-1.87646484	+29.81689453	-17.00683594	-20.98388672	+2732
+1458241528.06800010	+15.80273438	-0.81738281	-0.42626953	+30.08056641	-13.24951172	-47.24121094	+4484	+15.74560547	-0.40869141	+0.72070313	-66.31347656	-12.41455078	+54.05273438	+4692	+13.28906250	-2.53125000	-1.88525391	+29.59716797	-16.98486328	-20.89599609	+2736
+1458241528.07209990	+15.79394531	-0.81738281	-0.41308594	+29.94873047	-12.89794922	-47.28515625	+4492	+15.74121094	-0.43505859	+0.72509766	-67.52197266	-11.55761719	+54.38232422	+4704	+13.28906250	-2.54003906	-1.89843750	+29.37744141	-16.98486328	-20.78613281	+2736
+1458241528.07629990	+15.78515625	-0.81298828	-0.40429688	+29.79492188	-12.50244141	-47.30712891	+4500	+15.73242188	-0.45263672	+0.73388672	-68.70849609	-10.72265625	+54.75585938	+4712	+13.28906250	-2.54882813	-1.90722656	+29.17968750	-16.94091797	-20.67626953	+2736
+1458241528.08049990	+15.77636719	-0.81298828	-0.39990234	+29.64111328	-12.12890625	-47.30712891	+4508	+15.72802734	-0.47900391	+0.74267578	-69.87304688	-9.88769531	+55.06347656	+4720	+13.28906250	-2.54882813	-1.91601563	+28.98193359	-16.94091797	-20.54443359	+2732
+1458241528.08880000	+15.77636719	-0.81298828	-0.38232422	+29.33349609	-11.40380859	-47.28515625	+4532	+15.71923828	-0.52734375	+0.74707031	-72.15820313	-8.23974609	+55.56884766	+4736	+13.29345703	-2.55322266	-1.92041016	+28.65234375	-17.02880859	-20.34667969	+2724
+1458241528.09710000	+15.78076172	-0.81298828	-0.37353516	+29.00390625	-10.67871094	-47.13134766	+4548	+15.71044922	-0.57568359	+0.73828125	-74.37744141	-6.59179688	+55.87646484	+4748	+13.30224609	-2.54882813	-1.91601563	+28.38867188	-17.18261719	-20.14892578	+2716
+1458241528.10130000	+15.78515625	-0.81298828	-0.37353516	+28.89404297	-10.23925781	-46.99951172	+4556	+15.70605469	-0.59326172	+0.72509766	-75.45410156	-5.77880859	+55.96435547	+4756	+13.30664063	-2.54003906	-1.90722656	+28.30078125	-17.27050781	-20.03906250	+2716
+1458241528.10550000	+15.78515625	-0.81298828	-0.37792969	+28.71826172	-9.84375000	-46.84570313	+4564	+15.69726563	-0.62402344	+0.70751953	-76.55273438	-4.96582031	+55.98632813	+4764	+13.31103516	-2.52685547	-1.89843750	+28.23486328	-17.38037109	-19.92919922	+2716
+1458241528.10960010	+15.78955078	-0.81738281	-0.39550781	+28.56445313	-9.40429688	-46.60400391	+4568	+15.69287109	-0.65039063	+0.68994141	-77.65136719	-4.17480469	+55.98632813	+4772	+13.31542969	-2.50927734	-1.88525391	+28.21289063	-17.51220703	-19.84130859	+2716
+1458241528.11380000	+15.79394531	-0.81298828	-0.40429688	+28.45458984	-9.00878906	-46.40625000	+4572	+15.67968750	-0.67236328	+0.67675781	-78.70605469	-3.40576172	+56.05224609	+4780	+13.31982422	-2.49609375	-1.87207031	+28.19091797	-17.64404297	-19.73144531	+2720
+1458241528.12210010	+15.80712891	-0.82177734	-0.41748047	+28.19091797	-8.30566406	-45.96679688	+4572	+15.67089844	-0.72509766	+0.63720703	-80.83740234	-1.91162109	+55.98632813	+4796	+13.32861328	-2.46093750	-1.84130859	+28.14697266	-17.92968750	-19.55566406	+2724
+1458241528.12630010	+15.81591797	-0.82177734	-0.42187500	+28.12500000	-7.95410156	-45.72509766	+4564	+15.66650391	-0.74707031	+0.61962891	-81.87011719	-1.20849609	+55.96435547	+4804	+13.33300781	-2.43896484	-1.82373047	+28.12500000	-18.10546875	-19.46777344	+2732
+1458241528.13459990	+15.83349609	-0.83056641	-0.44384766	+27.92724609	-7.25097656	-45.21972656	+4552	+15.65332031	-0.80419922	+0.57128906	-83.97949219	+0.15380859	+55.78857422	+4820	+13.34179688	-2.41259766	-1.78857422	+28.05908203	-18.36914063	-19.29199219	+2740
+1458241528.14290000	+15.83789063	-0.83935547	-0.46582031	+27.77343750	-6.56982422	-44.69238281	+4540	+15.63574219	-0.85253906	+0.54492188	-85.95703125	+1.40625000	+55.74462891	+4832	+13.35058594	-2.39501953	-1.76660156	+27.94921875	-18.56689453	-19.07226563	+2744
+1458241528.14710000	+15.84228516	-0.84375000	-0.47900391	+27.70751953	-6.21826172	-44.42871094	+4532	+15.63134766	-0.87890625	+0.53173828	-86.94580078	+2.02148438	+55.67871094	+4840	+13.35498047	-2.38623047	-1.76220703	+27.88330078	-18.63281250	-18.96240234	+2748
+1458241528.15540000	+15.84667969	-0.85693359	-0.48339844	+27.57568359	-5.71289063	-44.03320313	+4516	+15.61376953	-0.92285156	+0.51855469	-88.81347656	+3.18603516	+55.70068359	+4848	+13.35937500	-2.38623047	-1.74902344	+27.61962891	-18.74267578	-18.78662109	+2752
+1458241528.15960000	+15.84667969	-0.87011719	-0.48779297	+27.50976563	-5.44921875	-43.85742188	+4512	+15.61376953	-0.94482422	+0.51855469	-89.73632813	+3.71337891	+55.72265625	+4852	+13.35937500	-2.39501953	-1.75341797	+27.44384766	-18.74267578	-18.67675781	+2752
+1458241528.16380000	+15.84667969	-0.87451172	-0.48339844	+27.46582031	-5.20751953	-43.70361328	+4508	+15.60937500	-0.96240234	+0.52294922	-90.59326172	+4.24072266	+55.78857422	+4852	+13.36376953	-2.40380859	-1.75341797	+27.24609375	-18.74267578	-18.58886719	+2756
+1458241528.16790010	+15.85107422	-0.88330078	-0.48339844	+27.44384766	-4.98779297	-43.57177734	+4508	+15.60498047	-0.97998047	+0.52294922	-91.45019531	+4.76806641	+55.81054688	+4852	+13.36816406	-2.41699219	-1.75781250	+27.02636719	-18.72070313	-18.50097656	+2756
+1458241528.17630000	+15.83789063	-0.90087891	-0.49658203	+27.35595703	-4.41650391	-43.30810547	+4516	+15.58740234	-1.01074219	+0.53173828	-93.09814453	+5.82275391	+55.87646484	+4852	+13.37255859	-2.45214844	-1.78417969	+26.56494141	-18.56689453	-18.30322266	+2768
+1458241528.18039990	+15.83349609	-0.91406250	-0.49658203	+27.33398438	-4.21875000	-43.22021484	+4520	+15.57861328	-1.02832031	+0.54052734	-93.88916016	+6.32812500	+55.92041016	+4852	+13.37255859	-2.46972656	-1.80175781	+26.32324219	-18.47900391	-18.19335938	+2772
+1458241528.18460010	+15.83349609	-0.92285156	-0.50097656	+27.29003906	-3.97705078	-43.13232422	+4532	+15.57861328	-1.04150391	+0.54492188	-94.68017578	+6.85546875	+55.94238281	+4852	+13.37695313	-2.49169922	-1.81933594	+26.08154297	-18.39111328	-18.10546875	+2776
+1458241528.19289990	+15.83789063	-0.94482422	-0.49218750	+27.29003906	-3.62548828	-43.02246094	+4556	+15.57421875	-1.07226563	+0.55810547	-96.17431641	+7.86621094	+55.98632813	+4852	+13.38134766	-2.53564453	-1.84570313	+25.57617188	-18.21533203	-17.97363281	+2780
+1458241528.19709990	+15.83789063	-0.95800781	-0.50097656	+27.26806641	-3.38378906	-42.95654297	+4576	+15.57421875	-1.08984375	+0.55810547	-96.94335938	+8.34960938	+55.96435547	+4852	+13.38134766	-2.56201172	-1.85888672	+25.33447266	-18.12744141	-17.90771484	+2780
+1458241528.20540000	+15.83349609	-0.97558594	-0.51416016	+27.33398438	-2.92236328	-42.80273438	+4612	+15.56542969	-1.11621094	+0.55810547	-98.41552734	+9.33837891	+55.87646484	+4848	+13.39013672	-2.60156250	-1.88525391	+24.93896484	-17.90771484	-17.75390625	+2784
+1458241528.21370010	+15.84228516	-0.98876953	-0.54492188	+27.44384766	-2.43896484	-42.56103516	+4652	+15.56103516	-1.15136719	+0.53173828	-99.88769531	+10.30517578	+55.61279297	+4852	+13.39453125	-2.62792969	-1.89843750	+24.65332031	-17.77587891	-17.64404297	+2776
+1458241528.22210000	+15.85546875	-1.01074219	-0.57128906	+27.53173828	-2.02148438	-42.31933594	+4688	+15.55664063	-1.20410156	+0.50537109	-101.46972656	+11.22802734	+55.34912109	+4856	+13.39892578	-2.64550781	-1.90283203	+24.45556641	-17.66601563	-17.55615234	+2772
+1458241528.23040010	+15.88183594	-1.02832031	-0.60644531	+27.75146484	-1.58203125	-42.01171875	+4712	+15.55664063	-1.25683594	+0.47460938	-102.98583984	+12.10693359	+55.04150391	+4856	+13.40771484	-2.64990234	-1.88525391	+24.41162109	-17.64404297	-17.51220703	+2772
+1458241528.23460010	+15.89501953	-1.04150391	-0.63720703	+27.83935547	-1.27441406	-41.81396484	+4724	+15.55664063	-1.28320313	+0.44384766	-103.79882813	+12.50244141	+54.77783203	+4860	+13.41210938	-2.65429688	-1.87646484	+24.38964844	-17.64404297	-17.51220703	+2772
+1458241528.24289990	+15.91699219	-1.05029297	-0.68554688	+28.12500000	-0.85693359	-41.46240234	+4736	+15.54345703	-1.34472656	+0.38671875	-105.38085938	+13.27148438	+54.31640625	+4864	+13.42089844	-2.65429688	-1.85888672	+24.45556641	-17.60009766	-17.49023438	+2780
+1458241528.25120000	+15.94335938	-1.05468750	-0.72949219	+28.47656250	-0.50537109	-41.13281250	+4728	+15.53906250	-1.40625000	+0.33837891	-106.91894531	+14.01855469	+53.94287109	+4868	+13.42968750	-2.64990234	-1.82812500	+24.54345703	-17.55615234	-17.55615234	+2792
+1458241528.25539990	+15.96093750	-1.06787109	-0.74267578	+28.60839844	-0.39550781	-41.02294922	+4724	+15.53466797	-1.43701172	+0.31640625	-107.66601563	+14.37011719	+53.78906250	+4868	+13.43408203	-2.65429688	-1.81494141	+24.58740234	-17.53417969	-17.60009766	+2800
+1458241528.26370000	+15.98730469	-1.09423828	-0.78662109	+28.89404297	-0.08789063	-40.82519531	+4708	+15.52587891	-1.48974609	+0.27246094	-109.07226563	+14.98535156	+53.45947266	+4868	+13.44287109	-2.66308594	-1.78857422	+24.67529297	-17.42431641	-17.75390625	+2816
+1458241528.27210000	+16.00048828	-1.10742188	-0.83496094	+29.24560547	+0.17578125	-40.69335938	+4688	+15.51708984	-1.54248047	+0.22412109	-110.43457031	+15.55664063	+53.08593750	+4864	+13.45166016	-2.68945313	-1.77539063	+24.71923828	-17.22656250	-17.92968750	+2836
+1458241528.27620010	+16.00048828	-1.11181641	-0.84814453	+29.44335938	+0.19775391	-40.69335938	+4680	+15.51269531	-1.56005859	+0.20214844	-111.00585938	+15.86425781	+52.97607422	+4864	+13.45605469	-2.70703125	-1.77539063	+24.71923828	-17.07275391	-18.03955078	+2848
+1458241528.28449990	+16.00048828	-1.13378906	-0.88330078	+29.77294922	+0.30761719	-40.73730469	+4664	+15.49951172	-1.59960938	+0.17138672	-112.12646484	+16.43554688	+52.77832031	+4864	+13.46484375	-2.76416016	-1.78857422	+24.63134766	-16.69921875	-18.25927734	+2872
+1458241528.28870010	+16.00048828	-1.14697266	-0.89648438	+29.97070313	+0.30761719	-40.84716797	+4656	+15.49511719	-1.60839844	+0.15820313	-112.54394531	+16.72119141	+52.71240234	+4856	+13.46484375	-2.79931641	-1.80175781	+24.56542969	-16.45751953	-18.39111328	+2884
+1458241528.29290010	+16.00048828	-1.16455078	-0.90527344	+30.10253906	+0.30761719	-40.95703125	+4652	+15.49072266	-1.62158203	+0.14501953	-113.02734375	+16.96289063	+52.62451172	+4856	+13.46923828	-2.83886719	-1.81054688	+24.47753906	-16.23779297	-18.54492188	+2896
+1458241528.30119990	+15.98730469	-1.20410156	-0.94921875	+30.36621094	+0.41748047	-41.13281250	+4664	+15.48632813	-1.64355469	+0.11425781	-113.84033203	+17.42431641	+52.38281250	+4852	+13.47802734	-2.93115234	-1.85888672	+24.25781250	-15.62255859	-18.80859375	+2928
+1458241528.30950000	+15.96533203	-1.23486328	-0.99316406	+30.71777344	+0.54931641	-41.30859375	+4684	+15.47753906	-1.67431641	+0.07470703	-114.67529297	+17.84179688	+52.05322266	+4856	+13.47802734	-3.01904297	-1.90283203	+24.06005859	-15.07324219	-19.05029297	+2952
+1458241528.31370000	+15.95654297	-1.24804688	-1.01953125	+30.91552734	+0.59326172	-41.41845703	+4696	+15.47314453	-1.67871094	+0.05712891	-114.98291016	+18.03955078	+51.85546875	+4856	+13.47802734	-3.06298828	-1.92919922	+23.99414063	-14.76562500	-19.16015625	+2960
+1458241528.32200000	+15.94335938	-1.29199219	-1.05908203	+31.17919922	+0.68115234	-41.63818359	+4732	+15.46875000	-1.71386719	+0.01757813	-115.70800781	+18.34716797	+51.50390625	+4860	+13.47802734	-3.14648438	-1.96875000	+23.86230469	-14.23828125	-19.40185547	+2980
+1458241528.33040000	+15.94335938	-1.34033203	-1.10742188	+31.48681641	+0.83496094	-41.79199219	+4772	+15.46875000	-1.74902344	-0.03515625	-116.36718750	+18.54492188	+50.91064453	+4868	+13.48681641	-3.21240234	-1.99511719	+23.88427734	-13.77685547	-19.62158203	+2988
+1458241528.33450010	+15.93896484	-1.36230469	-1.13378906	+31.61865234	+0.90087891	-41.87988281	+4792	+15.47314453	-1.77539063	-0.06591797	-116.74072266	+18.58886719	+50.62500000	+4872	+13.48681641	-3.24316406	-2.00390625	+23.90625000	-13.60107422	-19.75341797	+2988
+1458241528.34290000	+15.94335938	-1.39746094	-1.19970703	+31.99218750	+1.16455078	-41.90185547	+4828	+15.46875000	-1.82373047	-0.13623047	-117.42187500	+18.65478516	+49.89990234	+4888	+13.48681641	-3.28710938	-2.02148438	+24.08203125	-13.24951172	-19.95117188	+2992
+1458241528.35120010	+15.95654297	-1.43261719	-1.26123047	+32.36572266	+1.34033203	-41.98974609	+4852	+15.46875000	-1.87646484	-0.20654297	-118.03710938	+18.63281250	+49.24072266	+4896	+13.49121094	-3.32226563	-2.01269531	+24.36767578	-13.02978516	-20.21484375	+2996
+1458241528.35949990	+15.97851563	-1.47216797	-1.31396484	+32.71728516	+1.47216797	-42.07763672	+4860	+15.46875000	-1.95117188	-0.28125000	-118.74023438	+18.56689453	+48.58154297	+4908	+13.49560547	-3.34863281	-1.99951172	+24.69726563	-12.85400391	-20.50048828	+3004
+1458241528.36780000	+16.00488281	-1.51611328	-1.37548828	+33.06884766	+1.64794922	-42.12158203	+4856	+15.47314453	-2.00390625	-0.33837891	-119.20166016	+18.47900391	+48.07617188	+4912	+13.50000000	-3.37939453	-1.97753906	+25.04882813	-12.70019531	-20.80810547	+3016
+1458241528.37620000	+16.01806641	-1.55566406	-1.45458984	+33.44238281	+1.88964844	-42.14355469	+4844	+15.47314453	-2.06103516	-0.39990234	-119.64111328	+18.39111328	+47.54882813	+4916	+13.50439453	-3.41015625	-1.97314453	+25.37841797	-12.48046875	-21.04980469	+3032
+1458241528.38450000	+16.03564453	-1.59521484	-1.52490234	+33.81591797	+2.02148438	-42.20947266	+4816	+15.47314453	-2.11816406	-0.45263672	-120.08056641	+18.30322266	+47.10937500	+4920	+13.50878906	-3.44970703	-1.97753906	+25.66406250	-12.21679688	-21.29150391	+3048
+1458241528.39280010	+16.05322266	-1.65234375	-1.58642578	+34.07958984	+2.08740234	-42.36328125	+4788	+15.47314453	-2.16650391	-0.49658203	-120.34423828	+18.25927734	+46.80175781	+4916	+13.50878906	-3.51562500	-1.98632813	+25.79589844	-11.95312500	-21.57714844	+3072
+1458241528.40120010	+16.04882813	-1.72265625	-1.66113281	+34.25537109	+2.24121094	-42.49511719	+4772	+15.47314453	-2.21044922	-0.53613281	-120.60791016	+18.19335938	+46.51611328	+4916	+13.50878906	-3.59912109	-2.03466797	+25.77392578	-11.44775391	-21.73095703	+3104
+1458241528.41370010	+16.03564453	-1.82373047	-1.77978516	+34.56298828	+2.46093750	-42.67089844	+4764	+15.47314453	-2.28076172	-0.58886719	-120.89355469	+18.14941406	+46.14257813	+4916	+13.50000000	-3.75732422	-2.13574219	+25.53222656	-10.59082031	-21.88476563	+3152
+1458241528.41779990	+16.03125000	-1.85888672	-1.81933594	+34.62890625	+2.50488281	-42.75878906	+4768	+15.47314453	-2.30273438	-0.61083984	-121.00341797	+18.14941406	+46.01074219	+4916	+13.49560547	-3.81445313	-2.17089844	+25.40039063	-10.28320313	-21.92871094	+3172
+1458241528.42619990	+16.02246094	-1.93798828	-1.87646484	+34.73876953	+2.48291016	-42.93457031	+4788	+15.47314453	-2.36425781	-0.65478516	-121.20117188	+18.14941406	+45.74707031	+4924	+13.49121094	-3.94189453	-2.24560547	+25.11474609	-9.68994141	-22.03857422	+3200
+1458241528.43030000	+16.01367188	-1.98632813	-1.90722656	+34.78271484	+2.50488281	-42.97851563	+4804	+15.47753906	-2.39941406	-0.68115234	-121.28906250	+18.14941406	+45.61523438	+4932	+13.48681641	-4.00341797	-2.28515625	+24.98291016	-9.40429688	-22.06054688	+3216
+1458241528.43450000	+16.00927734	-2.03027344	-1.94238281	+34.80468750	+2.54882813	-43.02246094	+4824	+15.47753906	-2.43017578	-0.70312500	-121.37695313	+18.14941406	+45.50537109	+4940	+13.48242188	-4.06933594	-2.32470703	+24.82910156	-9.09667969	-22.08251953	+3228
+1458241528.44280000	+16.00048828	-2.11376953	-2.01708984	+34.91455078	+2.61474609	-43.02246094	+4872	+15.48193359	-2.52685547	-0.77343750	-121.64062500	+18.17138672	+45.15380859	+4964	+13.47802734	-4.18798828	-2.39941406	+24.60937500	-8.54736328	-22.10449219	+3248
+1458241528.44700000	+16.00488281	-2.15332031	-2.04345703	+34.98046875	+2.54882813	-43.04443359	+4892	+15.48632813	-2.57080078	-0.80419922	-121.77246094	+18.17138672	+44.97802734	+4980	+13.48242188	-4.24072266	-2.42578125	+24.52148438	-8.34960938	-22.14843750	+3256
+1458241528.45530010	+16.00927734	-2.24121094	-2.10498047	+35.06835938	+2.50488281	-43.00048828	+4936	+15.49072266	-2.67626953	-0.87890625	-122.08007813	+18.21533203	+44.62646484	+5012	+13.48242188	-4.33740234	-2.46972656	+24.43359375	-8.02001953	-22.25830078	+3264
+1458241528.45950010	+16.02246094	-2.28515625	-2.12695313	+35.11230469	+2.41699219	-43.02246094	+4952	+15.49511719	-2.72460938	-0.90966797	-122.21191406	+18.21533203	+44.49462891	+5028	+13.48681641	-4.38134766	-2.48291016	+24.43359375	-7.95410156	-22.34619141	+3264
+1458241528.46779990	+16.05322266	-2.37744141	-2.18847656	+35.20019531	+2.32910156	-42.89062500	+4984	+15.50390625	-2.83886719	-0.98437500	-122.56347656	+18.21533203	+44.14306641	+5060	+13.50439453	-4.45605469	-2.50488281	+24.52148438	-7.80029297	-22.47802734	+3264
+1458241528.47610000	+16.07958984	-2.46533203	-2.25878906	+35.26611328	+2.26318359	-42.73681641	+5000	+15.50830078	-2.94873047	-1.06347656	-122.95898438	+18.19335938	+43.72558594	+5092	+13.52197266	-4.51757813	-2.51367188	+24.67529297	-7.75634766	-22.63183594	+3260
+1458241528.48449990	+16.11474609	-2.54882813	-2.32470703	+35.39794922	+2.13134766	-42.62695313	+4996	+15.51708984	-3.06298828	-1.14697266	-123.37646484	+18.17138672	+43.30810547	+5124	+13.54833984	-4.57031250	-2.51367188	+24.91699219	-7.80029297	-22.85156250	+3260
+1458241528.49280000	+16.15429688	-2.64111328	-2.37744141	+35.44189453	+1.95556641	-42.56103516	+4980	+15.53027344	-3.18164063	-1.22607422	-123.75000000	+18.14941406	+42.91259766	+5148	+13.57031250	-4.63623047	-2.51367188	+25.07080078	-7.86621094	-23.09326172	+3264
+1458241528.50110010	+16.18066406	-2.74218750	-2.44775391	+35.41992188	+1.91162109	-42.51708984	+4960	+15.53906250	-3.30468750	-1.30517578	-124.14550781	+18.12744141	+42.51708984	+5176	+13.58789063	-4.71093750	-2.53125000	+25.13671875	-7.77832031	-23.26904297	+3276
+1458241528.50950000	+16.20263672	-2.84326172	-2.52246094	+35.41992188	+1.91162109	-42.42919922	+4936	+15.55224609	-3.40576172	-1.38867188	-124.43115234	+18.12744141	+42.07763672	+5196	+13.60546875	-4.79882813	-2.56640625	+25.13671875	-7.66845703	-23.40087891	+3292
+1458241528.51780010	+16.21142578	-2.94873047	-2.58398438	+35.35400391	+1.82373047	-42.51708984	+4916	+15.56542969	-3.51123047	-1.45458984	-124.69482422	+18.19335938	+41.74804688	+5216	+13.61425781	-4.91748047	-2.61035156	+24.89501953	-7.47070313	-23.57666016	+3320
+1458241528.52609990	+16.22021484	-3.06738281	-2.63671875	+35.24414063	+1.75781250	-42.69287109	+4904	+15.58300781	-3.61669922	-1.50732422	-124.89257813	+18.30322266	+41.55029297	+5232	+13.61425781	-5.05371094	-2.67626953	+24.56542969	-7.14111328	-23.68652344	+3352
+1458241528.53440000	+16.22021484	-3.19482422	-2.68945313	+35.06835938	+1.75781250	-42.89062500	+4916	+15.60498047	-3.70458984	-1.55126953	-125.00244141	+18.39111328	+41.35253906	+5248	+13.61425781	-5.21630859	-2.75976563	+24.08203125	-6.70166016	-23.77441406	+3388
+1458241528.53860000	+16.21142578	-3.26074219	-2.72021484	+34.98046875	+1.77978516	-43.00048828	+4928	+15.60937500	-3.75292969	-1.56884766	-125.09033203	+18.47900391	+41.30859375	+5256	+13.60986328	-5.29980469	-2.80371094	+23.81835938	-6.48193359	-23.81835938	+3404
+1458241528.54690000	+16.20263672	-3.37939453	-2.77294922	+34.87060547	+1.71386719	-43.17626953	+4964	+15.62695313	-3.84521484	-1.59960938	-125.22216797	+18.65478516	+41.22070313	+5276	+13.60107422	-5.45800781	-2.89160156	+23.35693359	-6.06445313	-23.92822266	+3432
+1458241528.55110000	+16.20263672	-3.43652344	-2.79052734	+34.82666016	+1.62597656	-43.33007813	+4988	+15.63574219	-3.89355469	-1.61279297	-125.28808594	+18.74267578	+41.19873047	+5288	+13.60107422	-5.54150391	-2.93115234	+23.11523438	-5.86669922	-23.99414063	+3448
+1458241528.55940010	+16.20263672	-3.56396484	-2.82128906	+34.69482422	+1.42822266	-43.65966797	+5044	+15.65332031	-3.99902344	-1.63476563	-125.41992188	+18.91845703	+41.22070313	+5312	+13.59228516	-5.70410156	-3.00585938	+22.65380859	-5.51513672	-24.16992188	+3468
+1458241528.56780000	+16.21582031	-3.68701172	-2.86523438	+34.60693359	+1.29638672	-43.83544922	+5108	+15.67529297	-4.10888672	-1.65673828	-125.63964844	+19.07226563	+41.22070313	+5340	+13.59667969	-5.84472656	-3.07177734	+22.34619141	-5.25146484	-24.32373047	+3480
+1458241528.57189990	+16.22460938	-3.74414063	-2.88720703	+34.58496094	+1.20849609	-43.92333984	+5140	+15.67968750	-4.16601563	-1.67431641	-125.74951172	+19.13818359	+41.19873047	+5352	+13.60107422	-5.90625000	-3.09375000	+22.21435547	-5.18554688	-24.43359375	+3484
+1458241528.57610010	+16.23339844	-3.79687500	-2.91357422	+34.56298828	+1.12060547	-43.98925781	+5168	+15.68408203	-4.22753906	-1.69628906	-125.90332031	+19.18212891	+41.13281250	+5368	+13.60986328	-5.96777344	-3.11132813	+22.12646484	-5.14160156	-24.54345703	+3488
+1458241528.58439990	+16.27294922	-3.90234375	-2.95312500	+34.58496094	+0.79101563	-44.12109375	+5216	+15.69726563	-4.35937500	-1.74023438	-126.25488281	+19.29199219	+41.02294922	+5404	+13.63183594	-6.06005859	-3.12890625	+22.12646484	-5.20751953	-24.82910156	+3480
+1458241528.58859990	+16.29492188	-3.96386719	-2.97070313	+34.56298828	+0.61523438	-44.16503906	+5236	+15.70605469	-4.42968750	-1.76660156	-126.45263672	+19.35791016	+40.95703125	+5416	+13.64941406	-6.09960938	-3.12451172	+22.14843750	-5.29541016	-24.96093750	+3480
+1458241528.59690000	+16.34326172	-4.08251953	-3.01464844	+34.54101563	+0.32958984	-44.29687500	+5260	+15.71923828	-4.57031250	-1.81933594	-126.82617188	+19.42382813	+40.80322266	+5448	+13.68457031	-6.18310547	-3.12451172	+22.21435547	-5.44921875	-25.24658203	+3476
+1458241528.60520010	+16.39599609	-4.19677734	-3.07617188	+34.51904297	+0.08789063	-44.25292969	+5272	+15.73242188	-4.71972656	-1.88525391	-127.28759766	+19.44580078	+40.53955078	+5480	+13.72851563	-6.25341797	-3.12011719	+22.34619141	-5.62500000	-25.51025391	+3468
+1458241528.60940000	+16.42236328	-4.25390625	-3.11132813	+34.51904297	-0.02197266	-44.23095703	+5268	+15.73681641	-4.79443359	-1.92041016	-127.50732422	+19.46777344	+40.40771484	+5492	+13.74609375	-6.28417969	-3.11572266	+22.43408203	-5.73486328	-25.62011719	+3464
+1458241528.61770010	+16.46191406	-4.37695313	-3.16845703	+34.47509766	-0.28564453	-44.27490234	+5252	+15.75000000	-4.93945313	-1.98632813	-127.90283203	+19.53369141	+40.18798828	+5516	+13.77685547	-6.36767578	-3.11572266	+22.50000000	-5.88867188	-25.88378906	+3464
+1458241528.62610010	+16.50585938	-4.51318359	-3.20800781	+34.38720703	-0.57128906	-44.45068359	+5228	+15.77197266	-5.08886719	-2.03027344	-128.25439453	+19.62158203	+40.07812500	+5536	+13.80761719	-6.46875000	-3.12451172	+22.45605469	-5.93261719	-26.12548828	+3464
+1458241528.63439990	+16.53662109	-4.64501953	-3.26074219	+34.32128906	-0.70312500	-44.58251953	+5204	+15.79833984	-5.22509766	-2.07421875	-128.49609375	+19.70947266	+40.01220703	+5552	+13.82958984	-6.60058594	-3.16406250	+22.25830078	-5.80078125	-26.30126953	+3472
+1458241528.64270000	+16.54980469	-4.77685547	-3.32226563	+34.25537109	-0.76904297	-44.71435547	+5192	+15.82470703	-5.35693359	-2.10498047	-128.69384766	+19.84130859	+39.96826172	+5568	+13.82958984	-6.75439453	-3.23437500	+21.88476563	-5.49316406	-26.45507813	+3492
+1458241528.65109990	+16.55859375	-4.91308594	-3.36181641	+34.16748047	-0.92285156	-45.00000000	+5184	+15.85546875	-5.48437500	-2.11376953	-128.80371094	+19.97314453	+40.10009766	+5580	+13.82519531	-6.93017578	-3.31347656	+21.40136719	-5.16357422	-26.58691406	+3508
+1458241528.65520000	+16.55859375	-4.98339844	-3.37939453	+34.14550781	-0.96679688	-45.19775391	+5188	+15.87304688	-5.54150391	-2.11816406	-128.80371094	+20.06103516	+40.18798828	+5588	+13.82080078	-7.02685547	-3.35302734	+21.11572266	-4.96582031	-26.67480469	+3520
+1458241528.66360000	+16.57177734	-5.12402344	-3.41894531	+34.05761719	-1.01074219	-45.54931641	+5208	+15.91699219	-5.65576172	-2.12255859	-128.80371094	+20.19287109	+40.34179688	+5604	+13.80761719	-7.22900391	-3.45849609	+20.54443359	-4.43847656	-26.78466797	+3544
+1458241528.67190000	+16.58056641	-5.25585938	-3.47167969	+34.01367188	-1.03271484	-45.81298828	+5244	+15.96093750	-5.77001953	-2.13574219	-128.82568359	+20.30273438	+40.47363281	+5624	+13.79882813	-7.41796875	-3.55957031	+19.99511719	-3.99902344	-26.93847656	+3560
+1458241528.68020010	+16.58056641	-5.39208984	-3.52441406	+33.92578125	-1.09863281	-46.12060547	+5292	+15.99609375	-5.88867188	-2.14453125	-128.84765625	+20.43457031	+40.62744141	+5644	+13.79003906	-7.59814453	-3.66064453	+19.55566406	-3.58154297	-27.07031250	+3572
+1458241528.68440010	+16.59814453	-5.46240234	-3.54199219	+33.90380859	-1.20849609	-46.31835938	+5316	+16.02246094	-5.95019531	-2.16650391	-128.86962891	+20.47851563	+40.64941406	+5656	+13.79003906	-7.68603516	-3.69140625	+19.35791016	-3.47167969	-27.22412109	+3576
+1458241528.69269990	+16.62451172	-5.61181641	-3.58593750	+33.79394531	-1.36230469	-46.64794922	+5360	+16.06640625	-6.09082031	-2.20166016	-129.00146484	+20.52246094	+40.71533203	+5680	+13.81201172	-7.83984375	-3.75732422	+19.09423828	-3.29589844	-27.50976563	+3568
+1458241528.70100000	+16.67285156	-5.77001953	-3.65185547	+33.64013672	-1.47216797	-46.88964844	+5400	+16.11474609	-6.24023438	-2.27197266	-129.26513672	+20.50048828	+40.64941406	+5700	+13.84277344	-7.98046875	-3.79248047	+18.91845703	-3.25195313	-27.86132813	+3556
+1458241528.70520000	+16.69921875	-5.84472656	-3.69580078	+33.57421875	-1.53808594	-46.95556641	+5416	+16.13232422	-6.32373047	-2.30712891	-129.46289063	+20.47851563	+40.60546875	+5712	+13.86474609	-8.02880859	-3.80566406	+18.94042969	-3.29589844	-28.03710938	+3544
+1458241528.70939990	+16.72998047	-5.92382813	-3.73095703	+33.50830078	-1.64794922	-47.06542969	+5424	+16.15429688	-6.40722656	-2.35546875	-129.66064453	+20.43457031	+40.49560547	+5720	+13.89111328	-8.07714844	-3.81005859	+18.94042969	-3.38378906	-28.23486328	+3532
+1458241528.71350000	+16.75195313	-6.01171875	-3.76611328	+33.39843750	-1.73583984	-47.17529297	+5428	+16.16748047	-6.50390625	-2.40380859	-129.92431641	+20.39062500	+40.47363281	+5728	+13.92187500	-8.12988281	-3.81445313	+18.96240234	-3.47167969	-28.47656250	+3524
+1458241528.72190000	+16.82226563	-6.17871094	-3.83642578	+33.22265625	-1.99951172	-47.48291016	+5420	+16.20703125	-6.69287109	-2.49609375	-130.38574219	+20.28076172	+40.42968750	+5740	+13.98779297	-8.22216797	-3.81445313	+19.05029297	-3.69140625	-28.93798828	+3496
+1458241528.73020010	+16.90136719	-6.36328125	-3.91552734	+32.98095703	-2.15332031	-47.79052734	+5388	+16.25097656	-6.89501953	-2.60156250	-130.93505859	+20.08300781	+40.34179688	+5744	+14.05810547	-8.33203125	-3.80566406	+19.05029297	-3.95507813	-29.50927734	+3476
+1458241528.73440000	+16.93652344	-6.45117188	-3.95947266	+32.87109375	-2.19726563	-47.92236328	+5368	+16.27294922	-6.99609375	-2.65429688	-131.19873047	+19.97314453	+40.31982422	+5740	+14.08886719	-8.38037109	-3.81445313	+19.07226563	-3.99902344	-29.72900391	+3464
+1458241528.74270010	+16.99804688	-6.64013672	-4.05175781	+32.56347656	-2.28515625	-48.25195313	+5324	+16.30810547	-7.19824219	-2.75537109	-131.72607422	+19.75341797	+40.34179688	+5732	+14.14599609	-8.50781250	-3.84521484	+18.96240234	-4.04296875	-30.21240234	+3440
+1458241528.75099990	+17.05517578	-6.82910156	-4.12646484	+32.29980469	-2.39501953	-48.75732422	+5268	+16.35644531	-7.39599609	-2.83447266	-132.12158203	+19.57763672	+40.53955078	+5716	+14.19433594	-8.64843750	-3.90673828	+18.74267578	-3.95507813	-30.67382813	+3428
+1458241528.75519990	+17.08154297	-6.91699219	-4.16601563	+32.21191406	-2.37304688	-49.02099609	+5244	+16.38720703	-7.48388672	-2.87841797	-132.25341797	+19.46777344	+40.62744141	+5704	+14.21191406	-8.74511719	-3.93750000	+18.52294922	-3.86718750	-30.93750000	+3428
+1458241528.75930000	+17.10791016	-7.00488281	-4.20556641	+32.12402344	-2.35107422	-49.32861328	+5220	+16.41796875	-7.56738281	-2.90917969	-132.34130859	+19.35791016	+40.78125000	+5688	+14.22070313	-8.84179688	-3.99023438	+18.30322266	-3.69140625	-31.15722656	+3428
+1458241528.76350000	+17.12988281	-7.10156250	-4.24072266	+31.97021484	-2.32910156	-49.65820313	+5200	+16.44873047	-7.65527344	-2.94433594	-132.42919922	+19.22607422	+40.93505859	+5676	+14.22509766	-8.94726563	-4.05175781	+17.99560547	-3.47167969	-31.37695313	+3432
+1458241528.77180000	+17.17382813	-7.27294922	-4.32421875	+31.75048828	-2.17529297	-50.25146484	+5176	+16.51904297	-7.80468750	-3.01025391	-132.51708984	+19.02832031	+41.22070313	+5644	+14.22509766	-9.17578125	-4.19238281	+17.33642578	-2.92236328	-31.77246094	+3436
+1458241528.77600000	+17.17822266	-7.36523438	-4.36816406	+31.59667969	-2.04345703	-50.55908203	+5176	+16.55419922	-7.88378906	-3.04101563	-132.56103516	+18.94042969	+41.41845703	+5628	+14.21630859	-9.29443359	-4.27587891	+16.96289063	-2.54882813	-31.94824219	+3444
+1458241528.78020000	+17.19140625	-7.44433594	-4.41650391	+31.50878906	-1.95556641	-50.86669922	+5176	+16.59375000	-7.95410156	-3.07177734	-132.56103516	+18.85253906	+41.59423828	+5612	+14.20312500	-9.41308594	-4.36376953	+16.61132813	-2.21923828	-32.14599609	+3448
+1458241528.78430010	+17.21337891	-7.52783203	-4.45166016	+31.42089844	-1.88964844	-51.24023438	+5180	+16.63330078	-8.02880859	-3.09814453	-132.51708984	+18.74267578	+41.81396484	+5596	+14.19433594	-9.53613281	-4.44287109	+16.23779297	-1.88964844	-32.36572266	+3452
+1458241528.78850010	+17.23535156	-7.61572266	-4.49121094	+31.31103516	-1.80175781	-51.61376953	+5192	+16.67285156	-8.10351563	-3.12890625	-132.51708984	+18.63281250	+42.01171875	+5580	+14.18994141	-9.65917969	-4.52197266	+15.86425781	-1.58203125	-32.60742188	+3456
+1458241528.79270010	+17.25732422	-7.70361328	-4.53076172	+31.20117188	-1.69189453	-51.96533203	+5204	+16.71240234	-8.18261719	-3.16406250	-132.51708984	+18.47900391	+42.20947266	+5564	+14.18115234	-9.78222656	-4.60546875	+15.51269531	-1.25244141	-32.82714844	+3460
+1458241528.79679990	+17.27490234	-7.78710938	-4.57470703	+31.09130859	-1.58203125	-52.33886719	+5224	+16.75195313	-8.25732422	-3.20361328	-132.53906250	+18.32519531	+42.36328125	+5548	+14.16796875	-9.90527344	-4.68457031	+15.16113281	-0.94482422	-33.11279297	+3464
+1458241528.80100010	+17.29248047	-7.88378906	-4.64062500	+30.93750000	-1.38427734	-52.55859375	+5248	+16.79150391	-8.34082031	-3.25195313	-132.60498047	+18.14941406	+42.47314453	+5532	+14.16796875	-10.01953125	-4.76806641	+14.85351563	-0.63720703	-33.28857422	+3464
+1458241528.80929990	+17.34082031	-8.06396484	-4.75488281	+30.67382813	-1.14257813	-53.08593750	+5292	+16.86181641	-8.52099609	-3.35302734	-132.78076172	+17.81982422	+42.71484375	+5504	+14.17236328	-10.21289063	-4.91308594	+14.34814453	-0.17578125	-33.75000000	+3456
+1458241528.81349990	+17.37158203	-8.16503906	-4.81640625	+30.49804688	-1.03271484	-53.32763672	+5316	+16.89257813	-8.61767578	-3.41015625	-132.91259766	+17.62207031	+42.82470703	+5488	+14.18994141	-10.30517578	-4.97021484	+14.17236328	-0.02197266	-34.01367188	+3444
+1458241528.81769990	+17.40234375	-8.25732422	-4.87353516	+30.34423828	-0.98876953	-53.59130859	+5332	+16.91894531	-8.71875000	-3.47607422	-133.06640625	+17.40234375	+42.91259766	+5472	+14.20751953	-10.37548828	-5.02734375	+14.06250000	+0.08789063	-34.27734375	+3432
+1458241528.82180000	+17.44628906	-8.36279297	-4.93505859	+30.19042969	-0.94482422	-53.87695313	+5344	+16.95410156	-8.82861328	-3.54199219	-133.22021484	+17.16064453	+43.00048828	+5456	+14.23828125	-10.45458984	-5.05371094	+13.95263672	+0.06591797	-34.65087891	+3408
+1458241528.82600000	+17.49462891	-8.47265625	-5.00976563	+29.99267578	-0.85693359	-54.09667969	+5348	+16.98046875	-8.94287109	-3.61669922	-133.43994141	+16.89697266	+43.04443359	+5440	+14.28222656	-10.52050781	-5.08007813	+13.90869141	+0.02197266	-34.98046875	+3384
+1458241528.83430000	+17.58251953	-8.70117188	-5.15478516	+29.59716797	-0.72509766	-54.55810547	+5336	+17.02441406	-9.17578125	-3.78808594	-133.90136719	+16.34765625	+43.06640625	+5408	+14.37890625	-10.63916016	-5.12402344	+13.84277344	-0.10986328	-35.63964844	+3328
+1458241528.84260010	+17.67919922	-8.93847656	-5.30419922	+29.15771484	-0.61523438	-55.01953125	+5300	+17.05957031	-9.41748047	-3.97265625	-134.42871094	+15.75439453	+43.06640625	+5368	+14.48437500	-10.74023438	-5.15917969	+13.88671875	-0.35156250	-36.34277344	+3264
+1458241528.84680010	+17.73193359	-9.05712891	-5.38330078	+28.93798828	-0.61523438	-55.26123047	+5268	+17.07714844	-9.54052734	-4.06054688	-134.67041016	+15.44677734	+43.11035156	+5344	+14.54589844	-10.78857422	-5.17236328	+13.95263672	-0.50537109	-36.71630859	+3228
+1458241528.85509990	+17.83740234	-9.29882813	-5.51513672	+28.56445313	-0.59326172	-55.96435547	+5180	+17.11669922	-9.78222656	-4.22753906	-135.04394531	+14.85351563	+43.30810547	+5288	+14.66015625	-10.90283203	-5.18994141	+13.97460938	-0.83496094	-37.59521484	+3164
+1458241528.85929990	+17.88134766	-9.42187500	-5.58105469	+28.34472656	-0.59326172	-56.35986328	+5132	+17.13427734	-9.89648438	-4.31542969	-135.21972656	+14.56787109	+43.41796875	+5260	+14.71289063	-10.96435547	-5.21630859	+13.97460938	-0.94482422	-38.01269531	+3132
+1458241528.86350010	+17.92968750	-9.55371094	-5.64257813	+28.12500000	-0.54931641	-56.75537109	+5076	+17.16064453	-10.01513672	-4.39892578	-135.37353516	+14.26025391	+43.54980469	+5228	+14.76123047	-11.03466797	-5.24707031	+13.90869141	-0.98876953	-38.43017578	+3104
+1458241528.86760000	+17.98242188	-9.67236328	-5.71728516	+27.94921875	-0.46142578	-57.12890625	+5020	+17.18701172	-10.12060547	-4.48242188	-135.48339844	+13.99658203	+43.68164063	+5192	+14.80078125	-11.12695313	-5.28222656	+13.77685547	-1.05468750	-38.86962891	+3080
+1458241528.87599990	+18.04394531	-9.88330078	-5.84912109	+27.64160156	-0.26367188	-57.96386719	+4908	+17.23095703	-10.31396484	-4.61425781	-135.59326172	+13.49121094	+44.14306641	+5120	+14.84472656	-11.30273438	-5.41845703	+13.44726563	-0.81298828	-39.63867188	+3040
+1458241528.88010000	+18.07031250	-9.98876953	-5.90185547	+27.50976563	-0.19775391	-58.49121094	+4856	+17.25732422	-10.39746094	-4.67578125	-135.59326172	+13.24951172	+44.45068359	+5080	+14.84912109	-11.41699219	-5.48437500	+13.20556641	-0.68115234	-40.10009766	+3028
+1458241528.88430000	+18.09667969	-10.08984375	-5.95458984	+27.39990234	-0.10986328	-59.04052734	+4804	+17.28808594	-10.48535156	-4.71972656	-135.54931641	+13.05175781	+44.82421875	+5040	+14.85351563	-11.52685547	-5.57666016	+12.96386719	-0.46142578	-40.53955078	+3012
+1458241528.88850000	+18.11865234	-10.19970703	-5.99853516	+27.24609375	-0.02197266	-59.63378906	+4760	+17.33203125	-10.56884766	-4.75488281	-135.46142578	+12.85400391	+45.26367188	+5000	+14.84033203	-11.65429688	-5.67333984	+12.63427734	-0.17578125	-40.97900391	+3004
+1458241528.89260010	+18.14501953	-10.29638672	-6.05566406	+27.15820313	+0.17578125	-60.22705078	+4724	+17.37597656	-10.63916016	-4.79443359	-135.32958984	+12.65625000	+45.70312500	+4960	+14.82275391	-11.79492188	-5.77441406	+12.26074219	+0.15380859	-41.44042969	+2996
+1458241528.89680000	+18.15380859	-10.38867188	-6.10400391	+27.07031250	+0.35156250	-60.82031250	+4692	+17.41992188	-10.70507813	-4.83398438	-135.19775391	+12.45849609	+46.12060547	+4920	+14.79199219	-11.93994141	-5.89306641	+11.86523438	+0.54931641	-41.87988281	+2992
+1458241528.90089990	+18.17138672	-10.47656250	-6.16113281	+26.98242188	+0.54931641	-61.36962891	+4672	+17.46386719	-10.77539063	-4.87353516	-135.08789063	+12.23876953	+46.53808594	+4880	+14.76562500	-12.07617188	-6.01611328	+11.51367188	+0.96679688	-42.29736328	+2992
+1458241528.90510010	+18.18457031	-10.56445313	-6.20947266	+26.89453125	+0.72509766	-61.91894531	+4656	+17.49902344	-10.84570313	-4.91748047	-135.00000000	+12.01904297	+46.99951172	+4848	+14.73046875	-12.21240234	-6.13916016	+11.14013672	+1.36230469	-42.73681641	+2988
+1458241528.91339990	+18.20654297	-10.73144531	-6.31933594	+26.71875000	+1.09863281	-63.08349609	+4648	+17.58251953	-10.99511719	-4.97460938	-134.80224609	+11.60156250	+48.01025391	+4776	+14.66894531	-12.48486328	-6.35888672	+10.45898438	+2.06542969	-43.72558594	+2992
+1458241528.91759990	+18.21093750	-10.81494141	-6.36767578	+26.63085938	+1.27441406	-63.69873047	+4656	+17.61767578	-11.07421875	-5.00537109	-134.73632813	+11.38183594	+48.53759766	+4748	+14.63818359	-12.59912109	-6.46875000	+10.17333984	+2.41699219	-44.25292969	+2996
+1458241528.92179990	+18.24169922	-10.91162109	-6.39843750	+26.54296875	+1.36230469	-64.42382813	+4660	+17.66162109	-11.15332031	-5.04492188	-134.67041016	+11.14013672	+49.02099609	+4716	+14.62060547	-12.73095703	-6.54345703	+9.84375000	+2.63671875	-44.91210938	+2996
+1458241528.92590000	+18.27246094	-11.01269531	-6.45556641	+26.41113281	+1.53808594	-65.01708984	+4672	+17.70117188	-11.24121094	-5.09765625	-134.67041016	+10.87646484	+49.46044922	+4688	+14.62500000	-12.84521484	-6.63134766	+9.64599609	+2.81250000	-45.41748047	+2996
+1458241528.93010000	+18.30322266	-11.12255859	-6.51269531	+26.23535156	+1.71386719	-65.58837891	+4684	+17.73193359	-11.33789063	-5.15478516	-134.73632813	+10.56884766	+49.87792969	+4664	+14.62939453	-12.94189453	-6.71484375	+9.44824219	+2.94433594	-45.94482422	+2992
+1458241528.93429990	+18.32519531	-11.22802734	-6.58300781	+26.05957031	+1.88964844	-66.15966797	+4696	+17.75830078	-11.43457031	-5.21630859	-134.78027344	+10.23925781	+50.27343750	+4640	+14.64257813	-13.05615234	-6.75439453	+9.20654297	+2.92236328	-46.62597656	+2984
+1458241528.93840000	+18.34716797	-11.33349609	-6.67089844	+25.86181641	+2.15332031	-66.57714844	+4708	+17.78027344	-11.54003906	-5.29101563	-134.93408203	+9.88769531	+50.62500000	+4620	+14.68652344	-13.14404297	-6.78955078	+9.14062500	+2.81250000	-47.21923828	+2968
+1458241528.94260000	+18.36914063	-11.44775391	-6.75000000	+25.64208984	+2.26318359	-67.03857422	+4712	+17.78906250	-11.65869141	-5.36132813	-135.13183594	+9.51416016	+50.99853516	+4596	+14.73925781	-13.20117188	-6.82031250	+9.11865234	+2.63671875	-47.83447266	+2944
+1458241528.95090010	+18.46582031	-11.71582031	-6.88623047	+25.15869141	+2.37304688	-68.18115234	+4692	+17.81542969	-11.90917969	-5.51953125	-135.54931641	+8.78906250	+51.70166016	+4552	+14.88427734	-13.32421875	-6.80712891	+9.09667969	+1.88964844	-49.24072266	+2900
+1458241528.95510010	+18.50976563	-11.85644531	-6.96972656	+24.87304688	+2.48291016	-68.73046875	+4672	+17.82421875	-12.03662109	-5.61181641	-135.79101563	+8.37158203	+51.98730469	+4528	+14.95898438	-13.38134766	-6.79833984	+9.11865234	+1.51611328	-49.94384766	+2872
+1458241528.95930000	+18.54931641	-12.00146484	-7.04443359	+24.56542969	+2.59277344	-69.30175781	+4640	+17.82861328	-12.15527344	-5.69970703	-135.98876953	+7.93212891	+52.29492188	+4504	+15.04248047	-13.44726563	-6.77197266	+9.09667969	+1.05468750	-50.69091797	+2840
+1458241528.96339990	+18.59765625	-12.14648438	-7.14111328	+24.25781250	+2.74658203	-69.74121094	+4600	+17.83300781	-12.28271484	-5.80517578	-136.25244141	+7.49267578	+52.51464844	+4480	+15.13916016	-13.50878906	-6.76318359	+9.09667969	+0.59326172	-51.30615234	+2804
+1458241528.96760010	+18.64160156	-12.29150391	-7.23779297	+23.95019531	+2.90039063	-70.18066406	+4548	+17.83300781	-12.40576172	-5.91064453	-136.51611328	+7.03125000	+52.73437500	+4452	+15.23583984	-13.57031250	-6.75000000	+9.09667969	+0.17578125	-51.94335938	+2764
+1458241528.97180010	+18.67236328	-12.43652344	-7.32128906	+23.59863281	+3.03222656	-70.66406250	+4492	+17.82861328	-12.53320313	-5.99853516	-136.80175781	+6.61376953	+53.02001953	+4424	+15.31054688	-13.62304688	-6.74560547	+9.07470703	-0.21972656	-52.53662109	+2720
+1458241528.97589990	+18.71191406	-12.57275391	-7.40039063	+23.31298828	+3.12011719	-71.14746094	+4424	+17.83300781	-12.65185547	-6.09082031	-137.04345703	+6.21826172	+53.26171875	+4396	+15.38964844	-13.67138672	-6.73681641	+9.03076172	-0.61523438	-53.15185547	+2680
+1458241528.98420000	+18.78222656	-12.84521484	-7.53662109	+22.71972656	+3.29589844	-72.18017578	+4268	+17.84619141	-12.87158203	-6.26220703	-137.46093750	+5.42724609	+53.78906250	+4332	+15.52148438	-13.80322266	-6.74560547	+8.92089844	-1.20849609	-54.36035156	+2592
+1458241528.98840000	+18.83056641	-12.97265625	-7.58056641	+22.45605469	+3.31787109	-72.81738281	+4180	+17.86376953	-12.97265625	-6.34570313	-137.63671875	+5.05371094	+54.05273438	+4296	+15.56103516	-13.88232422	-6.77197266	+8.74511719	-1.40625000	-54.95361328	+2548
+1458241528.99260000	+18.87451172	-13.08691406	-7.64648438	+22.25830078	+3.53759766	-73.38867188	+4096	+17.88134766	-13.05615234	-6.43359375	-137.76855469	+4.65820313	+54.29443359	+4264	+15.58740234	-14.00537109	-6.81152344	+8.43750000	-1.40625000	-55.54687500	+2520
+1458241528.99670000	+18.88769531	-13.19238281	-7.68603516	+22.01660156	+3.71337891	-73.98193359	+4016	+17.89892578	-13.14404297	-6.49072266	-137.90039063	+4.30664063	+54.62402344	+4224	+15.58300781	-14.10205078	-6.88623047	+8.17382813	-1.25244141	-56.00830078	+2496
+1458241529.00090000	+18.91845703	-13.28027344	-7.72558594	+21.84082031	+3.88916016	-74.53125000	+3944	+17.92968750	-13.22314453	-6.55224609	-137.98828125	+3.99902344	+54.93164063	+4188	+15.56982422	-14.20751953	-6.96972656	+7.84423828	-1.03271484	-56.49169922	+2472
+1458241529.00510000	+18.94482422	-13.36816406	-7.76513672	+21.66503906	+4.08691406	-75.08056641	+3872	+17.96923828	-13.28906250	-6.61816406	-138.05419922	+3.64746094	+55.19531250	+4148	+15.54785156	-14.33056641	-7.06201172	+7.49267578	-0.72509766	-56.97509766	+2456
+1458241529.00920010	+18.95800781	-13.45166016	-7.78710938	+21.42333984	+4.24072266	-75.65185547	+3812	+18.00439453	-13.35498047	-6.65332031	-138.12011719	+3.36181641	+55.59082031	+4108	+15.50830078	-14.44042969	-7.17187500	+7.14111328	-0.30761719	-57.37060547	+2436
+1458241529.01340010	+18.97998047	-13.52636719	-7.78271484	+21.26953125	+4.32861328	-76.35498047	+3768	+18.05273438	-13.41210938	-6.68847656	-138.14208984	+3.09814453	+55.96435547	+4068	+15.45996094	-14.55468750	-7.28173828	+6.76757813	+0.10986328	-57.85400391	+2424
+1458241529.02169990	+19.02392578	-13.63623047	-7.78710938	+21.07177734	+4.65820313	-77.73925781	+3704	+18.14062500	-13.52636719	-6.75878906	-138.20800781	+2.52685547	+56.71142578	+3992	+15.32373047	-14.81835938	-7.51025391	+5.91064453	+1.18652344	-58.82080078	+2424
+1458241529.02589990	+19.05468750	-13.68896484	-7.80468750	+20.96191406	+4.85595703	-78.35449219	+3688	+18.19775391	-13.58349609	-6.79833984	-138.22998047	+2.21923828	+57.08496094	+3952	+15.26660156	-14.94140625	-7.63769531	+5.51513672	+1.75781250	-59.21630859	+2440
+1458241529.03010010	+19.07226563	-13.75048828	-7.82226563	+20.80810547	+5.11962891	-78.99169922	+3680	+18.25048828	-13.63623047	-6.83789063	-138.25195313	+1.88964844	+57.43652344	+3916	+15.20068359	-15.06005859	-7.76953125	+5.11962891	+2.32910156	-59.61181641	+2456
+1458241529.03839990	+19.09423828	-13.87353516	-7.86181641	+20.41259766	+5.62500000	-80.17822266	+3704	+18.33837891	-13.73730469	-6.90380859	-138.33984375	+1.23046875	+58.11767578	+3852	+15.08642578	-15.28417969	-8.00244141	+4.39453125	+3.38378906	-60.40283203	+2508
+1458241529.04259990	+19.10302734	-13.94824219	-7.87500000	+20.14892578	+5.75683594	-80.77148438	+3728	+18.37353516	-13.81201172	-6.93457031	-138.47167969	+0.87890625	+58.46923828	+3824	+15.04248047	-15.36767578	-8.10791016	+4.10888672	+3.77929688	-60.77636719	+2532
+1458241529.05090000	+19.16015625	-14.11083984	-7.96728516	+19.68750000	+6.13037109	-81.84814453	+3776	+18.43505859	-13.96142578	-7.03125000	-138.75732422	+0.10986328	+59.08447266	+3772	+15.03369141	-15.56103516	-8.23095703	+3.58154297	+4.10888672	-61.74316406	+2572
+1458241529.05500010	+19.17773438	-14.21191406	-8.01562500	+19.40185547	+6.30615234	-82.37548828	+3796	+18.45703125	-14.04931641	-7.07958984	-138.93310547	-0.30761719	+59.39208984	+3748	+15.04248047	-15.62695313	-8.27929688	+3.36181641	+4.15283203	-62.20458984	+2580
+1458241529.05920000	+19.21289063	-14.31298828	-8.07714844	+19.11621094	+6.50390625	-82.92480469	+3812	+18.47460938	-14.13720703	-7.14550781	-139.13085938	-0.79101563	+59.65576172	+3728	+15.07324219	-15.71923828	-8.28369141	+3.09814453	+3.97705078	-62.84179688	+2588
+1458241529.06750010	+19.25683594	-14.58544922	-8.28369141	+18.30322266	+7.05322266	-83.62792969	+3824	+18.48779297	-14.35253906	-7.31250000	-139.68017578	-1.80175781	+60.00732422	+3688	+15.22705078	-15.83789063	-8.29687500	+2.90039063	+3.38378906	-63.67675781	+2572
+1458241529.07170010	+19.26562500	-14.74365234	-8.38916016	+17.77587891	+7.29492188	-83.97949219	+3812	+18.47460938	-14.46679688	-7.38720703	-140.03173828	-2.32910156	+60.18310547	+3668	+15.31054688	-15.89941406	-8.27490234	+2.76855469	+2.94433594	-64.13818359	+2556
+1458241529.07590010	+19.27880859	-14.89306641	-8.49902344	+17.31445313	+7.51464844	-84.30908203	+3784	+18.46142578	-14.58105469	-7.46630859	-140.36132813	-2.85644531	+60.35888672	+3648	+15.40722656	-15.94335938	-8.24853516	+2.70263672	+2.43896484	-64.57763672	+2536
+1458241529.07999990	+19.30517578	-15.04248047	-8.60449219	+16.87500000	+7.66845703	-84.66064453	+3740	+18.44824219	-14.70410156	-7.54101563	-140.71289063	-3.36181641	+60.55664063	+3624	+15.50390625	-15.98291016	-8.21337891	+2.63671875	+1.91162109	-65.03906250	+2508
+1458241529.08839990	+19.36669922	-15.34130859	-8.79785156	+15.99609375	+7.91015625	-85.42968750	+3600	+18.42626953	-14.95458984	-7.70361328	-141.41601563	-4.37255859	+60.93017578	+3576	+15.69726563	-16.06640625	-8.12988281	+2.43896484	+0.72509766	-65.96191406	+2448
+1458241529.09250000	+19.38867188	-15.49511719	-8.90771484	+15.53466797	+8.15185547	-85.78125000	+3516	+18.40869141	-15.07324219	-7.79589844	-141.74560547	-4.94384766	+61.06201172	+3552	+15.78955078	-16.12792969	-8.09912109	+2.30712891	+0.21972656	-66.40136719	+2420
+1458241529.09670000	+19.38427734	-15.64892578	-9.00439453	+14.98535156	+8.39355469	-86.13281250	+3436	+18.38671875	-15.19189453	-7.86621094	-142.09716797	-5.47119141	+61.25976563	+3528	+15.85986328	-16.16308594	-8.08593750	+2.19726563	-0.15380859	-66.73095703	+2392
+1458241529.10089990	+19.39306641	-15.78955078	-9.09228516	+14.52392578	+8.56933594	-86.48437500	+3352	+18.38232422	-15.29736328	-7.94091797	-142.40478516	-5.95458984	+61.39160156	+3504	+15.92138672	-16.21142578	-8.08154297	+2.04345703	-0.52734375	-67.08251953	+2360
+1458241529.10500000	+19.41064453	-15.91259766	-9.18457031	+14.08447266	+8.78906250	-86.83593750	+3276	+18.37792969	-15.40722656	-8.00683594	-142.73437500	-6.41601563	+61.54541016	+3476	+15.97851563	-16.27734375	-8.09033203	+1.86767578	-0.76904297	-67.39013672	+2328
+1458241529.11340000	+19.43261719	-16.11474609	-9.25048828	+13.29345703	+8.94287109	-87.73681641	+3112	+18.37792969	-15.60058594	-8.08154297	-143.32763672	-7.20703125	+62.05078125	+3416	+15.99609375	-16.35644531	-8.15625000	+1.49414063	-0.87890625	-67.98339844	+2264
+1458241529.11750010	+19.45019531	-16.17187500	-9.28125000	+13.00781250	+9.09667969	-88.19824219	+3036	+18.39111328	-15.65771484	-8.11230469	-143.52539063	-7.53662109	+62.29248047	+3384	+15.97851563	-16.44433594	-8.20458984	+1.20849609	-0.70312500	-68.37890625	+2240
+1458241529.12590000	+19.48974609	-16.26416016	-9.25927734	+12.48046875	+9.20654297	-89.23095703	+2896	+18.46142578	-15.78955078	-8.12988281	-143.89892578	-8.08593750	+62.95166016	+3324	+15.89501953	-16.58496094	-8.36279297	+0.70312500	-0.02197266	-69.06005859	+2204
+1458241529.13420010	+19.51171875	-16.30810547	-9.23730469	+12.06298828	+9.55810547	-90.19775391	+2788	+18.53613281	-15.88623047	-8.13867188	-144.20654297	-8.67919922	+63.56689453	+3264	+15.75878906	-16.76074219	-8.58251953	+0.13183594	+1.14257813	-69.63134766	+2192
+1458241529.14249990	+19.53369141	-16.30371094	-9.18017578	+11.73339844	+9.73388672	-91.07666016	+2740	+18.64599609	-15.93896484	-8.10791016	-144.36035156	-9.03076172	+64.20410156	+3212	+15.56982422	-16.89697266	-8.80664063	-0.43945313	+2.46093750	-70.13671875	+2184
+1458241529.15080000	+19.58642578	-16.28173828	-9.07910156	+11.51367188	+9.66796875	-92.06542969	+2760	+18.75585938	-15.99169922	-8.05078125	-144.53613281	-9.29443359	+64.95117188	+3172	+15.40722656	-17.04638672	-8.99560547	-0.96679688	+3.58154297	-70.79589844	+2204
+1458241529.15500000	+19.60839844	-16.28173828	-9.02197266	+11.40380859	+9.66796875	-92.59277344	+2792	+18.79980469	-16.02246094	-8.02880859	-144.64599609	-9.47021484	+65.28076172	+3152	+15.32373047	-17.11230469	-9.08349609	-1.20849609	+4.13085938	-71.12548828	+2232
+1458241529.16330000	+19.64794922	-16.31250000	-9.04394531	+11.11816406	+9.97558594	-93.29589844	+2876	+18.90527344	-16.10156250	-8.05078125	-144.84375000	-9.90966797	+65.78613281	+3104	+15.21386719	-17.26611328	-9.23730469	-1.69189453	+4.98779297	-71.74072266	+2304
+1458241529.17170000	+19.67431641	-16.43994141	-9.08789063	+10.56884766	+10.15136719	-93.88916016	+2964	+18.96240234	-16.20703125	-8.09472656	-145.17333984	-10.37109375	+66.18164063	+3064	+15.17871094	-17.37597656	-9.31640625	-2.10937500	+5.18554688	-72.31201172	+2364
+1458241529.18000010	+19.67431641	-16.62890625	-9.16699219	+9.82177734	+10.32714844	-94.39453125	+3044	+18.94042969	-16.33886719	-8.14746094	-145.70068359	-10.92041016	+66.48925781	+3036	+15.23583984	-17.45068359	-9.32519531	-2.37304688	+4.76806641	-72.75146484	+2396
+1458241529.19250010	+19.73144531	-17.04199219	-9.49218750	+8.70117188	+10.74462891	-94.96582031	+3064	+18.89208984	-16.64648438	-8.39794922	-146.64550781	-11.97509766	+66.64306641	+2996	+15.49072266	-17.62646484	-9.17578125	-2.79052734	+2.98828125	-73.82812500	+2396
+1458241529.20079990	+19.72705078	-17.36718750	-9.74267578	+7.75634766	+11.20605469	-95.22949219	+3020	+18.79541016	-16.81347656	-8.61328125	-147.23876953	-12.87597656	+66.37939453	+2968	+15.68847656	-17.71435547	-9.09228516	-3.05419922	+1.69189453	-74.24560547	+2352
+1458241529.20499990	+19.71386719	-17.54296875	-9.87011719	+7.20703125	+11.38183594	-95.36132813	+2996	+18.74707031	-16.91015625	-8.70996094	-147.56835938	-13.27148438	+66.31347656	+2956	+15.78955078	-17.76269531	-9.04394531	-3.18603516	+0.98876953	-74.42138672	+2328
+1458241529.21330000	+19.69628906	-17.85498047	-10.07666016	+6.24023438	+11.64550781	-95.73486328	+2936	+18.65039063	-17.08154297	-8.87255859	-148.22753906	-13.93066406	+66.26953125	+2928	+15.94335938	-17.84179688	-8.95605469	-3.53759766	-0.30761719	-74.79492188	+2272
+1458241529.22160010	+19.68750000	-18.11425781	-10.25683594	+5.44921875	+11.88720703	-96.26220703	+2864	+18.57128906	-17.25292969	-9.02636719	-148.84277344	-14.69970703	+66.31347656	+2904	+16.06201172	-17.93847656	-8.90771484	-3.86718750	-1.20849609	-75.25634766	+2216
+1458241529.23000000	+19.70068359	-18.31640625	-10.42382813	+4.83398438	+12.21679688	-96.74560547	+2792	+18.56689453	-17.36279297	-9.15380859	-149.19433594	-15.27099609	+66.40136719	+2876	+16.13671875	-18.06152344	-8.90771484	-4.17480469	-1.64794922	-75.80566406	+2168
+1458241529.23830010	+19.66113281	-18.42626953	-10.45898438	+4.24072266	+12.52441406	-97.31689453	+2720	+18.57128906	-17.41113281	-9.20214844	-149.45800781	-15.73242188	+66.57714844	+2836	+16.08398438	-18.12744141	-9.03955078	-4.46044922	-1.16455078	-76.06933594	+2140
+1458241529.24659990	+19.64794922	-18.45263672	-10.40185547	+3.80126953	+12.59033203	-98.06396484	+2648	+18.61523438	-17.45947266	-9.18017578	-149.76562500	-15.95214844	+67.06054688	+2800	+15.97412109	-18.24169922	-9.18896484	-4.79003906	-0.30761719	-76.55273438	+2136
+1458241529.25500010	+19.66113281	-18.38232422	-10.30078125	+3.73535156	+12.50244141	-98.76708984	+2592	+18.72070313	-17.49902344	-9.09667969	-149.96337891	-16.01806641	+67.82958984	+2776	+15.83349609	-18.33398438	-9.32080078	-4.98779297	+0.70312500	-77.23388672	+2124
+1458241529.26749990	+19.67871094	-18.25488281	-10.11621094	+3.66943359	+12.43652344	-99.79980469	+2544	+18.90087891	-17.48583984	-9.00878906	-150.07324219	-16.14990234	+68.75244141	+2728	+15.56542969	-18.47021484	-9.64160156	-5.29541016	+2.90039063	-78.02490234	+2164
+1458241529.27580000	+19.66552734	-18.16259766	-9.98876953	+3.53759766	+12.41455078	-100.43701172	+2548	+18.99755859	-17.48583984	-8.95166016	-150.18310547	-16.17187500	+69.30175781	+2700	+15.36767578	-18.54052734	-9.87451172	-5.49316406	+4.46044922	-78.37646484	+2236
+1458241529.28410010	+19.67871094	-18.08789063	-9.84375000	+3.53759766	+12.10693359	-101.07421875	+2612	+19.06347656	-17.53417969	-8.91210938	-150.44677734	-16.23779297	+69.87304688	+2672	+15.21386719	-18.59765625	-9.99755859	-5.73486328	+5.29541016	-78.94775391	+2324
+1458241529.29239990	+19.69189453	-18.09228516	-9.78222656	+3.38378906	+11.95312500	-101.62353516	+2692	+19.11181641	-17.59130859	-8.93847656	-150.66650391	-16.41357422	+70.26855469	+2640	+15.19189453	-18.64599609	-10.06787109	-5.77880859	+5.53710938	-79.32128906	+2396
+1458241529.30080010	+19.69189453	-18.17578125	-9.82617188	+3.07617188	+12.10693359	-102.04101563	+2764	+19.11181641	-17.64843750	-9.04394531	-150.86425781	-16.78710938	+70.35644531	+2616	+15.24902344	-18.74267578	-10.09423828	-5.91064453	+5.29541016	-79.69482422	+2444
+1458241529.30909990	+19.67431641	-18.36914063	-9.93603516	+2.54882813	+12.28271484	-102.34863281	+2816	+19.04150391	-17.78027344	-9.19335938	-151.30371094	-17.29248047	+70.35644531	+2604	+15.35449219	-18.82617188	-10.05468750	-6.15234375	+4.41650391	-79.93652344	+2456
+1458241529.31740000	+19.65673828	-18.59765625	-10.09423828	+2.02148438	+12.50244141	-102.61230469	+2812	+18.94482422	-17.92529297	-9.35156250	-151.76513672	-17.88574219	+70.35644531	+2584	+15.49072266	-18.87890625	-9.95361328	-6.28417969	+3.29589844	-80.17822266	+2432
+1458241529.32579990	+19.64794922	-18.87011719	-10.31835938	+1.49414063	+12.81005859	-102.87597656	+2760	+18.85253906	-18.06152344	-9.53173828	-152.11669922	-18.52294922	+70.31250000	+2568	+15.67089844	-18.97119141	-9.83056641	-6.50390625	+1.86767578	-80.52978516	+2384
+1458241529.33410000	+19.62158203	-19.17333984	-10.59960938	+0.85693359	+13.40332031	-103.05175781	+2704	+18.75146484	-18.21533203	-9.72070313	-152.51220703	-19.24804688	+70.24658203	+2564	+15.84228516	-19.07666016	-9.74267578	-6.74560547	+0.61523438	-80.77148438	+2320
+1458241529.34240010	+19.58203125	-19.42822266	-10.86328125	+0.32958984	+13.99658203	-103.22753906	+2648	+18.65917969	-18.35595703	-9.86572266	-152.88574219	-19.90722656	+70.29052734	+2560	+15.96093750	-19.16015625	-9.65478516	-7.05322266	-0.46142578	-80.99121094	+2260
+1458241529.35080000	+19.56445313	-19.59960938	-11.03027344	+0.00000000	+14.28222656	-103.44726563	+2576	+18.61523438	-18.46582031	-9.93603516	-153.23730469	-20.32470703	+70.55419922	+2548	+16.01806641	-19.20849609	-9.60644531	-7.27294922	-1.14257813	-81.32080078	+2188
+1458241529.35910010	+19.55566406	-19.64794922	-11.13134766	-0.15380859	+14.61181641	-103.79882813	+2496	+18.62841797	-18.53173828	-9.96240234	-153.41308594	-20.61035156	+70.90576172	+2532	+16.03564453	-19.26123047	-9.62841797	-7.29492188	-1.09863281	-81.80419922	+2128
+1458241529.36739990	+19.56884766	-19.62597656	-11.14013672	-0.19775391	+14.78759766	-104.15039063	+2420	+18.68554688	-18.58007813	-9.94482422	-153.54492188	-20.76416016	+71.32324219	+2520	+16.00048828	-19.30078125	-9.69433594	-7.27294922	-0.59326172	-82.26562500	+2092
+1458241529.37570000	+19.56445313	-19.55566406	-11.10058594	-0.21972656	+14.96337891	-104.47998047	+2356	+18.75146484	-18.60644531	-9.88330078	-153.72070313	-20.74218750	+71.80664063	+2512	+15.89941406	-19.30078125	-9.79541016	-7.20703125	+0.26367188	-82.68310547	+2076
+1458241529.38410000	+19.56884766	-19.43701172	-10.99951172	-0.17578125	+14.87548828	-104.89746094	+2312	+18.84375000	-18.58886719	-9.79101563	-153.80859375	-20.58837891	+72.35595703	+2508	+15.76318359	-19.28759766	-9.90527344	-7.11914063	+1.31835938	-83.14453125	+2064
+1458241529.38820000	+19.58203125	-19.38427734	-10.93798828	-0.13183594	+14.76562500	-105.11718750	+2296	+18.89648438	-18.58007813	-9.74267578	-153.85253906	-20.47851563	+72.61962891	+2504	+15.68408203	-19.27441406	-9.97998047	-7.03125000	+2.02148438	-83.43017578	+2068
+1458241529.39660000	+19.61718750	-19.27001953	-10.80615234	-0.06591797	+14.58984375	-105.60058594	+2276	+18.99755859	-18.57128906	-9.65039063	-153.91845703	-20.32470703	+73.14697266	+2492	+15.52587891	-19.26562500	-10.12060547	-6.92138672	+3.31787109	-83.97949219	+2096
+1458241529.40490010	+19.62158203	-19.18652344	-10.71386719	-0.08789063	+14.54589844	-106.01806641	+2284	+19.05908203	-18.57568359	-9.60205078	-154.05029297	-20.28076172	+73.49853516	+2468	+15.33691406	-19.24365234	-10.29638672	-6.92138672	+4.76806641	-84.28710938	+2184
+1458241529.41319990	+19.62597656	-19.17333984	-10.66992188	-0.21972656	+14.47998047	-106.36962891	+2316	+19.08984375	-18.58447266	-9.58447266	-154.20410156	-20.30273438	+73.76220703	+2440	+15.26660156	-19.26562500	-10.38427734	-7.00927734	+5.22949219	-84.55078125	+2272
+1458241529.42160010	+19.63037109	-19.23925781	-10.66552734	-0.48339844	+14.41406250	-106.76513672	+2348	+19.08105469	-18.62841797	-9.59326172	-154.46777344	-20.47851563	+73.98193359	+2408	+15.28417969	-19.31835938	-10.37988281	-7.14111328	+4.94384766	-84.88037109	+2336
+1458241529.42569990	+19.63037109	-19.30517578	-10.70068359	-0.65917969	+14.43603516	-106.91894531	+2360	+19.05908203	-18.66357422	-9.62402344	-154.59960938	-20.65429688	+74.02587891	+2396	+15.32812500	-19.36230469	-10.37109375	-7.22900391	+4.68017578	-84.96826172	+2352
+1458241529.43409990	+19.61279297	-19.50292969	-10.83251953	-1.09863281	+14.65576172	-107.20458984	+2368	+18.97998047	-18.76904297	-9.73388672	-154.92919922	-21.18164063	+74.00390625	+2384	+15.43798828	-19.47216797	-10.33154297	-7.47070313	+3.86718750	-85.14404297	+2360
+1458241529.44240000	+19.57324219	-19.77099609	-11.03906250	-1.66992188	+15.09521484	-107.42431641	+2352	+18.85693359	-18.90087891	-9.89648438	-155.34667969	-21.88476563	+73.85009766	+2376	+15.53466797	-19.56445313	-10.29199219	-7.73437500	+3.07617188	-85.20996094	+2328
+1458241529.45070000	+19.53808594	-20.10058594	-11.25000000	-2.30712891	+15.35888672	-107.73193359	+2328	+18.72070313	-19.04589844	-10.05468750	-155.78613281	-22.63183594	+73.71826172	+2364	+15.66210938	-19.67871094	-10.21289063	-8.08593750	+1.91162109	-85.31982422	+2276
+1458241529.46320010	+19.50732422	-20.53564453	-11.54443359	-3.03222656	+15.77636719	-108.32519531	+2284	+18.56689453	-19.24804688	-10.28320313	-156.26953125	-23.70849609	+73.65234375	+2360	+15.83789063	-19.90722656	-10.09863281	-8.76708984	+0.13183594	-85.62744141	+2188
+1458241529.47149990	+19.49414063	-20.72900391	-11.69384766	-3.38378906	+16.08398438	-108.69873047	+2244	+18.51855469	-19.34472656	-10.42382813	-156.46728516	-24.30175781	+73.63037109	+2356	+15.90820313	-20.03466797	-10.09423828	-9.11865234	-0.48339844	-85.73730469	+2124
+1458241529.47989990	+19.49414063	-20.77734375	-11.68066406	-3.55957031	+16.06201172	-109.02832031	+2192	+18.53173828	-19.39306641	-10.46777344	-156.57714844	-24.56542969	+73.78417969	+2340	+15.89501953	-20.09179688	-10.12060547	-9.27246094	-0.50537109	-86.02294922	+2064
+1458241529.48819990	+19.52050781	-20.74218750	-11.61474609	-3.55957031	+15.90820313	-109.33593750	+2152	+18.60205078	-19.38867188	-10.45898438	-156.57714844	-24.56542969	+74.06982422	+2332	+15.83789063	-20.10937500	-10.17333984	-9.27246094	-0.06591797	-86.33056641	+2016
+1458241529.49239990	+19.54248047	-20.69384766	-11.57080078	-3.51562500	+15.84228516	-109.46777344	+2136	+18.65478516	-19.37109375	-10.44140625	-156.51123047	-24.49951172	+74.22363281	+2328	+15.80712891	-20.11376953	-10.21289063	-9.22851563	+0.28564453	-86.50634766	+2000
+1458241529.50070000	+19.56005859	-20.57958984	-11.46972656	-3.42773438	+15.75439453	-109.68750000	+2112	+18.77343750	-19.33593750	-10.38867188	-156.40136719	-24.32373047	+74.55322266	+2332	+15.71923828	-20.10498047	-10.30957031	-9.09667969	+1.16455078	-86.77001953	+1976
+1458241529.50490000	+19.56884766	-20.51806641	-11.41699219	-3.40576172	+15.68847656	-109.77539063	+2100	+18.83496094	-19.32275391	-10.35791016	-156.37939453	-24.16992188	+74.70703125	+2336	+15.67089844	-20.09179688	-10.35791016	-9.03076172	+1.64794922	-86.87988281	+1968
+1458241529.51320000	+19.57763672	-20.39062500	-11.31152344	-3.33984375	+15.55664063	-109.88525391	+2084	+18.94482422	-19.27441406	-10.28759766	-156.33544922	-23.86230469	+74.97070313	+2340	+15.53466797	-20.03906250	-10.49853516	-8.87695313	+2.94433594	-87.07763672	+1984
+1458241529.51740000	+19.58203125	-20.32910156	-11.25439453	-3.31787109	+15.46875000	-109.92919922	+2080	+18.99316406	-19.24804688	-10.24804688	-156.31347656	-23.70849609	+75.10253906	+2344	+15.44677734	-20.00830078	-10.56884766	-8.83300781	+3.64746094	-87.20947266	+2004
+1458241529.52570010	+19.59521484	-20.20166016	-11.15332031	-3.25195313	+15.33691406	-110.06103516	+2076	+19.07226563	-19.21289063	-10.19091797	-156.26953125	-23.46679688	+75.32226563	+2344	+15.26220703	-19.97753906	-10.72705078	-8.78906250	+5.14160156	-87.49511719	+2080
+1458241529.52979990	+19.59960938	-20.15332031	-11.10498047	-3.25195313	+15.27099609	-110.12695313	+2084	+19.10302734	-19.20849609	-10.17333984	-156.29150391	-23.37890625	+75.41015625	+2340	+15.20068359	-19.95556641	-10.79296875	-8.76708984	+5.69091797	-87.56103516	+2136
+1458241529.53819990	+19.59521484	-20.09179688	-11.05664063	-3.31787109	+15.24902344	-110.21484375	+2112	+19.14257813	-19.20410156	-10.15576172	-156.31347656	-23.29101563	+75.49804688	+2324	+15.16992188	-19.96875000	-10.85888672	-8.83300781	+6.06445313	-87.64892578	+2228
+1458241529.54230000	+19.59082031	-20.08740234	-11.05224609	-3.38378906	+15.24902344	-110.25878906	+2132	+19.14257813	-19.21728516	-10.15576172	-156.40136719	-23.29101563	+75.52001953	+2316	+15.18310547	-19.98632813	-10.85888672	-8.94287109	+5.91064453	-87.64892578	+2264
+1458241529.55069990	+19.59082031	-20.14013672	-11.07861328	-3.55957031	+15.27099609	-110.32470703	+2164	+19.11181641	-19.25683594	-10.18652344	-156.55517578	-23.40087891	+75.47607422	+2296	+15.25341797	-20.04345703	-10.80615234	-9.14062500	+5.27343750	-87.78076172	+2308
+1458241529.55480000	+19.59521484	-20.19287109	-11.10058594	-3.66943359	+15.27099609	-110.39062500	+2176	+19.08544922	-19.27441406	-10.21289063	-156.64306641	-23.48876953	+75.43212891	+2288	+15.29296875	-20.07421875	-10.77539063	-9.22851563	+4.92187500	-87.82470703	+2316
+1458241529.56320000	+19.59082031	-20.31152344	-11.17089844	-3.88916016	+15.35888672	-110.50048828	+2188	+19.03271484	-19.33593750	-10.27001953	-156.84082031	-23.73046875	+75.38818359	+2268	+15.38964844	-20.14013672	-10.70068359	-9.38232422	+4.13085938	-87.91259766	+2316
+1458241529.56730010	+19.58642578	-20.37744141	-11.21923828	-4.02099609	+15.44677734	-110.54443359	+2188	+19.00195313	-19.37109375	-10.30078125	-156.95068359	-23.86230469	+75.36621094	+2260	+15.43798828	-20.17529297	-10.66552734	-9.44824219	+3.73535156	-87.93457031	+2304
+1458241529.57570000	+19.57763672	-20.54443359	-11.33349609	-4.30664063	+15.57861328	-110.63232422	+2180	+18.91845703	-19.45458984	-10.38427734	-157.21435547	-24.19189453	+75.30029297	+2244	+15.57861328	-20.26757813	-10.55126953	-9.73388672	+2.48291016	-87.97851563	+2276
+1458241529.57979990	+19.57324219	-20.63671875	-11.39501953	-4.43847656	+15.64453125	-110.69824219	+2172	+18.87011719	-19.49414063	-10.42822266	-157.36816406	-24.36767578	+75.25634766	+2240	+15.65332031	-20.32470703	-10.48095703	-9.93164063	+1.71386719	-87.97851563	+2256
+1458241529.58820010	+19.55566406	-20.85205078	-11.52246094	-4.76806641	+15.73242188	-110.91796875	+2152	+18.77783203	-19.59082031	-10.49853516	-157.69775391	-24.67529297	+75.27832031	+2232	+15.80712891	-20.45654297	-10.29199219	-10.39306641	-0.10986328	-88.06640625	+2208
+1458241529.59229990	+19.54687500	-20.94873047	-11.59277344	-4.92187500	+15.82031250	-111.04980469	+2136	+18.74267578	-19.63476563	-10.52490234	-157.85156250	-24.80712891	+75.30029297	+2232	+15.86865234	-20.51367188	-10.23486328	-10.52490234	-0.70312500	-88.13232422	+2184
+1458241529.60060000	+19.52050781	-21.06738281	-11.68066406	-5.14160156	+15.95214844	-111.24755859	+2100	+18.69873047	-19.70068359	-10.56005859	-158.11523438	-24.98291016	+75.43212891	+2228	+15.89941406	-20.51806641	-10.23046875	-10.52490234	-0.83496094	-88.11035156	+2124
+1458241529.60480000	+19.51171875	-21.08496094	-11.70703125	-5.18554688	+15.99609375	-111.29150391	+2076	+18.68994141	-19.72705078	-10.56884766	-158.24707031	-25.02685547	+75.52001953	+2224	+15.89062500	-20.51806641	-10.24804688	-10.48095703	-0.65917969	-88.15429688	+2096
+1458241529.61310010	+19.50292969	-21.04101563	-11.68066406	-5.18554688	+15.93017578	-111.35742188	+2024	+18.69433594	-19.76220703	-10.55126953	-158.44482422	-24.98291016	+75.69580078	+2220	+15.83789063	-20.48291016	-10.29638672	-10.39306641	-0.15380859	-88.15429688	+2052
+1458241529.62150000	+19.49414063	-20.93554688	-11.59277344	-5.09765625	+15.79833984	-111.44531250	+1984	+18.73388672	-19.75781250	-10.49853516	-158.53271484	-24.78515625	+75.93750000	+2224	+15.78076172	-20.43457031	-10.34912109	-10.23925781	+0.41748047	-88.19824219	+2012
+1458241529.62560010	+19.49414063	-20.90039063	-11.56201172	-5.05371094	+15.75439453	-111.46728516	+1960	+18.75585938	-19.74902344	-10.47216797	-158.55468750	-24.69726563	+76.04736328	+2228	+15.77197266	-20.42578125	-10.35791016	-10.21728516	+0.50537109	-88.22021484	+1996
+1458241529.63400010	+19.49414063	-20.80371094	-11.49609375	-4.94384766	+15.66650391	-111.48925781	+1920	+18.81298828	-19.73583984	-10.41943359	-158.57666016	-24.52148438	+76.22314453	+2232	+15.74560547	-20.40820313	-10.38427734	-10.15136719	+0.79101563	-88.24218750	+1960
+1458241529.63809990	+19.49414063	-20.76855469	-11.47412109	-4.92187500	+15.66650391	-111.48925781	+1900	+18.83496094	-19.72705078	-10.40185547	-158.55468750	-24.45556641	+76.26708984	+2232	+15.66650391	-20.35107422	-10.47656250	-9.97558594	+1.66992188	-88.26416016	+1968
+1458241529.64650010	+19.49414063	-20.70263672	-11.41699219	-4.87792969	+15.57861328	-111.48925781	+1864	+18.87011719	-19.70947266	-10.36669922	-158.55468750	-24.32373047	+76.35498047	+2228	+15.49951172	-20.24560547	-10.62597656	-9.73388672	+3.16406250	-88.28613281	+1988
+1458241529.65479990	+19.48535156	-20.61914063	-11.33349609	-4.83398438	+15.46875000	-111.53320313	+1832	+18.90087891	-19.70068359	-10.32714844	-158.55468750	-24.21386719	+76.44287109	+2220	+15.21386719	-20.06982422	-10.85888672	-9.44824219	+5.53710938	-88.35205078	+2108
+1458241529.66310000	+19.48095703	-20.55761719	-11.26757813	-4.81201172	+15.35888672	-111.59912109	+1812	+18.91845703	-19.69628906	-10.30957031	-158.55468750	-24.16992188	+76.48681641	+2216	+15.20947266	-20.08740234	-10.87207031	-9.47021484	+5.64697266	-88.48388672	+2196
+1458241529.67150000	+19.47656250	-20.55761719	-11.24560547	-4.89990234	+15.33691406	-111.62109375	+1800	+18.91406250	-19.70507813	-10.31396484	-158.57666016	-24.21386719	+76.46484375	+2204	+15.31494141	-20.17089844	-10.81494141	-9.64599609	+4.83398438	-88.46191406	+2248
+1458241529.67980000	+19.46777344	-20.60595703	-11.26318359	-5.05371094	+15.33691406	-111.64306641	+1784	+18.90087891	-19.71386719	-10.32275391	-158.59863281	-24.25781250	+76.44287109	+2200	+15.37207031	-20.21044922	-10.77099609	-9.73388672	+4.37255859	-88.43994141	+2264
+1458241529.68810010	+19.46337891	-20.66748047	-11.29394531	-5.20751953	+15.33691406	-111.68701172	+1768	+18.88330078	-19.73144531	-10.34033203	-158.64257813	-24.32373047	+76.39892578	+2192	+15.42480469	-20.24121094	-10.72705078	-9.79980469	+3.93310547	-88.43994141	+2260
+1458241529.69230010	+19.46337891	-20.68945313	-11.30712891	-5.22949219	+15.35888672	-111.68701172	+1760	+18.87451172	-19.73583984	-10.34912109	-158.64257813	-24.36767578	+76.37695313	+2192	+15.43359375	-20.24560547	-10.71826172	-9.82177734	+3.84521484	-88.43994141	+2256
+1458241529.70059990	+19.46337891	-20.74218750	-11.34228516	-5.33935547	+15.38085938	-111.70898438	+1736	+18.85253906	-19.74902344	-10.37109375	-158.66455078	-24.45556641	+76.33300781	+2184	+15.52587891	-20.31152344	-10.64794922	-9.99755859	+3.01025391	-88.39599609	+2248
+1458241529.70479990	+19.46337891	-20.77294922	-11.35986328	-5.38330078	+15.40283203	-111.70898438	+1724	+18.84375000	-19.75781250	-10.38427734	-158.68652344	-24.49951172	+76.31103516	+2180	+15.60498047	-20.36865234	-10.59521484	-10.15136719	+2.35107422	-88.33007813	+2240
+1458241529.70890000	+19.46337891	-20.79931641	-11.38183594	-5.42724609	+15.42480469	-111.70898438	+1712	+18.83056641	-19.76220703	-10.39306641	-158.68652344	-24.54345703	+76.26708984	+2180	+15.66650391	-20.41259766	-10.55126953	-10.28320313	+1.77978516	-88.24218750	+2224
+1458241529.71310000	+19.46337891	-20.86523438	-11.42578125	-5.53710938	+15.42480469	-111.70898438	+1700	+18.81298828	-19.77099609	-10.41503906	-158.70849609	-24.60937500	+76.22314453	+2176	+15.80712891	-20.53125000	-10.40625000	-10.76660156	+0.10986328	-88.00048828	+2212
+1458241529.71729990	+19.46337891	-20.91796875	-11.46093750	-5.62500000	+15.44677734	-111.70898438	+1688	+18.79541016	-19.77978516	-10.42822266	-158.73046875	-24.67529297	+76.17919922	+2176	+15.85986328	-20.58398438	-10.35351563	-11.00830078	-0.52734375	-87.89062500	+2188
+1458241529.72140000	+19.46337891	-20.95751953	-11.48291016	-5.69091797	+15.44677734	-111.75292969	+1676	+18.77783203	-19.78417969	-10.44580078	-158.73046875	-24.71923828	+76.13525391	+2172	+15.85986328	-20.58837891	-10.35791016	-11.05224609	-0.59326172	-87.82470703	+2152
+1458241529.72560000	+19.47216797	-20.99267578	-11.50048828	-5.73486328	+15.40283203	-111.77490234	+1664	+18.76464844	-19.78857422	-10.45898438	-158.75244141	-24.78515625	+76.09130859	+2168	+15.84667969	-20.57519531	-10.37548828	-10.98632813	-0.43945313	-87.84667969	+2120
+1458241529.72980000	+19.48095703	-21.01025391	-11.50488281	-5.75683594	+15.38085938	-111.77490234	+1652	+18.75585938	-19.79296875	-10.47216797	-158.75244141	-24.82910156	+76.04736328	+2164	+15.82470703	-20.55322266	-10.41943359	-10.85449219	-0.04394531	-87.84667969	+2096
+1458241529.73390010	+19.48974609	-21.00146484	-11.50048828	-5.73486328	+15.33691406	-111.77490234	+1640	+18.74707031	-19.79296875	-10.48095703	-158.75244141	-24.85107422	+76.00341797	+2160	+15.78515625	-20.50927734	-10.48535156	-10.67871094	+0.50537109	-87.78076172	+2076
+1458241529.73810010	+19.49414063	-20.99267578	-11.49169922	-5.73486328	+15.31494141	-111.77490234	+1632	+18.74707031	-19.79296875	-10.48535156	-158.75244141	-24.85107422	+75.98144531	+2152	+15.77197266	-20.50048828	-10.49853516	-10.63476563	+0.68115234	-87.78076172	+2056
+1458241529.74230000	+19.49853516	-20.97070313	-11.46972656	-5.71289063	+15.27099609	-111.77490234	+1624	+18.74707031	-19.78857422	-10.47656250	-158.75244141	-24.85107422	+75.95947266	+2144	+15.75439453	-20.47851563	-10.52490234	-10.56884766	+0.90087891	-87.75878906	+2036
+1458241529.74640010	+19.50292969	-20.94433594	-11.44775391	-5.66894531	+15.22705078	-111.77490234	+1620	+18.75146484	-19.78417969	-10.47216797	-158.75244141	-24.80712891	+75.95947266	+2140	+15.72802734	-20.46093750	-10.55126953	-10.50292969	+1.18652344	-87.75878906	+2020
+1458241529.75060010	+19.50292969	-20.93115234	-11.43457031	-5.66894531	+15.20507813	-111.75292969	+1616	+18.75585938	-19.77978516	-10.46777344	-158.75244141	-24.78515625	+75.95947266	+2132	+15.71923828	-20.45654297	-10.55566406	-10.48095703	+1.25244141	-87.75878906	+2000
+1458241529.75469990	+19.50732422	-20.92236328	-11.42578125	-5.64697266	+15.18310547	-111.75292969	+1608	+18.76464844	-19.77539063	-10.45898438	-158.73046875	-24.76318359	+75.95947266	+2124	+15.71044922	-20.44775391	-10.56005859	-10.45898438	+1.34033203	-87.78076172	+1980
+1458241529.75889990	+19.50732422	-20.90478516	-11.41259766	-5.62500000	+15.16113281	-111.75292969	+1604	+18.76904297	-19.76660156	-10.45019531	-158.73046875	-24.74121094	+75.95947266	+2120	+15.70166016	-20.43896484	-10.56884766	-10.43701172	+1.42822266	-87.78076172	+1964
+1458241529.76309990	+19.51171875	-20.88720703	-11.39941406	-5.60302734	+15.13916016	-111.75292969	+1600	+18.77783203	-19.76220703	-10.44140625	-158.70849609	-24.71923828	+75.95947266	+2112	+15.62255859	-20.36865234	-10.66113281	-10.17333984	+2.32910156	-87.78076172	+1972
+1458241529.76720000	+19.51171875	-20.86962891	-11.38183594	-5.58105469	+15.11718750	-111.75292969	+1596	+18.78662109	-19.75781250	-10.43261719	-158.70849609	-24.67529297	+75.95947266	+2104	+15.54345703	-20.30273438	-10.73583984	-9.95361328	+3.12011719	-87.73681641	+1984
+1458241529.77140000	+19.51611328	-20.85205078	-11.36865234	-5.55908203	+15.07324219	-111.75292969	+1592	+18.79101563	-19.75341797	-10.42822266	-158.70849609	-24.65332031	+75.98144531	+2100	+15.47753906	-20.25439453	-10.79736328	-9.79980469	+3.75732422	-87.69287109	+2004
+1458241529.77560000	+19.52490234	-20.77734375	-11.31591797	-5.44921875	+15.00732422	-111.68701172	+1600	+18.80859375	-19.74462891	-10.40625000	-158.68652344	-24.56542969	+75.98144531	+2092	+15.33251953	-20.14453125	-10.93359375	-9.49218750	+5.14160156	-87.49511719	+2056
+1458241529.77970000	+19.52929688	-20.71142578	-11.26757813	-5.36132813	+14.91943359	-111.64306641	+1608	+18.82177734	-19.73583984	-10.38867188	-158.66455078	-24.49951172	+75.98144531	+2088	+15.24902344	-20.07861328	-10.97753906	-9.40429688	+5.62500000	-87.38525391	+2100
+1458241529.78390000	+19.53369141	-20.66308594	-11.23242188	-5.27343750	+14.83154297	-111.59912109	+1616	+18.83496094	-19.72705078	-10.37548828	-158.64257813	-24.43359375	+75.98144531	+2084	+15.24023438	-20.07861328	-10.95117188	-9.44824219	+5.51513672	-87.40722656	+2128
+1458241529.78810000	+19.54248047	-20.60156250	-11.19726563	-5.16357422	+14.74365234	-111.51123047	+1624	+18.85253906	-19.71386719	-10.35791016	-158.62060547	-24.34570313	+75.98144531	+2080	+15.27099609	-20.08740234	-10.92480469	-9.47021484	+5.25146484	-87.38525391	+2156
+1458241529.79220010	+19.55126953	-20.56640625	-11.18408203	-5.07568359	+14.69970703	-111.42333984	+1632	+18.86132813	-19.70947266	-10.34472656	-158.59863281	-24.30175781	+75.93750000	+2072	+15.32373047	-20.10937500	-10.88525391	-9.51416016	+4.83398438	-87.34130859	+2172
+1458241529.79640010	+19.56005859	-20.54882813	-11.18847656	-5.03173828	+14.72167969	-111.31347656	+1640	+18.86572266	-19.70507813	-10.34033203	-158.57666016	-24.25781250	+75.89355469	+2068	+15.38525391	-20.14013672	-10.82812500	-9.60205078	+4.28466797	-87.27539063	+2184
+1458241529.80060010	+19.56005859	-20.54882813	-11.21044922	-5.00976563	+14.76562500	-111.22558594	+1640	+18.86572266	-19.70507813	-10.34472656	-158.57666016	-24.25781250	+75.80566406	+2060	+15.40283203	-20.14453125	-10.81494141	-9.62402344	+4.17480469	-87.27539063	+2184
+1458241529.80469990	+19.56005859	-20.56640625	-11.24560547	-4.98779297	+14.80957031	-111.13769531	+1644	+18.85693359	-19.70947266	-10.35351563	-158.57666016	-24.27978516	+75.71777344	+2056	+15.41601563	-20.15332031	-10.80175781	-9.64599609	+4.02099609	-87.25341797	+2184
+1458241529.81310010	+19.56005859	-20.61035156	-11.30712891	-5.03173828	+14.89746094	-110.98388672	+1640	+18.82617188	-19.71826172	-10.38867188	-158.57666016	-24.34570313	+75.45410156	+2052	+15.45117188	-20.17529297	-10.76660156	-9.73388672	+3.66943359	-87.18750000	+2172
+1458241529.81719990	+19.55566406	-20.62792969	-11.32470703	-5.03173828	+14.94140625	-110.93994141	+1636	+18.80419922	-19.72265625	-10.41064453	-158.55468750	-24.41162109	+75.30029297	+2052	+15.46875000	-20.18408203	-10.74902344	-9.77783203	+3.51562500	-87.16552734	+2164
+1458241529.82139990	+19.55566406	-20.64550781	-11.34667969	-5.05371094	+14.96337891	-110.89599609	+1632	+18.78222656	-19.73144531	-10.43701172	-158.57666016	-24.47753906	+75.14648438	+2056	+15.48632813	-20.18847656	-10.73144531	-9.79980469	+3.33984375	-87.12158203	+2156
+1458241529.82559990	+19.55566406	-20.65869141	-11.36425781	-5.07568359	+14.98535156	-110.85205078	+1624	+18.75585938	-19.74023438	-10.46337891	-158.57666016	-24.54345703	+74.97070313	+2060	+15.64013672	-20.26318359	-10.55126953	-10.21728516	+1.69189453	-86.81396484	+2164
+1458241529.83390000	+19.55566406	-20.68505859	-11.39941406	-5.07568359	+15.05126953	-110.76416016	+1608	+18.70751953	-19.75341797	-10.52490234	-158.55468750	-24.67529297	+74.59716797	+2068	+15.81152344	-20.32470703	-10.37548828	-10.70068359	-0.04394531	-86.15478516	+2140
+1458241529.83800010	+19.55566406	-20.70703125	-11.43017578	-5.09765625	+15.09521484	-110.67626953	+1604	+18.68115234	-19.75341797	-10.55566406	-158.53271484	-24.74121094	+74.33349609	+2072	+15.86425781	-20.31152344	-10.29638672	-10.87646484	-0.65917969	-85.69335938	+2128
+1458241529.84220000	+19.55126953	-20.72021484	-11.45654297	-5.09765625	+15.13916016	-110.56640625	+1596	+18.66357422	-19.74462891	-10.57324219	-158.48876953	-24.76318359	+74.11376953	+2076	+15.87304688	-20.28955078	-10.28320313	-10.87646484	-0.70312500	-85.42968750	+2104
+1458241529.84640000	+19.55126953	-20.73339844	-11.47412109	-5.11962891	+15.16113281	-110.45654297	+1592	+18.65478516	-19.73583984	-10.57763672	-158.46679688	-24.74121094	+73.91601563	+2080	+15.85107422	-20.23681641	-10.30957031	-10.76660156	-0.41748047	-85.20996094	+2088
+1458241529.85050010	+19.55126953	-20.73339844	-11.48730469	-5.09765625	+15.16113281	-110.28076172	+1588	+18.65917969	-19.71386719	-10.57324219	-158.40087891	-24.63134766	+73.69628906	+2084	+15.83349609	-20.19726563	-10.32275391	-10.65673828	-0.17578125	-85.16601563	+2072
+1458241529.85470010	+19.55566406	-20.71582031	-11.49169922	-5.05371094	+15.16113281	-110.10498047	+1588	+18.67236328	-19.68310547	-10.55566406	-158.31298828	-24.49951172	+73.49853516	+2088	+15.80273438	-20.15771484	-10.34912109	-10.50292969	+0.19775391	-85.12207031	+2060
+1458241529.85890010	+19.56005859	-20.68505859	-11.48291016	-4.98779297	+15.11718750	-109.95117188	+1588	+18.70312500	-19.64794922	-10.52490234	-158.20312500	-24.32373047	+73.36669922	+2096	+15.76757813	-20.10498047	-10.38867188	-10.32714844	+0.72509766	-85.05615234	+2052
+1458241529.86299990	+19.56884766	-20.63671875	-11.45654297	-4.92187500	+15.07324219	-109.75341797	+1592	+18.75585938	-19.59960938	-10.46777344	-158.07128906	-24.03808594	+73.23486328	+2108	+15.74560547	-20.08740234	-10.41064453	-10.26123047	+0.94482422	-85.03417969	+2044
+1458241529.86719990	+19.57763672	-20.58398438	-11.42138672	-4.85595703	+14.98535156	-109.55566406	+1600	+18.82177734	-19.54687500	-10.39746094	-157.91748047	-23.73046875	+73.14697266	+2124	+15.71923828	-20.06542969	-10.43701172	-10.19531250	+1.25244141	-84.99023438	+2040
+1458241529.87140010	+19.58642578	-20.51806641	-11.37744141	-4.79003906	+14.89746094	-109.37988281	+1616	+18.88330078	-19.48974609	-10.31835938	-157.76367188	-23.37890625	+73.10302734	+2144	+15.68847656	-20.03906250	-10.46777344	-10.10742188	+1.60400391	-84.92431641	+2040
+1458241529.87550000	+19.59082031	-20.40820313	-11.29833984	-4.68017578	+14.76562500	-109.07226563	+1648	+18.96679688	-19.41064453	-10.20849609	-157.58789063	-22.93945313	+73.05908203	+2168	+15.64892578	-20.00390625	-10.50292969	-10.01953125	+1.99951172	-84.83642578	+2044
+1458241529.87969990	+19.59521484	-20.29833984	-11.21484375	-4.57031250	+14.58984375	-108.80859375	+1684	+19.04150391	-19.34033203	-10.09863281	-157.41210938	-22.50000000	+73.05908203	+2196	+15.60937500	-19.95996094	-10.53369141	-9.90966797	+2.37304688	-84.74853516	+2052
+1458241529.88389990	+19.60400391	-20.19726563	-11.13574219	-4.46044922	+14.39208984	-108.56689453	+1724	+19.11621094	-19.27001953	-10.00195313	-157.21435547	-22.10449219	+73.05908203	+2224	+15.57421875	-19.92480469	-10.56005859	-9.84375000	+2.72460938	-84.68261719	+2064
+1458241529.88800000	+19.61718750	-20.05664063	-11.02148438	-4.32861328	+14.12841797	-108.21533203	+1788	+19.18212891	-19.20849609	-9.91845703	-157.01660156	-21.70898438	+72.99316406	+2248	+15.48632813	-19.84570313	-10.63037109	-9.66796875	+3.51562500	-84.41894531	+2092
+1458241529.89220000	+19.63037109	-19.95996094	-10.93359375	-4.24072266	+13.88671875	-107.90771484	+1852	+19.23486328	-19.16015625	-9.86132813	-156.84082031	-21.42333984	+72.88330078	+2268	+15.42041016	-19.77978516	-10.67431641	-9.58007813	+4.06494141	-84.15527344	+2128
+1458241529.89640000	+19.64794922	-19.88964844	-10.87646484	-4.15283203	+13.68896484	-107.64404297	+1920	+19.26123047	-19.11621094	-9.82177734	-156.68701172	-21.22558594	+72.70751953	+2288	+15.38085938	-19.74023438	-10.69628906	-9.55810547	+4.37255859	-83.95751953	+2164
+1458241529.90050010	+19.64794922	-19.85009766	-10.85009766	-4.17480469	+13.60107422	-107.31445313	+1980	+19.26562500	-19.08544922	-9.79980469	-156.57714844	-21.11572266	+72.44384766	+2300	+15.36328125	-19.70947266	-10.71386719	-9.55810547	+4.54833984	-83.60595703	+2204
+1458241529.90470000	+19.64794922	-19.85888672	-10.83691406	-4.26269531	+13.49121094	-107.00683594	+2032	+19.25244141	-19.07666016	-9.78662109	-156.55517578	-21.02783203	+72.20214844	+2312	+15.36767578	-19.68310547	-10.70507813	-9.62402344	+4.46044922	-83.25439453	+2236
+1458241529.90879990	+19.64794922	-19.88964844	-10.85888672	-4.39453125	+13.42529297	-106.69921875	+2068	+19.21289063	-19.06787109	-9.79980469	-156.53320313	-20.98388672	+71.85058594	+2320	+15.39843750	-19.67431641	-10.66552734	-9.75585938	+4.13085938	-82.94677734	+2260
+1458241529.91300010	+19.64355469	-19.92919922	-10.89404297	-4.46044922	+13.38134766	-106.41357422	+2092	+19.16015625	-19.06787109	-9.83496094	-156.51123047	-21.00585938	+71.45507813	+2332	+15.43359375	-19.66552734	-10.63037109	-9.84375000	+3.75732422	-82.70507813	+2276
+1458241529.91720010	+19.63476563	-19.97314453	-10.94238281	-4.54833984	+13.35937500	-106.10595703	+2108	+19.09863281	-19.06787109	-9.88330078	-156.48925781	-21.04980469	+70.97167969	+2344	+15.48193359	-19.66113281	-10.57324219	-9.95361328	+3.29589844	-82.44140625	+2284
+1458241529.92129990	+19.63476563	-20.03027344	-10.98632813	-4.61425781	+13.29345703	-105.82031250	+2112	+19.03710938	-19.07666016	-9.93603516	-156.48925781	-21.11572266	+70.51025391	+2356	+15.53906250	-19.66113281	-10.51171875	-10.10742188	+2.72460938	-82.15576172	+2288
+1458241529.92549990	+19.64355469	-20.09179688	-11.03466797	-4.68017578	+13.24951172	-105.53466797	+2108	+18.97558594	-19.08984375	-9.99755859	-156.48925781	-21.18164063	+70.00488281	+2364	+15.60498047	-19.66552734	-10.43261719	-10.28320313	+2.04345703	-81.80419922	+2284
+1458241529.92969990	+19.65234375	-20.15771484	-11.08300781	-4.76806641	+13.20556641	-105.27099609	+2100	+18.90527344	-19.11181641	-10.05908203	-156.48925781	-21.26953125	+69.49951172	+2372	+15.67089844	-19.67431641	-10.36230469	-10.48095703	+1.38427734	-81.43066406	+2268
+1458241529.93380000	+19.64794922	-20.21923828	-11.14013672	-4.87792969	+13.20556641	-104.94140625	+2092	+18.83056641	-19.12939453	-10.11621094	-156.55517578	-21.33544922	+68.97216797	+2380	+15.72363281	-19.66552734	-10.30517578	-10.67871094	+0.81298828	-81.01318359	+2252
+1458241529.93800000	+19.63916016	-20.26318359	-11.19726563	-4.92187500	+13.18359375	-104.54589844	+2084	+18.75146484	-19.13378906	-10.17333984	-156.57714844	-21.37939453	+68.35693359	+2388	+15.80712891	-19.63037109	-10.19531250	-10.98632813	-0.10986328	-80.26611328	+2240
+1458241529.94219990	+19.62597656	-20.28515625	-11.25000000	-4.94384766	+13.18359375	-104.10644531	+2068	+18.68115234	-19.12939453	-10.22167969	-156.55517578	-21.35742188	+67.76367188	+2396	+15.86865234	-19.59521484	-10.11621094	-11.16210938	-0.76904297	-79.67285156	+2224
+1458241529.94630000	+19.61718750	-20.29833984	-11.28076172	-4.98779297	+13.16162109	-103.68896484	+2048	+18.63281250	-19.12939453	-10.24365234	-156.53320313	-21.24755859	+67.28027344	+2396	+15.90820313	-19.53369141	-10.05908203	-11.22802734	-1.18652344	-79.12353516	+2200
+1458241529.95050000	+19.61718750	-20.29394531	-11.28515625	-4.96582031	+13.00781250	-103.24951172	+2024	+18.60205078	-19.12060547	-10.24365234	-156.48925781	-21.00585938	+66.79687500	+2396	+15.93017578	-19.45898438	-9.97998047	-11.29394531	-1.60400391	-78.64013672	+2180
+1458241529.95470000	+19.62158203	-20.25439453	-11.27636719	-4.87792969	+12.89794922	-102.85400391	+2000	+18.59326172	-19.08544922	-10.23046875	-156.37939453	-20.76416016	+66.37939453	+2396	+15.94335938	-19.42822266	-9.95361328	-11.29394531	-1.64794922	-78.28857422	+2156
+1458241529.95880010	+19.62158203	-20.19287109	-11.23681641	-4.79003906	+12.78808594	-102.48046875	+1980	+18.59765625	-19.04589844	-10.18212891	-156.31347656	-20.45654297	+66.07177734	+2400	+15.92138672	-19.36230469	-9.96679688	-11.18408203	-1.40625000	-77.91503906	+2140
+1458241529.96300010	+19.63476563	-20.09619141	-11.17529297	-4.65820313	+12.61230469	-102.08496094	+1968	+18.62841797	-18.98876953	-10.11621094	-156.13769531	-20.06103516	+65.72021484	+2408	+15.89941406	-19.30957031	-9.97998047	-11.07421875	-1.12060547	-77.65136719	+2124
+1458241529.96720000	+19.64794922	-19.97753906	-11.10937500	-4.46044922	+12.48046875	-101.66748047	+1956	+18.68115234	-18.90966797	-10.04589844	-155.91796875	-19.59960938	+65.39062500	+2420	+15.87304688	-19.25683594	-10.01513672	-10.94238281	-0.70312500	-77.36572266	+2112
+1458241529.97129990	+19.65234375	-19.84130859	-11.03466797	-4.28466797	+12.34863281	-101.22802734	+1948	+18.73388672	-18.82177734	-9.95800781	-155.69824219	-19.11621094	+65.08300781	+2432	+15.82470703	-19.17773438	-10.05908203	-10.76660156	-0.10986328	-77.01416016	+2104
+1458241529.97550010	+19.65234375	-19.65673828	-10.93359375	-4.02099609	+12.21679688	-100.72265625	+1948	+18.80859375	-18.70312500	-9.83056641	-155.39062500	-18.50097656	+64.79736328	+2452	+15.76318359	-19.09423828	-10.10302734	-10.61279297	+0.46142578	-76.72851563	+2096
+1458241529.97970010	+19.64355469	-19.47216797	-10.82812500	-3.77929688	+12.04101563	-100.23925781	+1948	+18.87890625	-18.58007813	-9.70751953	-155.06103516	-17.90771484	+64.55566406	+2464	+15.69287109	-19.01953125	-10.14697266	-10.45898438	+1.05468750	-76.42089844	+2088
+1458241529.98379990	+19.64794922	-19.29638672	-10.70947266	-3.53759766	+11.84326172	-99.84375000	+1956	+18.95800781	-18.46582031	-9.58886719	-154.73144531	-17.31445313	+64.35791016	+2476	+15.62255859	-18.95800781	-10.18652344	-10.30517578	+1.60400391	-76.13525391	+2088
+1458241529.98799990	+19.66113281	-19.08984375	-10.56884766	-3.20800781	+11.57958984	-99.40429688	+1976	+19.05468750	-18.33837891	-9.46142578	-154.33593750	-16.67724609	+64.09423828	+2492	+15.55664063	-18.88769531	-10.22607422	-10.17333984	+2.19726563	-75.80566406	+2092
+1458241529.99210000	+19.68750000	-18.91406250	-10.44580078	-2.90039063	+11.33789063	-98.98681641	+2008	+19.13818359	-18.21972656	-9.35595703	-153.98437500	-16.12792969	+63.80859375	+2504	+15.48632813	-18.82177734	-10.27441406	-10.06347656	+2.81250000	-75.45410156	+2112
+1458241529.99630000	+19.70068359	-18.73388672	-10.35791016	-2.57080078	+11.20605469	-98.50341797	+2052	+19.20410156	-18.09228516	-9.27246094	-153.61083984	-15.66650391	+63.45703125	+2516	+15.41162109	-18.76025391	-10.31396484	-9.97558594	+3.40576172	-75.14648438	+2144
+1458241530.00050000	+19.68750000	-18.54931641	-10.30078125	-2.30712891	+11.20605469	-97.84423828	+2104	+19.25244141	-17.95166016	-9.19775391	-153.21533203	-15.20507813	+62.97363281	+2524	+15.34130859	-18.67236328	-10.38427734	-9.86572266	+4.08691406	-74.55322266	+2188
+1458241530.00460000	+19.66992188	-18.40869141	-10.25244141	-2.13134766	+11.16210938	-97.18505859	+2160	+19.28320313	-17.85937500	-9.13183594	-152.92968750	-14.80957031	+62.53417969	+2528	+15.28417969	-18.57568359	-10.41943359	-9.77783203	+4.52636719	-74.02587891	+2236
+1458241530.00880000	+19.66552734	-18.29003906	-10.22607422	-1.91162109	+11.11816406	-96.59179688	+2220	+19.29638672	-17.76269531	-9.10546875	-152.64404297	-14.47998047	+61.98486328	+2528	+15.25341797	-18.51416016	-10.41503906	-9.77783203	+4.68017578	-73.56445313	+2276
+1458241530.01300000	+19.65673828	-18.18896484	-10.22167969	-1.77978516	+11.11816406	-95.95458984	+2276	+19.29199219	-17.67480469	-9.09228516	-152.38037109	-14.19433594	+61.36962891	+2524	+15.24902344	-18.43505859	-10.40185547	-9.71191406	+4.72412109	-72.99316406	+2320
+1458241530.01710010	+19.65234375	-18.13183594	-10.21289063	-1.69189453	+11.07421875	-95.38330078	+2324	+19.27001953	-17.61328125	-9.08789063	-152.20458984	-13.99658203	+60.79833984	+2516	+15.25341797	-18.34716797	-10.35791016	-9.68994141	+4.57031250	-72.48779297	+2356
+1458241530.02130010	+19.66552734	-18.09667969	-10.22167969	-1.58203125	+11.00830078	-94.85595703	+2360	+19.24804688	-17.55615234	-9.10986328	-152.00683594	-13.86474609	+60.16113281	+2512	+15.28417969	-18.29882813	-10.28759766	-9.68994141	+4.21875000	-72.13623047	+2392
+1458241530.02550010	+19.67431641	-18.07470703	-10.25683594	-1.47216797	+11.00830078	-94.24072266	+2384	+19.21728516	-17.50781250	-9.14501953	-151.80908203	-13.75488281	+59.50195313	+2508	+15.35888672	-18.23291016	-10.22167969	-9.60205078	+3.77929688	-71.60888672	+2420
+1458241530.02959990	+19.67871094	-18.06152344	-10.30078125	-1.42822266	+11.03027344	-93.58154297	+2392	+19.17333984	-17.48144531	-9.17578125	-151.72119141	-13.71093750	+58.86474609	+2496	+15.42480469	-18.14941406	-10.14257813	-9.53613281	+3.31787109	-71.08154297	+2428
+1458241530.03379990	+19.67431641	-18.04394531	-10.35351563	-1.36230469	+11.09619141	-92.92236328	+2388	+19.11181641	-17.45068359	-9.23291016	-151.61132813	-13.71093750	+58.11767578	+2488	+15.48632813	-18.06152344	-10.05468750	-9.49218750	+2.81250000	-70.53222656	+2428
+1458241530.03800010	+19.66992188	-18.02636719	-10.41503906	-1.29638672	+11.18408203	-92.21923828	+2368	+19.03710938	-17.40673828	-9.29003906	-151.47949219	-13.71093750	+57.34863281	+2484	+15.56103516	-17.94287109	-9.94921875	-9.42626953	+2.24121094	-69.85107422	+2416
+1458241530.04210000	+19.66113281	-18.01757813	-10.46337891	-1.25244141	+11.18408203	-91.56005859	+2336	+18.97119141	-17.36718750	-9.34277344	-151.34765625	-13.66699219	+56.62353516	+2476	+15.63134766	-17.84179688	-9.83496094	-9.33837891	+1.58203125	-69.25781250	+2400
+1458241530.04629990	+19.66552734	-18.02197266	-10.48535156	-1.25244141	+11.07421875	-90.96679688	+2296	+18.91406250	-17.33203125	-9.40429688	-151.21582031	-13.64501953	+55.92041016	+2472	+15.71044922	-17.74511719	-9.73388672	-9.22851563	+0.92285156	-68.70849609	+2384
+1458241530.05049990	+19.69189453	-18.00878906	-10.48095703	-1.14257813	+10.85449219	-90.41748047	+2260	+18.87890625	-17.27490234	-9.44824219	-150.97412109	-13.53515625	+55.28320313	+2468	+15.79394531	-17.63964844	-9.60644531	-9.03076172	+0.19775391	-68.22509766	+2368
+1458241530.05460000	+19.71386719	-17.98242188	-10.47656250	-1.01074219	+10.72265625	-89.89013672	+2224	+18.84375000	-17.22656250	-9.48339844	-150.77636719	-13.46923828	+54.68994141	+2460	+15.86425781	-17.55175781	-9.51855469	-8.85498047	-0.24169922	-67.80761719	+2356
+1458241530.05880000	+19.71826172	-17.94726563	-10.47656250	-0.90087891	+10.63476563	-89.36279297	+2192	+18.80859375	-17.18261719	-9.48779297	-150.60058594	-13.35937500	+54.18457031	+2452	+15.90820313	-17.42871094	-9.44824219	-8.63525391	-0.52734375	-67.30224609	+2340
+1458241530.06290010	+19.74023438	-17.88134766	-10.46777344	-0.65917969	+10.50292969	-88.76953125	+2160	+18.78662109	-17.12548828	-9.48339844	-150.38085938	-13.18359375	+53.70117188	+2448	+15.93896484	-17.31884766	-9.38232422	-8.43750000	-0.74707031	-66.84082031	+2324
+1458241530.06710000	+19.75341797	-17.79345703	-10.45898438	-0.39550781	+10.43701172	-88.19824219	+2136	+18.77783203	-17.03759766	-9.47460938	-150.09521484	-12.96386719	+53.23974609	+2444	+15.97851563	-17.24414063	-9.33398438	-8.21777344	-0.92285156	-66.37939453	+2312
+1458241530.07130000	+19.74462891	-17.68798828	-10.42822266	-0.19775391	+10.37109375	-87.60498047	+2108	+18.76464844	-16.94091797	-9.44824219	-149.83154297	-12.72216797	+52.80029297	+2440	+15.97851563	-17.11230469	-9.33398438	-7.86621094	-0.79101563	-65.78613281	+2296
+1458241530.07540010	+19.74462891	-17.54296875	-10.34912109	+0.13183594	+10.17333984	-87.05566406	+2088	+18.78222656	-16.80029297	-9.40869141	-149.41406250	-12.34863281	+52.33886719	+2444	+15.96093750	-17.01123047	-9.31201172	-7.62451172	-0.65917969	-65.45654297	+2272
+1458241530.07960010	+19.74902344	-17.38916016	-10.27441406	+0.50537109	+10.04150391	-86.55029297	+2076	+18.80419922	-16.67285156	-9.35595703	-148.99658203	-11.95312500	+51.96533203	+2448	+15.93896484	-16.93652344	-9.31201172	-7.36083984	-0.37353516	-65.12695313	+2252
+1458241530.08380010	+19.74902344	-17.23535156	-10.19091797	+0.83496094	+9.88769531	-86.06689453	+2064	+18.83496094	-16.55419922	-9.26806641	-148.62304688	-11.51367188	+51.72363281	+2456	+15.89941406	-16.83544922	-9.34716797	-7.05322266	+0.08789063	-64.73144531	+2232
+1458241530.08789990	+19.76220703	-17.04199219	-10.08544922	+1.31835938	+9.62402344	-85.58349609	+2060	+18.88330078	-16.41357422	-9.16259766	-148.18359375	-11.00830078	+51.52587891	+2472	+15.85107422	-16.74316406	-9.37792969	-6.74560547	+0.54931641	-64.37988281	+2208
+1458241530.09209990	+19.76220703	-16.85742188	-9.99755859	+1.77978516	+9.53613281	-85.14404297	+2064	+18.92285156	-16.26855469	-9.06591797	-147.72216797	-10.59082031	+51.32812500	+2484	+15.79833984	-16.67724609	-9.42626953	-6.48193359	+1.14257813	-64.05029297	+2188
+1458241530.09629990	+19.73144531	-16.65087891	-9.92285156	+2.26318359	+9.58007813	-84.68261719	+2064	+18.94921875	-16.11474609	-8.96484375	-147.30468750	-10.17333984	+51.10839844	+2496	+15.71923828	-16.58935547	-9.48779297	-6.21826172	+1.84570313	-63.63281250	+2168
+1458241530.10040000	+19.69628906	-16.42236328	-9.87011719	+2.79052734	+9.68994141	-84.02343750	+2076	+18.97558594	-15.95214844	-8.87255859	-146.84326172	-9.73388672	+50.77880859	+2508	+15.64013672	-16.50146484	-9.55810547	-5.95458984	+2.57080078	-63.14941406	+2156
+1458241530.10460000	+19.66552734	-16.21582031	-9.80859375	+3.25195313	+9.71191406	-83.45214844	+2096	+19.00634766	-15.78955078	-8.78027344	-146.38183594	-9.25048828	+50.49316406	+2524	+15.56103516	-16.41357422	-9.61523438	-5.73486328	+3.20800781	-62.70996094	+2156
+1458241530.10879990	+19.63476563	-16.01806641	-9.74267578	+3.69140625	+9.68994141	-82.88085938	+2136	+19.02832031	-15.62255859	-8.69677734	-145.89843750	-8.81103516	+50.18554688	+2540	+15.47753906	-16.33007813	-9.66796875	-5.51513672	+3.82324219	-62.24853516	+2164
+1458241530.11290000	+19.61279297	-15.81591797	-9.65478516	+4.17480469	+9.58007813	-82.39746094	+2192	+19.05029297	-15.44677734	-8.60449219	-145.39306641	-8.32763672	+49.89990234	+2560	+15.41162109	-16.22900391	-9.71191406	-5.20751953	+4.39453125	-61.78710938	+2188
+1458241530.11710000	+19.57763672	-15.63574219	-9.56250000	+4.59228516	+9.47021484	-81.95800781	+2264	+19.05468750	-15.31054688	-8.51660156	-144.99755859	-7.97607422	+49.61425781	+2580	+15.33691406	-16.12353516	-9.74707031	-4.98779297	+4.89990234	-61.34765625	+2212
+1458241530.12130000	+19.55566406	-15.45996094	-9.51416016	+5.07568359	+9.44824219	-81.51855469	+2336	+19.05908203	-15.18310547	-8.43750000	-144.60205078	-7.64648438	+49.35058594	+2600	+15.28417969	-16.05761719	-9.74707031	-4.83398438	+5.20751953	-61.04003906	+2232
+1458241530.12540010	+19.53369141	-15.30175781	-9.50537109	+5.51513672	+9.55810547	-80.90332031	+2416	+19.05029297	-15.06445313	-8.37597656	-144.25048828	-7.36083984	+48.99902344	+2620	+15.27099609	-15.96093750	-9.75146484	-4.52636719	+5.42724609	-60.53466797	+2264
+1458241530.12960000	+19.50732422	-15.16552734	-9.49218750	+5.88867188	+9.62402344	-80.28808594	+2488	+19.03710938	-14.94580078	-8.31884766	-143.89892578	-7.07519531	+48.62548828	+2636	+15.25341797	-15.84228516	-9.73388672	-4.24072266	+5.51513672	-60.05126953	+2288
+1458241530.13380000	+19.48535156	-15.02929688	-9.49218750	+6.26220703	+9.68994141	-79.69482422	+2560	+19.00634766	-14.80517578	-8.31005859	-143.52539063	-6.85546875	+48.07617188	+2656	+15.24902344	-15.75000000	-9.67675781	-4.04296875	+5.44921875	-59.67773438	+2312
+1458241530.13790010	+19.45458984	-14.89746094	-9.50537109	+6.63574219	+9.82177734	-79.03564453	+2632	+18.97558594	-14.66455078	-8.30126953	-143.10791016	-6.65771484	+47.52685547	+2680	+15.27978516	-15.62695313	-9.62402344	-3.69140625	+5.29541016	-59.12841797	+2332
+1458241530.14210010	+19.42822266	-14.79199219	-9.48779297	+6.89941406	+9.73388672	-78.44238281	+2684	+18.92724609	-14.58105469	-8.27490234	-142.88818359	-6.43798828	+47.08740234	+2692	+15.30175781	-15.48193359	-9.54492188	-3.36181641	+5.00976563	-58.64501953	+2348
+1458241530.14619990	+19.41943359	-14.69531250	-9.47900391	+7.20703125	+9.64599609	-77.89306641	+2724	+18.88330078	-14.50634766	-8.24853516	-142.66845703	-6.24023438	+46.69189453	+2704	+15.34570313	-15.36328125	-9.44384766	-3.09814453	+4.54833984	-58.27148438	+2360
+1458241530.15039990	+19.42382813	-14.58984375	-9.46142578	+7.55859375	+9.47021484	-77.38769531	+2752	+18.83935547	-14.42724609	-8.21777344	-142.44873047	-6.04248047	+46.31835938	+2716	+15.41601563	-15.21826172	-9.32519531	-2.68066406	+3.99902344	-57.85400391	+2368
+1458241530.15459990	+19.41503906	-14.50195313	-9.44384766	+7.84423828	+9.38232422	-76.90429688	+2772	+18.79541016	-14.33496094	-8.19580078	-142.18505859	-5.88867188	+45.90087891	+2728	+15.47314453	-15.08203125	-9.20214844	-2.30712891	+3.42773438	-57.48046875	+2368
+1458241530.15870000	+19.40625000	-14.41406250	-9.44384766	+8.15185547	+9.33837891	-76.39892578	+2776	+18.74707031	-14.23828125	-8.20019531	-141.89941406	-5.75683594	+45.41748047	+2748	+15.53027344	-14.94140625	-9.07910156	-1.93359375	+2.85644531	-57.10693359	+2360
+1458241530.16290000	+19.40625000	-14.33056641	-9.45703125	+8.43750000	+9.33837891	-75.80566406	+2772	+18.71191406	-14.13281250	-8.20019531	-141.59179688	-5.62500000	+44.95605469	+2764	+15.59619141	-14.79199219	-8.96044922	-1.51611328	+2.28515625	-56.68945313	+2352
+1458241530.16710000	+19.39746094	-14.24707031	-9.46582031	+8.67919922	+9.29443359	-75.25634766	+2756	+18.66357422	-14.04492188	-8.18261719	-141.35009766	-5.44921875	+44.56054688	+2776	+15.66210938	-14.64697266	-8.84619141	-1.07666016	+1.75781250	-56.27197266	+2348
+1458241530.17120000	+19.37109375	-14.15478516	-9.45263672	+8.89892578	+9.25048828	-74.68505859	+2728	+18.60644531	-13.95263672	-8.16943359	-141.15234375	-5.29541016	+44.14306641	+2788	+15.69726563	-14.47998047	-8.75390625	-0.61523438	+1.36230469	-55.74462891	+2336
+1458241530.17540000	+19.36230469	-14.03613281	-9.40429688	+9.25048828	+9.05273438	-74.24560547	+2704	+18.56250000	-13.84277344	-8.13867188	-140.84472656	-5.07568359	+43.81347656	+2804	+15.73242188	-14.32177734	-8.65283203	-0.17578125	+0.98876953	-55.37109375	+2332
+1458241530.17960000	+19.34472656	-13.91308594	-9.35595703	+9.58007813	+8.89892578	-73.82812500	+2672	+18.52734375	-13.71533203	-8.10351563	-140.51513672	-4.83398438	+43.50585938	+2824	+15.75878906	-14.18994141	-8.55175781	+0.21972656	+0.59326172	-55.01953125	+2328
+1458241530.18370010	+19.32275391	-13.79003906	-9.30761719	+9.86572266	+8.74511719	-73.41064453	+2640	+18.50097656	-13.59667969	-8.04199219	-140.18554688	-4.57031250	+43.30810547	+2848	+15.77197266	-14.04052734	-8.48583984	+0.63720703	+0.32958984	-54.60205078	+2320
+1458241530.18790010	+19.31396484	-13.65820313	-9.24169922	+10.19531250	+8.50341797	-73.05908203	+2616	+18.49218750	-13.47363281	-7.97167969	-139.81201172	-4.26269531	+43.17626953	+2880	+15.77636719	-13.91308594	-8.41113281	+1.01074219	+0.10986328	-54.33837891	+2308
+1458241530.19210000	+19.30517578	-13.50878906	-9.19335938	+10.59082031	+8.43750000	-72.68554688	+2592	+18.47900391	-13.32861328	-7.90576172	-139.43847656	-4.02099609	+43.00048828	+2908	+15.76757813	-13.82080078	-8.35839844	+1.34033203	+0.06591797	-54.05273438	+2296
+1458241530.19619990	+19.26562500	-13.35058594	-9.12744141	+10.96435547	+8.39355469	-72.29003906	+2572	+18.44824219	-13.17919922	-7.85302734	-139.06494141	-3.77929688	+42.73681641	+2940	+15.72802734	-13.69775391	-8.35400391	+1.71386719	+0.28564453	-53.65722656	+2288
+1458241530.20040010	+19.23486328	-13.17919922	-9.05712891	+11.38183594	+8.32763672	-71.89453125	+2568	+18.43945313	-13.01220703	-7.79589844	-138.60351563	-3.51562500	+42.51708984	+2980	+15.67529297	-13.59228516	-8.35400391	+2.02148438	+0.54931641	-53.30566406	+2276
+1458241530.20460010	+19.19970703	-12.99902344	-8.98681641	+11.79931641	+8.28369141	-71.52099609	+2568	+18.43505859	-12.84521484	-7.72998047	-138.14208984	-3.18603516	+42.36328125	+3020	+15.62255859	-13.50878906	-8.34960938	+2.26318359	+0.81298828	-52.99804688	+2264
+1458241530.20869990	+19.14257813	-12.81884766	-8.91210938	+12.17285156	+8.23974609	-71.10351563	+2576	+18.42626953	-12.67822266	-7.62890625	-137.72460938	-2.81250000	+42.29736328	+3064	+15.55224609	-13.41210938	-8.36279297	+2.52685547	+1.16455078	-52.60253906	+2256
+1458241530.21289990	+19.09863281	-12.62548828	-8.81103516	+12.61230469	+8.08593750	-70.81787109	+2604	+18.43066406	-12.51562500	-7.51904297	-137.26318359	-2.43896484	+42.29736328	+3116	+15.48193359	-13.32421875	-8.37158203	+2.76855469	+1.49414063	-52.31689453	+2248
+1458241530.21700000	+19.05468750	-12.42333984	-8.71875000	+13.09570313	+8.02001953	-70.53222656	+2648	+18.42626953	-12.33984375	-7.41357422	-136.80175781	-2.13134766	+42.27539063	+3172	+15.39843750	-13.24951172	-8.38037109	+2.94433594	+1.88964844	-52.05322266	+2248
+1458241530.22120000	+19.01953125	-12.22998047	-8.63085938	+13.57910156	+7.95410156	-70.26855469	+2696	+18.42187500	-12.17285156	-7.33007813	-136.34033203	-1.84570313	+42.18750000	+3224	+15.31933594	-13.17480469	-8.39355469	+3.12011719	+2.28515625	-51.78955078	+2252
+1458241530.22540000	+18.98876953	-12.04980469	-8.56494141	+14.04052734	+7.95410156	-69.93896484	+2752	+18.42626953	-11.99707031	-7.25097656	-135.83496094	-1.53808594	+42.07763672	+3276	+15.25341797	-13.09130859	-8.40673828	+3.38378906	+2.65869141	-51.43798828	+2268
+1458241530.22950010	+18.94482422	-11.87841797	-8.49462891	+14.41406250	+7.97607422	-69.63134766	+2816	+18.42187500	-11.83447266	-7.17626953	-135.37353516	-1.27441406	+41.98974609	+3324	+15.18310547	-13.00781250	-8.42431641	+3.60351563	+3.03222656	-51.10839844	+2288
+1458241530.23370000	+18.88330078	-11.70263672	-8.42431641	+14.78759766	+8.02001953	-69.30175781	+2880	+18.40869141	-11.67187500	-7.09716797	-134.95605469	-1.03271484	+41.85791016	+3376	+15.11279297	-12.92431641	-8.42431641	+3.77929688	+3.33984375	-50.80078125	+2312
+1458241530.23790000	+18.82617188	-11.53564453	-8.37158203	+15.16113281	+8.10791016	-68.90625000	+2956	+18.39111328	-11.51806641	-7.02246094	-134.53857422	-0.79101563	+41.70410156	+3428	+15.06005859	-12.82324219	-8.41992188	+4.08691406	+3.60351563	-50.40527344	+2344
+1458241530.24200010	+18.77343750	-11.36865234	-8.31005859	+15.51269531	+8.10791016	-68.53271484	+3032	+18.36914063	-11.36865234	-6.94775391	-134.18701172	-0.57128906	+41.59423828	+3476	+15.01171875	-12.70458984	-8.39794922	+4.35058594	+3.73535156	-50.03173828	+2376
+1458241530.24620010	+18.73828125	-11.21923828	-8.25292969	+15.86425781	+8.10791016	-68.20312500	+3112	+18.35156250	-11.22802734	-6.88623047	-133.81347656	-0.35156250	+41.44042969	+3520	+14.98095703	-12.61230469	-8.34521484	+4.54833984	+3.66943359	-49.81201172	+2408
+1458241530.25040010	+18.70751953	-11.07421875	-8.20898438	+16.17187500	+8.12988281	-67.82958984	+3188	+18.32519531	-11.08740234	-6.82910156	-133.46191406	-0.15380859	+41.30859375	+3568	+14.97216797	-12.49365234	-8.28808594	+4.89990234	+3.53759766	-49.46044922	+2440
+1458241530.25449990	+18.67675781	-10.94238281	-8.15625000	+16.45751953	+8.08593750	-67.50000000	+3260	+18.29003906	-10.96875000	-6.77197266	-133.19824219	-0.02197266	+41.15478516	+3608	+14.96337891	-12.35742188	-8.23535156	+5.27343750	+3.38378906	-49.10888672	+2476
+1458241530.25869990	+18.65478516	-10.81494141	-8.10351563	+16.74316406	+8.02001953	-67.19238281	+3328	+18.25048828	-10.85449219	-6.73681641	-132.93457031	+0.06591797	+40.93505859	+3648	+14.96777344	-12.23876953	-8.14746094	+5.55908203	+3.09814453	-48.84521484	+2512
+1458241530.26290010	+18.63281250	-10.69628906	-8.08154297	+17.00683594	+8.08593750	-66.70898438	+3384	+18.20654297	-10.74462891	-6.71484375	-132.71484375	+0.13183594	+40.62744141	+3684	+14.99853516	-12.09814453	-8.06396484	+6.02050781	+2.76855469	-48.44970703	+2544
+1458241530.26700000	+18.60644531	-10.58642578	-8.05957031	+17.22656250	+8.12988281	-66.24755859	+3428	+18.16699219	-10.63916016	-6.68847656	-132.53906250	+0.24169922	+40.36376953	+3716	+15.02929688	-11.94433594	-7.97167969	+6.45996094	+2.35107422	-48.05419922	+2576
+1458241530.27119990	+18.57568359	-10.47656250	-8.03320313	+17.38037109	+8.15185547	-65.76416016	+3464	+18.11425781	-10.52929688	-6.65771484	-132.36328125	+0.35156250	+40.07812500	+3748	+15.05126953	-11.79492188	-7.86621094	+6.85546875	+1.91162109	-47.70263672	+2600
+1458241530.27539990	+18.54931641	-10.36669922	-8.00683594	+17.60009766	+8.15185547	-65.28076172	+3496	+18.06591797	-10.42382813	-6.62695313	-132.20947266	+0.46142578	+39.85839844	+3776	+15.07763672	-11.64111328	-7.76513672	+7.29492188	+1.47216797	-47.30712891	+2624
+1458241530.27950000	+18.52734375	-10.24365234	-7.97607422	+17.84179688	+8.08593750	-64.79736328	+3516	+18.00878906	-10.32275391	-6.58740234	-132.05566406	+0.57128906	+39.66064453	+3808	+15.10400391	-11.47851563	-7.66406250	+7.75634766	+1.03271484	-46.91162109	+2640
+1458241530.28370000	+18.51416016	-10.12500000	-7.93212891	+18.10546875	+7.97607422	-64.37988281	+3536	+17.95605469	-10.22607422	-6.55664063	-131.92382813	+0.68115234	+39.41894531	+3836	+15.12597656	-11.32470703	-7.56298828	+8.17382813	+0.57128906	-46.53808594	+2656
+1458241530.28790000	+18.50976563	-10.00195313	-7.89257813	+18.41308594	+7.88818359	-63.94042969	+3544	+17.91210938	-10.12500000	-6.53027344	-131.74804688	+0.79101563	+39.17724609	+3864	+15.15673828	-11.17089844	-7.46191406	+8.63525391	+0.13183594	-46.16455078	+2668
+1458241530.29200010	+18.49218750	-9.88330078	-7.85302734	+18.67675781	+7.86621094	-63.50097656	+3544	+17.86816406	-10.01513672	-6.50390625	-131.57226563	+0.92285156	+38.93554688	+3892	+15.18310547	-11.03466797	-7.36962891	+9.05273438	-0.24169922	-45.79101563	+2680
+1458241530.29620000	+18.45703125	-9.76464844	-7.81347656	+18.91845703	+7.86621094	-63.03955078	+3540	+17.81982422	-9.90527344	-6.46435547	-131.41845703	+1.05468750	+38.73779297	+3924	+15.18750000	-10.88525391	-7.29492188	+9.51416016	-0.48339844	-45.37353516	+2688
+1458241530.30029990	+18.43066406	-9.64160156	-7.76953125	+19.20410156	+7.84423828	-62.57812500	+3536	+17.78027344	-9.79980469	-6.42041016	-131.24267578	+1.20849609	+38.51806641	+3952	+15.18750000	-10.74462891	-7.22460938	+9.90966797	-0.68115234	-44.95605469	+2692
+1458241530.30450010	+18.40429688	-9.50976563	-7.73437500	+19.53369141	+7.84423828	-62.11669922	+3532	+17.74072266	-9.67675781	-6.38085938	-131.04492188	+1.38427734	+38.29833984	+3984	+15.17871094	-10.62158203	-7.16308594	+10.23925781	-0.83496094	-44.56054688	+2696
+1458241530.30870010	+18.36035156	-9.36914063	-7.69482422	+19.86328125	+7.88818359	-61.63330078	+3528	+17.70117188	-9.55371094	-6.32373047	-130.82519531	+1.58203125	+38.14453125	+4016	+15.15673828	-10.48535156	-7.11914063	+10.63476563	-0.85693359	-44.12109375	+2696
+1458241530.31279990	+18.32080078	-9.22851563	-7.63769531	+20.25878906	+7.84423828	-61.30371094	+3532	+17.67041016	-9.42626953	-6.25781250	-130.56152344	+1.80175781	+38.05664063	+4048	+15.12158203	-10.37548828	-7.07958984	+10.89843750	-0.85693359	-43.79150391	+2696
+1458241530.31699990	+18.27685547	-9.07910156	-7.58056641	+20.65429688	+7.84423828	-60.97412109	+3540	+17.64404297	-9.28564453	-6.19628906	-130.23193359	+1.99951172	+37.94677734	+4088	+15.08203125	-10.28759766	-7.04003906	+11.11816406	-0.76904297	-43.48388672	+2692
+1458241530.32119990	+18.23291016	-8.93847656	-7.51464844	+21.04980469	+7.84423828	-60.66650391	+3556	+17.61767578	-9.15380859	-6.12158203	-129.92431641	+2.21923828	+37.92480469	+4124	+15.03369141	-10.19970703	-7.02685547	+11.33789063	-0.61523438	-43.13232422	+2692
+1458241530.32530000	+18.18896484	-8.79345703	-7.44873047	+21.46728516	+7.82226563	-60.40283203	+3576	+17.60009766	-9.02197266	-6.04687500	-129.61669922	+2.43896484	+37.88085938	+4164	+14.98535156	-10.11621094	-7.00927734	+11.53564453	-0.41748047	-42.80273438	+2688
+1458241530.32950000	+18.14501953	-8.64843750	-7.38720703	+21.88476563	+7.86621094	-60.13916016	+3604	+17.57812500	-8.88134766	-5.97656250	-129.28710938	+2.63671875	+37.81494141	+4200	+14.93261719	-10.05029297	-7.00048828	+11.68945313	-0.19775391	-42.51708984	+2688
+1458241530.33369990	+18.08789063	-8.50781250	-7.33447266	+22.28027344	+7.97607422	-59.85351563	+3636	+17.55615234	-8.73632813	-5.90185547	-128.93554688	+2.83447266	+37.77099609	+4240	+14.87109375	-9.97998047	-6.99609375	+11.86523438	+0.08789063	-42.16552734	+2688
+1458241530.33780000	+18.03076172	-8.37158203	-7.28173828	+22.65380859	+8.06396484	-59.61181641	+3676	+17.53417969	-8.60009766	-5.82714844	-128.60595703	+3.01025391	+37.77099609	+4280	+14.80517578	-9.91406250	-6.99609375	+12.01904297	+0.39550781	-41.85791016	+2692
+1458241530.34200000	+17.97802734	-8.22656250	-7.22460938	+23.07128906	+8.06396484	-59.37011719	+3728	+17.50781250	-8.45947266	-5.75244141	-128.25439453	+3.20800781	+37.74902344	+4324	+14.73925781	-9.83935547	-6.99169922	+12.17285156	+0.63720703	-41.57226563	+2704
+1458241530.34620000	+17.92968750	-8.09033203	-7.16308594	+23.46679688	+8.04199219	-59.19433594	+3784	+17.49023438	-8.31884766	-5.67773438	-127.90283203	+3.38378906	+37.77099609	+4364	+14.68212891	-9.77343750	-6.97851563	+12.30468750	+0.81298828	-41.30859375	+2716
+1458241530.35030010	+17.88574219	-7.95410156	-7.09277344	+23.84033203	+7.99804688	-59.01855469	+3844	+17.47265625	-8.18701172	-5.59863281	-127.55126953	+3.55957031	+37.83691406	+4408	+14.63378906	-9.70312500	-6.96093750	+12.45849609	+0.96679688	-41.04492188	+2732
+1458241530.35450010	+17.83300781	-7.82226563	-7.02685547	+24.21386719	+7.97607422	-58.86474609	+3908	+17.45068359	-8.05957031	-5.51953125	-127.22167969	+3.69140625	+37.90283203	+4448	+14.58544922	-9.62841797	-6.94335938	+12.61230469	+1.09863281	-40.80322266	+2748
+1458241530.35870000	+17.79785156	-7.70361328	-6.95654297	+24.56542969	+7.88818359	-58.75488281	+3976	+17.42871094	-7.93652344	-5.45361328	-126.89208984	+3.80126953	+37.92480469	+4488	+14.54150391	-9.56689453	-6.90820313	+12.74414063	+1.14257813	-40.62744141	+2768
+1458241530.36279990	+17.76269531	-7.58935547	-6.90820313	+24.85107422	+7.91015625	-58.55712891	+4040	+17.39355469	-7.82666016	-5.39648438	-126.65039063	+3.86718750	+37.90283203	+4524	+14.51513672	-9.48779297	-6.87304688	+12.98583984	+1.14257813	-40.36376953	+2788
+1458241530.36700010	+17.73193359	-7.47509766	-6.85986328	+25.15869141	+7.86621094	-58.33740234	+4100	+17.36718750	-7.71240234	-5.34375000	-126.38671875	+3.97705078	+37.88085938	+4560	+14.49316406	-9.38671875	-6.83789063	+13.27148438	+1.09863281	-40.07812500	+2812
+1458241530.37109990	+17.70556641	-7.36523438	-6.80712891	+25.44433594	+7.77832031	-58.13964844	+4160	+17.33203125	-7.60253906	-5.29980469	-126.12304688	+4.04296875	+37.79296875	+4596	+14.47558594	-9.29443359	-6.77636719	+13.51318359	+0.94482422	-39.88037109	+2840
+1458241530.37529990	+17.67480469	-7.25976563	-6.76318359	+25.70800781	+7.75634766	-57.89794922	+4216	+17.29687500	-7.49267578	-5.26025391	-125.88134766	+4.10888672	+37.70507813	+4628	+14.47119141	-9.19775391	-6.71484375	+13.82080078	+0.74707031	-39.63867188	+2868
+1458241530.37949990	+17.63964844	-7.15869141	-6.71484375	+25.94970703	+7.66845703	-57.63427734	+4268	+17.25732422	-7.40039063	-5.21630859	-125.70556641	+4.15283203	+37.66113281	+4660	+14.46679688	-9.07470703	-6.64892578	+14.19433594	+0.48339844	-39.37500000	+2900
+1458241530.38360000	+17.62646484	-7.06640625	-6.65771484	+26.16943359	+7.49267578	-57.45849609	+4312	+17.22216797	-7.31250000	-5.17675781	-125.52978516	+4.21875000	+37.59521484	+4688	+14.47558594	-8.96484375	-6.56103516	+14.50195313	+0.08789063	-39.22119141	+2932
+1458241530.38780000	+17.61328125	-6.97851563	-6.60937500	+26.36718750	+7.36083984	-57.23876953	+4344	+17.18701172	-7.22460938	-5.14599609	-125.37597656	+4.24072266	+37.50732422	+4716	+14.49316406	-8.84619141	-6.47314453	+14.89746094	-0.30761719	-39.02343750	+2960
+1458241530.39200000	+17.60449219	-6.88623047	-6.56103516	+26.58691406	+7.25097656	-56.99707031	+4372	+17.15185547	-7.14111328	-5.11523438	-125.20019531	+4.28466797	+37.39746094	+4740	+14.50634766	-8.73193359	-6.38525391	+15.29296875	-0.70312500	-38.82568359	+2984
+1458241530.39610000	+17.58691406	-6.79833984	-6.51708984	+26.80664063	+7.16308594	-56.77734375	+4396	+17.11669922	-7.05761719	-5.08447266	-125.04638672	+4.30664063	+37.30957031	+4764	+14.51953125	-8.61767578	-6.29736328	+15.66650391	-1.07666016	-38.64990234	+3004
+1458241530.40030000	+17.57373047	-6.71484375	-6.48632813	+26.98242188	+7.14111328	-56.49169922	+4404	+17.07714844	-6.97851563	-5.06250000	-124.91455078	+4.30664063	+37.11181641	+4784	+14.53271484	-8.50341797	-6.20947266	+16.04003906	-1.47216797	-38.45214844	+3024
+1458241530.40450000	+17.55615234	-6.62255859	-6.45556641	+27.20214844	+7.09716797	-56.18408203	+4412	+17.04199219	-6.89501953	-5.04052734	-124.78271484	+4.35058594	+36.93603516	+4804	+14.54589844	-8.38037109	-6.12158203	+16.45751953	-1.84570313	-38.23242188	+3040
+1458241530.40860010	+17.53417969	-6.53466797	-6.41162109	+27.37792969	+7.03125000	-55.92041016	+4412	+17.00244141	-6.81591797	-5.00976563	-124.65087891	+4.39453125	+36.80419922	+4824	+14.55908203	-8.25292969	-6.04248047	+16.87500000	-2.19726563	-37.99072266	+3052
+1458241530.41280010	+17.51220703	-6.45117188	-6.35888672	+27.55371094	+6.92138672	-55.72265625	+4408	+16.97167969	-6.73681641	-4.97460938	-124.49707031	+4.46044922	+36.73828125	+4844	+14.55908203	-8.13867188	-5.96337891	+17.24853516	-2.52685547	-37.83691406	+3064
+1458241530.41700010	+17.49023438	-6.36328125	-6.30615234	+27.75146484	+6.85546875	-55.52490234	+4404	+16.93652344	-6.64892578	-4.93945313	-124.32128906	+4.50439453	+36.65039063	+4860	+14.56347656	-8.04199219	-5.88867188	+17.55615234	-2.81250000	-37.68310547	+3076
+1458241530.42109990	+17.46826172	-6.27539063	-6.25781250	+27.97119141	+6.78955078	-55.34912109	+4400	+16.91015625	-6.56982422	-4.88232422	-124.12353516	+4.57031250	+36.67236328	+4880	+14.55908203	-7.94531250	-5.81835938	+17.88574219	-3.07617188	-37.52929688	+3080
+1458241530.42529990	+17.44628906	-6.19189453	-6.20947266	+28.14697266	+6.74560547	-55.19531250	+4392	+16.88378906	-6.49072266	-4.83398438	-123.94775391	+4.63623047	+36.65039063	+4900	+14.55029297	-7.85742188	-5.75683594	+18.14941406	-3.27392578	-37.37548828	+3084
+1458241530.42950010	+17.42871094	-6.09960938	-6.16992188	+28.38867188	+6.76757813	-55.01953125	+4380	+16.86181641	-6.39843750	-4.79003906	-123.72802734	+4.70214844	+36.60644531	+4916	+14.53710938	-7.78710938	-5.69970703	+18.34716797	-3.40576172	-37.22167969	+3084
+1458241530.43359990	+17.38916016	-6.00292969	-6.11718750	+28.60839844	+6.76757813	-54.86572266	+4376	+16.83544922	-6.30615234	-4.73291016	-123.50830078	+4.79003906	+36.58447266	+4932	+14.51074219	-7.70361328	-5.66455078	+18.58886719	-3.40576172	-37.00195313	+3080
+1458241530.43779990	+17.34960938	-5.91064453	-6.06005859	+28.82812500	+6.78955078	-54.71191406	+4376	+16.80468750	-6.21826172	-4.67578125	-123.28857422	+4.85595703	+36.58447266	+4952	+14.47558594	-7.63769531	-5.63818359	+18.72070313	-3.36181641	-36.78222656	+3072
+1458241530.44199990	+17.31445313	-5.81835938	-6.00732422	+29.04785156	+6.81152344	-54.55810547	+4380	+16.78271484	-6.12158203	-4.61865234	-123.04687500	+4.96582031	+36.60644531	+4968	+14.44042969	-7.57617188	-5.61181641	+18.85253906	-3.29589844	-36.58447266	+3064
+1458241530.44610000	+17.27050781	-5.72607422	-5.95019531	+29.24560547	+6.78955078	-54.42626953	+4388	+16.76074219	-6.02929688	-4.54833984	-122.80517578	+5.09765625	+36.69433594	+4988	+14.40527344	-7.51904297	-5.58544922	+18.98437500	-3.20800781	-36.38671875	+3056
+1458241530.45030000	+17.23535156	-5.63818359	-5.88867188	+29.46533203	+6.76757813	-54.31640625	+4400	+16.73876953	-5.93701172	-4.47802734	-122.51953125	+5.22949219	+36.76025391	+5008	+14.36572266	-7.46191406	-5.56787109	+19.07226563	-3.12011719	-36.16699219	+3044
+1458241530.45440010	+17.20019531	-5.54150391	-5.83154297	+29.70703125	+6.74560547	-54.20654297	+4416	+16.71679688	-5.84033203	-4.41210938	-122.23388672	+5.36132813	+36.82617188	+5024	+14.32617188	-7.42236328	-5.55029297	+19.11621094	-2.96630859	-35.96923828	+3040
+1458241530.45860000	+17.16064453	-5.44921875	-5.76562500	+29.94873047	+6.72363281	-54.11865234	+4444	+16.69482422	-5.75244141	-4.33740234	-121.97021484	+5.51513672	+36.93603516	+5044	+14.28222656	-7.37841797	-5.52832031	+19.16015625	-2.81250000	-35.77148438	+3032
+1458241530.46280000	+17.12548828	-5.35693359	-5.71728516	+30.16845703	+6.78955078	-53.89892578	+4468	+16.67285156	-5.66455078	-4.28027344	-121.70654297	+5.62500000	+36.91406250	+5060	+14.24267578	-7.33447266	-5.51513672	+19.22607422	-2.63671875	-35.50781250	+3032
+1458241530.46690010	+17.08593750	-5.26464844	-5.67333984	+30.41015625	+6.83349609	-53.65722656	+4496	+16.65087891	-5.57666016	-4.22314453	-121.46484375	+5.77880859	+36.89208984	+5076	+14.20312500	-7.28173828	-5.50634766	+19.31396484	-2.43896484	-35.20019531	+3032
+1458241530.47110010	+17.04638672	-5.17675781	-5.62060547	+30.60791016	+6.83349609	-53.45947266	+4528	+16.62890625	-5.48876953	-4.16601563	-121.22314453	+5.91064453	+36.84814453	+5092	+14.16357422	-7.22900391	-5.48437500	+19.40185547	-2.30712891	-34.93652344	+3036
+1458241530.47530010	+17.00683594	-5.08886719	-5.56787109	+30.80566406	+6.87744141	-53.21777344	+4560	+16.60253906	-5.40527344	-4.11328125	-120.98144531	+6.04248047	+36.78222656	+5104	+14.12841797	-7.17187500	-5.46679688	+19.48974609	-2.15332031	-34.65087891	+3040
+1458241530.47939990	+16.96728516	-5.00097656	-5.51953125	+31.02539063	+6.87744141	-52.97607422	+4596	+16.57617188	-5.32177734	-4.06054688	-120.73974609	+6.19628906	+36.71630859	+5116	+14.09765625	-7.11035156	-5.44921875	+19.62158203	-2.04345703	-34.34326172	+3044
+1458241530.48359990	+16.94531250	-4.91748047	-5.46679688	+31.26708984	+6.83349609	-52.77832031	+4632	+16.55419922	-5.24707031	-4.00781250	-120.52001953	+6.32812500	+36.69433594	+5128	+14.07128906	-7.05322266	-5.40087891	+19.70947266	-2.06542969	-34.16748047	+3056
+1458241530.48779990	+16.91894531	-4.83837891	-5.43164063	+31.46484375	+6.87744141	-52.49267578	+4664	+16.53222656	-5.17236328	-3.96826172	-120.32226563	+6.43798828	+36.54052734	+5136	+14.05810547	-6.99169922	-5.35693359	+19.88525391	-2.10937500	-33.90380859	+3068
+1458241530.49190000	+16.89257813	-4.75488281	-5.39208984	+31.68457031	+6.89941406	-52.18505859	+4692	+16.50585938	-5.10644531	-3.93310547	-120.14648438	+6.52587891	+36.38671875	+5144	+14.04492188	-6.91259766	-5.31738281	+20.10498047	-2.13134766	-33.61816406	+3080
+1458241530.49609990	+16.87500000	-4.67578125	-5.35253906	+31.88232422	+6.89941406	-51.94335938	+4716	+16.48388672	-5.04052734	-3.90234375	-119.97070313	+6.61376953	+36.23291016	+5148	+14.03613281	-6.83789063	-5.25585938	+20.30273438	-2.26318359	-33.42041016	+3096
+1458241530.50029990	+16.85302734	-4.60546875	-5.32177734	+32.05810547	+7.00927734	-51.61376953	+4736	+16.45751953	-4.97900391	-3.87597656	-119.83886719	+6.65771484	+35.99121094	+5148	+14.03173828	-6.76318359	-5.20312500	+20.52246094	-2.37304688	-33.17871094	+3112
+1458241530.50440000	+16.83105469	-4.53955078	-5.29541016	+32.21191406	+7.07519531	-51.28417969	+4748	+16.43115234	-4.92187500	-3.85839844	-119.72900391	+6.72363281	+35.74951172	+5152	+14.02734375	-6.67089844	-5.14599609	+20.83007813	-2.52685547	-32.89306641	+3128
+1458241530.50860000	+16.81787109	-4.47363281	-5.26464844	+32.36572266	+7.09716797	-50.97656250	+4756	+16.40917969	-4.86474609	-3.83642578	-119.57519531	+6.76757813	+35.50781250	+5148	+14.03173828	-6.58300781	-5.07568359	+21.11572266	-2.76855469	-32.69531250	+3144
+1458241530.51280000	+16.80029297	-4.40771484	-5.23388672	+32.49755859	+7.14111328	-50.71289063	+4760	+16.38281250	-4.81201172	-3.81445313	-119.48730469	+6.78955078	+35.31005859	+5148	+14.03173828	-6.49951172	-5.00537109	+21.37939453	-2.98828125	-32.49755859	+3160
+1458241530.51690010	+16.78710938	-4.34179688	-5.19873047	+32.65136719	+7.18505859	-50.47119141	+4756	+16.35644531	-4.75927734	-3.79687500	-119.37744141	+6.81152344	+35.11230469	+5144	+14.03173828	-6.41162109	-4.93505859	+21.68701172	-3.20800781	-32.29980469	+3172
+1458241530.52110000	+16.78271484	-4.27587891	-5.16357422	+32.82714844	+7.18505859	-50.25146484	+4752	+16.33886719	-4.70654297	-3.77050781	-119.26757813	+6.85546875	+34.93652344	+5140	+14.04052734	-6.32373047	-4.86035156	+21.99462891	-3.49365234	-32.16796875	+3188
+1458241530.52519990	+16.77392578	-4.21435547	-5.13281250	+32.95898438	+7.22900391	-50.03173828	+4740	+16.31689453	-4.66259766	-3.75292969	-119.17968750	+6.85546875	+34.73876953	+5132	+14.04492188	-6.24023438	-4.79003906	+22.25830078	-3.71337891	-31.99218750	+3200
+1458241530.52940010	+16.76513672	-4.15722656	-5.10205078	+33.06884766	+7.29492188	-49.81201172	+4720	+16.29931641	-4.60986328	-3.73535156	-119.06982422	+6.85546875	+34.51904297	+5128	+14.04931641	-6.16552734	-4.71972656	+22.54394531	-3.93310547	-31.81640625	+3212
+1458241530.53360010	+16.75195313	-4.10449219	-5.06689453	+33.17871094	+7.36083984	-49.59228516	+4700	+16.27734375	-4.55712891	-3.70898438	-118.95996094	+6.85546875	+34.36523438	+5120	+14.04931641	-6.08642578	-4.65820313	+22.82958984	-4.08691406	-31.64062500	+3220
+1458241530.53769990	+16.73437500	-4.05175781	-5.03173828	+33.28857422	+7.40478516	-49.37255859	+4676	+16.25976563	-4.50878906	-3.68261719	-118.82812500	+6.87744141	+34.21142578	+5116	+14.04052734	-6.01611328	-4.60546875	+23.02734375	-4.21875000	-31.44287109	+3224
+1458241530.54189990	+16.71679688	-3.99023438	-5.00097656	+33.42041016	+7.47070313	-49.17480469	+4652	+16.23779297	-4.45605469	-3.65625000	-118.69628906	+6.89941406	+34.07958984	+5112	+14.03613281	-5.95019531	-4.55273438	+23.24707031	-4.30664063	-31.24511719	+3228
+1458241530.54609990	+16.70361328	-3.93310547	-4.95703125	+33.53027344	+7.47070313	-48.99902344	+4628	+16.22900391	-4.40332031	-3.61669922	-118.54248047	+6.96533203	+34.01367188	+5108	+14.02734375	-5.87988281	-4.50439453	+23.46679688	-4.39453125	-31.06933594	+3232
+1458241530.55020000	+16.68603516	-3.87597656	-4.90869141	+33.66210938	+7.44873047	-48.88916016	+4608	+16.21142578	-4.35058594	-3.57714844	-118.41064453	+7.03125000	+33.96972656	+5104	+14.01416016	-5.82714844	-4.46484375	+23.59863281	-4.41650391	-30.87158203	+3232
+1458241530.55440000	+16.67285156	-3.81884766	-4.86474609	+33.81591797	+7.47070313	-48.75732422	+4588	+16.20263672	-4.29345703	-3.53759766	-118.23486328	+7.07519531	+33.90380859	+5100	+14.00097656	-5.78320313	-4.42968750	+23.68652344	-4.37255859	-30.69580078	+3232
+1458241530.55859990	+16.65087891	-3.76171875	-4.80761719	+33.94775391	+7.47070313	-48.66943359	+4572	+16.18945313	-4.23632813	-3.48486328	-118.03710938	+7.16308594	+33.94775391	+5104	+13.98339844	-5.74365234	-4.39453125	+23.79638672	-4.32861328	-30.52001953	+3228
+1458241530.56270000	+16.62890625	-3.70458984	-4.76367188	+34.07958984	+7.51464844	-48.51562500	+4560	+16.18066406	-4.17919922	-3.44091797	-117.83935547	+7.25097656	+33.88183594	+5104	+13.96582031	-5.70849609	-4.37255859	+23.81835938	-4.19677734	-30.30029297	+3224
+1458241530.56690000	+16.60253906	-3.65185547	-4.71972656	+34.21142578	+7.58056641	-48.36181641	+4548	+16.17187500	-4.11328125	-3.39697266	-117.59765625	+7.31689453	+33.81591797	+5104	+13.94384766	-5.68212891	-4.35058594	+23.86230469	-4.06494141	-30.05859375	+3220
+1458241530.57110000	+16.57617188	-3.59912109	-4.67578125	+34.34326172	+7.62451172	-48.18603516	+4544	+16.16748047	-4.05175781	-3.34423828	-117.35595703	+7.42675781	+33.81591797	+5108	+13.92187500	-5.64697266	-4.33740234	+23.90625000	-3.88916016	-29.81689453	+3216
+1458241530.57520010	+16.54541016	-3.54638672	-4.63183594	+34.47509766	+7.66845703	-48.05419922	+4540	+16.15869141	-3.99462891	-3.29150391	-117.15820313	+7.53662109	+33.81591797	+5112	+13.89550781	-5.62060547	-4.32861328	+23.88427734	-3.66943359	-29.55322266	+3212
+1458241530.57940010	+16.51904297	-3.48486328	-4.58789063	+34.62890625	+7.69042969	-47.90039063	+4548	+16.14990234	-3.93310547	-3.23876953	-116.91650391	+7.64648438	+33.79394531	+5116	+13.86914063	-5.59423828	-4.31982422	+23.90625000	-3.47167969	-29.28955078	+3208
+1458241530.58360000	+16.49707031	-3.43212891	-4.53076172	+34.78271484	+7.64648438	-47.81250000	+4556	+16.14550781	-3.87158203	-3.18164063	-116.69677734	+7.75634766	+33.83789063	+5120	+13.85156250	-5.56787109	-4.29785156	+23.92822266	-3.36181641	-29.09179688	+3208
+1458241530.58769990	+16.47509766	-3.37939453	-4.48242188	+34.93652344	+7.66845703	-47.70263672	+4568	+16.14111328	-3.81884766	-3.12890625	-116.49902344	+7.84423828	+33.79394531	+5124	+13.83398438	-5.54589844	-4.27587891	+23.92822266	-3.22998047	-28.89404297	+3208
+1458241530.59190010	+16.45312500	-3.33105469	-4.43408203	+35.04638672	+7.66845703	-47.57080078	+4584	+16.13671875	-3.76171875	-3.08496094	-116.30126953	+7.93212891	+33.75000000	+5128	+13.81640625	-5.51513672	-4.25830078	+23.95019531	-3.09814453	-28.67431641	+3208
+1458241530.59610010	+16.43554688	-3.28271484	-4.39013672	+35.17822266	+7.71240234	-47.43896484	+4600	+16.12792969	-3.70898438	-3.03662109	-116.10351563	+7.99804688	+33.70605469	+5136	+13.80322266	-5.48876953	-4.23632813	+23.95019531	-2.98828125	-28.47656250	+3212
+1458241530.60019990	+16.41357422	-3.23876953	-4.35498047	+35.26611328	+7.80029297	-47.26318359	+4616	+16.11914063	-3.65625000	-2.99707031	-115.94970703	+8.04199219	+33.59619141	+5140	+13.79003906	-5.46240234	-4.21435547	+23.99414063	-2.85644531	-28.23486328	+3212
+1458241530.60439990	+16.39599609	-3.19482422	-4.32421875	+35.39794922	+7.84423828	-47.06542969	+4632	+16.11035156	-3.61230469	-2.95751953	-115.79589844	+8.10791016	+33.48632813	+5140	+13.77685547	-5.41845703	-4.19238281	+24.10400391	-2.79052734	-27.99316406	+3216
+1458241530.60850000	+16.38720703	-3.14648438	-4.28906250	+35.50781250	+7.86621094	-46.88964844	+4652	+16.10595703	-3.56396484	-2.92236328	-115.66406250	+8.17382813	+33.37646484	+5144	+13.77246094	-5.37451172	-4.15722656	+24.21386719	-2.81250000	-27.81738281	+3224
+1458241530.61690000	+16.36523438	-3.05859375	-4.21435547	+35.70556641	+7.86621094	-46.60400391	+4680	+16.08398438	-3.49365234	-2.85205078	-115.51025391	+8.23974609	+33.22265625	+5148	+13.77246094	-5.27783203	-4.07373047	+24.49951172	-2.92236328	-27.48779297	+3240
+1458241530.62100010	+16.36962891	-3.01904297	-4.17041016	+35.81542969	+7.82226563	-46.49414063	+4696	+16.07958984	-3.45849609	-2.82128906	-115.44433594	+8.26171875	+33.13476563	+5144	+13.77685547	-5.22949219	-4.02099609	+24.65332031	-3.07617188	-27.37792969	+3252
+1458241530.62520000	+16.36962891	-2.98388672	-4.13525391	+35.88134766	+7.82226563	-46.36230469	+4700	+16.07080078	-3.43212891	-2.79492188	-115.40039063	+8.26171875	+33.00292969	+5144	+13.78564453	-5.17675781	-3.96386719	+24.82910156	-3.25195313	-27.26806641	+3260
+1458241530.62940000	+16.36962891	-2.94433594	-4.10449219	+35.94726563	+7.82226563	-46.20849609	+4704	+16.06201172	-3.40136719	-2.76855469	-115.35644531	+8.26171875	+32.87109375	+5140	+13.79443359	-5.11962891	-3.91113281	+25.02685547	-3.42773438	-27.15820313	+3272
+1458241530.63770010	+16.37402344	-2.87402344	-4.04736328	+36.07910156	+7.84423828	-45.85693359	+4700	+16.04443359	-3.34423828	-2.72460938	-115.31250000	+8.26171875	+32.62939453	+5132	+13.81201172	-5.00537109	-3.80566406	+25.42236328	-3.75732422	-26.91650391	+3288
+1458241530.64190010	+16.37402344	-2.83447266	-4.02099609	+36.14501953	+7.82226563	-45.68115234	+4692	+16.03564453	-3.32226563	-2.69824219	-115.31250000	+8.28369141	+32.54150391	+5128	+13.82080078	-4.94384766	-3.75292969	+25.66406250	-3.95507813	-26.78466797	+3300
+1458241530.64599990	+16.37841797	-2.79492188	-3.98583984	+36.21093750	+7.75634766	-45.57128906	+4684	+16.02685547	-3.30029297	-2.67187500	-115.29052734	+8.30566406	+32.49755859	+5124	+13.83398438	-4.88232422	-3.69580078	+25.88378906	-4.19677734	-26.69677734	+3308
+1458241530.65440010	+16.38281250	-2.72021484	-3.89794922	+36.29882813	+7.58056641	-45.41748047	+4660	+16.01367188	-3.24755859	-2.61035156	-115.22460938	+8.37158203	+32.45361328	+5120	+13.84716797	-4.78125000	-3.58154297	+26.19140625	-4.63623047	-26.56494141	+3320
+1458241530.65850000	+16.38720703	-2.68505859	-3.85839844	+36.36474609	+7.49267578	-45.32958984	+4648	+16.00927734	-3.22119141	-2.57958984	-115.20263672	+8.41552734	+32.43164063	+5116	+13.85595703	-4.73291016	-3.53759766	+26.32324219	-4.79003906	-26.45507813	+3324
+1458241530.66269990	+16.38720703	-2.65429688	-3.81884766	+36.38671875	+7.42675781	-45.24169922	+4632	+16.00488281	-3.19482422	-2.54882813	-115.15869141	+8.45947266	+32.43164063	+5116	+13.85595703	-4.68896484	-3.49365234	+26.43310547	-4.92187500	-26.36718750	+3328
+1458241530.66689990	+16.39160156	-2.61474609	-3.77929688	+36.45263672	+7.33886719	-45.15380859	+4616	+16.00048828	-3.16406250	-2.51806641	-115.09277344	+8.50341797	+32.43164063	+5116	+13.86035156	-4.65380859	-3.45410156	+26.49902344	-5.05371094	-26.25732422	+3328
+1458241530.67520000	+16.37402344	-2.54443359	-3.70019531	+36.54052734	+7.18505859	-45.02197266	+4592	+15.99169922	-3.10253906	-2.43457031	-114.96093750	+8.65722656	+32.54150391	+5120	+13.86035156	-4.58349609	-3.40136719	+26.58691406	-5.16357422	-26.01562500	+3324
+1458241530.67940000	+16.36523438	-2.50927734	-3.65185547	+36.58447266	+7.07519531	-45.00000000	+4584	+15.98730469	-3.06738281	-2.39062500	-114.85107422	+8.76708984	+32.65136719	+5124	+13.85595703	-4.56152344	-3.37939453	+26.56494141	-5.22949219	-25.90576172	+3320
+1458241530.68350010	+16.35644531	-2.47412109	-3.60351563	+36.62841797	+6.94335938	-45.00000000	+4580	+15.98730469	-3.03222656	-2.33789063	-114.74121094	+8.89892578	+32.78320313	+5132	+13.85156250	-4.53955078	-3.36181641	+26.54296875	-5.22949219	-25.77392578	+3316
+1458241530.68770000	+16.34765625	-2.43896484	-3.55078125	+36.65039063	+6.78955078	-45.02197266	+4580	+15.98730469	-2.99267578	-2.28955078	-114.63134766	+9.03076172	+32.91503906	+5140	+13.84716797	-4.52636719	-3.34423828	+26.47705078	-5.25146484	-25.66406250	+3312
+1458241530.69180010	+16.34326172	-2.40820313	-3.49804688	+36.69433594	+6.65771484	-45.04394531	+4580	+15.98730469	-2.95751953	-2.23681641	-114.49951172	+9.14062500	+33.04687500	+5148	+13.84277344	-4.51318359	-3.33105469	+26.38916016	-5.22949219	-25.55419922	+3304
+1458241530.70020010	+16.32128906	-2.34228516	-3.41894531	+36.73828125	+6.48193359	-45.00000000	+4592	+15.98291016	-2.88281250	-2.14013672	-114.23583984	+9.38232422	+33.33251953	+5168	+13.82958984	-4.49121094	-3.31347656	+26.19140625	-5.16357422	-25.29052734	+3292
+1458241530.70429990	+16.31250000	-2.31152344	-3.37939453	+36.78222656	+6.37207031	-44.97802734	+4600	+15.98291016	-2.84765625	-2.08740234	-114.12597656	+9.53613281	+33.50830078	+5180	+13.82080078	-4.47363281	-3.30468750	+26.12548828	-5.16357422	-25.15869141	+3288
+1458241530.70849990	+16.30371094	-2.28076172	-3.33984375	+36.80419922	+6.26220703	-44.95605469	+4612	+15.98291016	-2.81250000	-2.03906250	-113.99414063	+9.66796875	+33.66210938	+5192	+13.81640625	-4.46044922	-3.29589844	+26.03759766	-5.16357422	-25.02685547	+3284
+1458241530.71269990	+16.29492188	-2.25439453	-3.29150391	+36.78222656	+6.10839844	-44.97802734	+4628	+15.98291016	-2.77734375	-1.98632813	-113.86230469	+9.79980469	+33.83789063	+5204	+13.81201172	-4.44726563	-3.28271484	+25.97167969	-5.18554688	-24.93896484	+3276
+1458241530.71680000	+16.28173828	-2.22802734	-3.24316406	+36.78222656	+5.93261719	-45.00000000	+4648	+15.98291016	-2.74658203	-1.93798828	-113.75244141	+9.95361328	+34.01367188	+5216	+13.80761719	-4.42968750	-3.26953125	+25.90576172	-5.22949219	-24.82910156	+3276
+1458241530.72100000	+16.28173828	-2.19726563	-3.19921875	+36.76025391	+5.75683594	-45.02197266	+4664	+15.98291016	-2.71582031	-1.89404297	-113.64257813	+10.08544922	+34.16748047	+5228	+13.80761719	-4.40771484	-3.24755859	+25.86181641	-5.31738281	-24.76318359	+3276
+1458241530.72930000	+16.28613281	-2.14453125	-3.12451172	+36.78222656	+5.51513672	-44.93408203	+4700	+15.98291016	-2.66308594	-1.80615234	-113.44482422	+10.32714844	+34.47509766	+5248	+13.81201172	-4.35498047	-3.19482422	+25.86181641	-5.60302734	-24.63134766	+3280
+1458241530.73350000	+16.28613281	-2.12255859	-3.08935547	+36.78222656	+5.38330078	-44.91210938	+4720	+15.98291016	-2.63671875	-1.77539063	-113.37890625	+10.41503906	+34.54101563	+5256	+13.81640625	-4.32421875	-3.16406250	+25.88378906	-5.80078125	-24.58740234	+3288
+1458241530.73770000	+16.29052734	-2.10058594	-3.04980469	+36.73828125	+5.25146484	-44.86816406	+4736	+15.97851563	-2.61914063	-1.74023438	-113.31298828	+10.50292969	+34.65087891	+5264	+13.82080078	-4.29345703	-3.12451172	+25.92773438	-6.02050781	-24.56542969	+3296
+1458241530.74180010	+16.29052734	-2.06982422	-3.01464844	+36.73828125	+5.07568359	-44.80224609	+4748	+15.97851563	-2.60156250	-1.70947266	-113.26904297	+10.61279297	+34.78271484	+5268	+13.82958984	-4.24511719	-3.08496094	+26.05957031	-6.26220703	-24.52148438	+3308
+1458241530.74600010	+16.29931641	-2.04345703	-2.97509766	+36.76025391	+4.87792969	-44.78027344	+4764	+15.97851563	-2.58398438	-1.67871094	-113.24707031	+10.72265625	+34.89257813	+5272	+13.83837891	-4.20117188	-3.04101563	+26.16943359	-6.56982422	-24.52148438	+3320
+1458241530.75430010	+16.31689453	-1.99072266	-2.89160156	+36.73828125	+4.46044922	-44.73632813	+4780	+15.97851563	-2.54882813	-1.61718750	-113.13720703	+10.92041016	+35.13427734	+5280	+13.85595703	-4.10888672	-2.94433594	+26.43310547	-7.20703125	-24.54345703	+3344
+1458241530.76259990	+16.33886719	-1.93798828	-2.81250000	+36.73828125	+4.10888672	-44.69238281	+4784	+15.97412109	-2.51806641	-1.56445313	-113.07128906	+11.09619141	+35.33203125	+5280	+13.87353516	-4.01660156	-2.84326172	+26.71875000	-7.86621094	-24.60937500	+3368
+1458241530.76679990	+16.35205078	-1.91601563	-2.77734375	+36.73828125	+3.91113281	-44.64843750	+4784	+15.96972656	-2.50488281	-1.53808594	-113.02734375	+11.18408203	+35.41992188	+5280	+13.88232422	-3.97265625	-2.79052734	+26.87255859	-8.21777344	-24.63134766	+3384
+1458241530.77510000	+16.36083984	-1.86328125	-2.70263672	+36.73828125	+3.55957031	-44.60449219	+4772	+15.96533203	-2.47851563	-1.48974609	-112.93945313	+11.35986328	+35.61767578	+5276	+13.89990234	-3.88476563	-2.71142578	+27.15820313	-8.76708984	-24.65332031	+3404
+1458241530.77930000	+16.36523438	-1.83691406	-2.65869141	+36.73828125	+3.38378906	-44.62646484	+4764	+15.96533203	-2.45654297	-1.46337891	-112.87353516	+11.44775391	+35.74951172	+5276	+13.90429688	-3.84960938	-2.67187500	+27.24609375	-9.05273438	-24.67529297	+3412
+1458241530.78350000	+16.36962891	-1.81494141	-2.61914063	+36.76025391	+3.18603516	-44.64843750	+4756	+15.96093750	-2.43896484	-1.42822266	-112.80761719	+11.55761719	+35.90332031	+5276	+13.90869141	-3.81445313	-2.63671875	+27.35595703	-9.27246094	-24.67529297	+3420
+1458241530.79180000	+16.37402344	-1.77099609	-2.53125000	+36.73828125	+2.79052734	-44.75830078	+4740	+15.96093750	-2.39941406	-1.36230469	-112.58789063	+11.73339844	+36.23291016	+5276	+13.91748047	-3.76611328	-2.57958984	+27.37792969	-9.68994141	-24.69726563	+3428
+1458241530.79600000	+16.36962891	-1.75341797	-2.49169922	+36.69433594	+2.65869141	-44.82421875	+4732	+15.95654297	-2.37304688	-1.32714844	-112.45605469	+11.79931641	+36.38671875	+5276	+13.91748047	-3.74853516	-2.56640625	+27.35595703	-9.77783203	-24.67529297	+3424
+1458241530.80010010	+16.36523438	-1.74023438	-2.45214844	+36.67236328	+2.52685547	-44.89013672	+4728	+15.95654297	-2.35107422	-1.29638672	-112.34619141	+11.86523438	+36.51855469	+5276	+13.91748047	-3.73974609	-2.55761719	+27.33398438	-9.84375000	-24.63134766	+3424
+1458241530.80430010	+16.35644531	-1.71826172	-2.41259766	+36.65039063	+2.39501953	-44.97802734	+4724	+15.95214844	-2.32910156	-1.26562500	-112.23632813	+11.93115234	+36.67236328	+5280	+13.91748047	-3.72656250	-2.54882813	+27.26806641	-9.93164063	-24.60937500	+3420
+1458241530.80850010	+16.34765625	-1.69628906	-2.38183594	+36.65039063	+2.28515625	-45.02197266	+4724	+15.94775391	-2.30273438	-1.23046875	-112.10449219	+12.01904297	+36.84814453	+5284	+13.91748047	-3.71777344	-2.54882813	+27.20214844	-9.95361328	-24.56542969	+3412
+1458241530.81259990	+16.33447266	-1.67431641	-2.34228516	+36.65039063	+2.13134766	-45.10986328	+4728	+15.94775391	-2.27636719	-1.19091797	-111.95068359	+12.10693359	+37.04589844	+5288	+13.91308594	-3.71337891	-2.54882813	+27.11425781	-9.97558594	-24.52148438	+3408
+1458241530.82100010	+16.31250000	-1.64355469	-2.26318359	+36.60644531	+1.82373047	-45.35156250	+4748	+15.94335938	-2.22363281	-1.10742188	-111.64306641	+12.26074219	+37.48535156	+5300	+13.90869141	-3.71777344	-2.54443359	+26.87255859	-10.04150391	-24.43359375	+3392
+1458241530.82509990	+16.30371094	-1.62597656	-2.22363281	+36.58447266	+1.71386719	-45.46142578	+4760	+15.94335938	-2.19287109	-1.06787109	-111.46728516	+12.32666016	+37.68310547	+5304	+13.90429688	-3.71777344	-2.54443359	+26.76269531	-10.06347656	-24.41162109	+3388
+1458241530.83349990	+16.28613281	-1.59521484	-2.15771484	+36.56250000	+1.49414063	-45.63720703	+4788	+15.93896484	-2.14892578	-0.99755859	-111.18164063	+12.45849609	+38.05664063	+5320	+13.89990234	-3.71777344	-2.54443359	+26.56494141	-10.12939453	-24.34570313	+3372
+1458241530.83760000	+16.27294922	-1.57763672	-2.13134766	+36.56250000	+1.40625000	-45.70312500	+4808	+15.93896484	-2.12695313	-0.96679688	-111.07177734	+12.50244141	+38.23242188	+5324	+13.89550781	-3.71337891	-2.54003906	+26.49902344	-10.15136719	-24.30175781	+3368
+1458241530.84590010	+16.25976563	-1.53369141	-2.07421875	+36.62841797	+1.16455078	-45.83496094	+4848	+15.93457031	-2.09179688	-0.90527344	-110.85205078	+12.61230469	+38.56201172	+5336	+13.89111328	-3.70019531	-2.52685547	+26.38916016	-10.30517578	-24.25781250	+3356
+1458241530.85010000	+16.25976563	-1.51171875	-2.04785156	+36.67236328	+1.07666016	-45.87890625	+4864	+15.93017578	-2.07421875	-0.87451172	-110.74218750	+12.65625000	+38.71582031	+5340	+13.89111328	-3.68701172	-2.50927734	+26.36718750	-10.43701172	-24.23583984	+3356
+1458241530.85430000	+16.25537109	-1.49414063	-2.02148438	+36.69433594	+0.94482422	-45.92285156	+4880	+15.92578125	-2.06103516	-0.84375000	-110.67626953	+12.72216797	+38.89160156	+5340	+13.89111328	-3.66943359	-2.49169922	+26.36718750	-10.56884766	-24.23583984	+3356
+1458241530.86260010	+16.26416016	-1.45898438	-1.96875000	+36.73828125	+0.72509766	-45.96679688	+4904	+15.92138672	-2.04345703	-0.79980469	-110.56640625	+12.76611328	+39.11132813	+5344	+13.89550781	-3.62548828	-2.43896484	+26.47705078	-10.98632813	-24.27978516	+3360
+1458241530.86680010	+16.27294922	-1.43701172	-1.94677734	+36.80419922	+0.61523438	-45.96679688	+4912	+15.92138672	-2.03906250	-0.78662109	-110.54443359	+12.78808594	+39.19921875	+5344	+13.89990234	-3.59472656	-2.40820313	+26.58691406	-11.22802734	-24.30175781	+3368
+1458241530.87509990	+16.28613281	-1.39746094	-1.91601563	+36.91406250	+0.46142578	-45.92285156	+4916	+15.91259766	-2.02587891	-0.76025391	-110.50048828	+12.83203125	+39.33105469	+5344	+13.90869141	-3.52441406	-2.33789063	+26.87255859	-11.75537109	-24.36767578	+3384
+1458241530.87930010	+16.29052734	-1.37548828	-1.89843750	+36.95800781	+0.35156250	-45.90087891	+4912	+15.90820313	-2.02148438	-0.74267578	-110.50048828	+12.87597656	+39.41894531	+5340	+13.90869141	-3.48486328	-2.30273438	+27.04833984	-12.01904297	-24.38964844	+3392
+1458241530.88340000	+16.29931641	-1.35791016	-1.87646484	+36.97998047	+0.24169922	-45.90087891	+4908	+15.90380859	-2.01708984	-0.72949219	-110.47851563	+12.89794922	+39.52880859	+5336	+13.91308594	-3.44531250	-2.26757813	+27.22412109	-12.28271484	-24.43359375	+3400
+1458241530.89179990	+16.31689453	-1.32275391	-1.83691406	+37.06787109	+0.00000000	-45.87890625	+4884	+15.89941406	-2.00830078	-0.69873047	-110.47851563	+12.94189453	+39.68261719	+5332	+13.92187500	-3.37060547	-2.18847656	+27.55371094	-12.83203125	-24.49951172	+3416
+1458241530.89590000	+16.32128906	-1.30517578	-1.81933594	+37.08984375	-0.06591797	-45.85693359	+4868	+15.89501953	-2.00390625	-0.68554688	-110.45654297	+12.96386719	+39.74853516	+5328	+13.92626953	-3.33984375	-2.16210938	+27.70751953	-13.05175781	-24.54345703	+3420
+1458241530.90010000	+16.32568359	-1.29199219	-1.80175781	+37.11181641	-0.17578125	-45.85693359	+4852	+15.89062500	-1.99951172	-0.67236328	-110.45654297	+12.96386719	+39.83642578	+5324	+13.93066406	-3.30908203	-2.13574219	+27.83935547	-13.22753906	-24.56542969	+3424
+1458241530.90430000	+16.32568359	-1.27880859	-1.78417969	+37.11181641	-0.26367188	-45.87890625	+4836	+15.89062500	-1.99072266	-0.65917969	-110.43457031	+12.98583984	+39.92431641	+5320	+13.93505859	-3.28710938	-2.11376953	+27.90527344	-13.38134766	-24.56542969	+3424
+1458241530.91260000	+16.32128906	-1.25683594	-1.74902344	+37.13378906	-0.46142578	-45.92285156	+4808	+15.88183594	-1.97314453	-0.61962891	-110.34667969	+13.05175781	+40.14404297	+5316	+13.93505859	-3.25634766	-2.09179688	+27.99316406	-13.55712891	-24.56542969	+3424
+1458241530.91669990	+16.31689453	-1.24804688	-1.72705078	+37.11181641	-0.57128906	-45.98876953	+4792	+15.87744141	-1.95996094	-0.59765625	-110.28076172	+13.07373047	+40.29785156	+5312	+13.93066406	-3.24755859	-2.08300781	+27.97119141	-13.62304688	-24.56542969	+3420
+1458241530.92090010	+16.31250000	-1.23925781	-1.70068359	+37.06787109	-0.68115234	-46.07666016	+4784	+15.87744141	-1.94677734	-0.57568359	-110.21484375	+13.11767578	+40.47363281	+5312	+13.93066406	-3.24316406	-2.07861328	+27.92724609	-13.66699219	-24.54345703	+3412
+1458241530.92919990	+16.29931641	-1.23046875	-1.65234375	+37.02392578	-0.94482422	-46.27441406	+4768	+15.87304688	-1.91162109	-0.51855469	-110.03906250	+13.16162109	+40.82519531	+5312	+13.92626953	-3.24755859	-2.07861328	+27.79541016	-13.68896484	-24.54345703	+3404
+1458241530.93339990	+16.28613281	-1.22607422	-1.63037109	+36.97998047	-1.03271484	-46.38427734	+4764	+15.87304688	-1.89404297	-0.49218750	-109.92919922	+13.18359375	+41.02294922	+5312	+13.92187500	-3.25634766	-2.08300781	+27.68554688	-13.66699219	-24.52148438	+3400
+1458241530.93759990	+16.27734375	-1.22607422	-1.60839844	+36.95800781	-1.14257813	-46.49414063	+4768	+15.86865234	-1.87646484	-0.45703125	-109.81933594	+13.20556641	+41.24267578	+5316	+13.92187500	-3.26074219	-2.09179688	+27.59765625	-13.62304688	-24.52148438	+3396
+1458241530.94590000	+16.25537109	-1.21289063	-1.56445313	+36.87011719	-1.36230469	-46.71386719	+4780	+15.86425781	-1.83691406	-0.39550781	-109.62158203	+13.24951172	+41.68212891	+5320	+13.91308594	-3.27392578	-2.10498047	+27.39990234	-13.55712891	-24.47753906	+3388
+1458241530.95009990	+16.24658203	-1.20849609	-1.54248047	+36.84814453	-1.47216797	-46.84570313	+4792	+15.85986328	-1.81933594	-0.36914063	-109.51171875	+13.24951172	+41.87988281	+5324	+13.90869141	-3.27832031	-2.11376953	+27.31201172	-13.53515625	-24.45556641	+3384
+1458241530.95840000	+16.22900391	-1.19970703	-1.49853516	+36.78222656	-1.71386719	-47.08740234	+4820	+15.85986328	-1.78857422	-0.32080078	-109.33593750	+13.27148438	+42.25341797	+5328	+13.90429688	-3.29150391	-2.12255859	+27.13623047	-13.51318359	-24.45556641	+3380
+1458241530.96260000	+16.22460938	-1.19531250	-1.48095703	+36.76025391	-1.80175781	-47.19726563	+4836	+15.85986328	-1.77539063	-0.30322266	-109.27001953	+13.24951172	+42.38525391	+5328	+13.90429688	-3.29589844	-2.12255859	+27.07031250	-13.51318359	-24.45556641	+3372
+1458241530.96670010	+16.22021484	-1.18652344	-1.46337891	+36.76025391	-1.91162109	-47.26318359	+4852	+15.85546875	-1.76220703	-0.28564453	-109.22607422	+13.24951172	+42.53906250	+5328	+13.89990234	-3.29589844	-2.12255859	+27.00439453	-13.53515625	-24.45556641	+3368
+1458241530.97090010	+16.22021484	-1.17773438	-1.44580078	+36.76025391	-1.99951172	-47.35107422	+4868	+15.85546875	-1.75341797	-0.27246094	-109.18212891	+13.24951172	+42.62695313	+5328	+13.89990234	-3.29150391	-2.12255859	+26.98242188	-13.55712891	-24.47753906	+3364
+1458241530.97919990	+16.21582031	-1.15576172	-1.42382813	+36.76025391	-2.13134766	-47.39501953	+4900	+15.85546875	-1.74023438	-0.25927734	-109.18212891	+13.24951172	+42.78076172	+5328	+13.89990234	-3.27832031	-2.11376953	+26.93847656	-13.68896484	-24.47753906	+3360
+1458241530.98340010	+16.21582031	-1.14697266	-1.41943359	+36.78222656	-2.19726563	-47.41699219	+4912	+15.85546875	-1.73583984	-0.25488281	-109.18212891	+13.24951172	+42.84667969	+5324	+13.89990234	-3.26953125	-2.10058594	+26.96044922	-13.79882813	-24.49951172	+3356
+1458241530.98760010	+16.22021484	-1.13818359	-1.41064453	+36.78222656	-2.26318359	-47.39501953	+4920	+15.85546875	-1.73144531	-0.25048828	-109.20410156	+13.24951172	+42.86865234	+5320	+13.90429688	-3.24755859	-2.08300781	+27.00439453	-13.95263672	-24.52148438	+3360
+1458241530.99169990	+16.22900391	-1.12939453	-1.40625000	+36.78222656	-2.30712891	-47.39501953	+4928	+15.85546875	-1.72705078	-0.25048828	-109.24804688	+13.24951172	+42.89062500	+5316	+13.90429688	-3.22998047	-2.06542969	+27.07031250	-14.12841797	-24.54345703	+3364
+1458241530.99589990	+16.23339844	-1.12060547	-1.40185547	+36.78222656	-2.37304688	-47.37304688	+4932	+15.85546875	-1.72705078	-0.25048828	-109.29199219	+13.24951172	+42.91259766	+5312	+13.90869141	-3.20800781	-2.04345703	+27.15820313	-14.28222656	-24.56542969	+3368
+1458241531.00420000	+16.24658203	-1.09863281	-1.40185547	+36.78222656	-2.43896484	-47.26318359	+4928	+15.85546875	-1.72705078	-0.25488281	-109.37988281	+13.24951172	+42.93457031	+5304	+13.91748047	-3.15087891	-1.99072266	+27.37792969	-14.72167969	-24.63134766	+3380
+1458241531.00840000	+16.25537109	-1.08984375	-1.40185547	+36.78222656	-2.46093750	-47.19726563	+4924	+15.85546875	-1.72705078	-0.25488281	-109.44580078	+13.27148438	+42.93457031	+5300	+13.92187500	-3.12011719	-1.96435547	+27.50976563	-14.91943359	-24.63134766	+3388
+1458241531.01670000	+16.26855469	-1.07666016	-1.40185547	+36.73828125	-2.52685547	-47.08740234	+4904	+15.85107422	-1.73144531	-0.25488281	-109.55566406	+13.29345703	+42.97851563	+5288	+13.93066406	-3.06298828	-1.91601563	+27.70751953	-15.33691406	-24.67529297	+3400
+1458241531.02090000	+16.27734375	-1.07226563	-1.40185547	+36.69433594	-2.57080078	-47.04345703	+4892	+15.85107422	-1.73144531	-0.25488281	-109.62158203	+13.31542969	+43.00048828	+5284	+13.93505859	-3.04541016	-1.89404297	+27.77343750	-15.51269531	-24.69726563	+3404
+1458241531.02920010	+16.29052734	-1.06347656	-1.38867188	+36.62841797	-2.70263672	-47.04345703	+4864	+15.85107422	-1.73583984	-0.24609375	-109.73144531	+13.33740234	+43.08837891	+5276	+13.93945313	-3.01904297	-1.86328125	+27.83935547	-15.77636719	-24.71923828	+3408
+1458241531.03749990	+16.29492188	-1.05468750	-1.37548828	+36.54052734	-2.79052734	-47.08740234	+4840	+15.85107422	-1.73583984	-0.23291016	-109.81933594	+13.40332031	+43.24218750	+5268	+13.94384766	-3.01464844	-1.85888672	+27.75146484	-15.84228516	-24.71923828	+3400
+1458241531.04169990	+16.29492188	-1.05468750	-1.36669922	+36.49658203	-2.85644531	-47.13134766	+4828	+15.85107422	-1.73144531	-0.21972656	-109.86328125	+13.42529297	+43.33007813	+5264	+13.93945313	-3.01464844	-1.86328125	+27.66357422	-15.86425781	-24.69726563	+3396
+1458241531.05000000	+16.29052734	-1.05029297	-1.34033203	+36.40869141	-3.01025391	-47.28515625	+4812	+15.85107422	-1.72265625	-0.19335938	-109.88525391	+13.51318359	+43.59375000	+5264	+13.93945313	-3.02783203	-1.87646484	+27.46582031	-15.84228516	-24.69726563	+3392
+1458241531.05839990	+16.28173828	-1.05029297	-1.30517578	+36.32080078	-3.22998047	-47.52685547	+4808	+15.85107422	-1.71386719	-0.15820313	-109.88525391	+13.60107422	+43.90136719	+5264	+13.93505859	-3.04980469	-1.89843750	+27.18017578	-15.77636719	-24.67529297	+3388
+1458241531.06670000	+16.26855469	-1.05029297	-1.27001953	+36.21093750	-3.42773438	-47.81250000	+4816	+15.85107422	-1.69628906	-0.12304688	-109.86328125	+13.66699219	+44.25292969	+5268	+13.93066406	-3.07617188	-1.92041016	+26.89453125	-15.68847656	-24.67529297	+3388
+1458241531.07500000	+16.25537109	-1.04589844	-1.23486328	+36.14501953	-3.62548828	-48.09814453	+4836	+15.84667969	-1.68310547	-0.08789063	-109.81933594	+13.75488281	+44.53857422	+5272	+13.92626953	-3.10253906	-1.94677734	+26.60888672	-15.60058594	-24.67529297	+3384
+1458241531.07920000	+16.24658203	-1.04589844	-1.21728516	+36.10107422	-3.71337891	-48.20800781	+4852	+15.84667969	-1.67431641	-0.07031250	-109.79736328	+13.82080078	+44.69238281	+5276	+13.92626953	-3.11572266	-1.95996094	+26.45507813	-15.55664063	-24.67529297	+3384
+1458241531.08750010	+16.23779297	-1.04150391	-1.18212891	+36.01318359	-3.93310547	-48.47167969	+4880	+15.84667969	-1.66113281	-0.03955078	-109.75341797	+13.90869141	+44.97802734	+5280	+13.92187500	-3.12890625	-1.97314453	+26.23535156	-15.55664063	-24.69726563	+3376
+1458241531.09579990	+16.23339844	-1.04150391	-1.15136719	+35.92529297	-4.10888672	-48.66943359	+4912	+15.84228516	-1.65234375	-0.01757813	-109.75341797	+13.97460938	+45.21972656	+5280	+13.92187500	-3.12890625	-1.97314453	+26.08154297	-15.66650391	-24.76318359	+3364
+1458241531.10419990	+16.23779297	-1.04150391	-1.13818359	+35.85937500	-4.17480469	-48.75732422	+4936	+15.84228516	-1.65234375	-0.01318359	-109.81933594	+14.04052734	+45.30761719	+5276	+13.92187500	-3.11572266	-1.95996094	+26.08154297	-15.90820313	-24.85107422	+3360
+1458241531.12080000	+16.25976563	-1.03710938	-1.12500000	+35.72753906	-4.26269531	-48.82324219	+4952	+15.83349609	-1.66113281	-0.00878906	-110.01708984	+14.12841797	+45.46142578	+5264	+13.93505859	-3.04101563	-1.88964844	+26.38916016	-16.61132813	-25.04882813	+3368
+1458241531.12920000	+16.26855469	-1.03710938	-1.11621094	+35.66162109	-4.28466797	-48.86718750	+4944	+15.83349609	-1.66992188	-0.01757813	-110.14892578	+14.15039063	+45.41748047	+5256	+13.94384766	-2.99707031	-1.84130859	+26.58691406	-17.05078125	-25.20263672	+3380
+1458241531.13750000	+16.27734375	-1.03271484	-1.10742188	+35.61767578	-4.28466797	-48.91113281	+4928	+15.82910156	-1.67871094	-0.02197266	-110.28076172	+14.15039063	+45.37353516	+5248	+13.94824219	-2.96191406	-1.80175781	+26.76269531	-17.42431641	-25.31250000	+3388
+1458241531.14580010	+16.28613281	-1.02832031	-1.09863281	+35.57373047	-4.26269531	-48.97705078	+4908	+15.82470703	-1.68750000	-0.02636719	-110.36865234	+14.17236328	+45.35156250	+5236	+13.95263672	-2.93115234	-1.77539063	+26.89453125	-17.68798828	-25.37841797	+3392
+1458241531.15409990	+16.28613281	-1.02832031	-1.08984375	+35.55175781	-4.28466797	-49.06494141	+4888	+15.82031250	-1.68750000	-0.02197266	-110.41259766	+14.17236328	+45.35156250	+5228	+13.94824219	-2.91796875	-1.75781250	+26.91650391	-17.88574219	-25.44433594	+3392
+1458241531.16249990	+16.28173828	-1.02392578	-1.06787109	+35.52978516	-4.30664063	-49.21875000	+4868	+15.81591797	-1.68750000	-0.01318359	-110.43457031	+14.19433594	+45.37353516	+5220	+13.94824219	-2.92236328	-1.75781250	+26.80664063	-17.95166016	-25.48828125	+3388
+1458241531.16660000	+16.27734375	-1.02392578	-1.05908203	+35.52978516	-4.30664063	-49.28466797	+4864	+15.81591797	-1.68750000	-0.00878906	-110.43457031	+14.19433594	+45.37353516	+5216	+13.94824219	-2.93115234	-1.76220703	+26.71875000	-17.92968750	-25.48828125	+3388
+1458241531.17500000	+16.26416016	-1.02392578	-1.04589844	+35.50781250	-4.30664063	-49.43847656	+4852	+15.81152344	-1.67871094	+0.00000000	-110.41259766	+14.21630859	+45.39550781	+5212	+13.93945313	-2.94873047	-1.77978516	+26.54296875	-17.84179688	-25.48828125	+3384
+1458241531.18330000	+16.25097656	-1.02392578	-1.02832031	+35.50781250	-4.30664063	-49.57031250	+4848	+15.80712891	-1.66992188	+0.01757813	-110.34667969	+14.23828125	+45.43945313	+5208	+13.93066406	-2.97070313	-1.79736328	+26.32324219	-17.73193359	-25.46630859	+3384
+1458241531.19160010	+16.23339844	-1.02832031	-1.00634766	+35.48583984	-4.32861328	-49.76806641	+4860	+15.80273438	-1.65234375	+0.04394531	-110.21484375	+14.30419922	+45.50537109	+5212	+13.92187500	-2.99267578	-1.81933594	+26.12548828	-17.64404297	-25.46630859	+3380
+1458241531.20000000	+16.21582031	-1.02832031	-0.98876953	+35.46386719	-4.32861328	-49.94384766	+4876	+15.79833984	-1.63037109	+0.07470703	-110.03906250	+14.37011719	+45.59326172	+5216	+13.91308594	-3.01904297	-1.83691406	+25.88378906	-17.55615234	-25.46630859	+3376
+1458241531.20409990	+16.20703125	-1.03271484	-0.97998047	+35.46386719	-4.32861328	-50.00976563	+4888	+15.79394531	-1.62158203	+0.09667969	-109.92919922	+14.43603516	+45.63720703	+5224	+13.90869141	-3.02783203	-1.84570313	+25.79589844	-17.51220703	-25.46630859	+3372
+1458241531.22079990	+16.18505859	-1.03271484	-0.97119141	+35.41992188	-4.35058594	-50.16357422	+4936	+15.78076172	-1.59082031	+0.14941406	-109.57763672	+14.61181641	+45.68115234	+5232	+13.89111328	-3.03222656	-1.85449219	+25.62011719	-17.62207031	-25.48828125	+3352
+1458241531.23330000	+16.18505859	-1.03710938	-0.96679688	+35.35400391	-4.41650391	-50.11962891	+4960	+15.77197266	-1.60400391	+0.15820313	-109.48974609	+14.65576172	+45.59326172	+5228	+13.88671875	-3.00146484	-1.82812500	+25.70800781	-18.01757813	-25.55419922	+3344
+1458241531.23740010	+16.18945313	-1.03710938	-0.96679688	+35.33203125	-4.41650391	-50.07568359	+4960	+15.76757813	-1.60839844	+0.15820313	-109.48974609	+14.65576172	+45.57128906	+5224	+13.88232422	-2.97949219	-1.81054688	+25.79589844	-18.21533203	-25.57617188	+3344
+1458241531.24580000	+16.18945313	-1.03710938	-0.97558594	+35.31005859	-4.48242188	-49.98779297	+4960	+15.75878906	-1.62597656	+0.15380859	-109.48974609	+14.65576172	+45.48339844	+5220	+13.87792969	-2.93554688	-1.77978516	+25.99365234	-18.63281250	-25.59814453	+3348
+1458241531.25410010	+16.19384766	-1.03710938	-0.97119141	+35.26611328	-4.61425781	-49.89990234	+4948	+15.75000000	-1.64355469	+0.14941406	-109.44580078	+14.65576172	+45.46142578	+5212	+13.86914063	-2.88281250	-1.74023438	+26.21337891	-19.18212891	-25.62011719	+3356
+1458241531.26239990	+16.19384766	-1.04150391	-0.95800781	+35.20019531	-4.83398438	-49.81201172	+4928	+15.74121094	-1.65673828	+0.15380859	-109.31396484	+14.61181641	+45.50537109	+5200	+13.86035156	-2.84765625	-1.71826172	+26.32324219	-19.62158203	-25.59814453	+3356
+1458241531.27080010	+16.18505859	-1.04589844	-0.94042969	+35.15625000	-5.09765625	-49.74609375	+4900	+15.72802734	-1.66552734	+0.16259766	-109.11621094	+14.56787109	+45.59326172	+5188	+13.84716797	-2.83447266	-1.70947266	+26.30126953	-19.95117188	-25.55419922	+3352
+1458241531.27909990	+16.16308594	-1.04589844	-0.90527344	+35.11230469	-5.58105469	-49.76806641	+4876	+15.71044922	-1.66552734	+0.18896484	-108.69873047	+14.50195313	+45.85693359	+5176	+13.82958984	-2.83886719	-1.72705078	+26.10351563	-20.17089844	-25.46630859	+3344
+1458241531.28740000	+16.12792969	-1.05029297	-0.85693359	+35.09033203	-6.15234375	-49.87792969	+4860	+15.69726563	-1.65234375	+0.23730469	-108.08349609	+14.45800781	+46.31835938	+5172	+13.81201172	-2.85644531	-1.74902344	+25.83984375	-20.32470703	-25.40039063	+3336
+1458241531.29580000	+16.09716797	-1.05468750	-0.79980469	+35.06835938	-6.72363281	-50.05371094	+4856	+15.68408203	-1.63916016	+0.29443359	-107.46826172	+14.37011719	+46.80175781	+5172	+13.79003906	-2.89160156	-1.77978516	+25.46630859	-20.43457031	-25.33447266	+3332
+1458241531.30410000	+16.05761719	-1.05908203	-0.74707031	+35.04638672	-7.36083984	-50.25146484	+4868	+15.66650391	-1.62158203	+0.34277344	-106.67724609	+14.21630859	+47.35107422	+5172	+13.77246094	-2.92675781	-1.81494141	+25.09277344	-20.50048828	-25.24658203	+3328
+1458241531.31240010	+16.01806641	-1.05908203	-0.69873047	+35.06835938	-8.04199219	-50.38330078	+4884	+15.65332031	-1.61279297	+0.39111328	-105.95214844	+14.08447266	+47.92236328	+5172	+13.74609375	-2.95312500	-1.84570313	+24.76318359	-20.61035156	-25.15869141	+3320
+1458241531.33320000	+15.96972656	-1.07666016	-0.59326172	+35.00244141	-9.53613281	-50.64697266	+4944	+15.62695313	-1.62158203	+0.46142578	-104.74365234	+13.62304688	+48.91113281	+5160	+13.70214844	-2.98388672	-1.87207031	+24.30175781	-21.29150391	-25.15869141	+3276
+1458241531.34159990	+15.95654297	-1.08544922	-0.58007813	+34.98046875	-9.97558594	-50.55908203	+4952	+15.60937500	-1.63916016	+0.48339844	-104.04052734	+13.24951172	+49.43847656	+5156	+13.68896484	-2.96630859	-1.86767578	+24.32373047	-21.68701172	-25.18066406	+3260
+1458241531.34990000	+15.95214844	-1.09423828	-0.57128906	+34.93652344	-10.41503906	-50.49316406	+4948	+15.59179688	-1.66552734	+0.50976563	-103.24951172	+12.74414063	+50.09765625	+5152	+13.68457031	-2.93554688	-1.83691406	+24.47753906	-22.21435547	-25.24658203	+3252
+1458241531.35820010	+15.95214844	-1.10302734	-0.56250000	+34.87060547	-10.78857422	-50.47119141	+4936	+15.57421875	-1.69628906	+0.52734375	-102.61230469	+12.23876953	+50.64697266	+5144	+13.68017578	-2.90917969	-1.80615234	+24.65332031	-22.76367188	-25.35644531	+3248
+1458241531.36660000	+15.95654297	-1.10742188	-0.56250000	+34.84863281	-11.09619141	-50.42724609	+4912	+15.56103516	-1.71826172	+0.52294922	-101.95312500	+11.64550781	+51.04248047	+5136	+13.68017578	-2.87841797	-1.77978516	+24.85107422	-23.24707031	-25.42236328	+3244
+1458241531.37490010	+15.95214844	-1.11621094	-0.58007813	+34.80468750	-11.31591797	-50.38330078	+4884	+15.55224609	-1.74023438	+0.53613281	-101.29394531	+11.09619141	+51.56982422	+5128	+13.68017578	-2.85205078	-1.76220703	+25.04882813	-23.64257813	-25.48828125	+3236
+1458241531.38319990	+15.94775391	-1.12500000	-0.58447266	+34.78271484	-11.55761719	-50.44921875	+4852	+15.54345703	-1.74902344	+0.55371094	-100.59082031	+10.50292969	+52.11914063	+5128	+13.68017578	-2.83886719	-1.75341797	+25.18066406	-23.95019531	-25.59814453	+3228
+1458241531.38739990	+15.94775391	-1.12500000	-0.58007813	+34.78271484	-11.68945313	-50.53710938	+4836	+15.54345703	-1.75341797	+0.55810547	-100.23925781	+10.21728516	+52.38281250	+5124	+13.68017578	-2.83886719	-1.75341797	+25.20263672	-24.06005859	-25.62011719	+3224
+1458241531.39570000	+15.94335938	-1.13818359	-0.56689453	+34.78271484	-11.95312500	-50.80078125	+4808	+15.54345703	-1.74902344	+0.57128906	-99.49218750	+9.55810547	+52.88818359	+5124	+13.68457031	-2.85644531	-1.75781250	+25.15869141	-24.21386719	-25.72998047	+3216
+1458241531.40400000	+15.93457031	-1.15136719	-0.55810547	+34.80468750	-12.15087891	-51.06445313	+4788	+15.54345703	-1.74462891	+0.58886719	-98.65722656	+8.87695313	+53.39355469	+5120	+13.68017578	-2.87841797	-1.78417969	+25.04882813	-24.21386719	-25.79589844	+3212
+1458241531.41240000	+15.92138672	-1.16015625	-0.53613281	+34.82666016	-12.39257813	-51.41601563	+4780	+15.54785156	-1.73583984	+0.62402344	-97.80029297	+8.15185547	+54.03076172	+5124	+13.68017578	-2.91357422	-1.81494141	+24.91699219	-24.14794922	-25.88378906	+3208
+1458241531.42070010	+15.90820313	-1.17333984	-0.50537109	+34.89257813	-12.70019531	-51.87744141	+4784	+15.55664063	-1.72265625	+0.66357422	-96.89941406	+7.38281250	+54.66796875	+5132	+13.67578125	-2.95751953	-1.84570313	+24.74121094	-24.06005859	-26.01562500	+3212
+1458241531.43319990	+15.89501953	-1.18652344	-0.45703125	+35.02441406	-13.07373047	-52.55859375	+4808	+15.57421875	-1.70947266	+0.71191406	-95.47119141	+6.06445313	+55.43701172	+5144	+13.67578125	-3.02783203	-1.88964844	+24.52148438	-23.92822266	-26.25732422	+3208
+1458241531.44149990	+15.88183594	-1.19970703	-0.43945313	+35.11230469	-13.22753906	-52.88818359	+4832	+15.57421875	-1.70068359	+0.75146484	-94.46044922	+5.11962891	+56.03027344	+5160	+13.67138672	-3.06298828	-1.92041016	+24.45556641	-23.84033203	-26.41113281	+3208
+1458241531.44989990	+15.88183594	-1.19970703	-0.42187500	+35.20019531	-13.42529297	-53.12988281	+4856	+15.58740234	-1.68750000	+0.78662109	-93.33984375	+4.08691406	+56.55761719	+5168	+13.67138672	-3.08496094	-1.92480469	+24.49951172	-23.88427734	-26.60888672	+3196
+1458241531.45820000	+15.88623047	-1.21289063	-0.40869141	+35.24414063	-13.64501953	-53.26171875	+4876	+15.59619141	-1.69628906	+0.81738281	-92.28515625	+2.90039063	+57.01904297	+5180	+13.67578125	-3.08935547	-1.91601563	+24.67529297	-23.97216797	-26.78466797	+3188
+1458241531.46650000	+15.89501953	-1.22167969	-0.41748047	+35.20019531	-13.73291016	-53.17382813	+4888	+15.60498047	-1.69628906	+0.83935547	-90.98876953	+1.58203125	+57.41455078	+5188	+13.68017578	-3.08056641	-1.90283203	+24.93896484	-24.08203125	-26.89453125	+3180
+1458241531.47480010	+15.90380859	-1.23046875	-0.43066406	+35.13427734	-13.88671875	-52.95410156	+4892	+15.61816406	-1.69189453	+0.86132813	-89.62646484	+0.08789063	+57.78808594	+5200	+13.68457031	-3.06298828	-1.88085938	+25.24658203	-24.21386719	-26.98242188	+3180
+1458241531.48320010	+15.91259766	-1.23925781	-0.43505859	+35.00244141	-14.12841797	-52.62451172	+4888	+15.64013672	-1.69189453	+0.89208984	-88.13232422	-1.58203125	+58.13964844	+5212	+13.68457031	-3.04101563	-1.85888672	+25.55419922	-24.32373047	-27.02636719	+3180
+1458241531.49149990	+15.92578125	-1.25244141	-0.43945313	+34.78271484	-14.41406250	-52.25097656	+4876	+15.65771484	-1.66992188	+0.91406250	-86.37451172	-3.42773438	+58.33740234	+5228	+13.68896484	-3.01904297	-1.83691406	+25.86181641	-24.41162109	-27.04833984	+3184
+1458241531.49980000	+15.93896484	-1.27880859	-0.43945313	+34.38720703	-14.80957031	-51.70166016	+4856	+15.67968750	-1.64794922	+0.94042969	-84.55078125	-5.49316406	+58.44726563	+5244	+13.68896484	-2.99707031	-1.81494141	+26.19140625	-24.45556641	-27.07031250	+3184
+1458241531.50819990	+15.94335938	-1.30078125	-0.43505859	+33.92578125	-15.20507813	-51.13037109	+4836	+15.71044922	-1.60400391	+0.96679688	-82.52929688	-7.66845703	+58.40332031	+5260	+13.68457031	-2.98388672	-1.79736328	+26.49902344	-24.43359375	-27.02636719	+3184
+1458241531.51650000	+15.93896484	-1.33593750	-0.41308594	+33.22265625	-15.79833984	-50.55908203	+4828	+15.73681641	-1.54687500	+0.99755859	-80.41992188	-9.90966797	+58.22753906	+5280	+13.67138672	-2.98388672	-1.78857422	+26.76269531	-24.25781250	-26.96044922	+3176
