# Supplementary material for: A direct effect of perception on action when grasping a cup
Source: Sci Rep. 2018 Jan 9;8:171. doi: 10.1038/s41598-017-18591-5 (PMC5760564; doi:10.1038/s41598-017-18591-5)
Supplement: Supplementary file 6 — Supplementary Information [file 41598_2017_18591_MOESM6_ESM.zip › SciRep_Data/S02instruct/S02_100instruct_Tr88.dat]

+1000000000000.00000000	+0.00000000	+0.00000000	+0.00000000	+0.00000000	+0.00000000	+0.00000000	+0	+0.00000000	+0.00000000	+0.00000000	+0.00000000	+0.00000000	+0.00000000	+0	+0.00000000	+0.00000000	+0.00000000	+0.00000000	+0.00000000	+0.00000000	+0
+1458241531.52480010	+15.93017578	-1.37548828	-0.37792969	+32.54150391	-16.21582031	-50.25146484	+4828	+15.75878906	-1.48974609	+1.03710938	-78.28857422	-12.17285156	+57.94189453	+5300	+13.64941406	-3.01025391	-1.79736328	+26.85058594	-23.92822266	-26.87255859	+3176
+1458241531.53309990	+15.92138672	-1.41503906	-0.35156250	+31.88232422	-16.47949219	-50.03173828	+4836	+15.78076172	-1.40625000	+1.05468750	-76.04736328	-14.34814453	+57.39257813	+5312	+13.63183594	-3.05859375	-1.81933594	+26.78466797	-23.51074219	-26.80664063	+3184
+1458241531.54559990	+15.89941406	-1.46777344	-0.32519531	+30.89355469	-16.61132813	-49.76806641	+4872	+15.81152344	-1.28759766	+1.08984375	-72.79541016	-17.40234375	+56.44775391	+5328	+13.59228516	-3.14208984	-1.86767578	+26.60888672	-22.74169922	-26.69677734	+3192
+1458241531.55399990	+15.89062500	-1.51171875	-0.30761719	+30.21240234	-16.61132813	-49.63623047	+4908	+15.82031250	-1.21728516	+1.09863281	-70.77392578	-19.24804688	+55.63476563	+5328	+13.56591797	-3.19042969	-1.88964844	+26.56494141	-22.25830078	-26.65283203	+3192
+1458241531.56230000	+15.89062500	-1.55566406	-0.30761719	+29.50927734	-16.45751953	-49.48242188	+4948	+15.83349609	-1.14697266	+1.09863281	-68.68652344	-20.91796875	+54.68994141	+5328	+13.54394531	-3.23437500	-1.89843750	+26.60888672	-21.81884766	-26.65283203	+3184
+1458241531.57060000	+15.88623047	-1.59521484	-0.32958984	+28.82812500	-16.12792969	-49.21875000	+4988	+15.83789063	-1.08105469	+1.07666016	-66.62109375	-22.45605469	+53.59130859	+5332	+13.52197266	-3.25634766	-1.89843750	+26.80664063	-21.44531250	-26.60888672	+3172
+1458241531.57900000	+15.88623047	-1.63476563	-0.35156250	+28.21289063	-15.84228516	-48.95507813	+5024	+15.83789063	-1.01953125	+1.04589844	-64.53369141	-23.88427734	+52.40478516	+5328	+13.50000000	-3.25634766	-1.88525391	+27.20214844	-21.11572266	-26.58691406	+3160
+1458241537.76379990	+8.52099609	-6.49951172	-1.65234375	+45.70312500	+10.21728516	-53.72314453	+1168	+8.52099609	-5.62939453	-1.24365234	+10.43701172	-1.97753906	+16.25976563	+1164	+6.08642578	-9.77343750	-0.85693359	+63.69873047	+11.09619141	-11.73339844	+1328
+1458241537.76799990	+8.52539063	-6.49951172	-1.64794922	+45.72509766	+10.17333984	-53.72314453	+1168	+8.52099609	-5.62939453	-1.23925781	+10.43701172	-2.02148438	+16.25976563	+1160	+6.08642578	-9.76904297	-0.85693359	+63.67675781	+11.05224609	-11.77734375	+1332
+1458241537.77630000	+8.52978516	-6.49511719	-1.64355469	+45.72509766	+10.08544922	-53.74511719	+1164	+8.52539063	-5.62500000	-1.23486328	+10.41503906	-2.10937500	+16.23779297	+1160	+6.08203125	-9.77343750	-0.86132813	+63.58886719	+10.96435547	-11.79931641	+1336
+1458241537.78049990	+8.52978516	-6.49511719	-1.64355469	+45.72509766	+10.06347656	-53.76708984	+1164	+8.52978516	-5.62500000	-1.23046875	+10.41503906	-2.15332031	+16.21582031	+1160	+6.07763672	-9.77343750	-0.86572266	+63.52294922	+10.89843750	-11.82128906	+1336
+1458241537.78460000	+8.52978516	-6.49511719	-1.63916016	+45.74707031	+10.01953125	-53.76708984	+1164	+8.52978516	-5.62060547	-1.23046875	+10.39306641	-2.19726563	+16.19384766	+1160	+6.07324219	-9.77783203	-0.87011719	+63.45703125	+10.85449219	-11.82128906	+1340
+1458241537.79300000	+8.52978516	-6.49072266	-1.63916016	+45.74707031	+9.97558594	-53.78906250	+1168	+8.53417969	-5.62060547	-1.22607422	+10.39306641	-2.26318359	+16.14990234	+1164	+6.06005859	-9.78222656	-0.88330078	+63.30322266	+10.74462891	-11.79931641	+1340
+1458241537.80130000	+8.52978516	-6.49072266	-1.63476563	+45.74707031	+9.93164063	-53.81103516	+1172	+8.53417969	-5.62060547	-1.22167969	+10.37109375	-2.30712891	+16.12792969	+1168	+6.04687500	-9.79101563	-0.89648438	+63.14941406	+10.61279297	-11.79931641	+1340
+1458241537.80539990	+8.52978516	-6.48632813	-1.63476563	+45.74707031	+9.90966797	-53.81103516	+1176	+8.53857422	-5.62060547	-1.22167969	+10.37109375	-2.30712891	+16.10595703	+1172	+6.03808594	-9.79541016	-0.90087891	+63.06152344	+10.56884766	-11.77734375	+1336
+1458241537.80960010	+8.53417969	-6.48632813	-1.63037109	+45.74707031	+9.88769531	-53.81103516	+1180	+8.53857422	-5.62060547	-1.21728516	+10.37109375	-2.32910156	+16.08398438	+1176	+6.02929688	-9.79980469	-0.90966797	+62.97363281	+10.50292969	-11.77734375	+1332
+1458241537.81789990	+8.53417969	-6.48632813	-1.63037109	+45.74707031	+9.86572266	-53.83300781	+1188	+8.53857422	-5.62060547	-1.21728516	+10.34912109	-2.37304688	+16.06201172	+1184	+6.02050781	-9.80419922	-0.91845703	+62.84179688	+10.41503906	-11.77734375	+1324
+1458241537.83460000	+8.53417969	-6.48193359	-1.62597656	+45.74707031	+9.79980469	-53.83300781	+1204	+8.54296875	-5.61621094	-1.21289063	+10.32714844	-2.43896484	+16.04003906	+1200	+6.02050781	-9.80419922	-0.91845703	+62.81982422	+10.37109375	-11.82128906	+1296
+1458241537.84290000	+8.53857422	-6.48193359	-1.62597656	+45.74707031	+9.77783203	-53.85498047	+1212	+8.54296875	-5.61621094	-1.21289063	+10.32714844	-2.46093750	+16.04003906	+1204	+6.02929688	-9.79980469	-0.91406250	+62.88574219	+10.39306641	-11.86523438	+1288
+1458241537.84710000	+8.53857422	-6.48193359	-1.62597656	+45.74707031	+9.75585938	-53.85498047	+1216	+8.54296875	-5.61621094	-1.20849609	+10.32714844	-2.48291016	+16.06201172	+1204	+6.03369141	-9.79980469	-0.90966797	+62.90771484	+10.41503906	-11.86523438	+1288
+1458241537.85540010	+8.53857422	-6.48193359	-1.62597656	+45.74707031	+9.73388672	-53.85498047	+1220	+8.54736328	-5.61621094	-1.20849609	+10.30517578	-2.50488281	+16.06201172	+1208	+6.03808594	-9.79541016	-0.90527344	+62.95166016	+10.43701172	-11.90917969	+1280
+1458241537.85960010	+8.54296875	-6.48193359	-1.62597656	+45.74707031	+9.73388672	-53.85498047	+1224	+8.54736328	-5.61621094	-1.20849609	+10.30517578	-2.52685547	+16.06201172	+1208	+6.04248047	-9.79541016	-0.90527344	+62.97363281	+10.45898438	-11.90917969	+1276
+1458241537.86789990	+8.54296875	-6.48193359	-1.62158203	+45.74707031	+9.71191406	-53.85498047	+1224	+8.54736328	-5.61621094	-1.20849609	+10.30517578	-2.52685547	+16.06201172	+1208	+6.04687500	-9.79101563	-0.90087891	+63.01757813	+10.48095703	-11.93115234	+1272
+1458241537.87210010	+8.54296875	-6.48193359	-1.62158203	+45.76904297	+9.71191406	-53.87695313	+1224	+8.54736328	-5.61621094	-1.20849609	+10.30517578	-2.54882813	+16.06201172	+1208	+6.04687500	-9.79101563	-0.89648438	+63.03955078	+10.50292969	-11.93115234	+1272
+1458241537.88039990	+8.54736328	-6.48193359	-1.62158203	+45.76904297	+9.68994141	-53.87695313	+1224	+8.54736328	-5.61621094	-1.20849609	+10.30517578	-2.54882813	+16.08398438	+1204	+6.05126953	-9.79101563	-0.89208984	+63.08349609	+10.52490234	-11.95312500	+1272
+1458241537.88459990	+8.54736328	-6.48193359	-1.62158203	+45.76904297	+9.68994141	-53.87695313	+1224	+8.54736328	-5.61621094	-1.20849609	+10.30517578	-2.54882813	+16.08398438	+1204	+6.05566406	-9.78662109	-0.89208984	+63.10546875	+10.52490234	-11.95312500	+1268
+1458241537.89290000	+8.54736328	-6.48193359	-1.62158203	+45.76904297	+9.68994141	-53.87695313	+1224	+8.54736328	-5.61621094	-1.20849609	+10.30517578	-2.54882813	+16.08398438	+1204	+6.05566406	-9.78662109	-0.88769531	+63.12744141	+10.54687500	-11.97509766	+1268
+1458241537.89710000	+8.54736328	-6.48193359	-1.62158203	+45.76904297	+9.68994141	-53.87695313	+1224	+8.54736328	-5.61621094	-1.20849609	+10.30517578	-2.54882813	+16.08398438	+1204	+6.05566406	-9.78662109	-0.88769531	+63.12744141	+10.56884766	-11.97509766	+1268
+1458241537.90540000	+8.54736328	-6.48193359	-1.62158203	+45.76904297	+9.68994141	-53.87695313	+1220	+8.54736328	-5.61621094	-1.20849609	+10.30517578	-2.54882813	+16.08398438	+1200	+6.05566406	-9.78662109	-0.88769531	+63.12744141	+10.56884766	-11.97509766	+1264
+1458241537.90960000	+8.54736328	-6.48193359	-1.62158203	+45.76904297	+9.68994141	-53.87695313	+1220	+8.54736328	-5.61621094	-1.20849609	+10.30517578	-2.54882813	+16.08398438	+1200	+6.05566406	-9.78662109	-0.88769531	+63.12744141	+10.54687500	-11.97509766	+1264
+1458241537.91790010	+8.54736328	-6.48193359	-1.62158203	+45.76904297	+9.68994141	-53.87695313	+1220	+8.54736328	-5.61621094	-1.20849609	+10.30517578	-2.54882813	+16.06201172	+1200	+6.05566406	-9.78662109	-0.88769531	+63.12744141	+10.54687500	-11.97509766	+1264
+1458241537.92210010	+8.54736328	-6.48193359	-1.62158203	+45.76904297	+9.68994141	-53.85498047	+1220	+8.54736328	-5.61621094	-1.20849609	+10.30517578	-2.54882813	+16.06201172	+1200	+6.05566406	-9.78662109	-0.88769531	+63.10546875	+10.54687500	-11.95312500	+1260
+1458241537.93039990	+8.54736328	-6.48193359	-1.62158203	+45.76904297	+9.68994141	-53.85498047	+1220	+8.54736328	-5.61621094	-1.20849609	+10.30517578	-2.54882813	+16.06201172	+1196	+6.05126953	-9.78662109	-0.89208984	+63.10546875	+10.54687500	-11.95312500	+1260
+1458241537.93460010	+8.54296875	-6.48193359	-1.62158203	+45.76904297	+9.68994141	-53.85498047	+1220	+8.54736328	-5.61621094	-1.20849609	+10.30517578	-2.54882813	+16.06201172	+1196	+6.05126953	-9.78662109	-0.89208984	+63.10546875	+10.54687500	-11.95312500	+1260
+1458241537.94289990	+8.54296875	-6.48193359	-1.62158203	+45.79101563	+9.68994141	-53.85498047	+1220	+8.54736328	-5.61621094	-1.20849609	+10.30517578	-2.52685547	+16.06201172	+1196	+6.05126953	-9.79101563	-0.89208984	+63.08349609	+10.52490234	-11.95312500	+1256
+1458241537.94709990	+8.54296875	-6.48193359	-1.62158203	+45.79101563	+9.68994141	-53.85498047	+1220	+8.54736328	-5.61621094	-1.20849609	+10.30517578	-2.52685547	+16.06201172	+1196	+6.05126953	-9.79101563	-0.89208984	+63.08349609	+10.52490234	-11.95312500	+1256
+1458241537.95540000	+8.54296875	-6.48193359	-1.62158203	+45.79101563	+9.68994141	-53.85498047	+1220	+8.54296875	-5.61621094	-1.20849609	+10.30517578	-2.52685547	+16.06201172	+1196	+6.05126953	-9.79101563	-0.89208984	+63.08349609	+10.52490234	-11.95312500	+1252
+1458241537.95950010	+8.54296875	-6.48193359	-1.62158203	+45.79101563	+9.68994141	-53.85498047	+1224	+8.54296875	-5.61621094	-1.20849609	+10.30517578	-2.52685547	+16.06201172	+1196	+6.05126953	-9.79101563	-0.89208984	+63.10546875	+10.52490234	-11.95312500	+1252
+1458241537.96790000	+8.54296875	-6.48193359	-1.62158203	+45.79101563	+9.68994141	-53.85498047	+1224	+8.54296875	-5.61621094	-1.20849609	+10.30517578	-2.52685547	+16.04003906	+1196	+6.05126953	-9.78662109	-0.89208984	+63.10546875	+10.52490234	-11.95312500	+1252
+1458241537.97199990	+8.54296875	-6.48193359	-1.62158203	+45.79101563	+9.68994141	-53.85498047	+1224	+8.54296875	-5.61621094	-1.20849609	+10.30517578	-2.52685547	+16.04003906	+1196	+6.05126953	-9.78662109	-0.89208984	+63.10546875	+10.54687500	-11.95312500	+1252
+1458241537.98040010	+8.54736328	-6.48193359	-1.62158203	+45.79101563	+9.68994141	-53.85498047	+1224	+8.54296875	-5.61621094	-1.20849609	+10.30517578	-2.52685547	+16.04003906	+1196	+6.05566406	-9.78662109	-0.88769531	+63.12744141	+10.54687500	-11.95312500	+1252
+1458241537.98449990	+8.54736328	-6.48193359	-1.62158203	+45.79101563	+9.68994141	-53.85498047	+1224	+8.54296875	-5.61621094	-1.20849609	+10.30517578	-2.54882813	+16.04003906	+1196	+6.05566406	-9.78662109	-0.88769531	+63.14941406	+10.54687500	-11.95312500	+1252
+1458241537.99289990	+8.54736328	-6.48193359	-1.62158203	+45.79101563	+9.68994141	-53.87695313	+1220	+8.54296875	-5.61621094	-1.20849609	+10.30517578	-2.54882813	+16.04003906	+1196	+6.05566406	-9.78662109	-0.88769531	+63.14941406	+10.54687500	-11.97509766	+1252
+1458241537.99700000	+8.54736328	-6.48193359	-1.62158203	+45.79101563	+9.66796875	-53.87695313	+1220	+8.54296875	-5.61621094	-1.20849609	+10.30517578	-2.54882813	+16.04003906	+1192	+6.06005859	-9.78662109	-0.88769531	+63.17138672	+10.56884766	-11.97509766	+1252
+1458241538.00539990	+8.54736328	-6.48193359	-1.62158203	+45.76904297	+9.66796875	-53.87695313	+1220	+8.54296875	-5.61621094	-1.20849609	+10.30517578	-2.54882813	+16.04003906	+1192	+6.06005859	-9.78662109	-0.88769531	+63.19335938	+10.56884766	-11.97509766	+1252
+1458241538.01370000	+8.54736328	-6.48193359	-1.62158203	+45.76904297	+9.66796875	-53.87695313	+1220	+8.54296875	-5.61621094	-1.20849609	+10.30517578	-2.54882813	+16.04003906	+1192	+6.06005859	-9.78222656	-0.88330078	+63.19335938	+10.56884766	-11.97509766	+1252
+1458241538.01790000	+8.54736328	-6.48193359	-1.62158203	+45.76904297	+9.66796875	-53.87695313	+1220	+8.54296875	-5.61621094	-1.20849609	+10.30517578	-2.54882813	+16.04003906	+1192	+6.06005859	-9.78222656	-0.88330078	+63.19335938	+10.56884766	-11.97509766	+1252
+1458241538.02620010	+8.54736328	-6.48193359	-1.62158203	+45.76904297	+9.66796875	-53.87695313	+1216	+8.54296875	-5.61621094	-1.20849609	+10.30517578	-2.54882813	+16.04003906	+1192	+6.06005859	-9.78662109	-0.88330078	+63.19335938	+10.56884766	-11.99707031	+1252
+1458241538.03029990	+8.54736328	-6.48193359	-1.61718750	+45.76904297	+9.66796875	-53.87695313	+1216	+8.54296875	-5.61621094	-1.20849609	+10.30517578	-2.54882813	+16.04003906	+1188	+6.06005859	-9.78662109	-0.88330078	+63.19335938	+10.56884766	-11.99707031	+1252
+1458241538.03449990	+8.54736328	-6.48193359	-1.61718750	+45.76904297	+9.66796875	-53.87695313	+1216	+8.54296875	-5.61621094	-1.20849609	+10.30517578	-2.54882813	+16.01806641	+1188	+6.06005859	-9.78662109	-0.88330078	+63.19335938	+10.54687500	-11.97509766	+1252
+1458241538.03870010	+8.54736328	-6.48193359	-1.61718750	+45.76904297	+9.66796875	-53.87695313	+1216	+8.54296875	-5.61621094	-1.20849609	+10.30517578	-2.54882813	+16.01806641	+1188	+6.06005859	-9.78662109	-0.88769531	+63.17138672	+10.54687500	-11.97509766	+1252
+1458241538.04279990	+8.54736328	-6.47753906	-1.61718750	+45.76904297	+9.66796875	-53.87695313	+1216	+8.54296875	-5.61621094	-1.20849609	+10.30517578	-2.54882813	+16.01806641	+1188	+6.06005859	-9.78662109	-0.88769531	+63.17138672	+10.54687500	-11.97509766	+1252
+1458241538.04699990	+8.54736328	-6.47753906	-1.61718750	+45.76904297	+9.66796875	-53.87695313	+1216	+8.54296875	-5.61621094	-1.20849609	+10.30517578	-2.54882813	+16.01806641	+1188	+6.06005859	-9.78662109	-0.88769531	+63.17138672	+10.54687500	-11.97509766	+1252
+1458241538.05119990	+8.54736328	-6.47753906	-1.61718750	+45.76904297	+9.66796875	-53.87695313	+1216	+8.54296875	-5.61621094	-1.20849609	+10.30517578	-2.54882813	+16.01806641	+1188	+6.05566406	-9.78662109	-0.88769531	+63.17138672	+10.54687500	-11.97509766	+1252
+1458241538.05530000	+8.54736328	-6.47753906	-1.61718750	+45.76904297	+9.66796875	-53.89892578	+1216	+8.54296875	-5.61621094	-1.20849609	+10.30517578	-2.54882813	+16.01806641	+1188	+6.05566406	-9.78662109	-0.88769531	+63.14941406	+10.52490234	-11.97509766	+1252
+1458241538.05950000	+8.54736328	-6.47753906	-1.61718750	+45.76904297	+9.66796875	-53.89892578	+1216	+8.54296875	-5.61621094	-1.20849609	+10.30517578	-2.54882813	+16.01806641	+1188	+6.05566406	-9.78662109	-0.88769531	+63.14941406	+10.52490234	-11.97509766	+1252
+1458241538.06370000	+8.54736328	-6.47753906	-1.61718750	+45.76904297	+9.66796875	-53.89892578	+1216	+8.54296875	-5.61621094	-1.20849609	+10.30517578	-2.54882813	+16.01806641	+1188	+6.05566406	-9.78662109	-0.88769531	+63.14941406	+10.52490234	-11.97509766	+1252
+1458241538.06780000	+8.54736328	-6.47753906	-1.61718750	+45.76904297	+9.66796875	-53.89892578	+1220	+8.54296875	-5.61621094	-1.20849609	+10.30517578	-2.54882813	+15.99609375	+1188	+6.05566406	-9.78662109	-0.88769531	+63.14941406	+10.52490234	-11.97509766	+1252
+1458241538.07200000	+8.54736328	-6.47753906	-1.61718750	+45.76904297	+9.66796875	-53.89892578	+1220	+8.54296875	-5.61621094	-1.20849609	+10.30517578	-2.54882813	+15.99609375	+1188	+6.05566406	-9.78662109	-0.88769531	+63.14941406	+10.52490234	-11.97509766	+1252
+1458241538.07620000	+8.54736328	-6.47753906	-1.61718750	+45.76904297	+9.66796875	-53.89892578	+1220	+8.54296875	-5.61621094	-1.20849609	+10.30517578	-2.54882813	+15.99609375	+1188	+6.05566406	-9.78662109	-0.88769531	+63.14941406	+10.52490234	-11.97509766	+1252
+1458241538.08030010	+8.54736328	-6.47753906	-1.61718750	+45.76904297	+9.66796875	-53.89892578	+1220	+8.54296875	-5.61621094	-1.20849609	+10.30517578	-2.54882813	+15.99609375	+1188	+6.05566406	-9.78662109	-0.88769531	+63.14941406	+10.52490234	-11.97509766	+1248
+1458241538.08450010	+8.54736328	-6.47753906	-1.61718750	+45.76904297	+9.66796875	-53.89892578	+1220	+8.54296875	-5.61621094	-1.20849609	+10.30517578	-2.54882813	+15.99609375	+1192	+6.05566406	-9.78662109	-0.88769531	+63.14941406	+10.52490234	-11.97509766	+1248
+1458241538.08870010	+8.54736328	-6.47753906	-1.61718750	+45.79101563	+9.66796875	-53.89892578	+1220	+8.54296875	-5.61621094	-1.20849609	+10.30517578	-2.54882813	+15.99609375	+1192	+6.05566406	-9.78662109	-0.88769531	+63.14941406	+10.52490234	-11.97509766	+1248
+1458241538.09279990	+8.54736328	-6.47753906	-1.61718750	+45.79101563	+9.66796875	-53.89892578	+1220	+8.54296875	-5.61621094	-1.20849609	+10.30517578	-2.54882813	+15.99609375	+1192	+6.05566406	-9.78662109	-0.88769531	+63.14941406	+10.52490234	-11.97509766	+1248
+1458241538.09699990	+8.54736328	-6.47753906	-1.61718750	+45.79101563	+9.66796875	-53.89892578	+1220	+8.54296875	-5.61621094	-1.20849609	+10.30517578	-2.54882813	+15.99609375	+1192	+6.05566406	-9.78662109	-0.88769531	+63.17138672	+10.52490234	-11.97509766	+1248
+1458241538.10120010	+8.54736328	-6.47753906	-1.61718750	+45.79101563	+9.66796875	-53.89892578	+1220	+8.54296875	-5.61621094	-1.20849609	+10.30517578	-2.54882813	+15.99609375	+1192	+6.05566406	-9.78662109	-0.88769531	+63.17138672	+10.52490234	-11.97509766	+1248
+1458241538.10529990	+8.54736328	-6.47753906	-1.61718750	+45.79101563	+9.66796875	-53.89892578	+1220	+8.54296875	-5.61621094	-1.20849609	+10.30517578	-2.54882813	+15.99609375	+1192	+6.06005859	-9.78662109	-0.88769531	+63.17138672	+10.52490234	-11.97509766	+1248
+1458241538.10949990	+8.54736328	-6.47753906	-1.61718750	+45.79101563	+9.66796875	-53.89892578	+1220	+8.54296875	-5.61621094	-1.20849609	+10.30517578	-2.54882813	+15.99609375	+1192	+6.06005859	-9.78662109	-0.88769531	+63.19335938	+10.52490234	-11.97509766	+1248
+1458241538.11360000	+8.54736328	-6.47753906	-1.61718750	+45.79101563	+9.66796875	-53.89892578	+1220	+8.54296875	-5.61621094	-1.20849609	+10.30517578	-2.54882813	+15.99609375	+1188	+6.06005859	-9.78222656	-0.88330078	+63.19335938	+10.54687500	-11.97509766	+1252
+1458241538.11780000	+8.54736328	-6.47753906	-1.61718750	+45.79101563	+9.66796875	-53.89892578	+1220	+8.54296875	-5.61621094	-1.20849609	+10.30517578	-2.54882813	+15.99609375	+1188	+6.06005859	-9.78222656	-0.88330078	+63.19335938	+10.54687500	-11.99707031	+1252
+1458241538.12200000	+8.54736328	-6.47753906	-1.61718750	+45.79101563	+9.66796875	-53.89892578	+1220	+8.54296875	-5.61621094	-1.20849609	+10.30517578	-2.54882813	+15.99609375	+1188	+6.06005859	-9.78222656	-0.88330078	+63.21533203	+10.54687500	-11.99707031	+1252
+1458241538.12610010	+8.54736328	-6.47753906	-1.61718750	+45.79101563	+9.66796875	-53.89892578	+1220	+8.54296875	-5.61621094	-1.20849609	+10.30517578	-2.54882813	+15.99609375	+1188	+6.06005859	-9.78222656	-0.88330078	+63.21533203	+10.54687500	-11.99707031	+1252
+1458241538.13030000	+8.54736328	-6.47753906	-1.61718750	+45.79101563	+9.66796875	-53.87695313	+1216	+8.54296875	-5.61621094	-1.20849609	+10.30517578	-2.54882813	+15.99609375	+1188	+6.06445313	-9.78222656	-0.88330078	+63.21533203	+10.54687500	-11.99707031	+1252
+1458241538.13450000	+8.54736328	-6.47753906	-1.61718750	+45.79101563	+9.66796875	-53.87695313	+1216	+8.54296875	-5.61621094	-1.20849609	+10.30517578	-2.54882813	+15.99609375	+1188	+6.06445313	-9.78222656	-0.88330078	+63.21533203	+10.54687500	-11.99707031	+1252
+1458241538.13860010	+8.54736328	-6.47753906	-1.61718750	+45.79101563	+9.66796875	-53.87695313	+1216	+8.54296875	-5.61181641	-1.20849609	+10.30517578	-2.54882813	+15.99609375	+1188	+6.06445313	-9.78222656	-0.88330078	+63.21533203	+10.54687500	-11.99707031	+1252
+1458241538.14280010	+8.54736328	-6.47753906	-1.61718750	+45.79101563	+9.64599609	-53.87695313	+1216	+8.54296875	-5.61181641	-1.20849609	+10.30517578	-2.57080078	+15.99609375	+1188	+6.06445313	-9.78222656	-0.88330078	+63.21533203	+10.52490234	-11.99707031	+1252
+1458241538.14700010	+8.54736328	-6.47753906	-1.61718750	+45.79101563	+9.64599609	-53.87695313	+1216	+8.54296875	-5.61181641	-1.20410156	+10.30517578	-2.57080078	+15.99609375	+1188	+6.06005859	-9.78222656	-0.88330078	+63.21533203	+10.52490234	-11.99707031	+1252
+1458241538.15109990	+8.54736328	-6.47753906	-1.61718750	+45.79101563	+9.64599609	-53.87695313	+1216	+8.54296875	-5.61181641	-1.20410156	+10.30517578	-2.57080078	+15.99609375	+1188	+6.06005859	-9.78222656	-0.88330078	+63.21533203	+10.52490234	-11.99707031	+1256
+1458241538.15529990	+8.54736328	-6.47753906	-1.61718750	+45.79101563	+9.64599609	-53.87695313	+1216	+8.54296875	-5.61181641	-1.20410156	+10.30517578	-2.57080078	+15.99609375	+1188	+6.06005859	-9.78222656	-0.88330078	+63.19335938	+10.52490234	-11.99707031	+1256
+1458241538.15949990	+8.54736328	-6.47753906	-1.61718750	+45.79101563	+9.64599609	-53.87695313	+1216	+8.54296875	-5.61181641	-1.20410156	+10.30517578	-2.57080078	+15.99609375	+1188	+6.06005859	-9.78222656	-0.88769531	+63.19335938	+10.50292969	-11.99707031	+1256
+1458241538.16360000	+8.54736328	-6.47753906	-1.61718750	+45.79101563	+9.64599609	-53.87695313	+1216	+8.54296875	-5.61181641	-1.20410156	+10.30517578	-2.57080078	+15.99609375	+1188	+6.06005859	-9.78222656	-0.88769531	+63.19335938	+10.50292969	-11.99707031	+1256
+1458241538.16779990	+8.54736328	-6.47753906	-1.61718750	+45.79101563	+9.64599609	-53.87695313	+1216	+8.54296875	-5.61181641	-1.20410156	+10.30517578	-2.57080078	+15.99609375	+1188	+6.06005859	-9.78222656	-0.88769531	+63.19335938	+10.50292969	-11.99707031	+1256
+1458241538.17199990	+8.54736328	-6.47753906	-1.61718750	+45.79101563	+9.64599609	-53.87695313	+1216	+8.54296875	-5.61181641	-1.20410156	+10.30517578	-2.57080078	+15.99609375	+1188	+6.06005859	-9.78662109	-0.88769531	+63.17138672	+10.48095703	-11.99707031	+1256
+1458241538.17610000	+8.54736328	-6.47314453	-1.61279297	+45.79101563	+9.64599609	-53.87695313	+1216	+8.54296875	-5.61181641	-1.20410156	+10.30517578	-2.57080078	+15.99609375	+1188	+6.06005859	-9.78662109	-0.88769531	+63.17138672	+10.48095703	-11.99707031	+1256
+1458241538.18030000	+8.54736328	-6.47314453	-1.61279297	+45.79101563	+9.64599609	-53.87695313	+1216	+8.54296875	-5.61181641	-1.20410156	+10.30517578	-2.57080078	+15.99609375	+1188	+6.06005859	-9.78662109	-0.88769531	+63.17138672	+10.48095703	-11.99707031	+1256
+1458241538.18440010	+8.54736328	-6.47314453	-1.61279297	+45.79101563	+9.62402344	-53.87695313	+1220	+8.54296875	-5.61181641	-1.20410156	+10.30517578	-2.57080078	+15.99609375	+1188	+6.05566406	-9.78662109	-0.88769531	+63.14941406	+10.45898438	-11.99707031	+1256
+1458241538.18860010	+8.54736328	-6.47314453	-1.61279297	+45.79101563	+9.62402344	-53.87695313	+1220	+8.54296875	-5.61181641	-1.20410156	+10.30517578	-2.57080078	+15.99609375	+1188	+6.05566406	-9.78662109	-0.89208984	+63.14941406	+10.45898438	-11.99707031	+1256
+1458241538.19280000	+8.54736328	-6.47314453	-1.61279297	+45.79101563	+9.62402344	-53.87695313	+1220	+8.54296875	-5.61181641	-1.20410156	+10.30517578	-2.57080078	+15.99609375	+1188	+6.05566406	-9.78662109	-0.89208984	+63.14941406	+10.43701172	-11.99707031	+1256
+1458241538.19689990	+8.54736328	-6.47314453	-1.61279297	+45.79101563	+9.62402344	-53.87695313	+1220	+8.54296875	-5.61181641	-1.20410156	+10.30517578	-2.59277344	+15.99609375	+1188	+6.06005859	-9.78662109	-0.89208984	+63.14941406	+10.43701172	-11.99707031	+1256
+1458241538.20110010	+8.54736328	-6.47314453	-1.61279297	+45.79101563	+9.60205078	-53.87695313	+1220	+8.54736328	-5.61181641	-1.20410156	+10.30517578	-2.59277344	+15.99609375	+1192	+6.06005859	-9.78222656	-0.89208984	+63.14941406	+10.43701172	-12.01904297	+1256
+1458241538.20530010	+8.54736328	-6.47314453	-1.61279297	+45.79101563	+9.60205078	-53.87695313	+1220	+8.54736328	-5.61181641	-1.20410156	+10.30517578	-2.59277344	+15.99609375	+1192	+6.06005859	-9.78222656	-0.89208984	+63.14941406	+10.41503906	-12.01904297	+1256
+1458241538.20939990	+8.54736328	-6.47314453	-1.61279297	+45.79101563	+9.58007813	-53.87695313	+1220	+8.54736328	-5.61181641	-1.20410156	+10.28320313	-2.59277344	+15.99609375	+1192	+6.06445313	-9.78222656	-0.88769531	+63.17138672	+10.41503906	-12.01904297	+1256
+1458241538.21359990	+8.55175781	-6.47314453	-1.61279297	+45.79101563	+9.58007813	-53.87695313	+1224	+8.54736328	-5.61181641	-1.20410156	+10.28320313	-2.61474609	+15.99609375	+1192	+6.06445313	-9.78222656	-0.88769531	+63.17138672	+10.41503906	-12.04101563	+1256
+1458241538.21779990	+8.55175781	-6.47314453	-1.60839844	+45.79101563	+9.55810547	-53.87695313	+1224	+8.54736328	-5.61181641	-1.19970703	+10.28320313	-2.61474609	+15.99609375	+1192	+6.06884766	-9.77783203	-0.88769531	+63.19335938	+10.41503906	-12.06298828	+1256
+1458241538.22190000	+8.55175781	-6.47314453	-1.60839844	+45.79101563	+9.53613281	-53.89892578	+1224	+8.54736328	-5.61181641	-1.19970703	+10.28320313	-2.63671875	+15.99609375	+1192	+6.07324219	-9.77783203	-0.88330078	+63.21533203	+10.39306641	-12.08496094	+1260
+1458241538.22610000	+8.55175781	-6.47314453	-1.60839844	+45.79101563	+9.51416016	-53.89892578	+1224	+8.54736328	-5.61181641	-1.19970703	+10.28320313	-2.63671875	+16.01806641	+1192	+6.07763672	-9.77783203	-0.88330078	+63.23730469	+10.39306641	-12.10693359	+1260
+1458241538.23029990	+8.55615234	-6.47314453	-1.60400391	+45.79101563	+9.49218750	-53.89892578	+1224	+8.54736328	-5.61181641	-1.19970703	+10.28320313	-2.65869141	+16.01806641	+1192	+6.08203125	-9.77343750	-0.88330078	+63.23730469	+10.39306641	-12.12890625	+1264
+1458241538.23440000	+8.55615234	-6.46875000	-1.60400391	+45.76904297	+9.47021484	-53.89892578	+1224	+8.55175781	-5.61181641	-1.19531250	+10.26123047	-2.68066406	+16.01806641	+1192	+6.08642578	-9.77343750	-0.87890625	+63.25927734	+10.37109375	-12.15087891	+1268
+1458241538.23860000	+8.56054688	-6.46875000	-1.60400391	+45.76904297	+9.42626953	-53.89892578	+1224	+8.55175781	-5.61181641	-1.19531250	+10.26123047	-2.72460938	+16.04003906	+1192	+6.09082031	-9.76904297	-0.87890625	+63.28125000	+10.37109375	-12.19482422	+1268
+1458241538.24280000	+8.56054688	-6.46875000	-1.59960938	+45.76904297	+9.40429688	-53.92089844	+1224	+8.55175781	-5.61181641	-1.19531250	+10.26123047	-2.74658203	+16.04003906	+1192	+6.09521484	-9.76904297	-0.87451172	+63.28125000	+10.34912109	-12.21679688	+1272
+1458241538.24690010	+8.56494141	-6.46875000	-1.59960938	+45.76904297	+9.36035156	-53.92089844	+1224	+8.55615234	-5.60742188	-1.19091797	+10.23925781	-2.79052734	+16.04003906	+1196	+6.09521484	-9.76904297	-0.87451172	+63.28125000	+10.30517578	-12.26074219	+1276
+1458241538.25110010	+8.56494141	-6.46875000	-1.59521484	+45.76904297	+9.31640625	-53.92089844	+1220	+8.55615234	-5.60742188	-1.18652344	+10.21728516	-2.83447266	+16.06201172	+1196	+6.09960938	-9.76464844	-0.87451172	+63.28125000	+10.28320313	-12.30468750	+1276
+1458241538.25530000	+8.56494141	-6.46875000	-1.59521484	+45.76904297	+9.27246094	-53.94287109	+1220	+8.56054688	-5.60742188	-1.18652344	+10.21728516	-2.87841797	+16.06201172	+1196	+6.09960938	-9.76464844	-0.87890625	+63.23730469	+10.23925781	-12.32666016	+1280
+1458241538.25939990	+8.56933594	-6.46435547	-1.59082031	+45.74707031	+9.25048828	-53.94287109	+1220	+8.56494141	-5.60742188	-1.18212891	+10.19531250	-2.92236328	+16.06201172	+1196	+6.09960938	-9.76464844	-0.87890625	+63.19335938	+10.19531250	-12.34863281	+1280
+1458241538.26360010	+8.56933594	-6.46435547	-1.59082031	+45.74707031	+9.20654297	-53.96484375	+1224	+8.56494141	-5.60302734	-1.17773438	+10.17333984	-2.96630859	+16.06201172	+1196	+6.09521484	-9.76464844	-0.87890625	+63.14941406	+10.12939453	-12.39257813	+1280
+1458241538.26770000	+8.57373047	-6.46435547	-1.58642578	+45.72509766	+9.16259766	-53.96484375	+1224	+8.56933594	-5.60302734	-1.17773438	+10.17333984	-3.01025391	+16.08398438	+1200	+6.09521484	-9.76904297	-0.88330078	+63.10546875	+10.08544922	-12.41455078	+1284
+1458241538.27189990	+8.57373047	-6.45996094	-1.58642578	+45.72509766	+9.11865234	-53.98681641	+1224	+8.56933594	-5.60302734	-1.17333984	+10.15136719	-3.05419922	+16.08398438	+1200	+6.09082031	-9.76904297	-0.88769531	+63.03955078	+10.01953125	-12.43652344	+1284
+1458241538.27609990	+8.57812500	-6.45996094	-1.58203125	+45.72509766	+9.09667969	-53.98681641	+1228	+8.57373047	-5.60302734	-1.16894531	+10.12939453	-3.09814453	+16.08398438	+1204	+6.08642578	-9.76904297	-0.89208984	+62.97363281	+9.95361328	-12.43652344	+1284
+1458241538.28020000	+8.57812500	-6.45996094	-1.58203125	+45.70312500	+9.05273438	-54.00878906	+1228	+8.57373047	-5.60302734	-1.16894531	+10.12939453	-3.12011719	+16.06201172	+1204	+6.08203125	-9.77343750	-0.89648438	+62.90771484	+9.88769531	-12.45849609	+1284
+1458241538.28440000	+8.57812500	-6.45556641	-1.57763672	+45.70312500	+9.00878906	-54.00878906	+1232	+8.57812500	-5.59863281	-1.16455078	+10.10742188	-3.16406250	+16.06201172	+1208	+6.08203125	-9.77343750	-0.90087891	+62.84179688	+9.82177734	-12.50244141	+1284
+1458241538.28860000	+8.58251953	-6.45556641	-1.57763672	+45.68115234	+8.96484375	-54.03076172	+1232	+8.58251953	-5.59863281	-1.16455078	+10.08544922	-3.20800781	+16.06201172	+1212	+6.07763672	-9.77343750	-0.90087891	+62.77587891	+9.77783203	-12.52441406	+1284
+1458241538.29270010	+8.58251953	-6.45556641	-1.57324219	+45.68115234	+8.94287109	-54.03076172	+1236	+8.58251953	-5.59863281	-1.16015625	+10.08544922	-3.25195313	+16.06201172	+1216	+6.07324219	-9.77343750	-0.90527344	+62.70996094	+9.71191406	-12.54638672	+1284
+1458241538.29690000	+8.58691406	-6.45556641	-1.57324219	+45.65917969	+8.89892578	-54.05273438	+1240	+8.58691406	-5.59863281	-1.15576172	+10.06347656	-3.29589844	+16.08398438	+1216	+6.07324219	-9.77783203	-0.90527344	+62.66601563	+9.68994141	-12.59033203	+1280
+1458241538.30110000	+8.58691406	-6.45117188	-1.56884766	+45.65917969	+8.85498047	-54.05273438	+1244	+8.58691406	-5.59423828	-1.15576172	+10.06347656	-3.33984375	+16.08398438	+1220	+6.07324219	-9.77783203	-0.90527344	+62.64404297	+9.64599609	-12.61230469	+1276
+1458241538.30520010	+8.59130859	-6.45117188	-1.56884766	+45.63720703	+8.81103516	-54.07470703	+1248	+8.59130859	-5.59423828	-1.15136719	+10.04150391	-3.38378906	+16.08398438	+1224	+6.07763672	-9.77343750	-0.90527344	+62.62207031	+9.60205078	-12.65625000	+1276
+1458241538.30940010	+8.59570313	-6.45117188	-1.56445313	+45.61523438	+8.76708984	-54.09667969	+1252	+8.59570313	-5.59423828	-1.15136719	+10.04150391	-3.42773438	+16.08398438	+1224	+6.08203125	-9.77343750	-0.90527344	+62.62207031	+9.58007813	-12.70019531	+1276
+1458241538.31360010	+8.59570313	-6.45117188	-1.56005859	+45.61523438	+8.72314453	-54.09667969	+1252	+8.59570313	-5.59423828	-1.14697266	+10.01953125	-3.49365234	+16.10595703	+1228	+6.08642578	-9.76904297	-0.90087891	+62.64404297	+9.58007813	-12.72216797	+1276
+1458241538.31769990	+8.60009766	-6.45117188	-1.56005859	+45.59326172	+8.65722656	-54.11865234	+1256	+8.60009766	-5.58984375	-1.14257813	+10.01953125	-3.53759766	+16.10595703	+1228	+6.09082031	-9.76904297	-0.89648438	+62.64404297	+9.55810547	-12.78808594	+1276
+1458241538.32189990	+8.60449219	-6.44677734	-1.55566406	+45.59326172	+8.61328125	-54.14062500	+1260	+8.60449219	-5.58984375	-1.14257813	+10.01953125	-3.60351563	+16.12792969	+1232	+6.09960938	-9.76464844	-0.89648438	+62.66601563	+9.55810547	-12.83203125	+1276
+1458241538.32610010	+8.60888672	-6.44677734	-1.55126953	+45.57128906	+8.54736328	-54.16259766	+1260	+8.60449219	-5.58984375	-1.13818359	+9.99755859	-3.66943359	+16.14990234	+1232	+6.10400391	-9.76464844	-0.89208984	+62.70996094	+9.55810547	-12.87597656	+1280
+1458241538.33020000	+8.61328125	-6.44677734	-1.55126953	+45.57128906	+8.50341797	-54.18457031	+1260	+8.60888672	-5.58984375	-1.13378906	+9.99755859	-3.71337891	+16.17187500	+1232	+6.11279297	-9.76025391	-0.88769531	+62.73193359	+9.53613281	-12.91992188	+1280
+1458241538.33439990	+8.61767578	-6.44677734	-1.54687500	+45.57128906	+8.43750000	-54.20654297	+1260	+8.61328125	-5.58544922	-1.12939453	+9.97558594	-3.80126953	+16.17187500	+1232	+6.12158203	-9.75585938	-0.88330078	+62.75390625	+9.53613281	-12.98583984	+1284
+1458241538.33850000	+8.62207031	-6.44677734	-1.54248047	+45.54931641	+8.34960938	-54.22851563	+1260	+8.61767578	-5.58544922	-1.12500000	+9.97558594	-3.86718750	+16.19384766	+1232	+6.13037109	-9.75146484	-0.87890625	+62.79785156	+9.51416016	-13.05175781	+1288
+1458241538.34270000	+8.62646484	-6.44238281	-1.53808594	+45.54931641	+8.28369141	-54.25048828	+1260	+8.61767578	-5.58105469	-1.12500000	+9.97558594	-3.93310547	+16.21582031	+1232	+6.13916016	-9.74707031	-0.87451172	+62.81982422	+9.49218750	-13.09570313	+1292
+1458241538.34690000	+8.63085938	-6.44238281	-1.53369141	+45.54931641	+8.19580078	-54.27246094	+1260	+8.62207031	-5.58105469	-1.11621094	+9.95361328	-4.02099609	+16.23779297	+1232	+6.14794922	-9.74707031	-0.87011719	+62.84179688	+9.47021484	-13.18359375	+1296
+1458241538.35100010	+8.63525391	-6.44238281	-1.53369141	+45.52734375	+8.12988281	-54.29443359	+1256	+8.62646484	-5.58105469	-1.11181641	+9.93164063	-4.10888672	+16.23779297	+1232	+6.15234375	-9.74267578	-0.87011719	+62.86376953	+9.42626953	-13.24951172	+1300
+1458241538.35520010	+8.63964844	-6.43798828	-1.52490234	+45.52734375	+8.02001953	-54.33837891	+1256	+8.63085938	-5.57666016	-1.10742188	+9.93164063	-4.19677734	+16.25976563	+1232	+6.16113281	-9.73828125	-0.86572266	+62.84179688	+9.36035156	-13.31542969	+1304
+1458241538.35940000	+8.64843750	-6.43798828	-1.52050781	+45.52734375	+7.93212891	-54.36035156	+1256	+8.63525391	-5.57666016	-1.10302734	+9.90966797	-4.32861328	+16.28173828	+1232	+6.16552734	-9.73828125	-0.87011719	+62.81982422	+9.27246094	-13.40332031	+1308
+1458241538.36350010	+8.65283203	-6.43359375	-1.51611328	+45.52734375	+7.82226563	-54.40429688	+1256	+8.63964844	-5.57226563	-1.09423828	+9.88769531	-4.43847656	+16.30371094	+1232	+6.16992188	-9.73388672	-0.87011719	+62.77587891	+9.18457031	-13.49121094	+1308
+1458241538.36770010	+8.65722656	-6.42919922	-1.51171875	+45.52734375	+7.69042969	-54.44824219	+1256	+8.64843750	-5.56787109	-1.08544922	+9.88769531	-4.57031250	+16.30371094	+1232	+6.17431641	-9.73388672	-0.87011719	+62.73193359	+9.07470703	-13.60107422	+1312
+1458241538.37190010	+8.66601563	-6.42480469	-1.50292969	+45.52734375	+7.55859375	-54.49218750	+1256	+8.65283203	-5.56787109	-1.07666016	+9.84375000	-4.72412109	+16.32568359	+1236	+6.17431641	-9.73388672	-0.87890625	+62.62207031	+8.89892578	-13.71093750	+1312
+1458241538.37599990	+8.67480469	-6.42041016	-1.49414063	+45.54931641	+7.40478516	-54.55810547	+1256	+8.66162109	-5.56347656	-1.06787109	+9.82177734	-4.87792969	+16.34765625	+1240	+6.17871094	-9.72949219	-0.88330078	+62.51220703	+8.74511719	-13.82080078	+1316
+1458241538.38019990	+8.67919922	-6.41601563	-1.48535156	+45.54931641	+7.22900391	-54.62402344	+1260	+8.67041016	-5.55908203	-1.05908203	+9.79980469	-5.07568359	+16.36962891	+1244	+6.17871094	-9.72949219	-0.88769531	+62.40234375	+8.54736328	-13.95263672	+1316
+1458241538.38439990	+8.69238281	-6.40722656	-1.47656250	+45.54931641	+7.00927734	-54.71191406	+1268	+8.67919922	-5.55468750	-1.04150391	+9.75585938	-5.31738281	+16.39160156	+1252	+6.17871094	-9.72949219	-0.89648438	+62.24853516	+8.30566406	-14.15039063	+1316
+1458241538.38850000	+8.70117188	-6.40283203	-1.46337891	+45.57128906	+6.78955078	-54.79980469	+1272	+8.69238281	-5.54589844	-1.02832031	+9.73388672	-5.55908203	+16.41357422	+1260	+6.18310547	-9.72949219	-0.90527344	+62.09472656	+8.08593750	-14.32617188	+1316
+1458241538.39270000	+8.71435547	-6.39404297	-1.45019531	+45.59326172	+6.54785156	-54.88769531	+1280	+8.70117188	-5.54150391	-1.01513672	+9.68994141	-5.82275391	+16.45751953	+1268	+6.18750000	-9.72949219	-0.90966797	+61.96289063	+7.86621094	-14.52392578	+1312
+1458241538.39689990	+8.73193359	-6.38525391	-1.43261719	+45.61523438	+6.21826172	-55.01953125	+1292	+8.71875000	-5.53271484	-0.99316406	+9.62402344	-6.17431641	+16.50146484	+1280	+6.19628906	-9.72949219	-0.91845703	+61.76513672	+7.55859375	-14.78759766	+1312
+1458241538.40100000	+8.74511719	-6.37646484	-1.41503906	+45.65917969	+5.88867188	-55.15136719	+1304	+8.73193359	-5.52832031	-0.97558594	+9.60205078	-6.52587891	+16.54541016	+1292	+6.20507813	-9.72949219	-0.92285156	+61.65527344	+7.29492188	-15.05126953	+1312
+1458241538.40520000	+8.76269531	-6.36328125	-1.39746094	+45.72509766	+5.53710938	-55.28320313	+1320	+8.74951172	-5.51953125	-0.95800781	+9.55810547	-6.87744141	+16.61132813	+1304	+6.22265625	-9.72509766	-0.92285156	+61.54541016	+7.03125000	-15.33691406	+1308
+1458241538.40940000	+8.78906250	-6.35449219	-1.37548828	+45.76904297	+5.05371094	-55.45898438	+1336	+8.77148438	-5.51074219	-0.93164063	+9.49218750	-7.36083984	+16.67724609	+1320	+6.24023438	-9.72070313	-0.92724609	+61.41357422	+6.72363281	-15.68847656	+1308
+1458241538.41350010	+8.81103516	-6.34130859	-1.35351563	+45.85693359	+4.61425781	-55.63476563	+1352	+8.78906250	-5.50195313	-0.90966797	+9.47021484	-7.80029297	+16.76513672	+1332	+6.26660156	-9.71191406	-0.92285156	+61.36962891	+6.48193359	-16.04003906	+1312
+1458241538.41770010	+8.83300781	-6.32812500	-1.33154297	+45.94482422	+4.15283203	-55.83251953	+1368	+8.81103516	-5.49316406	-0.88769531	+9.42626953	-8.26171875	+16.85302734	+1348	+6.28857422	-9.70751953	-0.92285156	+61.32568359	+6.21826172	-16.41357422	+1316
+1458241538.42179990	+8.86376953	-6.31494141	-1.30078125	+46.05468750	+3.58154297	-56.05224609	+1384	+8.83300781	-5.47998047	-0.85693359	+9.36035156	-8.83300781	+16.96289063	+1360	+6.31494141	-9.70312500	-0.91845703	+61.25976563	+5.95458984	-16.78710938	+1320
+1458241538.42600010	+8.89013672	-6.30175781	-1.27441406	+46.20849609	+3.03222656	-56.29394531	+1400	+8.85498047	-5.47119141	-0.83056641	+9.36035156	-9.36035156	+17.05078125	+1376	+6.35009766	-9.69433594	-0.90966797	+61.25976563	+5.71289063	-17.27050781	+1328
+1458241538.43020010	+8.92089844	-6.28857422	-1.25244141	+46.36230469	+2.48291016	-56.49169922	+1416	+8.87695313	-5.45800781	-0.80859375	+9.33837891	-9.88769531	+17.18261719	+1388	+6.38964844	-9.68554688	-0.90527344	+61.25976563	+5.40527344	-17.73193359	+1336
+1458241538.43429990	+8.95166016	-6.27539063	-1.22167969	+46.53808594	+1.82373047	-56.75537109	+1428	+8.90332031	-5.44921875	-0.77783203	+9.29443359	-10.50292969	+17.29248047	+1400	+6.42480469	-9.68115234	-0.90087891	+61.21582031	+5.11962891	-18.19335938	+1340
+1458241538.43849990	+8.98242188	-6.25781250	-1.19531250	+46.73583984	+1.20849609	-57.01904297	+1444	+8.92529297	-5.43164063	-0.75146484	+9.31640625	-11.11816406	+17.40234375	+1412	+6.46875000	-9.66796875	-0.89208984	+61.25976563	+4.81201172	-18.74267578	+1352
+1458241538.44269990	+9.01757813	-6.24023438	-1.16894531	+46.95556641	+0.59326172	-57.28271484	+1456	+8.95166016	-5.41845703	-0.72509766	+9.31640625	-11.73339844	+17.55615234	+1424	+6.51269531	-9.65478516	-0.88769531	+61.30371094	+4.48242188	-19.31396484	+1368
+1458241538.44680000	+9.04833984	-6.22265625	-1.13818359	+47.19726563	-0.10986328	-57.63427734	+1472	+8.97363281	-5.40527344	-0.69433594	+9.29443359	-12.37060547	+17.62207031	+1436	+6.55224609	-9.65039063	-0.87890625	+61.30371094	+4.15283203	-19.88525391	+1376
+1458241538.45100000	+9.08349609	-6.20507813	-1.10742188	+47.48291016	-0.79101563	-57.96386719	+1492	+9.00000000	-5.39208984	-0.66357422	+9.33837891	-13.07373047	+17.70996094	+1448	+6.60058594	-9.63720703	-0.86572266	+61.32568359	+3.84521484	-20.56640625	+1392
+1458241538.45520000	+9.11865234	-6.18750000	-1.08105469	+47.76855469	-1.45019531	-58.24951172	+1508	+9.03076172	-5.37451172	-0.63720703	+9.36035156	-13.73291016	+17.84179688	+1460	+6.64892578	-9.62841797	-0.86572266	+61.36962891	+3.47167969	-21.20361328	+1404
+1458241538.45930000	+9.15380859	-6.16992188	-1.05029297	+48.03222656	-2.13134766	-58.62304688	+1524	+9.05273438	-5.36132813	-0.60644531	+9.36035156	-14.45800781	+17.90771484	+1468	+6.69287109	-9.62841797	-0.86132813	+61.32568359	+3.12011719	-21.86279297	+1416
+1458241538.46350000	+9.18896484	-6.14794922	-1.01953125	+48.38378906	-2.83447266	-59.04052734	+1548	+9.08349609	-5.34375000	-0.57568359	+9.42626953	-15.22705078	+17.97363281	+1484	+6.74560547	-9.61523438	-0.84814453	+61.34765625	+2.74658203	-22.63183594	+1432
+1458241538.46770000	+9.22412109	-6.12597656	-0.99316406	+48.71337891	-3.53759766	-59.39208984	+1568	+9.10986328	-5.32177734	-0.54931641	+9.49218750	-15.95214844	+18.08349609	+1492	+6.79833984	-9.61083984	-0.85253906	+61.36962891	+2.30712891	-23.33496094	+1444
+1458241538.47180010	+9.25488281	-6.10839844	-0.96240234	+49.04296875	-4.21875000	-59.87548828	+1588	+9.13623047	-5.30859375	-0.51855469	+9.51416016	-16.74316406	+18.08349609	+1504	+6.84228516	-9.60644531	-0.85253906	+61.32568359	+1.86767578	-24.08203125	+1452
+1458241538.47600010	+9.29443359	-6.08203125	-0.92724609	+49.41650391	-4.94384766	-60.35888672	+1612	+9.16699219	-5.28662109	-0.48339844	+9.58007813	-17.57812500	+18.08349609	+1520	+6.88623047	-9.59765625	-0.84814453	+61.30371094	+1.45019531	-24.89501953	+1464
+1458241538.48020010	+9.32958984	-6.05566406	-0.90087891	+49.81201172	-5.62500000	-60.79833984	+1636	+9.20214844	-5.26904297	-0.46142578	+9.66796875	-18.34716797	+18.12744141	+1532	+6.93896484	-9.59326172	-0.85253906	+61.25976563	+0.98876953	-25.66406250	+1472
+1458241538.48429990	+9.36474609	-6.03808594	-0.86572266	+50.14160156	-6.32812500	-61.34765625	+1660	+9.22851563	-5.25146484	-0.42626953	+9.68994141	-19.18212891	+18.08349609	+1544	+6.97851563	-9.59326172	-0.85253906	+61.14990234	+0.54931641	-26.47705078	+1476
+1458241538.48850010	+9.40429688	-6.01171875	-0.83496094	+50.55908203	-7.00927734	-61.91894531	+1688	+9.26367188	-5.22949219	-0.39550781	+9.77783203	-20.03906250	+18.03955078	+1564	+7.02685547	-9.58886719	-0.85253906	+61.08398438	+0.08789063	-27.35595703	+1484
+1458241538.49260000	+9.44384766	-5.98535156	-0.80859375	+50.95458984	-7.69042969	-62.42431641	+1712	+9.29882813	-5.21191406	-0.37353516	+9.84375000	-20.83007813	+18.03955078	+1576	+7.07519531	-9.58447266	-0.86132813	+60.99609375	-0.39550781	-28.16894531	+1492
+1458241538.49679990	+9.47900391	-5.97216797	-0.77343750	+51.28417969	-8.34960938	-63.03955078	+1740	+9.32519531	-5.19873047	-0.34277344	+9.84375000	-21.68701172	+17.92968750	+1588	+7.11914063	-9.58886719	-0.87011719	+60.86425781	-0.87890625	-28.98193359	+1496
+1458241538.50099990	+9.51855469	-5.94580078	-0.74267578	+51.67968750	-8.98681641	-63.65478516	+1768	+9.36035156	-5.17675781	-0.31640625	+9.93164063	-22.54394531	+17.84179688	+1608	+7.16308594	-9.58447266	-0.87890625	+60.75439453	-1.36230469	-29.79492188	+1500
+1458241538.50510000	+9.55810547	-5.91943359	-0.71630859	+52.07519531	-9.62402344	-64.22607422	+1796	+9.39990234	-5.15478516	-0.29443359	+9.99755859	-23.35693359	+17.77587891	+1624	+7.21142578	-9.58007813	-0.88769531	+60.66650391	-1.84570313	-30.60791016	+1504
+1458241538.50930000	+9.59765625	-5.90185547	-0.68994141	+52.38281250	-10.21728516	-64.86328125	+1824	+9.43505859	-5.14160156	-0.27246094	+9.97558594	-24.19189453	+17.66601563	+1640	+7.25537109	-9.58007813	-0.89648438	+60.51269531	-2.26318359	-31.46484375	+1504
+1458241538.51350000	+9.63720703	-5.87988281	-0.66357422	+52.73437500	-10.81054688	-65.45654297	+1852	+9.47460938	-5.12402344	-0.25048828	+9.99755859	-24.98291016	+17.55615234	+1656	+7.30371094	-9.57128906	-0.90966797	+60.40283203	-2.72460938	-32.21191406	+1508
+1458241538.51760010	+9.68115234	-5.85791016	-0.64599609	+53.08593750	-11.33789063	-66.02783203	+1876	+9.51416016	-5.10205078	-0.23291016	+10.01953125	-25.72998047	+17.44628906	+1672	+7.35644531	-9.56689453	-0.91845703	+60.29296875	-3.12011719	-33.00292969	+1512
+1458241538.52180000	+9.72509766	-5.84033203	-0.62402344	+53.34960938	-11.88720703	-66.62109375	+1904	+9.54931641	-5.09326172	-0.21972656	+9.93164063	-26.49902344	+17.33642578	+1684	+7.40478516	-9.56689453	-0.92724609	+60.13916016	-3.47167969	-33.79394531	+1512
+1458241538.52600000	+9.76904297	-5.82275391	-0.60205078	+53.65722656	-12.37060547	-67.19238281	+1932	+9.59326172	-5.07568359	-0.20654297	+9.90966797	-27.20214844	+17.22656250	+1700	+7.46191406	-9.55810547	-0.94482422	+60.05126953	-3.86718750	-34.47509766	+1516
+1458241538.53010010	+9.81738281	-5.80517578	-0.59326172	+53.96484375	-12.83203125	-67.69775391	+1956	+9.63720703	-5.05810547	-0.20214844	+9.88769531	-27.83935547	+17.11669922	+1712	+7.51904297	-9.54931641	-0.95361328	+59.98535156	-4.15283203	-35.15625000	+1520
+1458241538.53430010	+9.85693359	-5.79199219	-0.58007813	+54.14062500	-13.27148438	-68.22509766	+1980	+9.67675781	-5.04931641	-0.19775391	+9.73388672	-28.47656250	+17.00683594	+1720	+7.58056641	-9.54492188	-0.96240234	+59.87548828	-4.41650391	-35.88134766	+1520
+1458241538.53850010	+9.90527344	-5.77880859	-0.57568359	+54.38232422	-13.66699219	-68.68652344	+2004	+9.72070313	-5.03613281	-0.19335938	+9.64599609	-29.06982422	+16.89697266	+1736	+7.64648438	-9.53173828	-0.97998047	+59.83154297	-4.72412109	-36.45263672	+1528
+1458241538.54259990	+9.95800781	-5.76123047	-0.57568359	+54.60205078	-14.01855469	-69.14794922	+2032	+9.76904297	-5.01855469	-0.19775391	+9.55810547	-29.59716797	+16.78710938	+1748	+7.71240234	-9.52294922	-0.98876953	+59.80957031	-4.89990234	-37.08984375	+1536
+1458241538.54679990	+10.00634766	-5.75683594	-0.57568359	+54.73388672	-14.37011719	-69.60937500	+2052	+9.81298828	-5.01416016	-0.20654297	+9.33837891	-30.14648438	+16.67724609	+1760	+7.78271484	-9.51416016	-0.99316406	+59.76562500	-5.05371094	-37.77099609	+1540
+1458241538.55100010	+10.05908203	-5.74365234	-0.57568359	+54.90966797	-14.65576172	-70.00488281	+2076	+9.86572266	-5.00097656	-0.21533203	+9.18457031	-30.60791016	+16.56738281	+1772	+7.85742188	-9.50097656	-1.00634766	+59.74365234	-5.18554688	-38.32031250	+1548
+1458241538.55510000	+10.11181641	-5.73486328	-0.58886719	+55.06347656	-14.91943359	-70.37841797	+2104	+9.91845703	-4.98779297	-0.23291016	+9.03076172	-31.04736328	+16.47949219	+1788	+7.93212891	-9.48779297	-1.01953125	+59.74365234	-5.29541016	-38.86962891	+1556
+1458241538.55929990	+10.16455078	-5.73486328	-0.59765625	+55.10742188	-15.18310547	-70.77392578	+2128	+9.96679688	-4.98779297	-0.24609375	+8.76708984	-31.48681641	+16.34765625	+1804	+8.00683594	-9.47460938	-1.02832031	+59.67773438	-5.38330078	-39.44091797	+1564
+1458241538.56349990	+10.22167969	-5.72607422	-0.61083984	+55.21728516	-15.40283203	-71.12548828	+2152	+10.01953125	-4.97460938	-0.26806641	+8.56933594	-31.88232422	+16.21582031	+1824	+8.08593750	-9.46142578	-1.04589844	+59.63378906	-5.44921875	-39.92431641	+1576
+1458241538.56760000	+10.28320313	-5.71289063	-0.62841797	+55.32714844	-15.60058594	-71.47705078	+2180	+10.08105469	-4.96142578	-0.29003906	+8.37158203	-32.25585938	+16.08398438	+1844	+8.16503906	-9.44384766	-1.06347656	+59.58984375	-5.53710938	-40.40771484	+1588
+1458241538.57180000	+10.34033203	-5.71289063	-0.65039063	+55.32714844	-15.79833984	-71.85058594	+2204	+10.13378906	-4.95703125	-0.31201172	+8.08593750	-32.62939453	+15.93017578	+1864	+8.24414063	-9.43066406	-1.07666016	+59.50195313	-5.55908203	-40.91308594	+1596
+1458241538.57590010	+10.40185547	-5.70849609	-0.67236328	+55.37109375	-15.95214844	-72.18017578	+2232	+10.19531250	-4.94824219	-0.34277344	+7.84423828	-32.98095703	+15.77636719	+1888	+8.32324219	-9.41748047	-1.09863281	+59.43603516	-5.60302734	-41.35253906	+1608
+1458241538.58010010	+10.46337891	-5.69970703	-0.68994141	+55.39306641	-16.10595703	-72.53173828	+2256	+10.25683594	-4.93945313	-0.36474609	+7.60253906	-33.35449219	+15.62255859	+1912	+8.40234375	-9.39990234	-1.12060547	+59.34814453	-5.66894531	-41.79199219	+1620
+1458241538.58430000	+10.52929688	-5.69531250	-0.71191406	+55.37109375	-16.28173828	-72.90527344	+2280	+10.31835938	-4.93066406	-0.39550781	+7.31689453	-33.72802734	+15.44677734	+1936	+8.47705078	-9.38671875	-1.14697266	+59.19433594	-5.69091797	-42.25341797	+1628
+1458241538.58839990	+10.59082031	-5.69091797	-0.74267578	+55.37109375	-16.39160156	-73.23486328	+2304	+10.37988281	-4.92187500	-0.42626953	+7.05322266	-34.05761719	+15.29296875	+1960	+8.54736328	-9.37353516	-1.17333984	+59.01855469	-5.73486328	-42.62695313	+1636
+1458241538.59260010	+10.65673828	-5.68212891	-0.76464844	+55.37109375	-16.52343750	-73.60839844	+2328	+10.44580078	-4.91308594	-0.45263672	+6.78955078	-34.45312500	+15.07324219	+1988	+8.61767578	-9.36035156	-1.21289063	+58.79882813	-5.80078125	-42.95654297	+1644
+1458241538.59680010	+10.72265625	-5.67773438	-0.78662109	+55.34912109	-16.65527344	-73.93798828	+2348	+10.51171875	-4.89990234	-0.48339844	+6.52587891	-34.82666016	+14.91943359	+2016	+8.68359375	-9.34716797	-1.25244141	+58.51318359	-5.84472656	-43.30810547	+1648
+1458241538.60089990	+10.79296875	-5.66894531	-0.81738281	+55.30517578	-16.76513672	-74.26757813	+2372	+10.58203125	-4.89111328	-0.51855469	+6.26220703	-35.15625000	+14.74365234	+2044	+8.74511719	-9.33837891	-1.29638672	+58.24951172	-5.91064453	-43.59375000	+1660
+1458241538.60509990	+10.85888672	-5.66015625	-0.83935547	+55.26123047	-16.89697266	-74.66308594	+2388	+10.64794922	-4.87792969	-0.54492188	+5.99853516	-35.55175781	+14.50195313	+2068	+8.81103516	-9.32519531	-1.34472656	+57.94189453	-5.99853516	-43.87939453	+1672
+1458241538.60929990	+10.92919922	-5.64697266	-0.86572266	+55.21728516	-17.05078125	-75.01464844	+2408	+10.71826172	-4.86035156	-0.57568359	+5.77880859	-35.92529297	+14.34814453	+2096	+8.86816406	-9.31201172	-1.39306641	+57.61230469	-6.06445313	-44.16503906	+1684
+1458241538.61340000	+10.99951172	-5.63818359	-0.89648438	+55.15136719	-17.13867188	-75.32226563	+2428	+10.78857422	-4.85156250	-0.61523438	+5.49316406	-36.25488281	+14.19433594	+2124	+8.92529297	-9.29882813	-1.44580078	+57.28271484	-6.10839844	-44.38476563	+1700
+1458241538.61760000	+11.06542969	-5.62939453	-0.91406250	+55.08544922	-17.27050781	-75.76171875	+2440	+10.85888672	-4.83837891	-0.63720703	+5.25146484	-36.69433594	+13.95263672	+2148	+8.98681641	-9.28564453	-1.49414063	+56.93115234	-6.17431641	-44.64843750	+1720
+1458241538.62179990	+11.14013672	-5.61181641	-0.94042969	+55.01953125	-17.40234375	-76.06933594	+2460	+10.93359375	-4.81640625	-0.66796875	+5.03173828	-37.06787109	+13.82080078	+2176	+9.03955078	-9.27246094	-1.54687500	+56.55761719	-6.24023438	-44.89013672	+1736
+1458241538.62590000	+11.21044922	-5.60302734	-0.97119141	+54.90966797	-17.51220703	-76.35498047	+2480	+11.00390625	-4.80322266	-0.70751953	+4.79003906	-37.37548828	+13.66699219	+2204	+9.09667969	-9.25927734	-1.60839844	+56.18408203	-6.30615234	-45.06591797	+1760
+1458241538.63010000	+11.28076172	-5.58544922	-0.99316406	+54.82177734	-17.64404297	-76.70654297	+2500	+11.07421875	-4.79003906	-0.73388672	+4.54833984	-37.77099609	+13.44726563	+2232	+9.15820313	-9.24609375	-1.66113281	+55.83251953	-6.35009766	-45.28564453	+1784
+1458241538.63430000	+11.35546875	-5.57226563	-1.02392578	+54.68994141	-17.77587891	-76.97021484	+2528	+11.14892578	-4.76367188	-0.76904297	+4.39453125	-38.10058594	+13.33740234	+2260	+9.21533203	-9.22851563	-1.71826172	+55.45898438	-6.41601563	-45.50537109	+1812
+1458241538.63840010	+11.42578125	-5.55468750	-1.05468750	+54.51416016	-17.90771484	-77.16796875	+2552	+11.21923828	-4.74609375	-0.80859375	+4.19677734	-38.38623047	+13.18359375	+2288	+9.27685547	-9.20214844	-1.77539063	+55.15136719	-6.50390625	-45.68115234	+1840
+1458241538.64260010	+11.50048828	-5.54150391	-1.07666016	+54.36035156	-18.06152344	-77.54150391	+2576	+11.29394531	-4.72851563	-0.83496094	+3.99902344	-38.78173828	+12.96386719	+2312	+9.34716797	-9.18017578	-1.82373047	+54.86572266	-6.56982422	-45.96679688	+1868
+1458241538.64669990	+11.57519531	-5.52832031	-1.10302734	+54.14062500	-18.21533203	-77.73925781	+2600	+11.36865234	-4.69335938	-0.87011719	+3.88916016	-39.08935547	+12.85400391	+2340	+9.41308594	-9.15380859	-1.86767578	+54.55810547	-6.65771484	-46.23046875	+1896
+1458241538.65089990	+11.64550781	-5.51513672	-1.13818359	+53.89892578	-18.32519531	-77.89306641	+2628	+11.43896484	-4.67578125	-0.90966797	+3.73535156	-39.37500000	+12.67822266	+2364	+9.48779297	-9.12304688	-1.92041016	+54.33837891	-6.74560547	-46.45019531	+1928
+1458241538.65510010	+11.72460938	-5.50195313	-1.16015625	+53.65722656	-18.45703125	-78.15673828	+2652	+11.50927734	-4.65380859	-0.94042969	+3.60351563	-39.68261719	+12.48046875	+2392	+9.56689453	-9.09228516	-1.95556641	+54.11865234	-6.83349609	-46.80175781	+1956
+1458241538.65920000	+11.79931641	-5.48437500	-1.19091797	+53.32763672	-18.61083984	-78.26660156	+2680	+11.58398438	-4.61425781	-0.97998047	+3.55957031	-39.96826172	+12.32666016	+2420	+9.64599609	-9.05712891	-1.99511719	+53.89892578	-6.96533203	-47.10937500	+1984
+1458241538.66339990	+11.87841797	-5.47558594	-1.23046875	+52.95410156	-18.74267578	-78.35449219	+2708	+11.65869141	-4.58789063	-1.01953125	+3.47167969	-40.20996094	+12.15087891	+2448	+9.73388672	-9.01757813	-2.03906250	+53.72314453	-7.09716797	-47.37304688	+2012
+1458241538.66759990	+11.95312500	-5.46240234	-1.25683594	+52.58056641	-18.89648438	-78.50830078	+2732	+11.72900391	-4.55712891	-1.05468750	+3.40576172	-40.49560547	+11.90917969	+2476	+9.82177734	-8.97363281	-2.07421875	+53.56933594	-7.25097656	-47.72460938	+2036
+1458241538.67170000	+12.03222656	-5.44482422	-1.29199219	+52.18505859	-19.05029297	-78.57421875	+2756	+11.79931641	-4.51757813	-1.09423828	+3.42773438	-40.78125000	+11.71142578	+2508	+9.90966797	-8.92968750	-2.10498047	+53.39355469	-7.42675781	-48.03222656	+2056
+1458241538.67590000	+12.10693359	-5.43603516	-1.33154297	+51.70166016	-19.16015625	-78.59619141	+2784	+11.87402344	-4.48681641	-1.13818359	+3.40576172	-41.00097656	+11.49169922	+2536	+10.00195313	-8.88134766	-2.14453125	+53.26171875	-7.62451172	-48.33984375	+2080
+1458241538.68010000	+12.18603516	-5.42285156	-1.35791016	+51.24023438	-19.31396484	-78.72802734	+2804	+11.94433594	-4.45166016	-1.17773438	+3.42773438	-41.28662109	+11.20605469	+2564	+10.09423828	-8.83300781	-2.17529297	+53.12988281	-7.82226563	-48.71337891	+2100
+1458241538.68420000	+12.26953125	-5.40527344	-1.38867188	+50.77880859	-19.48974609	-78.79394531	+2828	+12.01904297	-4.40771484	-1.21289063	+3.49365234	-41.57226563	+10.96435547	+2596	+10.18212891	-8.78906250	-2.20605469	+52.97607422	-8.02001953	-49.06494141	+2116
+1458241538.68840000	+12.34863281	-5.39648438	-1.41943359	+50.25146484	-19.59960938	-78.83789063	+2848	+12.09375000	-4.37255859	-1.25683594	+3.53759766	-41.79199219	+10.67871094	+2628	+10.27441406	-8.74072266	-2.23681641	+52.80029297	-8.23974609	-49.37255859	+2128
+1458241538.69260000	+12.42773438	-5.38769531	-1.45458984	+49.70214844	-19.73144531	-78.88183594	+2868	+12.16406250	-4.33300781	-1.29638672	+3.62548828	-42.07763672	+10.32714844	+2656	+10.36230469	-8.69238281	-2.27636719	+52.62451172	-8.45947266	-49.68017578	+2144
+1458241538.69670010	+12.50683594	-5.36132813	-1.48974609	+49.26269531	-19.86328125	-78.92578125	+2892	+12.23876953	-4.28466797	-1.33593750	+3.75732422	-42.34130859	+10.01953125	+2688	+10.44580078	-8.64404297	-2.31152344	+52.40478516	-8.67919922	-49.98779297	+2152
+1458241538.70090010	+12.58593750	-5.35253906	-1.52490234	+48.71337891	-19.99511719	-78.96972656	+2912	+12.31347656	-4.24072266	-1.37988281	+3.84521484	-42.58300781	+9.68994141	+2716	+10.52929688	-8.59570313	-2.35107422	+52.18505859	-8.89892578	-50.22949219	+2164
+1458241538.70510010	+12.66064453	-5.33496094	-1.55566406	+48.18603516	-20.14892578	-79.05761719	+2932	+12.38378906	-4.19677734	-1.41503906	+3.99902344	-42.89062500	+9.29443359	+2744	+10.60839844	-8.54736328	-2.39941406	+51.96533203	-9.11865234	-50.44921875	+2176
+1458241538.70919990	+12.73974609	-5.30419922	-1.57763672	+47.79052734	-20.32470703	-79.21142578	+2956	+12.45849609	-4.14843750	-1.45458984	+4.15283203	-43.17626953	+8.94287109	+2772	+10.67871094	-8.49902344	-2.44775391	+51.67968750	-9.31640625	-50.71289063	+2188
+1458241538.71339990	+12.81884766	-5.29101563	-1.60400391	+47.32910156	-20.45654297	-79.36523438	+2976	+12.53320313	-4.10449219	-1.49414063	+4.28466797	-43.43994141	+8.52539063	+2800	+10.74462891	-8.45947266	-2.49609375	+51.35009766	-9.51416016	-50.93261719	+2196
+1458241538.71760010	+12.89794922	-5.26904297	-1.63037109	+46.82373047	-20.56640625	-79.49707031	+3000	+12.60791016	-4.05615234	-1.52490234	+4.46044922	-43.76953125	+8.06396484	+2824	+10.81494141	-8.41552734	-2.54882813	+51.04248047	-9.66796875	-51.13037109	+2212
+1458241538.72170000	+12.97705078	-5.22949219	-1.65234375	+46.56005859	-20.74218750	-79.73876953	+3028	+12.68261719	-4.00781250	-1.56005859	+4.63623047	-44.07714844	+7.64648438	+2852	+10.87207031	-8.37597656	-2.60156250	+50.66894531	-9.84375000	-51.35009766	+2224
+1458241538.72589990	+13.05615234	-5.20751953	-1.67871094	+46.16455078	-20.89599609	-79.95849609	+3052	+12.75732422	-3.95947266	-1.59960938	+4.81201172	-44.36279297	+7.20703125	+2876	+10.93359375	-8.33642578	-2.66308594	+50.29541016	-9.97558594	-51.50390625	+2240
+1458241538.73000000	+13.13085938	-5.18115234	-1.70068359	+45.76904297	-21.00585938	-80.17822266	+3080	+12.83203125	-3.91113281	-1.62597656	+5.03173828	-44.73632813	+6.70166016	+2900	+10.98632813	-8.29687500	-2.72900391	+49.92187500	-10.08544922	-51.63574219	+2256
+1458241538.73420000	+13.20556641	-5.13281250	-1.72265625	+45.57128906	-21.20361328	-80.46386719	+3112	+12.90673828	-3.85400391	-1.66113281	+5.22949219	-45.02197266	+6.28417969	+2928	+11.03466797	-8.25732422	-2.79492188	+49.50439453	-10.19531250	-51.76757813	+2280
+1458241538.73840000	+13.27587891	-5.10205078	-1.74023438	+45.30761719	-21.37939453	-80.74951172	+3144	+12.98144531	-3.80566406	-1.70068359	+5.40527344	-45.28564453	+5.80078125	+2952	+11.08740234	-8.21777344	-2.86523438	+49.13085938	-10.28320313	-51.87744141	+2304
+1458241538.74250010	+13.35058594	-5.06689453	-1.76220703	+45.00000000	-21.53320313	-81.05712891	+3176	+13.05615234	-3.75732422	-1.72705078	+5.60302734	-45.65917969	+5.29541016	+2972	+11.14453125	-8.17822266	-2.92236328	+48.75732422	-10.39306641	-52.07519531	+2328
+1458241538.75090000	+13.50000000	-4.98339844	-1.79736328	+44.67041016	-21.92871094	-81.71630859	+3252	+13.20556641	-3.65185547	-1.79736328	+6.02050781	-46.25244141	+4.35058594	+3020	+11.24560547	-8.09472656	-3.04541016	+48.05419922	-10.56884766	-52.40478516	+2388
+1458241538.75500010	+13.57031250	-4.94384766	-1.81494141	+44.45068359	-22.10449219	-82.06787109	+3288	+13.28027344	-3.60351563	-1.82373047	+6.24023438	-46.62597656	+3.82324219	+3044	+11.30273438	-8.05517578	-3.09814453	+47.70263672	-10.65673828	-52.64648438	+2420
+1458241538.75920010	+13.64501953	-4.89550781	-1.83691406	+44.31884766	-22.30224609	-82.35351563	+3328	+13.35498047	-3.54199219	-1.85888672	+6.45996094	-46.88964844	+3.38378906	+3072	+11.35546875	-8.00683594	-3.15527344	+47.39501953	-10.74462891	-52.80029297	+2452
+1458241538.76340010	+13.71533203	-4.85595703	-1.86328125	+44.12109375	-22.50000000	-82.61718750	+3364	+13.42968750	-3.49365234	-1.89843750	+6.63574219	-47.10937500	+2.92236328	+3096	+11.42138672	-7.95410156	-3.21679688	+47.13134766	-10.85449219	-52.93212891	+2488
+1458241538.76749990	+13.78564453	-4.81640625	-1.88525391	+43.92333984	-22.69775391	-82.92480469	+3404	+13.50000000	-3.44091797	-1.93359375	+6.83349609	-47.41699219	+2.41699219	+3116	+11.49169922	-7.90136719	-3.26074219	+46.93359375	-11.00830078	-53.21777344	+2520
+1458241538.77169990	+13.85156250	-4.76367188	-1.91601563	+43.76953125	-22.89550781	-83.12255859	+3444	+13.57031250	-3.37939453	-1.97314453	+7.09716797	-47.63671875	+1.99951172	+3144	+11.55761719	-7.84423828	-3.30468750	+46.71386719	-11.16210938	-53.43750000	+2552
+1458241538.77589990	+13.91748047	-4.72851563	-1.94677734	+43.50585938	-23.09326172	-83.34228516	+3484	+13.64062500	-3.33105469	-2.01708984	+7.29492188	-47.83447266	+1.53808594	+3168	+11.63232422	-7.78271484	-3.35742188	+46.56005859	-11.35986328	-53.63525391	+2588
+1458241538.78000000	+13.98779297	-4.69775391	-1.96875000	+43.26416016	-23.33496094	-83.60595703	+3516	+13.71093750	-3.27832031	-2.05224609	+7.49267578	-48.09814453	+1.03271484	+3188	+11.71142578	-7.72119141	-3.37939453	+46.45019531	-11.57958984	-54.00878906	+2616
+1458241538.78420000	+14.05371094	-4.65380859	-1.99951172	+43.02246094	-23.55468750	-83.73779297	+3552	+13.78125000	-3.21679688	-2.09619141	+7.73437500	-48.27392578	+0.65917969	+3216	+11.79492188	-7.65527344	-3.41015625	+46.34033203	-11.84326172	-54.29443359	+2640
+1458241538.78839990	+14.12402344	-4.62304688	-2.03906250	+42.73681641	-23.73046875	-83.86962891	+3584	+13.84716797	-3.16845703	-2.14453125	+7.91015625	-48.40576172	+0.21972656	+3236	+11.88281250	-7.58935547	-3.44531250	+46.27441406	-12.08496094	-54.53613281	+2664
+1458241538.79250000	+14.18994141	-4.58789063	-2.06542969	+42.45117188	-23.92822266	-84.04541016	+3612	+13.91748047	-3.12011719	-2.17968750	+8.15185547	-48.62548828	-0.28564453	+3260	+11.97070313	-7.52343750	-3.46728516	+46.20849609	-12.34863281	-54.86572266	+2684
+1458241538.79670000	+14.25585938	-4.54394531	-2.10498047	+42.16552734	-24.10400391	-84.08935547	+3644	+13.98339844	-3.05859375	-2.22802734	+8.39355469	-48.73535156	-0.65917969	+3284	+12.05859375	-7.44873047	-3.49804688	+46.14257813	-12.63427734	-55.10742188	+2704
+1458241538.80090000	+14.31738281	-4.51318359	-2.14892578	+41.81396484	-24.27978516	-84.13330078	+3672	+14.04931641	-3.00585938	-2.27636719	+8.61328125	-48.82324219	-1.09863281	+3308	+12.14648438	-7.37841797	-3.52880859	+46.07666016	-12.94189453	-55.32714844	+2720
+1458241538.80500010	+14.37890625	-4.48242188	-2.17529297	+41.46240234	-24.47753906	-84.24316406	+3696	+14.11523438	-2.95312500	-2.31152344	+8.87695313	-48.99902344	-1.58203125	+3328	+12.23437500	-7.30371094	-3.55078125	+46.01074219	-13.24951172	-55.61279297	+2728
+1458241538.80920000	+14.44482422	-4.44287109	-2.20605469	+41.15478516	-24.69726563	-84.28710938	+3720	+14.18115234	-2.88720703	-2.35546875	+9.16259766	-49.08691406	-1.97753906	+3352	+12.31787109	-7.22900391	-3.57275391	+45.96679688	-13.57910156	-55.87646484	+2736
+1458241538.81329990	+14.50634766	-4.41210938	-2.24121094	+40.80322266	-24.87304688	-84.35302734	+3740	+14.24707031	-2.83886719	-2.40380859	+9.40429688	-49.17480469	-2.43896484	+3372	+12.39697266	-7.16308594	-3.59912109	+45.87890625	-13.86474609	-56.11816406	+2740
+1458241538.82170010	+14.63818359	-4.34179688	-2.28076172	+40.16601563	-25.33447266	-84.59472656	+3780	+14.38330078	-2.72460938	-2.46093750	+9.97558594	-49.50439453	-3.36181641	+3412	+12.55517578	-7.02685547	-3.65185547	+45.65917969	-14.45800781	-56.55761719	+2744
+1458241538.82579990	+14.70410156	-4.30664063	-2.30712891	+39.85839844	-25.51025391	-84.66064453	+3800	+14.44921875	-2.66748047	-2.50048828	+10.23925781	-49.59228516	-3.80126953	+3432	+12.62988281	-6.96972656	-3.68701172	+45.48339844	-14.69970703	-56.73339844	+2744
+1458241538.82999990	+14.76123047	-4.26708984	-2.32031250	+39.55078125	-25.72998047	-84.77050781	+3824	+14.51513672	-2.61474609	-2.52246094	+10.54687500	-49.79003906	-4.30664063	+3452	+12.69580078	-6.90820313	-3.72656250	+45.28564453	-14.89746094	-56.84326172	+2744
+1458241538.83419990	+14.82275391	-4.21435547	-2.33349609	+39.33105469	-25.97167969	-84.88037109	+3848	+14.58105469	-2.54443359	-2.54882813	+10.89843750	-49.92187500	-4.74609375	+3476	+12.74853516	-6.84667969	-3.76611328	+45.08789063	-15.11718750	-56.93115234	+2744
+1458241538.83830000	+14.88427734	-4.17041016	-2.34667969	+39.06738281	-26.19140625	-85.01220703	+3868	+14.65136719	-2.48291016	-2.57080078	+11.20605469	-50.07568359	-5.18554688	+3496	+12.80566406	-6.79833984	-3.81005859	+44.82421875	-15.27099609	-57.01904297	+2748
+1458241538.84250000	+14.94580078	-4.13085938	-2.34228516	+38.80371094	-26.47705078	-85.20996094	+3896	+14.71728516	-2.42138672	-2.58398438	+11.55761719	-50.31738281	-5.69091797	+3512	+12.85839844	-6.75000000	-3.85400391	+44.56054688	-15.42480469	-57.12890625	+2752
+1458241538.84670000	+15.00732422	-4.07812500	-2.33349609	+38.64990234	-26.80664063	-85.42968750	+3928	+14.78320313	-2.35107422	-2.59716797	+11.88720703	-50.49316406	-6.10839844	+3536	+12.90673828	-6.69726563	-3.89794922	+44.29687500	-15.60058594	-57.23876953	+2760
+1458241538.85080000	+15.06884766	-4.02978516	-2.32910156	+38.45214844	-27.11425781	-85.64941406	+3956	+14.85351563	-2.29394531	-2.61474609	+12.19482422	-50.66894531	-6.59179688	+3552	+12.95068359	-6.65332031	-3.94628906	+44.01123047	-15.71044922	-57.30468750	+2768
+1458241538.85500000	+15.13037109	-3.98144531	-2.31591797	+38.27636719	-27.42187500	-85.89111328	+3992	+14.91943359	-2.23242188	-2.61914063	+12.52441406	-50.93261719	-7.09716797	+3576	+12.99902344	-6.61376953	-3.99023438	+43.72558594	-15.79833984	-57.39257813	+2780
+1458241538.85920000	+15.18750000	-3.91992188	-2.30712891	+38.14453125	-27.72949219	-86.06689453	+4032	+14.98535156	-2.15771484	-2.62792969	+12.89794922	-51.13037109	-7.49267578	+3596	+13.03857422	-6.56542969	-4.04296875	+43.43994141	-15.90820313	-57.39257813	+2800
+1458241538.86330010	+15.24902344	-3.87158203	-2.30273438	+37.94677734	-28.01513672	-86.22070313	+4068	+15.05126953	-2.09619141	-2.63232422	+13.22753906	-51.35009766	-7.93212891	+3616	+13.08251953	-6.52148438	-4.09570313	+43.13232422	-15.99609375	-57.39257813	+2820
+1458241538.86750010	+15.30175781	-3.82763672	-2.28955078	+37.72705078	-28.32275391	-86.41845703	+4108	+15.11718750	-2.03466797	-2.63671875	+13.53515625	-51.56982422	-8.37158203	+3640	+13.12646484	-6.47753906	-4.13964844	+42.84667969	-16.10595703	-57.45849609	+2844
+1458241538.87579990	+15.41162109	-3.72656250	-2.26318359	+37.37548828	-29.00390625	-86.77001953	+4192	+15.24023438	-1.90283203	-2.64990234	+14.17236328	-51.96533203	-9.20654297	+3684	+13.20996094	-6.37207031	-4.23193359	+42.36328125	-16.39160156	-57.52441406	+2904
+1458241538.88410000	+15.52587891	-3.62988281	-2.23681641	+36.97998047	-29.72900391	-87.09960938	+4280	+15.36328125	-1.77539063	-2.65869141	+14.76562500	-52.42675781	-9.99755859	+3728	+13.31982422	-6.27099609	-4.28906250	+41.98974609	-16.83105469	-57.78808594	+2964
+1458241538.88829990	+15.57861328	-3.59472656	-2.22802734	+36.67236328	-30.05859375	-87.20947266	+4320	+15.42480469	-1.72265625	-2.66308594	+15.02929688	-52.64648438	-10.41503906	+3748	+13.38134766	-6.20947266	-4.31982422	+41.85791016	-17.09472656	-57.87597656	+2996
+1458241538.89249990	+15.63134766	-3.56396484	-2.22802734	+36.34277344	-30.34423828	-87.29736328	+4360	+15.48193359	-1.66992188	-2.66748047	+15.29296875	-52.84423828	-10.83251953	+3768	+13.44287109	-6.15234375	-4.33740234	+41.72607422	-17.38037109	-58.05175781	+3024
+1458241538.89660000	+15.67968750	-3.52001953	-2.23242188	+36.05712891	-30.62988281	-87.29736328	+4396	+15.53466797	-1.60839844	-2.68066406	+15.57861328	-52.99804688	-11.20605469	+3792	+13.51318359	-6.08642578	-4.35937500	+41.66015625	-17.73193359	-58.16162109	+3052
+1458241538.90080000	+15.73242188	-3.49804688	-2.24121094	+35.63964844	-30.89355469	-87.29736328	+4432	+15.58740234	-1.56005859	-2.68945313	+15.79833984	-53.15185547	-11.60156250	+3812	+13.57910156	-6.01611328	-4.37695313	+41.57226563	-18.10546875	-58.29345703	+3080
+1458241538.90500000	+15.78076172	-3.47167969	-2.25000000	+35.22216797	-31.17919922	-87.27539063	+4464	+15.64013672	-1.51611328	-2.70263672	+15.99609375	-53.30566406	-11.99707031	+3832	+13.65380859	-5.95019531	-4.37695313	+41.52832031	-18.54492188	-58.49121094	+3104
+1458241538.90910010	+15.82910156	-3.44531250	-2.25439453	+34.84863281	-31.53076172	-87.29736328	+4496	+15.69287109	-1.46337891	-2.71142578	+16.25976563	-53.50341797	-12.39257813	+3852	+13.72851563	-5.87548828	-4.37695313	+41.55029297	-19.05029297	-58.73291016	+3128
+1458241538.91330000	+15.87744141	-3.42773438	-2.25439453	+34.40917969	-31.86035156	-87.34130859	+4528	+15.74560547	-1.42382813	-2.71582031	+16.52343750	-53.70117188	-12.85400391	+3872	+13.80761719	-5.80517578	-4.37255859	+41.55029297	-19.53369141	-58.97460938	+3148
+1458241538.91750000	+15.92138672	-3.41015625	-2.25878906	+33.96972656	-32.16796875	-87.38525391	+4552	+15.78955078	-1.37988281	-2.72460938	+16.78710938	-53.89892578	-13.33740234	+3892	+13.88671875	-5.73486328	-4.36816406	+41.55029297	-20.03906250	-59.23828125	+3164
+1458241538.92160010	+15.96533203	-3.38818359	-2.26318359	+33.57421875	-32.49755859	-87.40722656	+4580	+15.84228516	-1.32714844	-2.72900391	+17.13867188	-54.09667969	-13.79882813	+3916	+13.96582031	-5.66015625	-4.36376953	+41.61621094	-20.58837891	-59.47998047	+3180
+1458241538.92580010	+16.01367188	-3.37500000	-2.26757813	+33.13476563	-32.80517578	-87.42919922	+4604	+15.89062500	-1.28759766	-2.73339844	+17.44628906	-54.29443359	-14.32617188	+3940	+14.04052734	-5.59863281	-4.35498047	+41.59423828	-21.11572266	-59.74365234	+3188
+1458241538.93000010	+16.04882813	-3.35742188	-2.27197266	+32.67333984	-33.09082031	-87.42919922	+4628	+15.93457031	-1.24804688	-2.74218750	+17.79785156	-54.44824219	-14.87548828	+3960	+14.11523438	-5.53271484	-4.35498047	+41.57226563	-21.59912109	-59.94140625	+3192
+1458241538.93409990	+16.08837891	-3.33984375	-2.26757813	+32.29980469	-33.46435547	-87.51708984	+4652	+15.98291016	-1.20410156	-2.74218750	+18.23730469	-54.68994141	-15.51269531	+3984	+14.18115234	-5.46240234	-4.34619141	+41.61621094	-22.14843750	-60.24902344	+3200
+1458241538.93829990	+16.12792969	-3.32226563	-2.25878906	+31.88232422	-33.83789063	-87.62695313	+4676	+16.02685547	-1.16015625	-2.74218750	+18.69873047	-54.95361328	-16.17187500	+4008	+14.24707031	-5.40527344	-4.33740234	+41.61621094	-22.69775391	-60.57861328	+3204
+1458241538.94250010	+16.16308594	-3.30029297	-2.24560547	+31.50878906	-34.25537109	-87.75878906	+4704	+16.06640625	-1.11621094	-2.73779297	+19.20410156	-55.19531250	-16.87500000	+4032	+14.30859375	-5.34375000	-4.34179688	+41.59423828	-23.18115234	-60.82031250	+3200
+1458241538.94660000	+16.19824219	-3.27832031	-2.21044922	+31.24511719	-34.80468750	-88.04443359	+4732	+16.11474609	-1.06347656	-2.72460938	+19.79736328	-55.52490234	-17.64404297	+4060	+14.36572266	-5.28662109	-4.33300781	+41.61621094	-23.68652344	-61.19384766	+3204
+1458241538.95079990	+16.23779297	-3.24755859	-2.17089844	+31.02539063	-35.31005859	-88.35205078	+4764	+16.16308594	-1.01513672	-2.70703125	+20.47851563	-55.85449219	-18.50097656	+4088	+14.41845703	-5.25146484	-4.32861328	+41.55029297	-24.14794922	-61.58935547	+3204
+1458241538.95499990	+16.26855469	-3.21679688	-2.13134766	+30.80566406	-35.83740234	-88.65966797	+4800	+16.20703125	-0.96240234	-2.68945313	+21.24755859	-56.16210938	-19.44580078	+4116	+14.46679688	-5.21191406	-4.33740234	+41.48437500	-24.54345703	-61.91894531	+3200
+1458241538.96330000	+16.33447266	-3.14648438	-2.03906250	+30.45410156	-37.00195313	-89.36279297	+4884	+16.29931641	-0.85253906	-2.63671875	+22.98339844	-56.88720703	-21.53320313	+4180	+14.55468750	-5.14160156	-4.34619141	+41.37451172	-25.35644531	-62.73193359	+3212
+1458241538.96740010	+16.35644531	-3.11132813	-1.98632813	+30.30029297	-37.59521484	-89.71435547	+4928	+16.33886719	-0.79980469	-2.61035156	+23.92822266	-57.21679688	-22.65380859	+4212	+14.58984375	-5.11083984	-4.35937500	+41.28662109	-25.68603516	-63.10546875	+3224
+1458241538.97160010	+16.38281250	-3.06738281	-1.91601563	+30.27832031	-38.32031250	-90.21972656	+4980	+16.37841797	-0.73828125	-2.57958984	+24.98291016	-57.61230469	-23.88427734	+4244	+14.62060547	-5.07128906	-4.35937500	+41.28662109	-26.08154297	-63.56689453	+3236
+1458241538.97580000	+16.40917969	-3.02343750	-1.84130859	+30.23437500	-39.06738281	-90.72509766	+5032	+16.42236328	-0.68115234	-2.54003906	+26.10351563	-57.98583984	-25.20263672	+4276	+14.65136719	-5.04492188	-4.36376953	+41.24267578	-26.45507813	-64.07226563	+3256
+1458241538.97989990	+16.43115234	-2.97949219	-1.77099609	+30.19042969	-39.79248047	-91.23046875	+5088	+16.46191406	-0.61962891	-2.50048828	+27.29003906	-58.38134766	-26.58691406	+4308	+14.68652344	-5.02294922	-4.36816406	+41.24267578	-26.82861328	-64.62158203	+3280
+1458241538.98410010	+16.45751953	-2.93115234	-1.69189453	+30.21240234	-40.58349609	-91.75781250	+5144	+16.51025391	-0.55810547	-2.46093750	+28.49853516	-58.75488281	-27.97119141	+4340	+14.72607422	-4.99218750	-4.36376953	+41.26464844	-27.24609375	-65.17089844	+3312
+1458241538.99239990	+16.49707031	-2.85205078	-1.55126953	+30.14648438	-42.07763672	-92.79052734	+5260	+16.58935547	-0.45263672	-2.37744141	+31.06933594	-59.41406250	-31.04736328	+4404	+14.79638672	-4.94824219	-4.35937500	+41.30859375	-28.03710938	-66.37939453	+3380
+1458241539.00079990	+16.53222656	-2.77734375	-1.41943359	+29.97070313	-43.54980469	-93.69140625	+5372	+16.65966797	-0.34277344	-2.30712891	+33.70605469	-59.91943359	-34.14550781	+4464	+14.87109375	-4.87792969	-4.34179688	+41.55029297	-28.95996094	-67.54394531	+3464
+1458241539.00910000	+16.55859375	-2.72021484	-1.30078125	+29.68505859	-45.02197266	-94.50439453	+5476	+16.72119141	-0.24169922	-2.24121094	+36.27685547	-60.35888672	-37.26562500	+4520	+14.96337891	-4.79443359	-4.30224609	+41.90185547	-30.05859375	-68.86230469	+3556
+1458241539.01740000	+16.58056641	-2.68945313	-1.19531250	+29.20166016	-46.45019531	-95.20751953	+5572	+16.78271484	-0.16259766	-2.17529297	+38.82568359	-60.73242188	-40.49560547	+4572	+15.05566406	-4.71972656	-4.24072266	+42.34130859	-31.28906250	-70.29052734	+3644
+1458241539.02580000	+16.60693359	-2.67626953	-1.13818359	+28.38867188	-47.68066406	-95.51513672	+5648	+16.83984375	-0.08789063	-2.13574219	+41.08886719	-60.84228516	-43.39599609	+4616	+15.16992188	-4.62304688	-4.17919922	+42.84667969	-32.65136719	-71.54296875	+3720
+1458241539.03410010	+16.61572266	-2.67626953	-1.07666016	+27.44384766	-48.95507813	-95.73486328	+5716	+16.87500000	-0.02197266	-2.09619141	+43.24218750	-60.93017578	-46.20849609	+4664	+15.27099609	-4.52636719	-4.11767578	+43.37402344	-34.01367188	-72.75146484	+3784
+1458241539.03819990	+16.62011719	-2.68066406	-1.05029297	+26.91650391	-49.59228516	-95.75683594	+5744	+16.89257813	+0.00439453	-2.08300781	+44.20898438	-60.90820313	-47.50488281	+4684	+15.31933594	-4.47802734	-4.09130859	+43.63769531	-34.71679688	-73.30078125	+3804
+1458241539.04660010	+16.63330078	-2.68945313	-0.99755859	+25.75195313	-50.86669922	-95.66894531	+5796	+16.93652344	+0.06152344	-2.03466797	+46.20849609	-60.99609375	-50.18554688	+4732	+15.42041016	-4.37695313	-4.01660156	+44.18701172	-36.18896484	-74.48730469	+3840
+1458241539.05489990	+16.63769531	-2.70703125	-0.94042969	+24.49951172	-52.20703125	-95.49316406	+5844	+16.97607422	+0.10546875	-1.97314453	+48.14208984	-61.04003906	-52.84423828	+4780	+15.51269531	-4.29785156	-3.95507813	+44.69238281	-37.48535156	-75.58593750	+3860
+1458241539.06320000	+16.64648438	-2.70703125	-0.87890625	+23.20312500	-53.45947266	-94.98779297	+5884	+17.01562500	+0.16699219	-1.92919922	+49.76806641	-60.93017578	-54.97558594	+4828	+15.59179688	-4.21875000	-3.91992188	+45.08789063	-38.67187500	-76.44287109	+3868
+1458241539.07160000	+16.64208984	-2.69384766	-0.78662109	+21.97265625	-54.95361328	-94.48242188	+5932	+17.04638672	+0.23291016	-1.84570313	+51.63574219	-61.04003906	-57.34863281	+4884	+15.64453125	-4.13964844	-3.88916016	+45.46142578	-39.70458984	-77.27783203	+3876
+1458241539.07990000	+16.64208984	-2.67187500	-0.67236328	+20.78613281	-56.53564453	-93.88916016	+5988	+17.08154297	+0.29882813	-1.74023438	+53.56933594	-61.19384766	-59.78759766	+4944	+15.69726563	-4.09130859	-3.85839844	+45.79101563	-40.62744141	-78.17871094	+3888
+1458241539.08820010	+16.64208984	-2.63232422	-0.55810547	+19.53369141	-58.02978516	-93.05419922	+6048	+17.12109375	+0.37792969	-1.62158203	+55.50292969	-61.36962891	-62.07275391	+5004	+15.74560547	-4.04296875	-3.83642578	+46.12060547	-41.41845703	-78.96972656	+3912
+1458241539.09660010	+16.63330078	-2.58837891	-0.43066406	+18.21533203	-59.58984375	-92.04345703	+6116	+17.14306641	+0.46582031	-1.49853516	+57.45849609	-61.63330078	-64.29199219	+5064	+15.78076172	-4.00341797	-3.82324219	+46.38427734	-42.09960938	-79.67285156	+3952
+1458241539.10069990	+16.62890625	-2.56640625	-0.36914063	+17.44628906	-60.29296875	-91.38427734	+6152	+17.15625000	+0.50097656	-1.43701172	+58.38134766	-61.78710938	-65.34667969	+5096	+15.79833984	-3.98583984	-3.82324219	+46.47216797	-42.42919922	-79.98046875	+3976
+1458241539.10910010	+16.61572266	-2.52246094	-0.24609375	+15.86425781	-61.76513672	-89.95605469	+6224	+17.17382813	+0.58007813	-1.30078125	+60.35888672	-62.18261719	-67.56591797	+5156	+15.83349609	-3.94628906	-3.80566406	+46.73583984	-43.17626953	-80.66162109	+4036
+1458241539.11739990	+16.60693359	-2.50927734	-0.13623047	+13.88671875	-63.12744141	-88.24218750	+6288	+17.18261719	+0.63720703	-1.16455078	+62.18261719	-62.60009766	-69.69726563	+5208	+15.87304688	-3.91113281	-3.77929688	+47.06542969	-43.98925781	-81.40869141	+4108
+1458241539.12570000	+16.59375000	-2.50048828	-0.05273438	+11.60156250	-64.22607422	-86.08886719	+6352	+17.19580078	+0.69433594	-1.05029297	+63.98437500	-63.03955078	-71.69677734	+5252	+15.91699219	-3.86279297	-3.77050781	+47.28515625	-44.84619141	-81.82617188	+4184
+1458241539.13400010	+16.57617188	-2.50048828	-0.00439453	+8.92089844	-65.12695313	-83.56201172	+6404	+17.19140625	+0.72509766	-0.97119141	+65.36865234	-63.41308594	-73.32275391	+5292	+15.96972656	-3.81005859	-3.75292969	+47.52685547	-45.81298828	-82.26562500	+4252
+1458241539.13820000	+16.56298828	-2.51806641	+0.01318359	+7.42675781	-65.54443359	-82.17773438	+6428	+17.18261719	+0.73388672	-0.92724609	+66.09375000	-63.61083984	-74.22363281	+5308	+15.98730469	-3.77929688	-3.73974609	+47.68066406	-46.36230469	-82.44140625	+4284
+1458241539.14650010	+16.54541016	-2.55322266	+0.03076172	+4.30664063	-66.18164063	-79.32128906	+6468	+17.17822266	+0.75146484	-0.87890625	+67.25830078	-63.94042969	-75.65185547	+5340	+16.04003906	-3.70898438	-3.71337891	+47.98828125	-47.54882813	-82.81494141	+4336
+1458241539.15490010	+16.52343750	-2.60156250	+0.03076172	+1.14257813	-66.66503906	-76.48681641	+6504	+17.16943359	+0.75585938	-0.83496094	+68.37890625	-64.20410156	-77.08007813	+5364	+16.08398438	-3.65185547	-3.68701172	+48.25195313	-48.69140625	-83.21044922	+4372
+1458241539.15899990	+16.51025391	-2.62353516	+0.02197266	-0.43945313	-66.84082031	-75.05859375	+6520	+17.16064453	+0.75146484	-0.82617188	+68.81835938	-64.29199219	-77.69531250	+5372	+16.11035156	-3.62109375	-3.67382813	+48.40576172	-49.26269531	-83.36425781	+4388
+1458241539.16739990	+16.48388672	-2.66308594	+0.00000000	-3.42773438	-67.14843750	-72.35595703	+6548	+17.14746094	+0.76025391	-0.81298828	+69.78515625	-64.44580078	-78.92578125	+5396	+16.14990234	-3.55078125	-3.65625000	+48.69140625	-50.31738281	-83.64990234	+4400
+1458241539.17569990	+16.45312500	-2.69384766	-0.00439453	-6.15234375	-67.60986328	-69.93896484	+6564	+17.12548828	+0.77343750	-0.78222656	+70.97167969	-64.62158203	-80.39794922	+5424	+16.17626953	-3.49804688	-3.62548828	+49.06494141	-51.28417969	-84.15527344	+4408
+1458241539.17989990	+16.44433594	-2.70263672	-0.00439453	-7.31689453	-67.78564453	-68.92822266	+6572	+17.12109375	+0.78662109	-0.76904297	+71.60888672	-64.70947266	-81.16699219	+5436	+16.18945313	-3.46728516	-3.61230469	+49.30664063	-51.70166016	-84.44091797	+4408
+1458241539.19230010	+16.42236328	-2.69824219	+0.02197266	-10.21728516	-68.59863281	-66.33544922	+6596	+17.11669922	+0.82617188	-0.71191406	+73.65234375	-64.92919922	-83.56201172	+5480	+16.22900391	-3.41894531	-3.58154297	+49.96582031	-52.62451172	-85.49560547	+4412
+1458241539.20070000	+16.40917969	-2.66748047	+0.06152344	-11.66748047	-69.23583984	-65.03906250	+6620	+17.10791016	+0.86572266	-0.65478516	+75.30029297	-65.12695313	-85.42968750	+5512	+16.24658203	-3.39257813	-3.55517578	+50.47119141	-52.97607422	-86.39648438	+4416
+1458241539.20479990	+16.40039063	-2.64111328	+0.09667969	-12.10693359	-69.63134766	-64.62158203	+6632	+17.11230469	+0.88330078	-0.61523438	+76.24511719	-65.28076172	-86.48437500	+5528	+16.25097656	-3.37500000	-3.54199219	+50.77880859	-53.06396484	-86.83593750	+4420
+1458241539.21320010	+16.39599609	-2.58398438	+0.18017578	-12.87597656	-70.55419922	-63.94042969	+6668	+17.11669922	+0.93603516	-0.53173828	+78.31054688	-65.58837891	-88.72558594	+5560	+16.25976563	-3.36181641	-3.52880859	+51.24023438	-53.12988281	-87.78076172	+4436
+1458241539.22149990	+16.40478516	-2.52246094	+0.25488281	-13.18359375	-71.38916016	-63.67675781	+6696	+17.12988281	+0.98437500	-0.45263672	+80.26611328	-65.93994141	-90.83496094	+5588	+16.27734375	-3.35302734	-3.48925781	+51.85546875	-53.17382813	-88.90136719	+4468
+1458241539.22980000	+16.41357422	-2.45214844	+0.32080078	-13.05175781	-72.09228516	-63.87451172	+6728	+17.13867188	+1.01953125	-0.37353516	+82.15576172	-66.35742188	-92.94433594	+5612	+16.29052734	-3.33105469	-3.46289063	+52.38281250	-53.10791016	-89.84619141	+4512
+1458241539.23819990	+16.40917969	-2.39062500	+0.38671875	-12.70019531	-72.83935547	-64.31396484	+6756	+17.14306641	+1.05908203	-0.29443359	+84.19921875	-66.81884766	-95.09765625	+5636	+16.29052734	-3.30468750	-3.44970703	+52.66845703	-52.95410156	-90.39550781	+4556
+1458241539.24650000	+16.42675781	-2.33789063	+0.43066406	-12.04101563	-73.38867188	-65.12695313	+6776	+17.14746094	+1.08544922	-0.24609375	+85.82519531	-67.36816406	-96.83349609	+5652	+16.30810547	-3.27392578	-3.42773438	+52.97607422	-52.97607422	-90.96679688	+4608
+1458241539.25480010	+16.43115234	-2.32031250	+0.44384766	-11.40380859	-73.76220703	-66.07177734	+6780	+17.14746094	+1.08984375	-0.20654297	+87.31933594	-67.93945313	-98.48144531	+5668	+16.32128906	-3.23876953	-3.40576172	+53.19580078	-53.06396484	-91.45019531	+4656
+1458241539.26320000	+16.43554688	-2.31152344	+0.42187500	-10.67871094	-73.82812500	-67.12646484	+6780	+17.13427734	+1.09423828	-0.20214844	+88.37402344	-68.53271484	-99.58007813	+5684	+16.33447266	-3.19042969	-3.39697266	+53.19580078	-53.15185547	-91.49414063	+4696
+1458241539.27150010	+16.43554688	-2.29833984	+0.39111328	-9.79980469	-73.87207031	-68.29101563	+6780	+17.12109375	+1.08105469	-0.20214844	+89.34082031	-69.16992188	-100.65673828	+5700	+16.33447266	-3.13769531	-3.40136719	+53.06396484	-53.30566406	-91.31835938	+4724
+1458241539.27979990	+16.43554688	-2.31591797	+0.35595703	-9.20654297	-73.91601563	-69.25781250	+6772	+17.09472656	+1.06787109	-0.20214844	+90.39550781	-69.82910156	-101.75537109	+5720	+16.33886719	-3.08496094	-3.40576172	+52.88818359	-53.48144531	-91.12060547	+4740
+1458241539.28810000	+16.44433594	-2.32910156	+0.30322266	-8.61328125	-73.78417969	-70.13671875	+6764	+17.07714844	+1.05468750	-0.21533203	+91.31835938	-70.51025391	-102.70019531	+5744	+16.35205078	-3.03662109	-3.39257813	+52.80029297	-53.72314453	-91.03271484	+4744
+1458241539.29650000	+16.43554688	-2.32470703	+0.26806641	-7.95410156	-73.82812500	-71.01562500	+6748	+17.05957031	+1.03710938	-0.21533203	+92.43896484	-71.14746094	-103.82080078	+5764	+16.35644531	-2.99267578	-3.39257813	+52.64648438	-53.87695313	-90.81298828	+4736
+1458241539.30060010	+16.43554688	-2.32031250	+0.25927734	-7.62451172	-73.87207031	-71.41113281	+6740	+17.04638672	+1.03271484	-0.21972656	+92.94433594	-71.47705078	-104.28222656	+5772	+16.35644531	-2.97509766	-3.39697266	+52.53662109	-53.94287109	-90.70312500	+4732
+1458241539.30900000	+16.43554688	-2.31152344	+0.25927734	-7.09716797	-74.11376953	-72.07031250	+6716	+17.02880859	+1.02832031	-0.18896484	+94.89990234	-72.15820313	-106.23779297	+5796	+16.35644531	-2.93994141	-3.39697266	+52.42675781	-54.03076172	-90.57128906	+4716
+1458241539.31730010	+16.43115234	-2.28076172	+0.28125000	-6.45996094	-74.55322266	-72.70751953	+6704	+17.02441406	+1.04150391	-0.14062500	+97.44873047	-72.79541016	-108.65478516	+5816	+16.35644531	-2.91796875	-3.38378906	+52.47070313	-54.09667969	-90.74707031	+4704
+1458241539.32559990	+16.43554688	-2.23681641	+0.33398438	-5.84472656	-75.10253906	-73.25683594	+6696	+17.02441406	+1.06347656	-0.09228516	+99.95361328	-73.43261719	-110.98388672	+5832	+16.36083984	-2.90478516	-3.36621094	+52.62451172	-54.09667969	-91.07666016	+4692
+1458241539.33400010	+16.43115234	-2.18408203	+0.39990234	-5.11962891	-75.73974609	-73.87207031	+6692	+17.02001953	+1.08544922	-0.03076172	+103.16162109	-74.02587891	-114.03808594	+5844	+16.36083984	-2.90039063	-3.34863281	+52.80029297	-54.00878906	-91.42822266	+4688
+1458241539.34229990	+16.42236328	-2.13574219	+0.47460938	-4.50439453	-76.44287109	-74.44335938	+6692	+17.02001953	+1.11621094	+0.03955078	+106.76513672	-74.59716797	-117.46582031	+5852	+16.35644531	-2.89599609	-3.32226563	+53.02001953	-53.92089844	-91.88964844	+4692
+1458241539.35060000	+16.41796875	-2.08740234	+0.54931641	-3.84521484	-77.18994141	-75.08056641	+6692	+17.02001953	+1.14257813	+0.12304688	+111.20361328	-75.10253906	-121.79443359	+5860	+16.35644531	-2.89160156	-3.29150391	+53.32763672	-53.87695313	-92.46093750	+4708
+1458241539.35890010	+16.40917969	-2.03906250	+0.61083984	-2.85644531	-77.80517578	-76.13525391	+6688	+17.01562500	+1.16015625	+0.16699219	+115.07080078	-75.67382813	-125.57373047	+5856	+16.35205078	-2.88281250	-3.25634766	+53.61328125	-53.83300781	-93.01025391	+4728
+1458241539.36730000	+16.40039063	-2.01269531	+0.63720703	-1.80175781	-78.20068359	-77.40966797	+6676	+17.00683594	+1.17333984	+0.19775391	+119.28955078	-76.26708984	-129.81445313	+5848	+16.34765625	-2.86962891	-3.23437500	+53.72314453	-53.81103516	-93.27392578	+4756
+1458241539.37560010	+16.38720703	-2.01269531	+0.63720703	-0.54931641	-78.53027344	-79.07958984	+6660	+16.98925781	+1.17333984	+0.25488281	+124.98046875	-76.68457031	-135.65917969	+5844	+16.33886719	-2.85205078	-3.21679688	+53.70117188	-53.85498047	-93.31787109	+4780
+1458241539.38389990	+16.38281250	-2.02587891	+0.61083984	+1.14257813	-78.64013672	-81.25488281	+6644	+16.98046875	+1.16015625	+0.25048828	+129.85839844	-77.25585938	-140.77880859	+5832	+16.33007813	-2.82128906	-3.20800781	+53.56933594	-54.00878906	-93.18603516	+4804
+1458241539.39229990	+16.37841797	-2.04345703	+0.57128906	+3.60351563	-78.66210938	-84.24316406	+6628	+16.96289063	+1.13378906	+0.24609375	+135.41748047	-77.67333984	-146.68945313	+5824	+16.32568359	-2.79492188	-3.20361328	+53.23974609	-54.16259766	-92.81250000	+4812
+1458241539.40060000	+16.36962891	-2.07421875	+0.52294922	+6.45996094	-78.61816406	-87.69287109	+6616	+16.94531250	+1.10302734	+0.24609375	+141.52587891	-77.95898438	-153.25927734	+5820	+16.31689453	-2.76416016	-3.21240234	+52.80029297	-54.29443359	-92.28515625	+4816
+1458241539.40890000	+16.36083984	-2.10058594	+0.48339844	+9.71191406	-78.61816406	-91.47216797	+6596	+16.93652344	+1.07226563	+0.23730469	+147.70019531	-78.13476563	-159.91699219	+5820	+16.30371094	-2.72460938	-3.22119141	+52.27294922	-54.47021484	-91.60400391	+4812
+1458241539.41310000	+16.35644531	-2.10937500	+0.46582031	+11.66748047	-78.61816406	-93.62548828	+6584	+16.92773438	+1.05908203	+0.23291016	+150.75439453	-78.15673828	-163.21289063	+5820	+16.29931641	-2.70263672	-3.22119141	+52.00927734	-54.53613281	-91.27441406	+4804
+1458241539.42140010	+16.35644531	-2.11816406	+0.45703125	+16.12792969	-78.68408203	-98.43750000	+6556	+16.92773438	+1.02832031	+0.23291016	+156.62109375	-78.04687500	-169.58496094	+5824	+16.28613281	-2.66748047	-3.22558594	+51.41601563	-54.66796875	-90.61523438	+4784
+1458241539.42969990	+16.35205078	-2.10937500	+0.46582031	+21.04980469	-78.72802734	-103.57910156	+6532	+16.92773438	+1.00195313	+0.24609375	+162.04833984	-77.73925781	-175.47363281	+5832	+16.27734375	-2.64111328	-3.22998047	+50.91064453	-54.68994141	-90.04394531	+4756
+1458241539.43810010	+16.34765625	-2.07861328	+0.49658203	+26.58691406	-78.79394531	-109.07226563	+6520	+16.92773438	+0.99755859	+0.27246094	+166.79443359	-77.43164063	+179.42871094	+5832	+16.26416016	-2.62353516	-3.22119141	+50.55908203	-54.60205078	-89.73632813	+4724
+1458241539.44639990	+16.34765625	-2.03906250	+0.56250000	+32.51953125	-78.94775391	-114.91699219	+6512	+16.94091797	+0.99755859	+0.31201172	+170.96923828	-76.94824219	+174.94628906	+5836	+16.24658203	-2.61035156	-3.20800781	+50.36132813	-54.47021484	-89.67041016	+4700
+1458241539.45470000	+16.34326172	-1.98193359	+0.62841797	+38.71582031	-78.94775391	-120.84960938	+6512	+16.94970703	+1.00634766	+0.35156250	+174.39697266	-76.48681641	+171.25488281	+5836	+16.23339844	-2.61035156	-3.19042969	+50.27343750	-54.29443359	-89.78027344	+4680
+1458241539.46310000	+16.34326172	-1.94238281	+0.66357422	+42.23144531	-78.83789063	-124.10156250	+6504	+16.95410156	+1.02392578	+0.38232422	+177.27539063	-76.17919922	+168.15673828	+5840	+16.22460938	-2.60595703	-3.18164063	+50.18554688	-54.07470703	-89.84619141	+4668
+1458241539.47140000	+16.34765625	-1.88964844	+0.70312500	+46.73583984	-78.66210938	-128.23242188	+6500	+16.96289063	+1.03271484	+0.41748047	+179.82421875	-75.84960938	+165.41015625	+5840	+16.20703125	-2.60156250	-3.17285156	+50.07568359	-53.83300781	-89.84619141	+4668
+1458241539.47970010	+16.34765625	-1.85009766	+0.73828125	+50.97656250	-78.44238281	-132.12158203	+6496	+16.96728516	+1.04589844	+0.43505859	-177.89062500	-75.60791016	+162.92724609	+5840	+16.18505859	-2.59716797	-3.16406250	+49.92187500	-53.67919922	-89.80224609	+4672
+1458241539.48810010	+16.34765625	-1.81933594	+0.74707031	+54.25048828	-78.09082031	-135.04394531	+6484	+16.96728516	+1.05029297	+0.43945313	-175.82519531	-75.45410156	+160.68603516	+5844	+16.17187500	-2.57958984	-3.16406250	+49.65820313	-53.56933594	-89.51660156	+4684
+1458241539.49219990	+16.34765625	-1.81054688	+0.74267578	+55.32714844	-77.91503906	-135.98876953	+6476	+16.96728516	+1.04150391	+0.43505859	-174.92431641	-75.43212891	+159.63134766	+5844	+16.16748047	-2.57519531	-3.16406250	+49.48242188	-53.52539063	-89.31884766	+4688
+1458241539.50050000	+16.34326172	-1.81054688	+0.70751953	+56.51367188	-77.51953125	-136.97753906	+6468	+16.95849609	+1.02832031	+0.41308594	-173.05664063	-75.45410156	+157.56591797	+5848	+16.15429688	-2.55322266	-3.18164063	+49.04296875	-53.50341797	-88.68164063	+4700
+1458241539.50889990	+16.33886719	-1.84130859	+0.65478516	+56.86523438	-77.18994141	-137.28515625	+6460	+16.94970703	+1.00195313	+0.39990234	-171.43066406	-75.38818359	+155.74218750	+5856	+16.13671875	-2.52685547	-3.19921875	+48.44970703	-53.54736328	-87.91259766	+4704
+1458241539.51720000	+16.33447266	-1.87646484	+0.60205078	+56.93115234	-76.92626953	-137.41699219	+6456	+16.94091797	+0.96679688	+0.38671875	-170.02441406	-75.32226563	+154.09423828	+5864	+16.12353516	-2.50048828	-3.22119141	+47.85644531	-53.65722656	-87.07763672	+4700
+1458241539.52140000	+16.33007813	-1.89843750	+0.57128906	+56.79931641	-76.81640625	-137.35107422	+6452	+16.93212891	+0.95361328	+0.36914063	-169.27734375	-75.32226563	+153.28125000	+5872	+16.11914063	-2.48291016	-3.23437500	+47.52685547	-53.74511719	-86.63818359	+4696
+1458241539.52970000	+16.32128906	-1.92919922	+0.50976563	+56.42578125	-76.61865234	-137.08740234	+6440	+16.91894531	+0.92285156	+0.33837891	-168.13476563	-75.32226563	+151.98486328	+5880	+16.11474609	-2.45654297	-3.26074219	+46.86767578	-53.87695313	-85.78125000	+4676
+1458241539.53800010	+16.31250000	-1.95556641	+0.46582031	+56.35986328	-76.53076172	-137.19726563	+6428	+16.90576172	+0.90527344	+0.33398438	-167.23388672	-75.12451172	+151.04003906	+5888	+16.10156250	-2.43457031	-3.28271484	+46.31835938	-54.00878906	-85.07812500	+4652
+1458241539.54640010	+16.30371094	-1.97314453	+0.43505859	+56.66748047	-76.55273438	-137.68066406	+6408	+16.89697266	+0.89648438	+0.32519531	-166.50878906	-74.94873047	+150.29296875	+5892	+16.08837891	-2.41259766	-3.30468750	+45.90087891	-54.11865234	-84.61669922	+4616
+1458241539.55469990	+16.29492188	-1.95996094	+0.42187500	+57.54638672	-76.59667969	-138.62548828	+6384	+16.89697266	+0.90527344	+0.31640625	-165.93750000	-74.72900391	+149.78759766	+5892	+16.08398438	-2.40380859	-3.31787109	+45.65917969	-54.16259766	-84.46289063	+4580
+1458241539.56300000	+16.29492188	-1.93359375	+0.42626953	+59.08447266	-76.72851563	-140.18554688	+6360	+16.89697266	+0.92724609	+0.31201172	-165.52001953	-74.48730469	+149.50195313	+5892	+16.08398438	-2.40380859	-3.33105469	+45.61523438	-54.16259766	-84.57275391	+4548
+1458241539.57139990	+16.29052734	-1.87646484	+0.43505859	+61.23779297	-76.88232422	-142.33886719	+6344	+16.89697266	+0.96240234	+0.30322266	-165.19042969	-74.17968750	+149.37011719	+5888	+16.07958984	-2.39941406	-3.34423828	+45.65917969	-54.09667969	-84.77050781	+4520
+1458241539.57970000	+16.29052734	-1.81494141	+0.45703125	+63.89648438	-77.01416016	-144.93164063	+6328	+16.89697266	+1.00195313	+0.30322266	-164.99267578	-73.80615234	+149.32617188	+5884	+16.07080078	-2.39941406	-3.36181641	+45.76904297	-54.00878906	-85.07812500	+4500
+1458241539.58800010	+16.29492188	-1.73144531	+0.47900391	+67.23632813	-77.10205078	-148.18359375	+6312	+16.90136719	+1.05029297	+0.28125000	-164.75097656	-73.47656250	+149.28222656	+5876	+16.07080078	-2.39501953	-3.37500000	+45.94482422	-53.89892578	-85.49560547	+4488
+1458241539.59629990	+16.30371094	-1.66113281	+0.47460938	+69.74121094	-77.03613281	-150.60058594	+6292	+16.90576172	+1.10302734	+0.24609375	-164.68505859	-73.19091797	+149.39208984	+5864	+16.06640625	-2.38623047	-3.40576172	+46.20849609	-53.72314453	-86.04492188	+4488
+1458241539.60470010	+16.31250000	-1.61718750	+0.44824219	+71.36718750	-76.88232422	-152.27050781	+6264	+16.90576172	+1.14697266	+0.20214844	-164.53125000	-72.99316406	+149.37011719	+5856	+16.06201172	-2.36425781	-3.44970703	+46.40625000	-53.52539063	-86.44042969	+4496
+1458241539.61299990	+16.31689453	-1.58642578	+0.39550781	+72.20214844	-76.66259766	-153.17138672	+6240	+16.89697266	+1.18212891	+0.13183594	-164.35546875	-72.88330078	+149.23828125	+5848	+16.05322266	-2.32470703	-3.51562500	+46.45019531	-53.32763672	-86.63818359	+4512
+1458241539.62130000	+16.33447266	-1.57324219	+0.30761719	+71.82861328	-76.35498047	-152.92968750	+6212	+16.89257813	+1.20849609	+0.04833984	-164.22363281	-72.92724609	+149.10644531	+5836	+16.05322266	-2.28955078	-3.58593750	+46.31835938	-53.21777344	-86.52832031	+4516
+1458241539.62550000	+16.33886719	-1.57324219	+0.25488281	+71.30126953	-76.17919922	-152.49023438	+6200	+16.89257813	+1.22607422	+0.00000000	-164.09179688	-72.97119141	+148.97460938	+5832	+16.05761719	-2.26318359	-3.62988281	+46.18652344	-53.15185547	-86.33056641	+4520
+1458241539.63380000	+16.34765625	-1.56884766	+0.13183594	+69.89501953	-75.78369141	-151.21582031	+6176	+16.88378906	+1.26123047	-0.09667969	-163.82812500	-73.16894531	+148.73291016	+5828	+16.05322266	-2.21484375	-3.71777344	+45.83496094	-52.99804688	-85.78125000	+4516
+1458241539.64220000	+16.35644531	-1.56005859	+0.00000000	+68.13720703	-75.34423828	-149.56787109	+6152	+16.88378906	+1.28320313	-0.20654297	-163.52050781	-73.41064453	+148.38134766	+5824	+16.04882813	-2.15771484	-3.81445313	+45.39550781	-52.80029297	-85.07812500	+4500
+1458241539.65050010	+16.37402344	-1.54248047	-0.13183594	+66.35742188	-74.90478516	-147.87597656	+6128	+16.87500000	+1.31835938	-0.32958984	-163.08105469	-73.80615234	+147.94189453	+5828	+16.04443359	-2.10498047	-3.91113281	+45.00000000	-52.62451172	-84.48486328	+4472
+1458241539.65879990	+16.39599609	-1.51611328	-0.27246094	+64.59960938	-74.39941406	-146.14013672	+6104	+16.87500000	+1.35791016	-0.43505859	-162.77343750	-74.13574219	+147.67822266	+5828	+16.04443359	-2.05224609	-4.01220703	+44.67041016	-52.36083984	-83.89160156	+4436
+1458241539.66710000	+16.41796875	-1.45898438	-0.40869141	+62.95166016	-73.87207031	-144.36035156	+6080	+16.88378906	+1.41943359	-0.55371094	-162.29003906	-74.57519531	+147.30468750	+5836	+16.04443359	-1.99072266	-4.12646484	+44.36279297	-51.96533203	-83.27636719	+4400
+1458241539.68380000	+16.47949219	-1.28320313	-0.61083984	+61.72119141	-72.94921875	-142.64648438	+6028	+16.90576172	+1.57763672	-0.76464844	-161.34521484	-75.41015625	+146.75537109	+5852	+16.02685547	-1.87646484	-4.34179688	+44.27490234	-50.97656250	-82.81494141	+4316
+1458241539.69210000	+16.51464844	-1.16455078	-0.69873047	+61.65527344	-72.48779297	-142.20703125	+5996	+16.92773438	+1.68310547	-0.86132813	-160.94970703	-75.80566406	+146.68945313	+5856	+16.03125000	-1.82373047	-4.44726563	+44.47265625	-50.38330078	-82.85888672	+4280
+1458241539.70050000	+16.54980469	-1.04150391	-0.77343750	+61.89697266	-72.02636719	-142.05322266	+5968	+16.94970703	+1.78857422	-0.95800781	-160.68603516	-76.24511719	+146.73339844	+5860	+16.02685547	-1.75781250	-4.55712891	+44.75830078	-49.68017578	-82.96875000	+4260
+1458241539.70880010	+16.58496094	-0.90527344	-0.84814453	+62.31445313	-71.56494141	-142.05322266	+5936	+16.97167969	+1.90283203	-1.05908203	-160.51025391	-76.66259766	+146.88720703	+5864	+16.01806641	-1.69189453	-4.66259766	+45.08789063	-49.02099609	-83.14453125	+4240
+1458241539.71709990	+16.62011719	-0.78222656	-0.91845703	+62.86376953	-71.12548828	-142.25097656	+5900	+16.98925781	+2.01269531	-1.15576172	-160.64208984	-77.03613281	+147.28271484	+5868	+16.01806641	-1.63037109	-4.75488281	+45.46142578	-48.47167969	-83.36425781	+4228
+1458241539.72550010	+16.64648438	-0.66796875	-1.00634766	+63.14941406	-70.57617188	-142.20703125	+5864	+17.01123047	+2.11376953	-1.25683594	-161.03759766	-77.43164063	+147.91992188	+5864	+16.02246094	-1.56005859	-4.85595703	+45.72509766	-47.96630859	-83.38623047	+4220
+1458241539.73379990	+16.66845703	-0.57568359	-1.12500000	+63.01757813	-69.93896484	-141.85546875	+5828	+17.02441406	+2.21044922	-1.37988281	-161.56494141	-77.98095703	+148.62304688	+5864	+16.02685547	-1.48535156	-4.97021484	+45.87890625	-47.50488281	-83.18847656	+4212
+1458241539.74210000	+16.68164063	-0.49658203	-1.24804688	+62.81982422	-69.32373047	-141.50390625	+5792	+17.02441406	+2.29833984	-1.50732422	-162.35595703	-78.50830078	+149.56787109	+5864	+16.02246094	-1.39746094	-5.08007813	+45.92285156	-47.17529297	-82.85888672	+4192
+1458241539.75040010	+16.69482422	-0.42187500	-1.38867188	+62.57812500	-68.64257813	-141.10839844	+5752	+17.02441406	+2.38183594	-1.63037109	-163.45458984	-78.99169922	+150.75439453	+5864	+16.02246094	-1.30078125	-5.19873047	+45.96679688	-46.93359375	-82.46337891	+4164
+1458241539.75460000	+16.69482422	-0.38671875	-1.46337891	+62.38037109	-68.26904297	-140.84472656	+5732	+17.02441406	+2.42138672	-1.70068359	-164.06982422	-79.25537109	+151.43554688	+5864	+16.02685547	-1.25683594	-5.25146484	+45.98876953	-46.82373047	-82.30957031	+4144
+1458241539.76710010	+16.69482422	-0.28125000	-1.69628906	+61.89697266	-67.23632813	-140.09765625	+5672	+17.01123047	+2.54882813	-1.90722656	-166.15722656	-80.09033203	+153.69873047	+5872	+16.02685547	-1.10742188	-5.41845703	+46.03271484	-46.49414063	-81.60644531	+4068
+1458241539.77130010	+16.69482422	-0.23730469	-1.75781250	+61.91894531	-66.92871094	-140.03173828	+5652	+17.00244141	+2.59277344	-1.96875000	-166.99218750	-80.31005859	+154.59960938	+5872	+16.02246094	-1.05908203	-5.46679688	+46.09863281	-46.40625000	-81.49658203	+4040
+1458241539.77959990	+16.69482422	-0.14941406	-1.87646484	+62.22656250	-66.42333984	-140.09765625	+5604	+16.98925781	+2.69384766	-2.07421875	-168.53027344	-80.63964844	+156.35742188	+5876	+16.01806641	-0.96240234	-5.55468750	+46.31835938	-46.23046875	-81.32080078	+3972
+1458241539.78790000	+16.69921875	-0.04394531	-1.96875000	+62.81982422	-66.00585938	-140.36132813	+5556	+16.98046875	+2.79492188	-2.17529297	-170.22216797	-80.99121094	+158.22509766	+5876	+16.02685547	-0.87890625	-5.62500000	+46.69189453	-46.07666016	-81.47460938	+3900
+1458241539.79629990	+16.69921875	+0.07470703	-2.01708984	+63.94042969	-65.78613281	-141.13037109	+5504	+16.98046875	+2.90039063	-2.23242188	-171.91406250	-81.07910156	+160.13671875	+5872	+16.02246094	-0.79101563	-5.68652344	+47.24121094	-45.79101563	-81.76025391	+3836
+1458241539.80460000	+16.70361328	+0.20654297	-2.03906250	+65.30273438	-65.67626953	-142.09716797	+5452	+16.97607422	+3.01904297	-2.27636719	-173.21044922	-81.12304688	+161.74072266	+5872	+16.01806641	-0.69873047	-5.74365234	+47.85644531	-45.50537109	-82.13378906	+3784
+1458241539.80870010	+16.70800781	+0.26806641	-2.03466797	+66.09375000	-65.67626953	-142.71240234	+5424	+16.97607422	+3.08056641	-2.28955078	-173.80371094	-81.07910156	+162.48779297	+5868	+16.01806641	-0.65917969	-5.76123047	+48.22998047	-45.39550781	-82.44140625	+3760
+1458241539.81710000	+16.71679688	+0.40429688	-2.02148438	+67.80761719	-65.67626953	-144.05273438	+5372	+16.98046875	+3.19042969	-2.30273438	-174.94628906	-80.94726563	+163.85009766	+5860	+16.02246094	-0.58886719	-5.78320313	+48.97705078	-45.17578125	-83.18847656	+3716
+1458241539.82540010	+16.72998047	+0.53173828	-2.00830078	+69.34570313	-65.69824219	-145.23925781	+5320	+16.98486328	+3.30029297	-2.31591797	-176.00097656	-80.88134766	+165.16845703	+5856	+16.03125000	-0.50537109	-5.80517578	+49.74609375	-44.95605469	-83.78173828	+3688
+1458241539.83369990	+16.72998047	+0.65917969	-1.99511719	+70.77392578	-65.74218750	-146.31591797	+5268	+16.98046875	+3.41015625	-2.32031250	-176.81396484	-80.72753906	+166.26708984	+5848	+16.03125000	-0.41748047	-5.83593750	+50.42724609	-44.75830078	-84.28710938	+3676
+1458241539.83789990	+16.72998047	+0.70751953	-1.99511719	+71.36718750	-65.74218750	-146.82128906	+5240	+16.98046875	+3.45849609	-2.32031250	-177.20947266	-80.66162109	+166.77246094	+5848	+16.02685547	-0.37792969	-5.84912109	+50.66894531	-44.69238281	-84.44091797	+3668
+1458241539.84620000	+16.72558594	+0.80419922	-2.00830078	+72.26806641	-65.72021484	-147.48046875	+5184	+16.96289063	+3.55078125	-2.33789063	-177.89062500	-80.61767578	+167.69531250	+5848	+16.03564453	-0.30322266	-5.86230469	+51.13037109	-44.69238281	-84.77050781	+3656
+1458241539.85460000	+16.72119141	+0.88330078	-2.03466797	+72.86132813	-65.65429688	-147.91992188	+5132	+16.94970703	+3.62109375	-2.35546875	-178.83544922	-80.59570313	+168.77197266	+5848	+16.04003906	-0.22412109	-5.87988281	+51.50390625	-44.80224609	-84.94628906	+3640
+1458241539.86290000	+16.70800781	+0.94921875	-2.08740234	+72.92724609	-65.50048828	-147.89794922	+5088	+16.92333984	+3.70019531	-2.37744141	-179.58251953	-80.61767578	+169.73876953	+5856	+16.04882813	-0.13183594	-5.92382813	+51.59179688	-44.84619141	-84.66064453	+3628
+1458241539.87120010	+16.69042969	+0.99755859	-2.14892578	+72.79541016	-65.34667969	-147.70019531	+5052	+16.88818359	+3.77050781	-2.40820313	+179.69238281	-80.68359375	+170.63964844	+5868	+16.04882813	-0.05273438	-5.95898438	+51.59179688	-44.97802734	-84.33105469	+3600
+1458241539.87960000	+16.67285156	+1.03271484	-2.20605469	+72.55371094	-65.19287109	-147.48046875	+5024	+16.85742188	+3.82324219	-2.43017578	+179.01123047	-80.70556641	+171.43066406	+5884	+16.05322266	+0.02197266	-5.98535156	+51.54785156	-45.19775391	-84.00146484	+3560
+1458241539.88790010	+16.66406250	+1.06347656	-2.25000000	+72.42187500	-65.08300781	-147.34863281	+5000	+16.83105469	+3.88037109	-2.44335938	+178.50585938	-80.70556641	+172.08984375	+5904	+16.07080078	+0.09667969	-6.00292969	+51.52587891	-45.41748047	-83.71582031	+3512
+1458241539.89619990	+16.65087891	+1.10302734	-2.28076172	+72.44384766	-64.99511719	-147.37060547	+4984	+16.80468750	+3.94189453	-2.43896484	+178.26416016	-80.61767578	+172.50732422	+5924	+16.07958984	+0.17138672	-6.01611328	+51.56982422	-45.54931641	-83.47412109	+3464
+1458241539.90450000	+16.64208984	+1.14697266	-2.29394531	+72.55371094	-64.97314453	-147.43652344	+4972	+16.78271484	+3.99462891	-2.42138672	+178.15429688	-80.52978516	+172.72705078	+5952	+16.08398438	+0.23730469	-6.02050781	+51.63574219	-45.63720703	-83.32031250	+3412
+1458241539.91290000	+16.63769531	+1.19531250	-2.27636719	+73.01513672	-65.06103516	-147.83203125	+4968	+16.77832031	+4.04736328	-2.39501953	+178.26416016	-80.39794922	+172.72705078	+5976	+16.08837891	+0.28564453	-5.98974609	+51.94335938	-45.74707031	-83.60595703	+3364
+1458241539.91700010	+16.63769531	+1.22607422	-2.25439453	+73.45458984	-65.12695313	-148.22753906	+4972	+16.77832031	+4.07812500	-2.36865234	+178.54980469	-80.24414063	+172.50732422	+5992	+16.09716797	+0.31640625	-5.97216797	+52.18505859	-45.79101563	-83.82568359	+3348
+1458241539.92540000	+16.64208984	+1.29199219	-2.20166016	+74.37744141	-65.30273438	-149.01855469	+4976	+16.78710938	+4.13964844	-2.31152344	+179.07714844	-80.00244141	+172.13378906	+6020	+16.11474609	+0.36914063	-5.93261719	+52.62451172	-45.81298828	-84.24316406	+3320
+1458241539.93370010	+16.64648438	+1.36669922	-2.13574219	+75.43212891	-65.52246094	-149.89746094	+4988	+16.79150391	+4.20117188	-2.24560547	+179.64843750	-79.71679688	+171.69433594	+6048	+16.12353516	+0.41308594	-5.88427734	+53.17382813	-45.76904297	-84.79248047	+3304
+1458241539.93790010	+16.64648438	+1.40625000	-2.10058594	+75.93750000	-65.65429688	-150.29296875	+4992	+16.79589844	+4.22753906	-2.21484375	+179.95605469	-79.62890625	+171.47460938	+6060	+16.12353516	+0.43945313	-5.85791016	+53.45947266	-45.74707031	-85.05615234	+3304
+1458241539.94619990	+16.65527344	+1.48095703	-2.02587891	+77.05810547	-65.89599609	-151.23779297	+5000	+16.80908203	+4.28027344	-2.14013672	-179.25292969	-79.36523438	+170.79345703	+6084	+16.13232422	+0.49218750	-5.79199219	+54.00878906	-45.79101563	-85.62744141	+3324
+1458241539.95450000	+16.65966797	+1.55566406	-1.94677734	+78.13476563	-66.15966797	-152.13867188	+5008	+16.82226563	+4.33740234	-2.06542969	-178.39599609	-79.10156250	+170.06835938	+6108	+16.14550781	+0.52734375	-5.73046875	+54.47021484	-45.83496094	-86.19873047	+3352
+1458241539.96700000	+16.66406250	+1.65234375	-1.85888672	+79.16748047	-66.46728516	-152.88574219	+5012	+16.83105469	+4.40332031	-1.96875000	-177.38525391	-78.90380859	+169.21142578	+6136	+16.16748047	+0.59765625	-5.67333984	+54.79980469	-45.94482422	-86.37451172	+3404
+1458241539.97530010	+16.66406250	+1.69628906	-1.82373047	+79.45312500	-66.62109375	-153.06152344	+5008	+16.82666016	+4.43408203	-1.92041016	-176.83593750	-78.83789063	+168.70605469	+6152	+16.16748047	+0.64160156	-5.65136719	+54.77783203	-46.05468750	-86.17675781	+3432
+1458241539.97950010	+16.66845703	+1.71386719	-1.81054688	+79.45312500	-66.68701172	-153.03955078	+5008	+16.82666016	+4.44287109	-1.89843750	-176.55029297	-78.83789063	+168.44238281	+6160	+16.17626953	+0.66357422	-5.63818359	+54.71191406	-46.16455078	-86.06689453	+3444
+1458241539.98779990	+16.66845703	+1.73583984	-1.80175781	+79.23339844	-66.75292969	-152.77587891	+5004	+16.81787109	+4.46044922	-1.86328125	-176.04492188	-78.83789063	+167.95898438	+6172	+16.19384766	+0.70312500	-5.62939453	+54.49218750	-46.34033203	-85.69335938	+3460
+1458241539.99620010	+16.66845703	+1.74462891	-1.81054688	+78.75000000	-66.77490234	-152.29248047	+5004	+16.80468750	+4.47363281	-1.83691406	-175.75927734	-78.90380859	+167.67333984	+6188	+16.20703125	+0.74267578	-5.61621094	+54.22851563	-46.53808594	-85.20996094	+3460
+1458241540.00449990	+16.66406250	+1.74902344	-1.82373047	+78.11279297	-66.79687500	-151.67724609	+5008	+16.79150391	+4.47363281	-1.81494141	-175.56152344	-79.01367188	+167.43164063	+6208	+16.22021484	+0.78662109	-5.61181641	+53.89892578	-46.71386719	-84.57275391	+3448
+1458241540.00869990	+16.66845703	+1.74462891	-1.82812500	+77.80517578	-66.79687500	-151.39160156	+5012	+16.78710938	+4.46923828	-1.79736328	-175.40771484	-79.03564453	+167.25585938	+6220	+16.22021484	+0.81298828	-5.60742188	+53.67919922	-46.84570313	-84.19921875	+3436
+1458241540.01700000	+16.66845703	+1.74023438	-1.83251953	+77.18994141	-66.81884766	-150.86425781	+5024	+16.77392578	+4.46923828	-1.76220703	-174.96826172	-79.05761719	+166.79443359	+6244	+16.23339844	+0.85253906	-5.58544922	+53.34960938	-47.02148438	-83.67187500	+3408
+1458241540.02530000	+16.67724609	+1.74023438	-1.83691406	+76.64062500	-66.84082031	-150.35888672	+5036	+16.77392578	+4.47802734	-1.71386719	-174.52880859	-79.03564453	+166.33300781	+6276	+16.25537109	+0.88769531	-5.55029297	+53.17382813	-47.21923828	-83.36425781	+3376
+1458241540.03370000	+16.68164063	+1.74902344	-1.81054688	+76.48681641	-66.92871094	-150.20507813	+5056	+16.77832031	+4.49121094	-1.66113281	-174.06738281	-78.99169922	+165.89355469	+6312	+16.25537109	+0.91406250	-5.51074219	+53.23974609	-47.24121094	-83.29833984	+3348
+1458241540.03780010	+16.68603516	+1.75781250	-1.78857422	+76.53076172	-67.01660156	-150.27099609	+5064	+16.77832031	+4.50439453	-1.63476563	-173.73779297	-78.94775391	+165.60791016	+6332	+16.25537109	+0.91845703	-5.48876953	+53.28369141	-47.24121094	-83.36425781	+3336
+1458241540.05029990	+16.70361328	+1.80175781	-1.68750000	+77.27783203	-67.34619141	-150.90820313	+5104	+16.79589844	+4.53955078	-1.52050781	-172.41943359	-78.68408203	+164.37744141	+6392	+16.26416016	+0.93603516	-5.40966797	+53.63525391	-47.24121094	-83.82568359	+3332
+1458241540.05859990	+16.71679688	+1.84570313	-1.60400391	+78.17871094	-67.60986328	-151.65527344	+5128	+16.80468750	+4.57470703	-1.44580078	-171.62841797	-78.50830078	+163.69628906	+6428	+16.27294922	+0.94042969	-5.34814453	+54.00878906	-47.24121094	-84.30908203	+3348
+1458241540.06699990	+16.72558594	+1.88964844	-1.50732422	+79.18945313	-67.87353516	-152.53417969	+5148	+16.81787109	+4.60546875	-1.37988281	-170.88134766	-78.39843750	+163.03710938	+6464	+16.27734375	+0.95361328	-5.29101563	+54.33837891	-47.21923828	-84.72656250	+3380
+1458241540.07530000	+16.72998047	+1.93359375	-1.41503906	+80.28808594	-68.11523438	-153.47900391	+5164	+16.82226563	+4.62304688	-1.31396484	-170.06835938	-78.17871094	+162.26806641	+6492	+16.27294922	+0.96679688	-5.23828125	+54.66796875	-47.19726563	-85.07812500	+3424
+1458241540.08360000	+16.73437500	+1.96435547	-1.34472656	+81.10107422	-68.29101563	-154.18212891	+5172	+16.82666016	+4.63623047	-1.26123047	-169.29931641	-78.00292969	+161.47705078	+6520	+16.28173828	+0.97998047	-5.18554688	+54.90966797	-47.28515625	-85.36376953	+3480
+1458241540.08780000	+16.73437500	+1.97314453	-1.31396484	+81.45263672	-68.35693359	-154.48974609	+5176	+16.83105469	+4.64062500	-1.23046875	-168.96972656	-77.89306641	+161.10351563	+6532	+16.28613281	+0.99316406	-5.16357422	+54.99755859	-47.35107422	-85.42968750	+3508
+1458241540.09610010	+16.73876953	+1.98193359	-1.27880859	+81.80419922	-68.40087891	-154.79736328	+5176	+16.82666016	+4.64941406	-1.20410156	-168.42041016	-77.82714844	+160.51025391	+6552	+16.29931641	+1.01074219	-5.13720703	+55.01953125	-47.46093750	-85.38574219	+3560
+1458241540.10030010	+16.73437500	+1.98193359	-1.26562500	+81.87011719	-68.40087891	-154.88525391	+5176	+16.82666016	+4.64501953	-1.19091797	-168.15673828	-77.76123047	+160.18066406	+6560	+16.29931641	+1.02392578	-5.12841797	+54.97558594	-47.50488281	-85.25390625	+3580
+1458241540.10859990	+16.73437500	+1.97314453	-1.26123047	+81.78222656	-68.35693359	-154.86328125	+5180	+16.82226563	+4.64062500	-1.16894531	-167.65136719	-77.67333984	+159.54345703	+6580	+16.30371094	+1.05029297	-5.12402344	+54.77783203	-47.63671875	-84.85839844	+3612
+1458241540.11279990	+16.73437500	+1.96435547	-1.26562500	+81.69433594	-68.33496094	-154.81933594	+5180	+16.81787109	+4.63183594	-1.16015625	-167.40966797	-77.60742188	+159.21386719	+6592	+16.30810547	+1.06347656	-5.12402344	+54.66796875	-47.70263672	-84.63867188	+3624
+1458241540.12109990	+16.73437500	+1.94677734	-1.27880859	+81.43066406	-68.24707031	-154.66552734	+5192	+16.81347656	+4.62304688	-1.14257813	-166.99218750	-77.51953125	+158.62060547	+6616	+16.32128906	+1.08544922	-5.12402344	+54.38232422	-47.90039063	-84.17724609	+3632
+1458241540.12529990	+16.73437500	+1.93798828	-1.28759766	+81.25488281	-68.20312500	-154.55566406	+5196	+16.81347656	+4.61865234	-1.14257813	-166.79443359	-77.51953125	+158.35693359	+6624	+16.33007813	+1.09863281	-5.12402344	+54.22851563	-47.96630859	-83.91357422	+3628
+1458241540.13360000	+16.73437500	+1.92041016	-1.30517578	+80.92529297	-68.09326172	-154.35791016	+5212	+16.80908203	+4.60986328	-1.13378906	-166.44287109	-77.47558594	+157.89550781	+6648	+16.33886719	+1.12060547	-5.13281250	+53.92089844	-48.05419922	-83.38623047	+3612
+1458241540.13780000	+16.73437500	+1.91162109	-1.31396484	+80.74951172	-68.02734375	-154.27001953	+5220	+16.80908203	+4.60546875	-1.12939453	-166.31103516	-77.47558594	+157.69775391	+6660	+16.34326172	+1.12500000	-5.13720703	+53.78906250	-48.07617188	-83.18847656	+3600
+1458241540.14610000	+16.73437500	+1.89404297	-1.33154297	+80.44189453	-67.89550781	-154.13818359	+5236	+16.80908203	+4.59667969	-1.12500000	-166.04736328	-77.45361328	+157.34619141	+6684	+16.34765625	+1.13378906	-5.13720703	+53.63525391	-48.09814453	-82.96875000	+3568
+1458241540.16689990	+16.73876953	+1.89843750	-1.33593750	+80.31005859	-67.60986328	-154.42382813	+5268	+16.81347656	+4.60986328	-1.09863281	-165.52001953	-77.43164063	+156.81884766	+6740	+16.36523438	+1.11181641	-5.10644531	+53.81103516	-47.92236328	-83.43017578	+3516
+1458241540.17109990	+16.74316406	+1.91162109	-1.32275391	+80.52978516	-67.56591797	-154.70947266	+5276	+16.81787109	+4.61425781	-1.09423828	-165.45410156	-77.40966797	+156.77490234	+6752	+16.36523438	+1.11181641	-5.10205078	+53.87695313	-47.87841797	-83.54003906	+3512
+1458241540.17940000	+16.74316406	+1.94677734	-1.27880859	+81.14501953	-67.52197266	-155.41259766	+5292	+16.82226563	+4.62744141	-1.07666016	-165.27832031	-77.38769531	+156.64306641	+6772	+16.36523438	+1.10302734	-5.08886719	+54.03076172	-47.76855469	-83.84765625	+3512
+1458241540.18779990	+16.74755859	+1.99072266	-1.22167969	+81.95800781	-67.50000000	-156.22558594	+5308	+16.82666016	+4.64941406	-1.06347656	-165.10253906	-77.32177734	+156.53320313	+6788	+16.36523438	+1.08984375	-5.07128906	+54.25048828	-47.68066406	-84.24316406	+3524
+1458241540.19190000	+16.75195313	+2.01269531	-1.19531250	+82.33154297	-67.47802734	-156.59912109	+5312	+16.83105469	+4.65820313	-1.05468750	-165.01464844	-77.27783203	+156.48925781	+6796	+16.36523438	+1.08544922	-5.06250000	+54.36035156	-47.63671875	-84.46289063	+3532
+1458241540.20020010	+16.75195313	+2.04785156	-1.15136719	+82.96875000	-67.43408203	-157.25830078	+5316	+16.83105469	+4.67138672	-1.04150391	-164.92675781	-77.21191406	+156.42333984	+6808	+16.36083984	+1.07226563	-5.03173828	+54.79980469	-47.43896484	-85.18798828	+3568
+1458241540.20860000	+16.75195313	+2.06542969	-1.12060547	+83.32031250	-67.36816406	-157.67578125	+5312	+16.83544922	+4.68457031	-1.03271484	-164.88281250	-77.14599609	+156.40136719	+6816	+16.36523438	+1.05908203	-5.01416016	+55.01953125	-47.32910156	-85.60546875	+3608
+1458241540.21269990	+16.75195313	+2.06542969	-1.10742188	+83.45214844	-67.32421875	-157.85156250	+5312	+16.83544922	+4.68896484	-1.02832031	-164.88281250	-77.12402344	+156.40136719	+6816	+16.36523438	+1.05468750	-5.00976563	+55.06347656	-47.30712891	-85.71533203	+3628
+1458241540.22110010	+16.75195313	+2.05664063	-1.10742188	+83.40820313	-67.21435547	-157.93945313	+5304	+16.83984375	+4.69335938	-1.02832031	-164.92675781	-77.05810547	+156.44531250	+6824	+16.37402344	+1.05029297	-5.00537109	+55.04150391	-47.35107422	-85.75927734	+3660
+1458241540.22519990	+16.75195313	+2.04785156	-1.11181641	+83.25439453	-67.14843750	-157.89550781	+5300	+16.83984375	+4.69335938	-1.02832031	-164.97070313	-77.05810547	+156.46728516	+6824	+16.37841797	+1.05029297	-5.00976563	+55.01953125	-47.37304688	-85.71533203	+3672
+1458241540.23359990	+16.74755859	+2.02587891	-1.13378906	+82.83691406	-66.99462891	-157.67578125	+5304	+16.83984375	+4.69335938	-1.03710938	-165.12451172	-77.05810547	+156.59912109	+6828	+16.38281250	+1.05468750	-5.01855469	+54.93164063	-47.41699219	-85.58349609	+3688
+1458241540.23770000	+16.74755859	+2.01269531	-1.14697266	+82.57324219	-66.90673828	-157.52197266	+5308	+16.83984375	+4.68896484	-1.04150391	-165.21240234	-77.05810547	+156.68701172	+6828	+16.38281250	+1.05468750	-5.02294922	+54.88769531	-47.41699219	-85.51757813	+3692
+1458241540.24609990	+16.73876953	+1.97753906	-1.17773438	+81.97998047	-66.77490234	-157.17041016	+5316	+16.83544922	+4.68457031	-1.04589844	-165.38818359	-77.05810547	+156.84082031	+6836	+16.38720703	+1.05468750	-5.02734375	+54.79980469	-47.43896484	-85.40771484	+3700
+1458241540.25440000	+16.73437500	+1.94677734	-1.21289063	+81.38671875	-66.62109375	-156.79687500	+5332	+16.83544922	+4.67578125	-1.05468750	-165.60791016	-77.08007813	+157.03857422	+6840	+16.38720703	+1.05908203	-5.03173828	+54.77783203	-47.46093750	-85.34179688	+3704
+1458241540.25860000	+16.72998047	+1.93359375	-1.22607422	+81.07910156	-66.55517578	-156.57714844	+5340	+16.83544922	+4.67138672	-1.05908203	-165.73974609	-77.08007813	+157.17041016	+6840	+16.38720703	+1.05908203	-5.03613281	+54.71191406	-47.48291016	-85.23193359	+3700
+1458241540.27099990	+16.72119141	+1.90722656	-1.27001953	+80.28808594	-66.40136719	-156.02783203	+5368	+16.83105469	+4.65820313	-1.07666016	-166.20117188	-77.12402344	+157.67578125	+6852	+16.39160156	+1.07226563	-5.05810547	+54.51416016	-47.54882813	-84.83642578	+3684
+1458241540.27940010	+16.71240234	+1.90722656	-1.28320313	+80.02441406	-66.35742188	-155.87402344	+5380	+16.82666016	+4.65380859	-1.08105469	-166.53076172	-77.14599609	+158.07128906	+6856	+16.39160156	+1.07226563	-5.06689453	+54.49218750	-47.54882813	-84.70458984	+3664
+1458241540.28769990	+16.71240234	+1.92041016	-1.27880859	+79.98046875	-66.35742188	-155.85205078	+5392	+16.82226563	+4.64941406	-1.07666016	-166.92626953	-77.18994141	+158.62060547	+6860	+16.39160156	+1.07226563	-5.05371094	+54.62402344	-47.50488281	-84.81445313	+3644
+1458241540.29189990	+16.71240234	+1.92919922	-1.27001953	+80.02441406	-66.35742188	-155.87402344	+5400	+16.82226563	+4.64941406	-1.07226563	-167.14599609	-77.21191406	+158.92822266	+6864	+16.39160156	+1.06787109	-5.04492188	+54.73388672	-47.46093750	-84.92431641	+3640
+1458241540.30020000	+16.71240234	+1.95117188	-1.25244141	+80.17822266	-66.40136719	-156.00585938	+5412	+16.82226563	+4.65820313	-1.05908203	-167.89306641	-77.32177734	+160.07080078	+6872	+16.38720703	+1.06347656	-5.04052734	+54.82177734	-47.41699219	-85.03417969	+3628
+1458241540.30850010	+16.71240234	+1.97753906	-1.22607422	+80.41992188	-66.46728516	-156.20361328	+5420	+16.82226563	+4.67578125	-1.03271484	-168.92578125	-77.51953125	+161.67480469	+6880	+16.38720703	+1.05468750	-5.03173828	+54.93164063	-47.32910156	-85.16601563	+3624
+1458241540.31270000	+16.71240234	+1.98632813	-1.20849609	+80.57373047	-66.51123047	-156.35742188	+5424	+16.82226563	+4.68457031	-1.01953125	-169.49707031	-77.65136719	+162.53173828	+6884	+16.38281250	+1.05029297	-5.02294922	+54.97558594	-47.28515625	-85.25390625	+3624
+1458241540.32100010	+16.72119141	+2.01269531	-1.16894531	+80.88134766	-66.59912109	-156.62109375	+5428	+16.83105469	+4.70214844	-1.00195313	-170.99121094	-78.00292969	+164.57519531	+6884	+16.37841797	+1.02832031	-5.00537109	+55.19531250	-47.13134766	-85.53955078	+3636
+1458241540.32520010	+16.72119141	+2.02148438	-1.15136719	+80.96923828	-66.62109375	-156.70898438	+5428	+16.83544922	+4.69775391	-1.00634766	-171.84814453	-78.22265625	+165.58593750	+6884	+16.37841797	+1.01513672	-4.99218750	+55.30517578	-47.02148438	-85.67138672	+3644
+1458241540.33349990	+16.72558594	+2.03466797	-1.12500000	+81.01318359	-66.66503906	-156.77490234	+5424	+16.83984375	+4.68457031	-1.01513672	-173.95751953	-78.70605469	+168.06884766	+6880	+16.37402344	+0.98437500	-4.97460938	+55.43701172	-46.75781250	-85.75927734	+3672
+1458241540.34190010	+16.72998047	+2.03027344	-1.10742188	+80.85937500	-66.70898438	-156.68701172	+5412	+16.83544922	+4.68017578	-1.02392578	-176.26464844	-79.16748047	+170.70556641	+6880	+16.36523438	+0.96679688	-4.97460938	+55.32714844	-46.62597656	-85.42968750	+3696
+1458241540.34600000	+16.73437500	+2.02587891	-1.10742188	+80.68359375	-66.70898438	-156.57714844	+5408	+16.83544922	+4.67578125	-1.03710938	-177.73681641	-79.47509766	+172.35351563	+6880	+16.36523438	+0.96679688	-4.97900391	+55.21728516	-46.62597656	-85.18798828	+3704
+1458241540.35430000	+16.73437500	+2.00830078	-1.11181641	+80.17822266	-66.68701172	-156.15966797	+5404	+16.83544922	+4.65820313	-1.06347656	+178.63769531	-80.02441406	+176.22070313	+6884	+16.36523438	+0.96679688	-4.99218750	+54.95361328	-46.69189453	-84.66064453	+3708
+1458241540.35850000	+16.73437500	+1.99511719	-1.12060547	+79.89257813	-66.66503906	-155.91796875	+5400	+16.83544922	+4.64501953	-1.08544922	+176.15478516	-80.41992188	+178.83544922	+6888	+16.36962891	+0.96679688	-5.00537109	+54.79980469	-46.73583984	-84.33105469	+3708
+1458241540.36680010	+16.73437500	+1.97314453	-1.14257813	+79.14550781	-66.59912109	-155.25878906	+5400	+16.82666016	+4.65380859	-1.11621094	+170.70556641	-80.96923828	-175.29785156	+6892	+16.37402344	+0.98437500	-5.03173828	+54.49218750	-46.77978516	-83.58398438	+3692
+1458241540.37520000	+16.72998047	+1.95117188	-1.16894531	+78.39843750	-66.55517578	-154.55566406	+5404	+16.81347656	+4.66259766	-1.15136719	+163.27880859	-81.54052734	-167.51953125	+6900	+16.36523438	+0.99316406	-5.04931641	+54.27246094	-46.86767578	-82.92480469	+3664
+1458241540.38350010	+16.72998047	+1.92480469	-1.19091797	+77.54150391	-66.51123047	-153.72070313	+5408	+16.82226563	+4.67578125	-1.18212891	+153.67675781	-81.87011719	-157.54394531	+6912	+16.36523438	+0.98876953	-5.05810547	+54.14062500	-46.91162109	-82.59521484	+3632
+1458241540.38770010	+16.72998047	+1.91601563	-1.20849609	+77.05810547	-66.51123047	-153.21533203	+5412	+16.82226563	+4.69335938	-1.21289063	+147.70019531	-82.00195313	-151.34765625	+6920	+16.37402344	+0.98437500	-5.05371094	+54.16259766	-46.91162109	-82.57324219	+3612
+1458241540.39179990	+16.72558594	+1.90722656	-1.21728516	+76.61865234	-66.51123047	-152.73193359	+5416	+16.83105469	+4.71533203	-1.20410156	+142.91015625	-81.80419922	-146.33789063	+6924	+16.37402344	+0.97998047	-5.05371094	+54.22851563	-46.86767578	-82.57324219	+3596
+1458241540.40019990	+16.72998047	+1.89843750	-1.23925781	+75.32226563	-66.57714844	-151.23779297	+5420	+16.83544922	+4.75927734	-1.21728516	+131.02294922	-81.36474609	-134.03320313	+6928	+16.36962891	+0.96240234	-5.04492188	+54.42626953	-46.75781250	-82.74902344	+3572
+1458241540.40850000	+16.73437500	+1.90283203	-1.22607422	+73.93798828	-66.88476563	-149.50195313	+5420	+16.85742188	+4.81201172	-1.20410156	+121.00341797	-80.37597656	-123.59619141	+6936	+16.36083984	+0.94042969	-5.03173828	+54.66796875	-46.60400391	-83.03466797	+3560
+1458241540.41269990	+16.73876953	+1.90722656	-1.20849609	+73.25683594	-67.12646484	-148.60107422	+5420	+16.86621094	+4.83837891	-1.20410156	+116.25732422	-79.76074219	-118.69628906	+6936	+16.35644531	+0.92724609	-5.01855469	+54.82177734	-46.53808594	-83.27636719	+3564
+1458241540.42100000	+16.76074219	+1.93359375	-1.15136719	+71.71875000	-67.89550781	-146.57958984	+5424	+16.89697266	+4.88232422	-1.19091797	+108.47900391	-78.17871094	-110.61035156	+6936	+16.35644531	+0.89648438	-4.99218750	+55.17333984	-46.40625000	-83.80371094	+3576
+1458241540.42520000	+16.77392578	+1.94238281	-1.12500000	+70.75195313	-68.29101563	-145.39306641	+5416	+16.90576172	+4.90869141	-1.19531250	+104.91943359	-77.27783203	-106.94091797	+6936	+16.35644531	+0.88330078	-4.97900391	+55.34912109	-46.34033203	-84.06738281	+3588
+1458241540.43350010	+16.79589844	+1.94238281	-1.06787109	+68.24707031	-69.30175781	-142.55859375	+5400	+16.92773438	+4.94824219	-1.17333984	+99.88769531	-75.27832031	-101.73339844	+6932	+16.35644531	+0.85693359	-4.96142578	+55.67871094	-46.18652344	-84.52880859	+3612
+1458241540.43759990	+16.80468750	+1.92919922	-1.04589844	+66.70898438	-69.80712891	-140.93261719	+5392	+16.93652344	+4.96582031	-1.16015625	+97.69042969	-74.22363281	-99.49218750	+6932	+16.34765625	+0.84375000	-4.95263672	+55.83251953	-46.12060547	-84.72656250	+3628
+1458241540.44600010	+16.82226563	+1.89404297	-1.03710938	+62.53417969	-70.81787109	-136.64794922	+5368	+16.96289063	+4.99218750	-1.19970703	+92.94433594	-72.00439453	-94.68017578	+6936	+16.34326172	+0.82177734	-4.93945313	+56.05224609	-46.05468750	-85.05615234	+3660
+1458241540.45849990	+16.84423828	+1.79296875	-1.08105469	+53.89892578	-72.00439453	-128.14453125	+5348	+16.98486328	+5.00537109	-1.27441406	+87.62695313	-68.40087891	-89.40673828	+6940	+16.33886719	+0.79980469	-4.93505859	+56.20605469	-46.12060547	-85.16601563	+3696
+1458241540.47100000	+16.85302734	+1.67431641	-1.18652344	+42.93457031	-72.55371094	-117.44384766	+5344	+16.99365234	+5.01416016	-1.40185547	+83.16650391	-64.70947266	-84.96826172	+6964	+16.33447266	+0.79541016	-4.96582031	+56.00830078	-46.20849609	-84.68261719	+3708
+1458241540.47930000	+16.85302734	+1.59082031	-1.26562500	+35.41992188	-72.53173828	-110.19287109	+5348	+17.00244141	+5.00976563	-1.50292969	+80.66162109	-62.27050781	-82.52929688	+6988	+16.32128906	+0.79541016	-4.99658203	+55.76660156	-46.29638672	-84.17724609	+3704
+1458241540.48350000	+16.85742188	+1.55566406	-1.30957031	+31.72851563	-72.37792969	-106.61132813	+5356	+17.00244141	+5.01416016	-1.56005859	+79.69482422	-61.10595703	-81.54052734	+7000	+16.31689453	+0.79541016	-5.01855469	+55.54687500	-46.38427734	-83.78173828	+3700
+1458241540.49180010	+16.86181641	+1.48974609	-1.39306641	+25.33447266	-71.87255859	-100.41503906	+5364	+17.01123047	+5.01416016	-1.66992188	+77.76123047	-58.79882813	-79.60693359	+7024	+16.31250000	+0.79101563	-5.05810547	+55.17333984	-46.45019531	-83.07861328	+3672
+1458241540.49600010	+16.86181641	+1.45898438	-1.43261719	+22.45605469	-71.54296875	-97.64648438	+5368	+17.01562500	+5.02294922	-1.71386719	+77.18994141	-57.74414063	-78.99169922	+7032	+16.30371094	+0.78662109	-5.08447266	+54.88769531	-46.42822266	-82.61718750	+3652
+1458241540.50430010	+16.86181641	+1.42382813	-1.49414063	+17.79785156	-70.83984375	-93.07617188	+5372	+17.01562500	+5.04052734	-1.81054688	+75.82763672	-55.74462891	-77.47558594	+7056	+16.28613281	+0.77343750	-5.13281250	+54.51416016	-46.25244141	-81.95800781	+3612
+1458241540.50840000	+16.86621094	+1.41064453	-1.50732422	+15.79833984	-70.57617188	-91.09863281	+5372	+17.02441406	+5.05371094	-1.84130859	+75.47607422	-54.88769531	-77.05810547	+7064	+16.27294922	+0.75146484	-5.15039063	+54.36035156	-46.12060547	-81.78222656	+3592
+1458241540.51679990	+16.87939453	+1.39746094	-1.51611328	+12.72216797	-70.09277344	-88.04443359	+5360	+17.04199219	+5.07568359	-1.89843750	+74.70703125	-53.23974609	-76.20117188	+7080	+16.26416016	+0.71630859	-5.16796875	+54.25048828	-45.81298828	-81.71630859	+3560
+1458241540.52090000	+16.88818359	+1.38867188	-1.51171875	+11.42578125	-69.89501953	-86.74804688	+5356	+17.05517578	+5.08886719	-1.92041016	+74.48730469	-52.49267578	-75.89355469	+7084	+16.25976563	+0.69873047	-5.17236328	+54.22851563	-45.65917969	-81.73828125	+3544
+1458241540.52930000	+16.89697266	+1.40185547	-1.50292969	+9.62402344	-69.43359375	-84.83642578	+5340	+17.07714844	+5.12841797	-1.97314453	+73.93798828	-51.04248047	-75.12451172	+7088	+16.25097656	+0.65039063	-5.18554688	+54.20654297	-45.19775391	-81.84814453	+3524
+1458241540.53340010	+16.89697266	+1.40625000	-1.48974609	+8.87695313	-69.27978516	-84.04541016	+5332	+17.08593750	+5.15478516	-1.98632813	+73.85009766	-50.44921875	-74.92675781	+7088	+16.24218750	+0.62841797	-5.18994141	+54.18457031	-44.95605469	-81.91406250	+3520
+1458241540.54180000	+16.91015625	+1.41503906	-1.46777344	+7.69042969	-68.92822266	-82.77099609	+5316	+17.10791016	+5.18554688	-2.03027344	+73.41064453	-49.21875000	-74.26757813	+7088	+16.21582031	+0.58007813	-5.19873047	+54.16259766	-44.45068359	-82.04589844	+3520
+1458241540.54590010	+16.91455078	+1.41503906	-1.45898438	+7.18505859	-68.77441406	-82.24365234	+5304	+17.11669922	+5.20312500	-2.05224609	+73.25683594	-48.66943359	-74.02587891	+7084	+16.20703125	+0.55371094	-5.20751953	+54.14062500	-44.18701172	-82.11181641	+3524
+1458241540.55430010	+16.92773438	+1.40625000	-1.45019531	+6.48193359	-68.40087891	-81.58447266	+5284	+17.14746094	+5.21630859	-2.10937500	+72.75146484	-47.50488281	-73.41064453	+7076	+16.18505859	+0.50537109	-5.21191406	+54.09667969	-43.70361328	-82.28759766	+3540
+1458241540.57509990	+16.94531250	+1.33593750	-1.55566406	+5.49316406	-66.81884766	-80.99121094	+5256	+17.18261719	+5.20312500	-2.39941406	+70.81787109	-44.51660156	-70.97167969	+7060	+16.13671875	+0.39990234	-5.28222656	+53.39355469	-42.51708984	-81.60644531	+3588
+1458241540.58340000	+16.95849609	+1.27441406	-1.63916016	+5.20751953	-65.98388672	-80.99121094	+5264	+17.20898438	+5.15917969	-2.57519531	+69.67529297	-43.24218750	-69.65332031	+7060	+16.12353516	+0.36474609	-5.31298828	+52.93212891	-42.25341797	-81.07910156	+3592
+1458241540.58760000	+16.96728516	+1.24365234	-1.68310547	+5.09765625	-65.52246094	-81.07910156	+5268	+17.22216797	+5.13281250	-2.66308594	+69.08203125	-42.58300781	-69.06005859	+7060	+16.12353516	+0.34277344	-5.33496094	+52.64648438	-42.09960938	-80.77148438	+3588
+1458241540.59590010	+16.97607422	+1.17333984	-1.78417969	+4.98779297	-64.57763672	-81.29882813	+5280	+17.23535156	+5.07128906	-2.85205078	+67.91748047	-41.33056641	-67.80761719	+7060	+16.11914063	+0.29882813	-5.38330078	+52.00927734	-41.72607422	-80.04638672	+3572
+1458241540.60010000	+16.98486328	+1.13818359	-1.83691406	+4.94384766	-64.09423828	-81.43066406	+5288	+17.24414063	+5.03173828	-2.94873047	+67.28027344	-40.69335938	-67.17041016	+7060	+16.11474609	+0.28125000	-5.40966797	+51.67968750	-41.55029297	-79.62890625	+3560
+1458241540.60840010	+17.00683594	+1.01953125	-1.99072266	+4.87792969	-62.55615234	-81.89208984	+5320	+17.27050781	+4.94824219	-3.12011719	+66.04980469	-39.59472656	-66.04980469	+7060	+16.09716797	+0.23291016	-5.45800781	+50.97656250	-41.13281250	-78.81591797	+3528
+1458241540.61260010	+17.01562500	+0.98437500	-2.04785156	+4.92187500	-62.05078125	-82.11181641	+5332	+17.28369141	+4.90869141	-3.19042969	+65.54443359	-39.11132813	-65.58837891	+7056	+16.09277344	+0.20654297	-5.47558594	+50.69091797	-40.93505859	-78.53027344	+3508
+1458241540.61669990	+17.02441406	+0.94921875	-2.08740234	+5.00976563	-61.65527344	-82.35351563	+5336	+17.30126953	+4.86914063	-3.25195313	+65.03906250	-38.67187500	-65.17089844	+7048	+16.09277344	+0.17578125	-5.49316406	+50.42724609	-40.71533203	-78.28857422	+3488
+1458241540.62509990	+17.04638672	+0.89648438	-2.14892578	+5.33935547	-60.93017578	-82.85888672	+5336	+17.33642578	+4.80322266	-3.37060547	+64.18212891	-37.85888672	-64.40185547	+7032	+16.09277344	+0.10986328	-5.52392578	+49.92187500	-40.25390625	-77.93701172	+3444
+1458241540.62920000	+17.04638672	+0.87451172	-2.16650391	+5.55908203	-60.64453125	-83.14453125	+5332	+17.34521484	+4.77246094	-3.41015625	+63.80859375	-37.50732422	-64.09423828	+7020	+16.07519531	+0.07910156	-5.54589844	+49.72412109	-39.90234375	-77.73925781	+3424
+1458241540.63759990	+17.05957031	+0.84814453	-2.18408203	+6.04248047	-60.16113281	-83.69384766	+5316	+17.37597656	+4.71533203	-3.44531250	+63.25927734	-37.11181641	-63.69873047	+6988	+16.04443359	+0.00000000	-5.57666016	+49.35058594	-39.22119141	-77.58544922	+3396
+1458241540.64170000	+17.06835938	+0.83935547	-2.18847656	+6.37207031	-59.96337891	-84.02343750	+5308	+17.39355469	+4.68896484	-3.46289063	+62.97363281	-36.93603516	-63.50097656	+6972	+16.03125000	-0.03955078	-5.58984375	+49.19677734	-38.86962891	-77.56347656	+3380
+1458241540.65010000	+17.08154297	+0.82177734	-2.17089844	+7.11914063	-59.69970703	-84.77050781	+5284	+17.43310547	+4.64501953	-3.45410156	+62.57812500	-36.82617188	-63.32519531	+6936	+16.00488281	-0.13183594	-5.59863281	+48.88916016	-38.18847656	-77.67333984	+3360
+1458241540.65420010	+17.08593750	+0.81298828	-2.15771484	+7.55859375	-59.63378906	-85.23193359	+5272	+17.45068359	+4.62304688	-3.45849609	+62.38037109	-36.73828125	-63.19335938	+6916	+15.98730469	-0.18017578	-5.60302734	+48.77929688	-37.79296875	-77.76123047	+3356
+1458241540.66249990	+17.09912109	+0.79980469	-2.13574219	+8.50341797	-59.30419922	-86.15478516	+5244	+17.48144531	+4.58349609	-3.46289063	+62.00683594	-36.60644531	-62.92968750	+6872	+15.95214844	-0.26806641	-5.62939453	+48.49365234	-36.95800781	-77.73925781	+3360
+1458241540.66669990	+17.10351563	+0.79541016	-2.13574219	+9.05273438	-59.08447266	-86.68212891	+5228	+17.49023438	+4.55273438	-3.47167969	+61.69921875	-36.54052734	-62.68798828	+6856	+15.93457031	-0.31201172	-5.63378906	+48.38378906	-36.56250000	-77.76123047	+3364
+1458241540.68339990	+17.12988281	+0.74707031	-2.16210938	+11.29394531	-57.98583984	-89.03320313	+5188	+17.53857422	+4.42089844	-3.52880859	+60.44677734	-36.40869141	-61.80908203	+6784	+15.87304688	-0.46582031	-5.65136719	+47.79052734	-35.24414063	-77.67333984	+3388
+1458241540.68750000	+17.13867188	+0.72509766	-2.17968750	+11.88720703	-57.61230469	-89.69238281	+5184	+17.55175781	+4.37695313	-3.55957031	+60.00732422	-36.34277344	-61.50146484	+6772	+15.86425781	-0.49218750	-5.65576172	+47.65869141	-35.02441406	-77.58544922	+3392
+1458241540.70000000	+17.16503906	+0.64160156	-2.29394531	+13.64501953	-55.98632813	-91.71386719	+5180	+17.58691406	+4.20996094	-3.70898438	+58.33740234	-35.99121094	-60.20507813	+6736	+15.83349609	-0.60205078	-5.68212891	+47.02148438	-33.90380859	-77.01416016	+3408
+1458241540.70420000	+17.17822266	+0.60644531	-2.34228516	+14.21630859	-55.34912109	-92.41699219	+5180	+17.59570313	+4.13964844	-3.77490234	+57.61230469	-35.83740234	-59.61181641	+6732	+15.82470703	-0.64160156	-5.69091797	+46.77978516	-33.53027344	-76.77246094	+3412
+1458241540.70840000	+17.18701172	+0.57568359	-2.39062500	+14.80957031	-54.71191406	-93.07617188	+5176	+17.60888672	+4.06054688	-3.84082031	+56.84326172	-35.74951172	-58.99658203	+6724	+15.81152344	-0.69873047	-5.70410156	+46.36230469	-32.95898438	-76.35498047	+3412
+1458241540.71670010	+17.21337891	+0.49658203	-2.49169922	+15.99609375	-53.41552734	-94.50439453	+5172	+17.63085938	+3.89794922	-3.97705078	+55.19531250	-35.66162109	-57.70019531	+6716	+15.79394531	-0.79541016	-5.71728516	+45.76904297	-32.10205078	-75.78369141	+3400
+1458241540.72090010	+17.22216797	+0.46582031	-2.54443359	+16.61132813	-52.66845703	-95.14160156	+5168	+17.65283203	+3.79687500	-4.06054688	+54.16259766	-35.68359375	-56.86523438	+6712	+15.78955078	-0.84814453	-5.72167969	+45.43945313	-31.59667969	-75.41015625	+3384
+1458241540.72499990	+17.23535156	+0.43066406	-2.60595703	+17.22656250	-51.87744141	-95.80078125	+5164	+17.67041016	+3.70898438	-4.13085938	+53.23974609	-35.74951172	-56.09619141	+6704	+15.78955078	-0.89208984	-5.73046875	+45.19775391	-31.13525391	-75.12451172	+3368
+1458241540.72919990	+17.24414063	+0.39111328	-2.65429688	+17.86376953	-51.15234375	-96.48193359	+5160	+17.67919922	+3.62109375	-4.19677734	+52.29492188	-35.81542969	-55.28320313	+6696	+15.78076172	-0.92724609	-5.73046875	+45.00000000	-30.67382813	-74.86083984	+3348
+1458241540.73750000	+17.25732422	+0.32958984	-2.74658203	+19.18212891	-49.63623047	-97.73437500	+5152	+17.69677734	+3.43212891	-4.29785156	+50.29541016	-36.45263672	-53.56933594	+6668	+15.75439453	-1.02392578	-5.73925781	+44.53857422	-29.59716797	-74.31152344	+3312
+1458241540.74169990	+17.26611328	+0.29882813	-2.77734375	+19.86328125	-48.97705078	-98.41552734	+5148	+17.70117188	+3.34863281	-4.33300781	+49.30664063	-36.82617188	-52.71240234	+6652	+15.73681641	-1.06787109	-5.73486328	+44.36279297	-29.06982422	-74.11376953	+3288
+1458241540.74580000	+17.27490234	+0.28125000	-2.80371094	+20.63232422	-48.29589844	-98.98681641	+5140	+17.71875000	+3.28271484	-4.34179688	+48.51562500	-37.46337891	-51.96533203	+6624	+15.71923828	-1.11621094	-5.73046875	+44.16503906	-28.52050781	-73.93798828	+3268
+1458241540.75000000	+17.27929688	+0.26806641	-2.83447266	+21.44531250	-47.59277344	-99.60205078	+5132	+17.73193359	+3.20800781	-4.34179688	+47.68066406	-38.12255859	-51.17431641	+6600	+15.70605469	-1.17773438	-5.72607422	+43.98925781	-27.92724609	-73.82812500	+3252
+1458241540.75420000	+17.28808594	+0.25048828	-2.84326172	+22.28027344	-46.95556641	-100.26123047	+5120	+17.74072266	+3.12451172	-4.35058594	+46.64794922	-38.75976563	-50.22949219	+6572	+15.68408203	-1.23046875	-5.71728516	+43.87939453	-27.26806641	-73.74023438	+3240
+1458241540.75830010	+17.29248047	+0.25048828	-2.86083984	+23.18115234	-46.27441406	-100.83251953	+5108	+17.75830078	+3.05859375	-4.34179688	+45.81298828	-39.57275391	-49.35058594	+6536	+15.66210938	-1.28320313	-5.71289063	+43.74755859	-26.58691406	-73.56445313	+3228
+1458241540.76670000	+17.29687500	+0.23730469	-2.88720703	+24.96093750	-44.84619141	-101.95312500	+5080	+17.75830078	+2.90478516	-4.31982422	+43.68164063	-41.24267578	-47.17529297	+6472	+15.60498047	-1.39746094	-5.70410156	+43.50585938	-25.09277344	-73.27880859	+3220
+1458241540.77080010	+17.29248047	+0.25048828	-2.89599609	+25.97167969	-44.14306641	-102.43652344	+5068	+17.75830078	+2.84326172	-4.28466797	+42.75878906	-42.31933594	-46.07666016	+6436	+15.56982422	-1.45458984	-5.70410156	+43.35205078	-24.27978516	-73.05908203	+3220
+1458241540.77500010	+17.29687500	+0.24609375	-2.90478516	+26.89453125	-43.41796875	-102.89794922	+5064	+17.75830078	+2.75976563	-4.24511719	+41.63818359	-43.43994141	-44.86816406	+6408	+15.53466797	-1.51611328	-5.70849609	+43.19824219	-23.44482422	-72.83935547	+3232
+1458241540.78749990	+17.31005859	+0.25488281	-2.95751953	+29.77294922	-41.00097656	-104.06250000	+5052	+17.77148438	+2.50488281	-4.16601563	+37.44140625	-46.80175781	-40.34179688	+6296	+15.44677734	-1.69628906	-5.69091797	+42.82470703	-21.02783203	-72.13623047	+3272
+1458241540.79169990	+17.30566406	+0.24609375	-2.97949219	+30.67382813	-40.12207031	-104.37011719	+5052	+17.76269531	+2.40820313	-4.14843750	+35.72753906	-47.90039063	-38.54003906	+6256	+15.42041016	-1.76220703	-5.67333984	+42.69287109	-20.23681641	-71.96044922	+3296
+1458241540.80830000	+17.30566406	+0.18457031	-3.16845703	+33.59619141	-36.05712891	-104.58984375	+5076	+17.70117188	+1.95117188	-4.04736328	+27.57568359	-52.25097656	-30.21240234	+6092	+15.31494141	-1.99072266	-5.66455078	+42.12158203	-16.94091797	-70.11474609	+3388
+1458241540.81250000	+17.29687500	+0.15380859	-3.23437500	+34.12353516	-34.95849609	-104.43603516	+5084	+17.67480469	+1.81933594	-4.02539063	+25.11474609	-53.21777344	-27.81738281	+6052	+15.28857422	-2.04785156	-5.66015625	+41.98974609	-16.17187500	-69.54345703	+3404
+1458241540.81660010	+17.29687500	+0.10986328	-3.30029297	+34.56298828	-33.88183594	-104.19433594	+5092	+17.65722656	+1.68750000	-3.99023438	+22.56591797	-54.22851563	-25.35644531	+6016	+15.27978516	-2.10937500	-5.63378906	+41.85791016	-15.55664063	-69.12597656	+3424
+1458241540.82080010	+17.28808594	+0.05712891	-3.38378906	+34.84863281	-32.65136719	-103.86474609	+5100	+17.62646484	+1.55126953	-3.99462891	+19.77539063	-54.79980469	-22.71972656	+5972	+15.27539063	-2.15332031	-5.62060547	+41.79199219	-14.85351563	-68.48876953	+3436
+1458241540.82909990	+17.27490234	-0.04833984	-3.55078125	+35.22216797	-30.41015625	-102.98583984	+5108	+17.55175781	+1.25244141	-3.94189453	+14.41406250	-56.09619141	-17.81982422	+5888	+15.24902344	-2.26318359	-5.58544922	+41.52832031	-13.53515625	-67.25830078	+3448
+1458241540.83330010	+17.26611328	-0.11425781	-3.62988281	+35.22216797	-29.26757813	-102.45849609	+5112	+17.49462891	+1.09423828	-3.94628906	+11.66748047	-56.11816406	-15.40283203	+5844	+15.23144531	-2.31152344	-5.56787109	+41.46240234	-12.89794922	-66.53320313	+3444
+1458241540.83750010	+17.25292969	-0.17138672	-3.71337891	+35.22216797	-28.19091797	-101.84326172	+5108	+17.44628906	+0.95800781	-3.96386719	+9.11865234	-56.07421875	-13.11767578	+5800	+15.21386719	-2.35986328	-5.55029297	+41.37451172	-12.26074219	-65.78613281	+3440
+1458241540.84159990	+17.24414063	-0.23291016	-3.77929688	+35.13427734	-27.26806641	-101.18408203	+5100	+17.41113281	+0.83056641	-3.92431641	+6.87744141	-56.35986328	-11.11816406	+5756	+15.20068359	-2.41259766	-5.51953125	+41.28662109	-11.73339844	-65.14892578	+3432
+1458241540.84999990	+17.22656250	-0.37353516	-3.91552734	+34.67285156	-25.29052734	-99.84375000	+5080	+17.31884766	+0.57568359	-3.99023438	+2.68066406	-55.30517578	-7.47070313	+5676	+15.16992188	-2.51367188	-5.46679688	+41.15478516	-10.59082031	-63.65478516	+3408
+1458241540.85410000	+17.21337891	-0.43505859	-3.95947266	+34.43115234	-24.49951172	-99.14062500	+5064	+17.28808594	+0.47021484	-3.94628906	+1.14257813	-55.26123047	-6.08642578	+5640	+15.14794922	-2.56640625	-5.43603516	+41.08886719	-10.01953125	-62.95166016	+3396
+1458241540.85830000	+17.20019531	-0.51416016	-4.00781250	+34.01367188	-23.62060547	-98.43750000	+5048	+17.24414063	+0.36914063	-3.97265625	-0.28564453	-54.36035156	-4.79003906	+5600	+15.12158203	-2.61474609	-5.41845703	+41.04492188	-9.40429688	-62.11669922	+3376
+1458241540.86250000	+17.19140625	-0.56689453	-4.05175781	+33.70605469	-22.76367188	-97.66845703	+5028	+17.21337891	+0.28125000	-4.01660156	-1.40625000	-53.41552734	-3.77929688	+5572	+15.09082031	-2.68066406	-5.40527344	+40.93505859	-8.74511719	-61.30371094	+3360
+1458241540.87080000	+17.16503906	-0.68115234	-4.07812500	+32.95898438	-21.46728516	-96.24023438	+4988	+17.16064453	+0.12744141	-4.00781250	-2.85644531	-51.83349609	-2.32910156	+5508	+15.00732422	-2.80371094	-5.37011719	+40.75927734	-7.42675781	-59.63378906	+3332
+1458241540.87500000	+17.14746094	-0.73388672	-4.09130859	+32.60742188	-20.80810547	-95.51513672	+4968	+17.13427734	+0.06591797	-4.03857422	-3.36181641	-50.71289063	-1.77978516	+5480	+14.95898438	-2.87402344	-5.36132813	+40.62744141	-6.70166016	-58.77685547	+3320
+1458241540.87910010	+17.12988281	-0.78222656	-4.08691406	+32.27783203	-20.23681641	-94.79003906	+4952	+17.12548828	+0.00878906	-4.02539063	-3.75732422	-49.92187500	-1.27441406	+5448	+14.91503906	-2.94873047	-5.33935547	+40.51757813	-6.06445313	-58.00781250	+3316
+1458241540.88330010	+17.11669922	-0.83056641	-4.08691406	+31.90429688	-19.62158203	-94.06494141	+4936	+17.11230469	-0.03076172	-4.02978516	-4.06494141	-48.84521484	-0.76904297	+5416	+14.86669922	-3.01904297	-5.33496094	+40.40771484	-5.33935547	-57.10693359	+3308
+1458241540.89159990	+17.07714844	-0.93164063	-4.06933594	+31.22314453	-18.45703125	-92.70263672	+4920	+17.09033203	-0.13623047	-4.01660156	-4.41650391	-46.86767578	-0.08789063	+5368	+14.76123047	-3.18603516	-5.32177734	+40.10009766	-3.84521484	-55.34912109	+3312
+1458241540.89580010	+17.05517578	-0.97558594	-4.05615234	+30.93750000	-17.86376953	-91.99951172	+4920	+17.07714844	-0.18457031	-4.01220703	-4.50439453	-45.74707031	+0.19775391	+5344	+14.70410156	-3.26513672	-5.31738281	+39.99023438	-3.12011719	-54.40429688	+3320
+1458241540.89990000	+17.03320313	-1.03271484	-4.04296875	+30.60791016	-17.29248047	-91.27441406	+4924	+17.05957031	-0.23730469	-4.00781250	-4.59228516	-44.64843750	+0.48339844	+5320	+14.64257813	-3.33984375	-5.31738281	+39.88037109	-2.37304688	-53.43750000	+3332
+1458241540.90829990	+16.98486328	-1.13378906	-4.02539063	+30.03662109	-16.14990234	-89.84619141	+4936	+17.02880859	-0.32958984	-3.98583984	-4.79003906	-42.60498047	+1.16455078	+5284	+14.53271484	-3.48925781	-5.28222656	+39.70458984	-1.12060547	-51.65771484	+3352
+1458241540.92910000	+16.86621094	-1.46337891	-4.00341797	+28.67431641	-13.16162109	-86.30859375	+4996	+16.90576172	-0.65039063	-3.95947266	-5.47119141	-37.46337891	+2.81250000	+5216	+14.31738281	-3.81884766	-5.13720703	+39.66064453	+1.31835938	-47.39501953	+3416
+1458241540.93330000	+16.83984375	-1.52490234	-4.01220703	+28.45458984	-12.52441406	-85.56152344	+5008	+16.87060547	-0.71191406	-3.96386719	-5.58105469	-36.43066406	+3.14208984	+5208	+14.27783203	-3.86718750	-5.08886719	+39.77050781	+1.64794922	-46.56005859	+3424
+1458241540.94160010	+16.79150391	-1.68310547	-4.02539063	+27.92724609	-11.33789063	-84.04541016	+5020	+16.79589844	-0.86572266	-3.97705078	-5.95458984	-34.34326172	+3.84521484	+5192	+14.22070313	-3.95068359	-4.97460938	+40.10009766	+2.10937500	-45.06591797	+3436
+1458241540.94580010	+16.76513672	-1.74462891	-4.02978516	+27.79541016	-10.78857422	-83.27636719	+5020	+16.75634766	-0.93603516	-3.98583984	-6.10839844	-33.33251953	+4.24072266	+5180	+14.19873047	-3.98583984	-4.90869141	+40.34179688	+2.26318359	-44.36279297	+3440
+1458241540.94989990	+16.73876953	-1.81494141	-4.02978516	+27.66357422	-10.23925781	-82.55126953	+5012	+16.71679688	-1.01074219	-3.99023438	-6.26220703	-32.36572266	+4.57031250	+5168	+14.17236328	-4.02539063	-4.84277344	+40.53955078	+2.43896484	-43.68164063	+3440
+1458241540.95409990	+16.71240234	-1.88525391	-4.02978516	+27.53173828	-9.71191406	-81.82617188	+5004	+16.68164063	-1.08105469	-3.99462891	-6.39404297	-31.39892578	+4.92187500	+5156	+14.15478516	-4.06494141	-4.76806641	+40.75927734	+2.54882813	-43.06640625	+3444
+1458241540.96240000	+16.65966797	-2.01708984	-4.03417969	+27.33398438	-8.63525391	-80.35400391	+4976	+16.60253906	-1.21289063	-4.00781250	-6.54785156	-29.48730469	+5.62500000	+5128	+14.10644531	-4.13964844	-4.62744141	+41.24267578	+2.79052734	-41.79199219	+3440
+1458241540.96659990	+16.62451172	-2.08300781	-4.02978516	+27.24609375	-8.12988281	-79.62890625	+4956	+16.55859375	-1.27880859	-3.99902344	-6.63574219	-28.60839844	+5.99853516	+5112	+14.08007813	-4.17919922	-4.55712891	+41.50634766	+2.92236328	-41.17675781	+3432
+1458241540.97070000	+16.59375000	-2.13134766	-4.01660156	+27.31201172	-7.71240234	-78.92578125	+4932	+16.51904297	-1.33593750	-3.98583984	-6.70166016	-27.81738281	+6.37207031	+5092	+14.04492188	-4.21435547	-4.49121094	+41.79199219	+3.05419922	-40.53955078	+3428
+1458241540.97490000	+16.55859375	-2.18408203	-4.00341797	+27.35595703	-7.29492188	-78.24462891	+4908	+16.47949219	-1.39746094	-3.96826172	-6.74560547	-27.04833984	+6.72363281	+5076	+14.00976563	-4.25830078	-4.42968750	+42.01171875	+3.22998047	-39.92431641	+3420
+1458241540.98320010	+16.49267578	-2.28076172	-3.94628906	+27.50976563	-6.65771484	-76.97021484	+4860	+16.40917969	-1.50292969	-3.91113281	-6.76757813	-25.72998047	+7.44873047	+5044	+13.94384766	-4.35937500	-4.30224609	+42.42919922	+3.51562500	-38.80371094	+3412
+1458241540.98740010	+16.45751953	-2.32910156	-3.91992188	+27.61962891	-6.30615234	-76.37695313	+4840	+16.38281250	-1.54687500	-3.87597656	-6.72363281	-25.11474609	+7.80029297	+5028	+13.89990234	-4.42529297	-4.24511719	+42.53906250	+3.73535156	-38.25439453	+3412
+1458241540.99160000	+16.41796875	-2.37744141	-3.88037109	+27.75146484	-5.97656250	-75.80566406	+4820	+16.34765625	-1.59521484	-3.82763672	-6.65771484	-24.58740234	+8.12988281	+5020	+13.85595703	-4.49121094	-4.19677734	+42.67089844	+3.99902344	-37.63916016	+3412
+1458241540.99990010	+16.33007813	-2.45654297	-3.80126953	+28.10302734	-5.44921875	-74.70703125	+4792	+16.27294922	-1.67431641	-3.72216797	-6.43798828	-23.57666016	+8.78906250	+5000	+13.75048828	-4.63183594	-4.12207031	+42.91259766	+4.54833984	-36.36474609	+3408
+1458241541.00819990	+16.24218750	-2.53125000	-3.70458984	+28.52050781	-5.05371094	-73.67431641	+4776	+16.20703125	-1.74902344	-3.59912109	-6.21826172	-22.76367188	+9.44824219	+4992	+13.64501953	-4.77246094	-4.04736328	+43.11035156	+5.03173828	-35.15625000	+3416
+1458241541.01239990	+16.19384766	-2.57080078	-3.65185547	+28.69628906	-4.85595703	-73.19091797	+4776	+16.17626953	-1.79296875	-3.52880859	-6.10839844	-22.41210938	+9.73388672	+4992	+13.58789063	-4.85156250	-4.00781250	+43.17626953	+5.29541016	-34.56298828	+3420
+1458241541.01659990	+16.14990234	-2.61474609	-3.59472656	+28.89404297	-4.70214844	-72.77343750	+4776	+16.14550781	-1.83691406	-3.45849609	-5.99853516	-22.10449219	+10.01953125	+4992	+13.53515625	-4.93066406	-3.96826172	+43.22021484	+5.51513672	-34.03564453	+3428
+1458241541.03320000	+15.96972656	-2.78613281	-3.38818359	+29.61914063	-4.06494141	-71.03759766	+4808	+15.99609375	-1.99511719	-3.21240234	-5.44921875	-20.69824219	+11.14013672	+4996	+13.32861328	-5.22070313	-3.79687500	+43.57177734	+6.19628906	-31.92626953	+3460
+1458241541.03740000	+15.92138672	-2.83447266	-3.33984375	+29.77294922	-3.91113281	-70.57617188	+4820	+15.95214844	-2.04345703	-3.15527344	-5.36132813	-20.34667969	+11.40380859	+5000	+13.28027344	-5.27343750	-3.75292969	+43.76953125	+6.30615234	-31.39892578	+3468
+1458241541.04160000	+15.88183594	-2.87841797	-3.28710938	+29.92675781	-3.82324219	-70.15869141	+4832	+15.91699219	-2.09179688	-3.09814453	-5.29541016	-20.01708984	+11.68945313	+5004	+13.24072266	-5.32617188	-3.68701172	+43.94531250	+6.30615234	-31.04736328	+3476
+1458241541.04990010	+15.79394531	-2.97949219	-3.19042969	+30.19042969	-3.60351563	-69.32373047	+4848	+15.83349609	-2.18847656	-3.00146484	-5.11962891	-19.27001953	+12.26074219	+5000	+13.16601563	-5.42285156	-3.55078125	+44.38476563	+6.28417969	-30.32226563	+3492
+1458241541.05399990	+15.75878906	-3.03222656	-3.14208984	+30.30029297	-3.49365234	-68.92822266	+4856	+15.79394531	-2.24121094	-2.95312500	-5.05371094	-18.91845703	+12.54638672	+5000	+13.13964844	-5.46679688	-3.47607422	+44.62646484	+6.21826172	-30.05859375	+3500
+1458241541.05819990	+15.72363281	-3.08496094	-3.10253906	+30.41015625	-3.33984375	-68.46679688	+4860	+15.75000000	-2.28515625	-2.91796875	-4.94384766	-18.47900391	+12.85400391	+4992	+13.10888672	-5.50634766	-3.39697266	+44.89013672	+6.13037109	-29.77294922	+3508
+1458241541.06240010	+15.68408203	-3.13769531	-3.06298828	+30.52001953	-3.20800781	-68.02734375	+4860	+15.70166016	-2.33789063	-2.87841797	-4.87792969	-18.03955078	+13.13964844	+4988	+13.08251953	-5.53710938	-3.32226563	+45.24169922	+6.04248047	-29.48730469	+3508
+1458241541.07069990	+15.60498047	-3.23437500	-2.98388672	+30.76171875	-2.98828125	-67.10449219	+4848	+15.60498047	-2.43457031	-2.80371094	-4.74609375	-17.20458984	+13.77685547	+4968	+13.03417969	-5.59423828	-3.15527344	+45.90087891	+5.80078125	-29.04785156	+3512
+1458241541.07489990	+15.56103516	-3.28271484	-2.94433594	+30.87158203	-2.87841797	-66.66503906	+4840	+15.55664063	-2.48291016	-2.76855469	-4.68017578	-16.83105469	+14.06250000	+4960	+13.00781250	-5.62500000	-3.07177734	+46.25244141	+5.69091797	-28.82812500	+3512
+1458241541.07900000	+15.52587891	-3.33105469	-2.90039063	+30.98144531	-2.83447266	-66.24755859	+4828	+15.51269531	-2.53564453	-2.72460938	-4.61425781	-16.50146484	+14.37011719	+4948	+12.98583984	-5.65136719	-2.98388672	+46.58203125	+5.55908203	-28.67431641	+3516
+1458241541.08320000	+15.49072266	-3.37500000	-2.84765625	+31.13525391	-2.81250000	-65.87402344	+4816	+15.46875000	-2.57958984	-2.68066406	-4.52636719	-16.14990234	+14.67773438	+4936	+12.95947266	-5.68212891	-2.89599609	+46.91162109	+5.42724609	-28.52050781	+3516
+1458241541.09150000	+15.41601563	-3.46289063	-2.75097656	+31.39892578	-2.70263672	-65.17089844	+4784	+15.37646484	-2.66748047	-2.59277344	-4.30664063	-15.51269531	+15.22705078	+4908	+12.90673828	-5.75244141	-2.74218750	+47.48291016	+5.25146484	-28.14697266	+3512
+1458241541.09570000	+15.37207031	-3.50683594	-2.70703125	+31.55273438	-2.65869141	-64.79736328	+4768	+15.33251953	-2.71142578	-2.54443359	-4.19677734	-15.22705078	+15.49072266	+4896	+12.87158203	-5.79199219	-2.66748047	+47.72460938	+5.16357422	-27.94921875	+3512
+1458241541.09990000	+15.33251953	-3.54638672	-2.65869141	+31.70654297	-2.61474609	-64.44580078	+4748	+15.28417969	-2.75097656	-2.49609375	-4.06494141	-14.96337891	+15.75439453	+4884	+12.83642578	-5.83593750	-2.59716797	+47.96630859	+5.09765625	-27.75146484	+3512
+1458241541.10400010	+15.28857422	-3.58154297	-2.60595703	+31.88232422	-2.61474609	-64.09423828	+4732	+15.24023438	-2.79052734	-2.43896484	-3.93310547	-14.76562500	+15.97412109	+4868	+12.80126953	-5.87988281	-2.54003906	+48.18603516	+5.03173828	-27.48779297	+3508
+1458241541.10820010	+15.24462891	-3.61230469	-2.54443359	+32.05810547	-2.68066406	-63.85253906	+4716	+15.19628906	-2.83007813	-2.37304688	-3.80126953	-14.63378906	+16.19384766	+4860	+12.75732422	-5.92822266	-2.48291016	+48.33984375	+5.00976563	-27.24609375	+3508
+1458241541.12480000	+15.06005859	-3.75732422	-2.29833984	+32.73925781	-2.79052734	-63.06152344	+4684	+15.02929688	-2.97949219	-2.11376953	-3.16406250	-14.21630859	+16.83105469	+4828	+12.55957031	-6.17871094	-2.28955078	+48.66943359	+4.94384766	-26.16943359	+3508
+1458241541.12899990	+15.01171875	-3.79248047	-2.23681641	+32.91503906	-2.83447266	-62.86376953	+4680	+14.98974609	-3.01464844	-2.04785156	-3.01025391	-14.15039063	+16.94091797	+4824	+12.50683594	-6.24023438	-2.25439453	+48.71337891	+4.94384766	-25.83984375	+3508
+1458241541.14150000	+14.85791016	-3.89355469	-2.06103516	+33.42041016	-2.92236328	-62.31445313	+4688	+14.85791016	-3.12011719	-1.85888672	-2.50488281	-13.90869141	+17.29248047	+4816	+12.34423828	-6.42919922	-2.14453125	+48.88916016	+4.89990234	-24.89501953	+3504
+1458241541.14570000	+14.80957031	-3.92431641	-2.00390625	+33.59619141	-2.96630859	-62.13867188	+4696	+14.81396484	-3.15527344	-1.79736328	-2.32910156	-13.79882813	+17.42431641	+4812	+12.29150391	-6.49072266	-2.10498047	+48.95507813	+4.87792969	-24.63134766	+3504
+1458241541.15400000	+14.71289063	-3.99462891	-1.89404297	+33.92578125	-2.98828125	-61.78710938	+4712	+14.72607422	-3.23437500	-1.68750000	-2.06542969	-13.57910156	+17.66601563	+4812	+12.19042969	-6.60058594	-2.01708984	+49.13085938	+4.81201172	-24.12597656	+3508
+1458241541.15820000	+14.66455078	-4.02978516	-1.85449219	+34.07958984	-2.92236328	-61.52343750	+4720	+14.68212891	-3.26513672	-1.64355469	-1.88964844	-13.35937500	+17.81982422	+4808	+12.14208984	-6.65771484	-1.96435547	+49.24072266	+4.76806641	-23.90625000	+3508
+1458241541.16230010	+14.62060547	-4.06494141	-1.81054688	+34.23339844	-2.90039063	-61.25976563	+4728	+14.63818359	-3.30468750	-1.59960938	-1.73583984	-13.16162109	+17.99560547	+4804	+12.10253906	-6.69287109	-1.92041016	+49.46044922	+4.70214844	-23.66455078	+3500
+1458241541.16650010	+14.57666016	-4.10009766	-1.77099609	+34.38720703	-2.87841797	-60.99609375	+4732	+14.59423828	-3.33984375	-1.55566406	-1.60400391	-12.96386719	+18.14941406	+4804	+12.06298828	-6.73242188	-1.85888672	+49.70214844	+4.63623047	-23.51074219	+3500
+1458241541.17070010	+14.52832031	-4.13085938	-1.73144531	+34.56298828	-2.85644531	-60.71044922	+4736	+14.54589844	-3.37500000	-1.52050781	-1.42822266	-12.72216797	+18.34716797	+4796	+12.02343750	-6.76757813	-1.80175781	+49.92187500	+4.57031250	-23.37890625	+3496
+1458241541.17899990	+14.44482422	-4.19677734	-1.65673828	+34.89257813	-2.81250000	-60.18310547	+4740	+14.45361328	-3.44970703	-1.45458984	-1.18652344	-12.23876953	+18.76464844	+4780	+11.96191406	-6.82031250	-1.66992188	+50.51513672	+4.41650391	-23.18115234	+3488
+1458241541.18319990	+14.40527344	-4.23193359	-1.62158203	+35.06835938	-2.79052734	-59.89746094	+4736	+14.40527344	-3.48486328	-1.42382813	-1.01074219	-12.01904297	+18.98437500	+4772	+11.93554688	-6.85107422	-1.59521484	+50.80078125	+4.35058594	-23.18115234	+3488
+1458241541.18730000	+14.37011719	-4.26708984	-1.59082031	+35.22216797	-2.74658203	-59.63378906	+4732	+14.36132813	-3.52001953	-1.39306641	-0.87890625	-11.79931641	+19.18212891	+4760	+11.90478516	-6.87304688	-1.52050781	+51.13037109	+4.28466797	-23.18115234	+3484
+1458241541.19149990	+14.33056641	-4.30224609	-1.56005859	+35.37597656	-2.68066406	-59.34814453	+4724	+14.31298828	-3.55517578	-1.36669922	-0.72509766	-11.53564453	+19.37988281	+4748	+11.88281250	-6.89501953	-1.45458984	+51.45996094	+4.21875000	-23.11523438	+3480
+1458241541.19980000	+14.25146484	-4.37255859	-1.49853516	+35.70556641	-2.65869141	-58.86474609	+4700	+14.22070313	-3.62548828	-1.30957031	-0.37353516	-11.11816406	+19.75341797	+4724	+11.82568359	-6.94335938	-1.31835938	+52.09716797	+4.13085938	-23.11523438	+3468
+1458241541.20400000	+14.21191406	-4.40771484	-1.47216797	+35.88134766	-2.59277344	-58.60107422	+4684	+14.17236328	-3.65625000	-1.28759766	-0.21972656	-10.87646484	+19.92919922	+4712	+11.79931641	-6.96533203	-1.26123047	+52.42675781	+4.08691406	-23.04931641	+3460
+1458241541.20810010	+14.16796875	-4.43847656	-1.44140625	+36.03515625	-2.61474609	-58.44726563	+4668	+14.12402344	-3.69140625	-1.25683594	-0.06591797	-10.76660156	+20.08300781	+4700	+11.76855469	-6.99609375	-1.19970703	+52.69042969	+4.06494141	-23.07128906	+3456
+1458241541.21230010	+14.12402344	-4.47363281	-1.40625000	+36.21093750	-2.61474609	-58.31542969	+4652	+14.08007813	-3.72656250	-1.22167969	+0.08789063	-10.65673828	+20.19287109	+4692	+11.73339844	-7.02685547	-1.13818359	+52.93212891	+4.04296875	-23.13720703	+3452
+1458241541.21650000	+14.08447266	-4.50878906	-1.37548828	+36.36474609	-2.57080078	-58.16162109	+4636	+14.03613281	-3.75732422	-1.19531250	+0.26367188	-10.48095703	+20.30273438	+4680	+11.70263672	-7.06201172	-1.08984375	+53.17382813	+4.04296875	-23.07128906	+3444
+1458241541.22900010	+13.95703125	-4.61425781	-1.28320313	+36.80419922	-2.50488281	-57.87597656	+4588	+13.90429688	-3.85839844	-1.10302734	+0.81298828	-10.23925781	+20.41259766	+4644	+11.58398438	-7.19824219	-0.96679688	+53.63525391	+4.04296875	-22.89550781	+3424
+1458241541.24149990	+13.81201172	-4.71533203	-1.19531250	+37.24365234	-2.43896484	-57.78808594	+4552	+13.77246094	-3.95507813	-1.01513672	+1.31835938	-10.06347656	+20.36865234	+4612	+11.43896484	-7.36083984	-0.89208984	+53.83300781	+4.06494141	-22.56591797	+3400
+1458241541.24980000	+13.71972656	-4.78125000	-1.13378906	+37.55126953	-2.41699219	-57.83203125	+4540	+13.68896484	-4.01660156	-0.94921875	+1.64794922	-10.04150391	+20.25878906	+4588	+11.33349609	-7.48388672	-0.84814453	+53.83300781	+4.10888672	-22.36816406	+3384
+1458241541.25399990	+13.67138672	-4.81201172	-1.10742188	+37.68310547	-2.35107422	-57.83203125	+4536	+13.64501953	-4.05175781	-0.92724609	+1.80175781	-9.99755859	+20.19287109	+4580	+11.28076172	-7.54541016	-0.83496094	+53.83300781	+4.10888672	-22.21435547	+3376
+1458241541.25810000	+13.62304688	-4.84716797	-1.08544922	+37.81494141	-2.30712891	-57.81005859	+4532	+13.60107422	-4.08251953	-0.90087891	+1.99951172	-9.93164063	+20.12695313	+4568	+11.22802734	-7.61132813	-0.82177734	+53.81103516	+4.13085938	-22.10449219	+3368
+1458241541.26650000	+13.53515625	-4.90869141	-1.04150391	+38.07861328	-2.21923828	-57.76611328	+4528	+13.51757813	-4.13964844	-0.86132813	+2.32910156	-9.77783203	+20.06103516	+4548	+11.13134766	-7.72119141	-0.79101563	+53.87695313	+4.13085938	-21.88476563	+3348
+1458241541.27060010	+13.48681641	-4.93945313	-1.02392578	+38.23242188	-2.19726563	-57.74414063	+4528	+13.47363281	-4.17041016	-0.84375000	+2.50488281	-9.73388672	+20.03906250	+4536	+11.07861328	-7.77832031	-0.77343750	+53.87695313	+4.15283203	-21.79687500	+3340
+1458241541.27480010	+13.44287109	-4.97021484	-1.00195313	+38.38623047	-2.17529297	-57.74414063	+4532	+13.42968750	-4.20117188	-0.82177734	+2.65869141	-9.71191406	+20.01708984	+4524	+11.03906250	-7.82666016	-0.75585938	+53.96484375	+4.15283203	-21.75292969	+3328
+1458241541.28309990	+13.36816406	-5.02734375	-0.96679688	+38.67187500	-2.13134766	-57.72216797	+4528	+13.35058594	-4.25830078	-0.79101563	+2.98828125	-9.60205078	+19.99511719	+4504	+10.95556641	-7.91894531	-0.70312500	+54.14062500	+4.17480469	-21.79687500	+3304
+1458241541.28730010	+13.32861328	-5.06250000	-0.94921875	+38.80371094	-2.15332031	-57.70019531	+4524	+13.30664063	-4.28906250	-0.77783203	+3.14208984	-9.55810547	+20.01708984	+4492	+10.92041016	-7.95410156	-0.67236328	+54.27246094	+4.17480469	-21.86279297	+3292
+1458241541.29140000	+13.29345703	-5.09326172	-0.93603516	+38.91357422	-2.13134766	-57.65625000	+4520	+13.26708984	-4.31542969	-0.76904297	+3.29589844	-9.49218750	+20.06103516	+4476	+10.88964844	-7.99365234	-0.64160156	+54.42626953	+4.19677734	-21.92871094	+3276
+1458241541.29559990	+13.25390625	-5.12402344	-0.92724609	+39.04541016	-2.10937500	-57.61230469	+4512	+13.22753906	-4.34179688	-0.76025391	+3.47167969	-9.44824219	+20.08300781	+4464	+10.85888672	-8.02880859	-0.60644531	+54.58007813	+4.21875000	-22.03857422	+3264
+1458241541.29979990	+13.21875000	-5.15039063	-0.91406250	+39.19921875	-2.13134766	-57.54638672	+4500	+13.18359375	-4.36816406	-0.75146484	+3.62548828	-9.42626953	+20.12695313	+4448	+10.83251953	-8.05517578	-0.57128906	+54.79980469	+4.21875000	-22.14843750	+3244
+1458241541.30390000	+13.18359375	-5.17675781	-0.90966797	+39.33105469	-2.13134766	-57.48046875	+4484	+13.14404297	-4.39453125	-0.74707031	+3.77929688	-9.36035156	+20.19287109	+4432	+10.81054688	-8.07714844	-0.53613281	+55.04150391	+4.24072266	-22.28027344	+3228
+1458241541.30810000	+13.14843750	-5.20312500	-0.89648438	+39.48486328	-2.15332031	-57.45849609	+4468	+13.10449219	-4.42089844	-0.73828125	+3.95507813	-9.36035156	+20.21484375	+4420	+10.78857422	-8.10351563	-0.49658203	+55.26123047	+4.28466797	-22.43408203	+3208
+1458241541.31230000	+13.11767578	-5.22949219	-0.88330078	+39.59472656	-2.19726563	-57.48046875	+4452	+13.06494141	-4.44726563	-0.72509766	+4.10888672	-9.38232422	+20.23681641	+4404	+10.76220703	-8.12548828	-0.45703125	+55.48095703	+4.30664063	-22.60986328	+3192
+1458241541.31640010	+13.08251953	-5.26025391	-0.87890625	+39.72656250	-2.19726563	-57.43652344	+4432	+13.02539063	-4.47363281	-0.72070313	+4.26269531	-9.36035156	+20.28076172	+4384	+10.74023438	-8.15185547	-0.42187500	+55.70068359	+4.35058594	-22.76367188	+3172
+1458241541.32480000	+13.01660156	-5.31738281	-0.86132813	+39.96826172	-2.19726563	-57.43652344	+4384	+12.95068359	-4.52636719	-0.70751953	+4.57031250	-9.36035156	+20.30273438	+4348	+10.69189453	-8.20898438	-0.35156250	+56.07421875	+4.46044922	-23.09326172	+3140
+1458241541.32890010	+12.97705078	-5.34375000	-0.86572266	+40.07812500	-2.17529297	-57.37060547	+4356	+12.91113281	-4.54833984	-0.70751953	+4.72412109	-9.31640625	+20.32470703	+4328	+10.66552734	-8.23535156	-0.32958984	+56.25000000	+4.50439453	-23.13720703	+3124
+1458241541.33310010	+12.93750000	-5.37011719	-0.86132813	+40.18798828	-2.17529297	-57.37060547	+4328	+12.87158203	-4.57470703	-0.70312500	+4.87792969	-9.29443359	+20.30273438	+4312	+10.63476563	-8.26611328	-0.31201172	+56.40380859	+4.57031250	-23.20312500	+3108
+1458241541.34139990	+12.86279297	-5.41406250	-0.85693359	+40.40771484	-2.13134766	-57.34863281	+4276	+12.79248047	-4.61865234	-0.70312500	+5.16357422	-9.25048828	+20.28076172	+4272	+10.56884766	-8.33203125	-0.29003906	+56.64550781	+4.68017578	-23.24707031	+3072
+1458241541.34559990	+12.82324219	-5.43603516	-0.85693359	+40.53955078	-2.13134766	-57.39257813	+4248	+12.75292969	-4.64062500	-0.70312500	+5.31738281	-9.25048828	+20.23681641	+4252	+10.52929688	-8.36718750	-0.28564453	+56.73339844	+4.74609375	-23.26904297	+3056
+1458241541.36220000	+12.65625000	-5.53710938	-0.86572266	+40.95703125	-1.93359375	-57.45849609	+4156	+12.59912109	-4.73291016	-0.70751953	+5.86669922	-9.11865234	+20.01708984	+4172	+10.34033203	-8.55615234	-0.31201172	+56.68945313	+4.94384766	-23.02734375	+3000
+1458241541.36640000	+12.61230469	-5.55468750	-0.87890625	+41.06689453	-1.84570313	-57.41455078	+4136	+12.55517578	-4.75488281	-0.72070313	+5.99853516	-9.03076172	+19.97314453	+4156	+10.29199219	-8.60009766	-0.33837891	+56.66748047	+4.96582031	-22.82958984	+2992
+1458241541.37060000	+12.57275391	-5.57226563	-0.88769531	+41.19873047	-1.80175781	-57.41455078	+4120	+12.51562500	-4.77246094	-0.72509766	+6.15234375	-8.98681641	+19.90722656	+4136	+10.23925781	-8.64843750	-0.36474609	+56.62353516	+5.00976563	-22.67578125	+2980
+1458241541.37470010	+12.52880859	-5.59423828	-0.89208984	+41.33056641	-1.75781250	-57.45849609	+4104	+12.47607422	-4.79443359	-0.72949219	+6.28417969	-8.98681641	+19.84130859	+4116	+10.18652344	-8.69238281	-0.38671875	+56.60156250	+5.03173828	-22.58789063	+2964
+1458241541.38310000	+12.44531250	-5.62939453	-0.91845703	+41.59423828	-1.66992188	-57.43652344	+4076	+12.39697266	-4.82958984	-0.75146484	+6.56982422	-8.92089844	+19.75341797	+4080	+10.08544922	-8.78027344	-0.43066406	+56.53564453	+5.09765625	-22.39013672	+2936
+1458241541.38720010	+12.40576172	-5.65136719	-0.92724609	+41.72607422	-1.64794922	-57.45849609	+4064	+12.35302734	-4.85156250	-0.75585938	+6.70166016	-8.92089844	+19.70947266	+4060	+10.03710938	-8.82421875	-0.45263672	+56.51367188	+5.14160156	-22.34619141	+2920
+1458241541.39140010	+12.36621094	-5.66894531	-0.94482422	+41.83593750	-1.60400391	-57.43652344	+4052	+12.31347656	-4.87353516	-0.76904297	+6.81152344	-8.87695313	+19.68750000	+4040	+9.98876953	-8.86376953	-0.47900391	+56.51367188	+5.18554688	-22.25830078	+2904
+1458241541.39560010	+12.32666016	-5.68652344	-0.96240234	+41.98974609	-1.56005859	-57.39257813	+4040	+12.27392578	-4.88671875	-0.78662109	+6.98730469	-8.83300781	+19.66552734	+4020	+9.94482422	-8.89892578	-0.50097656	+56.51367188	+5.22949219	-22.19238281	+2884
+1458241541.39969990	+12.28710938	-5.70410156	-0.97558594	+42.12158203	-1.56005859	-57.39257813	+4024	+12.22998047	-4.90429688	-0.79541016	+7.11914063	-8.83300781	+19.64355469	+4000	+9.90527344	-8.92968750	-0.52294922	+56.60156250	+5.25146484	-22.14843750	+2864
+1458241541.40389990	+12.24755859	-5.72167969	-0.99755859	+42.25341797	-1.53808594	-57.34863281	+4008	+12.19042969	-4.92187500	-0.81298828	+7.25097656	-8.78906250	+19.66552734	+3980	+9.86572266	-8.95605469	-0.54052734	+56.71142578	+5.31738281	-22.14843750	+2840
+1458241541.40809990	+12.21240234	-5.73486328	-1.01513672	+42.42919922	-1.53808594	-57.32666016	+3992	+12.15087891	-4.93505859	-0.83056641	+7.42675781	-8.78906250	+19.68750000	+3956	+9.83056641	-8.97802734	-0.54931641	+56.82128906	+5.38330078	-22.19238281	+2816
+1458241541.41220000	+12.17285156	-5.75683594	-1.02832031	+42.56103516	-1.53808594	-57.30468750	+3972	+12.10693359	-4.95263672	-0.84375000	+7.55859375	-8.78906250	+19.68750000	+3932	+9.79980469	-9.00000000	-0.56250000	+56.95312500	+5.44921875	-22.21435547	+2792
+1458241541.41640000	+12.13330078	-5.77441406	-1.04589844	+42.67089844	-1.53808594	-57.28271484	+3948	+12.06738281	-4.97460938	-0.85693359	+7.66845703	-8.78906250	+19.70947266	+3908	+9.76904297	-9.02197266	-0.56689453	+57.10693359	+5.53710938	-22.30224609	+2764
+1458241541.42059990	+12.09814453	-5.79199219	-1.06787109	+42.84667969	-1.53808594	-57.26074219	+3924	+12.02783203	-4.98339844	-0.87451172	+7.84423828	-8.76708984	+19.75341797	+3880	+9.73828125	-9.03955078	-0.57128906	+57.30468750	+5.62500000	-22.36816406	+2736
+1458241541.42470000	+12.05859375	-5.81396484	-1.08544922	+42.95654297	-1.53808594	-57.21679688	+3900	+11.98388672	-5.00097656	-0.89208984	+7.97607422	-8.74511719	+19.79736328	+3852	+9.71191406	-9.05712891	-0.57568359	+57.50244141	+5.73486328	-22.43408203	+2712
+1458241541.42890000	+12.01904297	-5.83154297	-1.10302734	+43.08837891	-1.51611328	-57.17285156	+3872	+11.93994141	-5.01855469	-0.90966797	+8.08593750	-8.72314453	+19.84130859	+3824	+9.68554688	-9.07031250	-0.58447266	+57.70019531	+5.82275391	-22.47802734	+2684
+1458241541.43720010	+11.94433594	-5.86230469	-1.14257813	+43.37402344	-1.51611328	-57.06298828	+3804	+11.85644531	-5.04492188	-0.94921875	+8.39355469	-8.63525391	+19.95117188	+3764	+9.62841797	-9.09667969	-0.60205078	+58.11767578	+6.02050781	-22.54394531	+2636
+1458241541.44140010	+11.90039063	-5.87988281	-1.16455078	+43.50585938	-1.49414063	-57.01904297	+3772	+11.81250000	-5.05810547	-0.96679688	+8.52539063	-8.59130859	+20.01708984	+3736	+9.60205078	-9.10986328	-0.60644531	+58.31542969	+6.13037109	-22.58789063	+2612
+1458241541.44549990	+11.86083984	-5.89306641	-1.18212891	+43.65966797	-1.49414063	-56.97509766	+3732	+11.76855469	-5.06689453	-0.97998047	+8.70117188	-8.56933594	+20.06103516	+3700	+9.56689453	-9.12304688	-0.61523438	+58.53515625	+6.24023438	-22.63183594	+2588
+1458241541.46219990	+11.68945313	-5.95019531	-1.24804688	+44.20898438	-1.36230469	-56.79931641	+3580	+11.58837891	-5.11962891	-1.04589844	+9.29443359	-8.39355469	+20.17089844	+3564	+9.40869141	-9.19775391	-0.66357422	+59.12841797	+6.59179688	-22.56591797	+2512
+1458241541.46639990	+11.64111328	-5.96337891	-1.27001953	+44.34082031	-1.29638672	-56.73339844	+3544	+11.54003906	-5.12841797	-1.05908203	+9.42626953	-8.30566406	+20.19287109	+3532	+9.36474609	-9.21972656	-0.68994141	+59.21630859	+6.63574219	-22.47802734	+2500
+1458241541.47050000	+11.59277344	-5.97216797	-1.28320313	+44.53857422	-1.27441406	-56.68945313	+3504	+11.49169922	-5.13720703	-1.07666016	+9.60205078	-8.23974609	+20.19287109	+3496	+9.31201172	-9.24609375	-0.71191406	+59.30419922	+6.67968750	-22.36816406	+2484
+1458241541.47890000	+11.49609375	-5.98974609	-1.31396484	+44.82421875	-1.18652344	-56.62353516	+3432	+11.39501953	-5.15917969	-1.09863281	+9.88769531	-8.15185547	+20.17089844	+3428	+9.19775391	-9.29882813	-0.76025391	+59.39208984	+6.74560547	-22.17041016	+2456
+1458241541.48300000	+11.44775391	-5.99853516	-1.32275391	+45.00000000	-1.14257813	-56.57958984	+3396	+11.35107422	-5.16796875	-1.10742188	+10.06347656	-8.10791016	+20.14892578	+3392	+9.14062500	-9.32080078	-0.78662109	+59.43603516	+6.76757813	-22.08251953	+2440
+1458241541.48720000	+11.39941406	-6.00732422	-1.33593750	+45.13183594	-1.09863281	-56.53564453	+3364	+11.30273438	-5.18115234	-1.11621094	+10.19531250	-8.06396484	+20.14892578	+3356	+9.08349609	-9.35156250	-0.80859375	+59.45800781	+6.78955078	-21.97265625	+2424
+1458241541.49140000	+11.34667969	-6.01611328	-1.34912109	+45.28564453	-1.05468750	-56.51367188	+3332	+11.25439453	-5.18994141	-1.12500000	+10.32714844	-8.02001953	+20.10498047	+3324	+9.02197266	-9.37792969	-0.83056641	+59.45800781	+6.78955078	-21.86279297	+2408
+1458241541.49550010	+11.29833984	-6.02050781	-1.36230469	+45.46142578	-1.03271484	-56.44775391	+3300	+11.20605469	-5.19873047	-1.13378906	+10.50292969	-7.95410156	+20.10498047	+3292	+8.96044922	-9.40429688	-0.85693359	+59.45800781	+6.76757813	-21.73095703	+2392
+1458241541.49970010	+11.25000000	-6.02490234	-1.37109375	+45.61523438	-0.98876953	-56.38183594	+3268	+11.15771484	-5.20751953	-1.14257813	+10.65673828	-7.88818359	+20.10498047	+3260	+8.90771484	-9.43066406	-0.88330078	+59.50195313	+6.76757813	-21.59912109	+2372
+1458241541.50390010	+11.20605469	-6.03369141	-1.37988281	+45.76904297	-0.96679688	-56.33789063	+3240	+11.10937500	-5.21630859	-1.14697266	+10.78857422	-7.86621094	+20.10498047	+3224	+8.85058594	-9.45263672	-0.89648438	+59.54589844	+6.76757813	-21.51123047	+2348
+1458241541.50799990	+11.15771484	-6.03808594	-1.38867188	+45.94482422	-0.96679688	-56.29394531	+3212	+11.06103516	-5.22070313	-1.15576172	+10.94238281	-7.82226563	+20.10498047	+3192	+8.79785156	-9.47460938	-0.91845703	+59.58984375	+6.74560547	-21.42333984	+2328
+1458241541.51220010	+11.10937500	-6.04248047	-1.39746094	+46.09863281	-0.94482422	-56.22802734	+3184	+11.01269531	-5.22949219	-1.16015625	+11.07421875	-7.77832031	+20.12695313	+3164	+8.74511719	-9.49218750	-0.93603516	+59.67773438	+6.72363281	-21.29150391	+2304
+1458241541.51630000	+11.06542969	-6.04687500	-1.39746094	+46.25244141	-0.94482422	-56.22802734	+3160	+10.96875000	-5.23828125	-1.15576172	+11.18408203	-7.77832031	+20.10498047	+3132	+8.69677734	-9.51416016	-0.94042969	+59.74365234	+6.74560547	-21.26953125	+2280
+1458241541.52049990	+11.02148438	-6.05126953	-1.40185547	+46.42822266	-0.92285156	-56.16210938	+3132	+10.92480469	-5.24707031	-1.16015625	+11.33789063	-7.75634766	+20.12695313	+3100	+8.65283203	-9.53173828	-0.94482422	+59.83154297	+6.76757813	-21.24755859	+2252
+1458241541.52469990	+10.98193359	-6.06005859	-1.40625000	+46.58203125	-0.92285156	-56.09619141	+3104	+10.88085938	-5.25585938	-1.16455078	+11.46972656	-7.71240234	+20.17089844	+3072	+8.61328125	-9.54052734	-0.94921875	+60.00732422	+6.76757813	-21.18164063	+2224
+1458241541.52880000	+10.93798828	-6.06445313	-1.41064453	+46.71386719	-0.92285156	-56.05224609	+3076	+10.83691406	-5.26025391	-1.16455078	+11.60156250	-7.69042969	+20.19287109	+3040	+8.57812500	-9.54931641	-0.94921875	+60.16113281	+6.78955078	-21.18164063	+2196
+1458241541.53300000	+10.89843750	-6.07324219	-1.41503906	+46.86767578	-0.92285156	-55.96435547	+3048	+10.78857422	-5.26904297	-1.16455078	+11.73339844	-7.64648438	+20.25878906	+3008	+8.53857422	-9.56250000	-0.94482422	+60.31494141	+6.81152344	-21.15966797	+2168
+1458241541.53720000	+10.85888672	-6.07763672	-1.41943359	+47.02148438	-0.94482422	-55.85449219	+3020	+10.74902344	-5.27343750	-1.16455078	+11.86523438	-7.62451172	+20.32470703	+2980	+8.51220703	-9.56689453	-0.94482422	+60.53466797	+6.83349609	-21.11572266	+2140
+1458241541.54130010	+10.81933594	-6.08203125	-1.41503906	+47.19726563	-0.96679688	-55.83251953	+2988	+10.70507813	-5.27783203	-1.16015625	+12.01904297	-7.64648438	+20.36865234	+2944	+8.48583984	-9.57128906	-0.93164063	+60.77636719	+6.87744141	-21.15966797	+2112
+1458241541.54970000	+10.74462891	-6.09082031	-1.41503906	+47.46093750	-0.98876953	-55.70068359	+2920	+10.62597656	-5.29101563	-1.15136719	+12.26074219	-7.60253906	+20.47851563	+2876	+8.43310547	-9.58007813	-0.90966797	+61.19384766	+6.96533203	-21.18164063	+2068
+1458241541.55380010	+10.70947266	-6.09960938	-1.41064453	+47.59277344	-1.01074219	-55.65673828	+2888	+10.59082031	-5.29541016	-1.14257813	+12.39257813	-7.62451172	+20.52246094	+2844	+8.40673828	-9.58447266	-0.88769531	+61.41357422	+7.03125000	-21.22558594	+2052
+1458241541.57049990	+10.56884766	-6.11718750	-1.38867188	+48.12011719	-1.05468750	-55.37109375	+2748	+10.44140625	-5.31298828	-1.11621094	+12.89794922	-7.53662109	+20.76416016	+2700	+8.30566406	-9.60205078	-0.83056641	+62.22656250	+7.14111328	-21.22558594	+1988
+1458241541.57470010	+10.53369141	-6.12158203	-1.38427734	+48.25195313	-1.05468750	-55.30517578	+2716	+10.40625000	-5.31738281	-1.10742188	+13.02978516	-7.49267578	+20.80810547	+2668	+8.27490234	-9.61083984	-0.81738281	+62.38037109	+7.16308594	-21.15966797	+1980
+1458241541.57880000	+10.49853516	-6.12158203	-1.37109375	+48.38378906	-1.05468750	-55.26123047	+2684	+10.37109375	-5.31738281	-1.09423828	+13.16162109	-7.49267578	+20.80810547	+2636	+8.24853516	-9.61523438	-0.79980469	+62.55615234	+7.18505859	-21.11572266	+1968
+1458241541.58299990	+10.46337891	-6.13037109	-1.36230469	+48.49365234	-1.05468750	-55.23925781	+2660	+10.33593750	-5.32617188	-1.08105469	+13.27148438	-7.49267578	+20.80810547	+2604	+8.21337891	-9.62841797	-0.78662109	+62.66601563	+7.18505859	-21.07177734	+1964
+1458241541.58710000	+10.43261719	-6.13037109	-1.34912109	+48.60351563	-1.03271484	-55.19531250	+2632	+10.30078125	-5.33056641	-1.06787109	+13.40332031	-7.44873047	+20.83007813	+2572	+8.17822266	-9.64160156	-0.77343750	+62.75390625	+7.16308594	-20.93994141	+1956
+1458241541.59130000	+10.39746094	-6.13476563	-1.33593750	+48.73535156	-1.01074219	-55.15136719	+2604	+10.27001953	-5.33056641	-1.05908203	+13.53515625	-7.38281250	+20.80810547	+2544	+8.14306641	-9.65039063	-0.76464844	+62.84179688	+7.16308594	-20.85205078	+1948
+1458241541.59550000	+10.36230469	-6.13916016	-1.32714844	+48.82324219	-0.98876953	-55.12939453	+2580	+10.23486328	-5.33935547	-1.04589844	+13.60107422	-7.33886719	+20.78613281	+2516	+8.09912109	-9.66796875	-0.75146484	+62.88574219	+7.14111328	-20.72021484	+1944
+1458241541.59960010	+10.33154297	-6.14355469	-1.31396484	+48.95507813	-0.96679688	-55.06347656	+2556	+10.20410156	-5.33935547	-1.03271484	+13.73291016	-7.27294922	+20.76416016	+2488	+8.05957031	-9.68115234	-0.74707031	+62.95166016	+7.11914063	-20.52246094	+1936
+1458241541.60380010	+10.30078125	-6.14355469	-1.30517578	+49.08691406	-0.92285156	-55.01953125	+2532	+10.17333984	-5.34375000	-1.02392578	+13.86474609	-7.20703125	+20.74218750	+2460	+8.02001953	-9.69433594	-0.73828125	+62.99560547	+7.09716797	-20.34667969	+1928
+1458241541.60800000	+10.27001953	-6.15234375	-1.29199219	+49.15283203	-0.85693359	-55.01953125	+2512	+10.14257813	-5.35253906	-1.01074219	+13.88671875	-7.14111328	+20.65429688	+2440	+7.98046875	-9.71191406	-0.72949219	+63.01757813	+7.09716797	-20.17089844	+1924
+1458241541.61209990	+10.23925781	-6.15234375	-1.27880859	+49.26269531	-0.79101563	-55.01953125	+2492	+10.11621094	-5.35693359	-0.99755859	+13.99658203	-7.09716797	+20.56640625	+2416	+7.93652344	-9.72949219	-0.72509766	+63.03955078	+7.09716797	-19.92919922	+1916
+1458241541.62050010	+10.18652344	-6.16992188	-1.26123047	+49.37255859	-0.59326172	-54.99755859	+2452	+10.06347656	-5.37451172	-0.97998047	+14.08447266	-6.89941406	+20.39062500	+2376	+7.86181641	-9.76464844	-0.70751953	+63.03955078	+7.18505859	-19.48974609	+1900
+1458241541.62459990	+10.16015625	-6.17431641	-1.25244141	+49.46044922	-0.48339844	-54.99755859	+2432	+10.04150391	-5.37451172	-0.97558594	+14.17236328	-6.78955078	+20.30273438	+2356	+7.82666016	-9.77783203	-0.69873047	+63.03955078	+7.22900391	-19.27001953	+1892
+1458241541.62879990	+10.14257813	-6.17871094	-1.25244141	+49.57031250	-0.35156250	-54.93164063	+2412	+10.02392578	-5.37890625	-0.97558594	+14.23828125	-6.65771484	+20.21484375	+2336	+7.79150391	-9.78662109	-0.68994141	+63.06152344	+7.29492188	-19.00634766	+1880
+1458241541.63299990	+10.11621094	-6.19628906	-1.24804688	+49.50439453	-0.19775391	-54.93164063	+2396	+9.99755859	-5.39648438	-0.97119141	+14.17236328	-6.52587891	+20.10498047	+2320	+7.76074219	-9.80859375	-0.68115234	+63.03955078	+7.40478516	-18.76464844	+1872
+1458241541.63710000	+10.09863281	-6.20068359	-1.24365234	+49.57031250	-0.06591797	-54.93164063	+2380	+9.97998047	-5.40087891	-0.97119141	+14.21630859	-6.39404297	+19.99511719	+2304	+7.73876953	-9.81298828	-0.67236328	+63.06152344	+7.49267578	-18.56689453	+1860
+1458241541.64130000	+10.08544922	-6.20507813	-1.24804688	+49.63623047	+0.06591797	-54.90966797	+2364	+9.97119141	-5.40527344	-0.97558594	+14.28222656	-6.26220703	+19.92919922	+2284	+7.71679688	-9.82177734	-0.66357422	+63.12744141	+7.62451172	-18.34716797	+1848
+1458241541.64549990	+10.06787109	-6.22705078	-1.24804688	+49.54833984	+0.24169922	-54.90966797	+2348	+9.95361328	-5.42285156	-0.97558594	+14.17236328	-6.13037109	+19.81933594	+2272	+7.69921875	-9.83496094	-0.65478516	+63.12744141	+7.80029297	-18.14941406	+1840
+1458241541.64960000	+10.05468750	-6.23144531	-1.25244141	+49.57031250	+0.37353516	-54.90966797	+2332	+9.94042969	-5.42724609	-0.97998047	+14.19433594	-6.04248047	+19.70947266	+2256	+7.68603516	-9.83935547	-0.63720703	+63.17138672	+7.97607422	-18.03955078	+1828
+1458241541.65380000	+10.05029297	-6.24023438	-1.25683594	+49.59228516	+0.50537109	-54.88769531	+2312	+9.93603516	-5.43603516	-0.98437500	+14.21630859	-5.93261719	+19.62158203	+2240	+7.67724609	-9.84375000	-0.62841797	+63.23730469	+8.10791016	-17.88574219	+1820
+1458241541.65800000	+10.03710938	-6.25781250	-1.26123047	+49.50439453	+0.65917969	-54.86572266	+2300	+9.92724609	-5.44921875	-0.99316406	+14.10644531	-5.80078125	+19.55566406	+2224	+7.67285156	-9.85253906	-0.61523438	+63.25927734	+8.28369141	-17.75390625	+1808
+1458241541.66210010	+10.03710938	-6.26220703	-1.27001953	+49.50439453	+0.76904297	-54.86572266	+2280	+9.92285156	-5.45361328	-0.99755859	+14.10644531	-5.71289063	+19.48974609	+2208	+7.67724609	-9.84814453	-0.59326172	+63.32519531	+8.48144531	-17.75390625	+1804
+1458241541.67880010	+10.03710938	-6.28857422	-1.27880859	+49.41650391	+1.03271484	-54.95361328	+2216	+9.92285156	-5.47119141	-1.01513672	+14.01855469	-5.58105469	+19.29199219	+2132	+7.70361328	-9.84375000	-0.54492188	+63.58886719	+8.96484375	-17.77587891	+1784
+1458241541.68709990	+10.04589844	-6.29736328	-1.27880859	+49.35058594	+1.03271484	-55.04150391	+2188	+9.92724609	-5.47998047	-1.01513672	+13.95263672	-5.66894531	+19.16015625	+2092	+7.72558594	-9.83935547	-0.52294922	+63.63281250	+9.07470703	-17.95166016	+1780
+1458241541.69129990	+10.05468750	-6.30175781	-1.27880859	+49.35058594	+1.01074219	-55.12939453	+2176	+9.93603516	-5.47998047	-1.01074219	+13.95263672	-5.75683594	+19.11621094	+2076	+7.73437500	-9.83935547	-0.51416016	+63.65478516	+9.09667969	-18.08349609	+1776
+1458241541.69540000	+10.05468750	-6.30175781	-1.27441406	+49.32861328	+0.98876953	-55.17333984	+2164	+9.94042969	-5.48437500	-1.01074219	+13.90869141	-5.80078125	+19.09423828	+2056	+7.74316406	-9.83935547	-0.50976563	+63.63281250	+9.09667969	-18.14941406	+1776
+1458241541.69960000	+10.06347656	-6.30175781	-1.27441406	+49.32861328	+0.94482422	-55.23925781	+2156	+9.94482422	-5.48437500	-1.00634766	+13.88671875	-5.91064453	+19.02832031	+2040	+7.74755859	-9.83496094	-0.50537109	+63.63281250	+9.09667969	-18.25927734	+1772
+1458241541.70380000	+10.06787109	-6.30175781	-1.27001953	+49.32861328	+0.87890625	-55.30517578	+2148	+9.95361328	-5.47998047	-1.00195313	+13.88671875	-6.02050781	+18.98437500	+2024	+7.75634766	-9.83496094	-0.50097656	+63.61083984	+9.05273438	-18.39111328	+1772
+1458241541.71210000	+10.07666016	-6.30175781	-1.26123047	+49.30664063	+0.83496094	-55.39306641	+2132	+9.96240234	-5.47998047	-0.99755859	+13.86474609	-6.15234375	+18.91845703	+1996	+7.76074219	-9.83496094	-0.50097656	+63.56689453	+9.00878906	-18.47900391	+1764
+1458241541.71630000	+10.08105469	-6.30175781	-1.25683594	+49.30664063	+0.79101563	-55.45898438	+2124	+9.96679688	-5.47998047	-0.99316406	+13.86474609	-6.24023438	+18.85253906	+1980	+7.76513672	-9.83496094	-0.50097656	+63.54492188	+8.98681641	-18.56689453	+1760
+1458241541.72040010	+10.08105469	-6.29736328	-1.25683594	+49.30664063	+0.76904297	-55.48095703	+2116	+9.97119141	-5.47998047	-0.99316406	+13.84277344	-6.28417969	+18.83056641	+1968	+7.76513672	-9.83496094	-0.50097656	+63.54492188	+8.98681641	-18.58886719	+1756
+1458241541.72460010	+10.08544922	-6.29736328	-1.25683594	+49.28466797	+0.74707031	-55.52490234	+2108	+9.97119141	-5.47998047	-0.98876953	+13.84277344	-6.35009766	+18.80859375	+1956	+7.76513672	-9.83496094	-0.50097656	+63.52294922	+8.96484375	-18.61083984	+1752
+1458241541.72880010	+10.08544922	-6.29736328	-1.25244141	+49.28466797	+0.72509766	-55.54687500	+2104	+9.97558594	-5.47998047	-0.98437500	+13.82080078	-6.41601563	+18.76464844	+1944	+7.76513672	-9.83935547	-0.50097656	+63.50097656	+8.94287109	-18.63281250	+1748
+1458241541.73289990	+10.09863281	-6.29296875	-1.24365234	+49.28466797	+0.61523438	-55.72265625	+2100	+9.99316406	-5.47558594	-0.97558594	+13.79882813	-6.65771484	+18.63281250	+1940	+7.77392578	-9.84375000	-0.50537109	+63.32519531	+8.76708984	-18.91845703	+1748
+1458241541.73709990	+10.10742188	-6.29296875	-1.23486328	+49.26269531	+0.50537109	-55.87646484	+2100	+10.00634766	-5.47558594	-0.96679688	+13.75488281	-6.85546875	+18.50097656	+1936	+7.77832031	-9.84814453	-0.50976563	+63.14941406	+8.61328125	-19.18212891	+1744
+1458241541.74120000	+10.12060547	-6.28857422	-1.22607422	+49.24072266	+0.39550781	-56.03027344	+2096	+10.01953125	-5.47558594	-0.95800781	+13.71093750	-7.07519531	+18.36914063	+1932	+7.78271484	-9.85253906	-0.51416016	+62.97363281	+8.43750000	-19.44580078	+1740
+1458241541.74540000	+10.16015625	-6.27099609	-1.19091797	+49.17480469	-0.02197266	-56.64550781	+2112	+10.05908203	-5.46240234	-0.93164063	+13.62304688	-7.71240234	+17.99560547	+1944	+7.79150391	-9.86572266	-0.53173828	+62.31445313	+7.86621094	-20.28076172	+1736
+1458241541.74959990	+10.17773438	-6.26660156	-1.17333984	+49.13085938	-0.21972656	-56.93115234	+2116	+10.07226563	-5.46240234	-0.91845703	+13.55712891	-7.93212891	+17.86376953	+1948	+7.79589844	-9.87451172	-0.54492188	+62.05078125	+7.60253906	-20.58837891	+1732
+1458241541.75370000	+10.19091797	-6.26660156	-1.16015625	+49.10888672	-0.32958984	-57.12890625	+2116	+10.08105469	-5.46240234	-0.91406250	+13.51318359	-8.08593750	+17.75390625	+1948	+7.79589844	-9.87890625	-0.54931641	+61.87500000	+7.47070313	-20.80810547	+1724
+1458241541.75790000	+10.20410156	-6.25781250	-1.15136719	+49.10888672	-0.46142578	-57.26074219	+2116	+10.09423828	-5.45800781	-0.90966797	+13.53515625	-8.21777344	+17.68798828	+1952	+7.80468750	-9.87890625	-0.55371094	+61.76513672	+7.38281250	-20.98388672	+1716
+1458241541.76210000	+10.21289063	-6.25781250	-1.14697266	+49.10888672	-0.54931641	-57.37060547	+2116	+10.10302734	-5.45800781	-0.90527344	+13.51318359	-8.34960938	+17.62207031	+1952	+7.81347656	-9.87890625	-0.55810547	+61.72119141	+7.29492188	-21.11572266	+1712
+1458241541.76620010	+10.21728516	-6.25781250	-1.14697266	+49.10888672	-0.59326172	-57.43652344	+2116	+10.10742188	-5.45800781	-0.90087891	+13.46923828	-8.43750000	+17.57812500	+1952	+7.82226563	-9.87451172	-0.55810547	+61.67724609	+7.25097656	-21.24755859	+1708
+1458241541.77040000	+10.22607422	-6.25341797	-1.14257813	+49.15283203	-0.65917969	-57.50244141	+2116	+10.11621094	-5.44921875	-0.90087891	+13.53515625	-8.52539063	+17.55615234	+1956	+7.83105469	-9.87011719	-0.55371094	+61.67724609	+7.22900391	-21.37939453	+1704
+1458241541.79119990	+10.24365234	-6.25781250	-1.15136719	+49.39453125	-0.81298828	-57.70019531	+2112	+10.12500000	-5.44921875	-0.91406250	+13.62304688	-8.78906250	+17.42431641	+1948	+7.90576172	-9.84814453	-0.52294922	+62.05078125	+7.38281250	-21.99462891	+1704
+1458241541.79539990	+10.24804688	-6.25341797	-1.15576172	+49.46044922	-0.81298828	-57.70019531	+2116	+10.12500000	-5.44482422	-0.91845703	+13.71093750	-8.81103516	+17.40234375	+1944	+7.91455078	-9.84375000	-0.51416016	+62.13867188	+7.44873047	-22.10449219	+1704
+1458241541.79959990	+10.24804688	-6.25781250	-1.16015625	+49.54833984	-0.81298828	-57.74414063	+2116	+10.12500000	-5.44482422	-0.92285156	+13.77685547	-8.83300781	+17.38037109	+1940	+7.92773438	-9.84375000	-0.50537109	+62.24853516	+7.51464844	-22.21435547	+1708
+1458241541.80370000	+10.24804688	-6.26220703	-1.16894531	+49.63623047	-0.79101563	-57.74414063	+2116	+10.12060547	-5.44921875	-0.93603516	+13.84277344	-8.83300781	+17.35839844	+1936	+7.94531250	-9.83935547	-0.50537109	+62.38037109	+7.60253906	-22.30224609	+1712
+1458241541.80790000	+10.24365234	-6.26220703	-1.17333984	+49.74609375	-0.79101563	-57.76611328	+2116	+10.11621094	-5.44921875	-0.94482422	+13.93066406	-8.83300781	+17.33642578	+1932	+7.95410156	-9.83935547	-0.50097656	+62.49023438	+7.69042969	-22.39013672	+1712
+1458241541.81209990	+10.24365234	-6.26660156	-1.18212891	+49.85595703	-0.76904297	-57.81005859	+2116	+10.11181641	-5.44921875	-0.94921875	+14.01855469	-8.85498047	+17.27050781	+1928	+7.96289063	-9.84375000	-0.49658203	+62.62207031	+7.77832031	-22.50000000	+1716
+1458241541.81620000	+10.23925781	-6.27099609	-1.19091797	+49.96582031	-0.74707031	-57.83203125	+2120	+10.10302734	-5.45800781	-0.96240234	+14.10644531	-8.83300781	+17.22656250	+1928	+7.97167969	-9.84814453	-0.49658203	+62.73193359	+7.86621094	-22.58789063	+1716
+1458241541.82040000	+10.23486328	-6.27539063	-1.20410156	+50.14160156	-0.68115234	-57.87597656	+2124	+10.09423828	-5.46240234	-0.97998047	+14.26025391	-8.85498047	+17.13867188	+1928	+7.97607422	-9.85693359	-0.50097656	+62.84179688	+7.97607422	-22.67578125	+1716
+1458241541.82450010	+10.22607422	-6.28417969	-1.21728516	+50.29541016	-0.63720703	-57.96386719	+2128	+10.08544922	-5.47119141	-0.99316406	+14.39208984	-8.87695313	+17.02880859	+1928	+7.98046875	-9.87011719	-0.50537109	+62.90771484	+8.08593750	-22.80761719	+1716
+1458241541.82870010	+10.22167969	-6.29296875	-1.23486328	+50.44921875	-0.57128906	-58.00781250	+2128	+10.07226563	-5.48437500	-1.01513672	+14.52392578	-8.83300781	+16.94091797	+1928	+7.98046875	-9.88330078	-0.51855469	+62.99560547	+8.17382813	-22.87353516	+1720
+1458241541.83699990	+10.18212891	-6.33251953	-1.29638672	+51.02050781	-0.32958984	-58.33740234	+2144	+10.02832031	-5.52392578	-1.07666016	+15.00732422	-8.89892578	+16.43554688	+1936	+7.95849609	-9.94042969	-0.55810547	+63.06152344	+8.43750000	-23.11523438	+1732
+1458241541.84120010	+10.16455078	-6.35009766	-1.32275391	+51.19628906	-0.24169922	-58.42529297	+2148	+10.01074219	-5.54150391	-1.10742188	+15.16113281	-8.85498047	+16.30371094	+1940	+7.94531250	-9.96679688	-0.58447266	+63.08349609	+8.52539063	-23.20312500	+1736
+1458241541.84540010	+10.14257813	-6.37207031	-1.35351563	+51.43798828	-0.08789063	-58.62304688	+2152	+9.98876953	-5.55908203	-1.13378906	+15.35888672	-8.89892578	+16.04003906	+1944	+7.91894531	-10.01953125	-0.62841797	+63.03955078	+8.67919922	-23.33496094	+1748
+1458241541.84949990	+10.12500000	-6.39843750	-1.37548828	+51.56982422	+0.00000000	-58.86474609	+2152	+9.96679688	-5.58544922	-1.15576172	+15.51269531	-8.96484375	+15.77636719	+1944	+7.89257813	-10.05908203	-0.65478516	+62.97363281	+8.81103516	-23.53271484	+1748
+1458241541.85369990	+10.10302734	-6.42480469	-1.41064453	+51.72363281	+0.13183594	-58.97460938	+2156	+9.94482422	-5.61181641	-1.19531250	+15.64453125	-8.92089844	+15.60058594	+1948	+7.87060547	-10.09863281	-0.69433594	+62.92968750	+8.92089844	-23.62060547	+1748
+1458241541.85789990	+10.08105469	-6.44677734	-1.44140625	+51.92138672	+0.28564453	-59.15039063	+2156	+9.92285156	-5.63378906	-1.22607422	+15.86425781	-8.94287109	+15.31494141	+1952	+7.83984375	-10.14257813	-0.72949219	+62.84179688	+9.07470703	-23.73046875	+1748
+1458241541.86200000	+10.05468750	-6.47753906	-1.47216797	+52.05322266	+0.39550781	-59.39208984	+2152	+9.89648438	-5.66455078	-1.25683594	+16.01806641	-9.00878906	+15.02929688	+1956	+7.81787109	-10.18212891	-0.76025391	+62.81982422	+9.22851563	-23.90625000	+1744
+1458241541.86620000	+10.03271484	-6.50830078	-1.51611328	+52.18505859	+0.54931641	-59.52392578	+2156	+9.86572266	-5.69531250	-1.30078125	+16.17187500	-8.96484375	+14.80957031	+1960	+7.79150391	-10.22607422	-0.79980469	+62.81982422	+9.38232422	-24.01611328	+1736
+1458241541.87040000	+10.00195313	-6.53466797	-1.55126953	+52.38281250	+0.72509766	-59.74365234	+2156	+9.83496094	-5.71728516	-1.34472656	+16.41357422	-8.96484375	+14.52392578	+1968	+7.76074219	-10.27001953	-0.83935547	+62.77587891	+9.55810547	-24.14794922	+1732
+1458241541.87450000	+9.97119141	-6.57421875	-1.58642578	+52.53662109	+0.85693359	-59.98535156	+2160	+9.80419922	-5.75683594	-1.37988281	+16.56738281	-9.00878906	+14.21630859	+1972	+7.73437500	-10.31396484	-0.87451172	+62.81982422	+9.73388672	-24.30175781	+1724
+1458241541.88290000	+9.90966797	-6.64013672	-1.67871094	+52.93212891	+1.23046875	-60.33691406	+2164	+9.72949219	-5.81835938	-1.47656250	+17.02880859	-8.96484375	+13.71093750	+1984	+7.68603516	-10.40185547	-0.94042969	+62.95166016	+10.26123047	-24.63134766	+1700
+1458241541.89120010	+9.83056641	-6.72363281	-1.77099609	+53.26171875	+1.60400391	-60.71044922	+2168	+9.64599609	-5.90185547	-1.57324219	+17.38037109	-8.92089844	+13.20556641	+1996	+7.64208984	-10.48535156	-1.00634766	+63.25927734	+10.81054688	-24.93896484	+1668
+1458241541.89529990	+9.79101563	-6.75000000	-1.82373047	+53.54736328	+1.77978516	-60.84228516	+2168	+9.60205078	-5.92822266	-1.62597656	+17.70996094	-8.87695313	+12.98583984	+2000	+7.62011719	-10.52929688	-1.03710938	+63.43505859	+11.11816406	-25.07080078	+1652
+1458241541.90780000	+9.65039063	-6.86425781	-1.96875000	+54.31640625	+2.28515625	-61.32568359	+2156	+9.44384766	-6.03369141	-1.77978516	+18.54492188	-8.85498047	+12.30468750	+2000	+7.56298828	-10.64355469	-1.12939453	+64.27001953	+12.01904297	-25.51025391	+1608
+1458241541.91199990	+9.59765625	-6.90820313	-2.01708984	+54.58007813	+2.41699219	-61.50146484	+2148	+9.38671875	-6.07763672	-1.82373047	+18.80859375	-8.89892578	+12.06298828	+1996	+7.54101563	-10.68750000	-1.16015625	+64.59960938	+12.30468750	-25.64208984	+1592
+1458241541.91619990	+9.54052734	-6.94775391	-2.06542969	+54.86572266	+2.57080078	-61.65527344	+2140	+9.32080078	-6.11718750	-1.87646484	+19.09423828	-8.87695313	+11.86523438	+1992	+7.51904297	-10.72705078	-1.19091797	+64.92919922	+12.61230469	-25.77392578	+1580
+1458241541.92030000	+9.48779297	-6.97412109	-2.11376953	+55.26123047	+2.70263672	-61.78710938	+2132	+9.25927734	-6.14355469	-1.92480469	+19.51171875	-8.87695313	+11.66748047	+1984	+7.49267578	-10.76660156	-1.21728516	+65.25878906	+12.89794922	-25.90576172	+1568
+1458241541.92450000	+9.42626953	-7.01367188	-2.15771484	+55.59082031	+2.81250000	-61.96289063	+2120	+9.19775391	-6.18310547	-1.97314453	+19.84130859	-8.94287109	+11.44775391	+1976	+7.46191406	-10.80615234	-1.24804688	+65.61035156	+13.16162109	-26.03759766	+1556
+1458241541.92870000	+9.36474609	-7.04882813	-2.20605469	+55.92041016	+2.92236328	-62.09472656	+2112	+9.12744141	-6.21826172	-2.02148438	+20.17089844	-8.96484375	+11.25000000	+1968	+7.43554688	-10.84570313	-1.28320313	+65.96191406	+13.42529297	-26.16943359	+1544
+1458241541.93280010	+9.29882813	-7.07519531	-2.25000000	+56.33789063	+3.03222656	-62.22656250	+2100	+9.05712891	-6.24023438	-2.06542969	+20.61035156	-8.98681641	+11.07421875	+1956	+7.39599609	-10.88525391	-1.31835938	+66.29150391	+13.62304688	-26.25732422	+1536
+1458241541.93700000	+9.23291016	-7.10595703	-2.28955078	+56.71142578	+3.09814453	-62.42431641	+2088	+8.98242188	-6.27978516	-2.10498047	+20.98388672	-9.07470703	+10.85449219	+1944	+7.35644531	-10.92480469	-1.35351563	+66.62109375	+13.82080078	-26.36718750	+1532
+1458241541.94120000	+9.16699219	-7.13671875	-2.32910156	+57.08496094	+3.18603516	-62.57812500	+2072	+8.90771484	-6.31054688	-2.14453125	+21.37939453	-9.11865234	+10.65673828	+1932	+7.31250000	-10.96435547	-1.38867188	+66.95068359	+13.99658203	-26.49902344	+1520
+1458241541.94530010	+9.09667969	-7.15869141	-2.36425781	+57.52441406	+3.27392578	-62.75390625	+2060	+8.83300781	-6.33251953	-2.17968750	+21.84082031	-9.16259766	+10.45898438	+1920	+7.26416016	-11.00390625	-1.42822266	+67.25830078	+14.12841797	-26.58691406	+1516
+1458241541.94950010	+9.02197266	-7.18505859	-2.39941406	+57.91992188	+3.33984375	-62.90771484	+2044	+8.75830078	-6.36328125	-2.21923828	+22.23632813	-9.22851563	+10.26123047	+1904	+7.21142578	-11.04785156	-1.46777344	+67.52197266	+14.26025391	-26.67480469	+1508
+1458241541.95370010	+8.95166016	-7.21142578	-2.43457031	+58.31542969	+3.42773438	-63.08349609	+2024	+8.67919922	-6.38964844	-2.25000000	+22.65380859	-9.25048828	+10.04150391	+1888	+7.14990234	-11.08740234	-1.49853516	+67.76367188	+14.39208984	-26.78466797	+1496
+1458241541.95779990	+8.87695313	-7.23339844	-2.46533203	+58.75488281	+3.51562500	-63.19335938	+2004	+8.60009766	-6.41162109	-2.28515625	+23.09326172	-9.29443359	+9.88769531	+1872	+7.09277344	-11.12695313	-1.53808594	+68.00537109	+14.47998047	-26.85058594	+1484
+1458241541.96199990	+8.80224609	-7.25537109	-2.50048828	+59.15039063	+3.58154297	-63.30322266	+1988	+8.52099609	-6.43798828	-2.31591797	+23.48876953	-9.31640625	+9.75585938	+1860	+7.02685547	-11.16650391	-1.57763672	+68.24707031	+14.54589844	-26.89453125	+1472
+1458241541.96620010	+8.72753906	-7.27734375	-2.52246094	+59.56787109	+3.66943359	-63.43505859	+1972	+8.43750000	-6.46435547	-2.34228516	+23.92822266	-9.31640625	+9.58007813	+1848	+6.96093750	-11.20166016	-1.61279297	+68.46679688	+14.63378906	-26.96044922	+1460
+1458241541.97030000	+8.65283203	-7.29052734	-2.54882813	+59.96337891	+3.73535156	-63.52294922	+1956	+8.35839844	-6.48193359	-2.36865234	+24.34570313	-9.31640625	+9.47021484	+1836	+6.89501953	-11.23681641	-1.64794922	+68.68652344	+14.67773438	-27.02636719	+1448
+1458241541.97449990	+8.57373047	-7.31250000	-2.57958984	+60.38085938	+3.82324219	-63.56689453	+1944	+8.27490234	-6.50390625	-2.39941406	+24.71923828	-9.27246094	+9.40429688	+1824	+6.82470703	-11.26757813	-1.68750000	+68.92822266	+14.67773438	-27.00439453	+1440
+1458241541.97860000	+8.50341797	-7.32568359	-2.59716797	+60.77636719	+3.93310547	-63.65478516	+1928	+8.19580078	-6.52587891	-2.41259766	+25.11474609	-9.25048828	+9.25048828	+1812	+6.75439453	-11.29833984	-1.71386719	+69.16992188	+14.78759766	-27.04833984	+1428
+1458241541.98280000	+8.42871094	-7.34326172	-2.61914063	+61.17187500	+3.97705078	-63.67675781	+1916	+8.11669922	-6.54345703	-2.43457031	+25.48828125	-9.20654297	+9.20654297	+1800	+6.69726563	-11.32910156	-1.73583984	+69.41162109	+14.85351563	-27.07031250	+1412
+1458241541.98700000	+8.35400391	-7.35644531	-2.64550781	+61.54541016	+4.04296875	-63.58886719	+1904	+8.03759766	-6.56103516	-2.46093750	+25.83984375	-9.11865234	+9.22851563	+1792	+6.63134766	-11.35986328	-1.77099609	+69.67529297	+14.85351563	-26.98242188	+1404
+1458241541.99110010	+8.27929688	-7.36962891	-2.65429688	+61.91894531	+4.15283203	-63.63281250	+1892	+7.96289063	-6.57421875	-2.46972656	+26.19140625	-9.05273438	+9.14062500	+1780	+6.56542969	-11.38183594	-1.78417969	+69.89501953	+14.96337891	-26.98242188	+1392
+1458241541.99530010	+8.20898438	-7.38281250	-2.67187500	+62.24853516	+4.17480469	-63.54492188	+1880	+7.88378906	-6.59179688	-2.48291016	+26.49902344	-8.98681641	+9.20654297	+1768	+6.51269531	-11.40820313	-1.80175781	+70.18066406	+15.00732422	-26.96044922	+1376
+1458241541.99950000	+8.13867188	-7.39160156	-2.69384766	+62.60009766	+4.21875000	-63.39111328	+1868	+7.80908203	-6.60498047	-2.50048828	+26.78466797	-8.87695313	+9.31640625	+1756	+6.45556641	-11.42578125	-1.82812500	+70.48828125	+14.98535156	-26.80664063	+1364
+1458241542.00359990	+8.07275391	-7.40039063	-2.69824219	+62.95166016	+4.26269531	-63.36914063	+1852	+7.73876953	-6.61376953	-2.50048828	+27.09228516	-8.83300781	+9.29443359	+1744	+6.40283203	-11.44335938	-1.83251953	+70.79589844	+15.07324219	-26.76269531	+1344
+1458241542.00780010	+8.00683594	-7.41357422	-2.70703125	+63.23730469	+4.24072266	-63.25927734	+1840	+7.66845703	-6.62695313	-2.50927734	+27.33398438	-8.78906250	+9.40429688	+1728	+6.36767578	-11.46093750	-1.83691406	+71.12548828	+15.11718750	-26.71875000	+1324
+1458241542.01200010	+7.94531250	-7.41796875	-2.72021484	+63.54492188	+4.24072266	-63.06152344	+1824	+7.60253906	-6.63574219	-2.51806641	+27.57568359	-8.70117188	+9.58007813	+1712	+6.32373047	-11.47412109	-1.85009766	+71.47705078	+15.11718750	-26.56494141	+1308
+1458241542.01609990	+7.88378906	-7.42675781	-2.71582031	+63.83056641	+4.24072266	-63.03955078	+1804	+7.54101563	-6.64453125	-2.50927734	+27.81738281	-8.70117188	+9.60205078	+1692	+6.28417969	-11.48730469	-1.84570313	+71.78466797	+15.20507813	-26.49902344	+1284
+1458241542.02029990	+7.82666016	-7.43554688	-2.71582031	+64.05029297	+4.17480469	-62.90771484	+1784	+7.47949219	-6.65771484	-2.50488281	+27.97119141	-8.67919922	+9.73388672	+1672	+6.25781250	-11.50488281	-1.84130859	+72.13623047	+15.22705078	-26.43310547	+1260
+1458241542.02449990	+7.77392578	-7.43554688	-2.72021484	+64.31396484	+4.08691406	-62.70996094	+1760	+7.42236328	-6.65771484	-2.50927734	+28.19091797	-8.65722656	+9.93164063	+1648	+6.22705078	-11.51367188	-1.84570313	+72.46582031	+15.20507813	-26.27929688	+1236
+1458241542.02860000	+7.72119141	-7.43994141	-2.71142578	+64.53369141	+4.02099609	-62.64404297	+1736	+7.36962891	-6.66210938	-2.49169922	+28.38867188	-8.70117188	+9.99755859	+1624	+6.19628906	-11.52246094	-1.83691406	+72.75146484	+15.20507813	-26.21337891	+1212
+1458241542.03280000	+7.67285156	-7.44873047	-2.70263672	+64.68750000	+3.91113281	-62.53417969	+1708	+7.31689453	-6.67089844	-2.48291016	+28.47656250	-8.72314453	+10.15136719	+1600	+6.17431641	-11.53125000	-1.83251953	+73.08105469	+15.16113281	-26.12548828	+1188
+1458241542.03699990	+7.62890625	-7.44873047	-2.69824219	+64.92919922	+3.77929688	-62.38037109	+1680	+7.27294922	-6.67089844	-2.47412109	+28.65234375	-8.74511719	+10.34912109	+1572	+6.14794922	-11.53564453	-1.82812500	+73.36669922	+15.11718750	-26.03759766	+1160
+1458241542.04110000	+7.58496094	-7.44873047	-2.68066406	+65.10498047	+3.66943359	-62.35839844	+1656	+7.22900391	-6.67089844	-2.45214844	+28.82812500	-8.85498047	+10.41503906	+1548	+6.12597656	-11.54443359	-1.81494141	+73.60839844	+15.07324219	-25.99365234	+1136
+1458241542.04530000	+7.54541016	-7.45312500	-2.66748047	+65.21484375	+3.53759766	-62.29248047	+1628	+7.18505859	-6.67968750	-2.43457031	+28.87207031	-8.92089844	+10.52490234	+1524	+6.10839844	-11.54882813	-1.80615234	+73.87207031	+14.98535156	-25.97167969	+1112
+1458241542.04950000	+7.51025391	-7.44873047	-2.65429688	+65.39062500	+3.38378906	-62.16064453	+1600	+7.14990234	-6.67529297	-2.42138672	+29.02587891	-8.98681641	+10.70068359	+1496	+6.08203125	-11.55322266	-1.79296875	+74.06982422	+14.91943359	-25.92773438	+1092
+1458241542.05360010	+7.47949219	-7.44873047	-2.63232422	+65.56640625	+3.22998047	-62.16064453	+1572	+7.11914063	-6.67529297	-2.39501953	+29.17968750	-9.11865234	+10.76660156	+1472	+6.05566406	-11.55761719	-1.78417969	+74.20166016	+14.80957031	-25.90576172	+1072
+1458241542.05780010	+7.44433594	-7.45312500	-2.61474609	+65.61035156	+3.09814453	-62.11669922	+1548	+7.08398438	-6.68408203	-2.37304688	+29.20166016	-9.20654297	+10.85449219	+1448	+6.03808594	-11.56640625	-1.77539063	+74.35546875	+14.67773438	-25.90576172	+1052
+1458241542.06189990	+7.41796875	-7.44433594	-2.60156250	+65.76416016	+2.92236328	-62.02880859	+1520	+7.05761719	-6.67968750	-2.35986328	+29.31152344	-9.27246094	+11.00830078	+1420	+6.01171875	-11.56640625	-1.76660156	+74.44335938	+14.56787109	-25.88378906	+1032
+1458241542.06609990	+7.39599609	-7.43994141	-2.57958984	+65.91796875	+2.76855469	-62.00683594	+1492	+7.03125000	-6.67529297	-2.33349609	+29.44335938	-9.38232422	+11.09619141	+1392	+5.98535156	-11.57080078	-1.76220703	+74.50927734	+14.39208984	-25.88378906	+1016
+1458241542.07030010	+7.36962891	-7.44433594	-2.56201172	+65.96191406	+2.63671875	-61.98486328	+1468	+7.00488281	-6.68408203	-2.31152344	+29.44335938	-9.47021484	+11.16210938	+1372	+5.95898438	-11.57519531	-1.75341797	+74.57519531	+14.23828125	-25.90576172	+996
+1458241542.07439990	+7.34765625	-7.43994141	-2.54443359	+66.09375000	+2.48291016	-61.89697266	+1444	+6.98291016	-6.67529297	-2.29394531	+29.55322266	-9.53613281	+11.29394531	+1348	+5.93261719	-11.57519531	-1.74902344	+74.57519531	+14.08447266	-25.90576172	+980
+1458241542.07859990	+7.33007813	-7.43115234	-2.52685547	+66.20361328	+2.35107422	-61.87500000	+1420	+6.96533203	-6.67529297	-2.27197266	+29.66308594	-9.60205078	+11.38183594	+1324	+5.90625000	-11.57958984	-1.74462891	+74.55322266	+13.93066406	-25.92773438	+960
+1458241542.08279990	+7.31250000	-7.43994141	-2.50488281	+66.20361328	+2.26318359	-61.85302734	+1404	+6.94335938	-6.67968750	-2.25439453	+29.64111328	-9.64599609	+11.42578125	+1308	+5.87988281	-11.58398438	-1.74023438	+74.53125000	+13.79882813	-25.92773438	+944
+1458241542.08690000	+7.29492188	-7.43115234	-2.49169922	+66.31347656	+2.15332031	-61.76513672	+1384	+6.93017578	-6.67968750	-2.23681641	+29.70703125	-9.68994141	+11.55761719	+1284	+5.84912109	-11.58837891	-1.73583984	+74.46533203	+13.64501953	-25.90576172	+924
+1458241542.09110000	+7.28613281	-7.42675781	-2.47851563	+66.42333984	+2.06542969	-61.72119141	+1364	+6.91699219	-6.67529297	-2.22363281	+29.79492188	-9.71191406	+11.64550781	+1264	+5.82275391	-11.59277344	-1.73583984	+74.42138672	+13.49121094	-25.88378906	+908
+1458241542.09940000	+7.25976563	-7.43115234	-2.45214844	+66.46728516	+1.91162109	-61.56738281	+1328	+6.89062500	-6.67968750	-2.19287109	+29.77294922	-9.71191406	+11.79931641	+1232	+5.77880859	-11.60156250	-1.73144531	+74.28955078	+13.24951172	-25.83984375	+876
+1458241542.10360000	+7.25537109	-7.42675781	-2.43896484	+66.53320313	+1.84570313	-61.50146484	+1312	+6.88623047	-6.67968750	-2.18408203	+29.83886719	-9.73388672	+11.88720703	+1212	+5.75683594	-11.60595703	-1.72705078	+74.24560547	+13.13964844	-25.79589844	+860
+1458241542.10780000	+7.24218750	-7.43554688	-2.43017578	+66.48925781	+1.80175781	-61.43554688	+1300	+6.87304688	-6.68847656	-2.17089844	+29.77294922	-9.68994141	+11.95312500	+1200	+5.73925781	-11.61035156	-1.72705078	+74.20166016	+13.05175781	-25.77392578	+848
+1458241542.11190010	+7.23779297	-7.43554688	-2.42138672	+66.51123047	+1.75781250	-61.36962891	+1288	+6.86865234	-6.68847656	-2.16210938	+29.79492188	-9.68994141	+11.99707031	+1184	+5.72607422	-11.61474609	-1.72265625	+74.15771484	+12.96386719	-25.72998047	+832
+1458241542.12030010	+7.22900391	-7.44433594	-2.40820313	+66.51123047	+1.71386719	-61.23779297	+1260	+6.85546875	-6.69726563	-2.14892578	+29.75097656	-9.64599609	+12.10693359	+1152	+5.70849609	-11.62792969	-1.71826172	+74.09179688	+12.89794922	-25.62011719	+804
+1458241542.12439990	+7.22460938	-7.44433594	-2.40380859	+66.51123047	+1.69189453	-61.21582031	+1248	+6.85546875	-6.70166016	-2.14013672	+29.75097656	-9.66796875	+12.12890625	+1136	+5.70410156	-11.63232422	-1.71386719	+74.11376953	+12.87597656	-25.59814453	+788
+1458241542.12859990	+7.22460938	-7.44873047	-2.40380859	+66.53320313	+1.62597656	-61.14990234	+1232	+6.85546875	-6.70166016	-2.14013672	+29.72900391	-9.66796875	+12.19482422	+1120	+5.70410156	-11.63671875	-1.70947266	+74.13574219	+12.87597656	-25.55419922	+776
+1458241542.13270000	+7.22021484	-7.45751953	-2.40380859	+66.48925781	+1.62597656	-61.10595703	+1220	+6.85107422	-6.71044922	-2.14013672	+29.68505859	-9.64599609	+12.21679688	+1108	+5.70849609	-11.64111328	-1.70507813	+74.17968750	+12.87597656	-25.51025391	+760
+1458241542.13689990	+7.22021484	-7.46191406	-2.39941406	+66.46728516	+1.62597656	-61.14990234	+1208	+6.85107422	-6.71484375	-2.13574219	+29.68505859	-9.68994141	+12.17285156	+1092	+5.71728516	-11.64550781	-1.70068359	+74.24560547	+12.91992188	-25.53222656	+748
+1458241542.14109990	+7.22021484	-7.47070313	-2.40380859	+66.46728516	+1.58203125	-61.12792969	+1192	+6.85107422	-6.71923828	-2.14013672	+29.66308594	-9.71191406	+12.19482422	+1076	+5.72607422	-11.64990234	-1.69628906	+74.33349609	+12.94189453	-25.53222656	+736
+1458241542.14520000	+7.21582031	-7.47949219	-2.40820313	+66.44531250	+1.60400391	-61.12792969	+1180	+6.85107422	-6.72802734	-2.14013672	+29.64111328	-9.73388672	+12.15087891	+1060	+5.73486328	-11.65429688	-1.69189453	+74.39941406	+13.00781250	-25.51025391	+724
+1458241542.14940000	+7.21582031	-7.48388672	-2.40380859	+66.42333984	+1.60400391	-61.21582031	+1168	+6.85107422	-6.73242188	-2.14013672	+29.64111328	-9.77783203	+12.06298828	+1048	+5.74365234	-11.66308594	-1.68310547	+74.48730469	+13.11767578	-25.55419922	+712
+1458241542.15360000	+7.21582031	-7.49267578	-2.41699219	+66.42333984	+1.56005859	-61.21582031	+1152	+6.85107422	-6.73681641	-2.14892578	+29.61914063	-9.82177734	+12.06298828	+1032	+5.75683594	-11.66748047	-1.68310547	+74.57519531	+13.16162109	-25.57617188	+700
+1458241542.15770010	+7.21142578	-7.50146484	-2.42138672	+66.42333984	+1.58203125	-61.25976563	+1140	+6.84667969	-6.74121094	-2.15771484	+29.61914063	-9.84375000	+12.01904297	+1020	+5.76562500	-11.67187500	-1.68750000	+74.66308594	+13.22753906	-25.57617188	+688
+1458241542.16190000	+7.21142578	-7.51025391	-2.42578125	+66.42333984	+1.60400391	-61.36962891	+1124	+6.84228516	-6.75000000	-2.15771484	+29.61914063	-9.88769531	+11.90917969	+1004	+5.77441406	-11.68066406	-1.67871094	+74.72900391	+13.33740234	-25.66406250	+680
+1458241542.16610000	+7.20703125	-7.51904297	-2.44335938	+66.44531250	+1.60400391	-61.39160156	+1112	+6.84228516	-6.75878906	-2.17089844	+29.61914063	-9.93164063	+11.84326172	+992	+5.78759766	-11.68505859	-1.68750000	+74.81689453	+13.38134766	-25.68603516	+676
+1458241542.17020010	+7.20263672	-7.52783203	-2.45214844	+66.48925781	+1.62597656	-61.45751953	+1100	+6.83789063	-6.76318359	-2.17968750	+29.64111328	-9.95361328	+11.77734375	+980	+5.78759766	-11.68945313	-1.69628906	+74.86083984	+13.42529297	-25.70800781	+668
+1458241542.17440010	+7.19384766	-7.53662109	-2.46093750	+66.51123047	+1.66992188	-61.58935547	+1088	+6.83349609	-6.76757813	-2.18847656	+29.66308594	-9.99755859	+11.68945313	+968	+5.78759766	-11.69824219	-1.69628906	+74.90478516	+13.53515625	-25.79589844	+660
+1458241542.17860010	+7.18945313	-7.54980469	-2.48291016	+66.55517578	+1.69189453	-61.63330078	+1080	+6.82470703	-6.77636719	-2.20166016	+29.68505859	-10.01953125	+11.60156250	+960	+5.79199219	-11.70703125	-1.70947266	+74.97070313	+13.60107422	-25.83984375	+660
+1458241542.18269990	+7.17626953	-7.55419922	-2.50048828	+66.62109375	+1.75781250	-61.69921875	+1072	+6.81591797	-6.78076172	-2.21923828	+29.70703125	-10.01953125	+11.49169922	+948	+5.78320313	-11.71582031	-1.72265625	+74.99267578	+13.66699219	-25.88378906	+660
+1458241542.18689990	+7.16308594	-7.56738281	-2.51367188	+66.68701172	+1.84570313	-61.83105469	+1060	+6.80712891	-6.79394531	-2.23242188	+29.75097656	-10.04150391	+11.35986328	+940	+5.77441406	-11.72460938	-1.73144531	+74.99267578	+13.77685547	-25.94970703	+656
+1458241542.19109990	+7.14990234	-7.58056641	-2.54003906	+66.75292969	+1.91162109	-61.85302734	+1056	+6.79394531	-6.80273438	-2.25439453	+29.77294922	-10.04150391	+11.25000000	+936	+5.76123047	-11.73339844	-1.75341797	+74.99267578	+13.84277344	-25.99365234	+660
+1458241542.19520000	+7.13232422	-7.58496094	-2.56640625	+66.88476563	+2.02148438	-61.91894531	+1052	+6.76757813	-6.82031250	-2.29833984	+29.88281250	-9.99755859	+11.00830078	+944	+5.73486328	-11.74658203	-1.78417969	+74.94873047	+13.93066406	-26.03759766	+664
+1458241542.19939990	+7.11474609	-7.59814453	-2.58398438	+66.97265625	+2.13134766	-62.02880859	+1048	+6.74560547	-6.83349609	-2.32470703	+29.94873047	-9.97558594	+10.81054688	+944	+5.71728516	-11.75976563	-1.80175781	+74.94873047	+14.04052734	-26.10351563	+664
+1458241542.20359990	+7.09277344	-7.61132813	-2.61474609	+67.10449219	+2.21923828	-62.05078125	+1048	+6.71923828	-6.84667969	-2.35546875	+30.01464844	-9.93164063	+10.70068359	+944	+5.69531250	-11.77294922	-1.83251953	+74.94873047	+14.10644531	-26.12548828	+664
+1458241542.21600010	+7.01806641	-7.64648438	-2.69824219	+67.54394531	+2.63671875	-62.20458984	+1052	+6.63134766	-6.89062500	-2.45654297	+30.32226563	-9.66796875	+10.23925781	+960	+5.60742188	-11.80810547	-1.90722656	+74.92675781	+14.43603516	-26.14746094	+672
+1458241542.22020010	+6.98730469	-7.65527344	-2.72460938	+67.71972656	+2.76855469	-62.22656250	+1056	+6.60058594	-6.90380859	-2.49169922	+30.45410156	-9.58007813	+10.12939453	+964	+5.57666016	-11.82128906	-1.93359375	+74.92675781	+14.54589844	-26.14746094	+676
+1458241542.22849990	+6.92578125	-7.68164063	-2.78613281	+68.09326172	+3.07617188	-62.29248047	+1064	+6.53027344	-6.93457031	-2.55761719	+30.69580078	-9.38232422	+9.88769531	+980	+5.51953125	-11.84765625	-1.99072266	+75.05859375	+14.78759766	-26.12548828	+680
+1458241542.23270010	+6.88623047	-7.69042969	-2.82128906	+68.33496094	+3.22998047	-62.31445313	+1068	+6.49072266	-6.94335938	-2.58837891	+30.87158203	-9.27246094	+9.79980469	+988	+5.48876953	-11.86083984	-2.01708984	+75.12451172	+14.94140625	-26.10351563	+680
+1458241542.23690010	+6.85107422	-7.70800781	-2.84765625	+68.53271484	+3.36181641	-62.35839844	+1076	+6.45117188	-6.96093750	-2.62353516	+31.02539063	-9.20654297	+9.66796875	+996	+5.46240234	-11.87402344	-2.04345703	+75.30029297	+15.05126953	-26.10351563	+684
+1458241542.24099990	+6.81152344	-7.71679688	-2.87841797	+68.75244141	+3.51562500	-62.40234375	+1080	+6.41162109	-6.97412109	-2.65429688	+31.17919922	-9.09667969	+9.55810547	+1004	+5.44042969	-11.88720703	-2.06103516	+75.47607422	+15.22705078	-26.08154297	+684
+1458241542.24519990	+6.77636719	-7.72558594	-2.90917969	+68.99414063	+3.62548828	-62.42431641	+1084	+6.36767578	-6.98730469	-2.68505859	+31.39892578	-9.03076172	+9.47021484	+1008	+5.41845703	-11.89599609	-2.08300781	+75.67382813	+15.38085938	-26.08154297	+680
+1458241542.24939990	+6.73242188	-7.73876953	-2.93994141	+69.23583984	+3.75732422	-62.44628906	+1084	+6.32812500	-7.00048828	-2.71582031	+31.57470703	-8.96484375	+9.38232422	+1016	+5.40527344	-11.90917969	-2.10498047	+75.91552734	+15.51269531	-26.05957031	+680
+1458241542.25350000	+6.69287109	-7.75195313	-2.96191406	+69.45556641	+3.86718750	-62.49023438	+1088	+6.28417969	-7.01367188	-2.74218750	+31.75048828	-8.92089844	+9.27246094	+1024	+5.38769531	-11.92236328	-2.12255859	+76.17919922	+15.71044922	-26.05957031	+676
+1458241542.25770000	+6.65332031	-7.76074219	-2.99267578	+69.71923828	+3.93310547	-62.51220703	+1088	+6.24023438	-7.02246094	-2.76855469	+31.97021484	-8.89892578	+9.20654297	+1028	+5.37451172	-11.93115234	-2.13574219	+76.44287109	+15.84228516	-26.08154297	+672
+1458241542.26189990	+6.61376953	-7.76953125	-3.01904297	+69.96093750	+3.99902344	-62.53417969	+1084	+6.19628906	-7.03564453	-2.79492188	+32.18994141	-8.87695313	+9.14062500	+1032	+5.36132813	-11.94433594	-2.15771484	+76.75048828	+15.95214844	-26.08154297	+668
+1458241542.26600000	+6.57421875	-7.77832031	-3.03662109	+70.18066406	+4.06494141	-62.60009766	+1084	+6.15234375	-7.04443359	-2.81250000	+32.38769531	-8.87695313	+9.03076172	+1036	+5.34814453	-11.95312500	-2.16650391	+77.03613281	+16.08398438	-26.10351563	+660
+1458241542.27020000	+6.53906250	-7.78271484	-3.05859375	+70.44433594	+4.06494141	-62.66601563	+1076	+6.11279297	-7.05322266	-2.83007813	+32.60742188	-8.92089844	+8.98681641	+1036	+5.34375000	-11.96191406	-2.17968750	+77.34375000	+16.17187500	-26.14746094	+656
+1458241542.27440000	+6.49951172	-7.78710938	-3.07617188	+70.68603516	+4.06494141	-62.66601563	+1072	+6.07324219	-7.05761719	-2.85205078	+32.82714844	-8.94287109	+8.94287109	+1036	+5.33496094	-11.97070313	-2.19726563	+77.65136719	+16.23779297	-26.19140625	+652
+1458241542.27850010	+6.45996094	-7.79589844	-3.08935547	+70.88378906	+4.08691406	-62.77587891	+1068	+6.02929688	-7.06640625	-2.86083984	+33.02490234	-9.00878906	+8.83300781	+1036	+5.32177734	-11.97949219	-2.20605469	+77.91503906	+16.34765625	-26.25732422	+648
+1458241542.28270010	+6.42919922	-7.79589844	-3.09814453	+71.12548828	+4.02099609	-62.84179688	+1060	+5.99414063	-7.07080078	-2.86962891	+33.24462891	-9.14062500	+8.78906250	+1032	+5.31738281	-11.98828125	-2.21484375	+78.20068359	+16.36962891	-26.36718750	+640
+1458241542.28679990	+6.39404297	-7.80029297	-3.11572266	+71.36718750	+3.93310547	-62.88574219	+1052	+5.95898438	-7.07519531	-2.88281250	+33.44238281	-9.22851563	+8.76708984	+1028	+5.30859375	-11.99267578	-2.22802734	+78.42041016	+16.36962891	-26.43310547	+640
+1458241542.29099990	+6.35888672	-7.80029297	-3.11572266	+71.54296875	+3.88916016	-63.01757813	+1040	+5.91943359	-7.07519531	-2.88281250	+33.64013672	-9.36035156	+8.65722656	+1020	+5.29101563	-12.00146484	-2.23681641	+78.61816406	+16.36962891	-26.56494141	+640
+1458241542.29520010	+6.33251953	-7.80029297	-3.12011719	+71.76269531	+3.73535156	-63.10546875	+1032	+5.88867188	-7.07958984	-2.88720703	+33.83789063	-9.55810547	+8.61328125	+1016	+5.28222656	-12.00585938	-2.24560547	+78.81591797	+16.30371094	-26.74072266	+636
+1458241542.29930000	+6.30615234	-7.80029297	-3.12451172	+71.96044922	+3.60351563	-63.19335938	+1020	+5.85791016	-7.07958984	-2.89160156	+34.01367188	-9.73388672	+8.61328125	+1008	+5.26904297	-12.01025391	-2.25439453	+78.94775391	+16.21582031	-26.87255859	+640
+1458241542.30349990	+6.27539063	-7.79589844	-3.11572266	+72.13623047	+3.47167969	-63.36914063	+1008	+5.83154297	-7.07958984	-2.88281250	+34.18945313	-9.95361328	+8.50341797	+1000	+5.25146484	-12.01464844	-2.26318359	+79.01367188	+16.10595703	-27.09228516	+640
+1458241542.30769990	+6.25341797	-7.79589844	-3.11132813	+72.31201172	+3.27392578	-63.52294922	+996	+5.80517578	-7.07958984	-2.87402344	+34.36523438	-10.21728516	+8.45947266	+988	+5.23828125	-12.01464844	-2.27197266	+79.10156250	+15.95214844	-27.33398438	+640
+1458241542.31180000	+6.23583984	-7.78710938	-3.10693359	+72.50976563	+3.05419922	-63.65478516	+984	+5.77880859	-7.07519531	-2.86962891	+34.54101563	-10.45898438	+8.43750000	+980	+5.22070313	-12.01464844	-2.28076172	+79.14550781	+15.77636719	-27.55371094	+640
+1458241542.31600000	+6.21386719	-7.78271484	-3.08935547	+72.66357422	+2.87841797	-63.89648438	+976	+5.75683594	-7.07519531	-2.85644531	+34.71679688	-10.76660156	+8.30566406	+976	+5.19873047	-12.01464844	-2.28515625	+79.12353516	+15.62255859	-27.83935547	+636
+1458241542.32020000	+6.19628906	-7.77832031	-3.07617188	+72.81738281	+2.61474609	-64.11621094	+968	+5.73486328	-7.07080078	-2.84326172	+34.87060547	-11.09619141	+8.26171875	+968	+5.18115234	-12.01464844	-2.29394531	+79.10156250	+15.40283203	-28.14697266	+632
+1458241542.32430010	+6.18310547	-7.77392578	-3.06738281	+72.99316406	+2.37304688	-64.31396484	+960	+5.71728516	-7.06640625	-2.83447266	+35.04638672	-11.42578125	+8.19580078	+960	+5.15917969	-12.01464844	-2.29833984	+79.07958984	+15.18310547	-28.43261719	+632
+1458241542.33680010	+6.14794922	-7.75195313	-3.00585938	+73.45458984	+1.53808594	-65.19287109	+944	+5.66894531	-7.05761719	-2.78173828	+35.55175781	-12.63427734	+7.88818359	+948	+5.10644531	-12.01025391	-2.31152344	+78.85986328	+14.37011719	-29.55322266	+624
+1458241542.34100010	+6.13916016	-7.74755859	-2.98388672	+73.60839844	+1.25244141	-65.54443359	+940	+5.65576172	-7.05322266	-2.75976563	+35.74951172	-13.07373047	+7.73437500	+948	+5.09326172	-12.00585938	-2.30712891	+78.79394531	+14.12841797	-29.99267578	+620
+1458241542.34520010	+6.13037109	-7.73876953	-2.96191406	+73.76220703	+0.94482422	-65.91796875	+936	+5.64257813	-7.05322266	-2.73779297	+35.90332031	-13.53515625	+7.60253906	+948	+5.08007813	-12.00585938	-2.30712891	+78.75000000	+13.84277344	-30.43212891	+616
+1458241542.34929990	+6.12158203	-7.73437500	-2.93554688	+73.93798828	+0.61523438	-66.29150391	+932	+5.63378906	-7.04882813	-2.71582031	+36.12304688	-14.01855469	+7.42675781	+944	+5.07568359	-12.00585938	-2.30712891	+78.72802734	+13.55712891	-30.89355469	+612
+1458241542.35349990	+6.11718750	-7.72558594	-2.90917969	+74.13574219	+0.30761719	-66.70898438	+932	+5.62500000	-7.04443359	-2.69384766	+36.32080078	-14.54589844	+7.22900391	+944	+5.06689453	-12.00146484	-2.30273438	+78.70605469	+13.29345703	-31.37695313	+608
+1458241542.35770010	+6.10839844	-7.72119141	-2.88720703	+74.28955078	+0.00000000	-67.12646484	+932	+5.61181641	-7.04003906	-2.67187500	+36.51855469	-15.05126953	+7.05322266	+944	+5.06250000	-12.00585938	-2.29394531	+78.66210938	+13.02978516	-31.86035156	+604
+1458241542.36180000	+6.10400391	-7.71679688	-2.86083984	+74.48730469	-0.32958984	-67.58789063	+928	+5.59863281	-7.04003906	-2.64990234	+36.76025391	-15.60058594	+6.83349609	+944	+5.06689453	-12.00585938	-2.28955078	+78.72802734	+12.76611328	-32.40966797	+600
+1458241542.36599990	+6.09960938	-7.71240234	-2.83447266	+74.68505859	-0.65917969	-68.07128906	+928	+5.58984375	-7.03564453	-2.62792969	+36.97998047	-16.14990234	+6.59179688	+940	+5.07568359	-12.00585938	-2.28076172	+78.79394531	+12.50244141	-32.93701172	+600
+1458241542.37010000	+6.09082031	-7.70800781	-2.80810547	+74.83886719	-0.96679688	-68.53271484	+928	+5.57666016	-7.03564453	-2.60595703	+37.19970703	-16.69921875	+6.35009766	+940	+5.08007813	-12.01025391	-2.27636719	+78.83789063	+12.26074219	-33.48632813	+596
+1458241542.37430000	+6.08642578	-7.70361328	-2.78173828	+75.05859375	-1.29638672	-69.03808594	+928	+5.56787109	-7.03564453	-2.58398438	+37.46337891	-17.27050781	+6.06445313	+940	+5.09326172	-12.01464844	-2.26757813	+78.96972656	+12.01904297	-34.05761719	+596
+1458241542.37850000	+6.08203125	-7.70361328	-2.75976563	+75.30029297	-1.60400391	-69.54345703	+924	+5.55908203	-7.03564453	-2.56201172	+37.74902344	-17.84179688	+5.77880859	+940	+5.10644531	-12.01904297	-2.25439453	+79.12353516	+11.82128906	-34.62890625	+596
+1458241542.38260010	+6.06884766	-7.70361328	-2.73339844	+75.47607422	-1.88964844	-70.04882813	+924	+5.54589844	-7.03564453	-2.54003906	+37.99072266	-18.39111328	+5.49316406	+940	+5.11962891	-12.02343750	-2.24121094	+79.23339844	+11.62353516	-35.20019531	+596
+1458241542.38680010	+6.06445313	-7.69921875	-2.71142578	+75.71777344	-2.19726563	-70.55419922	+920	+5.53271484	-7.04003906	-2.51806641	+38.27636719	-18.94042969	+5.18554688	+936	+5.13720703	-12.03222656	-2.22802734	+79.38720703	+11.42578125	-35.77148438	+596
+1458241542.39100000	+6.05566406	-7.69921875	-2.68945313	+75.95947266	-2.46093750	-71.03759766	+920	+5.51953125	-7.04003906	-2.50048828	+38.56201172	-19.46777344	+4.89990234	+936	+5.15039063	-12.03662109	-2.21923828	+79.56298828	+11.22802734	-36.34277344	+596
+1458241542.39510010	+6.04248047	-7.69921875	-2.66748047	+76.15722656	-2.72460938	-71.49902344	+916	+5.50195313	-7.04443359	-2.47851563	+38.82568359	-19.97314453	+4.59228516	+932	+5.16357422	-12.04541016	-2.20605469	+79.69482422	+11.07421875	-36.87011719	+592
+1458241542.39930010	+6.02929688	-7.70361328	-2.64550781	+76.39892578	-2.96630859	-71.96044922	+912	+5.48876953	-7.04882813	-2.46093750	+39.11132813	-20.47851563	+4.28466797	+932	+5.17675781	-12.05419922	-2.19726563	+79.87060547	+10.89843750	-37.41943359	+592
+1458241542.40350010	+6.02050781	-7.70361328	-2.62353516	+76.66259766	-3.20800781	-72.39990234	+908	+5.47558594	-7.04882813	-2.44335938	+39.41894531	-20.93994141	+3.99902344	+928	+5.18994141	-12.06298828	-2.18847656	+80.04638672	+10.72265625	-37.94677734	+592
+1458241542.40759990	+6.00292969	-7.70800781	-2.60595703	+76.90429688	-3.40576172	-72.81738281	+908	+5.45361328	-7.05761719	-2.42578125	+39.70458984	-21.35742188	+3.69140625	+928	+5.19433594	-12.07177734	-2.17968750	+80.20019531	+10.61279297	-38.43017578	+592
+1458241542.41179990	+5.98974609	-7.71240234	-2.58837891	+77.14599609	-3.60351563	-73.19091797	+904	+5.43603516	-7.06201172	-2.41259766	+39.96826172	-21.75292969	+3.44970703	+924	+5.19873047	-12.08496094	-2.17089844	+80.35400391	+10.45898438	-38.89160156	+596
+1458241542.41599990	+5.97656250	-7.71240234	-2.57519531	+77.43164063	-3.77929688	-73.52050781	+900	+5.41845703	-7.07080078	-2.39941406	+40.27587891	-22.10449219	+3.20800781	+920	+5.20312500	-12.09375000	-2.16210938	+80.50781250	+10.32714844	-39.30908203	+596
+1458241542.42010000	+5.95458984	-7.71679688	-2.55761719	+77.69531250	-3.88916016	-73.85009766	+896	+5.39208984	-7.07958984	-2.38623047	+40.53955078	-22.41210938	+2.96630859	+920	+5.20312500	-12.10253906	-2.15332031	+80.63964844	+10.26123047	-39.70458984	+600
+1458241542.42849990	+5.91943359	-7.72998047	-2.53125000	+78.26660156	-4.15283203	-74.31152344	+888	+5.34814453	-7.09716797	-2.36425781	+41.08886719	-22.93945313	+2.63671875	+912	+5.18994141	-12.12451172	-2.14892578	+80.85937500	+10.01953125	-40.31982422	+608
+1458241542.43260000	+5.89306641	-7.73437500	-2.51806641	+78.55224609	-4.21875000	-74.50927734	+888	+5.32177734	-7.10595703	-2.35546875	+41.33056641	-23.13720703	+2.46093750	+912	+5.17675781	-12.13330078	-2.14453125	+80.96923828	+9.95361328	-40.58349609	+608
+1458241542.44510010	+5.82275391	-7.75634766	-2.48730469	+79.49707031	-4.41650391	-74.79492188	+884	+5.23828125	-7.13671875	-2.32910156	+42.05566406	-23.55468750	+2.21923828	+912	+5.13281250	-12.15966797	-2.13134766	+81.27685547	+9.75585938	-41.15478516	+604
+1458241542.44930010	+5.79638672	-7.76513672	-2.48291016	+79.84863281	-4.50439453	-74.77294922	+884	+5.20751953	-7.14990234	-2.32470703	+42.25341797	-23.64257813	+2.24121094	+916	+5.11523438	-12.16845703	-2.13134766	+81.38671875	+9.66796875	-41.24267578	+600
+1458241542.45339990	+5.77001953	-7.76953125	-2.47412109	+80.20019531	-4.52636719	-74.77294922	+884	+5.17675781	-7.15869141	-2.31591797	+42.47314453	-23.68652344	+2.24121094	+920	+5.09765625	-12.17724609	-2.12695313	+81.51855469	+9.64599609	-41.30859375	+600
+1458241542.45760010	+5.73925781	-7.77832031	-2.46533203	+80.55175781	-4.57031250	-74.72900391	+888	+5.14160156	-7.17187500	-2.30712891	+42.69287109	-23.75244141	+2.24121094	+924	+5.08007813	-12.18603516	-2.12255859	+81.62841797	+9.62402344	-41.35253906	+600
+1458241542.46180010	+5.71289063	-7.78710938	-2.46093750	+80.92529297	-4.65820313	-74.61914063	+888	+5.11083984	-7.18505859	-2.30273438	+42.84667969	-23.77441406	+2.35107422	+924	+5.06250000	-12.19482422	-2.12255859	+81.76025391	+9.53613281	-41.35253906	+600
+1458241542.46589990	+5.68212891	-7.79589844	-2.44775391	+81.32080078	-4.68017578	-74.53125000	+892	+5.07568359	-7.19824219	-2.28955078	+43.04443359	-23.79638672	+2.39501953	+932	+5.04492188	-12.20800781	-2.11376953	+81.91406250	+9.51416016	-41.33056641	+600
+1458241542.47009990	+5.65136719	-7.80029297	-2.43457031	+81.69433594	-4.76806641	-74.44335938	+896	+5.04492188	-7.20703125	-2.27636719	+43.24218750	-23.84033203	+2.46093750	+940	+5.03173828	-12.21679688	-2.10498047	+82.08984375	+9.51416016	-41.33056641	+600
+1458241542.47429990	+5.62500000	-7.80908203	-2.43017578	+82.08984375	-4.89990234	-74.24560547	+900	+5.00976563	-7.22021484	-2.27197266	+43.37402344	-23.88427734	+2.63671875	+944	+5.01855469	-12.22558594	-2.10058594	+82.28759766	+9.44824219	-41.28662109	+604
+1458241542.47840000	+5.59423828	-7.81787109	-2.41699219	+82.48535156	-4.96582031	-74.11376953	+904	+4.97460938	-7.22900391	-2.25000000	+43.54980469	-23.88427734	+2.70263672	+952	+5.00537109	-12.23876953	-2.08740234	+82.50732422	+9.47021484	-41.22070313	+604
+1458241542.48260000	+5.56347656	-7.82226563	-2.39941406	+82.88085938	-5.07568359	-73.98193359	+908	+4.94384766	-7.24218750	-2.23242188	+43.72558594	-23.97216797	+2.83447266	+960	+5.00097656	-12.25195313	-2.06982422	+82.74902344	+9.47021484	-41.15478516	+604
+1458241542.48680000	+5.53710938	-7.83105469	-2.39501953	+83.27636719	-5.29541016	-73.74023438	+912	+4.91308594	-7.25097656	-2.22363281	+43.81347656	-24.01611328	+3.07617188	+964	+4.99658203	-12.26513672	-2.06103516	+82.96875000	+9.40429688	-41.04492188	+604
+1458241542.49090000	+5.51074219	-7.83544922	-2.37304688	+83.67187500	-5.40527344	-73.58642578	+920	+4.88232422	-7.26416016	-2.19726563	+43.96728516	-24.06005859	+3.18603516	+976	+4.99218750	-12.27832031	-2.04345703	+83.21044922	+9.40429688	-40.93505859	+608
+1458241542.49510000	+5.48437500	-7.84423828	-2.35107422	+84.04541016	-5.60302734	-73.43261719	+924	+4.85595703	-7.27294922	-2.17529297	+44.09912109	-24.16992188	+3.33984375	+984	+4.99218750	-12.29150391	-2.02587891	+83.47412109	+9.38232422	-40.86914063	+604
+1458241542.49930000	+5.45800781	-7.84863281	-2.34228516	+84.41894531	-5.86669922	-73.16894531	+924	+4.82519531	-7.28173828	-2.15771484	+44.16503906	-24.23583984	+3.64746094	+984	+4.99218750	-12.30468750	-2.01269531	+83.71582031	+9.29443359	-40.73730469	+604
+1458241542.50340010	+5.43164063	-7.85302734	-2.31152344	+84.77050781	-6.04248047	-73.01513672	+932	+4.79882813	-7.29492188	-2.12255859	+44.27490234	-24.32373047	+3.77929688	+996	+4.99218750	-12.31787109	-1.99072266	+83.95751953	+9.27246094	-40.62744141	+604
+1458241542.50760010	+5.40966797	-7.86181641	-2.28955078	+85.12207031	-6.26220703	-72.86132813	+936	+4.77685547	-7.30371094	-2.09179688	+44.36279297	-24.45556641	+3.95507813	+1000	+4.99658203	-12.33105469	-1.96875000	+84.22119141	+9.25048828	-40.53955078	+604
+1458241542.51180010	+5.38769531	-7.86621094	-2.27197266	+85.45166016	-6.59179688	-72.57568359	+936	+4.75048828	-7.31250000	-2.06982422	+44.38476563	-24.56542969	+4.30664063	+1004	+5.00097656	-12.34863281	-1.95117188	+84.44091797	+9.16259766	-40.38574219	+600
+1458241542.51589990	+5.36572266	-7.87060547	-2.23681641	+85.78125000	-6.81152344	-72.42187500	+940	+4.73291016	-7.32128906	-2.03027344	+44.47265625	-24.65332031	+4.48242188	+1008	+5.00097656	-12.36181641	-1.92919922	+84.66064453	+9.09667969	-40.25390625	+600
+1458241542.52010010	+5.34814453	-7.87939453	-2.21044922	+86.06689453	-7.07519531	-72.24609375	+940	+4.71093750	-7.33007813	-1.99511719	+44.51660156	-24.80712891	+4.70214844	+1012	+5.00537109	-12.37500000	-1.90283203	+84.88037109	+9.03076172	-40.14404297	+600
+1458241542.52420000	+5.33496094	-7.87939453	-2.18408203	+86.35253906	-7.42675781	-71.98242188	+940	+4.69775391	-7.33447266	-1.96435547	+44.49462891	-24.91699219	+5.05371094	+1012	+5.00537109	-12.38818359	-1.88525391	+85.03417969	+8.92089844	-39.99023438	+604
+1458241542.52839990	+5.31738281	-7.88378906	-2.15332031	+86.61621094	-7.69042969	-71.78466797	+940	+4.68017578	-7.34326172	-1.92480469	+44.53857422	-25.02685547	+5.29541016	+1016	+5.00097656	-12.40136719	-1.85888672	+85.16601563	+8.81103516	-39.88037109	+612
+1458241542.53259990	+5.30419922	-7.89257813	-2.11816406	+86.85791016	-7.97607422	-71.60888672	+940	+4.66699219	-7.35205078	-1.88964844	+44.51660156	-25.13671875	+5.55908203	+1016	+5.00097656	-12.41015625	-1.83691406	+85.29785156	+8.70117188	-39.77050781	+620
+1458241542.53670000	+5.29101563	-7.89257813	-2.09179688	+87.09960938	-8.30566406	-71.34521484	+936	+4.65380859	-7.35644531	-1.85449219	+44.49462891	-25.26855469	+5.91064453	+1016	+4.99658203	-12.41894531	-1.81494141	+85.38574219	+8.56933594	-39.63867188	+628
+1458241542.54090000	+5.28222656	-7.89257813	-2.05664063	+87.34130859	-8.59130859	-71.16943359	+932	+4.64501953	-7.36083984	-1.81494141	+44.49462891	-25.35644531	+6.17431641	+1016	+4.99218750	-12.42773438	-1.79296875	+85.45166016	+8.41552734	-39.52880859	+636
+1458241542.54510000	+5.27343750	-7.90136719	-2.02148438	+87.51708984	-8.85498047	-70.94970703	+932	+4.63623047	-7.37402344	-1.77539063	+44.45068359	-25.46630859	+6.45996094	+1016	+4.98779297	-12.43652344	-1.76660156	+85.56152344	+8.28369141	-39.41894531	+644
+1458241542.54920010	+5.26464844	-7.90136719	-1.99072266	+87.71484375	-9.16259766	-70.72998047	+928	+4.62744141	-7.37402344	-1.74023438	+44.38476563	-25.55419922	+6.78955078	+1012	+4.97460938	-12.44091797	-1.74462891	+85.56152344	+8.15185547	-39.30908203	+652
+1458241542.55340000	+5.26025391	-7.90136719	-1.95996094	+87.91259766	-9.47021484	-70.51025391	+920	+4.61865234	-7.37841797	-1.70507813	+44.36279297	-25.64208984	+7.09716797	+1012	+4.96142578	-12.44531250	-1.72265625	+85.53955078	+7.99804688	-39.19921875	+656
+1458241542.55760000	+5.25146484	-7.90576172	-1.92919922	+88.04443359	-9.73388672	-70.29052734	+920	+4.61425781	-7.38720703	-1.66552734	+44.27490234	-25.68603516	+7.40478516	+1012	+4.95263672	-12.45410156	-1.70068359	+85.53955078	+7.84423828	-39.11132813	+656
+1458241542.56170010	+5.24707031	-7.90576172	-1.89404297	+88.22021484	-9.99755859	-70.09277344	+916	+4.60546875	-7.39160156	-1.63037109	+44.23095703	-25.75195313	+7.71240234	+1008	+4.93945313	-12.45849609	-1.67871094	+85.49560547	+7.71240234	-39.02343750	+656
+1458241542.56590010	+5.24267578	-7.91015625	-1.86767578	+88.39599609	-10.28320313	-69.87304688	+912	+4.60546875	-7.39599609	-1.59960938	+44.16503906	-25.83984375	+8.02001953	+1004	+4.92626953	-12.46289063	-1.65673828	+85.45166016	+7.53662109	-38.93554688	+652
+1458241542.57010010	+5.23388672	-7.91455078	-1.83691406	+88.52783203	-10.52490234	-69.65332031	+908	+4.59667969	-7.40478516	-1.56445313	+44.07714844	-25.88378906	+8.32763672	+1004	+4.90869141	-12.46289063	-1.63916016	+85.40771484	+7.38281250	-38.84765625	+648
+1458241542.57419990	+5.23388672	-7.91455078	-1.80615234	+88.70361328	-10.72265625	-69.49951172	+904	+4.59667969	-7.40917969	-1.52929688	+44.03320313	-25.92773438	+8.56933594	+1004	+4.89990234	-12.46728516	-1.61718750	+85.36376953	+7.27294922	-38.80371094	+648
+1458241542.57839990	+5.22949219	-7.91455078	-1.78417969	+88.85742188	-10.98632813	-69.32373047	+900	+4.59228516	-7.41357422	-1.50292969	+43.98925781	-25.99365234	+8.87695313	+1000	+4.88671875	-12.47167969	-1.59521484	+85.34179688	+7.14111328	-38.73779297	+644
+1458241542.58260010	+5.22509766	-7.92333984	-1.75781250	+88.96728516	-11.18408203	-69.12597656	+896	+4.58789063	-7.42236328	-1.47216797	+43.90136719	-26.01562500	+9.14062500	+1000	+4.87792969	-12.47607422	-1.57763672	+85.29785156	+7.00927734	-38.67187500	+640
+1458241542.58670000	+5.22509766	-7.92333984	-1.72705078	+89.12109375	-11.35986328	-69.01611328	+896	+4.58789063	-7.42675781	-1.44140625	+43.87939453	-26.05957031	+9.31640625	+996	+4.86914063	-12.48046875	-1.55566406	+85.27587891	+6.94335938	-38.64990234	+636
+1458241542.59089990	+5.22509766	-7.92773438	-1.70947266	+89.27490234	-11.57958984	-68.86230469	+888	+4.58789063	-7.43115234	-1.41943359	+43.83544922	-26.12548828	+9.58007813	+992	+4.86474609	-12.48486328	-1.53808594	+85.27587891	+6.85546875	-38.60595703	+632
+1458241542.59500000	+5.22070313	-7.93212891	-1.68750000	+89.38476563	-11.75537109	-68.70849609	+884	+4.58349609	-7.43994141	-1.39746094	+43.76953125	-26.14746094	+9.82177734	+992	+4.86035156	-12.49365234	-1.52050781	+85.23193359	+6.76757813	-38.54003906	+628
+1458241542.59920000	+5.22070313	-7.93652344	-1.66552734	+89.51660156	-11.86523438	-68.64257813	+884	+4.58349609	-7.44433594	-1.37109375	+43.76953125	-26.19140625	+9.93164063	+988	+4.86035156	-12.50244141	-1.49853516	+85.27587891	+6.74560547	-38.54003906	+624
+1458241542.60340000	+5.22509766	-7.93652344	-1.64794922	+89.67041016	-12.06298828	-68.55468750	+876	+4.58789063	-7.44873047	-1.35351563	+43.76953125	-26.25732422	+10.12939453	+980	+4.86474609	-12.51123047	-1.48095703	+85.31982422	+6.67968750	-38.51806641	+620
+1458241542.60750010	+5.22509766	-7.94531250	-1.63476563	+89.75830078	-12.17285156	-68.44482422	+872	+4.58789063	-7.46191406	-1.33593750	+43.70361328	-26.25732422	+10.28320313	+980	+4.86914063	-12.52001953	-1.46777344	+85.38574219	+6.65771484	-38.47412109	+616
+1458241542.61170010	+5.22509766	-7.94970703	-1.61279297	+89.89013672	-12.23876953	-68.42285156	+864	+4.58789063	-7.46630859	-1.31396484	+43.74755859	-26.27929688	+10.32714844	+976	+4.88232422	-12.53320313	-1.44580078	+85.45166016	+6.67968750	-38.49609375	+612
+1458241542.61590000	+5.22949219	-7.95410156	-1.60400391	+90.00000000	-12.37060547	-68.37890625	+856	+4.59667969	-7.47070313	-1.30078125	+43.72558594	-26.34521484	+10.48095703	+968	+4.89111328	-12.54199219	-1.42822266	+85.53955078	+6.70166016	-38.49609375	+608
+1458241542.61999990	+5.23388672	-7.96728516	-1.59082031	+90.06591797	-12.43652344	-68.29101563	+848	+4.59667969	-7.47949219	-1.28759766	+43.70361328	-26.34521484	+10.56884766	+960	+4.90429688	-12.55957031	-1.41064453	+85.62744141	+6.74560547	-38.45214844	+604
+1458241542.62420010	+5.23828125	-7.97167969	-1.57763672	+90.17578125	-12.45849609	-68.29101563	+844	+4.60546875	-7.48388672	-1.27001953	+43.72558594	-26.34521484	+10.56884766	+956	+4.92187500	-12.57275391	-1.38867188	+85.71533203	+6.81152344	-38.47412109	+604
+1458241542.62840010	+5.24267578	-7.97607422	-1.56884766	+90.26367188	-12.54638672	-68.26904297	+832	+4.60986328	-7.49267578	-1.26562500	+43.72558594	-26.38916016	+10.67871094	+948	+4.93505859	-12.58154297	-1.37988281	+85.80322266	+6.83349609	-38.45214844	+600
+1458241542.63249990	+5.25146484	-7.98486328	-1.56445313	+90.30761719	-12.56835938	-68.22509766	+824	+4.61865234	-7.50146484	-1.25683594	+43.70361328	-26.36718750	+10.72265625	+940	+4.95263672	-12.59472656	-1.36669922	+85.89111328	+6.87744141	-38.43017578	+600
+1458241542.63669990	+5.25585938	-7.99365234	-1.55566406	+90.37353516	-12.56835938	-68.22509766	+816	+4.62744141	-7.50585938	-1.24804688	+43.70361328	-26.36718750	+10.70068359	+932	+4.96582031	-12.60791016	-1.35351563	+85.95703125	+6.96533203	-38.45214844	+604
+1458241542.64089990	+5.26464844	-7.99804688	-1.55126953	+90.43945313	-12.61230469	-68.20312500	+804	+4.63623047	-7.51025391	-1.24365234	+43.70361328	-26.38916016	+10.76660156	+920	+4.98339844	-12.62109375	-1.34033203	+86.00097656	+7.03125000	-38.47412109	+612
+1458241542.64500000	+5.27783203	-8.00683594	-1.54687500	+90.48339844	-12.61230469	-68.18115234	+796	+4.64941406	-7.51904297	-1.23925781	+43.68164063	-26.34521484	+10.78857422	+912	+5.00537109	-12.62988281	-1.32714844	+86.08886719	+7.11914063	-38.47412109	+624
+1458241542.64920000	+5.28662109	-8.01123047	-1.53808594	+90.52734375	-12.56835938	-68.18115234	+784	+4.65820313	-7.52343750	-1.23046875	+43.68164063	-26.32324219	+10.76660156	+908	+5.01855469	-12.64306641	-1.31396484	+86.11083984	+7.20703125	-38.49609375	+632
+1458241542.65339990	+5.29541016	-8.01562500	-1.53808594	+90.54931641	-12.59033203	-68.18115234	+776	+4.67138672	-7.53222656	-1.23046875	+43.65966797	-26.32324219	+10.78857422	+896	+5.02734375	-12.65185547	-1.30517578	+86.11083984	+7.25097656	-38.49609375	+640
+1458241542.65750000	+5.30859375	-8.02441406	-1.53808594	+90.57128906	-12.59033203	-68.15917969	+768	+4.68457031	-7.53662109	-1.23046875	+43.63769531	-26.30126953	+10.78857422	+892	+5.04492188	-12.66064453	-1.30078125	+86.13281250	+7.29492188	-38.51806641	+652
+1458241542.66170000	+5.32177734	-8.02880859	-1.53369141	+90.61523438	-12.56835938	-68.15917969	+760	+4.69775391	-7.54101563	-1.22607422	+43.61572266	-26.27929688	+10.74462891	+884	+5.05371094	-12.66503906	-1.29199219	+86.06689453	+7.38281250	-38.54003906	+660
+1458241542.66590000	+5.33496094	-8.03320313	-1.53369141	+90.63720703	-12.56835938	-68.15917969	+752	+4.71533203	-7.54541016	-1.22607422	+43.57177734	-26.27929688	+10.74462891	+876	+5.06250000	-12.66943359	-1.28759766	+86.00097656	+7.40478516	-38.60595703	+664
+1458241542.67000010	+5.35253906	-8.03759766	-1.53369141	+90.68115234	-12.56835938	-68.18115234	+744	+4.72851563	-7.54980469	-1.23046875	+43.54980469	-26.27929688	+10.74462891	+872	+5.07128906	-12.67382813	-1.28320313	+85.95703125	+7.40478516	-38.64990234	+668
+1458241542.67420010	+5.36572266	-8.04199219	-1.53369141	+90.70312500	-12.54638672	-68.20312500	+736	+4.74609375	-7.55419922	-1.22607422	+43.54980469	-26.27929688	+10.67871094	+864	+5.07568359	-12.67382813	-1.27880859	+85.86914063	+7.42675781	-38.71582031	+672
+1458241542.67829990	+5.38330078	-8.04199219	-1.53369141	+90.72509766	-12.54638672	-68.24707031	+732	+4.75927734	-7.55419922	-1.23046875	+43.50585938	-26.30126953	+10.63476563	+860	+5.08447266	-12.67822266	-1.27441406	+85.73730469	+7.44873047	-38.78173828	+668
+1458241542.68249990	+5.39648438	-8.04638672	-1.53369141	+90.74707031	-12.54638672	-68.26904297	+724	+4.77685547	-7.55859375	-1.23046875	+43.50585938	-26.32324219	+10.59082031	+856	+5.08886719	-12.67822266	-1.27441406	+85.67138672	+7.47070313	-38.84765625	+664
+1458241542.68670010	+5.40966797	-8.04638672	-1.53369141	+90.79101563	-12.52441406	-68.31298828	+720	+4.79443359	-7.55859375	-1.23046875	+43.48388672	-26.34521484	+10.50292969	+852	+5.09326172	-12.67822266	-1.27001953	+85.56152344	+7.47070313	-38.93554688	+660
+1458241542.69080000	+5.42724609	-8.04638672	-1.53369141	+90.81298828	-12.52441406	-68.37890625	+716	+4.81201172	-7.56298828	-1.23486328	+43.46191406	-26.38916016	+10.43701172	+852	+5.09765625	-12.67822266	-1.27001953	+85.42968750	+7.44873047	-39.02343750	+648
+1458241542.69499990	+5.44042969	-8.04638672	-1.53369141	+90.85693359	-12.52441406	-68.44482422	+712	+4.83398438	-7.56298828	-1.23486328	+43.43994141	-26.45507813	+10.37109375	+848	+5.10205078	-12.67822266	-1.27001953	+85.29785156	+7.42675781	-39.11132813	+640
+1458241542.69919990	+5.45800781	-8.04638672	-1.53369141	+90.87890625	-12.52441406	-68.53271484	+708	+4.85156250	-7.56298828	-1.23925781	+43.43994141	-26.52099609	+10.23925781	+848	+5.11083984	-12.67382813	-1.27001953	+85.16601563	+7.40478516	-39.22119141	+628
+1458241542.70330000	+5.47558594	-8.04638672	-1.53369141	+90.92285156	-12.50244141	-68.64257813	+708	+4.86914063	-7.56298828	-1.23925781	+43.43994141	-26.58691406	+10.12939453	+848	+5.11962891	-12.67382813	-1.27001953	+85.03417969	+7.38281250	-39.35302734	+624
+1458241542.70750000	+5.49316406	-8.04638672	-1.53369141	+90.96679688	-12.50244141	-68.77441406	+708	+4.89111328	-7.56298828	-1.24365234	+43.43994141	-26.67480469	+10.01953125	+848	+5.13281250	-12.67382813	-1.26562500	+84.88037109	+7.36083984	-39.52880859	+616
+1458241542.71170000	+5.51513672	-8.04638672	-1.53369141	+91.01074219	-12.48046875	-68.90625000	+708	+4.91308594	-7.56298828	-1.24365234	+43.43994141	-26.76269531	+9.86572266	+848	+5.14599609	-12.67382813	-1.26562500	+84.77050781	+7.33886719	-39.70458984	+612
+1458241542.71580000	+5.53271484	-8.04638672	-1.53369141	+91.03271484	-12.48046875	-69.06005859	+708	+4.93066406	-7.55859375	-1.24804688	+43.43994141	-26.87255859	+9.73388672	+848	+5.15917969	-12.66943359	-1.26562500	+84.68261719	+7.33886719	-39.83642578	+608
+1458241542.72000000	+5.55908203	-8.04199219	-1.53369141	+91.07666016	-12.45849609	-69.23583984	+712	+4.95703125	-7.55859375	-1.24804688	+43.43994141	-26.98242188	+9.58007813	+848	+5.18115234	-12.66943359	-1.26123047	+84.57275391	+7.31689453	-40.01220703	+604
+1458241542.72420000	+5.58105469	-8.04199219	-1.53369141	+91.09863281	-12.43652344	-69.43359375	+716	+4.97900391	-7.55859375	-1.24804688	+43.43994141	-27.09228516	+9.42626953	+848	+5.20312500	-12.66943359	-1.26123047	+84.50683594	+7.31689453	-40.18798828	+604
+1458241542.72830010	+5.60302734	-8.04199219	-1.53369141	+91.12060547	-12.43652344	-69.63134766	+716	+5.00097656	-7.55419922	-1.25244141	+43.43994141	-27.20214844	+9.29443359	+848	+5.22509766	-12.66943359	-1.25683594	+84.44091797	+7.31689453	-40.36376953	+600
+1458241542.73250010	+5.63378906	-8.03759766	-1.53369141	+91.14257813	-12.41455078	-69.89501953	+720	+5.02294922	-7.54980469	-1.25244141	+43.43994141	-27.33398438	+9.14062500	+848	+5.25146484	-12.67382813	-1.25244141	+84.39697266	+7.31689453	-40.58349609	+600
+1458241542.73670010	+5.65576172	-8.03320313	-1.53369141	+91.16455078	-12.39257813	-70.11474609	+724	+5.04492188	-7.54541016	-1.25683594	+43.41796875	-27.44384766	+8.98681641	+848	+5.28222656	-12.67382813	-1.24804688	+84.37500000	+7.33886719	-40.75927734	+600
+1458241542.74079990	+5.68212891	-8.03320313	-1.53369141	+91.16455078	-12.37060547	-70.33447266	+724	+5.06689453	-7.54101563	-1.25683594	+43.41796875	-27.55371094	+8.83300781	+848	+5.31298828	-12.67822266	-1.24365234	+84.37500000	+7.36083984	-40.93505859	+600
+1458241542.74499990	+5.70849609	-8.02880859	-1.53369141	+91.18652344	-12.34863281	-70.57617188	+728	+5.09326172	-7.54101563	-1.25683594	+43.41796875	-27.68554688	+8.67919922	+848	+5.34814453	-12.67822266	-1.23925781	+84.39697266	+7.40478516	-41.13281250	+600
+1458241542.74910000	+5.73486328	-8.02880859	-1.53369141	+91.16455078	-12.34863281	-70.77392578	+728	+5.11523438	-7.53662109	-1.26123047	+43.39599609	-27.79541016	+8.54736328	+848	+5.37451172	-12.67822266	-1.23486328	+84.39697266	+7.44873047	-41.28662109	+596
+1458241542.75330000	+5.75683594	-8.02441406	-1.53369141	+91.14257813	-12.32666016	-70.97167969	+728	+5.14160156	-7.52783203	-1.26123047	+43.37402344	-27.90527344	+8.41552734	+844	+5.40527344	-12.68261719	-1.23046875	+84.37500000	+7.47070313	-41.46240234	+596
+1458241542.75749990	+5.78320313	-8.02001953	-1.53369141	+91.14257813	-12.30468750	-71.19140625	+728	+5.16357422	-7.52343750	-1.26562500	+43.35205078	-28.01513672	+8.28369141	+844	+5.43603516	-12.68261719	-1.22607422	+84.37500000	+7.49267578	-41.61621094	+600
+1458241542.76160000	+5.80517578	-8.01562500	-1.53369141	+91.12060547	-12.30468750	-71.36718750	+724	+5.18994141	-7.51904297	-1.26562500	+43.30810547	-28.12500000	+8.17382813	+840	+5.46679688	-12.68261719	-1.22167969	+84.35302734	+7.51464844	-41.77001953	+608
+1458241542.76580000	+5.82714844	-8.01123047	-1.53369141	+91.09863281	-12.30468750	-71.54296875	+724	+5.21191406	-7.51464844	-1.27001953	+43.26416016	-28.23486328	+8.06396484	+840	+5.49316406	-12.68261719	-1.22167969	+84.33105469	+7.53662109	-41.94580078	+616
+1458241542.77000000	+5.85351563	-8.00683594	-1.53808594	+91.07666016	-12.30468750	-71.71875000	+724	+5.23828125	-7.50585938	-1.27001953	+43.22021484	-28.32275391	+7.95410156	+836	+5.51953125	-12.67822266	-1.21728516	+84.30908203	+7.55859375	-42.12158203	+628
