# Supplementary material for: A direct effect of perception on action when grasping a cup
Source: Sci Rep. 2018 Jan 9;8:171. doi: 10.1038/s41598-017-18591-5 (PMC5760564; doi:10.1038/s41598-017-18591-5)
Supplement: Supplementary file 6 — Supplementary Information [file 41598_2017_18591_MOESM6_ESM.zip › SciRep_Data/S02instruct/S02_100instruct_Tr89.dat]

+1000000000000.00000000	+0.00000000	+0.00000000	+0.00000000	+0.00000000	+0.00000000	+0.00000000	+0	+0.00000000	+0.00000000	+0.00000000	+0.00000000	+0.00000000	+0.00000000	+0	+0.00000000	+0.00000000	+0.00000000	+0.00000000	+0.00000000	+0.00000000	+0
+1458241542.77410010	+5.87548828	-8.00244141	-1.53808594	+91.03271484	-12.30468750	-71.87255859	+724	+5.26025391	-7.50146484	-1.27441406	+43.17626953	-28.43261719	+7.86621094	+836	+5.54150391	-12.67822266	-1.21728516	+84.24316406	+7.55859375	-42.27539063	+636
+1458241542.77830000	+5.89746094	-7.99804688	-1.54248047	+91.01074219	-12.28271484	-72.02636719	+720	+5.28222656	-7.49707031	-1.27441406	+43.11035156	-28.52050781	+7.77832031	+832	+5.56347656	-12.67382813	-1.21728516	+84.17724609	+7.55859375	-42.42919922	+644
+1458241542.78250000	+5.91943359	-7.99365234	-1.54248047	+90.96679688	-12.28271484	-72.15820313	+720	+5.30859375	-7.48828125	-1.27880859	+43.06640625	-28.60839844	+7.69042969	+828	+5.58105469	-12.66503906	-1.22167969	+84.11132813	+7.53662109	-42.58300781	+652
+1458241542.78660010	+5.94580078	-7.98486328	-1.54248047	+90.94482422	-12.26074219	-72.29003906	+720	+5.33056641	-7.48388672	-1.28320313	+43.00048828	-28.67431641	+7.62451172	+828	+5.58984375	-12.66064453	-1.22167969	+83.95751953	+7.51464844	-42.71484375	+652
+1458241542.79080010	+5.96337891	-7.98046875	-1.54687500	+90.90087891	-12.26074219	-72.42187500	+724	+5.35253906	-7.47509766	-1.28759766	+42.93457031	-28.76220703	+7.55859375	+824	+5.59863281	-12.65185547	-1.23046875	+83.78173828	+7.42675781	-42.84667969	+656
+1458241542.79500010	+5.98535156	-7.97167969	-1.54687500	+90.87890625	-12.26074219	-72.55371094	+724	+5.37451172	-7.47070313	-1.29199219	+42.84667969	-28.85009766	+7.49267578	+824	+5.60302734	-12.64306641	-1.23925781	+83.62792969	+7.36083984	-43.00048828	+652
+1458241542.79909990	+6.00732422	-7.96728516	-1.55126953	+90.83496094	-12.26074219	-72.68554688	+728	+5.39648438	-7.46191406	-1.29199219	+42.80273438	-28.93798828	+7.42675781	+824	+5.60742188	-12.63427734	-1.24365234	+83.45214844	+7.29492188	-43.15429688	+644
+1458241563.11540010	+10.00634766	-6.82470703	+0.03076172	+59.58984375	-20.34667969	-68.15917969	+4448	+9.86572266	-5.95019531	+0.11865234	+6.89941406	-27.79541016	+17.16064453	+4180	+7.61572266	-11.10937500	-0.21972656	+58.51318359	-1.14257813	-36.65039063	+1248
+1458241563.11949990	+10.00634766	-6.82470703	+0.03076172	+59.61181641	-20.34667969	-68.15917969	+4448	+9.86572266	-5.95019531	+0.11865234	+6.89941406	-27.79541016	+17.16064453	+4180	+7.62890625	-11.10498047	-0.21093750	+58.60107422	-1.09863281	-36.71630859	+1244
+1458241563.12789990	+10.00634766	-6.82470703	+0.03076172	+59.61181641	-20.34667969	-68.18115234	+4448	+9.86572266	-5.95019531	+0.11865234	+6.92138672	-27.79541016	+17.16064453	+4180	+7.65966797	-11.09619141	-0.18896484	+58.79882813	-1.01074219	-36.82617188	+1228
+1458241563.13200000	+10.00634766	-6.82470703	+0.03515625	+59.61181641	-20.34667969	-68.18115234	+4448	+9.86572266	-5.95019531	+0.11865234	+6.92138672	-27.79541016	+17.16064453	+4180	+7.68164063	-11.08740234	-0.17138672	+58.95263672	-0.94482422	-36.91406250	+1224
+1458241563.14039990	+10.00634766	-6.82470703	+0.03515625	+59.61181641	-20.34667969	-68.18115234	+4448	+9.86572266	-5.95019531	+0.11865234	+6.89941406	-27.79541016	+17.16064453	+4180	+7.69042969	-11.08300781	-0.16259766	+59.04052734	-0.92285156	-36.95800781	+1200
+1458241563.14450000	+10.00634766	-6.82470703	+0.03515625	+59.61181641	-20.34667969	-68.18115234	+4448	+9.86572266	-5.95019531	+0.11865234	+6.89941406	-27.79541016	+17.16064453	+4180	+7.69921875	-11.08300781	-0.15820313	+59.08447266	-0.90087891	-37.00195313	+1188
+1458241563.14870000	+10.00634766	-6.82470703	+0.03515625	+59.61181641	-20.34667969	-68.18115234	+4448	+9.86572266	-5.95019531	+0.11865234	+6.89941406	-27.79541016	+17.16064453	+4180	+7.69921875	-11.07861328	-0.15380859	+59.10644531	-0.90087891	-37.00195313	+1176
+1458241563.15700010	+10.00634766	-6.82470703	+0.03515625	+59.61181641	-20.36865234	-68.18115234	+4452	+9.86572266	-5.95019531	+0.11865234	+6.89941406	-27.81738281	+17.18261719	+4180	+7.70800781	-11.07861328	-0.14941406	+59.15039063	-0.85693359	-37.04589844	+1152
+1458241563.16120000	+10.00634766	-6.82910156	+0.03515625	+59.61181641	-20.36865234	-68.18115234	+4452	+9.86572266	-5.95019531	+0.11865234	+6.89941406	-27.81738281	+17.18261719	+4180	+7.75634766	-11.06103516	-0.11425781	+59.47998047	-0.72509766	-37.24365234	+1160
+1458241563.16950010	+10.00634766	-6.82910156	+0.03515625	+59.61181641	-20.39062500	-68.20312500	+4452	+9.86572266	-5.95019531	+0.11865234	+6.89941406	-27.81738281	+17.20458984	+4180	+7.81347656	-11.03906250	-0.06152344	+59.89746094	-0.52734375	-37.52929688	+1172
+1458241563.17370010	+10.00634766	-6.82910156	+0.03515625	+59.61181641	-20.39062500	-68.20312500	+4452	+9.86572266	-5.95019531	+0.11865234	+6.87744141	-27.81738281	+17.20458984	+4180	+7.84863281	-11.02148438	-0.03076172	+60.16113281	-0.39550781	-37.70507813	+1184
+1458241563.18199990	+10.00634766	-6.82910156	+0.03515625	+59.61181641	-20.39062500	-68.20312500	+4452	+9.86572266	-5.95019531	+0.11865234	+6.87744141	-27.81738281	+17.20458984	+4180	+7.85742188	-11.02148438	-0.02197266	+60.20507813	-0.35156250	-37.77099609	+1184
+1458241563.18619990	+10.00634766	-6.82910156	+0.03515625	+59.61181641	-20.41259766	-68.20312500	+4452	+9.86572266	-5.95019531	+0.11865234	+6.87744141	-27.83935547	+17.20458984	+4180	+7.84863281	-11.02148438	-0.02636719	+60.16113281	-0.37353516	-37.74902344	+1180
+1458241563.19450000	+10.00634766	-6.82910156	+0.03515625	+59.63378906	-20.41259766	-68.20312500	+4452	+9.86572266	-5.94580078	+0.11865234	+6.87744141	-27.83935547	+17.22656250	+4180	+7.83105469	-11.03027344	-0.04833984	+60.00732422	-0.46142578	-37.63916016	+1180
+1458241563.20280000	+10.00634766	-6.82910156	+0.03515625	+59.63378906	-20.41259766	-68.20312500	+4456	+9.86572266	-5.94580078	+0.11865234	+6.87744141	-27.83935547	+17.20458984	+4184	+7.81787109	-11.03466797	-0.05712891	+59.94140625	-0.50537109	-37.59521484	+1168
+1458241563.20700000	+10.00634766	-6.82910156	+0.03955078	+59.63378906	-20.41259766	-68.20312500	+4456	+9.86572266	-5.94580078	+0.11865234	+6.87744141	-27.83935547	+17.20458984	+4184	+7.81347656	-11.03466797	-0.06152344	+59.89746094	-0.52734375	-37.57324219	+1164
+1458241563.21530010	+10.00634766	-6.82910156	+0.03955078	+59.63378906	-20.41259766	-68.22509766	+4456	+9.86572266	-5.94580078	+0.11865234	+6.89941406	-27.83935547	+17.20458984	+4184	+7.80908203	-11.03906250	-0.06591797	+59.85351563	-0.54931641	-37.55126953	+1152
+1458241563.21950010	+10.00634766	-6.82910156	+0.03955078	+59.63378906	-20.41259766	-68.22509766	+4456	+9.86572266	-5.94580078	+0.11865234	+6.89941406	-27.83935547	+17.20458984	+4184	+7.80908203	-11.03906250	-0.06591797	+59.85351563	-0.54931641	-37.55126953	+1144
+1458241563.22779990	+10.00634766	-6.82910156	+0.03955078	+59.63378906	-20.41259766	-68.22509766	+4456	+9.86572266	-5.94580078	+0.11865234	+6.89941406	-27.83935547	+17.18261719	+4184	+7.80029297	-11.04345703	-0.07470703	+59.78759766	-0.57128906	-37.50732422	+1136
+1458241563.23620010	+10.00634766	-6.82910156	+0.03955078	+59.63378906	-20.41259766	-68.22509766	+4456	+9.86572266	-5.94580078	+0.11865234	+6.89941406	-27.83935547	+17.18261719	+4184	+7.78710938	-11.04785156	-0.08349609	+59.69970703	-0.63720703	-37.46337891	+1124
+1458241563.24029990	+10.00634766	-6.82910156	+0.03955078	+59.63378906	-20.39062500	-68.22509766	+4456	+9.86572266	-5.94580078	+0.11865234	+6.89941406	-27.83935547	+17.18261719	+4184	+7.77832031	-11.04785156	-0.09228516	+59.65576172	-0.65917969	-37.44140625	+1120
+1458241563.24860000	+10.00634766	-6.82910156	+0.03955078	+59.63378906	-20.39062500	-68.22509766	+4456	+9.86572266	-5.94580078	+0.11865234	+6.89941406	-27.83935547	+17.18261719	+4184	+7.76953125	-11.05224609	-0.09667969	+59.58984375	-0.68115234	-37.39746094	+1108
+1458241563.25280000	+10.00634766	-6.82910156	+0.03955078	+59.63378906	-20.41259766	-68.22509766	+4456	+9.86572266	-5.94580078	+0.11865234	+6.89941406	-27.83935547	+17.18261719	+4184	+7.76953125	-11.05224609	-0.09667969	+59.58984375	-0.68115234	-37.41943359	+1100
+1458241563.26110010	+10.00634766	-6.82910156	+0.03955078	+59.63378906	-20.41259766	-68.22509766	+4456	+9.86572266	-5.94580078	+0.11865234	+6.89941406	-27.83935547	+17.18261719	+4184	+7.77392578	-11.04785156	-0.09667969	+59.61181641	-0.68115234	-37.41943359	+1084
+1458241563.26530000	+10.00634766	-6.82910156	+0.03955078	+59.63378906	-20.41259766	-68.22509766	+4456	+9.86572266	-5.94580078	+0.11865234	+6.89941406	-27.83935547	+17.18261719	+4184	+7.77832031	-11.04785156	-0.09228516	+59.63378906	-0.68115234	-37.44140625	+1080
+1458241563.27360010	+10.00634766	-6.82910156	+0.03955078	+59.63378906	-20.41259766	-68.22509766	+4456	+9.86572266	-5.94580078	+0.11865234	+6.89941406	-27.83935547	+17.18261719	+4184	+7.78271484	-11.04785156	-0.08789063	+59.67773438	-0.65917969	-37.46337891	+1072
+1458241563.27780010	+10.00634766	-6.82910156	+0.03955078	+59.63378906	-20.41259766	-68.22509766	+4456	+9.86572266	-5.94580078	+0.11865234	+6.89941406	-27.83935547	+17.20458984	+4180	+7.78271484	-11.04785156	-0.08789063	+59.67773438	-0.65917969	-37.46337891	+1068
+1458241563.28609990	+10.00634766	-6.82910156	+0.03955078	+59.63378906	-20.41259766	-68.22509766	+4456	+9.86572266	-5.94580078	+0.11865234	+6.89941406	-27.83935547	+17.20458984	+4180	+7.78710938	-11.04345703	-0.08349609	+59.69970703	-0.63720703	-37.48535156	+1060
+1458241563.29450010	+10.00634766	-6.82910156	+0.03955078	+59.65576172	-20.41259766	-68.22509766	+4456	+9.86572266	-5.94580078	+0.11865234	+6.89941406	-27.83935547	+17.20458984	+4180	+7.79150391	-11.04345703	-0.08349609	+59.72167969	-0.63720703	-37.48535156	+1052
+1458241563.29860000	+10.00634766	-6.82910156	+0.03955078	+59.65576172	-20.43457031	-68.22509766	+4460	+9.86572266	-5.94580078	+0.11865234	+6.89941406	-27.83935547	+17.22656250	+4180	+7.79150391	-11.04345703	-0.08349609	+59.74365234	-0.63720703	-37.48535156	+1048
+1458241563.30699990	+10.00634766	-6.82910156	+0.03955078	+59.65576172	-20.43457031	-68.22509766	+4460	+9.86572266	-5.94580078	+0.11865234	+6.89941406	-27.83935547	+17.22656250	+4184	+7.79150391	-11.04345703	-0.08349609	+59.74365234	-0.63720703	-37.50732422	+1044
+1458241563.31110000	+10.00634766	-6.82910156	+0.03955078	+59.65576172	-20.43457031	-68.24707031	+4460	+9.86572266	-5.94580078	+0.11865234	+6.89941406	-27.83935547	+17.22656250	+4180	+7.79150391	-11.04345703	-0.08349609	+59.74365234	-0.63720703	-37.48535156	+1040
+1458241563.31530000	+10.00634766	-6.82910156	+0.03955078	+59.65576172	-20.43457031	-68.24707031	+4460	+9.86572266	-5.94580078	+0.11865234	+6.89941406	-27.83935547	+17.22656250	+4180	+7.79150391	-11.04345703	-0.08349609	+59.74365234	-0.63720703	-37.48535156	+1036
+1458241563.32360010	+10.00634766	-6.82910156	+0.03955078	+59.65576172	-20.43457031	-68.24707031	+4460	+9.86572266	-5.94580078	+0.11865234	+6.89941406	-27.83935547	+17.22656250	+4180	+7.78710938	-11.04345703	-0.08349609	+59.72167969	-0.63720703	-37.48535156	+1032
+1458241563.32780000	+10.00634766	-6.82910156	+0.03955078	+59.65576172	-20.43457031	-68.24707031	+4460	+9.86572266	-5.94580078	+0.11865234	+6.89941406	-27.83935547	+17.22656250	+4180	+7.78710938	-11.04345703	-0.08349609	+59.72167969	-0.63720703	-37.48535156	+1032
+1458241563.33610010	+10.00634766	-6.82910156	+0.04394531	+59.65576172	-20.41259766	-68.24707031	+4460	+9.87011719	-5.94580078	+0.11865234	+6.92138672	-27.83935547	+17.22656250	+4180	+7.78271484	-11.04785156	-0.08789063	+59.69970703	-0.65917969	-37.46337891	+1028
+1458241563.34030010	+10.00634766	-6.82910156	+0.04394531	+59.65576172	-20.41259766	-68.24707031	+4460	+9.87011719	-5.94580078	+0.11865234	+6.92138672	-27.83935547	+17.22656250	+4180	+7.78271484	-11.04785156	-0.08789063	+59.67773438	-0.65917969	-37.44140625	+1024
+1458241563.34859990	+10.00634766	-6.82910156	+0.04394531	+59.67773438	-20.41259766	-68.24707031	+4460	+9.87011719	-5.94580078	+0.11865234	+6.92138672	-27.83935547	+17.22656250	+4180	+7.77392578	-11.05224609	-0.09667969	+59.61181641	-0.68115234	-37.39746094	+1020
+1458241563.35279990	+10.00634766	-6.82910156	+0.04394531	+59.67773438	-20.41259766	-68.24707031	+4460	+9.87011719	-5.94580078	+0.11865234	+6.92138672	-27.83935547	+17.22656250	+4180	+7.76953125	-11.05224609	-0.10107422	+59.58984375	-0.68115234	-37.37548828	+1020
+1458241563.36110000	+10.00634766	-6.82910156	+0.04394531	+59.67773438	-20.41259766	-68.26904297	+4460	+9.86572266	-5.94580078	+0.12304688	+6.94335938	-27.81738281	+17.24853516	+4180	+7.76074219	-11.05664063	-0.10546875	+59.52392578	-0.70312500	-37.30957031	+1016
+1458241563.36529990	+10.00634766	-6.82910156	+0.04394531	+59.67773438	-20.41259766	-68.26904297	+4460	+9.86572266	-5.94580078	+0.12304688	+6.94335938	-27.81738281	+17.24853516	+4180	+7.76074219	-11.05664063	-0.10986328	+59.50195313	-0.72509766	-37.28759766	+1012
+1458241563.37360000	+10.00634766	-6.82910156	+0.04394531	+59.67773438	-20.41259766	-68.26904297	+4460	+9.86572266	-5.95019531	+0.12304688	+6.94335938	-27.81738281	+17.27050781	+4180	+7.76074219	-11.05664063	-0.10986328	+59.50195313	-0.70312500	-37.26562500	+1004
+1458241563.38190010	+10.00634766	-6.82910156	+0.04394531	+59.67773438	-20.41259766	-68.26904297	+4460	+9.86572266	-5.95019531	+0.12304688	+6.94335938	-27.81738281	+17.29248047	+4180	+7.76513672	-11.05664063	-0.10546875	+59.52392578	-0.68115234	-37.28759766	+1000
+1458241563.39030000	+10.00634766	-6.82910156	+0.04394531	+59.67773438	-20.41259766	-68.26904297	+4460	+9.86572266	-5.95019531	+0.12304688	+6.92138672	-27.81738281	+17.31445313	+4180	+7.76513672	-11.05664063	-0.10546875	+59.54589844	-0.65917969	-37.28759766	+992
+1458241563.39439990	+10.00634766	-6.82910156	+0.04394531	+59.67773438	-20.41259766	-68.26904297	+4460	+9.86572266	-5.95019531	+0.11865234	+6.92138672	-27.81738281	+17.33642578	+4180	+7.76953125	-11.05664063	-0.10107422	+59.56787109	-0.65917969	-37.28759766	+992
+1458241563.40269990	+10.00634766	-6.82910156	+0.04394531	+59.67773438	-20.41259766	-68.24707031	+4460	+9.86572266	-5.95019531	+0.11865234	+6.89941406	-27.81738281	+17.40234375	+4184	+7.77392578	-11.05224609	-0.10107422	+59.58984375	-0.63720703	-37.30957031	+988
+1458241563.40689990	+10.00634766	-6.82910156	+0.04394531	+59.67773438	-20.41259766	-68.24707031	+4460	+9.86132813	-5.95019531	+0.11865234	+6.89941406	-27.79541016	+17.42431641	+4184	+7.77392578	-11.05224609	-0.10107422	+59.58984375	-0.63720703	-37.30957031	+988
+1458241563.41109990	+10.00634766	-6.82910156	+0.04394531	+59.67773438	-20.43457031	-68.24707031	+4460	+9.86132813	-5.95019531	+0.11865234	+6.89941406	-27.79541016	+17.42431641	+4184	+7.77832031	-11.05224609	-0.09667969	+59.63378906	-0.63720703	-37.30957031	+988
+1458241563.41940000	+10.00634766	-6.82910156	+0.03955078	+59.67773438	-20.43457031	-68.24707031	+4460	+9.86132813	-5.95019531	+0.11865234	+6.89941406	-27.79541016	+17.46826172	+4184	+7.78271484	-11.04785156	-0.09228516	+59.65576172	-0.61523438	-37.33154297	+988
+1458241563.42360000	+10.00634766	-6.82910156	+0.03955078	+59.67773438	-20.43457031	-68.24707031	+4460	+9.86132813	-5.95019531	+0.11865234	+6.87744141	-27.79541016	+17.49023438	+4184	+7.78271484	-11.04785156	-0.09228516	+59.65576172	-0.59326172	-37.33154297	+984
+1458241563.43190000	+10.00634766	-6.82910156	+0.03955078	+59.65576172	-20.43457031	-68.24707031	+4460	+9.86132813	-5.95019531	+0.11865234	+6.87744141	-27.77343750	+17.49023438	+4188	+7.78271484	-11.04785156	-0.09228516	+59.67773438	-0.59326172	-37.30957031	+984
+1458241563.43610000	+10.00634766	-6.82910156	+0.03955078	+59.65576172	-20.43457031	-68.24707031	+4460	+9.86132813	-5.94580078	+0.11865234	+6.87744141	-27.77343750	+17.49023438	+4188	+7.78271484	-11.04785156	-0.09228516	+59.65576172	-0.61523438	-37.30957031	+984
+1458241563.44440010	+10.00634766	-6.82910156	+0.03955078	+59.65576172	-20.43457031	-68.24707031	+4460	+9.86132813	-5.94580078	+0.11865234	+6.89941406	-27.75146484	+17.49023438	+4188	+7.77832031	-11.04785156	-0.09667969	+59.63378906	-0.61523438	-37.28759766	+984
+1458241563.44860010	+10.00634766	-6.82910156	+0.03955078	+59.65576172	-20.43457031	-68.24707031	+4464	+9.86132813	-5.94580078	+0.11865234	+6.89941406	-27.75146484	+17.49023438	+4188	+7.77392578	-11.04785156	-0.09667969	+59.61181641	-0.61523438	-37.28759766	+980
+1458241563.45689990	+10.00634766	-6.82910156	+0.03955078	+59.65576172	-20.41259766	-68.24707031	+4460	+9.86132813	-5.94580078	+0.11865234	+6.89941406	-27.72949219	+17.46826172	+4188	+7.76953125	-11.05224609	-0.10107422	+59.58984375	-0.63720703	-37.26562500	+980
+1458241563.46110010	+10.00634766	-6.82910156	+0.03955078	+59.65576172	-20.41259766	-68.24707031	+4460	+9.86132813	-5.94580078	+0.11865234	+6.89941406	-27.72949219	+17.46826172	+4188	+7.76513672	-11.05224609	-0.10546875	+59.56787109	-0.63720703	-37.24365234	+980
+1458241563.46939990	+10.00634766	-6.82910156	+0.03955078	+59.65576172	-20.41259766	-68.24707031	+4460	+9.86132813	-5.94580078	+0.11865234	+6.89941406	-27.72949219	+17.46826172	+4188	+7.76074219	-11.05224609	-0.10986328	+59.52392578	-0.65917969	-37.22167969	+976
+1458241563.47359990	+10.00634766	-6.82910156	+0.03955078	+59.65576172	-20.41259766	-68.24707031	+4460	+9.86132813	-5.94580078	+0.11865234	+6.89941406	-27.72949219	+17.44628906	+4188	+7.75634766	-11.05224609	-0.11425781	+59.50195313	-0.68115234	-37.19970703	+976
+1458241563.48190000	+10.00634766	-6.82470703	+0.03955078	+59.65576172	-20.41259766	-68.24707031	+4460	+9.86132813	-5.94580078	+0.11865234	+6.89941406	-27.72949219	+17.44628906	+4188	+7.75195313	-11.05664063	-0.11865234	+59.45800781	-0.68115234	-37.17773438	+972
+1458241563.49020000	+10.00195313	-6.82470703	+0.03955078	+59.63378906	-20.41259766	-68.24707031	+4460	+9.86132813	-5.94580078	+0.11865234	+6.89941406	-27.72949219	+17.44628906	+4188	+7.74755859	-11.05224609	-0.11865234	+59.45800781	-0.68115234	-37.19970703	+968
+1458241563.49440000	+10.00195313	-6.82470703	+0.03955078	+59.63378906	-20.41259766	-68.24707031	+4460	+9.86132813	-5.94580078	+0.11865234	+6.89941406	-27.72949219	+17.44628906	+4188	+7.75195313	-11.05224609	-0.11425781	+59.47998047	-0.68115234	-37.19970703	+964
+1458241563.49850010	+10.00195313	-6.82470703	+0.03955078	+59.63378906	-20.41259766	-68.24707031	+4460	+9.86132813	-5.94580078	+0.11865234	+6.89941406	-27.72949219	+17.44628906	+4188	+7.75195313	-11.05224609	-0.11425781	+59.47998047	-0.65917969	-37.22167969	+964
+1458241563.50690010	+10.00195313	-6.82910156	+0.03955078	+59.63378906	-20.41259766	-68.24707031	+4460	+9.86132813	-5.94580078	+0.11865234	+6.89941406	-27.72949219	+17.46826172	+4188	+7.75634766	-11.04785156	-0.10986328	+59.52392578	-0.63720703	-37.24365234	+964
+1458241563.51519990	+10.00634766	-6.82910156	+0.03955078	+59.63378906	-20.41259766	-68.22509766	+4460	+9.86132813	-5.94580078	+0.11865234	+6.89941406	-27.72949219	+17.46826172	+4188	+7.76074219	-11.04785156	-0.10546875	+59.54589844	-0.63720703	-37.24365234	+960
+1458241563.51939990	+10.00634766	-6.82910156	+0.03955078	+59.63378906	-20.41259766	-68.22509766	+4460	+9.86132813	-5.94580078	+0.11865234	+6.89941406	-27.72949219	+17.46826172	+4188	+7.76074219	-11.04785156	-0.10546875	+59.54589844	-0.63720703	-37.26562500	+960
+1458241563.52350000	+10.00634766	-6.82910156	+0.03955078	+59.63378906	-20.41259766	-68.22509766	+4456	+9.86132813	-5.94580078	+0.11865234	+6.89941406	-27.72949219	+17.46826172	+4192	+7.76513672	-11.04785156	-0.10107422	+59.56787109	-0.61523438	-37.26562500	+960
+1458241563.53189990	+10.00634766	-6.82910156	+0.03955078	+59.63378906	-20.43457031	-68.22509766	+4456	+9.86132813	-5.94580078	+0.11865234	+6.89941406	-27.70751953	+17.49023438	+4192	+7.76953125	-11.04345703	-0.09667969	+59.58984375	-0.59326172	-37.28759766	+964
+1458241563.53600000	+10.00634766	-6.82910156	+0.03955078	+59.63378906	-20.43457031	-68.22509766	+4456	+9.86132813	-5.94580078	+0.11425781	+6.87744141	-27.70751953	+17.49023438	+4192	+7.77392578	-11.04345703	-0.09667969	+59.63378906	-0.59326172	-37.30957031	+964
+1458241563.54440000	+10.00634766	-6.82910156	+0.03955078	+59.61181641	-20.43457031	-68.22509766	+4456	+9.86132813	-5.94580078	+0.11425781	+6.87744141	-27.70751953	+17.49023438	+4192	+7.77832031	-11.04345703	-0.09228516	+59.65576172	-0.57128906	-37.33154297	+968
+1458241563.54850010	+10.00634766	-6.82910156	+0.03955078	+59.61181641	-20.43457031	-68.22509766	+4456	+9.86132813	-5.94580078	+0.11425781	+6.87744141	-27.70751953	+17.49023438	+4192	+7.77832031	-11.04345703	-0.09228516	+59.65576172	-0.54931641	-37.33154297	+968
+1458241563.56100010	+10.00634766	-6.82910156	+0.03955078	+59.61181641	-20.43457031	-68.22509766	+4456	+9.86132813	-5.94580078	+0.11425781	+6.87744141	-27.70751953	+17.49023438	+4192	+7.77392578	-11.04345703	-0.09228516	+59.61181641	-0.57128906	-37.30957031	+972
+1458241563.56929990	+10.00634766	-6.82910156	+0.03955078	+59.61181641	-20.43457031	-68.22509766	+4456	+9.86132813	-5.94580078	+0.11425781	+6.87744141	-27.70751953	+17.46826172	+4192	+7.76953125	-11.04785156	-0.09667969	+59.58984375	-0.57128906	-37.30957031	+972
+1458241563.57349990	+10.00634766	-6.82910156	+0.03955078	+59.61181641	-20.43457031	-68.22509766	+4456	+9.86132813	-5.94580078	+0.11425781	+6.89941406	-27.70751953	+17.46826172	+4192	+7.76953125	-11.04785156	-0.09667969	+59.56787109	-0.57128906	-37.30957031	+972
+1458241563.58180000	+10.00634766	-6.82910156	+0.03955078	+59.61181641	-20.41259766	-68.22509766	+4452	+9.86132813	-5.94580078	+0.11425781	+6.89941406	-27.70751953	+17.46826172	+4188	+7.76513672	-11.04785156	-0.10107422	+59.54589844	-0.59326172	-37.28759766	+972
+1458241563.58600000	+10.00634766	-6.82910156	+0.03955078	+59.61181641	-20.41259766	-68.22509766	+4452	+9.86132813	-5.94580078	+0.11425781	+6.89941406	-27.70751953	+17.44628906	+4188	+7.76513672	-11.04785156	-0.10107422	+59.54589844	-0.59326172	-37.28759766	+972
+1458241563.59430000	+10.00634766	-6.82910156	+0.03955078	+59.61181641	-20.41259766	-68.24707031	+4452	+9.86132813	-5.94580078	+0.11425781	+6.89941406	-27.70751953	+17.44628906	+4188	+7.76074219	-11.05224609	-0.10107422	+59.52392578	-0.61523438	-37.28759766	+972
+1458241563.59850000	+10.00634766	-6.82910156	+0.03955078	+59.61181641	-20.41259766	-68.24707031	+4452	+9.86572266	-5.94580078	+0.11865234	+6.89941406	-27.72949219	+17.42431641	+4188	+7.76074219	-11.05224609	-0.10546875	+59.47998047	-0.61523438	-37.26562500	+972
+1458241563.60270000	+10.00634766	-6.82910156	+0.04394531	+59.61181641	-20.41259766	-68.24707031	+4452	+9.86572266	-5.94580078	+0.11865234	+6.87744141	-27.72949219	+17.42431641	+4192	+7.75634766	-11.05224609	-0.10546875	+59.47998047	-0.63720703	-37.26562500	+972
+1458241563.61100010	+10.00634766	-6.82910156	+0.04394531	+59.61181641	-20.41259766	-68.24707031	+4452	+9.86572266	-5.94580078	+0.11865234	+6.87744141	-27.75146484	+17.40234375	+4192	+7.76074219	-11.05224609	-0.10546875	+59.45800781	-0.65917969	-37.28759766	+968
+1458241563.61520000	+10.00634766	-6.82910156	+0.04394531	+59.61181641	-20.41259766	-68.26904297	+4452	+9.86572266	-5.94580078	+0.11865234	+6.85546875	-27.77343750	+17.38037109	+4192	+7.76074219	-11.05224609	-0.10546875	+59.45800781	-0.65917969	-37.30957031	+968
+1458241563.62350010	+10.00634766	-6.82910156	+0.04394531	+59.61181641	-20.43457031	-68.26904297	+4452	+9.87011719	-5.94580078	+0.11865234	+6.81152344	-27.81738281	+17.38037109	+4192	+7.76953125	-11.05224609	-0.10107422	+59.47998047	-0.65917969	-37.35351563	+968
+1458241563.62770010	+10.00634766	-6.82910156	+0.04394531	+59.61181641	-20.43457031	-68.26904297	+4452	+9.87011719	-5.94580078	+0.11865234	+6.78955078	-27.83935547	+17.38037109	+4192	+7.77392578	-11.05224609	-0.09667969	+59.50195313	-0.65917969	-37.37548828	+968
+1458241563.63599990	+10.01074219	-6.82910156	+0.04394531	+59.61181641	-20.45654297	-68.26904297	+4452	+9.87451172	-5.95019531	+0.12304688	+6.72363281	-27.90527344	+17.38037109	+4196	+7.79589844	-11.04345703	-0.08349609	+59.56787109	-0.65917969	-37.50732422	+976
+1458241563.64010000	+10.01074219	-6.82910156	+0.04394531	+59.63378906	-20.47851563	-68.29101563	+4456	+9.87890625	-5.95019531	+0.12304688	+6.70166016	-27.92724609	+17.35839844	+4200	+7.80908203	-11.03906250	-0.07470703	+59.61181641	-0.68115234	-37.57324219	+984
+1458241563.64430000	+10.01513672	-6.82910156	+0.04833984	+59.63378906	-20.50048828	-68.29101563	+4456	+9.87890625	-5.95019531	+0.12304688	+6.65771484	-27.94921875	+17.35839844	+4200	+7.81787109	-11.03906250	-0.07031250	+59.65576172	-0.68115234	-37.63916016	+988
+1458241563.65260000	+10.02392578	-6.82910156	+0.04833984	+59.65576172	-20.54443359	-68.31298828	+4460	+9.88769531	-5.94580078	+0.12744141	+6.61376953	-28.01513672	+17.33642578	+4204	+7.84863281	-11.03027344	-0.05273438	+59.74365234	-0.74707031	-37.83691406	+1004
+1458241563.67759990	+10.04589844	-6.81591797	+0.05712891	+59.96337891	-20.69824219	-68.46679688	+4476	+9.90527344	-5.92822266	+0.14062500	+6.67968750	-28.25683594	+17.05078125	+4224	+7.85302734	-11.04345703	-0.09228516	+59.45800781	-1.36230469	-38.10058594	+1020
+1458241563.68179990	+10.05029297	-6.81152344	+0.05712891	+60.05126953	-20.72021484	-68.51074219	+4476	+9.90966797	-5.92382813	+0.14062500	+6.70166016	-28.30078125	+17.00683594	+4228	+7.84863281	-11.04785156	-0.10546875	+59.34814453	-1.51611328	-38.14453125	+1020
+1458241563.69010000	+10.05908203	-6.80273438	+0.06152344	+60.29296875	-20.78613281	-68.62060547	+4480	+9.92285156	-5.91064453	+0.14501953	+6.74560547	-28.41064453	+16.85302734	+4232	+7.84423828	-11.05664063	-0.14062500	+59.17236328	-1.84570313	-38.27636719	+1016
+1458241563.69429990	+10.06347656	-6.79394531	+0.06152344	+60.42480469	-20.83007813	-68.68652344	+4484	+9.93164063	-5.90625000	+0.14501953	+6.76757813	-28.47656250	+16.80908203	+4232	+7.84863281	-11.05664063	-0.15380859	+59.10644531	-1.99951172	-38.36425781	+1016
+1458241563.69849990	+10.07226563	-6.78955078	+0.06152344	+60.57861328	-20.89599609	-68.75244141	+4488	+9.94042969	-5.89746094	+0.14501953	+6.76757813	-28.56445313	+16.74316406	+4236	+7.85742188	-11.06103516	-0.17578125	+59.04052734	-2.21923828	-38.47412109	+1020
+1458241563.70260000	+10.08105469	-6.78076172	+0.06152344	+60.75439453	-20.93994141	-68.81835938	+4488	+9.94921875	-5.89306641	+0.14501953	+6.78955078	-28.67431641	+16.67724609	+4236	+7.87060547	-11.05664063	-0.18896484	+59.04052734	-2.37304688	-38.62792969	+1024
+1458241563.70680000	+10.08984375	-6.77197266	+0.05712891	+60.93017578	-21.00585938	-68.88427734	+4492	+9.96240234	-5.88427734	+0.14062500	+6.76757813	-28.76220703	+16.65527344	+4240	+7.88818359	-11.05224609	-0.19775391	+59.04052734	-2.48291016	-38.78173828	+1028
+1458241563.71510000	+10.11621094	-6.75439453	+0.05273438	+61.41357422	-21.22558594	-69.08203125	+4496	+9.98876953	-5.87109375	+0.13623047	+6.67968750	-29.00390625	+16.61132813	+4240	+7.94970703	-11.04345703	-0.20654297	+59.15039063	-2.68066406	-39.19921875	+1036
+1458241563.71930000	+10.13378906	-6.74560547	+0.04833984	+61.63330078	-21.33544922	-69.12597656	+4500	+10.00634766	-5.86669922	+0.12744141	+6.61376953	-29.09179688	+16.65527344	+4244	+7.98486328	-11.03906250	-0.21972656	+59.23828125	-2.81250000	-39.37500000	+1044
+1458241563.72340010	+10.15576172	-6.73681641	+0.03515625	+61.91894531	-21.48925781	-69.21386719	+4504	+10.01953125	-5.86230469	+0.11865234	+6.52587891	-29.22363281	+16.67724609	+4244	+8.02001953	-11.03466797	-0.23291016	+59.30419922	-2.87841797	-39.55078125	+1048
+1458241563.72760010	+10.17333984	-6.73242188	+0.02636719	+62.20458984	-21.62109375	-69.32373047	+4508	+10.03710938	-5.85791016	+0.10986328	+6.45996094	-29.39941406	+16.67724609	+4240	+8.06396484	-11.02148438	-0.23730469	+59.43603516	-2.94433594	-39.83642578	+1056
+1458241563.73180010	+10.19970703	-6.72363281	+0.01318359	+62.44628906	-21.77490234	-69.38964844	+4512	+10.05468750	-5.85351563	+0.09667969	+6.39404297	-29.53125000	+16.74316406	+4244	+8.11230469	-11.00830078	-0.25048828	+59.56787109	-3.05419922	-40.05615234	+1064
+1458241563.73589990	+10.22607422	-6.72363281	+0.00000000	+62.73193359	-21.97265625	-69.52148438	+4516	+10.07666016	-5.85351563	+0.08349609	+6.28417969	-29.75097656	+16.72119141	+4240	+8.15625000	-11.00390625	-0.26367188	+59.65576172	-3.09814453	-40.29785156	+1068
+1458241563.74009990	+10.25244141	-6.71484375	-0.01318359	+63.01757813	-22.12646484	-69.67529297	+4516	+10.09423828	-5.84912109	+0.07470703	+6.26220703	-29.99267578	+16.67724609	+4236	+8.20458984	-10.99072266	-0.26806641	+59.76562500	-3.14208984	-40.64941406	+1072
+1458241563.74840000	+10.31835938	-6.71923828	-0.06152344	+63.43505859	-22.45605469	-69.96093750	+4512	+10.13818359	-5.84912109	+0.03076172	+6.17431641	-30.34423828	+16.65527344	+4232	+8.30566406	-10.98193359	-0.31640625	+59.91943359	-3.29589844	-41.17675781	+1084
+1458241563.75260000	+10.35351563	-6.71484375	-0.07470703	+63.67675781	-22.58789063	-70.22460938	+4508	+10.16455078	-5.84472656	+0.01757813	+6.21826172	-30.67382813	+16.52343750	+4224	+8.36279297	-10.96875000	-0.33398438	+59.98535156	-3.33984375	-41.55029297	+1088
+1458241563.75679990	+10.38867188	-6.71044922	-0.10986328	+63.87451172	-22.74169922	-70.29052734	+4504	+10.19531250	-5.84033203	-0.01757813	+6.21826172	-30.80566406	+16.54541016	+4224	+8.41552734	-10.95996094	-0.37792969	+60.05126953	-3.47167969	-41.77001953	+1100
+1458241563.76090000	+10.41943359	-6.72802734	-0.13183594	+63.89648438	-22.82958984	-70.57617188	+4492	+10.22167969	-5.84472656	-0.03955078	+6.19628906	-31.11328125	+16.30371094	+4212	+8.46386719	-10.96435547	-0.41748047	+59.98535156	-3.53759766	-42.05566406	+1104
+1458241563.76510000	+10.45898438	-6.72363281	-0.14941406	+64.07226563	-22.93945313	-70.92773438	+4480	+10.25244141	-5.84033203	-0.05712891	+6.35009766	-31.48681641	+16.06201172	+4204	+8.51220703	-10.95556641	-0.45263672	+59.94140625	-3.60351563	-42.40722656	+1112
+1458241563.77340010	+10.53808594	-6.75000000	-0.21533203	+64.11621094	-23.07128906	-71.47705078	+4448	+10.32714844	-5.84472656	-0.13623047	+6.45996094	-31.97021484	+15.57861328	+4184	+8.60888672	-10.95996094	-0.56689453	+59.72167969	-3.80126953	-42.95654297	+1136
+1458241563.77760000	+10.58642578	-6.75000000	-0.24609375	+64.20410156	-23.11523438	-71.87255859	+4432	+10.37109375	-5.84033203	-0.17138672	+6.65771484	-32.29980469	+15.20507813	+4168	+8.65283203	-10.95556641	-0.62402344	+59.54589844	-3.84521484	-43.28613281	+1148
+1458241563.78180000	+10.64355469	-6.75000000	-0.29003906	+64.24804688	-23.13720703	-72.13623047	+4412	+10.42382813	-5.83593750	-0.22412109	+6.85546875	-32.49755859	+14.91943359	+4156	+8.70117188	-10.95556641	-0.69873047	+59.34814453	-3.95507813	-43.50585938	+1168
+1458241563.78590010	+10.68750000	-6.78076172	-0.32519531	+64.00634766	-23.11523438	-72.50976563	+4384	+10.46777344	-5.84912109	-0.26806641	+6.92138672	-32.80517578	+14.45800781	+4132	+8.74072266	-10.96875000	-0.77783203	+59.01855469	-4.02099609	-43.74755859	+1188
+1458241563.79419990	+10.81494141	-6.78955078	-0.41748047	+63.85253906	-23.07128906	-73.23486328	+4332	+10.58203125	-5.83154297	-0.37353516	+7.42675781	-33.35449219	+13.55712891	+4092	+8.83300781	-10.96435547	-0.93603516	+58.49121094	-4.13085938	-44.25292969	+1236
+1458241563.79839990	+10.86767578	-6.82031250	-0.46582031	+63.54492188	-22.98339844	-73.67431641	+4296	+10.63476563	-5.84472656	-0.43066406	+7.49267578	-33.64013672	+13.02978516	+4064	+8.87695313	-10.97314453	-1.01953125	+58.09570313	-4.15283203	-44.53857422	+1264
+1458241563.80259990	+10.93798828	-6.82470703	-0.51416016	+63.34716797	-22.89550781	-74.06982422	+4260	+10.70068359	-5.83593750	-0.48779297	+7.73437500	-33.90380859	+12.48046875	+4036	+8.92968750	-10.96875000	-1.10742188	+57.76611328	-4.15283203	-44.78027344	+1300
+1458241563.80670000	+11.01269531	-6.83349609	-0.56689453	+63.19335938	-22.80761719	-74.50927734	+4224	+10.77539063	-5.82714844	-0.55371094	+8.02001953	-34.16748047	+11.90917969	+4008	+8.98242188	-10.96435547	-1.19091797	+57.45849609	-4.15283203	-45.06591797	+1332
+1458241563.81090000	+11.08300781	-6.85986328	-0.62402344	+62.79785156	-22.67578125	-74.92675781	+4180	+10.83691406	-5.83593750	-0.61962891	+8.12988281	-34.40917969	+11.35986328	+3976	+9.03515625	-10.96875000	-1.27441406	+57.04101563	-4.10888672	-45.35156250	+1368
+1458241563.81920000	+11.24560547	-6.87744141	-0.74707031	+62.20458984	-22.41210938	-75.73974609	+4120	+10.99072266	-5.81396484	-0.76025391	+8.65722656	-34.93652344	+10.15136719	+3912	+9.16699219	-10.94677734	-1.44580078	+56.38183594	-4.06494141	-45.94482422	+1448
+1458241563.82340000	+11.32470703	-6.89501953	-0.81298828	+61.76513672	-22.30224609	-76.11328125	+4092	+11.06542969	-5.81396484	-0.83496094	+8.76708984	-35.15625000	+9.60205078	+3880	+9.23730469	-10.94238281	-1.52490234	+56.00830078	-4.02099609	-46.29638672	+1484
+1458241563.82760000	+11.41259766	-6.89941406	-0.88769531	+61.36962891	-22.17041016	-76.46484375	+4072	+11.14013672	-5.79638672	-0.91406250	+8.96484375	-35.35400391	+9.05273438	+3856	+9.32080078	-10.91601563	-1.61279297	+55.76660156	-3.99902344	-46.60400391	+1532
+1458241563.83170010	+11.50488281	-6.90380859	-0.94482422	+61.04003906	-22.06054688	-76.99218750	+4052	+11.22802734	-5.78320313	-0.98437500	+9.22851563	-35.70556641	+8.39355469	+3832	+9.40869141	-10.89404297	-1.67871094	+55.54687500	-3.95507813	-47.08740234	+1572
+1458241563.83590010	+11.59277344	-6.91699219	-1.01513672	+60.57861328	-21.97265625	-77.38769531	+4032	+11.30712891	-5.77441406	-1.06347656	+9.38232422	-35.94726563	+7.84423828	+3812	+9.50097656	-10.87207031	-1.74462891	+55.28320313	-3.91113281	-47.57080078	+1608
+1458241563.84010000	+11.68505859	-6.92138672	-1.09423828	+60.11718750	-21.84082031	-77.69531250	+4020	+11.39062500	-5.75244141	-1.15136719	+9.55810547	-36.12304688	+7.27294922	+3796	+9.60205078	-10.84130859	-1.81933594	+55.08544922	-3.88916016	-47.98828125	+1652
+1458241563.84419990	+11.78173828	-6.92138672	-1.15576172	+59.72167969	-21.75292969	-78.22265625	+4004	+11.47851563	-5.73486328	-1.22167969	+9.84375000	-36.49658203	+6.59179688	+3776	+9.71191406	-10.80615234	-1.87646484	+54.90966797	-3.86718750	-48.53759766	+1688
+1458241563.85260010	+11.97509766	-6.92138672	-1.31396484	+58.71093750	-21.59912109	-78.85986328	+3980	+11.65429688	-5.69091797	-1.39746094	+10.19531250	-36.89208984	+5.51513672	+3752	+9.92724609	-10.73144531	-2.00830078	+54.53613281	-3.93310547	-49.50439453	+1756
+1458241563.85669990	+12.07177734	-6.91699219	-1.37109375	+58.27148438	-21.55517578	-79.38720703	+3968	+11.74218750	-5.66455078	-1.46777344	+10.48095703	-37.24365234	+4.83398438	+3740	+10.04150391	-10.68310547	-2.06542969	+54.36035156	-3.99902344	-50.05371094	+1784
+1458241563.86089990	+12.16845703	-6.90380859	-1.44140625	+57.76611328	-21.55517578	-79.71679688	+3956	+11.83007813	-5.63818359	-1.55126953	+10.65673828	-37.48535156	+4.28466797	+3732	+10.15136719	-10.63916016	-2.12255859	+54.14062500	-4.10888672	-50.58105469	+1812
+1458241563.86500000	+12.26953125	-6.89941406	-1.52050781	+57.21679688	-21.48925781	-80.00244141	+3948	+11.91796875	-5.60742188	-1.64355469	+10.89843750	-37.63916016	+3.71337891	+3724	+10.26562500	-10.58642578	-2.19287109	+53.96484375	-4.19677734	-51.02050781	+1840
+1458241563.87340000	+12.46728516	-6.86865234	-1.63476563	+56.22802734	-21.51123047	-80.85937500	+3928	+12.10693359	-5.53271484	-1.78857422	+11.53564453	-38.25439453	+2.37304688	+3712	+10.48974609	-10.47216797	-2.30273438	+53.54736328	-4.48242188	-52.09716797	+1888
+1458241563.87750010	+12.57275391	-6.85546875	-1.71386719	+55.67871094	-21.46728516	-81.12304688	+3920	+12.19921875	-5.49316406	-1.88085938	+11.82128906	-38.38623047	+1.75781250	+3712	+10.59521484	-10.41943359	-2.37304688	+53.28369141	-4.61425781	-52.44873047	+1908
+1458241563.88170000	+12.66943359	-6.83349609	-1.75781250	+55.17333984	-21.48925781	-81.60644531	+3912	+12.29589844	-5.44921875	-1.94238281	+12.23876953	-38.71582031	+0.96679688	+3708	+10.69628906	-10.36230469	-2.44335938	+52.97607422	-4.81201172	-52.84423828	+1928
+1458241563.89000010	+12.87158203	-6.77636719	-1.88085938	+54.09667969	-21.53320313	-82.17773438	+3908	+12.48486328	-5.34814453	-2.10058594	+12.98583984	-39.06738281	-0.32958984	+3708	+10.87207031	-10.25244141	-2.59716797	+52.25097656	-5.18554688	-53.43750000	+1972
+1458241563.89420010	+12.96826172	-6.74560547	-1.91601563	+53.56933594	-21.59912109	-82.68310547	+3904	+12.58154297	-5.29541016	-2.15771484	+13.49121094	-39.37500000	-1.18652344	+3708	+10.95556641	-10.19531250	-2.67187500	+51.85546875	-5.40527344	-53.74511719	+1996
+1458241563.89840010	+13.06933594	-6.70166016	-1.95556641	+53.10791016	-21.68701172	-83.05664063	+3904	+12.67822266	-5.22949219	-2.22363281	+13.99658203	-39.61669922	-1.88964844	+3708	+11.02587891	-10.13818359	-2.75097656	+51.39404297	-5.62500000	-54.03076172	+2020
+1458241563.90249990	+13.17041016	-6.66210938	-2.00390625	+52.58056641	-21.73095703	-83.38623047	+3912	+12.77490234	-5.16796875	-2.29833984	+14.47998047	-39.79248047	-2.65869141	+3712	+11.10058594	-10.08105469	-2.83886719	+50.95458984	-5.82275391	-54.20654297	+2048
+1458241563.90669990	+13.27148438	-6.62255859	-2.02587891	+52.09716797	-21.86279297	-83.91357422	+3920	+12.87158203	-5.10205078	-2.34228516	+15.09521484	-40.12207031	-3.58154297	+3712	+11.17089844	-10.02392578	-2.91357422	+50.49316406	-6.02050781	-54.47021484	+2080
+1458241563.91500000	+13.46923828	-6.52148438	-2.09179688	+51.10839844	-22.12646484	-84.68261719	+3948	+13.06933594	-4.95703125	-2.46533203	+16.28173828	-40.56152344	-5.16357422	+3720	+11.30712891	-9.90966797	-3.07617188	+49.52636719	-6.48193359	-54.88769531	+2152
+1458241563.91919990	+13.56591797	-6.47314453	-2.10498047	+50.58105469	-22.30224609	-85.18798828	+3964	+13.16162109	-4.88232422	-2.50927734	+16.94091797	-40.89111328	-6.10839844	+3724	+11.37304688	-9.85253906	-3.15527344	+49.04296875	-6.74560547	-55.12939453	+2192
+1458241563.92339990	+13.66259766	-6.40722656	-2.12255859	+50.18554688	-22.54394531	-85.60546875	+3988	+13.26269531	-4.79882813	-2.55761719	+17.64404297	-41.15478516	-6.94335938	+3736	+11.43457031	-9.79101563	-3.23437500	+48.55957031	-6.98730469	-55.37109375	+2232
+1458241563.92750000	+13.75488281	-6.35449219	-2.14013672	+49.65820313	-22.76367188	-86.02294922	+4012	+13.35498047	-4.71972656	-2.60595703	+18.30322266	-41.41845703	-7.84423828	+3744	+11.50927734	-9.71630859	-3.31347656	+48.18603516	-7.29492188	-55.63476563	+2280
+1458241563.93170000	+13.84716797	-6.30175781	-2.14453125	+49.15283203	-23.07128906	-86.52832031	+4036	+13.44726563	-4.64062500	-2.63671875	+19.02832031	-41.81396484	-8.83300781	+3752	+11.58837891	-9.65039063	-3.37500000	+47.81250000	-7.64648438	-56.03027344	+2328
+1458241563.93590000	+13.93945313	-6.22705078	-2.14892578	+48.75732422	-23.42285156	-86.96777344	+4068	+13.53955078	-4.54394531	-2.67626953	+19.79736328	-42.14355469	-9.71191406	+3760	+11.65869141	-9.57568359	-3.43212891	+47.46093750	-7.97607422	-56.44775391	+2376
+1458241563.94000010	+14.03173828	-6.17871094	-2.15771484	+48.25195313	-23.75244141	-87.40722656	+4096	+13.62744141	-4.46484375	-2.71582031	+20.50048828	-42.42919922	-10.63476563	+3772	+11.74658203	-9.49218750	-3.49365234	+47.19726563	-8.39355469	-56.84326172	+2432
+1458241563.94829990	+14.20751953	-6.05126953	-2.17089844	+47.28515625	-24.52148438	-88.22021484	+4160	+13.80322266	-4.28027344	-2.78173828	+22.01660156	-43.17626953	-12.50244141	+3792	+11.93115234	-9.32519531	-3.58154297	+46.71386719	-9.29443359	-57.91992188	+2528
+1458241563.95250010	+14.29101563	-5.99853516	-2.17968750	+46.69189453	-24.93896484	-88.54980469	+4192	+13.88671875	-4.20117188	-2.81689453	+22.69775391	-43.46191406	-13.42529297	+3804	+12.03662109	-9.22851563	-3.62548828	+46.62597656	-9.82177734	-58.42529297	+2580
+1458241563.95670010	+14.36572266	-5.95019531	-2.18408203	+46.07666016	-25.37841797	-88.90136719	+4220	+13.96582031	-4.11328125	-2.83886719	+23.46679688	-43.85742188	-14.43603516	+3816	+12.14648438	-9.12744141	-3.65625000	+46.51611328	-10.39306641	-59.06250000	+2624
+1458241563.96499990	+14.51513672	-5.82714844	-2.21044922	+45.00000000	-26.30126953	-89.38476563	+4276	+14.11962891	-3.92871094	-2.90039063	+24.82910156	-44.47265625	-16.17187500	+3840	+12.35302734	-8.91650391	-3.71337891	+46.38427734	-11.62353516	-60.24902344	+2704
+1458241563.96919990	+14.58544922	-5.77441406	-2.21044922	+44.40673828	-26.78466797	-89.69238281	+4300	+14.19433594	-3.84082031	-2.91357422	+25.59814453	-44.89013672	-17.20458984	+3848	+12.46728516	-8.81103516	-3.72216797	+46.38427734	-12.28271484	-60.95214844	+2736
+1458241563.97750000	+14.73046875	-5.65576172	-2.23242188	+43.28613281	-27.70751953	-90.02197266	+4348	+14.34375000	-3.65625000	-2.97509766	+26.85058594	-45.37353516	-18.80859375	+3872	+12.68261719	-8.59130859	-3.76171875	+46.31835938	-13.60107422	-62.13867188	+2788
+1458241563.98169990	+14.79638672	-5.60302734	-2.23681641	+42.69287109	-28.14697266	-90.21972656	+4368	+14.41406250	-3.56396484	-2.97949219	+27.57568359	-45.72509766	-19.81933594	+3884	+12.78808594	-8.48583984	-3.77050781	+46.29638672	-14.23828125	-62.73193359	+2808
+1458241563.98580000	+14.85791016	-5.53271484	-2.24560547	+42.16552734	-28.60839844	-90.28564453	+4388	+14.47998047	-3.46728516	-3.00146484	+28.19091797	-45.92285156	-20.52246094	+3896	+12.88476563	-8.37158203	-3.78808594	+46.25244141	-14.91943359	-63.21533203	+2824
+1458241563.99000000	+14.91943359	-5.47558594	-2.26757813	+41.52832031	-29.00390625	-90.28564453	+4408	+14.55029297	-3.37500000	-3.03222656	+28.74023438	-46.07666016	-21.26953125	+3908	+12.97705078	-8.26611328	-3.81884766	+46.16455078	-15.51269531	-63.58886719	+2836
+1458241563.99420000	+14.97656250	-5.41845703	-2.26318359	+40.97900391	-29.46533203	-90.46142578	+4428	+14.61621094	-3.28710938	-3.02343750	+29.42138672	-46.40625000	-22.21435547	+3920	+13.06933594	-8.16064453	-3.83203125	+46.09863281	-16.10595703	-64.02832031	+2848
+1458241563.99830010	+15.03369141	-5.34375000	-2.25439453	+40.53955078	-29.92675781	-90.54931641	+4448	+14.68212891	-3.18603516	-3.03662109	+29.99267578	-46.58203125	-22.87353516	+3932	+13.14404297	-8.05078125	-3.84960938	+45.98876953	-16.69921875	-64.40185547	+2856
+1458241564.00670000	+15.15673828	-5.21191406	-2.23681641	+39.61669922	-30.76171875	-90.79101563	+4488	+14.81396484	-3.00146484	-3.03662109	+31.20117188	-46.95556641	-24.47753906	+3952	+13.28466797	-7.86621094	-3.90673828	+45.61523438	-17.64404297	-64.92919922	+2872
+1458241564.01079990	+15.21386719	-5.12841797	-2.22363281	+39.26513672	-31.20117188	-90.87890625	+4516	+14.88427734	-2.89599609	-3.04101563	+31.79443359	-47.06542969	-25.09277344	+3964	+13.34619141	-7.76953125	-3.93310547	+45.41748047	-18.10546875	-65.10498047	+2880
+1458241564.01500010	+15.27539063	-5.05371094	-2.21044922	+38.84765625	-31.59667969	-90.94482422	+4540	+14.95019531	-2.80371094	-3.04541016	+32.34375000	-47.15332031	-25.72998047	+3976	+13.40332031	-7.68603516	-3.97705078	+45.15380859	-18.43505859	-65.17089844	+2892
+1458241564.01910000	+15.32812500	-4.97900391	-2.18408203	+38.49609375	-32.01416016	-91.09863281	+4572	+15.01171875	-2.70703125	-3.02783203	+33.00292969	-47.32910156	-26.54296875	+3988	+13.45166016	-7.59814453	-4.00781250	+44.91210938	-18.76464844	-65.25878906	+2908
+1458241564.02329990	+15.38085938	-4.88671875	-2.15771484	+38.23242188	-32.47558594	-91.23046875	+4608	+15.07763672	-2.59716797	-3.01464844	+33.66210938	-47.46093750	-27.18017578	+4004	+13.49121094	-7.50585938	-4.04736328	+44.64843750	-19.07226563	-65.28076172	+2924
+1458241564.02749990	+15.43359375	-4.80761719	-2.13134766	+37.90283203	-32.89306641	-91.31835938	+4644	+15.13916016	-2.50048828	-3.00146484	+34.23339844	-47.54882813	-27.83935547	+4020	+13.53515625	-7.42675781	-4.09130859	+44.36279297	-19.35791016	-65.25878906	+2948
+1458241564.03580000	+15.53906250	-4.63183594	-2.05224609	+37.44140625	-33.85986328	-91.66992188	+4728	+15.26220703	-2.29394531	-2.95751953	+35.59570313	-47.87841797	-29.26757813	+4052	+13.61425781	-7.25976563	-4.15283203	+43.87939453	-19.95117188	-65.32470703	+3004
+1458241564.04000000	+15.59179688	-4.55273438	-2.01269531	+37.19970703	-34.36523438	-91.84570313	+4772	+15.32373047	-2.20166016	-2.93115234	+36.25488281	-48.01025391	-30.01464844	+4068	+13.65380859	-7.17626953	-4.18798828	+43.65966797	-20.23681641	-65.30273438	+3036
+1458241564.04410000	+15.64013672	-4.47363281	-1.97753906	+36.91406250	-34.82666016	-91.99951172	+4816	+15.37646484	-2.10937500	-2.90917969	+36.91406250	-48.07617188	-30.76171875	+4080	+13.69775391	-7.09716797	-4.21875000	+43.46191406	-20.52246094	-65.36865234	+3072
+1458241564.04830000	+15.68847656	-4.38134766	-1.93798828	+36.73828125	-35.33203125	-92.13134766	+4868	+15.42919922	-1.99951172	-2.89160156	+37.68310547	-48.18603516	-31.48681641	+4096	+13.74169922	-7.00927734	-4.24072266	+43.33007813	-20.83007813	-65.43457031	+3112
+1458241564.05250000	+15.73242188	-4.30664063	-1.89843750	+36.47460938	-35.83740234	-92.28515625	+4916	+15.48193359	-1.90722656	-2.86962891	+38.40820313	-48.29589844	-32.25585938	+4112	+13.78564453	-6.91699219	-4.26708984	+43.19824219	-21.20361328	-65.50048828	+3156
+1458241564.05660010	+15.77197266	-4.23193359	-1.87207031	+36.14501953	-36.29882813	-92.30712891	+4960	+15.53027344	-1.81494141	-2.85644531	+39.06738281	-48.33984375	-32.93701172	+4128	+13.83837891	-6.83349609	-4.28466797	+43.08837891	-21.59912109	-65.58837891	+3196
+1458241564.06500010	+15.84228516	-4.08691406	-1.80175781	+35.57373047	-37.41943359	-92.59277344	+5056	+15.61816406	-1.63037109	-2.80810547	+40.62744141	-48.58154297	-34.65087891	+4156	+13.93945313	-6.64013672	-4.30664063	+43.04443359	-22.54394531	-65.91796875	+3280
+1458241564.06909990	+15.87744141	-4.02539063	-1.77978516	+35.15625000	-37.90283203	-92.61474609	+5100	+15.66210938	-1.55126953	-2.79931641	+41.28662109	-48.62548828	-35.44189453	+4168	+14.00537109	-6.54785156	-4.30224609	+43.08837891	-23.11523438	-66.20361328	+3320
+1458241564.07750010	+15.94335938	-3.90673828	-1.73583984	+34.40917969	-38.97949219	-92.72460938	+5180	+15.74121094	-1.38867188	-2.77294922	+42.78076172	-48.75732422	-37.15576172	+4192	+14.14160156	-6.34570313	-4.28466797	+43.28613281	-24.36767578	-66.81884766	+3396
+1458241564.08160000	+15.96972656	-3.85400391	-1.72265625	+33.94775391	-39.46289063	-92.70263672	+5212	+15.77636719	-1.30957031	-2.77294922	+43.46191406	-48.75732422	-37.99072266	+4200	+14.21191406	-6.25341797	-4.27148438	+43.39599609	-25.02685547	-67.17041016	+3428
+1458241564.08579990	+15.99609375	-3.79687500	-1.71386719	+33.53027344	-39.96826172	-92.70263672	+5248	+15.81152344	-1.22607422	-2.77734375	+44.18701172	-48.73535156	-38.78173828	+4212	+14.28222656	-6.15234375	-4.25830078	+43.54980469	-25.70800781	-67.52197266	+3456
+1458241564.08999990	+16.02246094	-3.75732422	-1.70068359	+33.02490234	-40.47363281	-92.68066406	+5276	+15.84228516	-1.15576172	-2.77734375	+44.84619141	-48.71337891	-39.59472656	+4220	+14.35253906	-6.05566406	-4.24072266	+43.68164063	-26.38916016	-67.87353516	+3480
+1458241564.09830000	+16.06201172	-3.67822266	-1.67871094	+31.99218750	-41.48437500	-92.63671875	+5324	+15.90820313	-1.01513672	-2.76416016	+46.25244141	-48.75732422	-41.37451172	+4240	+14.48437500	-5.85351563	-4.21435547	+43.98925781	-27.79541016	-68.57666016	+3512
+1458241564.10240010	+16.08398438	-3.64306641	-1.66992188	+31.48681641	-41.96777344	-92.63671875	+5348	+15.94335938	-0.95361328	-2.75537109	+46.91162109	-48.73535156	-42.27539063	+4248	+14.54589844	-5.77001953	-4.20117188	+44.07714844	-28.43261719	-68.90625000	+3520
+1458241564.10660000	+16.10595703	-3.60791016	-1.64794922	+31.00341797	-42.51708984	-92.70263672	+5368	+15.97851563	-0.89208984	-2.73779297	+47.61474609	-48.77929688	-43.26416016	+4256	+14.60742188	-5.68652344	-4.18359375	+44.20898438	-29.09179688	-69.30175781	+3528
+1458241564.11080000	+16.13232422	-3.56835938	-1.63037109	+30.52001953	-43.02246094	-92.70263672	+5388	+16.01367188	-0.82177734	-2.73779297	+48.22998047	-48.71337891	-44.01123047	+4264	+14.66894531	-5.59863281	-4.16601563	+44.31884766	-29.72900391	-69.65332031	+3528
+1458241564.11910010	+16.17626953	-3.49365234	-1.58642578	+29.61914063	-44.03320313	-92.74658203	+5428	+16.08398438	-0.68554688	-2.71142578	+49.57031250	-48.69140625	-45.70312500	+4284	+14.77001953	-5.46240234	-4.15283203	+44.38476563	-30.76171875	-70.20263672	+3520
+1458241564.12330010	+16.19384766	-3.44970703	-1.55126953	+29.24560547	-44.58251953	-92.76855469	+5448	+16.11474609	-0.61083984	-2.68505859	+50.25146484	-48.66943359	-46.51611328	+4300	+14.80517578	-5.38769531	-4.15283203	+44.36279297	-31.20117188	-70.37841797	+3516
+1458241564.12739990	+16.21582031	-3.41455078	-1.52050781	+28.78417969	-45.10986328	-92.76855469	+5472	+16.15429688	-0.54931641	-2.66308594	+50.86669922	-48.66943359	-47.30712891	+4312	+14.84472656	-5.33496094	-4.16601563	+44.27490234	-31.57470703	-70.51025391	+3508
+1458241564.13159990	+16.23779297	-3.37939453	-1.46777344	+28.43261719	-45.76904297	-92.92236328	+5496	+16.18945313	-0.48779297	-2.61914063	+51.56982422	-48.75732422	-48.27392578	+4328	+14.87988281	-5.27783203	-4.16162109	+44.25292969	-31.94824219	-70.75195313	+3508
+1458241564.13990000	+16.28173828	-3.29150391	-1.36669922	+27.83935547	-46.95556641	-93.05419922	+5556	+16.27294922	-0.34716797	-2.54443359	+52.86621094	-48.84521484	-49.83398438	+4360	+14.93701172	-5.18115234	-4.16601563	+44.05517578	-32.56347656	-71.05957031	+3508
+1458241564.14410000	+16.30810547	-3.24316406	-1.30078125	+27.57568359	-47.61474609	-93.18603516	+5588	+16.31250000	-0.28125000	-2.49169922	+53.56933594	-48.95507813	-50.75683594	+4376	+14.96337891	-5.14599609	-4.16601563	+43.96728516	-32.82714844	-71.27929688	+3516
+1458241564.15240000	+16.35205078	-3.15527344	-1.19091797	+26.91650391	-48.80126953	-93.14208984	+5660	+16.39160156	-0.13623047	-2.41259766	+54.79980469	-49.02099609	-52.11914063	+4412	+15.01171875	-5.06689453	-4.18359375	+43.65966797	-33.24462891	-71.36718750	+3544
+1458241564.16080000	+16.38720703	-3.08056641	-1.05908203	+26.23535156	-50.05371094	-93.09814453	+5736	+16.46630859	-0.00439453	-2.31152344	+56.00830078	-49.19677734	-53.59130859	+4452	+15.05126953	-4.98779297	-4.19677734	+43.39599609	-33.66210938	-71.45507813	+3588
+1458241564.16490010	+16.40478516	-3.04980469	-0.99755859	+25.83984375	-50.66894531	-93.03222656	+5776	+16.50146484	+0.04394531	-2.25439453	+56.53564453	-49.30664063	-54.33837891	+4468	+15.06884766	-4.94824219	-4.20556641	+43.24218750	-33.88183594	-71.45507813	+3620
+1458241564.16910000	+16.42675781	-3.01904297	-0.94482422	+25.40039063	-51.24023438	-92.90039063	+5816	+16.53662109	+0.09228516	-2.21484375	+56.97509766	-49.37255859	-54.97558594	+4484	+15.09960938	-4.91748047	-4.19677734	+43.15429688	-34.16748047	-71.60888672	+3652
+1458241564.17319990	+16.44873047	-2.97949219	-0.89648438	+24.96093750	-51.78955078	-92.68066406	+5856	+16.57617188	+0.14941406	-2.17968750	+57.41455078	-49.41650391	-55.48095703	+4504	+15.13476563	-4.87353516	-4.19238281	+43.08837891	-34.45312500	-71.67480469	+3688
+1458241564.18160010	+16.48828125	-2.94873047	-0.81298828	+23.75244141	-52.77832031	-92.17529297	+5928	+16.63769531	+0.23730469	-2.11816406	+58.11767578	-49.46044922	-56.53564453	+4532	+15.20068359	-4.80322266	-4.17480469	+42.89062500	-35.11230469	-71.85058594	+3764
+1458241564.18569990	+16.50146484	-2.93115234	-0.78222656	+23.07128906	-53.19580078	-91.77978516	+5960	+16.66406250	+0.28125000	-2.08740234	+58.44726563	-49.48242188	-57.01904297	+4552	+15.24023438	-4.75927734	-4.17041016	+42.84667969	-35.46386719	-71.87255859	+3800
+1458241564.18989990	+16.51464844	-2.92675781	-0.76025391	+22.25830078	-53.61328125	-91.36230469	+5992	+16.68603516	+0.30761719	-2.05664063	+58.68896484	-49.52636719	-57.50244141	+4564	+15.27978516	-4.70654297	-4.16162109	+42.82470703	-35.88134766	-71.85058594	+3840
+1458241564.19409990	+16.53222656	-2.92236328	-0.74707031	+21.37939453	-53.92089844	-90.83496094	+6020	+16.70800781	+0.32519531	-2.04345703	+58.77685547	-49.50439453	-57.83203125	+4580	+15.32373047	-4.65380859	-4.14843750	+42.80273438	-36.36474609	-71.89453125	+3872
+1458241564.20240000	+16.55859375	-2.92236328	-0.71630859	+19.75341797	-54.66796875	-89.93408203	+6068	+16.75634766	+0.36914063	-2.02148438	+59.01855469	-49.50439453	-58.53515625	+4608	+15.41601563	-4.54394531	-4.10009766	+42.91259766	-37.41943359	-72.18017578	+3940
+1458241564.20660000	+16.57177734	-2.92675781	-0.71191406	+18.85253906	-54.95361328	-89.42871094	+6092	+16.77392578	+0.38232422	-2.01708984	+59.06250000	-49.48242188	-58.84277344	+4620	+15.46435547	-4.49560547	-4.07812500	+42.95654297	-37.94677734	-72.31201172	+3964
+1458241564.21070000	+16.58496094	-2.92675781	-0.71191406	+17.97363281	-55.26123047	-88.90136719	+6112	+16.79589844	+0.40429688	-2.01708984	+59.15039063	-49.46044922	-59.12841797	+4636	+15.51708984	-4.44287109	-4.05175781	+43.04443359	-38.51806641	-72.44384766	+3984
+1458241564.21490000	+16.59814453	-2.93115234	-0.70751953	+17.05078125	-55.52490234	-88.35205078	+6128	+16.81347656	+0.41308594	-2.01269531	+59.21630859	-49.41650391	-59.41406250	+4652	+15.56542969	-4.39013672	-4.02978516	+43.08837891	-39.06738281	-72.57568359	+4004
+1458241564.21910000	+16.60253906	-2.93554688	-0.70751953	+16.12792969	-55.78857422	-87.84667969	+6144	+16.82226563	+0.42626953	-2.00390625	+59.30419922	-49.41650391	-59.74365234	+4668	+15.60937500	-4.33740234	-4.01660156	+43.13232422	-39.57275391	-72.64160156	+4016
+1458241564.22320010	+16.60693359	-2.93115234	-0.69873047	+15.35888672	-56.14013672	-87.40722656	+6164	+16.83984375	+0.44384766	-1.98632813	+59.50195313	-49.46044922	-60.13916016	+4688	+15.64892578	-4.28466797	-3.99462891	+43.24218750	-40.10009766	-72.83935547	+4024
+1458241564.23160000	+16.61572266	-2.92675781	-0.67236328	+13.73291016	-56.79931641	-86.52832031	+6196	+16.86621094	+0.47460938	-1.95556641	+59.83154297	-49.57031250	-60.90820313	+4728	+15.72363281	-4.17919922	-3.95947266	+43.43994141	-41.11083984	-73.19091797	+4036
+1458241564.23569990	+16.62011719	-2.91796875	-0.65039063	+13.07373047	-57.26074219	-86.17675781	+6212	+16.88378906	+0.49658203	-1.93798828	+60.07324219	-49.65820313	-61.32568359	+4748	+15.75878906	-4.13525391	-3.93750000	+43.57177734	-41.61621094	-73.49853516	+4040
+1458241564.23990010	+16.62451172	-2.90039063	-0.62402344	+12.48046875	-57.67822266	-85.86914063	+6232	+16.90136719	+0.52294922	-1.91601563	+60.40283203	-49.72412109	-61.76513672	+4768	+15.79394531	-4.10449219	-3.91992188	+43.68164063	-42.05566406	-73.82812500	+4040
+1458241564.24410010	+16.62011719	-2.88281250	-0.58447266	+11.93115234	-58.18359375	-85.58349609	+6256	+16.91455078	+0.55371094	-1.88085938	+60.84228516	-49.83398438	-62.35839844	+4796	+15.82031250	-4.07373047	-3.90673828	+43.76953125	-42.38525391	-74.11376953	+4044
+1458241564.24819990	+16.62451172	-2.85644531	-0.54052734	+11.46972656	-58.73291016	-85.34179688	+6280	+16.93652344	+0.58886719	-1.83691406	+61.39160156	-50.00976563	-63.01757813	+4820	+15.84228516	-4.04296875	-3.89355469	+43.90136719	-42.75878906	-74.46533203	+4044
+1458241564.26900010	+16.61572266	-2.68945313	-0.26806641	+9.68994141	-61.76513672	-84.35302734	+6432	+17.00683594	+0.79101563	-1.54248047	+64.70947266	-51.02050781	-66.81884766	+4960	+15.92138672	-3.92871094	-3.84082031	+44.60449219	-44.09912109	-76.48681641	+4100
+1458241564.27320000	+16.61132813	-2.64550781	-0.20214844	+9.49218750	-62.42431641	-84.17724609	+6468	+17.02441406	+0.83935547	-1.48095703	+65.45654297	-51.21826172	-67.63183594	+4988	+15.93457031	-3.90673828	-3.82763672	+44.80224609	-44.34082031	-76.92626953	+4120
+1458241564.28150010	+16.61132813	-2.57958984	-0.07910156	+8.98681641	-63.65478516	-83.84765625	+6540	+17.05078125	+0.92724609	-1.35351563	+67.01660156	-51.63574219	-69.34570313	+5044	+15.96093750	-3.88037109	-3.79687500	+45.15380859	-44.78027344	-77.91503906	+4176
+1458241564.28570010	+16.60693359	-2.54003906	-0.03076172	+8.74511719	-64.22607422	-83.64990234	+6572	+17.05957031	+0.97119141	-1.28320313	+67.80761719	-51.83349609	-70.22460938	+5068	+15.97412109	-3.85839844	-3.77929688	+45.37353516	-45.00000000	-78.28857422	+4212
+1458241564.28990010	+16.60253906	-2.51367188	+0.01757813	+8.41552734	-64.77539063	-83.40820313	+6604	+17.06396484	+1.00195313	-1.21728516	+68.51074219	-52.07519531	-71.08154297	+5092	+15.98730469	-3.83203125	-3.76611328	+45.54931641	-45.26367188	-78.66210938	+4248
+1458241564.29399990	+16.59814453	-2.49169922	+0.05712891	+8.04199219	-65.28076172	-83.14453125	+6632	+17.06835938	+1.02832031	-1.16894531	+69.06005859	-52.25097656	-71.71875000	+5116	+16.00488281	-3.81005859	-3.73974609	+45.79101563	-45.54931641	-79.10156250	+4284
+1458241564.29819990	+16.58935547	-2.46533203	+0.09228516	+7.69042969	-65.74218750	-82.85888672	+6660	+17.06835938	+1.05468750	-1.12500000	+69.60937500	-52.42675781	-72.39990234	+5140	+16.02246094	-3.77929688	-3.72216797	+46.01074219	-45.83496094	-79.43115234	+4324
+1458241564.30240010	+16.58056641	-2.45654297	+0.12744141	+7.27294922	-66.18164063	-82.57324219	+6684	+17.07275391	+1.07666016	-1.08105469	+70.18066406	-52.62451172	-73.10302734	+5160	+16.03564453	-3.75292969	-3.70019531	+46.20849609	-46.14257813	-79.78271484	+4364
+1458241564.30650000	+16.58056641	-2.44775391	+0.14941406	+6.83349609	-66.53320313	-82.28759766	+6700	+17.07275391	+1.09423828	-1.04589844	+70.62011719	-52.80029297	-73.69628906	+5180	+16.05761719	-3.73535156	-3.66064453	+46.47216797	-46.53808594	-80.24414063	+4400
+1458241564.31069990	+16.58056641	-2.44335938	+0.16259766	+6.35009766	-66.81884766	-81.93603516	+6720	+17.07275391	+1.11181641	-1.01953125	+70.99365234	-52.95410156	-74.13574219	+5196	+16.08398438	-3.70019531	-3.63867188	+46.66992188	-46.88964844	-80.46386719	+4436
+1458241564.31489990	+16.57617188	-2.44775391	+0.17138672	+5.80078125	-67.10449219	-81.56250000	+6732	+17.07275391	+1.12060547	-0.99316406	+71.32324219	-53.10791016	-74.59716797	+5216	+16.10595703	-3.66943359	-3.61669922	+46.82373047	-47.26318359	-80.66162109	+4468
+1458241564.31900000	+16.57177734	-2.45654297	+0.17138672	+5.22949219	-67.28027344	-81.21093750	+6744	+17.06835938	+1.12500000	-0.98437500	+71.52099609	-53.26171875	-74.92675781	+5228	+16.12792969	-3.63427734	-3.59033203	+46.99951172	-47.61474609	-80.85937500	+4496
+1458241564.32320000	+16.56298828	-2.46093750	+0.16259766	+4.65820313	-67.41210938	-80.81542969	+6752	+17.06396484	+1.13378906	-0.97558594	+71.71875000	-53.39355469	-75.23437500	+5244	+16.14990234	-3.59472656	-3.56835938	+47.13134766	-47.96630859	-80.94726563	+4524
+1458241564.32730010	+16.55419922	-2.46972656	+0.14941406	+4.08691406	-67.52197266	-80.41992188	+6760	+17.05517578	+1.12939453	-0.96679688	+71.89453125	-53.59130859	-75.56396484	+5256	+16.16748047	-3.55517578	-3.55078125	+47.26318359	-48.33984375	-81.03515625	+4544
+1458241564.33570000	+16.54980469	-2.49169922	+0.12304688	+3.07617188	-67.74169922	-79.78271484	+6764	+17.04638672	+1.12500000	-0.95361328	+72.18017578	-54.05273438	-76.13525391	+5292	+16.20703125	-3.47607422	-3.50683594	+47.52685547	-49.08691406	-81.23291016	+4568
+1458241564.33979990	+16.54541016	-2.50048828	+0.10986328	+2.65869141	-67.82958984	-79.56298828	+6768	+17.04199219	+1.12500000	-0.94482422	+72.37792969	-54.29443359	-76.44287109	+5308	+16.22460938	-3.44531250	-3.48925781	+47.61474609	-49.39453125	-81.32080078	+4572
+1458241564.34400010	+16.54541016	-2.51367188	+0.10107422	+2.32910156	-67.96142578	-79.40917969	+6768	+17.03759766	+1.12939453	-0.94042969	+72.55371094	-54.55810547	-76.70654297	+5324	+16.23779297	-3.41455078	-3.47167969	+47.68066406	-49.68017578	-81.38671875	+4576
+1458241564.34820010	+16.54541016	-2.52246094	+0.09228516	+1.99951172	-68.02734375	-79.25537109	+6764	+17.03759766	+1.13378906	-0.93603516	+72.75146484	-54.84375000	-76.94824219	+5344	+16.25097656	-3.38378906	-3.46289063	+47.72460938	-49.89990234	-81.38671875	+4576
+1458241564.35229990	+16.54980469	-2.51806641	+0.07470703	+1.80175781	-68.09326172	-79.12353516	+6760	+17.03320313	+1.13818359	-0.93603516	+72.90527344	-55.15136719	-77.16796875	+5360	+16.26855469	-3.35302734	-3.45410156	+47.76855469	-50.11962891	-81.38671875	+4572
+1458241564.35649990	+16.54541016	-2.50927734	+0.07470703	+1.71386719	-68.22509766	-79.12353516	+6756	+17.02441406	+1.13818359	-0.92724609	+73.10302734	-55.54687500	-77.43164063	+5376	+16.27734375	-3.31347656	-3.44970703	+47.81250000	-50.25146484	-81.34277344	+4568
+1458241564.36069990	+16.53662109	-2.49609375	+0.07470703	+1.69189453	-68.37890625	-79.16748047	+6748	+17.02001953	+1.14257813	-0.91406250	+73.38867188	-55.96435547	-77.78320313	+5396	+16.27734375	-3.29150391	-3.44531250	+47.85644531	-50.33935547	-81.40869141	+4564
+1458241564.36480000	+16.53662109	-2.47412109	+0.07910156	+1.82373047	-68.53271484	-79.29931641	+6748	+17.01562500	+1.15136719	-0.89208984	+73.74023438	-56.40380859	-78.17871094	+5416	+16.28173828	-3.27392578	-3.44091797	+47.87841797	-50.42724609	-81.51855469	+4556
+1458241564.36900000	+16.54101563	-2.45214844	+0.10107422	+2.08740234	-68.77441406	-79.54101563	+6748	+17.01562500	+1.16455078	-0.86132813	+74.17968750	-56.93115234	-78.64013672	+5436	+16.28613281	-3.25195313	-3.43652344	+47.94433594	-50.44921875	-81.65039063	+4552
+1458241564.37319990	+16.54541016	-2.42138672	+0.12304688	+2.39501953	-69.06005859	-79.82666016	+6748	+17.01562500	+1.18212891	-0.82617188	+74.72900391	-57.52441406	-79.16748047	+5456	+16.29052734	-3.24316406	-3.42773438	+47.98828125	-50.47119141	-81.80419922	+4548
+1458241564.38150000	+16.55859375	-2.35107422	+0.18896484	+3.42773438	-69.65332031	-80.70556641	+6760	+17.02441406	+1.22167969	-0.75146484	+75.87158203	-58.75488281	-80.22216797	+5496	+16.29492188	-3.22558594	-3.42333984	+48.09814453	-50.38330078	-82.17773438	+4544
+1458241564.38570000	+16.55859375	-2.31152344	+0.22412109	+3.99902344	-69.96093750	-81.21093750	+6768	+17.02441406	+1.24804688	-0.71191406	+76.55273438	-59.45800781	-80.83740234	+5516	+16.29931641	-3.21679688	-3.41894531	+48.14208984	-50.29541016	-82.35351563	+4548
+1458241564.38980010	+16.56298828	-2.26757813	+0.25488281	+4.68017578	-70.24658203	-81.76025391	+6780	+17.02441406	+1.26562500	-0.66796875	+77.21191406	-60.16113281	-81.40869141	+5532	+16.29931641	-3.20800781	-3.41894531	+48.20800781	-50.18554688	-82.55126953	+4552
+1458241564.39400010	+16.56738281	-2.21923828	+0.29003906	+5.44921875	-70.51025391	-82.39746094	+6792	+17.02880859	+1.28320313	-0.61962891	+77.93701172	-60.90820313	-82.06787109	+5548	+16.29931641	-3.19921875	-3.41455078	+48.29589844	-50.09765625	-82.77099609	+4564
+1458241564.40229990	+16.57617188	-2.13574219	+0.36914063	+7.07519531	-71.14746094	-83.82568359	+6816	+17.03320313	+1.31835938	-0.50537109	+79.73876953	-62.57812500	-83.71582031	+5576	+16.29492188	-3.18603516	-3.40576172	+48.42773438	-49.87792969	-83.21044922	+4588
+1458241564.40650010	+16.58496094	-2.10058594	+0.40429688	+7.86621094	-71.43310547	-84.55078125	+6824	+17.03759766	+1.33154297	-0.45263672	+80.57373047	-63.36914063	-84.44091797	+5588	+16.29931641	-3.18164063	-3.39257813	+48.51562500	-49.81201172	-83.51806641	+4608
+1458241564.41059990	+16.59375000	-2.06542969	+0.43066406	+8.63525391	-71.65283203	-85.25390625	+6836	+17.04199219	+1.35351563	-0.40429688	+81.51855469	-64.27001953	-85.23193359	+5596	+16.30371094	-3.17724609	-3.38378906	+48.58154297	-49.72412109	-83.75976563	+4628
+1458241564.41479990	+16.60253906	-2.03906250	+0.45703125	+9.33837891	-71.87255859	-85.93505859	+6844	+17.04199219	+1.35791016	-0.36035156	+82.30957031	-65.08300781	-85.93505859	+5600	+16.30810547	-3.16406250	-3.37500000	+48.64746094	-49.65820313	-83.93554688	+4648
+1458241564.41899990	+16.60693359	-2.01269531	+0.47021484	+9.99755859	-71.98242188	-86.57226563	+6848	+17.04199219	+1.35351563	-0.32080078	+83.01269531	-65.85205078	-86.59423828	+5600	+16.31250000	-3.15527344	-3.36621094	+48.71337891	-49.61425781	-84.08935547	+4672
+1458241564.42310000	+16.60693359	-1.99511719	+0.47460938	+10.59082031	-72.04833984	-87.16552734	+6848	+17.03759766	+1.34912109	-0.28564453	+83.80371094	-66.70898438	-87.34130859	+5604	+16.31689453	-3.13769531	-3.36181641	+48.71337891	-49.59228516	-84.15527344	+4696
+1458241564.42730000	+16.60693359	-1.98193359	+0.47900391	+11.03027344	-72.13623047	-87.69287109	+6848	+17.02880859	+1.34472656	-0.25048828	+84.59472656	-67.47802734	-88.08837891	+5604	+16.31689453	-3.12011719	-3.35742188	+48.71337891	-49.59228516	-84.17724609	+4720
+1458241564.43150000	+16.61572266	-1.97753906	+0.47021484	+11.31591797	-72.15820313	-88.02246094	+6848	+17.02441406	+1.33593750	-0.22412109	+85.23193359	-68.22509766	-88.70361328	+5608	+16.32128906	-3.09814453	-3.35302734	+48.69140625	-49.65820313	-84.19921875	+4740
+1458241564.43560000	+16.62011719	-1.96875000	+0.45703125	+11.55761719	-72.15820313	-88.33007813	+6844	+17.01562500	+1.32275391	-0.20654297	+85.89111328	-69.03808594	-89.34082031	+5608	+16.33007813	-3.08056641	-3.34863281	+48.64746094	-49.72412109	-84.15527344	+4756
+1458241564.43980000	+16.62451172	-1.97753906	+0.44384766	+11.68945313	-72.18017578	-88.59375000	+6844	+17.01123047	+1.30957031	-0.18457031	+86.52832031	-69.78515625	-90.00000000	+5608	+16.33447266	-3.05859375	-3.34423828	+48.58154297	-49.81201172	-84.06738281	+4768
+1458241564.44400000	+16.62451172	-1.98632813	+0.42187500	+11.71142578	-72.13623047	-88.79150391	+6840	+17.00244141	+1.29199219	-0.18017578	+86.96777344	-70.48828125	-90.46142578	+5608	+16.34326172	-3.03662109	-3.33544922	+48.49365234	-49.92187500	-83.95751953	+4780
+1458241564.44810010	+16.62890625	-1.99511719	+0.39550781	+11.68945313	-72.04833984	-88.90136719	+6836	+16.99365234	+1.27001953	-0.17578125	+87.34130859	-71.21337891	-90.85693359	+5608	+16.35205078	-3.01464844	-3.33544922	+48.40576172	-50.03173828	-83.82568359	+4788
+1458241564.45230010	+16.62890625	-2.00830078	+0.36474609	+11.60156250	-71.96044922	-88.96728516	+6832	+16.98046875	+1.25244141	-0.17578125	+87.78076172	-71.89453125	-91.31835938	+5608	+16.36083984	-2.98828125	-3.33544922	+48.29589844	-50.14160156	-83.62792969	+4792
+1458241564.45650010	+16.62890625	-2.02148438	+0.32958984	+11.42578125	-71.87255859	-88.96728516	+6828	+16.96728516	+1.23925781	-0.17578125	+88.24218750	-72.59765625	-91.80175781	+5608	+16.36523438	-2.96191406	-3.33544922	+48.16406250	-50.27343750	-83.36425781	+4796
+1458241564.46059990	+16.62890625	-2.03027344	+0.29882813	+11.33789063	-71.80664063	-88.98925781	+6824	+16.95410156	+1.21728516	-0.18017578	+88.65966797	-73.27880859	-92.28515625	+5612	+16.36962891	-2.93554688	-3.33984375	+48.01025391	-50.38330078	-83.12255859	+4796
+1458241564.46479990	+16.62890625	-2.04345703	+0.26806641	+11.20605469	-71.76269531	-89.01123047	+6816	+16.94531250	+1.20410156	-0.18017578	+89.16503906	-73.98193359	-92.79052734	+5616	+16.37402344	-2.90917969	-3.34423828	+47.85644531	-50.49316406	-82.85888672	+4792
+1458241564.46900010	+16.62890625	-2.05664063	+0.24169922	+11.07421875	-71.74072266	-89.01123047	+6808	+16.93652344	+1.19531250	-0.18017578	+89.73632813	-74.68505859	-93.40576172	+5616	+16.37402344	-2.88720703	-3.34423828	+47.68066406	-50.62500000	-82.61718750	+4784
+1458241564.47309990	+16.62890625	-2.06542969	+0.22412109	+11.05224609	-71.78466797	-89.07714844	+6796	+16.93212891	+1.18212891	-0.18017578	+90.30761719	-75.38818359	-93.97705078	+5620	+16.37841797	-2.86523438	-3.34423828	+47.50488281	-50.75683594	-82.37548828	+4776
+1458241564.47729990	+16.63330078	-2.06982422	+0.20654297	+11.11816406	-71.85058594	-89.20898438	+6784	+16.92333984	+1.17333984	-0.18017578	+90.94482422	-76.06933594	-94.63623047	+5620	+16.38720703	-2.84326172	-3.34423828	+47.35107422	-50.86669922	-82.15576172	+4768
+1458241564.48140000	+16.63330078	-2.07421875	+0.19775391	+11.27197266	-71.91650391	-89.45068359	+6772	+16.91894531	+1.16894531	-0.17138672	+91.97753906	-76.79443359	-95.66894531	+5624	+16.39160156	-2.82128906	-3.34423828	+47.17529297	-50.95458984	-81.93603516	+4756
+1458241564.48560000	+16.63330078	-2.07421875	+0.19335938	+11.60156250	-72.04833984	-89.78027344	+6760	+16.91894531	+1.16455078	-0.16259766	+92.96630859	-77.49755859	-96.61376953	+5624	+16.39160156	-2.80810547	-3.34863281	+47.02148438	-50.99853516	-81.73828125	+4744
+1458241564.49390010	+16.63330078	-2.05224609	+0.20214844	+12.61230469	-72.42187500	-90.74707031	+6736	+16.91894531	+1.17333984	-0.13623047	+95.86669922	-78.92578125	-99.38232422	+5628	+16.38720703	-2.78613281	-3.35302734	+46.69189453	-51.04248047	-81.43066406	+4724
+1458241564.49810000	+16.63769531	-2.03466797	+0.22412109	+13.44726563	-72.77343750	-91.51611328	+6732	+16.91894531	+1.17773438	-0.10986328	+97.88818359	-79.65087891	-101.31591797	+5632	+16.38720703	-2.78173828	-3.35302734	+46.56005859	-51.04248047	-81.36474609	+4716
+1458241564.50230000	+16.63769531	-2.01708984	+0.25488281	+14.45800781	-73.12500000	-92.43896484	+6728	+16.92333984	+1.17773438	-0.08789063	+100.17333984	-80.37597656	-103.55712891	+5636	+16.38281250	-2.78173828	-3.35302734	+46.45019531	-51.04248047	-81.36474609	+4704
+1458241564.50640010	+16.64208984	-1.99511719	+0.28564453	+15.64453125	-73.47656250	-93.53759766	+6728	+16.93212891	+1.17773438	-0.05712891	+102.87597656	-81.07910156	-106.23779297	+5636	+16.38281250	-2.78173828	-3.34863281	+46.36230469	-51.02050781	-81.38671875	+4700
+1458241564.51060010	+16.65087891	-1.96875000	+0.32958984	+17.24853516	-73.91601563	-95.00976563	+6728	+16.93652344	+1.18652344	-0.03515625	+105.86425781	-81.76025391	-109.07226563	+5636	+16.37841797	-2.78613281	-3.34863281	+46.29638672	-50.97656250	-81.43066406	+4700
+1458241564.51480010	+16.65527344	-1.94238281	+0.36914063	+18.87451172	-74.28955078	-96.52587891	+6732	+16.94531250	+1.19091797	-0.01318359	+109.35791016	-82.41943359	-112.45605469	+5636	+16.37841797	-2.79052734	-3.34423828	+46.25244141	-50.95458984	-81.49658203	+4700
+1458241564.51889990	+16.65527344	-1.91601563	+0.40869141	+20.54443359	-74.64111328	-98.10791016	+6736	+16.94970703	+1.19091797	+0.01318359	+113.55468750	-83.01269531	-116.56494141	+5636	+16.37841797	-2.79052734	-3.33984375	+46.18652344	-50.88867188	-81.56250000	+4700
+1458241564.52309990	+16.65527344	-1.88964844	+0.45263672	+22.65380859	-75.03662109	-100.15136719	+6740	+16.95410156	+1.19970703	+0.03515625	+118.12500000	-83.58398438	-120.98144531	+5636	+16.37402344	-2.79492188	-3.33984375	+46.14257813	-50.84472656	-81.60644531	+4704
+1458241564.52729990	+16.65527344	-1.86767578	+0.49218750	+24.56542969	-75.38818359	-101.99707031	+6744	+16.95410156	+1.19531250	+0.05712891	+123.50830078	-84.11132813	-126.25488281	+5636	+16.36962891	-2.79931641	-3.33984375	+46.07666016	-50.77880859	-81.69433594	+4712
+1458241564.53140000	+16.65966797	-1.84130859	+0.52294922	+26.43310547	-75.62988281	-103.82080078	+6748	+16.95849609	+1.19091797	+0.07031250	+129.39697266	-84.59472656	-132.05566406	+5632	+16.36962891	-2.79931641	-3.33544922	+46.03271484	-50.75683594	-81.78222656	+4720
+1458241564.53559990	+16.65966797	-1.82812500	+0.54931641	+28.21289063	-75.82763672	-105.62255859	+6748	+16.95410156	+1.18652344	+0.08349609	+136.18652344	-85.01220703	-138.71337891	+5632	+16.36523438	-2.79931641	-3.33105469	+45.96679688	-50.73486328	-81.87011719	+4728
+1458241564.53979990	+16.66406250	-1.81933594	+0.57128906	+29.99267578	-76.00341797	-107.46826172	+6748	+16.95410156	+1.17773438	+0.10107422	+143.76708984	-85.29785156	-146.20605469	+5632	+16.36523438	-2.79931641	-3.32666016	+45.94482422	-50.73486328	-81.95800781	+4740
+1458241564.54390000	+16.66845703	-1.80615234	+0.58007813	+31.57470703	-76.09130859	-109.09423828	+6748	+16.94970703	+1.16455078	+0.10107422	+151.10595703	-85.56152344	-153.47900391	+5628	+16.36523438	-2.79492188	-3.32226563	+45.87890625	-50.75683594	-82.00195313	+4752
+1458241564.54810000	+16.66406250	-1.81054688	+0.57128906	+32.62939453	-76.06933594	-110.34667969	+6744	+16.94531250	+1.16015625	+0.09228516	+158.79638672	-85.80322266	-160.99365234	+5628	+16.36962891	-2.78613281	-3.32226563	+45.79101563	-50.77880859	-82.00195313	+4764
+1458241564.55230000	+16.65966797	-1.81494141	+0.56250000	+33.59619141	-76.04736328	-111.46728516	+6744	+16.93652344	+1.14697266	+0.08349609	+166.83837891	-85.93505859	-168.92578125	+5628	+16.36962891	-2.77294922	-3.32666016	+45.68115234	-50.82275391	-81.93603516	+4776
+1458241564.55640010	+16.65087891	-1.81933594	+0.54492188	+34.45312500	-75.98144531	-112.52197266	+6744	+16.92773438	+1.13378906	+0.07470703	+174.63867188	-85.97900391	-176.59423828	+5628	+16.36962891	-2.75537109	-3.33544922	+45.54931641	-50.88867188	-81.82617188	+4788
+1458241564.56060000	+16.64648438	-1.83691406	+0.51855469	+34.95849609	-75.87158203	-113.29101563	+6748	+16.91455078	+1.12060547	+0.06591797	-177.69287109	-85.95703125	+175.82519531	+5632	+16.36962891	-2.74218750	-3.33984375	+45.41748047	-50.97656250	-81.69433594	+4796
+1458241564.56469990	+16.64208984	-1.85009766	+0.49218750	+35.41992188	-75.76171875	-114.01611328	+6748	+16.89697266	+1.10742188	+0.05712891	-170.74951172	-85.84716797	+168.96972656	+5632	+16.36962891	-2.72460938	-3.34863281	+45.26367188	-51.08642578	-81.56250000	+4800
+1458241564.56890010	+16.64208984	-1.86767578	+0.45703125	+35.77148438	-75.62988281	-114.65332031	+6752	+16.88818359	+1.08984375	+0.04394531	-164.55322266	-85.75927734	+162.86132813	+5636	+16.37402344	-2.70263672	-3.35302734	+45.10986328	-51.21826172	-81.40869141	+4804
+1458241564.57310010	+16.63769531	-1.89404297	+0.41748047	+35.72753906	-75.43212891	-114.96093750	+6756	+16.87939453	+1.07666016	+0.02636719	-158.75244141	-85.62744141	+157.14843750	+5640	+16.37402344	-2.68066406	-3.35742188	+44.95605469	-51.37207031	-81.25488281	+4804
+1458241564.57719990	+16.63330078	-1.90722656	+0.36914063	+35.72753906	-75.21240234	-115.24658203	+6756	+16.87060547	+1.06787109	+0.00878906	-153.80859375	-85.47363281	+152.31445313	+5644	+16.37841797	-2.65869141	-3.36621094	+44.78027344	-51.52587891	-81.07910156	+4804
+1458241564.58139990	+16.62451172	-1.92041016	+0.33837891	+35.96923828	-75.08056641	-115.79589844	+6756	+16.86181641	+1.05908203	+0.00000000	-150.11718750	-85.23193359	+148.77685547	+5644	+16.37841797	-2.64111328	-3.37500000	+44.60449219	-51.65771484	-80.90332031	+4796
+1458241564.58559990	+16.61572266	-1.94238281	+0.30761719	+36.01318359	-74.92675781	-116.16943359	+6756	+16.85302734	+1.04589844	-0.00439453	-147.10693359	-85.03417969	+145.81054688	+5648	+16.38281250	-2.61914063	-3.38378906	+44.42871094	-51.78955078	-80.74951172	+4788
+1458241564.58970000	+16.61132813	-1.95556641	+0.27246094	+36.05712891	-74.77294922	-116.52099609	+6756	+16.84423828	+1.04589844	-0.01318359	-144.11865234	-84.81445313	+142.91015625	+5648	+16.38281250	-2.60156250	-3.39257813	+44.27490234	-51.94335938	-80.63964844	+4780
+1458241564.59390000	+16.60253906	-1.96875000	+0.25488281	+36.34277344	-74.70703125	-117.13623047	+6752	+16.83544922	+1.04150391	-0.01757813	-141.85546875	-84.55078125	+140.77880859	+5652	+16.38281250	-2.58398438	-3.40136719	+44.12109375	-52.05322266	-80.52978516	+4768
+1458241564.60220000	+16.60253906	-1.97314453	+0.23730469	+37.22167969	-74.61914063	-118.52050781	+6736	+16.83105469	+1.04150391	-0.00878906	-138.77929688	-84.02343750	+137.90039063	+5660	+16.37841797	-2.55761719	-3.40136719	+43.96728516	-52.27294922	-80.63964844	+4736
+1458241564.60640000	+16.59814453	-1.96435547	+0.25048828	+38.10058594	-74.68505859	-119.59716797	+6728	+16.83544922	+1.05029297	+0.00000000	-137.79052734	-83.73779297	+137.06542969	+5664	+16.37841797	-2.55322266	-3.40136719	+43.96728516	-52.33886719	-80.79345703	+4720
+1458241564.61060000	+16.59814453	-1.95556641	+0.26367188	+38.93554688	-74.72900391	-120.65185547	+6720	+16.83984375	+1.05029297	+0.00439453	-137.06542969	-83.47412109	+136.40625000	+5668	+16.37841797	-2.55322266	-3.39697266	+43.98925781	-52.40478516	-81.05712891	+4708
+1458241564.61470010	+16.59814453	-1.93359375	+0.28125000	+39.85839844	-74.79492188	-121.70654297	+6716	+16.84423828	+1.05908203	+0.01757813	-136.38427734	-83.21044922	+135.81298828	+5672	+16.38281250	-2.55322266	-3.39257813	+44.03320313	-52.44873047	-81.36474609	+4696
+1458241564.61890010	+16.59375000	-1.91601563	+0.31640625	+41.02294922	-74.92675781	-123.00292969	+6712	+16.84863281	+1.06787109	+0.03076172	-136.05468750	-82.92480469	+135.61523438	+5676	+16.38281250	-2.55761719	-3.38818359	+44.09912109	-52.42675781	-81.67236328	+4684
+1458241564.62310000	+16.59375000	-1.88964844	+0.35595703	+42.31933594	-75.08056641	-124.43115234	+6712	+16.84863281	+1.07666016	+0.04833984	-135.94482422	-82.68310547	+135.54931641	+5680	+16.38281250	-2.56201172	-3.38378906	+44.20898438	-52.38281250	-82.08984375	+4676
+1458241564.62719990	+16.59375000	-1.86328125	+0.39550781	+43.65966797	-75.23437500	-125.85937500	+6716	+16.85302734	+1.08544922	+0.06591797	-135.90087891	-82.41943359	+135.59326172	+5684	+16.37841797	-2.56640625	-3.37500000	+44.31884766	-52.36083984	-82.52929688	+4672
+1458241564.63140010	+16.59814453	-1.83691406	+0.43505859	+44.93408203	-75.38818359	-127.22167969	+6716	+16.86181641	+1.09863281	+0.08349609	-135.83496094	-82.15576172	+135.61523438	+5684	+16.37841797	-2.57519531	-3.36621094	+44.45068359	-52.33886719	-82.94677734	+4672
+1458241564.63560010	+16.60253906	-1.81054688	+0.47460938	+46.27441406	-75.56396484	-128.64990234	+6716	+16.86621094	+1.10742188	+0.09667969	-135.90087891	-81.93603516	+135.74707031	+5684	+16.37402344	-2.57958984	-3.35742188	+44.60449219	-52.31689453	-83.47412109	+4672
+1458241564.63969990	+16.60693359	-1.78417969	+0.51855469	+47.63671875	-75.69580078	-130.10009766	+6716	+16.87060547	+1.11621094	+0.11425781	-136.09863281	-81.69433594	+135.98876953	+5684	+16.37402344	-2.58398438	-3.34863281	+44.75830078	-52.29492188	-83.95751953	+4676
+1458241564.64389990	+16.60693359	-1.75781250	+0.54931641	+48.80126953	-75.80566406	-131.33056641	+6716	+16.87500000	+1.12500000	+0.12744141	-136.25244141	-81.47460938	+136.20849609	+5680	+16.37402344	-2.59277344	-3.34423828	+44.91210938	-52.27294922	-84.44091797	+4684
+1458241564.64800000	+16.60693359	-1.73144531	+0.57128906	+49.85595703	-75.87158203	-132.47314453	+6716	+16.87939453	+1.13378906	+0.13623047	-136.40625000	-81.29882813	+136.38427734	+5680	+16.37841797	-2.59716797	-3.33984375	+45.04394531	-52.22900391	-84.88037109	+4696
+1458241564.65220000	+16.60693359	-1.72265625	+0.59765625	+50.82275391	-75.98144531	-133.57177734	+6712	+16.88378906	+1.13818359	+0.14501953	-136.62597656	-81.12304688	+136.62597656	+5676	+16.37841797	-2.59277344	-3.33984375	+45.13183594	-52.22900391	-85.20996094	+4708
+1458241564.65640000	+16.60693359	-1.71386719	+0.60205078	+51.28417969	-75.98144531	-134.18701172	+6708	+16.88378906	+1.14257813	+0.14501953	-136.80175781	-80.96923828	+136.80175781	+5672	+16.37402344	-2.58837891	-3.34423828	+45.15380859	-52.22900391	-85.45166016	+4720
+1458241564.66050000	+16.60693359	-1.70507813	+0.60644531	+51.92138672	-76.02539063	-134.95605469	+6700	+16.88378906	+1.14697266	+0.14941406	-137.04345703	-80.83740234	+137.06542969	+5672	+16.36962891	-2.57958984	-3.35302734	+45.13183594	-52.22900391	-85.58349609	+4732
+1458241564.66470000	+16.60253906	-1.70947266	+0.61083984	+52.49267578	-76.09130859	-135.76904297	+6696	+16.87939453	+1.15136719	+0.14941406	-137.41699219	-80.68359375	+137.41699219	+5668	+16.36083984	-2.56640625	-3.35742188	+45.10986328	-52.27294922	-85.69335938	+4748
+1458241564.67300010	+16.60253906	-1.72705078	+0.55810547	+52.38281250	-75.93750000	-136.07666016	+6688	+16.87500000	+1.15136719	+0.14062500	-138.03222656	-80.46386719	+137.98828125	+5664	+16.36962891	-2.54882813	-3.37060547	+44.97802734	-52.49267578	-85.82519531	+4768
+1458241564.67720010	+16.60253906	-1.74462891	+0.53173828	+52.29492188	-75.84960938	-136.27441406	+6684	+16.87060547	+1.15136719	+0.13183594	-138.42773438	-80.35400391	+138.33984375	+5660	+16.37402344	-2.53125000	-3.38378906	+44.86816406	-52.62451172	-85.78125000	+4776
+1458241564.68140010	+16.59814453	-1.76660156	+0.48779297	+51.89941406	-75.71777344	-136.14257813	+6680	+16.86621094	+1.14697266	+0.11865234	-138.80126953	-80.26611328	+138.62548828	+5660	+16.37841797	-2.51806641	-3.39697266	+44.73632813	-52.73437500	-85.71533203	+4780
+1458241564.68549990	+16.59375000	-1.78857422	+0.44384766	+51.65771484	-75.60791016	-136.18652344	+6680	+16.85742188	+1.14257813	+0.10107422	-139.21875000	-80.17822266	+138.97705078	+5660	+16.37841797	-2.50048828	-3.41455078	+44.60449219	-52.82226563	-85.60546875	+4784
+1458241564.68969990	+16.59375000	-1.81054688	+0.40429688	+51.41601563	-75.47607422	-136.25244141	+6680	+16.85302734	+1.13818359	+0.07910156	-139.68017578	-80.11230469	+139.35058594	+5660	+16.37841797	-2.48291016	-3.43212891	+44.42871094	-52.95410156	-85.45166016	+4788
+1458241564.69390010	+16.58935547	-1.83251953	+0.35595703	+51.08642578	-75.32226563	-136.18652344	+6676	+16.84423828	+1.13378906	+0.06152344	-140.16357422	-80.02441406	+139.74609375	+5660	+16.37841797	-2.46533203	-3.44531250	+44.25292969	-53.08593750	-85.29785156	+4784
+1458241564.69800000	+16.58935547	-1.85009766	+0.31640625	+51.15234375	-75.21240234	-136.51611328	+6672	+16.83544922	+1.12500000	+0.03515625	-140.88867188	-79.93652344	+140.33935547	+5660	+16.37841797	-2.44775391	-3.45849609	+44.09912109	-53.23974609	-85.18798828	+4780
+1458241564.70219990	+16.58935547	-1.86328125	+0.27685547	+51.30615234	-75.08056641	-136.91162109	+6664	+16.82666016	+1.11621094	+0.01318359	-141.65771484	-79.82666016	+140.97656250	+5660	+16.37841797	-2.43457031	-3.47167969	+43.96728516	-53.39355469	-85.14404297	+4772
+1458241564.70639990	+16.58935547	-1.87646484	+0.23730469	+51.43798828	-74.92675781	-137.28515625	+6656	+16.82226563	+1.11181641	-0.00878906	-142.33886719	-79.71679688	+141.54785156	+5664	+16.38281250	-2.41699219	-3.48486328	+43.87939453	-53.50341797	-85.12207031	+4760
+1458241564.71050000	+16.58935547	-1.88085938	+0.21972656	+51.52587891	-74.88281250	-137.48291016	+6644	+16.81787109	+1.10742188	-0.03515625	-143.15185547	-79.60693359	+142.20703125	+5668	+16.39160156	-2.39062500	-3.50244141	+43.76953125	-53.72314453	-85.14404297	+4748
+1458241564.71470000	+16.59375000	-1.88085938	+0.19335938	+51.67968750	-74.77294922	-137.76855469	+6632	+16.81347656	+1.10742188	-0.06591797	-143.78906250	-79.49707031	+142.73437500	+5672	+16.40478516	-2.37744141	-3.51562500	+43.74755859	-53.81103516	-85.23193359	+4736
+1458241564.71880010	+16.59375000	-1.88085938	+0.17138672	+52.07519531	-74.68505859	-138.29589844	+6620	+16.81347656	+1.11181641	-0.08789063	-144.49218750	-79.38720703	+143.34960938	+5676	+16.40478516	-2.36425781	-3.54199219	+43.68164063	-53.76708984	-85.23193359	+4724
+1458241564.72300000	+16.59814453	-1.87646484	+0.15380859	+52.80029297	-74.57519531	-139.17480469	+6604	+16.81347656	+1.11621094	-0.10546875	-145.32714844	-79.25537109	+144.07470703	+5680	+16.40039063	-2.36425781	-3.55517578	+43.70361328	-53.76708984	-85.45166016	+4708
+1458241564.72720000	+16.60253906	-1.85888672	+0.14062500	+53.65722656	-74.48730469	-140.14160156	+6596	+16.81787109	+1.12500000	-0.12304688	-146.03027344	-79.10156250	+144.68994141	+5688	+16.40478516	-2.35546875	-3.56835938	+43.79150391	-53.76708984	-85.69335938	+4696
+1458241564.73130010	+16.60693359	-1.83691406	+0.13183594	+54.68994141	-74.42138672	-141.24023438	+6584	+16.82226563	+1.13378906	-0.13623047	-146.71142578	-78.94775391	+145.30517578	+5692	+16.40917969	-2.34228516	-3.58593750	+43.94531250	-53.70117188	-85.97900391	+4680
+1458241564.73550010	+16.61572266	-1.80175781	+0.13183594	+56.11816406	-74.33349609	-142.71240234	+6572	+16.83105469	+1.15136719	-0.14941406	-147.34863281	-78.79394531	+145.87646484	+5692	+16.40917969	-2.33789063	-3.59912109	+44.09912109	-53.65722656	-86.37451172	+4668
+1458241564.74379990	+16.63769531	-1.72265625	+0.14062500	+58.84277344	-74.17968750	-145.41503906	+6548	+16.84863281	+1.19531250	-0.17578125	-148.35937500	-78.50830078	+146.84326172	+5696	+16.42675781	-2.32910156	-3.62988281	+44.51660156	-53.39355469	-87.18750000	+4648
+1458241564.74799990	+16.65087891	-1.67431641	+0.14501953	+60.13916016	-74.06982422	-146.66748047	+6540	+16.86181641	+1.22167969	-0.19335938	-148.73291016	-78.39843750	+147.21679688	+5700	+16.43554688	-2.32470703	-3.65625000	+44.67041016	-53.21777344	-87.49511719	+4644
+1458241564.75219990	+16.65966797	-1.62597656	+0.14501953	+61.23779297	-73.95996094	-147.72216797	+6528	+16.87500000	+1.24804688	-0.21093750	-149.01855469	-78.31054688	+147.48046875	+5700	+16.43994141	-2.31591797	-3.68261719	+44.82421875	-53.04199219	-87.82470703	+4644
+1458241564.75630000	+16.67285156	-1.57763672	+0.14941406	+62.33642578	-73.85009766	-148.75488281	+6520	+16.88818359	+1.27001953	-0.22851563	-149.32617188	-78.22265625	+147.78808594	+5696	+16.44433594	-2.30712891	-3.70898438	+44.95605469	-52.84423828	-88.11035156	+4644
+1458241564.76050000	+16.68164063	-1.52490234	+0.14501953	+63.32519531	-73.74023438	-149.67773438	+6508	+16.89697266	+1.29638672	-0.25048828	-149.56787109	-78.15673828	+148.02978516	+5692	+16.43994141	-2.29833984	-3.74414063	+45.04394531	-52.64648438	-88.35205078	+4648
+1458241564.76469990	+16.69042969	-1.48095703	+0.14501953	+64.22607422	-73.60839844	-150.51269531	+6500	+16.91015625	+1.32275391	-0.26806641	-149.78759766	-78.09082031	+148.22753906	+5688	+16.43994141	-2.28076172	-3.77490234	+45.17578125	-52.44873047	-88.57177734	+4652
+1458241564.76880000	+16.70800781	-1.43701172	+0.13183594	+64.84130859	-73.47656250	-151.04003906	+6488	+16.92333984	+1.35351563	-0.29443359	-149.91943359	-78.06884766	+148.33740234	+5684	+16.44873047	-2.26757813	-3.80126953	+45.30761719	-52.33886719	-88.85742188	+4660
+1458241564.77300000	+16.72119141	-1.39746094	+0.10546875	+65.08300781	-73.32275391	-151.25976563	+6480	+16.93212891	+1.38427734	-0.32519531	-149.89746094	-78.09082031	+148.35937500	+5684	+16.45751953	-2.25000000	-3.84082031	+45.32958984	-52.14111328	-88.92333984	+4668
+1458241564.77720000	+16.73437500	-1.36230469	+0.07470703	+65.21484375	-73.14697266	-151.36962891	+6472	+16.94091797	+1.41064453	-0.36035156	-149.91943359	-78.13476563	+148.35937500	+5680	+16.46191406	-2.23242188	-3.88037109	+45.32958984	-51.96533203	-88.94531250	+4676
+1458241564.78130010	+16.74755859	-1.33154297	+0.03515625	+65.12695313	-72.94921875	-151.28173828	+6464	+16.95410156	+1.43261719	-0.39990234	-149.94140625	-78.20068359	+148.35937500	+5680	+16.46630859	-2.21923828	-3.91992188	+45.24169922	-51.81152344	-88.94531250	+4684
+1458241564.78550000	+16.75634766	-1.30957031	-0.01757813	+64.68750000	-72.70751953	-150.86425781	+6456	+16.96289063	+1.45019531	-0.44384766	-149.87548828	-78.31054688	+148.22753906	+5680	+16.47509766	-2.19726563	-3.97705078	+45.06591797	-51.61376953	-88.72558594	+4696
+1458241564.78970000	+16.76513672	-1.28759766	-0.07470703	+64.11621094	-72.46582031	-150.33691406	+6448	+16.96728516	+1.47216797	-0.49218750	-149.76562500	-78.46435547	+148.09570313	+5680	+16.47070313	-2.16650391	-4.03417969	+44.86816406	-51.45996094	-88.43994141	+4704
+1458241564.79380010	+16.78271484	-1.27441406	-0.14501953	+63.36914063	-72.18017578	-149.65576172	+6444	+16.97607422	+1.48974609	-0.54492188	-149.65576172	-78.61816406	+147.91992188	+5684	+16.47509766	-2.13574219	-4.08691406	+44.67041016	-51.37207031	-88.19824219	+4708
+1458241564.79800010	+16.79150391	-1.26123047	-0.21533203	+62.57812500	-71.91650391	-148.93066406	+6436	+16.98046875	+1.51171875	-0.59765625	-149.47998047	-78.81591797	+147.70019531	+5684	+16.47509766	-2.10498047	-4.13964844	+44.45068359	-51.24023438	-87.86865234	+4712
+1458241564.80209990	+16.80468750	-1.25683594	-0.29443359	+61.72119141	-71.63085938	-148.18359375	+6428	+16.98925781	+1.52929688	-0.65478516	-149.34814453	-79.01367188	+147.50244141	+5688	+16.47509766	-2.07421875	-4.20117188	+44.20898438	-51.08642578	-87.53906250	+4708
+1458241564.80629990	+16.82226563	-1.24804688	-0.37353516	+60.82031250	-71.30126953	-147.39257813	+6420	+16.99365234	+1.54687500	-0.71191406	-149.21630859	-79.21142578	+147.32666016	+5692	+16.48388672	-2.04785156	-4.25830078	+43.98925781	-50.97656250	-87.23144531	+4704
+1458241564.81049990	+16.83544922	-1.24804688	-0.46142578	+59.76562500	-70.92773438	-146.46972656	+6412	+16.99804688	+1.56005859	-0.77783203	-149.01855469	-79.47509766	+147.04101563	+5696	+16.48828125	-2.01708984	-4.31982422	+43.68164063	-50.82275391	-86.83593750	+4696
+1458241564.81460000	+16.85302734	-1.23925781	-0.55810547	+58.75488281	-70.53222656	-145.54687500	+6404	+17.00683594	+1.58203125	-0.84375000	-148.77685547	-79.78271484	+146.75537109	+5700	+16.49707031	-1.98632813	-4.38574219	+43.39599609	-50.66894531	-86.41845703	+4684
+1458241564.81880000	+16.86621094	-1.23046875	-0.64599609	+57.89794922	-70.13671875	-144.79980469	+6396	+17.01123047	+1.60400391	-0.90966797	-148.62304688	-80.06835938	+146.53564453	+5704	+16.49707031	-1.95117188	-4.45605469	+43.15429688	-50.44921875	-86.00097656	+4672
+1458241564.82300000	+16.87939453	-1.22167969	-0.73388672	+57.06298828	-69.71923828	-144.05273438	+6388	+17.02441406	+1.63476563	-1.01074219	-148.31542969	-80.57373047	+146.11816406	+5716	+16.49267578	-1.92480469	-4.51757813	+42.91259766	-50.22949219	-85.69335938	+4652
+1458241564.82710000	+16.89257813	-1.20410156	-0.81738281	+56.33789063	-69.32373047	-143.37158203	+6380	+17.03320313	+1.66992188	-1.09423828	-148.00781250	-80.92529297	+145.78857422	+5724	+16.49267578	-1.88964844	-4.58349609	+42.71484375	-50.00976563	-85.38574219	+4632
+1458241564.83130000	+16.91015625	-1.18212891	-0.90087891	+55.72265625	-68.90625000	-142.82226563	+6372	+17.04199219	+1.70507813	-1.15576172	-148.00781250	-81.21093750	+145.76660156	+5728	+16.49267578	-1.85009766	-4.64941406	+42.58300781	-49.76806641	-85.10009766	+4612
+1458241564.83550000	+16.93652344	-1.16015625	-0.97558594	+55.26123047	-68.51074219	-142.40478516	+6360	+17.05517578	+1.73583984	-1.21728516	-147.89794922	-81.51855469	+145.65673828	+5732	+16.49267578	-1.81933594	-4.70654297	+42.47314453	-49.52636719	-84.96826172	+4584
+1458241564.84800000	+16.99365234	-1.03271484	-1.15576172	+55.04150391	-67.41210938	-142.03125000	+6324	+17.09472656	+1.86328125	-1.41064453	-147.91992188	-82.52929688	+145.72265625	+5748	+16.49707031	-1.74462891	-4.89111328	+42.47314453	-48.51562500	-84.90234375	+4508
+1458241564.85209990	+17.01562500	-0.97119141	-1.20410156	+55.17333984	-67.06054688	-142.03125000	+6312	+17.11230469	+1.92041016	-1.48095703	-147.78808594	-82.88085938	+145.65673828	+5752	+16.50585938	-1.71826172	-4.94824219	+42.53906250	-48.16406250	-84.96826172	+4484
+1458241564.85630010	+17.03759766	-0.90527344	-1.24804688	+55.39306641	-66.75292969	-142.09716797	+6300	+17.12548828	+1.97753906	-1.53808594	-148.00781250	-83.21044922	+145.96435547	+5760	+16.50146484	-1.68310547	-5.00537109	+42.69287109	-47.74658203	-85.05615234	+4464
+1458241564.86459990	+17.07714844	-0.76025391	-1.31396484	+56.22802734	-66.20361328	-142.58056641	+6276	+17.15625000	+2.10058594	-1.64355469	-148.84277344	-83.73779297	+147.01904297	+5768	+16.49267578	-1.62597656	-5.09765625	+43.11035156	-46.99951172	-85.51757813	+4424
+1458241564.87290000	+17.12109375	-0.61523438	-1.37548828	+57.15087891	-65.67626953	-143.12988281	+6248	+17.19140625	+2.21923828	-1.75781250	-149.80957031	-84.37500000	+148.18359375	+5780	+16.49267578	-1.56445313	-5.18994141	+43.61572266	-46.27441406	-86.02294922	+4396
+1458241564.87710000	+17.13867188	-0.54052734	-1.40185547	+57.63427734	-65.41259766	-143.43750000	+6232	+17.20898438	+2.28076172	-1.81494141	-150.57861328	-84.66064453	+149.04052734	+5788	+16.49707031	-1.53808594	-5.23388672	+43.85742188	-45.90087891	-86.28662109	+4384
+1458241564.88130000	+17.15625000	-0.47021484	-1.43261719	+58.07373047	-65.14892578	-143.70117188	+6216	+17.21777344	+2.34667969	-1.87646484	-151.34765625	-84.99023438	+149.91943359	+5792	+16.49707031	-1.51171875	-5.27343750	+44.09912109	-45.54931641	-86.57226563	+4376
+1458241564.88540010	+17.16943359	-0.39550781	-1.46777344	+58.46923828	-64.86328125	-143.92089844	+6200	+17.22656250	+2.40820313	-1.93798828	-152.33642578	-85.25390625	+151.04003906	+5800	+16.49707031	-1.47216797	-5.31738281	+44.38476563	-45.19775391	-86.79199219	+4376
+1458241564.88960000	+17.18261719	-0.32958984	-1.49853516	+58.79882813	-64.59960938	-144.09667969	+6180	+17.23535156	+2.46533203	-1.99511719	-153.56689453	-85.53955078	+152.35839844	+5804	+16.48828125	-1.42822266	-5.35693359	+44.62646484	-44.89013672	-86.92382813	+4376
+1458241564.89380000	+17.19140625	-0.26806641	-1.55126953	+58.90869141	-64.31396484	-144.05273438	+6164	+17.23974609	+2.52246094	-2.04785156	-154.86328125	-85.80322266	+153.74267578	+5808	+16.49267578	-1.38867188	-5.39648438	+44.82421875	-44.67041016	-87.05566406	+4372
+1458241564.89790010	+17.20458984	-0.20654297	-1.59960938	+59.08447266	-64.02832031	-144.07470703	+6148	+17.24414063	+2.57958984	-2.10058594	-156.44531250	-86.00097656	+155.43457031	+5816	+16.49267578	-1.34033203	-5.44482422	+45.04394531	-44.42871094	-87.09960938	+4372
+1458241564.90210010	+17.21337891	-0.15820313	-1.65234375	+59.17236328	-63.74267578	-144.09667969	+6128	+17.24414063	+2.62792969	-2.14892578	-158.55468750	-86.19873047	+157.60986328	+5820	+16.48828125	-1.29638672	-5.48876953	+45.19775391	-44.20898438	-87.12158203	+4372
+1458241564.90630010	+17.22216797	-0.11425781	-1.70947266	+59.19433594	-63.43505859	-144.05273438	+6108	+17.24414063	+2.67626953	-2.20605469	-160.57617188	-86.46240234	+159.71923828	+5824	+16.49707031	-1.25683594	-5.52832031	+45.32958984	-44.09912109	-87.16552734	+4364
+1458241564.91039990	+17.22656250	-0.07470703	-1.77539063	+59.08447266	-63.10546875	-143.87695313	+6092	+17.23974609	+2.72900391	-2.27197266	-162.94921875	-86.72607422	+162.18017578	+5828	+16.50585938	-1.20849609	-5.57666016	+45.43945313	-43.94531250	-87.05566406	+4360
+1458241564.91459990	+17.23095703	-0.03955078	-1.84570313	+58.88671875	-62.77587891	-143.65722656	+6072	+17.23535156	+2.76855469	-2.33349609	-165.91552734	-86.96777344	+165.19042969	+5832	+16.51025391	-1.16015625	-5.62500000	+45.48339844	-43.81347656	-86.90185547	+4352
+1458241564.91880010	+17.23095703	-0.00878906	-1.92041016	+58.64501953	-62.44628906	-143.37158203	+6052	+17.22656250	+2.80810547	-2.38623047	-169.29931641	-87.14355469	+168.61816406	+5836	+16.51464844	-1.11181641	-5.67333984	+45.52734375	-43.70361328	-86.72607422	+4340
+1458241564.92290000	+17.23095703	+0.02197266	-1.99072266	+58.40332031	-62.11669922	-143.10791016	+6028	+17.21337891	+2.85205078	-2.43457031	-172.88085938	-87.31933594	+172.28759766	+5836	+16.51464844	-1.05908203	-5.72607422	+45.57128906	-43.59375000	-86.48437500	+4328
+1458241564.92709990	+17.22656250	+0.05273438	-2.06542969	+58.16162109	-61.78710938	-142.82226563	+6008	+17.20019531	+2.89160156	-2.48291016	-176.87988281	-87.47314453	+176.35253906	+5840	+16.51025391	-1.00195313	-5.77880859	+45.57128906	-43.52783203	-86.22070313	+4308
+1458241564.93129990	+17.23095703	+0.08349609	-2.13574219	+57.96386719	-61.50146484	-142.60253906	+5988	+17.18701172	+2.93554688	-2.53564453	+178.41796875	-87.64892578	-178.87939453	+5844	+16.51025391	-0.94482422	-5.82714844	+45.57128906	-43.48388672	-85.95703125	+4288
+1458241564.93540000	+17.23095703	+0.11425781	-2.20166016	+57.81005859	-61.23779297	-142.40478516	+5964	+17.17382813	+2.97070313	-2.58837891	+172.92480469	-87.80273438	-173.32031250	+5848	+16.51025391	-0.89208984	-5.87109375	+45.59326172	-43.46191406	-85.75927734	+4256
+1458241564.93960000	+17.23095703	+0.14941406	-2.26757813	+57.65625000	-60.95214844	-142.20703125	+5940	+17.16064453	+3.01464844	-2.64550781	+166.79443359	-87.93457031	-167.10205078	+5852	+16.51904297	-0.84814453	-5.91943359	+45.63720703	-43.39599609	-85.60546875	+4224
+1458241564.94380000	+17.22656250	+0.18457031	-2.32031250	+57.63427734	-60.71044922	-142.14111328	+5916	+17.15185547	+3.05859375	-2.68066406	+161.38916016	-87.95654297	-161.60888672	+5856	+16.51904297	-0.80419922	-5.95898438	+45.70312500	-43.33007813	-85.47363281	+4188
+1458241564.94790010	+17.22216797	+0.21533203	-2.37304688	+57.56835938	-60.49072266	-142.00927734	+5892	+17.14306641	+3.10693359	-2.72460938	+154.64355469	-88.02246094	-154.75341797	+5856	+16.51904297	-0.75585938	-5.99853516	+45.76904297	-43.24218750	-85.34179688	+4152
+1458241564.95210000	+17.21777344	+0.26367188	-2.42578125	+57.54638672	-60.24902344	-141.87744141	+5872	+17.12988281	+3.15527344	-2.77294922	+147.63427734	-88.08837891	-147.61230469	+5860	+16.51904297	-0.70751953	-6.03808594	+45.85693359	-43.15429688	-85.20996094	+4116
+1458241564.95619990	+17.21337891	+0.31201172	-2.46533203	+57.65625000	-60.09521484	-141.87744141	+5852	+17.11669922	+3.20361328	-2.80810547	+141.37207031	-88.08837891	-141.19628906	+5864	+16.50585938	-0.65039063	-6.08203125	+45.98876953	-43.00048828	-85.03417969	+4080
+1458241564.96460010	+17.21337891	+0.41748047	-2.51367188	+58.16162109	-59.89746094	-142.07519531	+5808	+17.09472656	+3.30908203	-2.87841797	+130.23193359	-88.00048828	-129.77050781	+5872	+16.49267578	-0.56689453	-6.13037109	+46.40625000	-42.80273438	-85.25390625	+4004
+1458241564.96869990	+17.20898438	+0.47900391	-2.51806641	+58.57910156	-59.87548828	-142.31689453	+5788	+17.09033203	+3.37060547	-2.89599609	+127.66113281	-87.91259766	-127.04589844	+5872	+16.48388672	-0.52294922	-6.14794922	+46.69189453	-42.67089844	-85.42968750	+3968
+1458241564.97289990	+17.20898438	+0.53613281	-2.51806641	+59.01855469	-59.85351563	-142.60253906	+5764	+17.09033203	+3.42773438	-2.91357422	+125.59570313	-87.80273438	-124.80468750	+5876	+16.47949219	-0.48339844	-6.15673828	+46.99951172	-42.58300781	-85.67138672	+3932
+1458241564.97709990	+17.20898438	+0.60644531	-2.51367188	+59.54589844	-59.87548828	-142.91015625	+5744	+17.09033203	+3.49365234	-2.92675781	+123.88183594	-87.71484375	-122.89306641	+5880	+16.47949219	-0.44824219	-6.16992188	+47.35107422	-42.45117188	-86.00097656	+3900
+1458241564.98120000	+17.20898438	+0.67675781	-2.50488281	+60.11718750	-59.89746094	-143.26171875	+5724	+17.08593750	+3.55517578	-2.93115234	+123.61816406	-87.58300781	-122.45361328	+5880	+16.47070313	-0.40869141	-6.17431641	+47.74658203	-42.27539063	-86.30859375	+3876
+1458241564.98540000	+17.20898438	+0.74267578	-2.49169922	+60.66650391	-59.91943359	-143.61328125	+5700	+17.08154297	+3.62109375	-2.93554688	+123.06884766	-87.47314453	-121.70654297	+5880	+16.46191406	-0.36914063	-6.17871094	+48.14208984	-42.12158203	-86.63818359	+3856
+1458241564.98959990	+17.20458984	+0.80859375	-2.47851563	+61.21582031	-59.96337891	-143.96484375	+5680	+17.07275391	+3.67822266	-2.93554688	+122.47558594	-87.36328125	-120.95947266	+5880	+16.45312500	-0.32519531	-6.17871094	+48.53759766	-41.98974609	-86.94580078	+3840
+1458241564.99370000	+17.20458984	+0.87451172	-2.46093750	+61.78710938	-60.02929688	-144.36035156	+5656	+17.06835938	+3.73535156	-2.93554688	+122.45361328	-87.25341797	-120.76171875	+5884	+16.44433594	-0.28564453	-6.17871094	+48.91113281	-41.87988281	-87.25341797	+3828
+1458241564.99790000	+17.20019531	+0.94042969	-2.43896484	+62.40234375	-60.11718750	-144.79980469	+5636	+17.06396484	+3.79687500	-2.92675781	+124.05761719	-87.12158203	-122.18994141	+5888	+16.43554688	-0.24169922	-6.17431641	+49.32861328	-41.81396484	-87.60498047	+3820
+1458241565.00210000	+17.19580078	+1.00195313	-2.40820313	+63.06152344	-60.20507813	-145.28320313	+5616	+17.05957031	+3.85400391	-2.90917969	+125.74951172	-86.96777344	-123.72802734	+5892	+16.42675781	-0.20654297	-6.16552734	+49.72412109	-41.74804688	-87.97851563	+3816
+1458241565.00620010	+17.19140625	+1.06347656	-2.38623047	+63.72070313	-60.29296875	-145.74462891	+5592	+17.05078125	+3.91552734	-2.89160156	+127.72705078	-86.81396484	-125.52978516	+5896	+16.42675781	-0.17578125	-6.14794922	+50.11962891	-41.74804688	-88.39599609	+3812
+1458241565.01040010	+17.18701172	+1.12060547	-2.36425781	+64.27001953	-60.35888672	-146.16210938	+5568	+17.04199219	+3.97705078	-2.87841797	+129.11132813	-86.68212891	-126.73828125	+5904	+16.43115234	-0.13183594	-6.14794922	+50.47119141	-41.70410156	-88.63769531	+3812
+1458241565.01460000	+17.18261719	+1.17333984	-2.35107422	+64.77539063	-60.40283203	-146.53564453	+5544	+17.03759766	+4.02099609	-2.86523438	+130.20996094	-86.55029297	-127.70507813	+5904	+16.42236328	-0.08789063	-6.14355469	+50.77880859	-41.68212891	-88.79150391	+3816
+1458241565.01869990	+17.17382813	+1.22167969	-2.34228516	+65.19287109	-60.42480469	-146.84326172	+5516	+17.02001953	+4.06494141	-2.85644531	+130.18798828	-86.44042969	-127.57324219	+5908	+16.42236328	-0.04833984	-6.13916016	+51.04248047	-41.70410156	-88.94531250	+3816
+1458241565.02290010	+17.16503906	+1.26562500	-2.33349609	+65.56640625	-60.44677734	-147.10693359	+5492	+16.99804688	+4.10888672	-2.85205078	+130.53955078	-86.33056641	-127.79296875	+5908	+16.41796875	+0.00000000	-6.14355469	+51.30615234	-41.72607422	-88.98925781	+3816
+1458241565.02700000	+17.15625000	+1.30078125	-2.33349609	+65.87402344	-60.44677734	-147.34863281	+5468	+16.98046875	+4.14404297	-2.84765625	+130.84716797	-86.19873047	-128.01269531	+5912	+16.40478516	+0.04394531	-6.14794922	+51.45996094	-41.79199219	-88.94531250	+3816
+1458241565.03119990	+17.14306641	+1.33154297	-2.33349609	+66.11572266	-60.44677734	-147.54638672	+5448	+16.95849609	+4.17919922	-2.83886719	+131.19873047	-86.08886719	-128.27636719	+5916	+16.40478516	+0.08349609	-6.14794922	+51.56982422	-41.92382813	-88.94531250	+3808
+1458241565.03539990	+17.13427734	+1.35791016	-2.34228516	+66.29150391	-60.42480469	-147.67822266	+5428	+16.94091797	+4.21875000	-2.83447266	+131.66015625	-86.00097656	-128.60595703	+5920	+16.40917969	+0.12744141	-6.15673828	+51.67968750	-42.05566406	-88.83544922	+3800
+1458241565.03950000	+17.12109375	+1.38427734	-2.35107422	+66.44531250	-60.38085938	-147.78808594	+5412	+16.91894531	+4.24951172	-2.83007813	+132.03369141	-85.89111328	-128.89160156	+5928	+16.40917969	+0.17138672	-6.16552734	+51.76757813	-42.18750000	-88.70361328	+3784
+1458241565.04370000	+17.10791016	+1.41064453	-2.36425781	+66.55517578	-60.33691406	-147.87597656	+5396	+16.89697266	+4.28027344	-2.83007813	+131.87988281	-85.82519531	-128.69384766	+5932	+16.40917969	+0.21533203	-6.16552734	+51.87744141	-42.34130859	-88.61572266	+3768
+1458241565.04790000	+17.09472656	+1.43261719	-2.38623047	+66.59912109	-60.27099609	-147.85400391	+5388	+16.87500000	+4.30664063	-2.83886719	+130.91308594	-85.78125000	-127.63916016	+5936	+16.41357422	+0.25488281	-6.17431641	+51.92138672	-42.42919922	-88.43994141	+3752
+1458241565.05200000	+17.08154297	+1.45458984	-2.40820313	+66.57714844	-60.20507813	-147.78808594	+5380	+16.84863281	+4.32861328	-2.85205078	+129.74853516	-85.75927734	-126.43066406	+5940	+16.41357422	+0.29443359	-6.18750000	+51.94335938	-42.56103516	-88.19824219	+3728
+1458241565.05620000	+17.06835938	+1.47216797	-2.43017578	+66.55517578	-60.13916016	-147.72216797	+5372	+16.82226563	+4.35498047	-2.85644531	+129.15527344	-85.71533203	-125.79345703	+5948	+16.40478516	+0.33837891	-6.20068359	+51.92138672	-42.67089844	-87.93457031	+3704
+1458241565.06040000	+17.05078125	+1.48974609	-2.45214844	+66.55517578	-60.09521484	-147.67822266	+5368	+16.80468750	+4.37695313	-2.85644531	+128.91357422	-85.67138672	-125.48583984	+5952	+16.40039063	+0.36914063	-6.20068359	+51.96533203	-42.78076172	-87.80273438	+3676
+1458241565.06450010	+17.03759766	+1.50732422	-2.46972656	+66.55517578	-60.05126953	-147.61230469	+5368	+16.78271484	+4.39892578	-2.86083984	+128.67187500	-85.62744141	-125.17822266	+5956	+16.39599609	+0.40429688	-6.20507813	+52.00927734	-42.89062500	-87.64892578	+3648
+1458241565.07290010	+17.01123047	+1.55126953	-2.49609375	+66.70898438	-60.00732422	-147.61230469	+5368	+16.75195313	+4.45166016	-2.84765625	+129.35302734	-85.56152344	-125.74951172	+5968	+16.38720703	+0.47460938	-6.19628906	+52.16308594	-43.15429688	-87.47314453	+3592
+1458241565.07699990	+16.99804688	+1.58203125	-2.50488281	+66.79687500	-59.98535156	-147.59033203	+5368	+16.73437500	+4.47802734	-2.84326172	+129.30908203	-85.53955078	-125.63964844	+5972	+16.39160156	+0.50097656	-6.19189453	+52.25097656	-43.26416016	-87.45117188	+3560
+1458241565.08119990	+16.98486328	+1.61279297	-2.50927734	+66.97265625	-60.02929688	-147.65625000	+5372	+16.72119141	+4.50439453	-2.83007813	+129.96826172	-85.49560547	-126.27685547	+5976	+16.38720703	+0.53613281	-6.18310547	+52.40478516	-43.33007813	-87.45117188	+3528
+1458241565.08540010	+16.97167969	+1.64355469	-2.50488281	+67.19238281	-60.07324219	-147.74414063	+5372	+16.70800781	+4.52636719	-2.81250000	+130.47363281	-85.45166016	-126.73828125	+5980	+16.38281250	+0.55810547	-6.17431641	+52.55859375	-43.37402344	-87.49511719	+3500
+1458241565.08950000	+16.95849609	+1.67871094	-2.49609375	+67.43408203	-60.13916016	-147.83203125	+5376	+16.69482422	+4.55712891	-2.79931641	+131.00097656	-85.45166016	-127.17773438	+5984	+16.37841797	+0.58886719	-6.16113281	+52.75634766	-43.41796875	-87.56103516	+3476
+1458241565.09369990	+16.94970703	+1.71826172	-2.47851563	+67.78564453	-60.22705078	-148.02978516	+5380	+16.68603516	+4.59228516	-2.76855469	+132.67089844	-85.38574219	-128.75976563	+5992	+16.36962891	+0.61962891	-6.14355469	+52.99804688	-43.46191406	-87.67089844	+3456
+1458241565.09789990	+16.94091797	+1.75341797	-2.45654297	+68.15917969	-60.35888672	-148.27148438	+5384	+16.67724609	+4.63183594	-2.73339844	+134.71435547	-85.34179688	-130.69335938	+6000	+16.36083984	+0.64599609	-6.12158203	+53.26171875	-43.50585938	-87.84667969	+3440
+1458241565.10200000	+16.93212891	+1.79736328	-2.43017578	+68.59863281	-60.51269531	-148.53515625	+5388	+16.67285156	+4.66259766	-2.69384766	+136.82373047	-85.25390625	-132.73681641	+6008	+16.35644531	+0.66796875	-6.09521484	+53.54736328	-43.54980469	-88.08837891	+3432
+1458241565.10620000	+16.92333984	+1.83691406	-2.39501953	+69.10400391	-60.68847656	-148.86474609	+5396	+16.66845703	+4.69775391	-2.64990234	+139.04296875	-85.16601563	-134.86816406	+6016	+16.35205078	+0.68994141	-6.06445313	+53.85498047	-43.61572266	-88.37402344	+3424
+1458241565.11030010	+16.91455078	+1.88085938	-2.35546875	+69.60937500	-60.86425781	-149.17236328	+5400	+16.66406250	+4.72851563	-2.60595703	+140.84472656	-85.10009766	-136.62597656	+6020	+16.35205078	+0.72070313	-6.02490234	+54.27246094	-43.63769531	-88.72558594	+3424
+1458241565.11450000	+16.91015625	+1.92041016	-2.31591797	+70.09277344	-61.04003906	-149.50195313	+5400	+16.65527344	+4.76367188	-2.56640625	+142.51464844	-85.03417969	-138.22998047	+6024	+16.34765625	+0.74707031	-5.99414063	+54.62402344	-43.68164063	-89.03320313	+3432
+1458241565.11870000	+16.90576172	+1.96435547	-2.27636719	+70.59814453	-61.21582031	-149.83154297	+5404	+16.64648438	+4.80322266	-2.52246094	+144.36035156	-84.96826172	-139.96582031	+6032	+16.34326172	+0.76904297	-5.95898438	+54.97558594	-43.70361328	-89.31884766	+3436
+1458241565.12280010	+16.89697266	+2.00390625	-2.23681641	+71.10351563	-61.41357422	-150.18310547	+5404	+16.63330078	+4.84277344	-2.47412109	+146.42578125	-84.85839844	-141.89941406	+6040	+16.33886719	+0.79980469	-5.92382813	+55.34912109	-43.72558594	-89.60449219	+3452
+1458241565.12700010	+16.88818359	+2.03906250	-2.19287109	+71.58691406	-61.61132813	-150.51269531	+5404	+16.62890625	+4.86914063	-2.42578125	+148.20556641	-84.74853516	-143.63525391	+6044	+16.32568359	+0.82617188	-5.89306641	+55.65673828	-43.74755859	-89.82421875	+3468
+1458241565.13120010	+16.88378906	+2.07421875	-2.15332031	+72.02636719	-61.80908203	-150.79833984	+5400	+16.62011719	+4.89550781	-2.38183594	+149.65576172	-84.66064453	-145.04150391	+6052	+16.32128906	+0.84814453	-5.86230469	+55.89843750	-43.81347656	-90.00000000	+3488
+1458241565.13529990	+16.87939453	+2.10498047	-2.11816406	+72.39990234	-61.98486328	-151.01806641	+5396	+16.61132813	+4.91748047	-2.34667969	+151.01806641	-84.59472656	-146.35986328	+6056	+16.31689453	+0.87890625	-5.84472656	+56.11816406	-43.90136719	-90.06591797	+3512
+1458241565.13949990	+16.87500000	+2.12695313	-2.08740234	+72.70751953	-62.13867188	-151.21582031	+5392	+16.59814453	+4.93945313	-2.30712891	+152.29248047	-84.52880859	-147.61230469	+6060	+16.31689453	+0.90087891	-5.82714844	+56.25000000	-43.96728516	-90.08789063	+3528
+1458241565.14369990	+16.86621094	+2.14453125	-2.06103516	+72.92724609	-62.27050781	-151.34765625	+5384	+16.58496094	+4.95703125	-2.28076172	+153.03955078	-84.50683594	-148.31542969	+6064	+16.31689453	+0.91845703	-5.80957031	+56.35986328	-44.05517578	-90.08789063	+3548
+1458241565.14780000	+16.86181641	+2.16210938	-2.04345703	+73.05908203	-62.38037109	-151.36962891	+5372	+16.57177734	+4.97900391	-2.26318359	+153.39111328	-84.50683594	-148.62304688	+6064	+16.31689453	+0.93603516	-5.80517578	+56.38183594	-44.12109375	-89.97802734	+3560
+1458241565.15200000	+16.85742188	+2.17089844	-2.03027344	+73.12500000	-62.46826172	-151.36962891	+5364	+16.55859375	+4.98339844	-2.24560547	+153.54492188	-84.52880859	-148.79882813	+6068	+16.30810547	+0.96240234	-5.80517578	+56.35986328	-44.18701172	-89.75830078	+3576
+1458241565.15619990	+16.84863281	+2.17529297	-2.02587891	+73.05908203	-62.53417969	-151.25976563	+5352	+16.54101563	+4.98779297	-2.23242188	+153.58886719	-84.57275391	-148.86474609	+6068	+16.30371094	+0.98876953	-5.80517578	+56.29394531	-44.27490234	-89.45068359	+3584
+1458241565.16030000	+16.83984375	+2.17529297	-2.02587891	+72.97119141	-62.60009766	-151.12792969	+5340	+16.52783203	+4.99658203	-2.22363281	+153.65478516	-84.61669922	-148.93066406	+6072	+16.29492188	+1.01074219	-5.80957031	+56.22802734	-44.34082031	-89.18701172	+3596
+1458241565.16450000	+16.83105469	+2.17529297	-2.02587891	+72.81738281	-62.64404297	-150.95214844	+5332	+16.51025391	+4.99658203	-2.21484375	+153.67675781	-84.66064453	-148.97460938	+6076	+16.29052734	+1.03271484	-5.81835938	+56.11816406	-44.40673828	-88.87939453	+3600
+1458241565.16870000	+16.82666016	+2.17089844	-2.03027344	+72.64160156	-62.68798828	-150.75439453	+5324	+16.49707031	+4.99218750	-2.21044922	+153.54492188	-84.72656250	-148.88671875	+6080	+16.28613281	+1.05029297	-5.82275391	+55.98632813	-44.51660156	-88.54980469	+3604
+1458241565.17280010	+16.81787109	+2.16650391	-2.03466797	+72.48779297	-62.70996094	-150.55664063	+5320	+16.48828125	+4.99218750	-2.21044922	+153.30322266	-84.81445313	-148.66699219	+6084	+16.28173828	+1.07666016	-5.82714844	+55.81054688	-44.64843750	-88.11035156	+3604
+1458241565.17700000	+16.81347656	+2.16210938	-2.03906250	+72.29003906	-62.73193359	-150.33691406	+5316	+16.47509766	+4.99658203	-2.21044922	+152.97363281	-84.92431641	-148.33740234	+6088	+16.28173828	+1.10302734	-5.83154297	+55.63476563	-44.78027344	-87.69287109	+3600
+1458241565.18109990	+16.80468750	+2.15771484	-2.04345703	+72.07031250	-62.75390625	-150.09521484	+5312	+16.46191406	+4.99658203	-2.20605469	+152.88574219	-85.01220703	-148.27148438	+6088	+16.27734375	+1.12939453	-5.83593750	+55.48095703	-44.91210938	-87.29736328	+3588
+1458241565.18530010	+16.80029297	+2.15332031	-2.05224609	+71.87255859	-62.77587891	-149.87548828	+5308	+16.44873047	+5.00097656	-2.20166016	+152.70996094	-85.10009766	-148.09570313	+6092	+16.26416016	+1.16455078	-5.83593750	+55.26123047	-45.06591797	-86.68212891	+3576
+1458241565.18950010	+16.79150391	+2.14892578	-2.05664063	+71.65283203	-62.79785156	-149.63378906	+5308	+16.43994141	+4.99658203	-2.19726563	+152.44628906	-85.18798828	-147.83203125	+6096	+16.25537109	+1.19091797	-5.83593750	+55.10742188	-45.17578125	-86.28662109	+3556
+1458241565.19359990	+16.78710938	+2.14892578	-2.06103516	+71.45507813	-62.84179688	-149.41406250	+5308	+16.42675781	+4.99658203	-2.19287109	+152.35839844	-85.27587891	-147.78808594	+6104	+16.24658203	+1.21289063	-5.83593750	+55.01953125	-45.24169922	-85.93505859	+3536
+1458241565.19779990	+16.77832031	+2.14453125	-2.06103516	+71.27929688	-62.88574219	-149.17236328	+5308	+16.41796875	+4.99658203	-2.17968750	+152.42431641	-85.36376953	-147.87597656	+6108	+16.23779297	+1.22607422	-5.81835938	+54.95361328	-45.35156250	-85.78125000	+3516
+1458241565.20199990	+16.76953125	+2.14892578	-2.06103516	+71.14746094	-62.92968750	-148.97460938	+5308	+16.40917969	+5.00097656	-2.16650391	+152.70996094	-85.42968750	-148.13964844	+6116	+16.24218750	+1.23486328	-5.79638672	+54.99755859	-45.46142578	-85.78125000	+3500
+1458241565.20610000	+16.76513672	+2.15332031	-2.05664063	+71.05957031	-63.01757813	-148.82080078	+5312	+16.40039063	+5.01416016	-2.14453125	+153.54492188	-85.47363281	-148.93066406	+6124	+16.24218750	+1.24365234	-5.77001953	+55.10742188	-45.50537109	-85.82519531	+3480
+1458241565.21030000	+16.75634766	+2.16210938	-2.04345703	+71.01562500	-63.12744141	-148.66699219	+5316	+16.39599609	+5.02734375	-2.11376953	+154.64355469	-85.49560547	-149.96337891	+6132	+16.23779297	+1.24365234	-5.74365234	+55.19531250	-45.54931641	-85.93505859	+3464
+1458241565.21450000	+16.74755859	+2.17089844	-2.02587891	+71.03759766	-63.23730469	-148.55712891	+5320	+16.38720703	+5.04052734	-2.08300781	+155.74218750	-85.49560547	-151.01806641	+6140	+16.24218750	+1.25244141	-5.71728516	+55.32714844	-45.59326172	-86.06689453	+3452
+1458241565.21860000	+16.74316406	+2.18847656	-2.00390625	+71.10351563	-63.36914063	-148.46923828	+5324	+16.38281250	+5.05371094	-2.05224609	+156.81884766	-85.49560547	-152.05078125	+6148	+16.23339844	+1.26123047	-5.69091797	+55.50292969	-45.57128906	-86.17675781	+3444
+1458241565.22280000	+16.72998047	+2.21484375	-1.97314453	+71.30126953	-63.56689453	-148.46923828	+5332	+16.37841797	+5.06689453	-2.01269531	+158.11523438	-85.47363281	-153.30322266	+6156	+16.22900391	+1.26562500	-5.66455078	+55.67871094	-45.59326172	-86.35253906	+3436
+1458241565.22700000	+16.72119141	+2.24121094	-1.93359375	+71.54296875	-63.76464844	-148.51318359	+5340	+16.37402344	+5.08447266	-1.97314453	+159.30175781	-85.45166016	-154.42382813	+6164	+16.22460938	+1.26562500	-5.63378906	+55.83251953	-45.59326172	-86.57226563	+3436
+1458241565.23110010	+16.71679688	+2.26757813	-1.89404297	+71.82861328	-63.96240234	-148.62304688	+5348	+16.36962891	+5.10205078	-1.93359375	+160.51025391	-85.42968750	-155.56640625	+6172	+16.22021484	+1.26562500	-5.60302734	+56.03027344	-45.59326172	-86.83593750	+3440
+1458241565.23530010	+16.70800781	+2.29833984	-1.84570313	+72.26806641	-64.20410156	-148.84277344	+5356	+16.36523438	+5.11962891	-1.88964844	+162.13623047	-85.36376953	-157.12646484	+6184	+16.21582031	+1.26123047	-5.56787109	+56.18408203	-45.61523438	-87.05566406	+3448
+1458241565.23950000	+16.70361328	+2.32910156	-1.79296875	+72.72949219	-64.42382813	-149.10644531	+5360	+16.36523438	+5.13720703	-1.84570313	+163.60839844	-85.27587891	-158.55468750	+6192	+16.21582031	+1.26123047	-5.53710938	+56.35986328	-45.63720703	-87.29736328	+3460
+1458241565.24359990	+16.69921875	+2.35546875	-1.74902344	+73.14697266	-64.59960938	-149.34814453	+5364	+16.36083984	+5.15039063	-1.80615234	+164.68505859	-85.20996094	-159.58740234	+6196	+16.21582031	+1.26123047	-5.50195313	+56.55761719	-45.65917969	-87.56103516	+3476
+1458241565.24780010	+16.69482422	+2.38623047	-1.70947266	+73.56445313	-64.75341797	-149.56787109	+5364	+16.35644531	+5.15917969	-1.77099609	+165.58593750	-85.14404297	-160.44433594	+6200	+16.21142578	+1.26562500	-5.47558594	+56.71142578	-45.65917969	-87.73681641	+3492
+1458241565.25200010	+16.68603516	+2.40380859	-1.67431641	+73.89404297	-64.86328125	-149.76562500	+5360	+16.35644531	+5.16796875	-1.74023438	+166.37695313	-85.10009766	-161.21337891	+6204	+16.20703125	+1.27001953	-5.45361328	+56.79931641	-45.65917969	-87.82470703	+3512
+1458241565.25609990	+16.68164063	+2.41699219	-1.64794922	+74.13574219	-64.97314453	-149.87548828	+5356	+16.35205078	+5.17236328	-1.71826172	+166.70654297	-85.12207031	-161.54296875	+6204	+16.20263672	+1.27001953	-5.43603516	+56.84326172	-45.68115234	-87.86865234	+3528
+1458241565.26029990	+16.67724609	+2.42578125	-1.62597656	+74.28955078	-65.03906250	-149.96337891	+5348	+16.34326172	+5.18115234	-1.70068359	+167.16796875	-85.12207031	-161.98242188	+6204	+16.19824219	+1.27441406	-5.42285156	+56.84326172	-45.68115234	-87.84667969	+3548
+1458241565.26440000	+16.67285156	+2.43017578	-1.60839844	+74.42138672	-65.08300781	-150.05126953	+5344	+16.33886719	+5.17675781	-1.68310547	+167.58544922	-85.12207031	-162.44384766	+6204	+16.18945313	+1.27880859	-5.41406250	+56.82128906	-45.70312500	-87.75878906	+3568
+1458241565.26860000	+16.66845703	+2.43017578	-1.59960938	+74.48730469	-65.10498047	-150.07324219	+5336	+16.33007813	+5.17236328	-1.66992188	+167.93701172	-85.14404297	-162.83935547	+6204	+16.18505859	+1.28320313	-5.40527344	+56.75537109	-45.76904297	-87.67089844	+3584
+1458241565.27280000	+16.66406250	+2.43017578	-1.59521484	+74.46533203	-65.10498047	-150.02929688	+5328	+16.32568359	+5.16796875	-1.65673828	+168.35449219	-85.16601563	-163.25683594	+6204	+16.18505859	+1.28759766	-5.40087891	+56.66748047	-45.83496094	-87.49511719	+3600
+1458241565.27690010	+16.66406250	+2.42578125	-1.59521484	+74.39941406	-65.08300781	-149.94140625	+5320	+16.32128906	+5.16357422	-1.64355469	+168.79394531	-85.18798828	-163.76220703	+6204	+16.18505859	+1.29638672	-5.40087891	+56.53564453	-45.90087891	-87.23144531	+3608
+1458241565.28110000	+16.65527344	+2.41699219	-1.59521484	+74.28955078	-65.03906250	-149.83154297	+5316	+16.31250000	+5.15478516	-1.63916016	+168.90380859	-85.25390625	-163.93798828	+6204	+16.18505859	+1.30957031	-5.40527344	+56.38183594	-45.96679688	-86.94580078	+3616
+1458241565.28530000	+16.65527344	+2.41259766	-1.60400391	+74.15771484	-64.97314453	-149.69970703	+5312	+16.30810547	+5.14599609	-1.64355469	+168.90380859	-85.31982422	-164.00390625	+6204	+16.18066406	+1.31835938	-5.40966797	+56.18408203	-46.01074219	-86.59423828	+3620
+1458241565.28940010	+16.64648438	+2.39941406	-1.60839844	+73.98193359	-64.92919922	-149.54589844	+5308	+16.29931641	+5.13720703	-1.64794922	+168.90380859	-85.42968750	-164.04785156	+6208	+16.17626953	+1.33154297	-5.42285156	+55.98632813	-46.07666016	-86.19873047	+3620
+1458241565.29360010	+16.64208984	+2.38623047	-1.61718750	+73.78417969	-64.86328125	-149.39208984	+5308	+16.28613281	+5.12841797	-1.65234375	+169.07958984	-85.53955078	-164.28955078	+6208	+16.17187500	+1.34472656	-5.42724609	+55.78857422	-46.12060547	-85.80322266	+3612
+1458241565.29780010	+16.64208984	+2.37744141	-1.62597656	+73.63037109	-64.79736328	-149.26025391	+5308	+16.28173828	+5.11962891	-1.65234375	+169.40917969	-85.60546875	-164.68505859	+6212	+16.16308594	+1.36230469	-5.43603516	+55.54687500	-46.23046875	-85.34179688	+3604
+1458241565.30189990	+16.63769531	+2.36425781	-1.63037109	+73.47656250	-64.73144531	-149.12841797	+5312	+16.27294922	+5.11083984	-1.65673828	+169.89257813	-85.69335938	-165.23437500	+6216	+16.16308594	+1.37548828	-5.43603516	+55.39306641	-46.31835938	-85.01220703	+3592
+1458241565.30609990	+16.63330078	+2.35546875	-1.63916016	+73.32275391	-64.66552734	-149.01855469	+5312	+16.26855469	+5.09765625	-1.65673828	+170.44189453	-85.78125000	-165.87158203	+6220	+16.15869141	+1.38867188	-5.43603516	+55.28320313	-46.38427734	-84.74853516	+3572
+1458241565.31030010	+16.63330078	+2.34667969	-1.64355469	+73.21289063	-64.62158203	-148.90869141	+5312	+16.25976563	+5.08886719	-1.65673828	+170.96923828	-85.84716797	-166.46484375	+6220	+16.15869141	+1.39746094	-5.42724609	+55.15136719	-46.45019531	-84.50683594	+3552
+1458241565.31440000	+16.62890625	+2.33789063	-1.64794922	+73.08105469	-64.55566406	-148.79882813	+5316	+16.25537109	+5.08447266	-1.66113281	+171.62841797	-85.95703125	-167.16796875	+6224	+16.16308594	+1.40185547	-5.42285156	+55.08544922	-46.47216797	-84.35302734	+3532
+1458241565.31859990	+16.62890625	+2.32910156	-1.65234375	+72.97119141	-64.51171875	-148.71093750	+5316	+16.25097656	+5.08447266	-1.66113281	+172.52929688	-86.04492188	-168.09082031	+6224	+16.15429688	+1.41064453	-5.42285156	+55.04150391	-46.42822266	-84.15527344	+3508
+1458241565.32279990	+16.62451172	+2.32470703	-1.65234375	+72.88330078	-64.46777344	-148.64501953	+5320	+16.24658203	+5.08886719	-1.66113281	+173.62792969	-86.11083984	-169.21142578	+6228	+16.14111328	+1.41064453	-5.41845703	+55.06347656	-46.38427734	-84.11132813	+3488
+1458241565.32690000	+16.62451172	+2.31591797	-1.64794922	+72.83935547	-64.42382813	-148.57910156	+5320	+16.23779297	+5.08886719	-1.65673828	+174.88037109	-86.19873047	-170.48583984	+6232	+16.13232422	+1.41503906	-5.40527344	+55.08544922	-46.34033203	-84.11132813	+3472
+1458241565.33110000	+16.62451172	+2.31591797	-1.64355469	+72.79541016	-64.40185547	-148.55712891	+5324	+16.23779297	+5.08886719	-1.64794922	+176.35253906	-86.24267578	-171.97998047	+6232	+16.12353516	+1.41503906	-5.39648438	+55.15136719	-46.29638672	-84.13330078	+3456
+1458241565.33520010	+16.62011719	+2.31591797	-1.63476563	+72.81738281	-64.37988281	-148.53515625	+5324	+16.23339844	+5.08886719	-1.63916016	+178.28613281	-86.28662109	-173.93554688	+6236	+16.11914063	+1.41064453	-5.37451172	+55.23925781	-46.29638672	-84.26513672	+3452
+1458241565.33940010	+16.62011719	+2.32031250	-1.62597656	+72.88330078	-64.35791016	-148.57910156	+5328	+16.23339844	+5.09765625	-1.62158203	-179.73632813	-86.28662109	-175.93505859	+6240	+16.11914063	+1.40625000	-5.35253906	+55.37109375	-46.25244141	-84.48486328	+3448
+1458241565.34360000	+16.62011719	+2.32470703	-1.60839844	+72.99316406	-64.35791016	-148.62304688	+5332	+16.23339844	+5.10205078	-1.60400391	-177.84667969	-86.26464844	-177.82470703	+6248	+16.11474609	+1.39306641	-5.33496094	+55.52490234	-46.18652344	-84.70458984	+3448
+1458241565.34770010	+16.62011719	+2.33349609	-1.58642578	+73.14697266	-64.35791016	-148.73291016	+5332	+16.23339844	+5.11523438	-1.58642578	-175.67138672	-86.26464844	-179.97802734	+6252	+16.11035156	+1.38867188	-5.32177734	+55.63476563	-46.09863281	-84.85839844	+3452
+1458241565.35190010	+16.62011719	+2.34667969	-1.56445313	+73.34472656	-64.37988281	-148.84277344	+5336	+16.23339844	+5.12841797	-1.56884766	-173.69384766	-86.24267578	+178.02246094	+6252	+16.10595703	+1.37988281	-5.30859375	+55.74462891	-46.01074219	-85.03417969	+3456
+1458241565.35610010	+16.61572266	+2.35986328	-1.54248047	+73.52050781	-64.40185547	-148.95263672	+5336	+16.23339844	+5.13720703	-1.55126953	-171.80419922	-86.22070313	+176.17675781	+6256	+16.09716797	+1.37109375	-5.29980469	+55.87646484	-45.92285156	-85.18798828	+3468
+1458241565.36019990	+16.61572266	+2.37744141	-1.51171875	+73.80615234	-64.42382813	-149.10644531	+5340	+16.23339844	+5.14599609	-1.52929688	-169.76074219	-86.17675781	+174.13330078	+6260	+16.08837891	+1.36669922	-5.28222656	+56.00830078	-45.83496094	-85.36376953	+3480
+1458241565.36439990	+16.61132813	+2.39501953	-1.47656250	+74.09179688	-64.46777344	-149.30419922	+5340	+16.23339844	+5.14599609	-1.50732422	-168.02490234	-86.08886719	+172.37548828	+6260	+16.07958984	+1.35791016	-5.26464844	+56.11816406	-45.76904297	-85.53955078	+3500
+1458241565.36859990	+16.60693359	+2.41259766	-1.45019531	+74.33349609	-64.48974609	-149.47998047	+5340	+16.23339844	+5.15039063	-1.49414063	-166.55273438	-86.04492188	+170.88134766	+6260	+16.07519531	+1.34472656	-5.25146484	+56.25000000	-45.72509766	-85.73730469	+3520
+1458241565.37270000	+16.60693359	+2.43017578	-1.42382813	+74.59716797	-64.48974609	-149.63378906	+5336	+16.23339844	+5.15917969	-1.48535156	-164.97070313	-86.04492188	+169.34326172	+6260	+16.07080078	+1.33593750	-5.23828125	+56.33789063	-45.68115234	-85.86914063	+3540
+1458241565.37690000	+16.60253906	+2.44335938	-1.39746094	+74.77294922	-64.51171875	-149.78759766	+5328	+16.23339844	+5.15917969	-1.47656250	-163.58642578	-86.04492188	+167.98095703	+6256	+16.07080078	+1.33154297	-5.22509766	+56.40380859	-45.63720703	-85.95703125	+3560
+1458241565.38109990	+16.59814453	+2.45214844	-1.38427734	+74.86083984	-64.46777344	-149.85351563	+5320	+16.22900391	+5.15917969	-1.47216797	-162.31201172	-86.04492188	+166.72851563	+6252	+16.06640625	+1.32275391	-5.21630859	+56.44775391	-45.61523438	-86.00097656	+3580
+1458241565.38520000	+16.59375000	+2.45654297	-1.37548828	+74.83886719	-64.42382813	-149.85351563	+5312	+16.22460938	+5.16357422	-1.47216797	-161.12548828	-86.06689453	+165.58593750	+6248	+16.06640625	+1.31835938	-5.21630859	+56.44775391	-45.57128906	-85.95703125	+3592
+1458241565.38940000	+16.58496094	+2.45654297	-1.37109375	+74.75097656	-64.37988281	-149.80957031	+5300	+16.22021484	+5.15917969	-1.47656250	-159.93896484	-86.08886719	+164.42138672	+6244	+16.05761719	+1.31835938	-5.22070313	+56.40380859	-45.54931641	-85.80322266	+3604
+1458241565.39360000	+16.58056641	+2.45214844	-1.37548828	+74.57519531	-64.31396484	-149.67773438	+5288	+16.21142578	+5.15039063	-1.48095703	-158.77441406	-86.13281250	+163.30078125	+6240	+16.05761719	+1.31835938	-5.22509766	+56.31591797	-45.54931641	-85.60546875	+3616
+1458241565.39770010	+16.57617188	+2.44335938	-1.38427734	+74.35546875	-64.24804688	-149.56787109	+5280	+16.20263672	+5.14599609	-1.48535156	-157.60986328	-86.22070313	+162.20214844	+6236	+16.05322266	+1.32275391	-5.23388672	+56.20605469	-45.57128906	-85.38574219	+3620
+1458241565.40190010	+16.57177734	+2.43457031	-1.39306641	+74.09179688	-64.18212891	-149.41406250	+5272	+16.19824219	+5.13720703	-1.49853516	-156.44531250	-86.28662109	+161.10351563	+6232	+16.04882813	+1.32275391	-5.23828125	+56.11816406	-45.59326172	-85.14404297	+3624
+1458241565.40610000	+16.57177734	+2.42138672	-1.40185547	+73.78417969	-64.11621094	-149.21630859	+5268	+16.18945313	+5.12841797	-1.50732422	-155.45654297	-86.37451172	+160.18066406	+6228	+16.04882813	+1.32714844	-5.24707031	+56.00830078	-45.63720703	-84.92431641	+3624
+1458241565.41020010	+16.56738281	+2.40820313	-1.41503906	+73.49853516	-64.07226563	-149.04052734	+5264	+16.18066406	+5.11962891	-1.52050781	-154.44580078	-86.48437500	+159.25781250	+6228	+16.04882813	+1.33154297	-5.25585938	+55.87646484	-45.68115234	-84.61669922	+3616
+1458241565.41440010	+16.56298828	+2.39501953	-1.43261719	+73.12500000	-64.00634766	-148.79882813	+5264	+16.17187500	+5.11083984	-1.53369141	-153.41308594	-86.61621094	+158.37890625	+6224	+16.05322266	+1.34033203	-5.26464844	+55.74462891	-45.72509766	-84.30908203	+3604
+1458241565.41849990	+16.55859375	+2.38183594	-1.45019531	+72.70751953	-63.94042969	-148.51318359	+5260	+16.16748047	+5.10205078	-1.54248047	-152.70996094	-86.70410156	+157.78564453	+6220	+16.04882813	+1.34472656	-5.27783203	+55.63476563	-45.72509766	-84.00146484	+3588
+1458241565.42269990	+16.55859375	+2.36865234	-1.46337891	+72.31201172	-63.91845703	-148.24951172	+5260	+16.15429688	+5.08886719	-1.55566406	-151.98486328	-86.85791016	+157.25830078	+6220	+16.04443359	+1.35351563	-5.29101563	+55.52490234	-45.72509766	-83.62792969	+3568
+1458241565.42689990	+16.55419922	+2.35986328	-1.48095703	+71.87255859	-63.89648438	-147.94189453	+5260	+16.14550781	+5.08007813	-1.56445313	-151.47949219	-86.98974609	+156.90673828	+6216	+16.03564453	+1.35791016	-5.29980469	+55.43701172	-45.72509766	-83.36425781	+3548
+1458241565.43100000	+16.54980469	+2.34667969	-1.49414063	+71.43310547	-63.89648438	-147.61230469	+5264	+16.13671875	+5.07568359	-1.57324219	-151.58935547	-87.12158203	+157.23632813	+6212	+16.03125000	+1.36230469	-5.30859375	+55.39306641	-45.70312500	-83.12255859	+3524
+1458241565.43520000	+16.54980469	+2.32910156	-1.51171875	+70.86181641	-63.89648438	-147.21679688	+5264	+16.12792969	+5.06689453	-1.58203125	-152.20458984	-87.34130859	+158.11523438	+6212	+16.02685547	+1.36669922	-5.30859375	+55.37109375	-45.70312500	-83.01269531	+3500
+1458241565.43940000	+16.54980469	+2.32031250	-1.52929688	+70.26855469	-63.94042969	-146.77734375	+5268	+16.11914063	+5.07128906	-1.59082031	-153.69873047	-87.53906250	+159.85107422	+6208	+16.03125000	+1.35791016	-5.30419922	+55.43701172	-45.68115234	-83.03466797	+3476
+1458241565.44350000	+16.54980469	+2.31152344	-1.53808594	+69.69726563	-64.00634766	-146.33789063	+5272	+16.11914063	+5.07568359	-1.58642578	-156.95068359	-87.62695313	+163.36669922	+6204	+16.02685547	+1.35351563	-5.30419922	+55.54687500	-45.61523438	-83.07861328	+3452
+1458241565.44770000	+16.54980469	+2.30273438	-1.55126953	+68.84033203	-64.16015625	-145.63476563	+5272	+16.11914063	+5.07568359	-1.58203125	-162.68554688	-87.82470703	+169.34326172	+6200	+16.02685547	+1.34912109	-5.29980469	+55.63476563	-45.52734375	-83.12255859	+3432
+1458241565.45190000	+16.54980469	+2.29833984	-1.56005859	+67.98339844	-64.31396484	-144.88769531	+5276	+16.11474609	+5.08886719	-1.58203125	-169.10156250	-87.95654297	+176.00097656	+6196	+16.02246094	+1.34033203	-5.29980469	+55.72265625	-45.41748047	-83.21044922	+3416
+1458241565.45600010	+16.54980469	+2.29394531	-1.56445313	+67.21435547	-64.53369141	-144.18457031	+5276	+16.11914063	+5.10205078	-1.56884766	-177.38525391	-87.97851563	-175.42968750	+6196	+16.01806641	+1.33154297	-5.29541016	+55.87646484	-45.26367188	-83.29833984	+3404
+1458241565.46020010	+16.55419922	+2.30273438	-1.55566406	+65.98388672	-64.92919922	-143.02001953	+5276	+16.11914063	+5.11523438	-1.56445313	+170.41992188	-88.06640625	-163.01513672	+6192	+16.00927734	+1.32275391	-5.29101563	+56.00830078	-45.13183594	-83.45214844	+3396
+1458241565.46440010	+16.55859375	+2.30712891	-1.54687500	+64.90722656	-65.30273438	-141.92138672	+5276	+16.12353516	+5.12841797	-1.56005859	+158.51074219	-87.97851563	-150.88623047	+6188	+16.00048828	+1.30517578	-5.27783203	+56.18408203	-45.00000000	-83.64990234	+3396
+1458241565.46849990	+16.56298828	+2.31591797	-1.52929688	+63.94042969	-65.69824219	-140.95458984	+5276	+16.12792969	+5.15039063	-1.54687500	+147.76611328	-87.71484375	-139.92187500	+6188	+15.99609375	+1.29199219	-5.26464844	+56.38183594	-44.86816406	-83.89160156	+3400
+1458241565.48099990	+16.58935547	+2.34667969	-1.46777344	+59.91943359	-66.99462891	-136.53808594	+5264	+16.15429688	+5.19433594	-1.53808594	+120.67382813	-86.44042969	-112.43408203	+6172	+15.98730469	+1.24365234	-5.23388672	+56.88720703	-44.42871094	-84.55078125	+3432
+1458241565.48519990	+16.59375000	+2.35986328	-1.45458984	+58.13964844	-67.41210938	-134.53857422	+5256	+16.15429688	+5.20751953	-1.54687500	+113.88427734	-85.80322266	-105.51269531	+6164	+15.98291016	+1.22167969	-5.22949219	+57.06298828	-44.20898438	-84.72656250	+3444
+1458241565.48930000	+16.60253906	+2.35107422	-1.44580078	+56.35986328	-67.71972656	-132.64892578	+5244	+16.16308594	+5.21630859	-1.55126953	+109.27001953	-85.10009766	-100.78857422	+6156	+15.97412109	+1.20849609	-5.22509766	+57.19482422	-44.01123047	-84.79248047	+3460
+1458241565.49350000	+16.61572266	+2.34228516	-1.44140625	+54.53613281	-68.02734375	-130.71533203	+5232	+16.17187500	+5.22949219	-1.55566406	+106.04003906	-84.26513672	-97.49267578	+6152	+15.96533203	+1.19531250	-5.22509766	+57.26074219	-43.85742188	-84.85839844	+3476
+1458241565.49770000	+16.62451172	+2.33349609	-1.44580078	+52.22900391	-68.29101563	-128.23242188	+5216	+16.17187500	+5.23388672	-1.56884766	+102.30468750	-83.38623047	-93.71337891	+6148	+15.96093750	+1.18652344	-5.22070313	+57.34863281	-43.74755859	-84.88037109	+3496
+1458241565.50180010	+16.63330078	+2.31152344	-1.45458984	+49.94384766	-68.46679688	-125.90332031	+5208	+16.17187500	+5.23828125	-1.58642578	+99.88769531	-82.44140625	-91.31835938	+6144	+15.95214844	+1.17333984	-5.21630859	+57.39257813	-43.65966797	-84.88037109	+3512
+1458241565.50600000	+16.64648438	+2.28515625	-1.46777344	+47.54882813	-68.62060547	-123.44238281	+5196	+16.18066406	+5.24707031	-1.59960938	+98.10791016	-81.40869141	-89.51660156	+6136	+15.95654297	+1.16455078	-5.21630859	+57.41455078	-43.59375000	-84.85839844	+3528
+1458241565.51020000	+16.65527344	+2.26318359	-1.49414063	+44.91210938	-68.64257813	-120.71777344	+5188	+16.18066406	+5.24707031	-1.63037109	+95.88867188	-80.33203125	-87.31933594	+6132	+15.95654297	+1.16015625	-5.22949219	+57.39257813	-43.52783203	-84.72656250	+3536
+1458241565.51430010	+16.66406250	+2.23242188	-1.52490234	+42.05566406	-68.59863281	-117.83935547	+5184	+16.18066406	+5.25146484	-1.65673828	+94.24072266	-79.23339844	-85.73730469	+6132	+15.96093750	+1.15576172	-5.24267578	+57.32666016	-43.46191406	-84.50683594	+3544
+1458241565.51850010	+16.67285156	+2.19726563	-1.55566406	+39.13330078	-68.57666016	-114.87304688	+5180	+16.18066406	+5.25146484	-1.68750000	+92.90039063	-78.04687500	-84.44091797	+6128	+15.95654297	+1.15576172	-5.26025391	+57.23876953	-43.41796875	-84.24316406	+3548
+1458241565.52270010	+16.67724609	+2.15771484	-1.58642578	+36.10107422	-68.42285156	-111.86279297	+5176	+16.17626953	+5.25146484	-1.72705078	+91.49414063	-76.83837891	-83.07861328	+6128	+15.95654297	+1.15136719	-5.27343750	+57.17285156	-43.37402344	-83.97949219	+3548
+1458241565.52679990	+16.68603516	+2.11816406	-1.62597656	+33.00292969	-68.22509766	-108.78662109	+5176	+16.16748047	+5.25146484	-1.76220703	+90.39550781	-75.60791016	-82.04589844	+6128	+15.95214844	+1.15136719	-5.28662109	+57.08496094	-43.37402344	-83.71582031	+3544
+1458241565.53099990	+16.69921875	+2.08300781	-1.66113281	+29.92675781	-68.00537109	-105.73242188	+5176	+16.16748047	+5.25585938	-1.80175781	+89.47265625	-74.35546875	-81.18896484	+6128	+15.94775391	+1.15136719	-5.29980469	+56.97509766	-43.37402344	-83.45214844	+3540
+1458241565.53520010	+16.70800781	+2.04345703	-1.69628906	+26.85058594	-67.67578125	-102.70019531	+5176	+16.16308594	+5.25146484	-1.84130859	+88.59375000	-73.08105469	-80.44189453	+6132	+15.94775391	+1.15576172	-5.31298828	+56.88720703	-43.41796875	-83.14453125	+3528
+1458241565.53930000	+16.71679688	+2.00830078	-1.74023438	+23.86230469	-67.30224609	-99.75585938	+5176	+16.16308594	+5.26025391	-1.88085938	+87.97851563	-71.78466797	-79.91455078	+6132	+15.95214844	+1.15136719	-5.32617188	+56.79931641	-43.43994141	-82.90283203	+3516
+1458241565.54349990	+16.72119141	+1.97753906	-1.76660156	+21.04980469	-66.92871094	-96.94335938	+5176	+16.16308594	+5.26464844	-1.92480469	+87.36328125	-70.46630859	-79.43115234	+6136	+15.95214844	+1.14697266	-5.34375000	+56.73339844	-43.41796875	-82.68310547	+3500
+1458241565.54769990	+16.72558594	+1.94238281	-1.79736328	+18.28125000	-66.44531250	-94.24072266	+5180	+16.16308594	+5.27343750	-1.96875000	+86.79199219	-69.14794922	-78.90380859	+6140	+15.94775391	+1.13818359	-5.35693359	+56.64550781	-43.39599609	-82.44140625	+3480
+1458241565.55180000	+16.72998047	+1.91162109	-1.82812500	+15.71044922	-65.91796875	-91.71386719	+5180	+16.15429688	+5.28662109	-2.01708984	+86.28662109	-67.82958984	-78.46435547	+6144	+15.95214844	+1.12939453	-5.37011719	+56.57958984	-43.35205078	-82.26562500	+3460
+1458241565.55600000	+16.73437500	+1.88964844	-1.85009766	+13.38134766	-65.41259766	-89.38476563	+5176	+16.15429688	+5.29980469	-2.05224609	+86.02294922	-66.51123047	-78.26660156	+6144	+15.93896484	+1.12060547	-5.38330078	+56.53564453	-43.26416016	-82.06787109	+3440
+1458241565.56020000	+16.73437500	+1.86767578	-1.86767578	+11.16210938	-64.88525391	-87.16552734	+5176	+16.15429688	+5.31298828	-2.08300781	+85.82519531	-65.23681641	-78.15673828	+6144	+15.92578125	+1.10302734	-5.38769531	+56.51367188	-43.17626953	-81.97998047	+3424
+1458241565.56430010	+16.73437500	+1.85009766	-1.88085938	+9.22851563	-64.33593750	-85.20996094	+5176	+16.15429688	+5.33056641	-2.10937500	+85.67138672	-63.96240234	-78.06884766	+6148	+15.91699219	+1.08105469	-5.39208984	+56.53564453	-43.04443359	-82.00195313	+3408
+1458241565.56850000	+16.74316406	+1.83691406	-1.88085938	+7.60253906	-63.87451172	-83.56201172	+5168	+16.16308594	+5.34814453	-2.14013672	+85.51757813	-62.70996094	-78.00292969	+6148	+15.91259766	+1.05908203	-5.39648438	+56.57958984	-42.91259766	-82.04589844	+3396
+1458241565.57259990	+16.74755859	+1.82812500	-1.88085938	+6.04248047	-63.34716797	-81.95800781	+5164	+16.17187500	+5.37890625	-2.17089844	+85.45166016	-61.45751953	-77.91503906	+6148	+15.90380859	+1.03710938	-5.40087891	+56.57958984	-42.73681641	-82.08984375	+3388
+1458241565.57680010	+16.75195313	+1.81933594	-1.87646484	+4.79003906	-62.81982422	-80.63964844	+5160	+16.17187500	+5.40087891	-2.20166016	+85.34179688	-60.20507813	-77.80517578	+6148	+15.90380859	+1.00634766	-5.40527344	+56.57958984	-42.49511719	-82.15576172	+3380
+1458241565.58100010	+16.76074219	+1.81933594	-1.87207031	+3.84521484	-62.33642578	-79.60693359	+5152	+16.18066406	+5.42285156	-2.21923828	+85.29785156	-59.01855469	-77.82714844	+6140	+15.88623047	+0.97558594	-5.40527344	+56.62353516	-42.23144531	-82.24365234	+3376
+1458241565.58509990	+16.76074219	+1.81933594	-1.87207031	+2.96630859	-61.76513672	-78.64013672	+5144	+16.18505859	+5.45361328	-2.24121094	+85.34179688	-57.83203125	-77.78320313	+6136	+15.86865234	+0.93603516	-5.40966797	+56.60156250	-41.85791016	-82.28759766	+3376
+1458241565.58929990	+16.76513672	+1.81054688	-1.86767578	+2.24121094	-61.23779297	-77.89306641	+5136	+16.18945313	+5.47119141	-2.26757813	+85.18798828	-56.68945313	-77.60742188	+6132	+15.85107422	+0.90527344	-5.41845703	+56.55761719	-41.50634766	-82.28759766	+3380
+1458241565.59349990	+16.77832031	+1.80175781	-1.86767578	+1.80175781	-60.68847656	-77.38769531	+5124	+16.19824219	+5.47998047	-2.29394531	+84.92431641	-55.59082031	-77.38769531	+6124	+15.83349609	+0.87451172	-5.41845703	+56.57958984	-41.17675781	-82.35351563	+3384
+1458241565.59760000	+16.78710938	+1.79736328	-1.86767578	+1.40625000	-60.16113281	-76.94824219	+5116	+16.20263672	+5.51074219	-2.32470703	+84.83642578	-54.51416016	-77.16796875	+6116	+15.81591797	+0.83935547	-5.42724609	+56.49169922	-40.75927734	-82.30957031	+3396
+1458241565.60180000	+16.79589844	+1.79296875	-1.86767578	+1.18652344	-59.65576172	-76.66259766	+5108	+16.21582031	+5.51513672	-2.35546875	+84.57275391	-53.45947266	-76.86035156	+6108	+15.79833984	+0.80419922	-5.43603516	+56.40380859	-40.31982422	-82.26562500	+3408
+1458241565.60599990	+16.81347656	+1.78857422	-1.87646484	+1.18652344	-59.08447266	-76.64062500	+5100	+16.22900391	+5.51513672	-2.39941406	+84.17724609	-52.47070313	-76.46484375	+6100	+15.78515625	+0.76464844	-5.43603516	+56.31591797	-39.96826172	-82.28759766	+3416
+1458241565.61010000	+16.83105469	+1.77978516	-1.89843750	+1.20849609	-58.42529297	-76.64062500	+5092	+16.23779297	+5.53271484	-2.44775391	+83.89160156	-51.43798828	-75.98144531	+6092	+15.77636719	+0.73388672	-5.45800781	+56.11816406	-39.46289063	-82.04589844	+3428
+1458241565.61430000	+16.84423828	+1.76220703	-1.92480469	+1.29638672	-57.76611328	-76.77246094	+5084	+16.24218750	+5.52832031	-2.50488281	+83.34228516	-50.44921875	-75.30029297	+6088	+15.75878906	+0.70312500	-5.47998047	+55.89843750	-38.97949219	-81.76025391	+3436
+1458241565.61850000	+16.85742188	+1.74902344	-1.96875000	+1.53808594	-56.99707031	-77.10205078	+5080	+16.24658203	+5.51513672	-2.57519531	+82.66113281	-49.48242188	-74.53125000	+6084	+15.74121094	+0.67236328	-5.48876953	+55.70068359	-38.56201172	-81.54052734	+3440
+1458241565.62260010	+16.87060547	+1.73144531	-2.01269531	+1.82373047	-56.22802734	-77.40966797	+5080	+16.24658203	+5.51513672	-2.64550781	+82.13378906	-48.55957031	-73.76220703	+6080	+15.73242188	+0.66357422	-5.50195313	+55.56884766	-38.34228516	-81.36474609	+3440
+1458241565.62680010	+16.88378906	+1.70947266	-2.06103516	+2.08740234	-55.45898438	-77.80517578	+5080	+16.25097656	+5.48876953	-2.72900391	+81.36474609	-47.63671875	-72.86132813	+6084	+15.71923828	+0.64160156	-5.51953125	+55.37109375	-38.01269531	-81.05712891	+3440
+1458241565.63100000	+16.91015625	+1.68310547	-2.12695313	+2.50488281	-54.58007813	-78.33251953	+5084	+16.25976563	+5.45800781	-2.82568359	+80.44189453	-46.73583984	-71.82861328	+6088	+15.70605469	+0.61962891	-5.53710938	+55.12939453	-37.63916016	-80.74951172	+3440
+1458241565.63509990	+16.93212891	+1.66552734	-2.19726563	+2.90039063	-53.70117188	-78.83789063	+5088	+16.26416016	+5.44042969	-2.93554688	+79.60693359	-45.81298828	-70.72998047	+6092	+15.69287109	+0.58447266	-5.57226563	+54.68994141	-36.97998047	-80.11230469	+3444
+1458241565.63930010	+16.94970703	+1.63476563	-2.26318359	+3.36181641	-52.82226563	-79.43115234	+5092	+16.26855469	+5.40966797	-3.04980469	+78.66210938	-44.91210938	-69.49951172	+6104	+15.67968750	+0.54931641	-5.60302734	+54.29443359	-36.40869141	-79.56298828	+3436
+1458241565.64340000	+16.97167969	+1.60839844	-2.33789063	+3.91113281	-51.92138672	-80.13427734	+5100	+16.27734375	+5.37011719	-3.16406250	+77.67333984	-44.03320313	-68.31298828	+6112	+15.66650391	+0.51855469	-5.62500000	+53.94287109	-35.85937500	-79.05761719	+3424
+1458241565.64759990	+16.98925781	+1.58642578	-2.42138672	+4.50439453	-50.91064453	-80.81542969	+5108	+16.28173828	+5.33935547	-3.28271484	+76.72851563	-43.15429688	-67.10449219	+6116	+15.64892578	+0.47460938	-5.67333984	+53.37158203	-34.91455078	-78.15673828	+3408
+1458241565.65179990	+17.01123047	+1.55566406	-2.50488281	+5.09765625	-49.92187500	-81.51855469	+5116	+16.28613281	+5.29980469	-3.41015625	+75.69580078	-42.25341797	-65.78613281	+6124	+15.63134766	+0.43945313	-5.70849609	+52.97607422	-34.25537109	-77.54150391	+3388
+1458241565.65590000	+17.02880859	+1.52490234	-2.58837891	+5.73486328	-48.91113281	-82.28759766	+5124	+16.29052734	+5.25585938	-3.53320313	+74.59716797	-41.44042969	-64.48974609	+6132	+15.61376953	+0.40869141	-5.72607422	+52.66845703	-33.61816406	-77.01416016	+3360
+1458241565.66010000	+17.04638672	+1.50732422	-2.66308594	+6.43798828	-48.01025391	-82.96875000	+5132	+16.29492188	+5.21191406	-3.65625000	+73.58642578	-40.60546875	-63.21533203	+6140	+15.59619141	+0.37353516	-5.75244141	+52.31689453	-32.95898438	-76.46484375	+3332
+1458241565.66430000	+17.05957031	+1.48535156	-2.72900391	+7.18505859	-47.08740234	-83.73779297	+5136	+16.30371094	+5.16796875	-3.78369141	+72.53173828	-39.79248047	-61.87500000	+6148	+15.58300781	+0.32958984	-5.77441406	+51.98730469	-32.23388672	-75.95947266	+3304
+1458241565.66840000	+17.08154297	+1.46337891	-2.79492188	+7.97607422	-46.20849609	-84.55078125	+5144	+16.31689453	+5.11962891	-3.88916016	+71.47705078	-39.08935547	-60.66650391	+6148	+15.56542969	+0.29003906	-5.78759766	+51.74560547	-31.50878906	-75.54199219	+3272
+1458241565.67260000	+17.10351563	+1.46337891	-2.86083984	+8.87695313	-45.28564453	-85.25390625	+5144	+16.33886719	+5.06689453	-3.99023438	+70.44433594	-38.36425781	-59.50195313	+6148	+15.54785156	+0.25048828	-5.80517578	+51.45996094	-30.73974609	-75.05859375	+3240
+1458241565.67680000	+17.12109375	+1.44140625	-2.92675781	+9.75585938	-44.34082031	-86.02294922	+5148	+16.35644531	+5.02734375	-4.09570313	+69.43359375	-37.68310547	-58.24951172	+6144	+15.53466797	+0.19775391	-5.82275391	+51.17431641	-29.90478516	-74.64111328	+3212
+1458241565.68090010	+17.12988281	+1.41503906	-2.97509766	+10.63476563	-43.46191406	-86.83593750	+5148	+16.37402344	+4.98339844	-4.17480469	+68.42285156	-37.11181641	-57.12890625	+6132	+15.50390625	+0.14501953	-5.83154297	+50.97656250	-29.02587891	-74.26757813	+3180
+1458241565.68510010	+17.13867188	+1.41503906	-3.01464844	+11.68945313	-42.62695313	-87.53906250	+5140	+16.39599609	+4.93505859	-4.24072266	+67.43408203	-36.56250000	-56.05224609	+6116	+15.46875000	+0.09228516	-5.84472656	+50.73486328	-28.08105469	-73.80615234	+3156
+1458241565.68930010	+17.14306641	+1.41064453	-3.05859375	+12.72216797	-41.79199219	-88.24218750	+5136	+16.41357422	+4.88671875	-4.31103516	+66.40136719	-36.03515625	-54.90966797	+6100	+15.43798828	+0.02636719	-5.86669922	+50.47119141	-27.09228516	-73.36669922	+3136
+1458241565.69339990	+17.14746094	+1.40625000	-3.08935547	+13.73291016	-40.95703125	-88.94531250	+5124	+16.43554688	+4.83837891	-4.36376953	+65.32470703	-35.61767578	-53.78906250	+6080	+15.40722656	-0.03515625	-5.86669922	+50.25146484	-26.12548828	-73.01513672	+3120
+1458241565.69759990	+17.15185547	+1.42382813	-3.12011719	+14.94140625	-40.16601563	-89.53857422	+5116	+16.46191406	+4.78564453	-4.39892578	+64.27001953	-35.28808594	-52.75634766	+6056	+15.36767578	-0.09228516	-5.87988281	+50.00976563	-25.13671875	-72.53173828	+3104
+1458241565.70180010	+17.15625000	+1.41503906	-3.15087891	+16.01806641	-39.33105469	-90.15380859	+5104	+16.49267578	+4.73291016	-4.44287109	+63.17138672	-34.95849609	-51.63574219	+6036	+15.32812500	-0.16699219	-5.89306641	+49.74609375	-24.06005859	-72.07031250	+3100
+1458241565.70590000	+17.15625000	+1.39746094	-3.17724609	+17.05078125	-38.51806641	-90.74707031	+5092	+16.52343750	+4.67578125	-4.46923828	+61.98486328	-34.73876953	-50.49316406	+6008	+15.29296875	-0.24609375	-5.88427734	+49.50439453	-23.07128906	-71.74072266	+3096
+1458241565.71009990	+17.15625000	+1.41064453	-3.21240234	+18.28125000	-37.61718750	-91.23046875	+5080	+16.55859375	+4.61425781	-4.49560547	+60.77636719	-34.51904297	-49.37255859	+5976	+15.25341797	-0.30761719	-5.89746094	+49.28466797	-21.97265625	-71.10351563	+3096
+1458241565.71429990	+17.15625000	+1.39746094	-3.25195313	+19.37988281	-36.67236328	-91.64794922	+5064	+16.58935547	+4.54394531	-4.52636719	+59.43603516	-34.29931641	-48.12011719	+5948	+15.20947266	-0.38671875	-5.91943359	+48.97705078	-20.87402344	-70.48828125	+3104
+1458241565.71840000	+17.14746094	+1.37988281	-3.28710938	+20.41259766	-35.72753906	-92.04345703	+5048	+16.61572266	+4.46923828	-4.56152344	+57.89794922	-34.14550781	-46.71386719	+5916	+15.16992188	-0.46582031	-5.91064453	+48.73535156	-19.84130859	-69.96093750	+3116
+1458241565.72260000	+17.13427734	+1.39306641	-3.32666016	+21.66503906	-34.78271484	-92.30712891	+5036	+16.64208984	+4.39453125	-4.57470703	+56.44775391	-34.12353516	-45.43945313	+5880	+15.12158203	-0.53173828	-5.93261719	+48.47167969	-18.69873047	-69.14794922	+3132
+1458241565.72670010	+17.12548828	+1.37548828	-3.37500000	+22.69775391	-33.77197266	-92.50488281	+5028	+16.67285156	+4.29785156	-4.60107422	+54.75585938	-34.07958984	-43.94531250	+5852	+15.06884766	-0.60644531	-5.95458984	+48.18603516	-17.55615234	-68.31298828	+3148
+1458241565.73090000	+17.11669922	+1.34912109	-3.43212891	+23.68652344	-32.73925781	-92.65869141	+5020	+16.71240234	+4.20117188	-4.64062500	+52.82226563	-34.10156250	-42.25341797	+5824	+15.03369141	-0.68554688	-5.94140625	+47.90039063	-16.58935547	-67.67578125	+3164
+1458241565.73510000	+17.10351563	+1.35351563	-3.49804688	+24.85107422	-31.61865234	-92.63671875	+5016	+16.75195313	+4.10449219	-4.65820313	+50.95458984	-34.29931641	-40.69335938	+5784	+14.99853516	-0.74707031	-5.95898438	+47.70263672	-15.53466797	-66.70898438	+3176
+1458241565.73920010	+17.09472656	+1.31396484	-3.57275391	+25.81787109	-30.43212891	-92.57080078	+5012	+16.79150391	+3.99023438	-4.68457031	+48.86718750	-34.45312500	-38.91357422	+5756	+14.95458984	-0.81298828	-5.97216797	+47.46093750	-14.45800781	-65.72021484	+3192
+1458241565.74340010	+17.08154297	+1.27001953	-3.65185547	+26.71875000	-29.26757813	-92.48291016	+5012	+16.83984375	+3.86718750	-4.73291016	+46.45019531	-34.60693359	-36.84814453	+5724	+14.92382813	-0.88330078	-5.95458984	+47.26318359	-13.55712891	-64.95117188	+3204
+1458241565.74760010	+17.06396484	+1.25244141	-3.74414063	+27.79541016	-28.01513672	-92.21923828	+5008	+16.87939453	+3.73095703	-4.74169922	+43.98925781	-35.04638672	-35.00244141	+5684	+14.89306641	-0.94042969	-5.96777344	+47.15332031	-12.52441406	-63.80859375	+3212
+1458241565.75169990	+17.04638672	+1.21289063	-3.84082031	+28.74023438	-26.76269531	-91.86767578	+5004	+16.92333984	+3.58593750	-4.75927734	+41.33056641	-35.41992188	-32.93701172	+5648	+14.85791016	-0.99755859	-5.98095703	+46.99951172	-11.51367188	-62.66601563	+3216
+1458241565.75589990	+17.02001953	+1.17333984	-3.93750000	+29.59716797	-25.51025391	-91.42822266	+5000	+16.95849609	+3.43652344	-4.79443359	+38.36425781	-35.72753906	-30.58593750	+5612	+14.83154297	-1.05908203	-5.95898438	+46.86767578	-10.65673828	-61.69921875	+3220
+1458241565.76009990	+16.99365234	+1.14697266	-4.04296875	+30.54199219	-24.23583984	-90.85693359	+4992	+16.98486328	+3.28271484	-4.80322266	+35.44189453	-36.16699219	-28.30078125	+5568	+14.80078125	-1.10742188	-5.95458984	+46.82373047	-9.73388672	-60.51269531	+3212
+1458241565.76420000	+16.96728516	+1.09863281	-4.15283203	+31.35498047	-22.93945313	-90.24169922	+4988	+16.99804688	+3.12451172	-4.81640625	+32.36572266	-36.51855469	-25.88378906	+5532	+14.76562500	-1.16455078	-5.95019531	+46.73583984	-8.81103516	-59.37011719	+3204
+1458241565.76840000	+16.94091797	+1.04150391	-4.24951172	+32.10205078	-21.75292969	-89.60449219	+4980	+17.01562500	+2.96191406	-4.83398438	+29.13574219	-36.84814453	-23.29101563	+5492	+14.74365234	-1.22607422	-5.91943359	+46.69189453	-8.02001953	-58.40332031	+3196
+1458241565.77259990	+16.91455078	+0.98437500	-4.34619141	+32.87109375	-20.58837891	-88.92333984	+4972	+17.02001953	+2.77294922	-4.82519531	+25.72998047	-37.22167969	-20.87402344	+5448	+14.71728516	-1.27001953	-5.89746094	+46.75781250	-7.22900391	-57.23876953	+3180
+1458241565.77670000	+16.88378906	+0.95361328	-4.44287109	+33.68408203	-19.46777344	-88.17626953	+4960	+17.01562500	+2.58398438	-4.82080078	+22.36816406	-37.46337891	-18.47900391	+5404	+14.69091797	-1.33154297	-5.87988281	+46.75781250	-6.37207031	-56.16210938	+3164
+1458241565.78090000	+16.84863281	+0.91406250	-4.51757813	+34.43115234	-18.50097656	-87.40722656	+4944	+16.99365234	+2.40820313	-4.80322266	+19.11621094	-37.66113281	-16.12792969	+5364	+14.66455078	-1.39746094	-5.84472656	+46.77978516	-5.58105469	-55.12939453	+3148
+1458241565.78510000	+16.81347656	+0.85693359	-4.59667969	+35.00244141	-17.42431641	-86.61621094	+4928	+16.95849609	+2.24560547	-4.81640625	+15.97412109	-37.41943359	-13.71093750	+5324	+14.62939453	-1.45019531	-5.82275391	+46.86767578	-4.79003906	-54.03076172	+3128
+1458241565.78920010	+16.77832031	+0.81738281	-4.67578125	+35.59570313	-16.39160156	-85.75927734	+4908	+16.90576172	+2.06982422	-4.83837891	+13.00781250	-37.04589844	-11.51367188	+5288	+14.58984375	-1.52050781	-5.80078125	+46.88964844	-3.97705078	-52.93212891	+3112
+1458241565.79340000	+16.74316406	+0.77343750	-4.72851563	+36.12304688	-15.55664063	-84.92431641	+4884	+16.85302734	+1.91601563	-4.80761719	+10.43701172	-36.87011719	-9.62402344	+5248	+14.55029297	-1.58642578	-5.77001953	+46.91162109	-3.20800781	-51.92138672	+3096
+1458241565.79749990	+16.70361328	+0.70751953	-4.77246094	+36.45263672	-14.69970703	-84.15527344	+4860	+16.79589844	+1.77978516	-4.81201172	+8.06396484	-36.27685547	-7.71240234	+5208	+14.50195313	-1.64794922	-5.74365234	+47.04345703	-2.50488281	-50.86669922	+3076
+1458241565.80170010	+16.67285156	+0.66357422	-4.81201172	+36.87011719	-13.90869141	-83.38623047	+4832	+16.73876953	+1.63476563	-4.81640625	+5.93261719	-35.66162109	-6.15234375	+5164	+14.45800781	-1.73144531	-5.72167969	+47.04345703	-1.69189453	-49.87792969	+3064
+1458241565.80590010	+16.63769531	+0.61962891	-4.82080078	+37.26562500	-13.29345703	-82.68310547	+4792	+16.68164063	+1.51171875	-4.76806641	+4.24072266	-35.33203125	-4.87792969	+5124	+14.40966797	-1.81933594	-5.69531250	+47.06542969	-0.92285156	-48.93310547	+3052
+1458241565.80999990	+16.60253906	+0.54931641	-4.83398438	+37.39746094	-12.54638672	-81.97998047	+4760	+16.62451172	+1.41943359	-4.76367188	+2.83447266	-34.47509766	-3.58154297	+5080	+14.35693359	-1.89843750	-5.67333984	+47.15332031	-0.17578125	-47.92236328	+3044
+1458241565.81419990	+16.56738281	+0.50537109	-4.84277344	+37.68310547	-11.84326172	-81.27685547	+4716	+16.57177734	+1.30517578	-4.76806641	+1.58203125	-33.61816406	-2.59277344	+5032	+14.29980469	-1.98632813	-5.66015625	+47.19726563	+0.61523438	-46.91162109	+3036
+1458241565.81839990	+16.52783203	+0.46142578	-4.83837891	+37.90283203	-11.27197266	-80.57373047	+4672	+16.52343750	+1.21289063	-4.71972656	+0.74707031	-33.09082031	-1.88964844	+4988	+14.24267578	-2.07861328	-5.64257813	+47.21923828	+1.36230469	-45.94482422	+3036
+1458241565.82250000	+16.48828125	+0.39990234	-4.83837891	+37.94677734	-10.61279297	-79.87060547	+4636	+16.47509766	+1.17333984	-4.71093750	+0.37353516	-32.08007813	-1.05468750	+4936	+14.18115234	-2.16210938	-5.62500000	+47.30712891	+2.06542969	-44.95605469	+3032
+1458241565.82670000	+16.44873047	+0.33398438	-4.83837891	+37.96875000	-9.93164063	-79.21142578	+4604	+16.41796875	+1.09863281	-4.70654297	+0.00000000	-31.11328125	-0.46142578	+4896	+14.11523438	-2.25439453	-5.61621094	+47.37304688	+2.79052734	-43.94531250	+3036
+1458241565.83090000	+16.41796875	+0.26806641	-4.82519531	+37.99072266	-9.36035156	-78.57421875	+4572	+16.37402344	+1.03271484	-4.66699219	-0.15380859	-30.36621094	-0.02197266	+4856	+14.05810547	-2.34228516	-5.59423828	+47.41699219	+3.42773438	-43.06640625	+3040
+1458241565.83500000	+16.38281250	+0.20214844	-4.80761719	+38.01269531	-8.83300781	-77.98095703	+4544	+16.33447266	+0.97119141	-4.64062500	-0.21972656	-29.50927734	+0.41748047	+4816	+13.99658203	-2.42578125	-5.57226563	+47.54882813	+3.99902344	-42.12158203	+3044
+1458241565.83920000	+16.34765625	+0.14062500	-4.79003906	+38.03466797	-8.32763672	-77.38769531	+4520	+16.29931641	+0.90087891	-4.61425781	-0.28564453	-28.67431641	+0.74707031	+4784	+13.93945313	-2.51367188	-5.55468750	+47.63671875	+4.59228516	-41.19873047	+3052
+1458241565.84340000	+16.31250000	+0.07910156	-4.77246094	+38.07861328	-7.84423828	-76.81640625	+4500	+16.26855469	+0.83496094	-4.58349609	-0.26367188	-27.90527344	+0.98876953	+4752	+13.89111328	-2.60595703	-5.52392578	+47.70263672	+5.09765625	-40.40771484	+3060
+1458241565.84750010	+16.27734375	+0.02197266	-4.75488281	+38.12255859	-7.31689453	-76.20117188	+4476	+16.22900391	+0.79541016	-4.56591797	-0.02197266	-26.98242188	+1.31835938	+4716	+13.83837891	-2.68945313	-5.48876953	+47.83447266	+5.53710938	-39.57275391	+3068
+1458241565.85170010	+16.24218750	-0.05273438	-4.74609375	+38.07861328	-6.81152344	-75.58593750	+4460	+16.18945313	+0.72509766	-4.55273438	+0.08789063	-26.08154297	+1.60400391	+4688	+13.78564453	-2.76416016	-5.45800781	+48.01025391	+5.93261719	-38.73779297	+3076
+1458241565.85590000	+16.21142578	-0.13183594	-4.73291016	+38.03466797	-6.30615234	-74.99267578	+4440	+16.15429688	+0.65478516	-4.53955078	+0.19775391	-25.20263672	+1.86767578	+4660	+13.75048828	-2.83447266	-5.40966797	+48.16406250	+6.21826172	-38.03466797	+3084
+1458241565.85999990	+16.17626953	-0.19335938	-4.71533203	+38.10058594	-5.91064453	-74.39941406	+4420	+16.11035156	+0.58886719	-4.52197266	+0.30761719	-24.38964844	+2.15332031	+4632	+13.70654297	-2.90039063	-5.36132813	+48.36181641	+6.45996094	-37.33154297	+3092
+1458241565.86420010	+16.14111328	-0.26806641	-4.69775391	+38.10058594	-5.53710938	-73.82812500	+4404	+16.07080078	+0.50976563	-4.50000000	+0.35156250	-23.59863281	+2.41699219	+4604	+13.66699219	-2.96191406	-5.30859375	+48.58154297	+6.65771484	-36.62841797	+3096
+1458241565.86840010	+16.11035156	-0.34716797	-4.68017578	+38.10058594	-5.18554688	-73.30078125	+4388	+16.03564453	+0.43066406	-4.48681641	+0.37353516	-22.85156250	+2.68066406	+4576	+13.64501953	-3.02783203	-5.23828125	+48.77929688	+6.74560547	-36.10107422	+3104
+1458241565.87249990	+16.08398438	-0.40869141	-4.65820313	+38.18847656	-4.89990234	-72.72949219	+4368	+16.00048828	+0.36035156	-4.46923828	+0.43945313	-22.10449219	+2.98828125	+4548	+13.61425781	-3.08496094	-5.16796875	+48.99902344	+6.78955078	-35.59570313	+3108
+1458241565.87669990	+16.05322266	-0.48779297	-4.63623047	+38.21044922	-4.59228516	-72.18017578	+4344	+15.96093750	+0.28564453	-4.45166016	+0.48339844	-21.40136719	+3.27392578	+4520	+13.59228516	-3.14208984	-5.09765625	+49.26269531	+6.83349609	-35.06835938	+3112
+1458241565.88080000	+16.02246094	-0.56250000	-4.61425781	+38.23242188	-4.32861328	-71.63085938	+4324	+15.92578125	+0.20654297	-4.42968750	+0.50537109	-20.72021484	+3.60351563	+4492	+13.57470703	-3.19482422	-5.01416016	+49.48242188	+6.83349609	-34.65087891	+3116
+1458241565.88500000	+15.98730469	-0.62841797	-4.59228516	+38.32031250	-4.06494141	-71.05957031	+4296	+15.88623047	+0.13623047	-4.41210938	+0.54931641	-20.03906250	+3.93310547	+4460	+13.54833984	-3.24755859	-4.93505859	+49.74609375	+6.81152344	-34.18945313	+3116
+1458241565.88920000	+15.95214844	-0.70312500	-4.57031250	+38.36425781	-3.82324219	-70.51025391	+4272	+15.84228516	+0.05712891	-4.39013672	+0.54931641	-19.40185547	+4.24072266	+4432	+13.52636719	-3.30029297	-4.86035156	+50.03173828	+6.78955078	-33.75000000	+3116
+1458241565.89330010	+15.92138672	-0.77343750	-4.53515625	+38.40820313	-3.66943359	-69.98291016	+4244	+15.80273438	-0.01757813	-4.36376953	+0.54931641	-18.83056641	+4.57031250	+4408	+13.50878906	-3.34863281	-4.77685547	+50.27343750	+6.72363281	-33.39843750	+3112
+1458241565.89750000	+15.88623047	-0.83496094	-4.50000000	+38.51806641	-3.55957031	-69.47753906	+4216	+15.76318359	-0.08349609	-4.32861328	+0.59326172	-18.32519531	+4.92187500	+4380	+13.48242188	-3.39697266	-4.69775391	+50.55908203	+6.65771484	-33.00292969	+3108
+1458241565.90170000	+15.85107422	-0.90527344	-4.46044922	+38.62792969	-3.44970703	-68.99414063	+4192	+15.72802734	-0.15820313	-4.28906250	+0.63720703	-17.84179688	+5.22949219	+4352	+13.46044922	-3.45849609	-4.61865234	+50.75683594	+6.65771484	-32.62939453	+3108
+1458241565.90580010	+15.82031250	-0.97119141	-4.41210938	+38.71582031	-3.38378906	-68.53271484	+4164	+15.69287109	-0.22851563	-4.24072266	+0.70312500	-17.46826172	+5.53710938	+4328	+13.43847656	-3.52001953	-4.54394531	+50.97656250	+6.63574219	-32.29980469	+3108
+1458241565.91000010	+15.78076172	-1.03271484	-4.36816406	+38.84765625	-3.31787109	-68.04931641	+4140	+15.65771484	-0.29003906	-4.18798828	+0.81298828	-17.07275391	+5.86669922	+4304	+13.40771484	-3.58154297	-4.46923828	+51.19628906	+6.61376953	-31.92626953	+3104
+1458241565.91420010	+15.74560547	-1.09423828	-4.32421875	+38.97949219	-3.22998047	-67.58789063	+4112	+15.62255859	-0.35156250	-4.13964844	+0.92285156	-16.69921875	+6.17431641	+4284	+13.37695313	-3.65185547	-4.39892578	+51.37207031	+6.63574219	-31.55273438	+3104
+1458241565.91829990	+15.70605469	-1.15576172	-4.27148438	+39.08935547	-3.18603516	-67.17041016	+4088	+15.58740234	-0.41308594	-4.08251953	+1.03271484	-16.39160156	+6.48193359	+4264	+13.34179688	-3.72216797	-4.34179688	+51.54785156	+6.65771484	-31.15722656	+3100
+1458241565.92249990	+15.66210938	-1.21289063	-4.21435547	+39.28710938	-3.18603516	-66.75292969	+4068	+15.54785156	-0.47021484	-4.01660156	+1.14257813	-16.12792969	+6.76757813	+4248	+13.29785156	-3.79248047	-4.28466797	+51.70166016	+6.72363281	-30.71777344	+3100
+1458241565.92670010	+15.61816406	-1.27001953	-4.15722656	+39.44091797	-3.18603516	-66.35742188	+4052	+15.50830078	-0.53173828	-3.95068359	+1.27441406	-15.86425781	+7.03125000	+4232	+13.25390625	-3.87158203	-4.23632813	+51.81152344	+6.81152344	-30.27832031	+3100
+1458241565.93080000	+15.57861328	-1.32714844	-4.09130859	+39.59472656	-3.22998047	-66.00585938	+4040	+15.47314453	-0.58886719	-3.88037109	+1.40625000	-15.71044922	+7.29492188	+4220	+13.21435547	-3.95068359	-4.18798828	+51.89941406	+6.87744141	-29.86083984	+3100
+1458241565.93499990	+15.53466797	-1.37988281	-4.02539063	+39.79248047	-3.29589844	-65.67626953	+4028	+15.43798828	-0.63720703	-3.80566406	+1.58203125	-15.55664063	+7.55859375	+4208	+13.16601563	-4.03417969	-4.14404297	+52.00927734	+6.94335938	-29.42138672	+3100
+1458241565.93919990	+15.49511719	-1.43701172	-3.95947266	+39.96826172	-3.33984375	-65.36865234	+4020	+15.40722656	-0.69433594	-3.73095703	+1.75781250	-15.40283203	+7.77832031	+4200	+13.11767578	-4.12207031	-4.10009766	+52.05322266	+7.05322266	-29.00390625	+3104
+1458241565.94330000	+15.45117188	-1.49414063	-3.88916016	+40.12207031	-3.38378906	-65.10498047	+4020	+15.37207031	-0.75146484	-3.65185547	+1.91162109	-15.29296875	+7.97607422	+4192	+13.07373047	-4.20996094	-4.05615234	+52.09716797	+7.11914063	-28.58642578	+3108
+1458241565.94750000	+15.40722656	-1.54248047	-3.82763672	+40.34179688	-3.40576172	-64.77539063	+4016	+15.33251953	-0.80419922	-3.58154297	+2.06542969	-15.11718750	+8.19580078	+4188	+13.02099609	-4.29785156	-4.01660156	+52.16308594	+7.20703125	-28.14697266	+3116
+1458241565.95160010	+15.36328125	-1.60400391	-3.77050781	+40.47363281	-3.42773438	-64.44580078	+4020	+15.29296875	-0.86132813	-3.51562500	+2.19726563	-14.94140625	+8.39355469	+4184	+12.97265625	-4.38134766	-3.97705078	+52.22900391	+7.25097656	-27.72949219	+3120
+1458241565.95580010	+15.31933594	-1.66113281	-3.70458984	+40.62744141	-3.47167969	-64.18212891	+4024	+15.25341797	-0.91406250	-3.44531250	+2.35107422	-14.78759766	+8.56933594	+4180	+12.92431641	-4.46484375	-3.93310547	+52.29492188	+7.29492188	-27.33398438	+3124
+1458241565.96000000	+15.27539063	-1.71386719	-3.63867188	+40.82519531	-3.53759766	-63.89648438	+4032	+15.21386719	-0.96679688	-3.37939453	+2.50488281	-14.63378906	+8.76708984	+4176	+12.87597656	-4.54394531	-3.88916016	+52.38281250	+7.31689453	-26.93847656	+3132
+1458241565.96409990	+15.23144531	-1.77539063	-3.57714844	+40.97900391	-3.60351563	-63.63281250	+4040	+15.17431641	-1.02832031	-3.31787109	+2.61474609	-14.47998047	+8.94287109	+4176	+12.82763672	-4.61865234	-3.84960938	+52.49267578	+7.33886719	-26.54296875	+3136
+1458241565.96830010	+15.19628906	-1.83691406	-3.51123047	+41.11083984	-3.66943359	-63.39111328	+4048	+15.13916016	-1.09423828	-3.25195313	+2.70263672	-14.34814453	+9.11865234	+4176	+12.78808594	-4.69775391	-3.79248047	+52.58056641	+7.29492188	-26.27929688	+3148
+1458241565.97250010	+15.15673828	-1.88964844	-3.45849609	+41.28662109	-3.71337891	-63.10546875	+4056	+15.09960938	-1.14697266	-3.19921875	+2.85644531	-14.15039063	+9.31640625	+4172	+12.74853516	-4.77246094	-3.73535156	+52.71240234	+7.22900391	-26.03759766	+3156
+1458241565.97659990	+15.11718750	-1.95556641	-3.40136719	+41.39648438	-3.73535156	-62.81982422	+4064	+15.05566406	-1.21289063	-3.14648438	+2.96630859	-13.93066406	+9.49218750	+4168	+12.71337891	-4.83398438	-3.67382813	+52.88818359	+7.16308594	-25.77392578	+3164
+1458241565.98079990	+15.07763672	-2.02148438	-3.34863281	+41.50634766	-3.77929688	-62.53417969	+4076	+15.01611328	-1.27441406	-3.09814453	+3.05419922	-13.71093750	+9.68994141	+4164	+12.67822266	-4.89990234	-3.60791016	+53.04199219	+7.05322266	-25.57617188	+3172
+1458241565.98499990	+15.03808594	-2.07861328	-3.30029297	+41.63818359	-3.80126953	-62.20458984	+4080	+14.97216797	-1.33154297	-3.05419922	+3.18603516	-13.44726563	+9.90966797	+4160	+12.64746094	-4.96582031	-3.53759766	+53.23974609	+6.94335938	-25.40039063	+3176
+1458241565.98910000	+14.99853516	-2.14453125	-3.25195313	+41.72607422	-3.82324219	-61.87500000	+4084	+14.92822266	-1.40185547	-3.01025391	+3.25195313	-13.18359375	+10.10742188	+4152	+12.61669922	-5.01416016	-3.47167969	+53.50341797	+6.81152344	-25.20263672	+3180
+1458241565.99330000	+14.96337891	-2.21044922	-3.20361328	+41.81396484	-3.86718750	-61.56738281	+4084	+14.88427734	-1.46777344	-2.96630859	+3.29589844	-12.96386719	+10.32714844	+4148	+12.59033203	-5.06250000	-3.39697266	+53.76708984	+6.65771484	-25.09277344	+3188
+1458241565.99749990	+14.92382813	-2.27197266	-3.15527344	+41.92382813	-3.93310547	-61.28173828	+4080	+14.84033203	-1.52490234	-2.92236328	+3.42773438	-12.72216797	+10.59082031	+4136	+12.56396484	-5.11523438	-3.31787109	+54.03076172	+6.50390625	-25.00488281	+3192
+1458241566.00160000	+14.88427734	-2.33789063	-3.10693359	+42.01171875	-3.97705078	-60.99609375	+4076	+14.79638672	-1.59521484	-2.88281250	+3.51562500	-12.50244141	+10.78857422	+4128	+12.53759766	-5.16357422	-3.23876953	+54.29443359	+6.37207031	-24.91699219	+3192
+1458241566.00580000	+14.84912109	-2.40380859	-3.05859375	+42.09960938	-4.04296875	-60.73242188	+4072	+14.75683594	-1.66113281	-2.83447266	+3.58154297	-12.32666016	+11.00830078	+4116	+12.51123047	-5.21191406	-3.15966797	+54.55810547	+6.21826172	-24.87304688	+3196
+1458241566.01000000	+14.80957031	-2.46533203	-3.01464844	+42.16552734	-4.06494141	-60.42480469	+4060	+14.71289063	-1.72705078	-2.79492188	+3.69140625	-12.08496094	+11.22802734	+4104	+12.48486328	-5.26025391	-3.08056641	+54.79980469	+6.06445313	-24.82910156	+3200
+1458241566.01410010	+14.77441406	-2.52685547	-2.97070313	+42.23144531	-4.08691406	-60.11718750	+4048	+14.66894531	-1.78857422	-2.75097656	+3.80126953	-11.86523438	+11.44775391	+4092	+12.45410156	-5.31298828	-3.00146484	+55.04150391	+5.93261719	-24.76318359	+3200
+1458241566.01830010	+14.73046875	-2.58837891	-2.92675781	+42.29736328	-4.10888672	-59.83154297	+4032	+14.62060547	-1.84570313	-2.70703125	+3.91113281	-11.66748047	+11.66748047	+4076	+12.42773438	-5.36132813	-2.93115234	+55.30517578	+5.80078125	-24.65332031	+3196
+1458241566.02250000	+14.68652344	-2.64990234	-2.87841797	+42.36328125	-4.15283203	-59.58984375	+4016	+14.57226563	-1.90283203	-2.65869141	+4.02099609	-11.51367188	+11.88720703	+4064	+12.38818359	-5.40966797	-2.86523438	+55.52490234	+5.69091797	-24.56542969	+3196
+1458241566.02659990	+14.64697266	-2.71142578	-2.83007813	+42.45117188	-4.19677734	-59.37011719	+4000	+14.52832031	-1.96435547	-2.61035156	+4.10888672	-11.35986328	+12.06298828	+4048	+12.35302734	-5.46240234	-2.79931641	+55.72265625	+5.58105469	-24.45556641	+3192
+1458241566.03080010	+14.60302734	-2.76855469	-2.78173828	+42.51708984	-4.24072266	-59.15039063	+3984	+14.48437500	-2.02587891	-2.55761719	+4.19677734	-11.25000000	+12.23876953	+4036	+12.31347656	-5.51953125	-2.74218750	+55.92041016	+5.47119141	-24.32373047	+3188
+1458241566.03490000	+14.55468750	-2.82128906	-2.72900391	+42.60498047	-4.30664063	-58.97460938	+3968	+14.43603516	-2.08300781	-2.50488281	+4.30664063	-11.16210938	+12.41455078	+4024	+12.26953125	-5.57666016	-2.68505859	+56.07421875	+5.38330078	-24.21386719	+3184
+1458241566.03909990	+14.51074219	-2.88281250	-2.67626953	+42.64892578	-4.32861328	-58.82080078	+3952	+14.39648438	-2.14013672	-2.45214844	+4.43847656	-11.07421875	+12.52441406	+4008	+12.22558594	-5.64697266	-2.62792969	+56.14013672	+5.33935547	-24.10400391	+3184
+1458241566.04329990	+14.45800781	-2.93554688	-2.62792969	+42.71484375	-4.35058594	-58.66699219	+3936	+14.34814453	-2.19287109	-2.39941406	+4.54833984	-10.98632813	+12.65625000	+3996	+12.17285156	-5.71728516	-2.58398438	+56.20605469	+5.27343750	-23.88427734	+3180
+1458241566.04740000	+14.40527344	-2.98828125	-2.57958984	+42.78076172	-4.35058594	-58.51318359	+3924	+14.29980469	-2.24560547	-2.34228516	+4.68017578	-10.92041016	+12.76611328	+3988	+12.11572266	-5.78759766	-2.54882813	+56.25000000	+5.22949219	-23.68652344	+3176
+1458241566.05160000	+14.35693359	-3.04541016	-2.53125000	+42.82470703	-4.35058594	-58.38134766	+3912	+14.25146484	-2.29833984	-2.28955078	+4.79003906	-10.83251953	+12.85400391	+3976	+12.05859375	-5.86230469	-2.50927734	+56.27197266	+5.20751953	-23.46679688	+3172
+1458241566.05580000	+14.29980469	-3.09814453	-2.48291016	+42.86865234	-4.32861328	-58.24951172	+3904	+14.20312500	-2.35107422	-2.23681641	+4.87792969	-10.76660156	+12.94189453	+3968	+11.99707031	-5.93261719	-2.47851563	+56.29394531	+5.16357422	-23.20312500	+3168
+1458241566.05990000	+14.24707031	-3.15087891	-2.43017578	+42.93457031	-4.35058594	-58.18359375	+3896	+14.15039063	-2.39941406	-2.18408203	+5.00976563	-10.72265625	+13.02978516	+3960	+11.93554688	-6.00732422	-2.44775391	+56.31591797	+5.11962891	-22.96142578	+3164
+1458241566.06410000	+14.18994141	-3.20361328	-2.38183594	+42.95654297	-4.32861328	-58.09570313	+3892	+14.10205078	-2.45654297	-2.13134766	+5.07568359	-10.65673828	+13.07373047	+3956	+11.86962891	-6.08203125	-2.42138672	+56.29394531	+5.09765625	-22.71972656	+3160
+1458241566.06830000	+14.13281250	-3.26074219	-2.33349609	+42.97851563	-4.32861328	-58.02978516	+3892	+14.05371094	-2.51367188	-2.07861328	+5.16357422	-10.61279297	+13.11767578	+3952	+11.80810547	-6.15673828	-2.39062500	+56.27197266	+5.07568359	-22.50000000	+3156
+1458241566.07240010	+14.08007813	-3.30908203	-2.28515625	+43.02246094	-4.28466797	-57.94189453	+3888	+14.00537109	-2.56201172	-2.03027344	+5.27343750	-10.54687500	+13.20556641	+3944	+11.74218750	-6.22705078	-2.35986328	+56.27197266	+5.03173828	-22.28027344	+3156
+1458241566.07660010	+14.02294922	-3.36621094	-2.24560547	+43.04443359	-4.24072266	-57.85400391	+3888	+13.95263672	-2.61474609	-1.98193359	+5.36132813	-10.45898438	+13.24951172	+3940	+11.67626953	-6.30175781	-2.32910156	+56.27197266	+5.00976563	-22.08251953	+3152
+1458241566.08080010	+13.96142578	-3.41894531	-2.20605469	+43.06640625	-4.15283203	-57.74414063	+3888	+13.89990234	-2.66748047	-1.94238281	+5.42724609	-10.37109375	+13.31542969	+3936	+11.61474609	-6.37207031	-2.29833984	+56.25000000	+4.98779297	-21.86279297	+3148
+1458241566.08489990	+13.90429688	-3.46728516	-2.17089844	+43.08837891	-4.08691406	-57.63427734	+3888	+13.84716797	-2.71142578	-1.90283203	+5.53710938	-10.26123047	+13.40332031	+3932	+11.54882813	-6.43798828	-2.26318359	+56.27197266	+4.96582031	-21.68701172	+3144
+1458241566.08909990	+13.84716797	-3.52001953	-2.13574219	+43.11035156	-4.02099609	-57.52441406	+3892	+13.79003906	-2.76855469	-1.86328125	+5.58105469	-10.15136719	+13.46923828	+3924	+11.48730469	-6.49511719	-2.23242188	+56.35986328	+4.92187500	-21.48925781	+3140
+1458241566.09330010	+13.79443359	-3.57275391	-2.10058594	+43.11035156	-3.95507813	-57.43652344	+3892	+13.73730469	-2.82568359	-1.82812500	+5.62500000	-10.04150391	+13.57910156	+3920	+11.43457031	-6.55224609	-2.19287109	+56.46972656	+4.85595703	-21.37939453	+3136
+1458241566.09740000	+13.73730469	-3.62109375	-2.06542969	+43.15429688	-3.91113281	-57.32666016	+3888	+13.68457031	-2.87402344	-1.79296875	+5.71289063	-9.93164063	+13.66699219	+3912	+11.37744141	-6.60058594	-2.14453125	+56.57958984	+4.81201172	-21.31347656	+3132
+1458241566.10159990	+13.68017578	-3.67382813	-2.03466797	+43.15429688	-3.84521484	-57.21679688	+3884	+13.62744141	-2.92675781	-1.75781250	+5.75683594	-9.82177734	+13.75488281	+3900	+11.32910156	-6.64892578	-2.10058594	+56.73339844	+4.76806641	-21.26953125	+3124
+1458241566.10570000	+13.62744141	-3.72656250	-2.00830078	+43.15429688	-3.75732422	-57.10693359	+3880	+13.57470703	-2.97949219	-1.73144531	+5.77880859	-9.68994141	+13.86474609	+3892	+11.27636719	-6.69726563	-2.05224609	+56.86523438	+4.72412109	-21.24755859	+3120
+1458241566.10990000	+13.57470703	-3.77490234	-1.97753906	+43.17626953	-3.69140625	-56.99707031	+3868	+13.51757813	-3.02783203	-1.70068359	+5.86669922	-9.58007813	+13.97460938	+3876	+11.22802734	-6.74121094	-1.99511719	+57.01904297	+4.68017578	-21.26953125	+3112
+1458241566.11410000	+13.52197266	-3.82324219	-1.95117188	+43.19824219	-3.62548828	-56.88720703	+3856	+13.46484375	-3.08056641	-1.67431641	+5.91064453	-9.47021484	+14.10644531	+3864	+11.18408203	-6.78076172	-1.94238281	+57.23876953	+4.63623047	-21.31347656	+3104
+1458241566.11820010	+13.46923828	-3.87158203	-1.93359375	+43.19824219	-3.55957031	-56.73339844	+3844	+13.40771484	-3.12890625	-1.65673828	+5.93261719	-9.29443359	+14.23828125	+3844	+11.14013672	-6.82031250	-1.89404297	+57.45849609	+4.57031250	-21.33544922	+3096
+1458241566.12240000	+13.41650391	-3.91552734	-1.90722656	+43.24218750	-3.51562500	-56.64550781	+3824	+13.35058594	-3.17285156	-1.63037109	+5.99853516	-9.22851563	+14.32617188	+3828	+11.09619141	-6.85546875	-1.84130859	+57.63427734	+4.52636719	-21.40136719	+3084
+1458241566.12660000	+13.36376953	-3.96386719	-1.88085938	+43.24218750	-3.49365234	-56.57958984	+3804	+13.29345703	-3.22558594	-1.60400391	+6.04248047	-9.16259766	+14.43603516	+3808	+11.05224609	-6.89062500	-1.78857422	+57.85400391	+4.48242188	-21.48925781	+3076
+1458241566.13070010	+13.31542969	-4.01220703	-1.86328125	+43.24218750	-3.47167969	-56.49169922	+3784	+13.23632813	-3.27392578	-1.58642578	+6.06445313	-9.05273438	+14.54589844	+3788	+11.01269531	-6.92578125	-1.74462891	+58.07373047	+4.41650391	-21.53320313	+3060
+1458241566.13490010	+13.26269531	-4.06054688	-1.83251953	+43.26416016	-3.47167969	-56.46972656	+3760	+13.17919922	-3.31787109	-1.56005859	+6.13037109	-9.05273438	+14.61181641	+3764	+10.96435547	-6.96533203	-1.69628906	+58.24951172	+4.37255859	-21.62109375	+3048
+1458241566.13910010	+13.20996094	-4.10449219	-1.80615234	+43.26416016	-3.47167969	-56.46972656	+3736	+13.12646484	-3.36621094	-1.53369141	+6.17431641	-9.03076172	+14.67773438	+3744	+10.92041016	-7.00927734	-1.64355469	+58.40332031	+4.32861328	-21.75292969	+3036
+1458241566.14319990	+13.15722656	-4.15283203	-1.78857422	+43.26416016	-3.44970703	-56.40380859	+3708	+13.06933594	-3.41015625	-1.51611328	+6.19628906	-8.96484375	+14.74365234	+3720	+10.87646484	-7.04882813	-1.60839844	+58.55712891	+4.26269531	-21.79687500	+3020
+1458241566.14739990	+13.10449219	-4.19677734	-1.76220703	+43.28613281	-3.47167969	-56.44775391	+3680	+13.01220703	-3.45410156	-1.49414063	+6.26220703	-8.98681641	+14.76562500	+3696	+10.82373047	-7.09716797	-1.57324219	+58.62304688	+4.21875000	-21.84082031	+3008
+1458241566.15159990	+13.05175781	-4.24072266	-1.73583984	+43.30810547	-3.49365234	-56.49169922	+3652	+12.95947266	-3.49804688	-1.46777344	+6.30615234	-9.03076172	+14.78759766	+3676	+10.77099609	-7.14550781	-1.53808594	+58.71093750	+4.17480469	-21.92871094	+2992
+1458241566.15570000	+12.99462891	-4.28466797	-1.71826172	+43.30810547	-3.49365234	-56.49169922	+3624	+12.90234375	-3.53759766	-1.45019531	+6.37207031	-9.03076172	+14.80957031	+3652	+10.72265625	-7.18945313	-1.52050781	+58.79882813	+4.08691406	-21.90673828	+2972
+1458241566.15990000	+12.94189453	-4.32861328	-1.68750000	+43.35205078	-3.55957031	-56.57958984	+3600	+12.84960938	-3.57714844	-1.42382813	+6.43798828	-9.11865234	+14.78759766	+3632	+10.66113281	-7.24218750	-1.50292969	+58.79882813	+4.02099609	-21.90673828	+2956
+1458241566.16409990	+12.88476563	-4.37255859	-1.66113281	+43.35205078	-3.60351563	-56.68945313	+3576	+12.79248047	-3.62109375	-1.39746094	+6.48193359	-9.22851563	+14.74365234	+3612	+10.59960938	-7.29931641	-1.48095703	+58.77685547	+3.95507813	-21.92871094	+2940
+1458241566.16820000	+12.82763672	-4.41650391	-1.63916016	+43.35205078	-3.64746094	-56.77734375	+3556	+12.73974609	-3.66064453	-1.37109375	+6.52587891	-9.29443359	+14.72167969	+3588	+10.53808594	-7.35644531	-1.46777344	+58.75488281	+3.88916016	-21.90673828	+2920
+1458241566.17240000	+12.77050781	-4.45605469	-1.61279297	+43.39599609	-3.71337891	-56.88720703	+3536	+12.68701172	-3.70019531	-1.34912109	+6.59179688	-9.40429688	+14.65576172	+3568	+10.47216797	-7.41796875	-1.45898438	+58.66699219	+3.82324219	-21.88476563	+2904
+1458241566.17660000	+12.71777344	-4.50000000	-1.58642578	+43.43994141	-3.77929688	-56.99707031	+3516	+12.63427734	-3.73974609	-1.32275391	+6.65771484	-9.51416016	+14.61181641	+3552	+10.41064453	-7.47949219	-1.44580078	+58.57910156	+3.75732422	-21.88476563	+2888
+1458241566.18070010	+12.66064453	-4.53955078	-1.56445313	+43.48388672	-3.84521484	-57.08496094	+3500	+12.58593750	-3.77929688	-1.30078125	+6.72363281	-9.60205078	+14.56787109	+3532	+10.34472656	-7.54101563	-1.44580078	+58.51318359	+3.66943359	-21.81884766	+2868
+1458241566.18490000	+12.60351563	-4.57910156	-1.54248047	+43.52783203	-3.91113281	-57.17285156	+3488	+12.52880859	-3.81884766	-1.27880859	+6.78955078	-9.71191406	+14.50195313	+3512	+10.27441406	-7.60693359	-1.44140625	+58.35937500	+3.60351563	-21.77490234	+2852
+1458241566.18899990	+12.55078125	-4.62304688	-1.52490234	+43.57177734	-3.99902344	-57.26074219	+3476	+12.48046875	-3.85839844	-1.25683594	+6.83349609	-9.84375000	+14.47998047	+3496	+10.21289063	-7.66406250	-1.44140625	+58.27148438	+3.51562500	-21.73095703	+2832
+1458241566.19320010	+12.49804688	-4.66259766	-1.50292969	+43.61572266	-4.10888672	-57.32666016	+3468	+12.43212891	-3.89794922	-1.23486328	+6.87744141	-9.95361328	+14.43603516	+3480	+10.14697266	-7.72119141	-1.43701172	+58.20556641	+3.44970703	-21.68701172	+2812
+1458241566.19740010	+12.44091797	-4.70214844	-1.48095703	+43.65966797	-4.21875000	-57.39257813	+3456	+12.37939453	-3.93750000	-1.21728516	+6.89941406	-10.06347656	+14.43603516	+3464	+10.08544922	-7.77832031	-1.42822266	+58.07373047	+3.38378906	-21.68701172	+2796
+1458241566.20149990	+12.39257813	-4.74169922	-1.46337891	+43.74755859	-4.35058594	-57.45849609	+3448	+12.33105469	-3.97265625	-1.19531250	+6.94335938	-10.17333984	+14.41406250	+3448	+10.02392578	-7.83544922	-1.42382813	+57.98583984	+3.33984375	-21.64306641	+2776
+1458241566.20569990	+12.34423828	-4.77685547	-1.44140625	+43.81347656	-4.48242188	-57.52441406	+3444	+12.28710938	-4.01220703	-1.17773438	+6.96533203	-10.30517578	+14.43603516	+3436	+9.96240234	-7.88818359	-1.41064453	+57.91992188	+3.27392578	-21.68701172	+2756
+1458241566.20989990	+12.29589844	-4.81640625	-1.43261719	+43.85742188	-4.59228516	-57.50244141	+3432	+12.23876953	-4.05175781	-1.16455078	+6.96533203	-10.37109375	+14.47998047	+3420	+9.90527344	-7.94531250	-1.39746094	+57.81005859	+3.25195313	-21.70898438	+2740
+1458241566.21400000	+12.24755859	-4.85595703	-1.41503906	+43.92333984	-4.74609375	-57.48046875	+3424	+12.19482422	-4.09130859	-1.15136719	+6.96533203	-10.48095703	+14.52392578	+3404	+9.85693359	-7.98925781	-1.38867188	+57.78808594	+3.18603516	-21.73095703	+2716
+1458241566.21820000	+12.20361328	-4.89111328	-1.40185547	+43.96728516	-4.89990234	-57.48046875	+3416	+12.15087891	-4.12646484	-1.13378906	+6.96533203	-10.59082031	+14.58984375	+3388	+9.80859375	-8.02880859	-1.37109375	+57.78808594	+3.14208984	-21.79687500	+2696
+1458241566.22240000	+12.15966797	-4.93505859	-1.39306641	+43.98925781	-5.05371094	-57.43652344	+3404	+12.10253906	-4.16601563	-1.12500000	+6.89941406	-10.67871094	+14.67773438	+3372	+9.76464844	-8.07275391	-1.35351563	+57.76611328	+3.09814453	-21.86279297	+2676
+1458241566.22650000	+12.11572266	-4.97021484	-1.37988281	+44.03320313	-5.25146484	-57.41455078	+3392	+12.05859375	-4.20117188	-1.11181641	+6.87744141	-10.78857422	+14.76562500	+3352	+9.72509766	-8.10791016	-1.33154297	+57.81005859	+3.05419922	-21.95068359	+2652
+1458241566.23070000	+12.08056641	-5.00537109	-1.36669922	+44.09912109	-5.44921875	-57.41455078	+3376	+12.02343750	-4.24072266	-1.09863281	+6.83349609	-10.89843750	+14.85351563	+3332	+9.68554688	-8.13867188	-1.30517578	+57.85400391	+3.03222656	-22.08251953	+2632
+1458241566.23490000	+12.04101563	-5.04931641	-1.35351563	+44.07714844	-5.64697266	-57.41455078	+3364	+11.97949219	-4.28027344	-1.08984375	+6.72363281	-11.03027344	+14.94140625	+3312	+9.65039063	-8.17382813	-1.27880859	+57.87597656	+3.01025391	-22.23632813	+2612
+1458241566.23900010	+12.00585938	-5.08447266	-1.33593750	+44.09912109	-5.84472656	-57.41455078	+3344	+11.93994141	-4.31542969	-1.07666016	+6.65771484	-11.16210938	+15.02929688	+3288	+9.61962891	-8.20458984	-1.24804688	+57.91992188	+2.98828125	-22.41210938	+2592
+1458241566.24320010	+11.97070313	-5.11523438	-1.32714844	+44.14306641	-6.04248047	-57.39257813	+3324	+11.90039063	-4.35058594	-1.06787109	+6.61376953	-11.27197266	+15.09521484	+3268	+9.58447266	-8.23535156	-1.22607422	+57.94189453	+2.94433594	-22.54394531	+2572
+1458241566.24740000	+11.93115234	-5.15917969	-1.31396484	+44.07714844	-6.24023438	-57.41455078	+3308	+11.86083984	-4.39013672	-1.05908203	+6.48193359	-11.40380859	+15.16113281	+3248	+9.54931641	-8.27050781	-1.19970703	+57.94189453	+2.92236328	-22.69775391	+2552
+1458241566.25149990	+11.89599609	-5.19433594	-1.29638672	+44.07714844	-6.43798828	-57.43652344	+3284	+11.82568359	-4.42529297	-1.04589844	+6.37207031	-11.55761719	+15.20507813	+3228	+9.51855469	-8.30126953	-1.17333984	+57.96386719	+2.90039063	-22.87353516	+2536
+1458241566.25570010	+11.86083984	-5.22949219	-1.28759766	+44.05517578	-6.63574219	-57.45849609	+3264	+11.78613281	-4.45605469	-1.03710938	+6.30615234	-11.68945313	+15.24902344	+3204	+9.48779297	-8.32763672	-1.15576172	+58.00781250	+2.83447266	-23.02734375	+2516
+1458241566.25990010	+11.82568359	-5.26904297	-1.27001953	+43.98925781	-6.83349609	-57.56835938	+3240	+11.75097656	-4.49560547	-1.02392578	+6.15234375	-11.88720703	+15.24902344	+3188	+9.45263672	-8.36279297	-1.13378906	+57.96386719	+2.79052734	-23.18115234	+2504
+1458241566.26399990	+11.79052734	-5.29980469	-1.25244141	+43.96728516	-7.00927734	-57.65625000	+3220	+11.71142578	-4.52636719	-1.00634766	+6.04248047	-12.08496094	+15.22705078	+3168	+9.41748047	-8.39355469	-1.11181641	+57.91992188	+2.74658203	-23.33496094	+2488
+1458241566.26819990	+11.75976563	-5.33496094	-1.23486328	+43.94531250	-7.18505859	-57.76611328	+3200	+11.68066406	-4.56152344	-0.99316406	+5.95458984	-12.23876953	+15.18310547	+3148	+9.37792969	-8.42871094	-1.09863281	+57.87597656	+2.68066406	-23.46679688	+2476
+1458241566.27650000	+11.68945313	-5.40527344	-1.19970703	+43.81347656	-7.49267578	-58.02978516	+3164	+11.61035156	-4.62744141	-0.96240234	+5.75683594	-12.63427734	+15.05126953	+3116	+9.29443359	-8.50781250	-1.06787109	+57.63427734	+2.57080078	-23.70849609	+2452
+1458241566.28070000	+11.64990234	-5.44042969	-1.18652344	+43.76953125	-7.62451172	-58.16162109	+3148	+11.57519531	-4.65820313	-0.94921875	+5.66894531	-12.81005859	+14.94140625	+3100	+9.24609375	-8.54736328	-1.06787109	+57.50244141	+2.48291016	-23.75244141	+2440
+1458241566.28480010	+11.61474609	-5.47119141	-1.16894531	+43.70361328	-7.75634766	-58.31542969	+3132	+11.54003906	-4.68896484	-0.93164063	+5.55908203	-13.00781250	+14.83154297	+3088	+9.19775391	-8.59130859	-1.06787109	+57.32666016	+2.39501953	-23.79638672	+2428
+1458241566.28900000	+11.57958984	-5.50195313	-1.15136719	+43.65966797	-7.86621094	-58.44726563	+3120	+11.50488281	-4.71972656	-0.91406250	+5.49316406	-13.20556641	+14.69970703	+3072	+9.14941406	-8.63085938	-1.06347656	+57.15087891	+2.32910156	-23.81835938	+2416
+1458241566.29320000	+11.54443359	-5.53271484	-1.12939453	+43.61572266	-7.99804688	-58.62304688	+3108	+11.46972656	-4.74609375	-0.89208984	+5.42724609	-13.40332031	+14.56787109	+3060	+9.09667969	-8.67480469	-1.06347656	+56.99707031	+2.24121094	-23.86230469	+2400
+1458241566.29730010	+11.50488281	-5.55908203	-1.11181641	+43.59375000	-8.10791016	-58.79882813	+3096	+11.43896484	-4.77246094	-0.87451172	+5.36132813	-13.62304688	+14.43603516	+3048	+9.04833984	-8.71435547	-1.06347656	+56.79931641	+2.13134766	-23.88427734	+2388
+1458241566.30570010	+11.43457031	-5.61181641	-1.06787109	+43.54980469	-8.32763672	-59.15039063	+3076	+11.37304688	-4.82958984	-0.83056641	+5.27343750	-14.01855469	+14.12841797	+3028	+8.93847656	-8.80224609	-1.06347656	+56.42578125	+1.95556641	-23.88427734	+2364
+1458241566.30979990	+11.39941406	-5.63818359	-1.05029297	+43.52783203	-8.41552734	-59.30419922	+3068	+11.34228516	-4.85156250	-0.81298828	+5.22949219	-14.19433594	+14.01855469	+3020	+8.89013672	-8.84179688	-1.05908203	+56.22802734	+1.86767578	-23.88427734	+2348
+1458241566.31399990	+11.36425781	-5.66455078	-1.03271484	+43.50585938	-8.52539063	-59.43603516	+3060	+11.31152344	-4.87792969	-0.79541016	+5.20751953	-14.34814453	+13.88671875	+3012	+8.84179688	-8.88134766	-1.05908203	+56.09619141	+1.75781250	-23.88427734	+2332
+1458241566.31820010	+11.33349609	-5.68652344	-1.01074219	+43.50585938	-8.63525391	-59.61181641	+3056	+11.27636719	-4.89990234	-0.77343750	+5.16357422	-14.52392578	+13.77685547	+3004	+8.79345703	-8.91650391	-1.05029297	+55.94238281	+1.66992188	-23.92822266	+2316
+1458241566.32230000	+11.29833984	-5.70849609	-0.98876953	+43.50585938	-8.76708984	-59.74365234	+3052	+11.24560547	-4.91748047	-0.75146484	+5.16357422	-14.69970703	+13.66699219	+2992	+8.74951172	-8.95166016	-1.04589844	+55.81054688	+1.56005859	-23.95019531	+2304
+1458241566.33069990	+11.23242188	-5.74804688	-0.94042969	+43.54980469	-9.03076172	-60.05126953	+3048	+11.18408203	-4.96142578	-0.70751953	+5.14160156	-15.07324219	+13.46923828	+2980	+8.67041016	-9.00439453	-1.01953125	+55.70068359	+1.36230469	-24.08203125	+2272
+1458241566.33480000	+11.20605469	-5.76562500	-0.91845703	+43.59375000	-9.18457031	-60.18310547	+3044	+11.15332031	-4.97900391	-0.68994141	+5.14160156	-15.24902344	+13.42529297	+2972	+8.63964844	-9.03076172	-0.99755859	+55.67871094	+1.27441406	-24.19189453	+2260
+1458241566.33900000	+11.17529297	-5.78320313	-0.89648438	+43.61572266	-9.33837891	-60.31494141	+3040	+11.12695313	-4.99658203	-0.66796875	+5.14160156	-15.40283203	+13.35937500	+2964	+8.60888672	-9.05273438	-0.97998047	+55.70068359	+1.18652344	-24.25781250	+2244
+1458241566.34310010	+11.14453125	-5.80078125	-0.87011719	+43.65966797	-9.49218750	-60.46875000	+3040	+11.09619141	-5.01416016	-0.64599609	+5.14160156	-15.57861328	+13.29345703	+2956	+8.58251953	-9.07031250	-0.94921875	+55.72265625	+1.12060547	-24.41162109	+2236
+1458241566.34730010	+11.11816406	-5.81835938	-0.84814453	+43.70361328	-9.64599609	-60.57861328	+3036	+11.06542969	-5.02734375	-0.62841797	+5.14160156	-15.73242188	+13.27148438	+2948	+8.55615234	-9.08789063	-0.91845703	+55.74462891	+1.03271484	-24.54345703	+2224
+1458241566.35150000	+11.09179688	-5.83593750	-0.82617188	+43.74755859	-9.79980469	-60.68847656	+3036	+11.03466797	-5.04052734	-0.61083984	+5.16357422	-15.88623047	+13.22753906	+2944	+8.53857422	-9.10107422	-0.89208984	+55.85449219	+0.96679688	-24.65332031	+2212
+1458241566.35980010	+11.03466797	-5.86669922	-0.78222656	+43.85742188	-10.12939453	-60.93017578	+3044	+10.98193359	-5.07128906	-0.57568359	+5.18554688	-16.23779297	+13.16162109	+2940	+8.49902344	-9.12304688	-0.82617188	+56.07421875	+0.85693359	-24.93896484	+2200
+1458241566.36400010	+11.00830078	-5.87988281	-0.75585938	+43.92333984	-10.26123047	-61.06201172	+3048	+10.95117188	-5.08007813	-0.55371094	+5.22949219	-16.39160156	+13.11767578	+2940	+8.48144531	-9.13623047	-0.79541016	+56.18408203	+0.81298828	-25.02685547	+2192
+1458241566.37229990	+10.96435547	-5.91064453	-0.71630859	+44.03320313	-10.50292969	-61.30371094	+3060	+10.90283203	-5.11083984	-0.52294922	+5.25146484	-16.67724609	+13.00781250	+2940	+8.44628906	-9.15820313	-0.72509766	+56.40380859	+0.81298828	-25.26855469	+2188
+1458241566.37649990	+10.93798828	-5.92382813	-0.69873047	+44.09912109	-10.59082031	-61.41357422	+3064	+10.87646484	-5.11962891	-0.50976563	+5.27343750	-16.78710938	+12.94189453	+2940	+8.42871094	-9.16699219	-0.69433594	+56.49169922	+0.83496094	-25.33447266	+2188
+1458241566.38060000	+10.91601563	-5.93701172	-0.68554688	+44.16503906	-10.63476563	-61.47949219	+3068	+10.85449219	-5.12841797	-0.50097656	+5.31738281	-16.85302734	+12.87597656	+2940	+8.40673828	-9.18017578	-0.67675781	+56.55761719	+0.85693359	-25.31250000	+2184
+1458241566.38480000	+10.89404297	-5.95898438	-0.67236328	+44.16503906	-10.67871094	-61.58935547	+3076	+10.82812500	-5.14599609	-0.48779297	+5.29541016	-16.94091797	+12.76611328	+2940	+8.38476563	-9.19335938	-0.65478516	+56.60156250	+0.90087891	-25.31250000	+2184
+1458241566.39310000	+10.85449219	-5.98095703	-0.65478516	+44.27490234	-10.67871094	-61.72119141	+3084	+10.79296875	-5.16357422	-0.47460938	+5.36132813	-17.02880859	+12.59033203	+2940	+8.34082031	-9.21972656	-0.62402344	+56.66748047	+0.98876953	-25.20263672	+2184
+1458241566.39730000	+10.83251953	-5.99414063	-0.64160156	+44.27490234	-10.65673828	-61.83105469	+3092	+10.77099609	-5.18115234	-0.46582031	+5.31738281	-17.07275391	+12.45849609	+2940	+8.31445313	-9.23730469	-0.61523438	+56.62353516	+1.07666016	-25.13671875	+2184
+1458241566.40150000	+10.81494141	-6.00732422	-0.63720703	+44.31884766	-10.59082031	-61.91894531	+3096	+10.75341797	-5.18994141	-0.46142578	+5.33935547	-17.09472656	+12.32666016	+2940	+8.28369141	-9.25488281	-0.60644531	+56.55761719	+1.14257813	-25.07080078	+2184
+1458241566.40560010	+10.79736328	-6.02050781	-0.63281250	+44.34082031	-10.52490234	-61.98486328	+3096	+10.74023438	-5.20312500	-0.45703125	+5.38330078	-17.07275391	+12.19482422	+2936	+8.25292969	-9.27246094	-0.60644531	+56.51367188	+1.20849609	-24.91699219	+2180
+1458241566.40980010	+10.77978516	-6.03369141	-0.63281250	+44.31884766	-10.43701172	-62.02880859	+3100	+10.72265625	-5.21630859	-0.45703125	+5.31738281	-17.02880859	+12.08496094	+2936	+8.22216797	-9.29882813	-0.61083984	+56.38183594	+1.27441406	-24.76318359	+2180
+1458241566.41810010	+10.74902344	-6.05566406	-0.63281250	+44.36279297	-10.28320313	-62.07275391	+3100	+10.69628906	-5.23828125	-0.46142578	+5.33935547	-16.96289063	+11.86523438	+2928	+8.16503906	-9.33837891	-0.62402344	+56.18408203	+1.38427734	-24.49951172	+2172
+1458241566.42230010	+10.73144531	-6.06884766	-0.63720703	+44.34082031	-10.17333984	-62.07275391	+3100	+10.68310547	-5.25146484	-0.46142578	+5.31738281	-16.91894531	+11.75537109	+2924	+8.13427734	-9.36474609	-0.63281250	+56.05224609	+1.45019531	-24.34570313	+2172
+1458241566.42639990	+10.71826172	-6.07324219	-0.63720703	+44.38476563	-10.10742188	-62.09472656	+3100	+10.66992188	-5.25585938	-0.46142578	+5.31738281	-16.87500000	+11.64550781	+2916	+8.10791016	-9.38232422	-0.64160156	+55.96435547	+1.49414063	-24.21386719	+2164
+1458241566.43059990	+10.70947266	-6.08203125	-0.63720703	+44.42871094	-10.04150391	-62.13867188	+3096	+10.66113281	-5.26464844	-0.46142578	+5.33935547	-16.85302734	+11.55761719	+2912	+8.08154297	-9.39990234	-0.65039063	+55.87646484	+1.56005859	-24.12597656	+2156
+1458241566.43479990	+10.69628906	-6.09082031	-0.63720703	+44.42871094	-9.99755859	-62.13867188	+3092	+10.65234375	-5.27343750	-0.46582031	+5.31738281	-16.83105469	+11.49169922	+2908	+8.05957031	-9.42187500	-0.65478516	+55.78857422	+1.60400391	-24.01611328	+2148
+1458241566.44310000	+10.67871094	-6.10400391	-0.64160156	+44.49462891	-9.88769531	-62.16064453	+3088	+10.63916016	-5.29101563	-0.46582031	+5.31738281	-16.78710938	+11.33789063	+2892	+8.02001953	-9.45703125	-0.66357422	+55.65673828	+1.69189453	-23.86230469	+2128
+1458241566.44730000	+10.66992188	-6.11279297	-0.64599609	+44.51660156	-9.84375000	-62.11669922	+3084	+10.63037109	-5.29980469	-0.47021484	+5.29541016	-16.74316406	+11.31591797	+2888	+8.01123047	-9.47021484	-0.66796875	+55.59082031	+1.73583984	-23.79638672	+2116
+1458241566.45140000	+10.66113281	-6.11718750	-0.65039063	+44.53857422	-9.82177734	-62.07275391	+3084	+10.62597656	-5.30419922	-0.47021484	+5.29541016	-16.69921875	+11.29394531	+2880	+8.00244141	-9.47900391	-0.67236328	+55.61279297	+1.77978516	-23.73046875	+2100
+1458241566.45560000	+10.65673828	-6.12158203	-0.65039063	+44.58251953	-9.82177734	-62.07275391	+3080	+10.62158203	-5.30859375	-0.47460938	+5.31738281	-16.69921875	+11.27197266	+2872	+7.99804688	-9.48779297	-0.66796875	+55.63476563	+1.82373047	-23.70849609	+2084
+1458241566.46390010	+10.64794922	-6.13476563	-0.65039063	+44.62646484	-9.79980469	-62.02880859	+3072	+10.60839844	-5.31738281	-0.47900391	+5.27343750	-16.65527344	+11.27197266	+2860	+7.99365234	-9.49658203	-0.65917969	+55.72265625	+1.93359375	-23.70849609	+2056
+1458241566.46810010	+10.64355469	-6.13916016	-0.65039063	+44.67041016	-9.77783203	-62.00683594	+3068	+10.60839844	-5.32177734	-0.47900391	+5.25146484	-16.65527344	+11.27197266	+2856	+7.99804688	-9.49658203	-0.64599609	+55.78857422	+1.99951172	-23.75244141	+2044
+1458241566.47639990	+10.63916016	-6.15234375	-0.65478516	+44.69238281	-9.77783203	-61.96289063	+3064	+10.59960938	-5.33496094	-0.48339844	+5.18554688	-16.61132813	+11.29394531	+2844	+8.00683594	-9.49658203	-0.62402344	+55.92041016	+2.13134766	-23.79638672	+2024
+1458241566.48480010	+10.63916016	-6.16113281	-0.65478516	+44.71435547	-9.75585938	-61.89697266	+3060	+10.59960938	-5.34375000	-0.48779297	+5.11962891	-16.54541016	+11.33789063	+2836	+8.02441406	-9.49658203	-0.60205078	+56.05224609	+2.26318359	-23.84033203	+2012
+1458241566.48889990	+10.63916016	-6.16992188	-0.65917969	+44.69238281	-9.75585938	-61.85302734	+3060	+10.59521484	-5.34375000	-0.48779297	+5.07568359	-16.52343750	+11.38183594	+2832	+8.02880859	-9.49658203	-0.59326172	+56.14013672	+2.32910156	-23.88427734	+2004
+1458241566.49720000	+10.63916016	-6.17871094	-0.65917969	+44.69238281	-9.73388672	-61.80908203	+3056	+10.59521484	-5.35253906	-0.49218750	+5.00976563	-16.50146484	+11.42578125	+2824	+8.04638672	-9.48779297	-0.57568359	+56.27197266	+2.46093750	-23.92822266	+1996
+1458241566.50140000	+10.63916016	-6.18310547	-0.65917969	+44.67041016	-9.73388672	-61.78710938	+3056	+10.59521484	-5.35253906	-0.49218750	+4.96582031	-16.50146484	+11.42578125	+2820	+8.05078125	-9.48779297	-0.56689453	+56.31591797	+2.50488281	-23.97216797	+1992
+1458241566.50560000	+10.64355469	-6.18750000	-0.65917969	+44.67041016	-9.73388672	-61.76513672	+3056	+10.59521484	-5.35693359	-0.49218750	+4.92187500	-16.47949219	+11.44775391	+2816	+8.05957031	-9.48779297	-0.55810547	+56.35986328	+2.57080078	-23.99414063	+1988
+1458241566.51390000	+10.64355469	-6.19189453	-0.65917969	+44.62646484	-9.71191406	-61.74316406	+3056	+10.59521484	-5.35693359	-0.49218750	+4.87792969	-16.47949219	+11.46972656	+2812	+8.06396484	-9.48779297	-0.54492188	+56.38183594	+2.63671875	-23.99414063	+1980
+1458241566.51810000	+10.64355469	-6.19628906	-0.65917969	+44.62646484	-9.68994141	-61.72119141	+3056	+10.59521484	-5.36132813	-0.49218750	+4.85595703	-16.45751953	+11.49169922	+2808	+8.06835938	-9.48779297	-0.54052734	+56.38183594	+2.65869141	-23.99414063	+1976
+1458241566.52220010	+10.64355469	-6.19628906	-0.65917969	+44.60449219	-9.68994141	-61.72119141	+3056	+10.59521484	-5.36132813	-0.49218750	+4.85595703	-16.45751953	+11.49169922	+2804	+8.06835938	-9.48779297	-0.54052734	+56.38183594	+2.68066406	-23.97216797	+1968
+1458241566.52640010	+10.64355469	-6.19628906	-0.65917969	+44.58251953	-9.68994141	-61.72119141	+3052	+10.59521484	-5.36132813	-0.49218750	+4.83398438	-16.45751953	+11.49169922	+2800	+8.06835938	-9.48779297	-0.54052734	+56.35986328	+2.70263672	-23.95019531	+1964
+1458241566.53469990	+10.64355469	-6.20068359	-0.65917969	+44.56054688	-9.66796875	-61.69921875	+3052	+10.59521484	-5.36132813	-0.49218750	+4.81201172	-16.45751953	+11.49169922	+2796	+8.05957031	-9.49218750	-0.54492188	+56.29394531	+2.70263672	-23.90625000	+1956
+1458241566.53889990	+10.64355469	-6.20068359	-0.65478516	+44.56054688	-9.66796875	-61.69921875	+3052	+10.59521484	-5.36132813	-0.49218750	+4.81201172	-16.45751953	+11.49169922	+2796	+8.05517578	-9.49658203	-0.54492188	+56.25000000	+2.72460938	-23.86230469	+1952
+1458241566.54310010	+10.64355469	-6.20068359	-0.65478516	+44.53857422	-9.64599609	-61.69921875	+3052	+10.59521484	-5.36132813	-0.49218750	+4.81201172	-16.45751953	+11.49169922	+2792	+8.05078125	-9.50097656	-0.54931641	+56.18408203	+2.72460938	-23.81835938	+1948
+1458241566.54720000	+10.63916016	-6.20068359	-0.65478516	+44.53857422	-9.64599609	-61.67724609	+3052	+10.59521484	-5.36132813	-0.49218750	+4.79003906	-16.45751953	+11.49169922	+2792	+8.04199219	-9.50537109	-0.55371094	+56.14013672	+2.72460938	-23.75244141	+1944
+1458241566.55559990	+10.63916016	-6.20068359	-0.65478516	+44.51660156	-9.60205078	-61.65527344	+3048	+10.59521484	-5.36132813	-0.49218750	+4.74609375	-16.43554688	+11.51367188	+2788	+8.02880859	-9.51416016	-0.56689453	+56.03027344	+2.70263672	-23.64257813	+1940
+1458241566.55970000	+10.63916016	-6.20068359	-0.65478516	+44.51660156	-9.60205078	-61.65527344	+3048	+10.59521484	-5.36132813	-0.49218750	+4.70214844	-16.41357422	+11.51367188	+2784	+8.02001953	-9.51855469	-0.57128906	+55.94238281	+2.70263672	-23.55468750	+1936
+1458241566.56390000	+10.63476563	-6.20068359	-0.65478516	+44.49462891	-9.58007813	-61.63330078	+3048	+10.59521484	-5.36132813	-0.49218750	+4.65820313	-16.39160156	+11.53564453	+2780	+8.01123047	-9.52294922	-0.58007813	+55.89843750	+2.70263672	-23.46679688	+1936
+1458241566.56810000	+10.63476563	-6.20507813	-0.65478516	+44.49462891	-9.55810547	-61.61132813	+3048	+10.59521484	-5.36572266	-0.48779297	+4.61425781	-16.34765625	+11.53564453	+2780	+7.99804688	-9.52294922	-0.58447266	+55.83251953	+2.72460938	-23.37890625	+1932
+1458241566.57220010	+10.63037109	-6.20507813	-0.65917969	+44.47265625	-9.51416016	-61.58935547	+3044	+10.59082031	-5.36572266	-0.48779297	+4.54833984	-16.28173828	+11.57958984	+2776	+7.98486328	-9.53173828	-0.59326172	+55.74462891	+2.72460938	-23.26904297	+1928
+1458241566.58049990	+10.62597656	-6.20507813	-0.65917969	+44.45068359	-9.44824219	-61.50146484	+3044	+10.58642578	-5.36572266	-0.49218750	+4.41650391	-16.14990234	+11.64550781	+2772	+7.96289063	-9.53613281	-0.60644531	+55.63476563	+2.79052734	-23.02734375	+1920
+1458241566.58470010	+10.62158203	-6.20507813	-0.66357422	+44.45068359	-9.40429688	-61.41357422	+3040	+10.58642578	-5.36572266	-0.49658203	+4.35058594	-16.06201172	+11.71142578	+2768	+7.94970703	-9.54052734	-0.61523438	+55.59082031	+2.87841797	-22.85156250	+1916
+1458241566.58890010	+10.61718750	-6.20507813	-0.66796875	+44.42871094	-9.33837891	-61.32568359	+3040	+10.58203125	-5.36572266	-0.50097656	+4.28466797	-15.95214844	+11.77734375	+2768	+7.94531250	-9.54052734	-0.61962891	+55.59082031	+2.94433594	-22.69775391	+1912
+1458241566.59719990	+10.60400391	-6.20947266	-0.68115234	+44.42871094	-9.18457031	-61.06201172	+3036	+10.56884766	-5.37011719	-0.50976563	+4.13085938	-15.73242188	+11.95312500	+2764	+7.93652344	-9.53173828	-0.61523438	+55.70068359	+3.16406250	-22.43408203	+1896
+1458241566.60139990	+10.59960938	-6.20947266	-0.68994141	+44.42871094	-9.11865234	-60.88623047	+3036	+10.56445313	-5.37011719	-0.51416016	+4.06494141	-15.62255859	+12.04101563	+2760	+7.93652344	-9.52294922	-0.61083984	+55.78857422	+3.29589844	-22.30224609	+1892
+1458241566.60550000	+10.59521484	-6.21386719	-0.69873047	+44.42871094	-9.05273438	-60.75439453	+3032	+10.56005859	-5.37451172	-0.52294922	+3.99902344	-15.51269531	+12.12890625	+2756	+7.94091797	-9.51855469	-0.60644531	+55.89843750	+3.42773438	-22.21435547	+1892
+1458241566.60970000	+10.58642578	-6.21386719	-0.70751953	+44.42871094	-8.96484375	-60.53466797	+3032	+10.55126953	-5.37451172	-0.52734375	+3.93310547	-15.38085938	+12.23876953	+2756	+7.94091797	-9.50976563	-0.59326172	+56.03027344	+3.58154297	-22.10449219	+1888
+1458241566.61389990	+10.58203125	-6.21826172	-0.72070313	+44.42871094	-8.89892578	-60.33691406	+3028	+10.54687500	-5.37890625	-0.53613281	+3.86718750	-15.24902344	+12.32666016	+2752	+7.94531250	-9.50097656	-0.58447266	+56.14013672	+3.73535156	-22.01660156	+1888
+1458241566.62220000	+10.57324219	-6.22265625	-0.73828125	+44.45068359	-8.78906250	-59.98535156	+3024	+10.53369141	-5.38330078	-0.54931641	+3.73535156	-14.98535156	+12.54638672	+2748	+7.95410156	-9.48779297	-0.57568359	+56.33789063	+3.99902344	-21.79687500	+1888
+1458241566.63050010	+10.56445313	-6.22705078	-0.75146484	+44.49462891	-8.70117188	-59.72167969	+3016	+10.52490234	-5.38330078	-0.56250000	+3.62548828	-14.76562500	+12.70019531	+2740	+7.94970703	-9.47900391	-0.56689453	+56.49169922	+4.19677734	-21.57714844	+1888
+1458241566.63890000	+10.55566406	-6.23144531	-0.76464844	+44.51660156	-8.61328125	-59.52392578	+3004	+10.51611328	-5.38769531	-0.57128906	+3.51562500	-14.58984375	+12.81005859	+2732	+7.94091797	-9.47900391	-0.56689453	+56.51367188	+4.37255859	-21.35742188	+1884
+1458241566.64299990	+10.55126953	-6.23144531	-0.76904297	+44.53857422	-8.54736328	-59.43603516	+2996	+10.51171875	-5.39208984	-0.57568359	+3.47167969	-14.47998047	+12.85400391	+2728	+7.92773438	-9.47900391	-0.57128906	+56.49169922	+4.43847656	-21.22558594	+1884
+1458241566.65130000	+10.54248047	-6.23144531	-0.78222656	+44.56054688	-8.43750000	-59.28222656	+2980	+10.50292969	-5.39208984	-0.58447266	+3.40576172	-14.30419922	+12.89794922	+2716	+7.90136719	-9.49218750	-0.58886719	+56.38183594	+4.50439453	-20.98388672	+1888
+1458241566.65549990	+10.53369141	-6.23144531	-0.78662109	+44.58251953	-8.39355469	-59.19433594	+2972	+10.49853516	-5.39208984	-0.58886719	+3.36181641	-14.21630859	+12.89794922	+2708	+7.88818359	-9.50097656	-0.59765625	+56.31591797	+4.50439453	-20.85205078	+1892
+1458241566.66380000	+10.52490234	-6.23583984	-0.79101563	+44.60449219	-8.28369141	-59.12841797	+2956	+10.48974609	-5.39648438	-0.59326172	+3.31787109	-14.10644531	+12.89794922	+2692	+7.86181641	-9.51416016	-0.61962891	+56.18408203	+4.50439453	-20.67626953	+1892
+1458241566.66800000	+10.52050781	-6.23583984	-0.79541016	+44.62646484	-8.23974609	-59.10644531	+2944	+10.48535156	-5.39648438	-0.59326172	+3.29589844	-14.06250000	+12.89794922	+2688	+7.84863281	-9.52294922	-0.63281250	+56.11816406	+4.48242188	-20.58837891	+1892
+1458241566.67220000	+10.51171875	-6.23583984	-0.79980469	+44.64843750	-8.19580078	-59.08447266	+2932	+10.48095703	-5.40087891	-0.59326172	+3.27392578	-14.04052734	+12.89794922	+2680	+7.83544922	-9.53173828	-0.64160156	+56.05224609	+4.48242188	-20.52246094	+1888
+1458241566.68050000	+10.50292969	-6.24023438	-0.79980469	+44.69238281	-8.12988281	-59.06250000	+2912	+10.47216797	-5.40087891	-0.59765625	+3.22998047	-13.97460938	+12.87597656	+2664	+7.80908203	-9.54931641	-0.65917969	+55.92041016	+4.43847656	-20.45654297	+1884
+1458241566.68470000	+10.49853516	-6.24023438	-0.80419922	+44.73632813	-8.10791016	-59.06250000	+2900	+10.47216797	-5.40527344	-0.59765625	+3.22998047	-13.95263672	+12.85400391	+2652	+7.80029297	-9.55810547	-0.66796875	+55.87646484	+4.41650391	-20.43457031	+1880
+1458241566.68880010	+10.48974609	-6.24462891	-0.80419922	+44.75830078	-8.08593750	-59.06250000	+2888	+10.46777344	-5.40527344	-0.59765625	+3.20800781	-13.95263672	+12.85400391	+2644	+7.79150391	-9.56250000	-0.67675781	+55.83251953	+4.39453125	-20.43457031	+1876
+1458241566.69300010	+10.48535156	-6.24462891	-0.80419922	+44.80224609	-8.08593750	-59.06250000	+2880	+10.45898438	-5.40966797	-0.60205078	+3.20800781	-13.95263672	+12.85400391	+2640	+7.78271484	-9.57128906	-0.68115234	+55.81054688	+4.37255859	-20.45654297	+1868
+1458241566.70129990	+10.47656250	-6.24902344	-0.80859375	+44.89013672	-8.08593750	-59.08447266	+2856	+10.45019531	-5.41406250	-0.60205078	+3.20800781	-13.95263672	+12.85400391	+2624	+7.77392578	-9.58007813	-0.68554688	+55.83251953	+4.32861328	-20.52246094	+1852
+1458241566.70549990	+10.47216797	-6.25341797	-0.80859375	+44.93408203	-8.10791016	-59.10644531	+2848	+10.44580078	-5.41406250	-0.60205078	+3.18603516	-13.97460938	+12.85400391	+2616	+7.77392578	-9.58447266	-0.68554688	+55.85449219	+4.32861328	-20.56640625	+1844
+1458241566.70970010	+10.46777344	-6.25781250	-0.80859375	+45.00000000	-8.10791016	-59.12841797	+2836	+10.44140625	-5.41845703	-0.60205078	+3.20800781	-13.97460938	+12.87597656	+2612	+7.76953125	-9.58447266	-0.68554688	+55.87646484	+4.32861328	-20.65429688	+1836
+1458241566.71380000	+10.46337891	-6.26220703	-0.80859375	+45.04394531	-8.12988281	-59.12841797	+2828	+10.43701172	-5.42285156	-0.60644531	+3.20800781	-13.99658203	+12.89794922	+2604	+7.77392578	-9.58886719	-0.68115234	+55.94238281	+4.32861328	-20.72021484	+1828
+1458241566.72219990	+10.45458984	-6.26660156	-0.81298828	+45.15380859	-8.15185547	-59.10644531	+2812	+10.42382813	-5.43164063	-0.61083984	+3.20800781	-13.99658203	+12.94189453	+2592	+7.77832031	-9.59326172	-0.67236328	+56.09619141	+4.37255859	-20.89599609	+1816
+1458241566.72630000	+10.45019531	-6.27099609	-0.81738281	+45.21972656	-8.17382813	-59.10644531	+2804	+10.41503906	-5.43603516	-0.61523438	+3.20800781	-13.99658203	+12.96386719	+2588	+7.78271484	-9.59326172	-0.66796875	+56.18408203	+4.39453125	-21.00585938	+1812
+1458241566.73050000	+10.44580078	-6.27978516	-0.81738281	+45.26367188	-8.17382813	-59.08447266	+2800	+10.41064453	-5.44042969	-0.61962891	+3.22998047	-13.99658203	+12.98583984	+2584	+7.78710938	-9.59765625	-0.65917969	+56.29394531	+4.43847656	-21.09375000	+1808
+1458241566.73460010	+10.44140625	-6.28417969	-0.82177734	+45.30761719	-8.17382813	-59.08447266	+2796	+10.40185547	-5.44482422	-0.62402344	+3.22998047	-13.97460938	+13.02978516	+2580	+7.79150391	-9.59765625	-0.65039063	+56.42578125	+4.48242188	-21.20361328	+1804
+1458241566.74300000	+10.43261719	-6.29736328	-0.83056641	+45.37353516	-8.15185547	-58.99658203	+2784	+10.38867188	-5.45800781	-0.63281250	+3.25195313	-13.93066406	+13.09570313	+2576	+7.80029297	-9.60205078	-0.63281250	+56.62353516	+4.59228516	-21.37939453	+1800
+1458241566.74710010	+10.42382813	-6.30175781	-0.83496094	+45.39550781	-8.12988281	-58.95263672	+2780	+10.37988281	-5.46240234	-0.63720703	+3.25195313	-13.86474609	+13.11767578	+2572	+7.80029297	-9.60205078	-0.62841797	+56.73339844	+4.65820313	-21.44531250	+1800
+1458241566.75550010	+10.41064453	-6.31494141	-0.84814453	+45.43945313	-8.06396484	-58.86474609	+2776	+10.36230469	-5.47558594	-0.65039063	+3.27392578	-13.75488281	+13.16162109	+2564	+7.80029297	-9.61523438	-0.62402344	+56.88720703	+4.76806641	-21.51123047	+1796
+1458241566.75959990	+10.40625000	-6.31933594	-0.85253906	+45.43945313	-8.02001953	-58.82080078	+2772	+10.35791016	-5.47998047	-0.65478516	+3.27392578	-13.71093750	+13.16162109	+2560	+7.79589844	-9.61962891	-0.62402344	+56.93115234	+4.81201172	-21.51123047	+1796
+1458241566.76379990	+10.39746094	-6.32812500	-0.85693359	+45.43945313	-7.97607422	-58.77685547	+2768	+10.34912109	-5.48876953	-0.65917969	+3.27392578	-13.66699219	+13.13964844	+2556	+7.78710938	-9.62841797	-0.62402344	+56.95312500	+4.83398438	-21.51123047	+1796
+1458241566.77210000	+10.37988281	-6.34130859	-0.86572266	+45.43945313	-7.88818359	-58.68896484	+2760	+10.33593750	-5.49755859	-0.66357422	+3.27392578	-13.55712891	+13.11767578	+2548	+7.76074219	-9.65478516	-0.63720703	+56.90917969	+4.87792969	-21.42333984	+1800
+1458241566.77630000	+10.36669922	-6.34570313	-0.87011719	+45.41748047	-7.82226563	-58.66699219	+2756	+10.32714844	-5.50634766	-0.66357422	+3.27392578	-13.51318359	+13.09570313	+2540	+7.74316406	-9.66796875	-0.65039063	+56.84326172	+4.87792969	-21.37939453	+1804
+1458241566.78460000	+10.34912109	-6.35888672	-0.87890625	+45.39550781	-7.73437500	-58.57910156	+2744	+10.30957031	-5.51513672	-0.66796875	+3.25195313	-13.42529297	+13.02978516	+2528	+7.69921875	-9.69873047	-0.67236328	+56.68945313	+4.85595703	-21.20361328	+1808
+1458241566.79300000	+10.32714844	-6.37207031	-0.88330078	+45.35156250	-7.66845703	-58.51318359	+2732	+10.29199219	-5.52392578	-0.67236328	+3.22998047	-13.35937500	+12.98583984	+2516	+7.65527344	-9.72509766	-0.70312500	+56.51367188	+4.81201172	-21.04980469	+1808
+1458241566.79710010	+10.31835938	-6.37646484	-0.88769531	+45.32958984	-7.62451172	-58.46923828	+2724	+10.28320313	-5.52832031	-0.67236328	+3.22998047	-13.33740234	+12.96386719	+2508	+7.63330078	-9.74267578	-0.71630859	+56.42578125	+4.79003906	-20.96191406	+1804
+1458241566.80539990	+10.29638672	-6.38964844	-0.88769531	+45.28564453	-7.58056641	-58.42529297	+2708	+10.26562500	-5.54150391	-0.67236328	+3.18603516	-13.29345703	+12.91992188	+2496	+7.59375000	-9.76464844	-0.73388672	+56.29394531	+4.74609375	-20.83007813	+1792
+1458241566.81380010	+10.27880859	-6.39843750	-0.89648438	+45.24169922	-7.53662109	-58.31542969	+2692	+10.24804688	-5.55029297	-0.67675781	+3.14208984	-13.22753906	+12.91992188	+2480	+7.56298828	-9.78222656	-0.74707031	+56.20605469	+4.74609375	-20.72021484	+1776
+1458241566.81789990	+10.27001953	-6.40722656	-0.90087891	+45.19775391	-7.53662109	-58.27148438	+2684	+10.23925781	-5.55468750	-0.67675781	+3.09814453	-13.18359375	+12.94189453	+2472	+7.55419922	-9.79101563	-0.75146484	+56.20605469	+4.74609375	-20.67626953	+1764
+1458241566.82209990	+10.26123047	-6.41162109	-0.90087891	+45.17578125	-7.53662109	-58.20556641	+2676	+10.23046875	-5.55908203	-0.68115234	+3.07617188	-13.16162109	+12.96386719	+2468	+7.54541016	-9.79101563	-0.75146484	+56.22802734	+4.76806641	-20.65429688	+1752
+1458241566.82629990	+10.25244141	-6.42041016	-0.90527344	+45.15380859	-7.53662109	-58.16162109	+2664	+10.22167969	-5.56347656	-0.68115234	+3.03222656	-13.11767578	+13.00781250	+2460	+7.54101563	-9.79541016	-0.75146484	+56.27197266	+4.76806641	-20.65429688	+1740
+1458241566.83040000	+10.24365234	-6.42480469	-0.90527344	+45.13183594	-7.53662109	-58.09570313	+2656	+10.21289063	-5.57226563	-0.68554688	+2.98828125	-13.09570313	+13.02978516	+2456	+7.53662109	-9.79541016	-0.75146484	+56.33789063	+4.81201172	-20.63232422	+1728
+1458241566.83880000	+10.23046875	-6.43359375	-0.91406250	+45.08789063	-7.55859375	-57.98583984	+2640	+10.19531250	-5.58105469	-0.68994141	+2.90039063	-13.02978516	+13.11767578	+2444	+7.53222656	-9.79541016	-0.73828125	+56.44775391	+4.89990234	-20.65429688	+1708
+1458241566.84290000	+10.22167969	-6.44238281	-0.91406250	+45.04394531	-7.55859375	-57.91992188	+2632	+10.18652344	-5.58544922	-0.69433594	+2.85644531	-12.98583984	+13.18359375	+2440	+7.53222656	-9.79101563	-0.73388672	+56.53564453	+4.94384766	-20.67626953	+1696
+1458241566.84710000	+10.21728516	-6.44677734	-0.91845703	+45.02197266	-7.58056641	-57.83203125	+2624	+10.17773438	-5.58984375	-0.69873047	+2.81250000	-12.94189453	+13.22753906	+2432	+7.53222656	-9.79101563	-0.72949219	+56.60156250	+4.96582031	-20.67626953	+1688
+1458241566.85540010	+10.19970703	-6.45556641	-0.92724609	+44.95605469	-7.58056641	-57.70019531	+2612	+10.16015625	-5.60302734	-0.70751953	+2.70263672	-12.87597656	+13.33740234	+2424	+7.53222656	-9.78662109	-0.72070313	+56.75537109	+5.05371094	-20.69824219	+1676
+1458241566.85960010	+10.19531250	-6.45996094	-0.93164063	+44.93408203	-7.60253906	-57.63427734	+2604	+10.15136719	-5.60742188	-0.71191406	+2.65869141	-12.85400391	+13.38134766	+2420	+7.53222656	-9.78662109	-0.71630859	+56.82128906	+5.09765625	-20.69824219	+1672
+1458241566.86789990	+10.17773438	-6.46875000	-0.93164063	+44.89013672	-7.60253906	-57.52441406	+2592	+10.13378906	-5.61621094	-0.71630859	+2.57080078	-12.78808594	+13.42529297	+2408	+7.52343750	-9.78662109	-0.71191406	+56.93115234	+5.14160156	-20.69824219	+1664
+1458241566.87210010	+10.16894531	-6.47314453	-0.93603516	+44.86816406	-7.62451172	-57.48046875	+2588	+10.12500000	-5.62060547	-0.71630859	+2.52685547	-12.78808594	+13.44726563	+2404	+7.51464844	-9.78662109	-0.71191406	+56.95312500	+5.16357422	-20.67626953	+1660
+1458241566.87630010	+10.16015625	-6.47753906	-0.93603516	+44.84619141	-7.60253906	-57.43652344	+2584	+10.11621094	-5.62500000	-0.71630859	+2.48291016	-12.76611328	+13.46923828	+2396	+7.50585938	-9.78662109	-0.71191406	+56.97509766	+5.18554688	-20.67626953	+1656
+1458241566.88039990	+10.15136719	-6.48193359	-0.94042969	+44.80224609	-7.60253906	-57.39257813	+2576	+10.10742188	-5.62939453	-0.72070313	+2.43896484	-12.72216797	+13.49121094	+2392	+7.49707031	-9.79101563	-0.71630859	+56.95312500	+5.18554688	-20.63232422	+1656
+1458241566.88870000	+10.12500000	-6.48632813	-0.94042969	+44.75830078	-7.58056641	-57.30468750	+2568	+10.08984375	-5.63378906	-0.72070313	+2.37304688	-12.70019531	+13.49121094	+2380	+7.46191406	-9.80419922	-0.73388672	+56.88720703	+5.14160156	-20.54443359	+1660
+1458241566.89290000	+10.11621094	-6.49072266	-0.94042969	+44.73632813	-7.55859375	-57.28271484	+2560	+10.08105469	-5.63818359	-0.71630859	+2.32910156	-12.67822266	+13.46923828	+2372	+7.43994141	-9.80859375	-0.74267578	+56.82128906	+5.11962891	-20.47851563	+1660
+1458241566.89710000	+10.10302734	-6.49072266	-0.94042969	+44.71435547	-7.55859375	-57.26074219	+2552	+10.07226563	-5.63818359	-0.71630859	+2.28515625	-12.67822266	+13.44726563	+2364	+7.41357422	-9.81738281	-0.75585938	+56.73339844	+5.07568359	-20.41259766	+1660
+1458241566.90120010	+10.09423828	-6.49511719	-0.94042969	+44.71435547	-7.53662109	-57.23876953	+2548	+10.06347656	-5.64257813	-0.71191406	+2.26318359	-12.67822266	+13.44726563	+2360	+7.39160156	-9.83056641	-0.76464844	+56.62353516	+5.05371094	-20.34667969	+1664
+1458241566.90540000	+10.08105469	-6.49511719	-0.94042969	+44.69238281	-7.51464844	-57.21679688	+2540	+10.05468750	-5.64697266	-0.71191406	+2.21923828	-12.65625000	+13.42529297	+2352	+7.36523438	-9.83935547	-0.77783203	+56.53564453	+5.00976563	-20.28076172	+1664
+1458241566.91370010	+10.05908203	-6.49951172	-0.94042969	+44.64843750	-7.44873047	-57.12890625	+2524	+10.03710938	-5.65136719	-0.70751953	+2.15332031	-12.61230469	+13.40332031	+2336	+7.31250000	-9.85693359	-0.80419922	+56.29394531	+4.92187500	-20.12695313	+1660
+1458241566.91790010	+10.04589844	-6.50390625	-0.94042969	+44.64843750	-7.42675781	-57.08496094	+2516	+10.02832031	-5.65136719	-0.70751953	+2.10937500	-12.59033203	+13.40332031	+2328	+7.28613281	-9.86572266	-0.81298828	+56.20605469	+4.89990234	-20.06103516	+1656
+1458241566.92210010	+10.03710938	-6.50390625	-0.94042969	+44.62646484	-7.40478516	-57.04101563	+2508	+10.01953125	-5.65136719	-0.70751953	+2.06542969	-12.56835938	+13.40332031	+2320	+7.26855469	-9.87011719	-0.82177734	+56.11816406	+4.87792969	-19.99511719	+1648
+1458241566.92619990	+10.02832031	-6.50390625	-0.94482422	+44.60449219	-7.38281250	-56.99707031	+2500	+10.01074219	-5.65576172	-0.70312500	+2.02148438	-12.54638672	+13.40332031	+2312	+7.25097656	-9.87451172	-0.83056641	+56.07421875	+4.85595703	-19.92919922	+1644
+1458241566.93039990	+10.01953125	-6.50830078	-0.94482422	+44.60449219	-7.38281250	-56.95312500	+2488	+10.00195313	-5.65576172	-0.70312500	+1.97753906	-12.52441406	+13.40332031	+2304	+7.23339844	-9.87890625	-0.83496094	+56.03027344	+4.85595703	-19.90722656	+1632
+1458241566.93870000	+10.00634766	-6.51269531	-0.94482422	+44.58251953	-7.33886719	-56.82128906	+2472	+9.98876953	-5.66015625	-0.70312500	+1.86767578	-12.45849609	+13.44726563	+2288	+7.22021484	-9.87890625	-0.83496094	+56.03027344	+4.89990234	-19.86328125	+1612
+1458241566.94289990	+10.00195313	-6.51269531	-0.94921875	+44.58251953	-7.31689453	-56.75537109	+2464	+9.98437500	-5.66455078	-0.70312500	+1.80175781	-12.41455078	+13.49121094	+2280	+7.21582031	-9.87890625	-0.83056641	+56.05224609	+4.94384766	-19.86328125	+1600
+1458241566.94709990	+9.99755859	-6.51708984	-0.94921875	+44.56054688	-7.31689453	-56.68945313	+2456	+9.97998047	-5.66455078	-0.70312500	+1.73583984	-12.37060547	+13.53515625	+2276	+7.21142578	-9.87890625	-0.82617188	+56.07421875	+4.96582031	-19.86328125	+1592
+1458241566.95120000	+9.99316406	-6.51708984	-0.95361328	+44.53857422	-7.29492188	-56.62353516	+2448	+9.97558594	-5.66894531	-0.70751953	+1.66992188	-12.32666016	+13.55712891	+2268	+7.21582031	-9.87451172	-0.82177734	+56.11816406	+5.00976563	-19.84130859	+1584
+1458241566.95950010	+9.98876953	-6.52148438	-0.95800781	+44.49462891	-7.29492188	-56.49169922	+2436	+9.96679688	-5.67333984	-0.70751953	+1.56005859	-12.26074219	+13.64501953	+2256	+7.22021484	-9.86572266	-0.80859375	+56.22802734	+5.09765625	-19.86328125	+1572
+1458241566.96370010	+9.98437500	-6.52587891	-0.95800781	+44.47265625	-7.29492188	-56.44775391	+2428	+9.96679688	-5.67333984	-0.70751953	+1.49414063	-12.23876953	+13.68896484	+2252	+7.22460938	-9.86132813	-0.80419922	+56.29394531	+5.14160156	-19.88525391	+1568
+1458241566.96790000	+9.98437500	-6.52587891	-0.95800781	+44.45068359	-7.29492188	-56.38183594	+2420	+9.96679688	-5.67773438	-0.71191406	+1.42822266	-12.21679688	+13.73291016	+2244	+7.23339844	-9.85693359	-0.79541016	+56.33789063	+5.18554688	-19.90722656	+1564
+1458241566.97199990	+9.98437500	-6.53027344	-0.96240234	+44.42871094	-7.29492188	-56.35986328	+2416	+9.96240234	-5.67773438	-0.71191406	+1.36230469	-12.19482422	+13.75488281	+2240	+7.23779297	-9.85693359	-0.79101563	+56.38183594	+5.20751953	-19.92919922	+1560
+1458241566.97620010	+9.98876953	-6.53027344	-0.96240234	+44.40673828	-7.29492188	-56.31591797	+2408	+9.96240234	-5.68212891	-0.71191406	+1.29638672	-12.19482422	+13.77685547	+2236	+7.24218750	-9.85253906	-0.78222656	+56.40380859	+5.25146484	-19.95117188	+1560
+1458241566.98449990	+9.98876953	-6.53466797	-0.96240234	+44.34082031	-7.31689453	-56.25000000	+2400	+9.96679688	-5.68652344	-0.71191406	+1.20849609	-12.17285156	+13.82080078	+2228	+7.25097656	-9.84814453	-0.77343750	+56.44775391	+5.29541016	-19.97314453	+1556
+1458241566.98869990	+9.98876953	-6.53906250	-0.95800781	+44.31884766	-7.33886719	-56.22802734	+2396	+9.96679688	-5.68652344	-0.71191406	+1.14257813	-12.17285156	+13.84277344	+2224	+7.25537109	-9.84814453	-0.76904297	+56.46972656	+5.31738281	-19.99511719	+1556
+1458241566.99289990	+9.99316406	-6.53906250	-0.95800781	+44.27490234	-7.33886719	-56.22802734	+2392	+9.96679688	-5.68652344	-0.71191406	+1.09863281	-12.17285156	+13.86474609	+2220	+7.25537109	-9.84375000	-0.76464844	+56.46972656	+5.31738281	-20.01708984	+1552
+1458241566.99700000	+9.99316406	-6.54345703	-0.95800781	+44.25292969	-7.36083984	-56.22802734	+2392	+9.96679688	-5.69091797	-0.70751953	+1.07666016	-12.17285156	+13.86474609	+2216	+7.25976563	-9.84375000	-0.76464844	+56.44775391	+5.31738281	-20.01708984	+1552
+1458241567.00539990	+9.99316406	-6.54345703	-0.95361328	+44.18701172	-7.38281250	-56.22802734	+2384	+9.97119141	-5.69091797	-0.70751953	+0.98876953	-12.19482422	+13.86474609	+2212	+7.25976563	-9.84375000	-0.76025391	+56.40380859	+5.31738281	-20.03906250	+1548
+1458241567.00950000	+9.99316406	-6.54785156	-0.95361328	+44.16503906	-7.38281250	-56.22802734	+2384	+9.97119141	-5.69531250	-0.70312500	+0.92285156	-12.21679688	+13.86474609	+2212	+7.25976563	-9.84375000	-0.76025391	+56.40380859	+5.29541016	-20.03906250	+1544
+1458241567.01370000	+9.99755859	-6.54785156	-0.94921875	+44.14306641	-7.38281250	-56.25000000	+2380	+9.97558594	-5.69531250	-0.69873047	+0.87890625	-12.23876953	+13.86474609	+2212	+7.25976563	-9.84814453	-0.76025391	+56.35986328	+5.29541016	-20.03906250	+1540
+1458241567.01790000	+9.99755859	-6.54785156	-0.94482422	+44.12109375	-7.40478516	-56.25000000	+2380	+9.97998047	-5.69531250	-0.69873047	+0.81298828	-12.26074219	+13.84277344	+2212	+7.25537109	-9.84814453	-0.76025391	+56.33789063	+5.27343750	-20.06103516	+1540
+1458241567.02620010	+9.99755859	-6.55224609	-0.93603516	+44.01123047	-7.44873047	-56.29394531	+2380	+9.99316406	-5.70410156	-0.68115234	+0.54931641	-12.39257813	+13.79882813	+2216	+7.25537109	-9.84814453	-0.76025391	+56.27197266	+5.25146484	-20.06103516	+1536
+1458241567.03040000	+10.00195313	-6.55664063	-0.93164063	+43.96728516	-7.47070313	-56.31591797	+2380	+9.99755859	-5.70410156	-0.67236328	+0.46142578	-12.45849609	+13.75488281	+2220	+7.25097656	-9.85253906	-0.76464844	+56.22802734	+5.22949219	-20.06103516	+1532
+1458241567.03449990	+10.00634766	-6.56103516	-0.91845703	+43.85742188	-7.51464844	-56.40380859	+2384	+10.00634766	-5.70849609	-0.65917969	+0.32958984	-12.56835938	+13.68896484	+2228	+7.24658203	-9.85253906	-0.76464844	+56.14013672	+5.18554688	-20.06103516	+1532
+1458241567.03870010	+10.00634766	-6.56542969	-0.90966797	+43.74755859	-7.55859375	-56.44775391	+2388	+10.01513672	-5.71289063	-0.65039063	+0.21972656	-12.65625000	+13.64501953	+2232	+7.24218750	-9.85693359	-0.76904297	+56.05224609	+5.14160156	-20.08300781	+1532
+1458241567.04699990	+10.01513672	-6.57421875	-0.88769531	+43.52783203	-7.62451172	-56.57958984	+2396	+10.02392578	-5.71728516	-0.63720703	+0.08789063	-12.72216797	+13.60107422	+2240	+7.22900391	-9.87011719	-0.77343750	+55.76660156	+5.00976563	-20.10498047	+1528
+1458241567.05119990	+10.01953125	-6.57861328	-0.87890625	+43.41796875	-7.64648438	-56.62353516	+2396	+10.02832031	-5.71728516	-0.63720703	+0.02197266	-12.74414063	+13.57910156	+2244	+7.22021484	-9.87451172	-0.77783203	+55.59082031	+4.92187500	-20.12695313	+1528
+1458241567.05530000	+10.01953125	-6.57861328	-0.87011719	+43.35205078	-7.64648438	-56.64550781	+2400	+10.02832031	-5.72167969	-0.63281250	-0.02197266	-12.76611328	+13.55712891	+2248	+7.21582031	-9.87890625	-0.78222656	+55.43701172	+4.85595703	-20.14892578	+1524
+1458241567.06370000	+10.02392578	-6.58740234	-0.86572266	+43.24218750	-7.64648438	-56.66748047	+2408	+10.03271484	-5.72607422	-0.63281250	-0.08789063	-12.76611328	+13.53515625	+2256	+7.20703125	-9.88769531	-0.78222656	+55.12939453	+4.72412109	-20.23681641	+1516
+1458241567.07200000	+10.02832031	-6.59179688	-0.86132813	+43.15429688	-7.62451172	-56.66748047	+2416	+10.03271484	-5.73046875	-0.63281250	-0.17578125	-12.74414063	+13.53515625	+2264	+7.20703125	-9.88769531	-0.77343750	+54.99755859	+4.68017578	-20.32470703	+1512
+1458241567.07620000	+10.02832031	-6.59619141	-0.86132813	+43.13232422	-7.58056641	-56.64550781	+2416	+10.03271484	-5.73486328	-0.63281250	-0.19775391	-12.70019531	+13.53515625	+2268	+7.20703125	-9.88769531	-0.76904297	+54.99755859	+4.70214844	-20.39062500	+1508
+1458241567.08450010	+10.02832031	-6.60058594	-0.86572266	+43.08837891	-7.51464844	-56.60156250	+2424	+10.03271484	-5.73925781	-0.64160156	-0.24169922	-12.61230469	+13.53515625	+2276	+7.21582031	-9.88330078	-0.75585938	+55.01953125	+4.76806641	-20.45654297	+1508
+1458241567.08870010	+10.02832031	-6.60498047	-0.86572266	+43.06640625	-7.47070313	-56.57958984	+2428	+10.03271484	-5.73925781	-0.64160156	-0.26367188	-12.56835938	+13.51318359	+2280	+7.22021484	-9.88330078	-0.74707031	+55.06347656	+4.81201172	-20.47851563	+1508
+1458241567.09279990	+10.02832031	-6.60498047	-0.87011719	+43.04443359	-7.40478516	-56.53564453	+2432	+10.02832031	-5.74365234	-0.64599609	-0.26367188	-12.50244141	+13.51318359	+2284	+7.22460938	-9.87890625	-0.73828125	+55.10742188	+4.85595703	-20.50048828	+1512
+1458241567.09699990	+10.02832031	-6.60937500	-0.87451172	+43.04443359	-7.36083984	-56.53564453	+2436	+10.02832031	-5.74365234	-0.65039063	-0.26367188	-12.45849609	+13.51318359	+2288	+7.22900391	-9.87890625	-0.73388672	+55.15136719	+4.89990234	-20.50048828	+1512
+1458241567.10120010	+10.02832031	-6.60937500	-0.87451172	+43.04443359	-7.31689453	-56.51367188	+2440	+10.02832031	-5.74804688	-0.65478516	-0.26367188	-12.41455078	+13.49121094	+2292	+7.22900391	-9.87890625	-0.72949219	+55.17333984	+4.94384766	-20.52246094	+1512
+1458241567.10949990	+10.02392578	-6.61376953	-0.87890625	+43.04443359	-7.22900391	-56.46972656	+2444	+10.02392578	-5.74804688	-0.65917969	-0.26367188	-12.32666016	+13.46923828	+2296	+7.23339844	-9.87451172	-0.72070313	+55.23925781	+5.00976563	-20.52246094	+1516
+1458241567.11360000	+10.02392578	-6.61376953	-0.88330078	+43.04443359	-7.18505859	-56.44775391	+2448	+10.02392578	-5.74804688	-0.65917969	-0.26367188	-12.28271484	+13.46923828	+2300	+7.23339844	-9.87451172	-0.72070313	+55.26123047	+5.05371094	-20.52246094	+1516
+1458241567.11780000	+10.02392578	-6.61376953	-0.88330078	+43.04443359	-7.14111328	-56.42578125	+2452	+10.01953125	-5.74804688	-0.66357422	-0.24169922	-12.23876953	+13.44726563	+2304	+7.23339844	-9.87451172	-0.71630859	+55.28320313	+5.07568359	-20.50048828	+1516
+1458241567.12200000	+10.01953125	-6.61376953	-0.88769531	+43.04443359	-7.07519531	-56.40380859	+2452	+10.01953125	-5.75244141	-0.66357422	-0.24169922	-12.19482422	+13.44726563	+2304	+7.23339844	-9.87451172	-0.71630859	+55.32714844	+5.11962891	-20.47851563	+1516
+1458241567.12610010	+10.01953125	-6.61816406	-0.89208984	+43.04443359	-7.03125000	-56.38183594	+2456	+10.01513672	-5.75244141	-0.66796875	-0.21972656	-12.12890625	+13.42529297	+2304	+7.22900391	-9.87451172	-0.71191406	+55.34912109	+5.18554688	-20.45654297	+1516
+1458241567.13450000	+10.01074219	-6.61816406	-0.90087891	+43.08837891	-6.81152344	-56.31591797	+2460	+10.00634766	-5.75683594	-0.68115234	-0.13183594	-11.86523438	+13.29345703	+2312	+7.22021484	-9.87890625	-0.70751953	+55.41503906	+5.33935547	-20.34667969	+1520
+1458241567.13860010	+10.00195313	-6.62255859	-0.90966797	+43.11035156	-6.63574219	-56.25000000	+2460	+9.99755859	-5.75683594	-0.68994141	-0.06591797	-11.68945313	+13.20556641	+2312	+7.21142578	-9.88330078	-0.70751953	+55.45898438	+5.44921875	-20.25878906	+1524
+1458241567.14280010	+9.99316406	-6.62255859	-0.91845703	+43.13232422	-6.48193359	-56.20605469	+2460	+9.99316406	-5.76123047	-0.69873047	+0.00000000	-11.51367188	+13.11767578	+2312	+7.20263672	-9.88769531	-0.70751953	+55.48095703	+5.55908203	-20.17089844	+1524
+1458241567.14700010	+9.97558594	-6.62695313	-0.93603516	+43.17626953	-6.10839844	-56.09619141	+2464	+9.97558594	-5.76562500	-0.72070313	+0.17578125	-11.07421875	+12.91992188	+2316	+7.18066406	-9.90087891	-0.70751953	+55.50292969	+5.71289063	-19.97314453	+1532
+1458241567.15529990	+9.95361328	-6.63134766	-0.96240234	+43.28613281	-5.62500000	-55.96435547	+2460	+9.95361328	-5.76562500	-0.74267578	+0.41748047	-10.67871094	+12.67822266	+2308	+7.14550781	-9.91845703	-0.72070313	+55.52490234	+5.93261719	-19.68750000	+1536
+1458241567.15949990	+9.94042969	-6.63134766	-0.97558594	+43.35205078	-5.38330078	-55.92041016	+2456	+9.94921875	-5.77001953	-0.75146484	+0.50537109	-10.52490234	+12.59033203	+2300	+7.12792969	-9.92724609	-0.72509766	+55.52490234	+6.02050781	-19.55566406	+1536
+1458241567.16360000	+9.93164063	-6.63134766	-0.97998047	+43.41796875	-5.22949219	-55.89843750	+2448	+9.94042969	-5.76562500	-0.75585938	+0.59326172	-10.43701172	+12.50244141	+2292	+7.11914063	-9.93603516	-0.72949219	+55.54687500	+6.08642578	-19.44580078	+1536
+1458241567.17199990	+9.92285156	-6.63574219	-0.98876953	+43.50585938	-5.03173828	-55.89843750	+2432	+9.93603516	-5.77001953	-0.76464844	+0.70312500	-10.32714844	+12.41455078	+2276	+7.10595703	-9.94482422	-0.72949219	+55.56884766	+6.19628906	-19.37988281	+1532
+1458241567.18030000	+9.91845703	-6.63574219	-0.99755859	+43.57177734	-4.89990234	-55.89843750	+2416	+9.93164063	-5.77001953	-0.76904297	+0.83496094	-10.26123047	+12.34863281	+2260	+7.10595703	-9.94921875	-0.72509766	+55.67871094	+6.30615234	-19.37988281	+1524
+1458241567.18450000	+9.91845703	-6.63574219	-1.00195313	+43.59375000	-4.85595703	-55.89843750	+2408	+9.92724609	-5.77001953	-0.77343750	+0.85693359	-10.23925781	+12.32666016	+2252	+7.11035156	-9.94921875	-0.72070313	+55.72265625	+6.35009766	-19.40185547	+1520
+1458241567.18860010	+9.91845703	-6.63574219	-1.00195313	+43.63769531	-4.83398438	-55.89843750	+2400	+9.92724609	-5.77001953	-0.77343750	+0.90087891	-10.21728516	+12.32666016	+2244	+7.11914063	-9.94921875	-0.71630859	+55.81054688	+6.39404297	-19.42382813	+1516
+1458241567.19689990	+9.91845703	-6.63574219	-1.00195313	+43.70361328	-4.79003906	-55.92041016	+2388	+9.92724609	-5.77441406	-0.77783203	+0.96679688	-10.21728516	+12.30468750	+2232	+7.13232422	-9.94482422	-0.69873047	+55.96435547	+6.48193359	-19.51171875	+1516
+1458241567.20110010	+9.92285156	-6.64013672	-1.00634766	+43.72558594	-4.79003906	-55.94238281	+2380	+9.92285156	-5.77441406	-0.77783203	+1.01074219	-10.21728516	+12.30468750	+2224	+7.14111328	-9.94482422	-0.68994141	+56.05224609	+6.52587891	-19.57763672	+1520
+1458241567.20939990	+9.92285156	-6.64013672	-1.00634766	+43.76953125	-4.79003906	-55.96435547	+2368	+9.92285156	-5.77441406	-0.78222656	+1.07666016	-10.23925781	+12.30468750	+2212	+7.15869141	-9.94042969	-0.67675781	+56.20605469	+6.61376953	-19.68750000	+1520
+1458241567.21779990	+9.92724609	-6.64013672	-1.00634766	+43.81347656	-4.79003906	-56.00830078	+2356	+9.92285156	-5.77880859	-0.78222656	+1.12060547	-10.26123047	+12.30468750	+2200	+7.17626953	-9.93603516	-0.65917969	+56.35986328	+6.70166016	-19.79736328	+1528
+1458241567.22610000	+9.93164063	-6.64453125	-1.00195313	+43.83544922	-4.79003906	-56.03027344	+2348	+9.92285156	-5.77880859	-0.78222656	+1.18652344	-10.28320313	+12.30468750	+2192	+7.18945313	-9.93164063	-0.64599609	+56.46972656	+6.76757813	-19.90722656	+1532
+1458241567.23029990	+9.93164063	-6.64453125	-1.00195313	+43.85742188	-4.79003906	-56.05224609	+2344	+9.92285156	-5.77880859	-0.78222656	+1.20849609	-10.30517578	+12.30468750	+2188	+7.19824219	-9.93164063	-0.63720703	+56.53564453	+6.81152344	-19.95117188	+1536
+1458241567.23860000	+9.93164063	-6.64453125	-1.00195313	+43.87939453	-4.79003906	-56.07421875	+2336	+9.92724609	-5.77880859	-0.78222656	+1.27441406	-10.32714844	+12.30468750	+2180	+7.20703125	-9.92724609	-0.62841797	+56.60156250	+6.85546875	-20.01708984	+1540
+1458241567.24280000	+9.93164063	-6.64453125	-1.00195313	+43.90136719	-4.79003906	-56.09619141	+2332	+9.92724609	-5.77880859	-0.78222656	+1.29638672	-10.32714844	+12.28271484	+2176	+7.20703125	-9.93164063	-0.62841797	+56.62353516	+6.85546875	-20.03906250	+1540
+1458241567.25110010	+9.93603516	-6.64892578	-1.00195313	+43.92333984	-4.76806641	-56.11816406	+2328	+9.92285156	-5.77880859	-0.78222656	+1.36230469	-10.34912109	+12.26074219	+2172	+7.20703125	-9.93603516	-0.62402344	+56.62353516	+6.87744141	-20.06103516	+1540
+1458241567.25939990	+9.93164063	-6.64892578	-1.00195313	+43.96728516	-4.74609375	-56.16210938	+2320	+9.92285156	-5.77441406	-0.78222656	+1.45019531	-10.37109375	+12.21679688	+2168	+7.20263672	-9.94042969	-0.62841797	+56.60156250	+6.85546875	-20.06103516	+1544
+1458241567.26360010	+9.93164063	-6.64892578	-0.99755859	+43.98925781	-4.74609375	-56.18408203	+2316	+9.92285156	-5.77441406	-0.78222656	+1.49414063	-10.37109375	+12.17285156	+2164	+7.19824219	-9.94482422	-0.63281250	+56.57958984	+6.85546875	-20.03906250	+1544
+1458241567.27189990	+9.93164063	-6.64453125	-0.99755859	+44.03320313	-4.70214844	-56.20605469	+2312	+9.92285156	-5.77441406	-0.77783203	+1.58203125	-10.37109375	+12.12890625	+2156	+7.18505859	-9.95361328	-0.63720703	+56.51367188	+6.83349609	-19.99511719	+1548
+1458241567.27609990	+9.93164063	-6.64453125	-0.99755859	+44.05517578	-4.68017578	-56.22802734	+2308	+9.92285156	-5.77441406	-0.77783203	+1.62597656	-10.39306641	+12.08496094	+2156	+7.18066406	-9.95800781	-0.64160156	+56.49169922	+6.81152344	-19.97314453	+1548
+1458241567.28440000	+9.92724609	-6.64453125	-0.99755859	+44.09912109	-4.63623047	-56.27197266	+2304	+9.91845703	-5.77001953	-0.77783203	+1.71386719	-10.39306641	+12.01904297	+2148	+7.16748047	-9.96679688	-0.65039063	+56.42578125	+6.78955078	-19.92919922	+1548
+1458241567.28860000	+9.92724609	-6.64453125	-0.99755859	+44.14306641	-4.61425781	-56.29394531	+2300	+9.91845703	-5.77001953	-0.77343750	+1.75781250	-10.39306641	+11.99707031	+2144	+7.16308594	-9.97119141	-0.65478516	+56.40380859	+6.76757813	-19.90722656	+1548
+1458241567.29270010	+9.92285156	-6.64453125	-0.99755859	+44.16503906	-4.59228516	-56.31591797	+2296	+9.91845703	-5.77001953	-0.77343750	+1.80175781	-10.41503906	+11.97509766	+2144	+7.15869141	-9.97558594	-0.65917969	+56.38183594	+6.76757813	-19.88525391	+1548
+1458241567.29690000	+9.92285156	-6.64013672	-0.99755859	+44.20898438	-4.59228516	-56.33789063	+2292	+9.91406250	-5.77001953	-0.77343750	+1.84570313	-10.41503906	+11.95312500	+2140	+7.15429688	-9.97998047	-0.65917969	+56.35986328	+6.76757813	-19.88525391	+1544
+1458241567.30110000	+9.92285156	-6.64013672	-0.99755859	+44.23095703	-4.57031250	-56.38183594	+2292	+9.91406250	-5.77001953	-0.77343750	+1.88964844	-10.43701172	+11.93115234	+2136	+7.14990234	-9.97998047	-0.66357422	+56.38183594	+6.76757813	-19.88525391	+1540
+1458241567.30940010	+9.91845703	-6.64013672	-0.99755859	+44.29687500	-4.54833984	-56.42578125	+2288	+9.91406250	-5.76562500	-0.77343750	+1.95556641	-10.45898438	+11.90917969	+2132	+7.14990234	-9.98437500	-0.65917969	+56.40380859	+6.76757813	-19.90722656	+1532
+1458241567.31360010	+9.91845703	-6.64013672	-0.99755859	+44.34082031	-4.54833984	-56.44775391	+2284	+9.91406250	-5.76562500	-0.77343750	+1.99951172	-10.48095703	+11.90917969	+2128	+7.15429688	-9.98437500	-0.65917969	+56.44775391	+6.78955078	-19.92919922	+1532
+1458241567.32189990	+9.91845703	-6.63574219	-0.99316406	+44.38476563	-4.57031250	-56.49169922	+2280	+9.90966797	-5.76562500	-0.77343750	+2.06542969	-10.52490234	+11.93115234	+2124	+7.16308594	-9.97998047	-0.65039063	+56.55761719	+6.81152344	-19.99511719	+1528
+1458241567.33020000	+9.92285156	-6.63574219	-0.99316406	+44.45068359	-4.61425781	-56.53564453	+2280	+9.90966797	-5.76562500	-0.77343750	+2.10937500	-10.56884766	+11.95312500	+2120	+7.17626953	-9.97558594	-0.64160156	+56.66748047	+6.85546875	-20.06103516	+1528
+1458241567.33859990	+9.92285156	-6.63574219	-0.98876953	+44.49462891	-4.65820313	-56.57958984	+2280	+9.90966797	-5.76123047	-0.76904297	+2.15332031	-10.63476563	+11.97509766	+2116	+7.18945313	-9.97119141	-0.62841797	+56.79931641	+6.89941406	-20.14892578	+1532
+1458241567.34270000	+9.92285156	-6.63574219	-0.98876953	+44.51660156	-4.68017578	-56.60156250	+2280	+9.90966797	-5.76123047	-0.76904297	+2.19726563	-10.65673828	+11.99707031	+2116	+7.19824219	-9.96679688	-0.62402344	+56.86523438	+6.89941406	-20.19287109	+1536
+1458241567.34690000	+9.92724609	-6.63574219	-0.98876953	+44.53857422	-4.70214844	-56.60156250	+2280	+9.90966797	-5.76123047	-0.76904297	+2.21923828	-10.70068359	+12.01904297	+2116	+7.20263672	-9.96240234	-0.61962891	+56.90917969	+6.92138672	-20.23681641	+1536
+1458241567.35520010	+9.92724609	-6.63134766	-0.98437500	+44.56054688	-4.74609375	-56.64550781	+2280	+9.91406250	-5.75683594	-0.76904297	+2.26318359	-10.74462891	+12.04101563	+2116	+7.21582031	-9.95800781	-0.61083984	+57.01904297	+6.94335938	-20.32470703	+1540
+1458241567.36350010	+9.92724609	-6.63134766	-0.98437500	+44.60449219	-4.76806641	-56.68945313	+2280	+9.91406250	-5.75683594	-0.76464844	+2.30712891	-10.81054688	+12.04101563	+2116	+7.22460938	-9.95800781	-0.60644531	+57.08496094	+6.92138672	-20.41259766	+1544
+1458241567.36770010	+9.93164063	-6.63134766	-0.97998047	+44.62646484	-4.79003906	-56.71142578	+2284	+9.91406250	-5.75683594	-0.76464844	+2.32910156	-10.83251953	+12.04101563	+2116	+7.22900391	-9.95800781	-0.60205078	+57.10693359	+6.92138672	-20.43457031	+1544
+1458241567.37599990	+9.93164063	-6.62695313	-0.97998047	+44.64843750	-4.83398438	-56.73339844	+2284	+9.91845703	-5.75244141	-0.76025391	+2.37304688	-10.89843750	+12.01904297	+2116	+7.22900391	-9.96240234	-0.60205078	+57.10693359	+6.89941406	-20.47851563	+1544
+1458241567.38439990	+9.93164063	-6.62695313	-0.97998047	+44.69238281	-4.85595703	-56.77734375	+2284	+9.91845703	-5.75244141	-0.76025391	+2.39501953	-10.94238281	+11.99707031	+2116	+7.22460938	-9.96679688	-0.60644531	+57.06298828	+6.83349609	-20.52246094	+1544
+1458241567.38850000	+9.93164063	-6.62695313	-0.97558594	+44.69238281	-4.85595703	-56.77734375	+2284	+9.91845703	-5.75244141	-0.75585938	+2.41699219	-10.96435547	+11.97509766	+2116	+7.22021484	-9.97119141	-0.61083984	+57.04101563	+6.81152344	-20.52246094	+1544
+1458241567.39689990	+9.93164063	-6.62255859	-0.97558594	+44.73632813	-4.87792969	-56.82128906	+2284	+9.91845703	-5.74804688	-0.75585938	+2.46093750	-10.98632813	+11.95312500	+2112	+7.21582031	-9.97558594	-0.61523438	+56.95312500	+6.74560547	-20.54443359	+1544
+1458241567.40520000	+9.93164063	-6.62255859	-0.97558594	+44.75830078	-4.89990234	-56.84326172	+2288	+9.92285156	-5.74804688	-0.75146484	+2.48291016	-11.03027344	+11.90917969	+2112	+7.20703125	-9.98437500	-0.62402344	+56.86523438	+6.67968750	-20.54443359	+1544
+1458241567.41350010	+9.93603516	-6.62255859	-0.97119141	+44.80224609	-4.89990234	-56.86523438	+2288	+9.92285156	-5.74804688	-0.74707031	+2.50488281	-11.07421875	+11.88720703	+2112	+7.19824219	-9.99316406	-0.62841797	+56.79931641	+6.61376953	-20.56640625	+1540
+1458241567.42179990	+9.93603516	-6.61816406	-0.97119141	+44.82421875	-4.92187500	-56.90917969	+2288	+9.92285156	-5.74804688	-0.74707031	+2.54882813	-11.09619141	+11.86523438	+2108	+7.19384766	-9.99755859	-0.62841797	+56.77734375	+6.59179688	-20.58837891	+1532
+1458241567.43020010	+9.93603516	-6.61816406	-0.96679688	+44.84619141	-4.94384766	-56.93115234	+2288	+9.92724609	-5.74804688	-0.74267578	+2.57080078	-11.14013672	+11.84326172	+2108	+7.19824219	-9.99755859	-0.62841797	+56.79931641	+6.56982422	-20.63232422	+1524
+1458241567.43849990	+9.93603516	-6.61816406	-0.96679688	+44.89013672	-4.98779297	-56.95312500	+2292	+9.92724609	-5.74804688	-0.74267578	+2.59277344	-11.18408203	+11.84326172	+2104	+7.20703125	-9.99316406	-0.61962891	+56.86523438	+6.59179688	-20.69824219	+1524
+1458241567.44680000	+9.94042969	-6.61816406	-0.96240234	+44.91210938	-5.00976563	-56.97509766	+2292	+9.92724609	-5.74804688	-0.74267578	+2.59277344	-11.20605469	+11.84326172	+2104	+7.22021484	-9.98876953	-0.61083984	+56.95312500	+6.61376953	-20.76416016	+1524
+1458241567.45930000	+9.94482422	-6.61816406	-0.96240234	+44.95605469	-5.05371094	-56.99707031	+2296	+9.92724609	-5.74804688	-0.73828125	+2.61474609	-11.25000000	+11.86523438	+2100	+7.23779297	-9.97998047	-0.59765625	+57.08496094	+6.63574219	-20.85205078	+1528
+1458241567.46770000	+9.94482422	-6.61376953	-0.95800781	+44.97802734	-5.09765625	-57.01904297	+2296	+9.92724609	-5.74804688	-0.73828125	+2.63671875	-11.27197266	+11.88720703	+2100	+7.24658203	-9.97558594	-0.58886719	+57.17285156	+6.65771484	-20.89599609	+1532
+1458241567.47180010	+9.94482422	-6.61376953	-0.95800781	+45.00000000	-5.11962891	-57.01904297	+2300	+9.92724609	-5.74804688	-0.73828125	+2.63671875	-11.29394531	+11.90917969	+2100	+7.25097656	-9.97558594	-0.58447266	+57.21679688	+6.67968750	-20.91796875	+1536
+1458241567.48020010	+9.94921875	-6.61376953	-0.95800781	+45.02197266	-5.14160156	-57.04101563	+2300	+9.92724609	-5.74804688	-0.73828125	+2.63671875	-11.31591797	+11.93115234	+2100	+7.25976563	-9.97119141	-0.58007813	+57.26074219	+6.67968750	-20.96191406	+1540
+1458241567.49270010	+9.94921875	-6.61376953	-0.95361328	+45.04394531	-5.18554688	-57.06298828	+2304	+9.92724609	-5.74804688	-0.73388672	+2.65869141	-11.35986328	+11.93115234	+2104	+7.26416016	-9.97119141	-0.58007813	+57.28271484	+6.65771484	-20.98388672	+1540
+1458241567.50099990	+9.94921875	-6.61376953	-0.94921875	+45.06591797	-5.20751953	-57.08496094	+2308	+9.92724609	-5.74804688	-0.73388672	+2.65869141	-11.38183594	+11.93115234	+2104	+7.25976563	-9.97119141	-0.58007813	+57.26074219	+6.61376953	-20.98388672	+1544
+1458241567.50930000	+9.94921875	-6.61376953	-0.94921875	+45.06591797	-5.22949219	-57.08496094	+2312	+9.92724609	-5.74804688	-0.72949219	+2.65869141	-11.40380859	+11.93115234	+2108	+7.25537109	-9.97558594	-0.58447266	+57.21679688	+6.59179688	-20.96191406	+1544
+1458241567.51760010	+9.94921875	-6.61376953	-0.94921875	+45.08789063	-5.22949219	-57.10693359	+2312	+9.92724609	-5.74804688	-0.72949219	+2.65869141	-11.44775391	+11.93115234	+2108	+7.25097656	-9.97998047	-0.58886719	+57.19482422	+6.54785156	-20.93994141	+1544
+1458241567.52600000	+9.94921875	-6.60937500	-0.94482422	+45.08789063	-5.25146484	-57.12890625	+2316	+9.92724609	-5.74365234	-0.72509766	+2.65869141	-11.44775391	+11.93115234	+2108	+7.24658203	-9.97998047	-0.59326172	+57.15087891	+6.52587891	-20.93994141	+1544
+1458241567.53430010	+9.94921875	-6.60937500	-0.94482422	+45.08789063	-5.27343750	-57.12890625	+2316	+9.92724609	-5.74365234	-0.72509766	+2.68066406	-11.49169922	+11.93115234	+2112	+7.24218750	-9.98437500	-0.59765625	+57.08496094	+6.48193359	-20.91796875	+1540
+1458241567.54259990	+9.94921875	-6.60937500	-0.94042969	+45.08789063	-5.29541016	-57.15087891	+2320	+9.93164063	-5.74365234	-0.72070313	+2.65869141	-11.51367188	+11.93115234	+2112	+7.23779297	-9.98437500	-0.60205078	+57.04101563	+6.43798828	-20.91796875	+1540
+1458241567.55100010	+9.94921875	-6.60937500	-0.94042969	+45.10986328	-5.31738281	-57.17285156	+2320	+9.93164063	-5.74365234	-0.72070313	+2.65869141	-11.53564453	+11.93115234	+2116	+7.23779297	-9.98437500	-0.60205078	+57.01904297	+6.39404297	-20.91796875	+1536
+1458241567.55929990	+9.94921875	-6.60498047	-0.94042969	+45.10986328	-5.36132813	-57.17285156	+2324	+9.93164063	-5.74365234	-0.71630859	+2.65869141	-11.57958984	+11.97509766	+2116	+7.24218750	-9.98437500	-0.60205078	+57.04101563	+6.37207031	-20.96191406	+1532
+1458241567.56760000	+9.94921875	-6.60498047	-0.93603516	+45.10986328	-5.38330078	-57.17285156	+2324	+9.93164063	-5.74365234	-0.71630859	+2.65869141	-11.60156250	+11.99707031	+2120	+7.24658203	-9.97998047	-0.59765625	+57.06298828	+6.35009766	-20.98388672	+1532
+1458241567.58839990	+9.95800781	-6.60498047	-0.93164063	+45.10986328	-5.49316406	-57.19482422	+2328	+9.93603516	-5.74365234	-0.71191406	+2.61474609	-11.71142578	+12.10693359	+2128	+7.26416016	-9.97119141	-0.58886719	+57.15087891	+6.35009766	-21.09375000	+1536
+1458241567.60089990	+9.95800781	-6.60498047	-0.93164063	+45.10986328	-5.53710938	-57.19482422	+2332	+9.93603516	-5.73925781	-0.70751953	+2.61474609	-11.75537109	+12.17285156	+2132	+7.26855469	-9.96679688	-0.58007813	+57.21679688	+6.37207031	-21.13769531	+1540
+1458241567.60929990	+9.95800781	-6.60498047	-0.93164063	+45.10986328	-5.55908203	-57.19482422	+2336	+9.94042969	-5.73925781	-0.70751953	+2.61474609	-11.77734375	+12.19482422	+2136	+7.26855469	-9.96679688	-0.58007813	+57.21679688	+6.35009766	-21.15966797	+1540
+1458241567.61760000	+9.95800781	-6.60498047	-0.93164063	+45.10986328	-5.55908203	-57.19482422	+2336	+9.94042969	-5.73925781	-0.70751953	+2.61474609	-11.79931641	+12.19482422	+2140	+7.26855469	-9.96679688	-0.58007813	+57.21679688	+6.35009766	-21.15966797	+1540
+1458241567.62590000	+9.95800781	-6.60498047	-0.93164063	+45.10986328	-5.55908203	-57.21679688	+2340	+9.94042969	-5.73925781	-0.70312500	+2.61474609	-11.79931641	+12.17285156	+2140	+7.26855469	-9.97119141	-0.58007813	+57.19482422	+6.32812500	-21.15966797	+1544
+1458241567.63430000	+9.95800781	-6.60498047	-0.92724609	+45.10986328	-5.55908203	-57.21679688	+2340	+9.94042969	-5.73925781	-0.70312500	+2.61474609	-11.79931641	+12.17285156	+2144	+7.26416016	-9.97119141	-0.58447266	+57.17285156	+6.32812500	-21.15966797	+1544
+1458241567.64260010	+9.95800781	-6.60498047	-0.92724609	+45.10986328	-5.55908203	-57.21679688	+2340	+9.94042969	-5.73925781	-0.70312500	+2.61474609	-11.79931641	+12.15087891	+2144	+7.25976563	-9.97119141	-0.58447266	+57.15087891	+6.30615234	-21.13769531	+1544
+1458241567.65089990	+9.95800781	-6.60498047	-0.92724609	+45.10986328	-5.53710938	-57.21679688	+2340	+9.93603516	-5.73925781	-0.70312500	+2.61474609	-11.79931641	+12.15087891	+2144	+7.25537109	-9.97558594	-0.58886719	+57.10693359	+6.30615234	-21.11572266	+1544
+1458241567.65920000	+9.95800781	-6.60498047	-0.92724609	+45.08789063	-5.53710938	-57.21679688	+2344	+9.93603516	-5.73925781	-0.70312500	+2.61474609	-11.79931641	+12.15087891	+2144	+7.25537109	-9.97558594	-0.59326172	+57.08496094	+6.28417969	-21.11572266	+1544
+1458241567.66759990	+9.95800781	-6.60498047	-0.92724609	+45.08789063	-5.53710938	-57.21679688	+2344	+9.93603516	-5.73925781	-0.70312500	+2.61474609	-11.77734375	+12.15087891	+2148	+7.25097656	-9.97558594	-0.59765625	+57.06298828	+6.28417969	-21.09375000	+1540
+1458241567.67590000	+9.95800781	-6.60498047	-0.92724609	+45.08789063	-5.53710938	-57.21679688	+2344	+9.93603516	-5.73925781	-0.70312500	+2.61474609	-11.77734375	+12.15087891	+2148	+7.25097656	-9.97558594	-0.59765625	+57.06298828	+6.28417969	-21.07177734	+1540
+1458241567.69670010	+9.95800781	-6.60498047	-0.93164063	+45.08789063	-5.51513672	-57.19482422	+2344	+9.93603516	-5.73925781	-0.70751953	+2.61474609	-11.75537109	+12.15087891	+2148	+7.25097656	-9.97558594	-0.59326172	+57.10693359	+6.32812500	-21.09375000	+1536
+1458241567.70919990	+9.95800781	-6.60498047	-0.93164063	+45.10986328	-5.51513672	-57.19482422	+2344	+9.93603516	-5.73925781	-0.70751953	+2.59277344	-11.75537109	+12.15087891	+2148	+7.25537109	-9.97119141	-0.59326172	+57.12890625	+6.35009766	-21.09375000	+1536
+1458241567.71760010	+9.95800781	-6.60498047	-0.93164063	+45.10986328	-5.51513672	-57.19482422	+2344	+9.93603516	-5.74365234	-0.70751953	+2.59277344	-11.75537109	+12.15087891	+2148	+7.25537109	-9.97119141	-0.58886719	+57.15087891	+6.35009766	-21.09375000	+1536
+1458241567.72589990	+9.95800781	-6.60498047	-0.93164063	+45.10986328	-5.51513672	-57.19482422	+2344	+9.93603516	-5.74365234	-0.70751953	+2.59277344	-11.75537109	+12.15087891	+2152	+7.25537109	-9.97119141	-0.58886719	+57.15087891	+6.37207031	-21.09375000	+1536
+1458241567.73420000	+9.95800781	-6.60498047	-0.93164063	+45.10986328	-5.49316406	-57.19482422	+2344	+9.93603516	-5.74365234	-0.70751953	+2.59277344	-11.73339844	+12.15087891	+2152	+7.25537109	-9.97119141	-0.58886719	+57.15087891	+6.37207031	-21.09375000	+1536
+1458241567.74250010	+9.95800781	-6.60498047	-0.93164063	+45.10986328	-5.49316406	-57.17285156	+2344	+9.93603516	-5.74365234	-0.70751953	+2.59277344	-11.73339844	+12.15087891	+2152	+7.25537109	-9.97119141	-0.58886719	+57.15087891	+6.37207031	-21.09375000	+1536
+1458241567.75090000	+9.95800781	-6.60498047	-0.93164063	+45.10986328	-5.49316406	-57.17285156	+2344	+9.93603516	-5.74365234	-0.70751953	+2.59277344	-11.73339844	+12.15087891	+2152	+7.25097656	-9.97119141	-0.58886719	+57.12890625	+6.37207031	-21.07177734	+1536
+1458241567.75920010	+9.95800781	-6.60498047	-0.93164063	+45.10986328	-5.49316406	-57.15087891	+2344	+9.93164063	-5.74365234	-0.70751953	+2.59277344	-11.73339844	+12.12890625	+2152	+7.25097656	-9.97558594	-0.59326172	+57.10693359	+6.39404297	-21.04980469	+1536
+1458241567.77169990	+9.95800781	-6.60498047	-0.93164063	+45.10986328	-5.47119141	-57.15087891	+2344	+9.93164063	-5.74365234	-0.70751953	+2.57080078	-11.71142578	+12.12890625	+2152	+7.24218750	-9.97558594	-0.59765625	+57.08496094	+6.39404297	-21.02783203	+1536
+1458241567.78000000	+9.95361328	-6.60498047	-0.93164063	+45.08789063	-5.47119141	-57.12890625	+2344	+9.93164063	-5.74365234	-0.70751953	+2.57080078	-11.71142578	+12.10693359	+2152	+7.24218750	-9.97998047	-0.59765625	+57.04101563	+6.39404297	-21.00585938	+1532
+1458241567.78839990	+9.95361328	-6.60498047	-0.93164063	+45.08789063	-5.47119141	-57.10693359	+2340	+9.93164063	-5.74365234	-0.70751953	+2.57080078	-11.71142578	+12.10693359	+2152	+7.23779297	-9.97998047	-0.59765625	+57.04101563	+6.41601563	-20.98388672	+1532
+1458241567.80090000	+9.95361328	-6.60498047	-0.93164063	+45.06591797	-5.47119141	-57.08496094	+2340	+9.93164063	-5.74804688	-0.70751953	+2.54882813	-11.71142578	+12.08496094	+2152	+7.23779297	-9.97998047	-0.59765625	+57.04101563	+6.43798828	-20.98388672	+1528
+1458241567.81329990	+9.95800781	-6.60937500	-0.93164063	+45.06591797	-5.47119141	-57.06298828	+2336	+9.93164063	-5.74804688	-0.70751953	+2.52685547	-11.71142578	+12.08496094	+2152	+7.24218750	-9.97998047	-0.59326172	+57.06298828	+6.45996094	-20.98388672	+1528
+1458241567.82579990	+9.95800781	-6.60937500	-0.93164063	+45.04394531	-5.49316406	-57.04101563	+2336	+9.93164063	-5.74804688	-0.71191406	+2.48291016	-11.71142578	+12.08496094	+2152	+7.25097656	-9.97558594	-0.58886719	+57.10693359	+6.50390625	-21.00585938	+1532
+1458241567.83419990	+9.95800781	-6.61376953	-0.93164063	+45.02197266	-5.49316406	-57.01904297	+2336	+9.93164063	-5.75244141	-0.71191406	+2.48291016	-11.71142578	+12.08496094	+2152	+7.25537109	-9.97119141	-0.58447266	+57.15087891	+6.54785156	-21.02783203	+1532
+1458241567.84250000	+9.95800781	-6.61376953	-0.93164063	+45.00000000	-5.51513672	-56.99707031	+2336	+9.93164063	-5.75244141	-0.71191406	+2.46093750	-11.71142578	+12.08496094	+2152	+7.25537109	-9.97119141	-0.58007813	+57.17285156	+6.56982422	-21.02783203	+1536
+1458241567.85080000	+9.95800781	-6.61376953	-0.93164063	+44.97802734	-5.51513672	-56.99707031	+2340	+9.93164063	-5.75244141	-0.71191406	+2.43896484	-11.68945313	+12.06298828	+2152	+7.25537109	-9.97119141	-0.58007813	+57.17285156	+6.59179688	-21.02783203	+1536
+1458241567.85920000	+9.95800781	-6.61376953	-0.93164063	+44.97802734	-5.49316406	-56.97509766	+2340	+9.93164063	-5.75244141	-0.71191406	+2.43896484	-11.68945313	+12.06298828	+2152	+7.25537109	-9.97119141	-0.58007813	+57.15087891	+6.59179688	-21.00585938	+1536
+1458241567.86750010	+9.95800781	-6.61376953	-0.93164063	+44.95605469	-5.49316406	-56.97509766	+2340	+9.93164063	-5.75244141	-0.71191406	+2.41699219	-11.68945313	+12.01904297	+2152	+7.25097656	-9.97558594	-0.58007813	+57.12890625	+6.59179688	-21.00585938	+1536
+1458241567.87579990	+9.95361328	-6.61376953	-0.93164063	+44.93408203	-5.49316406	-56.95312500	+2340	+9.93164063	-5.75244141	-0.71191406	+2.41699219	-11.68945313	+11.99707031	+2152	+7.24658203	-9.97558594	-0.58447266	+57.10693359	+6.59179688	-20.98388672	+1536
+1458241567.88420010	+9.95361328	-6.61376953	-0.93164063	+44.93408203	-5.47119141	-56.95312500	+2340	+9.93164063	-5.75244141	-0.71191406	+2.41699219	-11.66748047	+11.97509766	+2152	+7.24658203	-9.97558594	-0.58447266	+57.06298828	+6.56982422	-20.96191406	+1536
+1458241567.89249990	+9.95361328	-6.61376953	-0.93164063	+44.91210938	-5.47119141	-56.95312500	+2340	+9.93164063	-5.75683594	-0.71191406	+2.41699219	-11.66748047	+11.93115234	+2148	+7.24218750	-9.97558594	-0.58886719	+57.04101563	+6.56982422	-20.96191406	+1536
+1458241567.90500000	+9.95361328	-6.61376953	-0.93164063	+44.89013672	-5.47119141	-56.95312500	+2340	+9.93603516	-5.75683594	-0.70751953	+2.39501953	-11.66748047	+11.88720703	+2148	+7.23779297	-9.97998047	-0.58886719	+57.01904297	+6.56982422	-20.93994141	+1536
+1458241567.92580010	+9.95361328	-6.61376953	-0.93603516	+44.86816406	-5.47119141	-56.93115234	+2336	+9.93603516	-5.75683594	-0.71191406	+2.39501953	-11.66748047	+11.88720703	+2148	+7.23779297	-9.97998047	-0.58886719	+57.01904297	+6.56982422	-20.93994141	+1532
+1458241567.93409990	+9.95361328	-6.61376953	-0.93603516	+44.86816406	-5.47119141	-56.93115234	+2336	+9.93603516	-5.75683594	-0.71191406	+2.39501953	-11.66748047	+11.90917969	+2148	+7.24218750	-9.97998047	-0.58886719	+57.04101563	+6.56982422	-20.93994141	+1528
+1458241567.94250010	+9.95361328	-6.61816406	-0.93603516	+44.84619141	-5.47119141	-56.93115234	+2336	+9.93603516	-5.75683594	-0.71191406	+2.37304688	-11.66748047	+11.90917969	+2148	+7.24218750	-9.97558594	-0.58886719	+57.04101563	+6.59179688	-20.96191406	+1528
+1458241567.95079990	+9.95800781	-6.61816406	-0.93603516	+44.84619141	-5.47119141	-56.93115234	+2336	+9.93603516	-5.76123047	-0.71191406	+2.37304688	-11.66748047	+11.90917969	+2148	+7.24218750	-9.97558594	-0.58447266	+57.06298828	+6.59179688	-20.96191406	+1532
+1458241567.95910000	+9.95800781	-6.61816406	-0.93603516	+44.84619141	-5.47119141	-56.90917969	+2336	+9.93603516	-5.76123047	-0.71191406	+2.37304688	-11.66748047	+11.90917969	+2152	+7.24658203	-9.97558594	-0.58447266	+57.08496094	+6.61376953	-20.98388672	+1532
+1458241567.96740010	+9.95800781	-6.61816406	-0.93603516	+44.82421875	-5.47119141	-56.90917969	+2336	+9.93603516	-5.76123047	-0.71191406	+2.37304688	-11.66748047	+11.90917969	+2152	+7.24658203	-9.97558594	-0.58447266	+57.08496094	+6.61376953	-20.98388672	+1532
+1458241567.97580000	+9.95800781	-6.61816406	-0.93603516	+44.82421875	-5.47119141	-56.90917969	+2336	+9.93603516	-5.76123047	-0.71191406	+2.37304688	-11.66748047	+11.90917969	+2152	+7.24658203	-9.97558594	-0.58447266	+57.08496094	+6.61376953	-20.98388672	+1532
+1458241567.98410010	+9.95800781	-6.61816406	-0.93603516	+44.82421875	-5.47119141	-56.90917969	+2336	+9.93603516	-5.76123047	-0.71191406	+2.39501953	-11.66748047	+11.90917969	+2152	+7.24658203	-9.97558594	-0.58447266	+57.08496094	+6.61376953	-20.98388672	+1532
+1458241567.99239990	+9.95800781	-6.61816406	-0.93603516	+44.80224609	-5.47119141	-56.90917969	+2336	+9.93603516	-5.76123047	-0.71191406	+2.39501953	-11.66748047	+11.90917969	+2152	+7.24218750	-9.97558594	-0.58447266	+57.06298828	+6.61376953	-20.98388672	+1532
+1458241568.00490000	+9.95361328	-6.61816406	-0.93603516	+44.80224609	-5.44921875	-56.93115234	+2336	+9.93603516	-5.76123047	-0.71191406	+2.39501953	-11.66748047	+11.88720703	+2156	+7.24218750	-9.97998047	-0.58886719	+57.04101563	+6.61376953	-20.96191406	+1532
+1458241568.01740000	+9.95361328	-6.61816406	-0.93603516	+44.78027344	-5.42724609	-56.93115234	+2336	+9.93603516	-5.76123047	-0.71191406	+2.39501953	-11.66748047	+11.86523438	+2156	+7.23779297	-9.97998047	-0.58886719	+57.01904297	+6.59179688	-20.96191406	+1532
+1458241568.02580000	+9.95361328	-6.61816406	-0.93603516	+44.78027344	-5.42724609	-56.93115234	+2336	+9.93603516	-5.76123047	-0.71191406	+2.39501953	-11.68945313	+11.86523438	+2156	+7.23779297	-9.97998047	-0.58886719	+56.99707031	+6.59179688	-20.96191406	+1532
+1458241568.03410010	+9.95361328	-6.61816406	-0.93164063	+44.75830078	-5.42724609	-56.95312500	+2332	+9.93603516	-5.76123047	-0.71191406	+2.41699219	-11.68945313	+11.84326172	+2156	+7.23779297	-9.97998047	-0.58886719	+56.99707031	+6.59179688	-20.96191406	+1532
+1458241568.04239990	+9.95361328	-6.61816406	-0.93164063	+44.75830078	-5.42724609	-56.95312500	+2332	+9.93603516	-5.76123047	-0.71191406	+2.41699219	-11.71142578	+11.84326172	+2156	+7.23779297	-9.97998047	-0.58886719	+56.99707031	+6.59179688	-20.96191406	+1528
+1458241568.05069990	+9.95361328	-6.62255859	-0.93164063	+44.73632813	-5.42724609	-56.95312500	+2336	+9.93603516	-5.76123047	-0.71191406	+2.41699219	-11.71142578	+11.84326172	+2160	+7.23779297	-9.97998047	-0.58886719	+57.01904297	+6.61376953	-20.98388672	+1528
+1458241568.05489990	+9.95800781	-6.62255859	-0.93164063	+44.73632813	-5.44921875	-56.95312500	+2336	+9.93603516	-5.76123047	-0.71191406	+2.41699219	-11.71142578	+11.84326172	+2160	+7.23779297	-9.97998047	-0.58886719	+57.01904297	+6.61376953	-20.98388672	+1528
+1458241568.06320000	+9.95800781	-6.62255859	-0.93164063	+44.71435547	-5.44921875	-56.97509766	+2336	+9.93603516	-5.76562500	-0.71191406	+2.41699219	-11.73339844	+11.86523438	+2160	+7.24218750	-9.97998047	-0.58447266	+57.04101563	+6.61376953	-21.00585938	+1532
+1458241568.07160000	+9.95800781	-6.62255859	-0.93164063	+44.71435547	-5.44921875	-56.97509766	+2336	+9.93603516	-5.76562500	-0.71191406	+2.43896484	-11.73339844	+11.86523438	+2164	+7.24218750	-9.97998047	-0.58447266	+57.04101563	+6.63574219	-21.00585938	+1532
+1458241568.07990000	+9.95800781	-6.62695313	-0.93164063	+44.69238281	-5.44921875	-56.97509766	+2336	+9.93603516	-5.76562500	-0.71191406	+2.43896484	-11.75537109	+11.86523438	+2164	+7.24658203	-9.97558594	-0.58007813	+57.06298828	+6.63574219	-21.02783203	+1532
+1458241568.08820010	+9.95800781	-6.62695313	-0.93164063	+44.67041016	-5.44921875	-56.97509766	+2336	+9.93603516	-5.76562500	-0.71191406	+2.43896484	-11.75537109	+11.84326172	+2164	+7.24658203	-9.97558594	-0.58007813	+57.06298828	+6.63574219	-21.02783203	+1532
+1458241568.09660010	+9.95800781	-6.62695313	-0.93164063	+44.67041016	-5.44921875	-56.99707031	+2340	+9.93603516	-5.76562500	-0.71191406	+2.46093750	-11.75537109	+11.84326172	+2168	+7.24658203	-9.97998047	-0.58007813	+57.06298828	+6.65771484	-21.02783203	+1536
+1458241568.10489990	+9.95800781	-6.62695313	-0.93164063	+44.64843750	-5.42724609	-56.99707031	+2340	+9.93603516	-5.76562500	-0.71191406	+2.48291016	-11.75537109	+11.82128906	+2168	+7.24218750	-9.97998047	-0.58007813	+57.04101563	+6.63574219	-21.02783203	+1536
+1458241568.10910010	+9.95800781	-6.62695313	-0.93164063	+44.64843750	-5.42724609	-56.99707031	+2340	+9.93603516	-5.76562500	-0.71191406	+2.48291016	-11.75537109	+11.79931641	+2168	+7.24218750	-9.97998047	-0.58007813	+57.04101563	+6.63574219	-21.02783203	+1536
+1458241568.12150000	+9.95800781	-6.63134766	-0.93164063	+44.64843750	-5.40527344	-57.01904297	+2340	+9.94042969	-5.76562500	-0.71191406	+2.50488281	-11.73339844	+11.75537109	+2168	+7.23779297	-9.97998047	-0.58447266	+56.99707031	+6.63574219	-21.00585938	+1536
