# Supplementary material for: A direct effect of perception on action when grasping a cup
Source: Sci Rep. 2018 Jan 9;8:171. doi: 10.1038/s41598-017-18591-5 (PMC5760564; doi:10.1038/s41598-017-18591-5)
Supplement: Supplementary file 6 — Supplementary Information [file 41598_2017_18591_MOESM6_ESM.zip › SciRep_Data/S02instruct/S02_100instruct_Tr9.dat]

+1000000000000.00000000	+0.00000000	+0.00000000	+0.00000000	+0.00000000	+0.00000000	+0.00000000	+0	+0.00000000	+0.00000000	+0.00000000	+0.00000000	+0.00000000	+0.00000000	+0	+0.00000000	+0.00000000	+0.00000000	+0.00000000	+0.00000000	+0.00000000	+0
+1458240620.45079990	+9.06591797	-5.79638672	-1.52929688	+48.20800781	+9.60205078	-60.33691406	+1324	+9.29443359	-4.79882813	-1.27001953	+13.99658203	-3.47167969	+14.89746094	+1332	+6.60058594	-8.93847656	-0.95361328	+57.96386719	+7.99804688	-18.85253906	+1440
+1458240620.45490000	+9.06152344	-5.79638672	-1.52929688	+48.20800781	+9.62402344	-60.33691406	+1324	+9.29443359	-4.80322266	-1.27001953	+13.97460938	-3.47167969	+14.89746094	+1332	+6.59619141	-8.93847656	-0.95800781	+57.96386719	+7.99804688	-18.83056641	+1440
+1458240620.46330000	+9.06152344	-5.79638672	-1.53369141	+48.18603516	+9.66796875	-60.35888672	+1328	+9.29003906	-4.80322266	-1.27001953	+13.97460938	-3.44970703	+14.87548828	+1332	+6.59179688	-8.94287109	-0.95800781	+57.91992188	+8.02001953	-18.80859375	+1440
+1458240620.46740010	+9.06152344	-5.80078125	-1.53369141	+48.18603516	+9.68994141	-60.38085938	+1328	+9.29003906	-4.80322266	-1.27001953	+13.95263672	-3.42773438	+14.87548828	+1332	+6.59179688	-8.94287109	-0.95800781	+57.89794922	+8.02001953	-18.78662109	+1440
+1458240620.47160010	+9.06152344	-5.80078125	-1.53369141	+48.18603516	+9.71191406	-60.38085938	+1328	+9.29003906	-4.80761719	-1.27441406	+13.95263672	-3.42773438	+14.87548828	+1332	+6.59179688	-8.94287109	-0.95800781	+57.89794922	+8.02001953	-18.78662109	+1436
+1458240620.47580000	+9.06152344	-5.80078125	-1.53369141	+48.16406250	+9.73388672	-60.38085938	+1332	+9.29003906	-4.80761719	-1.27441406	+13.93066406	-3.40576172	+14.85351563	+1336	+6.59179688	-8.94287109	-0.95800781	+57.89794922	+8.04199219	-18.76464844	+1436
+1458240620.47989990	+9.05712891	-5.80078125	-1.53369141	+48.16406250	+9.75585938	-60.40283203	+1332	+9.29003906	-4.80761719	-1.27441406	+13.93066406	-3.40576172	+14.85351563	+1336	+6.58740234	-8.94726563	-0.95800781	+57.89794922	+8.04199219	-18.76464844	+1436
+1458240626.46070000	+9.38671875	-5.87548828	-1.37548828	+48.75732422	+7.14111328	-63.69873047	+1464	+9.58007813	-4.88671875	-1.10742188	+14.67773438	-8.08593750	+13.07373047	+1460	+6.93896484	-9.04833984	-0.81298828	+58.20556641	+7.36083984	-22.69775391	+1704
+1458240626.46900010	+9.38671875	-5.87548828	-1.37548828	+48.73535156	+7.14111328	-63.69873047	+1464	+9.58007813	-4.88671875	-1.10742188	+14.67773438	-8.08593750	+13.07373047	+1460	+6.93457031	-9.04833984	-0.81298828	+58.16162109	+7.33886719	-22.67578125	+1704
+1458240626.47320010	+9.38671875	-5.87548828	-1.37548828	+48.73535156	+7.14111328	-63.69873047	+1464	+9.58007813	-4.88671875	-1.10742188	+14.65576172	-8.08593750	+13.07373047	+1460	+6.93457031	-9.05273438	-0.81738281	+58.13964844	+7.33886719	-22.65380859	+1704
+1458240626.47729990	+9.38671875	-5.87109375	-1.37548828	+48.73535156	+7.14111328	-63.69873047	+1464	+9.58007813	-4.88671875	-1.10742188	+14.65576172	-8.08593750	+13.07373047	+1460	+6.93017578	-9.05273438	-0.81738281	+58.11767578	+7.31689453	-22.65380859	+1704
+1458240626.48149990	+9.38671875	-5.87109375	-1.37548828	+48.73535156	+7.14111328	-63.69873047	+1464	+9.58007813	-4.88671875	-1.10742188	+14.65576172	-8.08593750	+13.07373047	+1460	+6.93017578	-9.05273438	-0.82177734	+58.09570313	+7.31689453	-22.63183594	+1704
+1458240626.48569990	+9.38232422	-5.87109375	-1.37548828	+48.73535156	+7.14111328	-63.69873047	+1468	+9.58007813	-4.88671875	-1.10742188	+14.65576172	-8.08593750	+13.07373047	+1460	+6.92578125	-9.05712891	-0.82177734	+58.07373047	+7.31689453	-22.63183594	+1704
+1458240626.48980000	+9.38232422	-5.87109375	-1.37109375	+48.73535156	+7.14111328	-63.69873047	+1468	+9.58007813	-4.88671875	-1.10742188	+14.65576172	-8.06396484	+13.07373047	+1460	+6.92138672	-9.05712891	-0.82617188	+58.02978516	+7.29492188	-22.60986328	+1704
+1458240626.49819990	+9.38232422	-5.87109375	-1.37109375	+48.73535156	+7.14111328	-63.69873047	+1468	+9.58007813	-4.88671875	-1.10742188	+14.65576172	-8.06396484	+13.07373047	+1460	+6.91699219	-9.06152344	-0.83056641	+57.98583984	+7.27294922	-22.56591797	+1704
+1458240626.50230000	+9.38232422	-5.87109375	-1.37109375	+48.73535156	+7.14111328	-63.69873047	+1472	+9.58007813	-4.88671875	-1.10742188	+14.65576172	-8.06396484	+13.07373047	+1464	+6.91699219	-9.06152344	-0.83056641	+57.96386719	+7.25097656	-22.56591797	+1704
+1458240626.51070000	+9.38232422	-5.87109375	-1.37109375	+48.73535156	+7.14111328	-63.72070313	+1472	+9.58007813	-4.88671875	-1.10742188	+14.65576172	-8.08593750	+13.05175781	+1464	+6.91259766	-9.06152344	-0.83496094	+57.91992188	+7.25097656	-22.54394531	+1700
+1458240626.51900010	+9.38232422	-5.87109375	-1.37109375	+48.73535156	+7.14111328	-63.72070313	+1476	+9.58007813	-4.88671875	-1.10742188	+14.65576172	-8.08593750	+13.07373047	+1464	+6.91259766	-9.06152344	-0.83496094	+57.91992188	+7.25097656	-22.56591797	+1696
+1458240626.52320000	+9.38232422	-5.87109375	-1.37109375	+48.73535156	+7.14111328	-63.72070313	+1476	+9.58007813	-4.88671875	-1.10742188	+14.65576172	-8.08593750	+13.07373047	+1464	+6.91699219	-9.06152344	-0.83496094	+57.91992188	+7.25097656	-22.56591797	+1692
+1458240626.52729990	+9.38671875	-5.87109375	-1.37109375	+48.73535156	+7.14111328	-63.72070313	+1476	+9.58447266	-4.88671875	-1.10742188	+14.65576172	-8.08593750	+13.07373047	+1464	+6.91699219	-9.06152344	-0.83496094	+57.94189453	+7.25097656	-22.56591797	+1692
+1458240626.53150010	+9.38671875	-5.87109375	-1.37109375	+48.73535156	+7.14111328	-63.72070313	+1476	+9.58447266	-4.88671875	-1.10742188	+14.65576172	-8.08593750	+13.07373047	+1468	+6.91699219	-9.06152344	-0.83056641	+57.94189453	+7.25097656	-22.56591797	+1688
+1458240626.53979990	+9.38671875	-5.87109375	-1.37109375	+48.73535156	+7.11914063	-63.72070313	+1480	+9.58447266	-4.88671875	-1.10742188	+14.65576172	-8.08593750	+13.07373047	+1468	+6.91699219	-9.06152344	-0.83056641	+57.94189453	+7.25097656	-22.58789063	+1688
+1458240626.54810000	+9.38671875	-5.87109375	-1.37109375	+48.73535156	+7.11914063	-63.72070313	+1480	+9.58447266	-4.88671875	-1.10742188	+14.65576172	-8.08593750	+13.07373047	+1468	+6.92138672	-9.06152344	-0.83056641	+57.96386719	+7.25097656	-22.58789063	+1684
+1458240626.55230000	+9.38671875	-5.87109375	-1.37109375	+48.73535156	+7.11914063	-63.72070313	+1480	+9.58447266	-4.88671875	-1.10742188	+14.65576172	-8.10791016	+13.07373047	+1468	+6.92138672	-9.06152344	-0.83056641	+57.96386719	+7.25097656	-22.58789063	+1684
+1458240626.55650000	+9.38671875	-5.87109375	-1.37109375	+48.73535156	+7.11914063	-63.72070313	+1480	+9.58447266	-4.88671875	-1.10742188	+14.65576172	-8.10791016	+13.07373047	+1468	+6.92138672	-9.06152344	-0.83056641	+57.96386719	+7.25097656	-22.60986328	+1680
+1458240626.56060000	+9.38671875	-5.87109375	-1.37109375	+48.73535156	+7.11914063	-63.72070313	+1480	+9.58447266	-4.88671875	-1.10302734	+14.65576172	-8.10791016	+13.07373047	+1468	+6.92138672	-9.06152344	-0.83056641	+57.96386719	+7.25097656	-22.60986328	+1680
+1458240626.56480000	+9.38671875	-5.87109375	-1.37109375	+48.73535156	+7.09716797	-63.72070313	+1480	+9.58447266	-4.88671875	-1.10302734	+14.65576172	-8.10791016	+13.07373047	+1468	+6.92138672	-9.06152344	-0.82617188	+57.96386719	+7.25097656	-22.60986328	+1680
+1458240626.57310010	+9.38671875	-5.87109375	-1.37109375	+48.73535156	+7.09716797	-63.72070313	+1480	+9.58447266	-4.88671875	-1.10302734	+14.63378906	-8.10791016	+13.07373047	+1468	+6.92138672	-9.06152344	-0.82617188	+57.96386719	+7.25097656	-22.60986328	+1680
+1458240626.58150010	+9.38671875	-5.87109375	-1.37109375	+48.73535156	+7.09716797	-63.72070313	+1480	+9.58447266	-4.88671875	-1.10302734	+14.63378906	-8.10791016	+13.07373047	+1468	+6.92138672	-9.06152344	-0.82617188	+57.96386719	+7.25097656	-22.60986328	+1676
+1458240626.58979990	+9.38671875	-5.87109375	-1.37109375	+48.73535156	+7.09716797	-63.72070313	+1484	+9.58447266	-4.88671875	-1.10302734	+14.63378906	-8.12988281	+13.07373047	+1472	+6.92138672	-9.06152344	-0.82617188	+57.96386719	+7.22900391	-22.60986328	+1676
+1458240626.59400010	+9.38671875	-5.87109375	-1.37109375	+48.73535156	+7.09716797	-63.72070313	+1484	+9.58447266	-4.88671875	-1.10302734	+14.63378906	-8.12988281	+13.07373047	+1472	+6.92138672	-9.06152344	-0.83056641	+57.94189453	+7.22900391	-22.60986328	+1676
+1458240626.59809990	+9.38671875	-5.87109375	-1.37109375	+48.73535156	+7.09716797	-63.72070313	+1484	+9.58447266	-4.88671875	-1.10302734	+14.63378906	-8.12988281	+13.07373047	+1472	+6.92138672	-9.06152344	-0.83056641	+57.94189453	+7.22900391	-22.60986328	+1672
+1458240626.60229990	+9.38671875	-5.87109375	-1.37109375	+48.73535156	+7.09716797	-63.72070313	+1484	+9.58447266	-4.88671875	-1.10302734	+14.63378906	-8.12988281	+13.07373047	+1472	+6.92138672	-9.06152344	-0.83056641	+57.94189453	+7.22900391	-22.60986328	+1672
+1458240626.60649990	+9.38671875	-5.87109375	-1.37109375	+48.73535156	+7.09716797	-63.72070313	+1484	+9.58447266	-4.88671875	-1.10302734	+14.63378906	-8.12988281	+13.07373047	+1472	+6.92138672	-9.06152344	-0.83056641	+57.94189453	+7.22900391	-22.60986328	+1672
+1458240626.61060000	+9.38671875	-5.87109375	-1.37109375	+48.73535156	+7.09716797	-63.72070313	+1484	+9.58447266	-4.88671875	-1.10302734	+14.63378906	-8.12988281	+13.07373047	+1472	+6.92138672	-9.06152344	-0.83056641	+57.91992188	+7.22900391	-22.60986328	+1672
+1458240626.61890010	+9.38671875	-5.87109375	-1.37109375	+48.73535156	+7.07519531	-63.72070313	+1484	+9.58886719	-4.89111328	-1.10302734	+14.63378906	-8.12988281	+13.07373047	+1472	+6.92138672	-9.06152344	-0.83056641	+57.91992188	+7.20703125	-22.60986328	+1668
+1458240626.62310000	+9.38671875	-5.87109375	-1.37109375	+48.73535156	+7.07519531	-63.72070313	+1484	+9.58886719	-4.89111328	-1.10302734	+14.63378906	-8.12988281	+13.07373047	+1472	+6.92138672	-9.06152344	-0.83056641	+57.91992188	+7.20703125	-22.63183594	+1668
+1458240626.63140010	+9.39111328	-5.87109375	-1.37109375	+48.73535156	+7.07519531	-63.72070313	+1488	+9.58886719	-4.89111328	-1.10302734	+14.63378906	-8.12988281	+13.07373047	+1476	+6.92138672	-9.06152344	-0.83056641	+57.91992188	+7.20703125	-22.63183594	+1668
+1458240626.63980010	+9.39111328	-5.87109375	-1.37109375	+48.73535156	+7.07519531	-63.72070313	+1488	+9.58886719	-4.89111328	-1.10302734	+14.63378906	-8.12988281	+13.07373047	+1476	+6.92138672	-9.06152344	-0.82617188	+57.94189453	+7.22900391	-22.63183594	+1668
+1458240626.64389990	+9.39111328	-5.87109375	-1.37109375	+48.73535156	+7.07519531	-63.72070313	+1488	+9.58886719	-4.89111328	-1.10302734	+14.63378906	-8.15185547	+13.07373047	+1476	+6.92578125	-9.06152344	-0.82617188	+57.94189453	+7.22900391	-22.63183594	+1668
+1458240626.65229990	+9.39111328	-5.87109375	-1.37109375	+48.73535156	+7.07519531	-63.72070313	+1488	+9.58886719	-4.89111328	-1.10302734	+14.63378906	-8.15185547	+13.07373047	+1476	+6.92578125	-9.06152344	-0.82617188	+57.96386719	+7.22900391	-22.65380859	+1668
+1458240626.66059990	+9.39111328	-5.87548828	-1.37109375	+48.73535156	+7.07519531	-63.72070313	+1484	+9.58886719	-4.89111328	-1.10302734	+14.63378906	-8.15185547	+13.07373047	+1476	+6.93017578	-9.06152344	-0.82617188	+57.98583984	+7.22900391	-22.65380859	+1668
+1458240626.66890000	+9.39111328	-5.87548828	-1.37109375	+48.73535156	+7.07519531	-63.72070313	+1484	+9.58886719	-4.89111328	-1.10302734	+14.63378906	-8.15185547	+13.07373047	+1476	+6.93017578	-9.06152344	-0.82177734	+58.00781250	+7.25097656	-22.67578125	+1668
+1458240626.67730000	+9.39111328	-5.87548828	-1.37109375	+48.73535156	+7.07519531	-63.72070313	+1484	+9.58886719	-4.89111328	-1.10302734	+14.63378906	-8.15185547	+13.09570313	+1476	+6.93457031	-9.06152344	-0.82177734	+58.02978516	+7.25097656	-22.67578125	+1668
+1458240626.68560000	+9.39111328	-5.87548828	-1.37109375	+48.73535156	+7.07519531	-63.72070313	+1484	+9.58886719	-4.89111328	-1.10302734	+14.63378906	-8.15185547	+13.09570313	+1476	+6.93457031	-9.06152344	-0.82177734	+58.02978516	+7.25097656	-22.67578125	+1668
+1458240626.68980000	+9.39111328	-5.87548828	-1.37109375	+48.73535156	+7.07519531	-63.72070313	+1484	+9.58886719	-4.89111328	-1.10302734	+14.63378906	-8.15185547	+13.09570313	+1476	+6.93457031	-9.06152344	-0.82177734	+58.02978516	+7.25097656	-22.67578125	+1668
+1458240626.69810010	+9.39111328	-5.87548828	-1.37109375	+48.73535156	+7.07519531	-63.72070313	+1484	+9.58886719	-4.89111328	-1.10302734	+14.63378906	-8.15185547	+13.09570313	+1476	+6.93457031	-9.06152344	-0.82177734	+58.02978516	+7.25097656	-22.67578125	+1668
+1458240626.71470000	+9.39111328	-5.87548828	-1.37109375	+48.73535156	+7.07519531	-63.72070313	+1480	+9.58886719	-4.89111328	-1.10302734	+14.63378906	-8.15185547	+13.07373047	+1476	+6.93457031	-9.06152344	-0.82617188	+58.00781250	+7.25097656	-22.65380859	+1668
+1458240626.72720000	+9.39111328	-5.87548828	-1.37109375	+48.73535156	+7.07519531	-63.72070313	+1480	+9.58886719	-4.89111328	-1.10302734	+14.65576172	-8.15185547	+13.09570313	+1476	+6.93017578	-9.06152344	-0.82617188	+58.00781250	+7.25097656	-22.65380859	+1668
+1458240626.73560000	+9.39111328	-5.87548828	-1.37109375	+48.73535156	+7.07519531	-63.72070313	+1484	+9.58886719	-4.89111328	-1.10302734	+14.65576172	-8.15185547	+13.09570313	+1476	+6.93017578	-9.06152344	-0.82617188	+58.00781250	+7.25097656	-22.65380859	+1664
+1458240626.74390010	+9.39111328	-5.87548828	-1.37109375	+48.73535156	+7.07519531	-63.72070313	+1484	+9.58886719	-4.89111328	-1.10302734	+14.65576172	-8.15185547	+13.09570313	+1476	+6.93017578	-9.06152344	-0.82617188	+58.00781250	+7.25097656	-22.65380859	+1664
+1458240626.75219990	+9.39111328	-5.87548828	-1.37109375	+48.75732422	+7.07519531	-63.72070313	+1484	+9.58886719	-4.89111328	-1.10302734	+14.65576172	-8.15185547	+13.09570313	+1476	+6.93457031	-9.06152344	-0.82617188	+58.02978516	+7.25097656	-22.65380859	+1664
+1458240626.76060010	+9.39111328	-5.87548828	-1.37109375	+48.75732422	+7.07519531	-63.72070313	+1484	+9.58886719	-4.89111328	-1.10302734	+14.65576172	-8.15185547	+13.09570313	+1476	+6.93457031	-9.06152344	-0.82617188	+58.02978516	+7.25097656	-22.65380859	+1664
+1458240626.76889990	+9.39111328	-5.87548828	-1.37109375	+48.75732422	+7.07519531	-63.69873047	+1484	+9.58886719	-4.89111328	-1.10302734	+14.65576172	-8.15185547	+13.09570313	+1476	+6.93457031	-9.06152344	-0.82177734	+58.05175781	+7.25097656	-22.65380859	+1664
+1458240626.77720000	+9.39111328	-5.87548828	-1.37109375	+48.75732422	+7.07519531	-63.69873047	+1480	+9.58886719	-4.89111328	-1.10302734	+14.65576172	-8.15185547	+13.09570313	+1476	+6.93896484	-9.06152344	-0.82177734	+58.07373047	+7.27294922	-22.67578125	+1664
+1458240626.78550000	+9.39111328	-5.87548828	-1.37109375	+48.75732422	+7.07519531	-63.69873047	+1480	+9.58886719	-4.89111328	-1.10302734	+14.67773438	-8.15185547	+13.09570313	+1476	+6.93896484	-9.06152344	-0.82177734	+58.07373047	+7.27294922	-22.67578125	+1664
+1458240626.79390000	+9.39111328	-5.87548828	-1.37109375	+48.75732422	+7.07519531	-63.69873047	+1480	+9.58886719	-4.89111328	-1.10302734	+14.67773438	-8.15185547	+13.09570313	+1476	+6.93896484	-9.06152344	-0.81738281	+58.09570313	+7.29492188	-22.69775391	+1664
+1458240626.80220010	+9.39111328	-5.87548828	-1.37109375	+48.75732422	+7.07519531	-63.69873047	+1480	+9.58886719	-4.89111328	-1.10302734	+14.67773438	-8.15185547	+13.11767578	+1472	+6.93896484	-9.06152344	-0.81738281	+58.09570313	+7.29492188	-22.69775391	+1664
+1458240626.80640010	+9.39111328	-5.87548828	-1.37109375	+48.75732422	+7.07519531	-63.69873047	+1480	+9.58886719	-4.89111328	-1.10302734	+14.67773438	-8.15185547	+13.09570313	+1472	+6.93896484	-9.06152344	-0.81738281	+58.09570313	+7.29492188	-22.69775391	+1664
+1458240626.81469990	+9.39111328	-5.87548828	-1.37109375	+48.75732422	+7.07519531	-63.69873047	+1476	+9.58886719	-4.89111328	-1.10302734	+14.67773438	-8.15185547	+13.09570313	+1472	+6.93896484	-9.06152344	-0.81738281	+58.07373047	+7.29492188	-22.67578125	+1664
+1458240626.82300000	+9.39111328	-5.87548828	-1.37109375	+48.75732422	+7.07519531	-63.69873047	+1476	+9.58886719	-4.89111328	-1.10302734	+14.67773438	-8.15185547	+13.09570313	+1472	+6.93896484	-9.06591797	-0.82177734	+58.07373047	+7.29492188	-22.67578125	+1668
+1458240626.83139990	+9.39111328	-5.87548828	-1.37109375	+48.75732422	+7.07519531	-63.69873047	+1476	+9.58886719	-4.89111328	-1.10302734	+14.67773438	-8.12988281	+13.09570313	+1472	+6.93457031	-9.06591797	-0.82177734	+58.05175781	+7.27294922	-22.67578125	+1668
+1458240626.83550000	+9.39111328	-5.87548828	-1.37109375	+48.75732422	+7.07519531	-63.69873047	+1476	+9.58886719	-4.89111328	-1.10302734	+14.67773438	-8.12988281	+13.09570313	+1472	+6.93457031	-9.06591797	-0.82177734	+58.05175781	+7.27294922	-22.67578125	+1668
+1458240626.84390000	+9.39111328	-5.87548828	-1.37109375	+48.77929688	+7.09716797	-63.69873047	+1476	+9.58886719	-4.89111328	-1.10302734	+14.69970703	-8.12988281	+13.09570313	+1472	+6.93017578	-9.07031250	-0.82177734	+58.02978516	+7.27294922	-22.65380859	+1668
+1458240626.85220000	+9.39111328	-5.87548828	-1.37109375	+48.77929688	+7.09716797	-63.69873047	+1480	+9.58886719	-4.89111328	-1.10302734	+14.69970703	-8.12988281	+13.09570313	+1472	+6.93017578	-9.07031250	-0.82177734	+58.05175781	+7.29492188	-22.65380859	+1664
+1458240626.86050010	+9.39111328	-5.87548828	-1.37109375	+48.77929688	+7.09716797	-63.69873047	+1480	+9.58886719	-4.89111328	-1.10302734	+14.69970703	-8.12988281	+13.09570313	+1472	+6.93017578	-9.07031250	-0.82177734	+58.05175781	+7.29492188	-22.65380859	+1664
+1458240626.86470010	+9.39111328	-5.87548828	-1.37109375	+48.77929688	+7.09716797	-63.69873047	+1480	+9.58447266	-4.89111328	-1.10302734	+14.69970703	-8.10791016	+13.09570313	+1472	+6.93457031	-9.07031250	-0.82177734	+58.05175781	+7.29492188	-22.65380859	+1664
+1458240626.87299990	+9.39111328	-5.87548828	-1.37109375	+48.77929688	+7.09716797	-63.69873047	+1480	+9.58447266	-4.89111328	-1.10742188	+14.69970703	-8.10791016	+13.09570313	+1472	+6.93457031	-9.07031250	-0.82177734	+58.09570313	+7.31689453	-22.67578125	+1664
+1458240626.88130000	+9.39111328	-5.87548828	-1.37109375	+48.80126953	+7.09716797	-63.69873047	+1480	+9.58447266	-4.89111328	-1.10742188	+14.72167969	-8.10791016	+13.11767578	+1472	+6.93457031	-9.07031250	-0.81738281	+58.11767578	+7.31689453	-22.67578125	+1668
+1458240626.88969990	+9.39111328	-5.87548828	-1.37548828	+48.80126953	+7.11914063	-63.69873047	+1480	+9.58447266	-4.89111328	-1.10742188	+14.72167969	-8.08593750	+13.11767578	+1472	+6.93896484	-9.06591797	-0.81738281	+58.13964844	+7.33886719	-22.67578125	+1668
+1458240626.89380000	+9.39111328	-5.87548828	-1.37548828	+48.80126953	+7.11914063	-63.67675781	+1480	+9.58447266	-4.89111328	-1.10742188	+14.72167969	-8.08593750	+13.11767578	+1472	+6.93896484	-9.06591797	-0.81738281	+58.13964844	+7.33886719	-22.67578125	+1668
+1458240626.90220000	+9.39111328	-5.87548828	-1.37548828	+48.80126953	+7.11914063	-63.67675781	+1480	+9.58447266	-4.89111328	-1.10742188	+14.74365234	-8.06396484	+13.11767578	+1472	+6.93896484	-9.06591797	-0.81738281	+58.16162109	+7.36083984	-22.69775391	+1668
+1458240626.91050000	+9.39111328	-5.87548828	-1.37548828	+48.80126953	+7.11914063	-63.67675781	+1476	+9.58447266	-4.89111328	-1.10742188	+14.74365234	-8.06396484	+13.11767578	+1468	+6.93896484	-9.06591797	-0.81738281	+58.16162109	+7.36083984	-22.67578125	+1668
+1458240626.91880010	+9.38671875	-5.87548828	-1.37548828	+48.80126953	+7.14111328	-63.67675781	+1476	+9.58007813	-4.89111328	-1.11181641	+14.74365234	-8.04199219	+13.11767578	+1468	+6.93896484	-9.06591797	-0.81738281	+58.18359375	+7.36083984	-22.67578125	+1668
+1458240626.92709990	+9.38671875	-5.87548828	-1.37548828	+48.82324219	+7.14111328	-63.67675781	+1476	+9.58007813	-4.89111328	-1.11181641	+14.74365234	-8.02001953	+13.13964844	+1468	+6.93896484	-9.06591797	-0.81738281	+58.16162109	+7.36083984	-22.67578125	+1672
+1458240626.93960000	+9.38671875	-5.87548828	-1.37548828	+48.82324219	+7.16308594	-63.65478516	+1476	+9.58007813	-4.89111328	-1.11181641	+14.76562500	-7.99804688	+13.13964844	+1468	+6.93457031	-9.07031250	-0.81738281	+58.16162109	+7.36083984	-22.65380859	+1672
+1458240626.94380000	+9.38671875	-5.87548828	-1.37548828	+48.82324219	+7.16308594	-63.65478516	+1476	+9.57568359	-4.89111328	-1.11181641	+14.76562500	-7.97607422	+13.11767578	+1468	+6.93457031	-9.07031250	-0.82177734	+58.16162109	+7.36083984	-22.63183594	+1672
+1458240626.95210000	+9.38671875	-5.87548828	-1.37548828	+48.82324219	+7.18505859	-63.65478516	+1476	+9.57568359	-4.89111328	-1.11621094	+14.76562500	-7.95410156	+13.11767578	+1468	+6.93457031	-9.07031250	-0.82177734	+58.13964844	+7.38281250	-22.63183594	+1672
+1458240626.96050000	+9.38232422	-5.87548828	-1.37988281	+48.82324219	+7.20703125	-63.65478516	+1476	+9.57568359	-4.89111328	-1.11621094	+14.76562500	-7.95410156	+13.11767578	+1468	+6.93017578	-9.07031250	-0.82177734	+58.13964844	+7.38281250	-22.60986328	+1672
+1458240626.96880010	+9.38232422	-5.87548828	-1.37988281	+48.82324219	+7.20703125	-63.65478516	+1476	+9.57568359	-4.89111328	-1.11621094	+14.76562500	-7.93212891	+13.11767578	+1472	+6.93017578	-9.07031250	-0.82177734	+58.13964844	+7.38281250	-22.60986328	+1672
+1458240626.97709990	+9.38232422	-5.87548828	-1.37988281	+48.82324219	+7.22900391	-63.65478516	+1476	+9.57568359	-4.89111328	-1.11621094	+14.76562500	-7.93212891	+13.11767578	+1472	+6.93017578	-9.07031250	-0.82177734	+58.13964844	+7.40478516	-22.60986328	+1668
+1458240626.98550010	+9.38232422	-5.87548828	-1.37988281	+48.82324219	+7.22900391	-63.65478516	+1476	+9.57568359	-4.89111328	-1.11621094	+14.76562500	-7.93212891	+13.11767578	+1472	+6.93017578	-9.07031250	-0.82177734	+58.13964844	+7.42675781	-22.60986328	+1668
+1458240626.99379990	+9.38232422	-5.87988281	-1.37988281	+48.82324219	+7.22900391	-63.65478516	+1476	+9.57568359	-4.89550781	-1.11621094	+14.76562500	-7.91015625	+13.11767578	+1472	+6.93017578	-9.07031250	-0.82177734	+58.13964844	+7.42675781	-22.60986328	+1668
+1458240627.00210000	+9.38232422	-5.87988281	-1.37988281	+48.82324219	+7.25097656	-63.65478516	+1476	+9.57568359	-4.89550781	-1.12060547	+14.76562500	-7.91015625	+13.11767578	+1472	+6.93457031	-9.07031250	-0.81738281	+58.16162109	+7.44873047	-22.63183594	+1668
+1458240627.00630000	+9.38232422	-5.87988281	-1.38427734	+48.82324219	+7.25097656	-63.65478516	+1476	+9.57568359	-4.89550781	-1.12060547	+14.76562500	-7.91015625	+13.11767578	+1472	+6.93457031	-9.07031250	-0.81738281	+58.16162109	+7.44873047	-22.63183594	+1668
+1458240627.01460000	+9.38232422	-5.87988281	-1.38427734	+48.82324219	+7.25097656	-63.65478516	+1476	+9.57568359	-4.89550781	-1.12060547	+14.76562500	-7.91015625	+13.11767578	+1468	+6.93457031	-9.07031250	-0.81738281	+58.16162109	+7.47070313	-22.63183594	+1672
+1458240627.02290010	+9.38232422	-5.87988281	-1.38427734	+48.82324219	+7.27294922	-63.65478516	+1476	+9.57568359	-4.89550781	-1.12060547	+14.76562500	-7.91015625	+13.11767578	+1468	+6.93457031	-9.07031250	-0.81738281	+58.16162109	+7.49267578	-22.65380859	+1672
+1458240627.03130010	+9.38232422	-5.87988281	-1.38427734	+48.82324219	+7.27294922	-63.65478516	+1476	+9.57568359	-4.89550781	-1.12060547	+14.76562500	-7.88818359	+13.11767578	+1468	+6.93457031	-9.07031250	-0.81298828	+58.16162109	+7.51464844	-22.65380859	+1672
+1458240627.03959990	+9.38232422	-5.87988281	-1.38427734	+48.82324219	+7.29492188	-63.65478516	+1472	+9.57128906	-4.89550781	-1.12060547	+14.74365234	-7.88818359	+13.11767578	+1468	+6.93017578	-9.07470703	-0.81738281	+58.13964844	+7.53662109	-22.63183594	+1672
+1458240627.04380010	+9.38232422	-5.87988281	-1.38427734	+48.82324219	+7.29492188	-63.65478516	+1472	+9.57128906	-4.89550781	-1.12060547	+14.74365234	-7.88818359	+13.11767578	+1468	+6.93017578	-9.07470703	-0.81738281	+58.13964844	+7.53662109	-22.63183594	+1672
+1458240627.05209990	+9.37792969	-5.87988281	-1.38427734	+48.80126953	+7.31689453	-63.65478516	+1472	+9.57128906	-4.89550781	-1.12060547	+14.74365234	-7.86621094	+13.11767578	+1468	+6.92578125	-9.07470703	-0.81738281	+58.11767578	+7.55859375	-22.63183594	+1672
+1458240627.06040000	+9.37792969	-5.88427734	-1.38427734	+48.80126953	+7.33886719	-63.65478516	+1472	+9.57128906	-4.89550781	-1.12500000	+14.74365234	-7.86621094	+13.11767578	+1468	+6.92138672	-9.07910156	-0.81738281	+58.09570313	+7.55859375	-22.60986328	+1672
+1458240627.06880000	+9.37792969	-5.88427734	-1.38867188	+48.80126953	+7.33886719	-63.65478516	+1476	+9.57128906	-4.89990234	-1.12500000	+14.74365234	-7.84423828	+13.11767578	+1468	+6.91699219	-9.07910156	-0.82177734	+58.05175781	+7.58056641	-22.58789063	+1676
+1458240627.07710000	+9.37792969	-5.88427734	-1.38867188	+48.80126953	+7.36083984	-63.65478516	+1476	+9.57128906	-4.89990234	-1.12500000	+14.74365234	-7.84423828	+13.11767578	+1468	+6.91259766	-9.07910156	-0.82177734	+58.02978516	+7.60253906	-22.58789063	+1672
+1458240627.08119990	+9.37792969	-5.88427734	-1.38867188	+48.80126953	+7.36083984	-63.65478516	+1476	+9.57128906	-4.89990234	-1.12500000	+14.74365234	-7.84423828	+13.11767578	+1468	+6.91259766	-9.07910156	-0.82177734	+58.02978516	+7.62451172	-22.58789063	+1672
+1458240627.08960010	+9.37792969	-5.88427734	-1.38867188	+48.77929688	+7.38281250	-63.65478516	+1476	+9.57128906	-4.89990234	-1.12500000	+14.74365234	-7.82226563	+13.09570313	+1464	+6.91259766	-9.07910156	-0.82177734	+58.02978516	+7.64648438	-22.60986328	+1672
+1458240627.09789990	+9.37353516	-5.88427734	-1.38867188	+48.77929688	+7.38281250	-63.65478516	+1476	+9.57128906	-4.89990234	-1.12500000	+14.74365234	-7.82226563	+13.09570313	+1464	+6.91259766	-9.07910156	-0.82177734	+58.02978516	+7.66845703	-22.63183594	+1672
+1458240627.10620000	+9.37353516	-5.88427734	-1.38867188	+48.77929688	+7.40478516	-63.65478516	+1476	+9.57128906	-4.89990234	-1.12500000	+14.74365234	-7.82226563	+13.09570313	+1464	+6.91259766	-9.07910156	-0.81738281	+58.05175781	+7.69042969	-22.63183594	+1672
+1458240627.11870000	+9.37353516	-5.88427734	-1.38867188	+48.75732422	+7.40478516	-63.65478516	+1476	+9.57128906	-4.89990234	-1.12500000	+14.72167969	-7.82226563	+13.09570313	+1464	+6.91699219	-9.07470703	-0.81298828	+58.07373047	+7.71240234	-22.67578125	+1672
+1458240627.12710000	+9.37353516	-5.88867188	-1.38867188	+48.75732422	+7.40478516	-63.65478516	+1476	+9.57128906	-4.89990234	-1.12500000	+14.72167969	-7.82226563	+13.09570313	+1464	+6.92138672	-9.07470703	-0.81298828	+58.07373047	+7.71240234	-22.67578125	+1672
+1458240627.13540010	+9.37353516	-5.88867188	-1.39306641	+48.75732422	+7.40478516	-63.65478516	+1476	+9.57128906	-4.89990234	-1.12500000	+14.72167969	-7.82226563	+13.09570313	+1460	+6.92138672	-9.07470703	-0.81298828	+58.07373047	+7.71240234	-22.69775391	+1672
+1458240627.14369990	+9.37353516	-5.88867188	-1.39306641	+48.75732422	+7.40478516	-63.65478516	+1472	+9.57128906	-4.89990234	-1.12500000	+14.72167969	-7.82226563	+13.09570313	+1460	+6.92138672	-9.07470703	-0.81298828	+58.07373047	+7.71240234	-22.69775391	+1676
+1458240627.15210010	+9.37353516	-5.88867188	-1.39306641	+48.75732422	+7.40478516	-63.67675781	+1472	+9.57128906	-4.89990234	-1.12500000	+14.72167969	-7.82226563	+13.09570313	+1460	+6.92138672	-9.07470703	-0.81298828	+58.07373047	+7.71240234	-22.69775391	+1676
+1458240627.16039990	+9.37353516	-5.88867188	-1.38867188	+48.73535156	+7.40478516	-63.67675781	+1472	+9.57128906	-4.89990234	-1.12500000	+14.72167969	-7.82226563	+13.09570313	+1456	+6.92138672	-9.07470703	-0.81298828	+58.05175781	+7.69042969	-22.69775391	+1676
+1458240627.16870000	+9.37353516	-5.88867188	-1.38867188	+48.73535156	+7.40478516	-63.67675781	+1472	+9.57128906	-4.89990234	-1.12500000	+14.72167969	-7.82226563	+13.09570313	+1456	+6.91699219	-9.07470703	-0.81738281	+58.05175781	+7.69042969	-22.69775391	+1676
+1458240627.17700000	+9.37353516	-5.88867188	-1.38867188	+48.73535156	+7.40478516	-63.69873047	+1472	+9.57128906	-4.89990234	-1.12500000	+14.69970703	-7.82226563	+13.09570313	+1456	+6.91699219	-9.07470703	-0.81738281	+58.02978516	+7.66845703	-22.69775391	+1676
+1458240627.18540000	+9.37353516	-5.88867188	-1.38867188	+48.73535156	+7.38281250	-63.69873047	+1472	+9.57128906	-4.89990234	-1.12500000	+14.69970703	-7.84423828	+13.09570313	+1456	+6.91699219	-9.07470703	-0.81738281	+58.00781250	+7.64648438	-22.69775391	+1676
+1458240627.18950010	+9.37353516	-5.88867188	-1.38867188	+48.73535156	+7.38281250	-63.69873047	+1472	+9.57128906	-4.89990234	-1.12500000	+14.69970703	-7.84423828	+13.09570313	+1456	+6.91699219	-9.07470703	-0.82177734	+57.98583984	+7.62451172	-22.69775391	+1676
+1458240627.19790010	+9.37353516	-5.88427734	-1.38867188	+48.73535156	+7.38281250	-63.72070313	+1472	+9.57128906	-4.89990234	-1.12500000	+14.69970703	-7.86621094	+13.09570313	+1456	+6.91699219	-9.07470703	-0.82177734	+57.96386719	+7.60253906	-22.69775391	+1676
+1458240627.20619990	+9.37792969	-5.88427734	-1.38867188	+48.71337891	+7.36083984	-63.72070313	+1476	+9.57128906	-4.89990234	-1.12500000	+14.69970703	-7.86621094	+13.09570313	+1460	+6.91699219	-9.07470703	-0.82177734	+57.91992188	+7.53662109	-22.71972656	+1672
+1458240627.21040010	+9.37792969	-5.88427734	-1.38427734	+48.71337891	+7.33886719	-63.72070313	+1476	+9.57568359	-4.89990234	-1.12500000	+14.69970703	-7.88818359	+13.09570313	+1460	+6.91699219	-9.07031250	-0.82177734	+57.91992188	+7.51464844	-22.74169922	+1672
+1458240627.21869990	+9.37792969	-5.88427734	-1.38427734	+48.71337891	+7.31689453	-63.72070313	+1476	+9.57568359	-4.89990234	-1.12060547	+14.67773438	-7.91015625	+13.11767578	+1460	+6.92578125	-9.06591797	-0.81738281	+57.91992188	+7.44873047	-22.80761719	+1676
+1458240627.22700000	+9.37792969	-5.88427734	-1.38427734	+48.71337891	+7.29492188	-63.74267578	+1476	+9.57568359	-4.89550781	-1.11621094	+14.65576172	-7.97607422	+13.13964844	+1460	+6.93457031	-9.06152344	-0.81298828	+57.91992188	+7.38281250	-22.89550781	+1680
+1458240627.23530010	+9.38232422	-5.88427734	-1.37988281	+48.69140625	+7.22900391	-63.74267578	+1476	+9.58007813	-4.89550781	-1.11181641	+14.65576172	-8.04199219	+13.18359375	+1464	+6.94775391	-9.05712891	-0.81298828	+57.94189453	+7.27294922	-22.96142578	+1684
+1458240627.24370000	+9.38671875	-5.87988281	-1.37548828	+48.66943359	+7.11914063	-63.74267578	+1476	+9.58447266	-4.89111328	-1.10302734	+14.61181641	-8.15185547	+13.24951172	+1468	+6.95654297	-9.04833984	-0.80859375	+57.91992188	+7.14111328	-23.02734375	+1688
+1458240627.24780010	+9.38671875	-5.87988281	-1.37548828	+48.66943359	+7.05322266	-63.74267578	+1476	+9.58886719	-4.88671875	-1.09863281	+14.61181641	-8.21777344	+13.29345703	+1468	+6.96093750	-9.04394531	-0.81298828	+57.89794922	+7.07519531	-23.04931641	+1692
+1458240627.25620010	+9.39550781	-5.87548828	-1.36669922	+48.66943359	+6.87744141	-63.74267578	+1480	+9.59326172	-4.88232422	-1.08984375	+14.56787109	-8.34960938	+13.38134766	+1476	+6.96093750	-9.03955078	-0.81738281	+57.83203125	+6.94335938	-23.04931641	+1696
+1458240627.26449990	+9.39990234	-5.86669922	-1.35791016	+48.66943359	+6.67968750	-63.69873047	+1480	+9.60205078	-4.87353516	-1.07666016	+14.52392578	-8.50341797	+13.49121094	+1480	+6.95654297	-9.03955078	-0.82617188	+57.74414063	+6.76757813	-23.02734375	+1696
+1458240627.27280000	+9.40869141	-5.86230469	-1.34912109	+48.69140625	+6.45996094	-63.65478516	+1488	+9.60644531	-4.86914063	-1.06347656	+14.50195313	-8.65722656	+13.62304688	+1488	+6.95214844	-9.03955078	-0.83935547	+57.63427734	+6.56982422	-22.98339844	+1700
+1458240627.28119990	+9.41308594	-5.84912109	-1.33593750	+48.75732422	+6.17431641	-63.58886719	+1492	+9.61083984	-4.86035156	-1.05029297	+14.45800781	-8.83300781	+13.75488281	+1496	+6.94775391	-9.03955078	-0.85253906	+57.50244141	+6.39404297	-22.93945313	+1696
+1458240627.28530000	+9.41748047	-5.84472656	-1.32714844	+48.77929688	+6.04248047	-63.54492188	+1496	+9.61083984	-4.85595703	-1.04150391	+14.43603516	-8.92089844	+13.84277344	+1496	+6.94335938	-9.03955078	-0.85693359	+57.45849609	+6.28417969	-22.91748047	+1696
+1458240627.29370000	+9.42626953	-5.83593750	-1.31835938	+48.86718750	+5.73486328	-63.45703125	+1508	+9.61962891	-4.84277344	-1.02392578	+14.43603516	-9.11865234	+14.01855469	+1504	+6.94335938	-9.03515625	-0.87011719	+57.34863281	+6.06445313	-22.89550781	+1692
+1458240627.30200000	+9.43505859	-5.82275391	-1.30517578	+48.95507813	+5.40527344	-63.34716797	+1520	+9.62402344	-4.82958984	-1.01074219	+14.43603516	-9.33837891	+14.21630859	+1516	+6.94775391	-9.03076172	-0.87890625	+57.28271484	+5.82275391	-22.89550781	+1688
+1458240627.31030010	+9.44824219	-5.80957031	-1.29199219	+49.06494141	+5.07568359	-63.23730469	+1528	+9.62841797	-4.81640625	-0.99316406	+14.47998047	-9.58007813	+14.45800781	+1524	+6.96093750	-9.02197266	-0.88769531	+57.28271484	+5.55908203	-22.98339844	+1684
+1458240627.31450010	+9.45703125	-5.80517578	-1.28759766	+49.08691406	+4.87792969	-63.17138672	+1536	+9.63281250	-4.80322266	-0.97998047	+14.52392578	-9.75585938	+14.61181641	+1528	+6.96972656	-9.01757813	-0.89208984	+57.28271484	+5.40527344	-23.04931641	+1684
+1458240627.32279990	+9.47460938	-5.79199219	-1.27880859	+49.15283203	+4.54833984	-63.08349609	+1544	+9.63720703	-4.78125000	-0.96240234	+14.65576172	-10.08544922	+14.87548828	+1536	+6.99609375	-9.00439453	-0.89208984	+57.34863281	+5.09765625	-23.22509766	+1684
+1458240627.33110000	+9.50097656	-5.78320313	-1.26562500	+49.10888672	+4.19677734	-63.03955078	+1552	+9.64599609	-4.74609375	-0.93603516	+14.94140625	-10.52490234	+15.20507813	+1548	+7.03125000	-8.99121094	-0.89648438	+57.43652344	+4.70214844	-23.48876953	+1684
+1458240627.33950000	+9.53173828	-5.77441406	-1.25683594	+49.02099609	+3.84521484	-63.03955078	+1556	+9.65039063	-4.70654297	-0.90966797	+15.35888672	-11.03027344	+15.53466797	+1560	+7.07080078	-8.97363281	-0.90966797	+57.54638672	+4.19677734	-23.81835938	+1692
+1458240627.34360000	+9.54931641	-5.77001953	-1.25244141	+48.93310547	+3.66943359	-63.06152344	+1560	+9.65039063	-4.68017578	-0.89648438	+15.62255859	-11.33789063	+15.66650391	+1564	+7.09277344	-8.96923828	-0.90966797	+57.59033203	+3.95507813	-24.06005859	+1696
+1458240627.35200000	+9.59326172	-5.76123047	-1.24365234	+48.71337891	+3.31787109	-63.19335938	+1568	+9.65478516	-4.62744141	-0.86132813	+16.28173828	-12.01904297	+15.93017578	+1580	+7.13671875	-8.95605469	-0.93164063	+57.65625000	+3.31787109	-24.49951172	+1704
+1458240627.36030010	+9.64160156	-5.74804688	-1.23486328	+48.42773438	+2.94433594	-63.43505859	+1576	+9.65917969	-4.56591797	-0.83056641	+17.05078125	-12.76611328	+16.10595703	+1592	+7.18066406	-8.94726563	-0.95361328	+57.65625000	+2.68066406	-25.00488281	+1708
+1458240627.36859990	+9.71191406	-5.73486328	-1.21289063	+47.90039063	+2.41699219	-63.91845703	+1592	+9.66357422	-4.49560547	-0.79101563	+18.10546875	-13.71093750	+16.14990234	+1608	+7.21582031	-8.94287109	-0.98437500	+57.56835938	+2.02148438	-25.57617188	+1708
+1458240627.37280010	+9.74707031	-5.73046875	-1.21289063	+47.74658203	+2.19726563	-64.09423828	+1600	+9.66357422	-4.46044922	-0.77783203	+18.56689453	-14.10644531	+16.17187500	+1612	+7.23779297	-8.93847656	-1.00634766	+57.54638672	+1.64794922	-25.83984375	+1708
+1458240627.38109990	+9.80419922	-5.73046875	-1.19531250	+47.17529297	+1.77978516	-64.70947266	+1620	+9.66796875	-4.38574219	-0.73828125	+19.75341797	-15.18310547	+15.97412109	+1628	+7.27734375	-8.93847656	-1.04589844	+57.37060547	+0.94482422	-26.52099609	+1704
+1458240627.38940000	+9.87011719	-5.73046875	-1.18652344	+46.56005859	+1.29638672	-65.32470703	+1644	+9.67675781	-4.31542969	-0.72070313	+20.89599609	-16.17187500	+15.71044922	+1636	+7.32128906	-8.94287109	-1.08984375	+57.17285156	+0.19775391	-27.20214844	+1696
+1458240627.39360000	+9.90527344	-5.72607422	-1.17773438	+46.27441406	+1.03271484	-65.69824219	+1660	+9.68115234	-4.28027344	-0.70312500	+21.51123047	-16.69921875	+15.49072266	+1640	+7.34765625	-8.93847656	-1.11181641	+57.08496094	-0.17578125	-27.61962891	+1692
+1458240627.40190010	+9.97998047	-5.73046875	-1.16894531	+45.50537109	+0.50537109	-66.40136719	+1688	+9.69873047	-4.21435547	-0.69873047	+22.58789063	-17.64404297	+15.05126953	+1644	+7.40039063	-8.93408203	-1.16015625	+56.82128906	-0.92285156	-28.38867188	+1680
+1458240627.41030000	+10.06787109	-5.73046875	-1.16455078	+44.73632813	-0.06591797	-67.19238281	+1720	+9.72070313	-4.13964844	-0.69873047	+23.75244141	-18.56689453	+14.54589844	+1652	+7.46630859	-8.92529297	-1.20849609	+56.62353516	-1.64794922	-29.24560547	+1668
+1458240627.41860010	+10.15136719	-5.74804688	-1.16015625	+43.76953125	-0.65917969	-68.00537109	+1752	+9.74707031	-4.08251953	-0.70312500	+24.67529297	-19.51171875	+13.84277344	+1652	+7.54101563	-8.91650391	-1.25683594	+56.35986328	-2.26318359	-30.16845703	+1652
+1458240627.42280010	+10.19970703	-5.75244141	-1.16455078	+43.30810547	-0.96679688	-68.37890625	+1768	+9.76904297	-4.04736328	-0.72070313	+25.20263672	-19.88525391	+13.55712891	+1656	+7.58056641	-8.90771484	-1.28759766	+56.22802734	-2.57080078	-30.58593750	+1648
+1458240627.43109990	+10.29638672	-5.77001953	-1.18212891	+42.25341797	-1.56005859	-69.08203125	+1800	+9.80419922	-3.99462891	-0.74707031	+25.92773438	-20.67626953	+12.81005859	+1660	+7.66406250	-8.89453125	-1.34472656	+55.94238281	-3.12011719	-31.44287109	+1636
+1458240627.43940000	+10.39306641	-5.79199219	-1.20410156	+41.19873047	-2.15332031	-69.76318359	+1828	+9.85253906	-3.94628906	-0.79980469	+26.56494141	-21.37939453	+12.12890625	+1668	+7.75634766	-8.87695313	-1.40625000	+55.65673828	-3.62548828	-32.25585938	+1628
+1458240627.44359990	+10.44580078	-5.80078125	-1.22167969	+40.64941406	-2.43896484	-70.04882813	+1844	+9.87890625	-3.91552734	-0.82177734	+26.91650391	-21.70898438	+11.75537109	+1676	+7.80029297	-8.86376953	-1.44140625	+55.48095703	-3.84521484	-32.62939453	+1624
+1458240627.45190000	+10.55566406	-5.82275391	-1.25683594	+39.55078125	-3.01025391	-70.62011719	+1876	+9.94482422	-3.86718750	-0.89208984	+27.37792969	-22.32421875	+11.05224609	+1688	+7.89257813	-8.84619141	-1.52050781	+55.10742188	-4.24072266	-33.37646484	+1620
+1458240627.46030000	+10.66552734	-5.84033203	-1.30517578	+38.45214844	-3.53759766	-71.12548828	+1908	+10.01953125	-3.80126953	-0.96679688	+27.88330078	-22.89550781	+10.34912109	+1708	+7.99365234	-8.81982422	-1.61279297	+54.68994141	-4.61425781	-33.96972656	+1624
+1458240627.46440010	+10.71826172	-5.84912109	-1.33154297	+37.92480469	-3.82324219	-71.34521484	+1924	+10.05029297	-3.78369141	-1.00634766	+27.94921875	-23.15917969	+9.99755859	+1712	+8.03759766	-8.81103516	-1.66113281	+54.42626953	-4.76806641	-34.27734375	+1628
+1458240627.47270010	+10.83251953	-5.86669922	-1.38867188	+36.82617188	-4.37255859	-71.80664063	+1960	+10.13378906	-3.71777344	-1.09423828	+28.34472656	-23.70849609	+9.31640625	+1736	+8.13427734	-8.78027344	-1.77099609	+53.92089844	-5.14160156	-34.80468750	+1636
+1458240627.48110010	+10.95117188	-5.87109375	-1.44580078	+35.79345703	-4.94384766	-72.29003906	+2004	+10.21728516	-3.66064453	-1.19091797	+28.54248047	-24.25781250	+8.63525391	+1760	+8.22216797	-8.75390625	-1.88964844	+53.28369141	-5.44921875	-35.33203125	+1648
+1458240627.48519990	+11.01269531	-5.87548828	-1.47656250	+35.24414063	-5.22949219	-72.53173828	+2028	+10.27001953	-3.62988281	-1.23486328	+28.71826172	-24.58740234	+8.26171875	+1772	+8.27050781	-8.74072266	-1.95556641	+52.95410156	-5.62500000	-35.57373047	+1656
+1458240627.49359990	+11.13574219	-5.87548828	-1.53808594	+34.21142578	-5.86669922	-73.01513672	+2080	+10.36230469	-3.56835938	-1.33593750	+28.87207031	-25.20263672	+7.58056641	+1800	+8.36279297	-8.70996094	-2.08740234	+52.25097656	-5.95458984	-36.05712891	+1680
+1458240627.50190000	+11.26318359	-5.86669922	-1.59521484	+33.22265625	-6.56982422	-73.56445313	+2140	+10.46337891	-3.50683594	-1.43261719	+29.00390625	-25.92773438	+6.83349609	+1828	+8.45507813	-8.67480469	-2.22802734	+51.50390625	-6.32812500	-36.60644531	+1708
+1458240627.50609990	+11.32910156	-5.86230469	-1.62597656	+32.71728516	-6.94335938	-73.85009766	+2172	+10.52050781	-3.46728516	-1.48535156	+29.09179688	-26.25732422	+6.48193359	+1844	+8.50781250	-8.64843750	-2.30273438	+51.19628906	-6.52587891	-36.87011719	+1728
+1458240627.51440000	+11.46533203	-5.84912109	-1.68310547	+31.77246094	-7.77832031	-74.42138672	+2236	+10.63916016	-3.40576172	-1.58203125	+29.15771484	-27.09228516	+5.66894531	+1876	+8.61328125	-8.60449219	-2.43896484	+50.47119141	-6.89941406	-37.57324219	+1760
+1458240627.52270010	+11.60156250	-5.83593750	-1.74462891	+30.80566406	-8.65722656	-75.01464844	+2304	+10.76660156	-3.33105469	-1.68310547	+29.24560547	-27.94921875	+4.81201172	+1912	+8.74072266	-8.54296875	-2.57958984	+49.92187500	-7.31689453	-38.27636719	+1808
+1458240627.52690010	+11.67187500	-5.82275391	-1.77539063	+30.36621094	-9.11865234	-75.27832031	+2340	+10.82812500	-3.30468750	-1.74023438	+29.17968750	-28.34472656	+4.46044922	+1928	+8.79785156	-8.51660156	-2.64550781	+49.54833984	-7.51464844	-38.67187500	+1828
+1458240627.53520010	+11.81689453	-5.80957031	-1.84130859	+29.39941406	-10.08544922	-75.82763672	+2408	+10.96875000	-3.22998047	-1.84570313	+29.13574219	-29.22363281	+3.58154297	+1964	+8.94726563	-8.43750000	-2.78173828	+49.10888672	-7.99804688	-39.50683594	+1876
+1458240627.54349990	+11.96191406	-5.78320313	-1.91162109	+28.47656250	-11.07421875	-76.24511719	+2472	+11.10498047	-3.16406250	-1.96875000	+28.93798828	-30.01464844	+2.81250000	+2000	+9.09667969	-8.35400391	-2.91796875	+48.60351563	-8.50341797	-40.36376953	+1920
+1458240627.54769990	+12.03662109	-5.77880859	-1.93798828	+28.01513672	-11.62353516	-76.55273438	+2500	+11.18408203	-3.12890625	-2.01708984	+28.91601563	-30.52001953	+2.24121094	+2016	+9.18017578	-8.31005859	-2.97070313	+48.40576172	-8.78906250	-40.89111328	+1940
+1458240627.55600000	+12.18603516	-5.75683594	-2.01269531	+27.02636719	-12.59033203	-76.86035156	+2556	+11.33349609	-3.05859375	-2.14013672	+28.71826172	-31.24511719	+1.42822266	+2056	+9.34277344	-8.22216797	-3.09814453	+47.94433594	-9.38232422	-41.79199219	+1980
+1458240627.56440000	+12.33105469	-5.73046875	-2.07421875	+25.99365234	-13.64501953	-77.21191406	+2604	+11.49169922	-2.97949219	-2.24560547	+28.65234375	-32.10205078	+0.43945313	+2088	+9.50976563	-8.12548828	-3.21679688	+47.43896484	-10.04150391	-42.73681641	+2008
+1458240627.56850000	+12.40576172	-5.71728516	-2.11376953	+25.46630859	-14.10644531	-77.32177734	+2628	+11.57080078	-2.94433594	-2.31591797	+28.54248047	-32.40966797	-0.02197266	+2104	+9.59326172	-8.07275391	-3.29150391	+47.19726563	-10.37109375	-43.08837891	+2028
+1458240627.57690000	+12.55957031	-5.68652344	-2.16210938	+24.38964844	-15.22705078	-77.62939453	+2672	+11.73779297	-2.85644531	-2.41699219	+28.58642578	-33.22265625	-1.09863281	+2136	+9.75585938	-7.97167969	-3.41015625	+46.64794922	-11.09619141	-43.98925781	+2052
+1458240627.58520010	+12.70898438	-5.65576172	-2.21923828	+23.26904297	-16.21582031	-77.82714844	+2716	+11.90478516	-2.77734375	-2.51806641	+28.63037109	-33.94775391	-2.32910156	+2164	+9.92285156	-7.87500000	-3.54638672	+46.05468750	-11.79931641	-44.69238281	+2076
+1458240627.59349990	+12.86279297	-5.60742188	-2.27636719	+22.19238281	-17.20458984	-77.91503906	+2768	+12.07617188	-2.68066406	-2.63232422	+28.78417969	-34.56298828	-3.36181641	+2200	+10.06787109	-7.77832031	-3.69140625	+45.30761719	-12.50244141	-45.28564453	+2100
+1458240627.59770010	+12.93750000	-5.58544922	-2.29394531	+21.62109375	-17.75390625	-78.02490234	+2792	+12.16406250	-2.63671875	-2.66748047	+28.91601563	-34.98046875	-4.08691406	+2212	+10.14697266	-7.72558594	-3.76171875	+44.95605469	-12.85400391	-45.61523438	+2112
+1458240627.60599990	+13.08691406	-5.52832031	-2.32910156	+20.56640625	-18.85253906	-78.13476563	+2848	+12.33544922	-2.52685547	-2.76855469	+29.20166016	-35.61767578	-5.20751953	+2248	+10.27880859	-7.62890625	-3.91552734	+44.12109375	-13.53515625	-46.05468750	+2144
+1458240627.61439990	+13.24072266	-5.45361328	-2.35107422	+19.55566406	-19.99511719	-78.26660156	+2912	+12.51562500	-2.41699219	-2.83886719	+29.59716797	-36.43066406	-6.50390625	+2280	+10.42382813	-7.53662109	-4.04736328	+43.35205078	-14.23828125	-46.71386719	+2176
+1458240627.61850000	+13.31542969	-5.42724609	-2.36865234	+19.00634766	-20.54443359	-78.31054688	+2944	+12.60351563	-2.36865234	-2.88281250	+29.70703125	-36.73828125	-7.11914063	+2296	+10.49414063	-7.48828125	-4.12646484	+42.97851563	-14.56787109	-46.93359375	+2196
+1458240627.62680010	+13.46044922	-5.35253906	-2.39062500	+18.03955078	-21.68701172	-78.42041016	+3016	+12.78369141	-2.25878906	-2.94433594	+30.10253906	-37.57324219	-8.41552734	+2328	+10.64355469	-7.38720703	-4.25830078	+42.27539063	-15.27099609	-47.57080078	+2236
+1458240627.63520000	+13.60107422	-5.29541016	-2.41259766	+17.00683594	-22.82958984	-78.50830078	+3092	+12.95947266	-2.16210938	-3.00146484	+30.34423828	-38.40820313	-9.73388672	+2360	+10.80175781	-7.28173828	-4.38574219	+41.66015625	-15.99609375	-48.20800781	+2284
+1458240627.63930010	+13.67578125	-5.24707031	-2.41699219	+16.61132813	-23.46679688	-78.57421875	+3132	+13.04736328	-2.10058594	-3.03222656	+30.52001953	-38.82568359	-10.26123047	+2380	+10.88085938	-7.22021484	-4.43847656	+41.41845703	-16.43554688	-48.60351563	+2304
+1458240627.64770010	+13.81201172	-5.18994141	-2.43457031	+15.64453125	-24.67529297	-78.75000000	+3208	+13.22314453	-2.01708984	-3.08056641	+30.65185547	-39.72656250	-11.55761719	+2412	+11.05664063	-7.10595703	-4.53955078	+41.00097656	-17.29248047	-49.46044922	+2344
+1458240627.65599990	+13.94824219	-5.11962891	-2.45214844	+14.80957031	-25.86181641	-78.88183594	+3280	+13.39892578	-1.92041016	-3.13769531	+30.78369141	-40.58349609	-12.65625000	+2448	+11.24121094	-6.98291016	-4.62744141	+40.67138672	-18.25927734	-50.31738281	+2380
+1458240627.66020010	+14.00976563	-5.09326172	-2.46533203	+14.34814453	-26.43310547	-78.96972656	+3312	+13.48242188	-1.88085938	-3.15527344	+30.82763672	-41.06689453	-13.33740234	+2464	+11.33789063	-6.91699219	-4.65820313	+40.58349609	-18.74267578	-50.82275391	+2396
+1458240627.66849990	+14.13720703	-5.02734375	-2.48291016	+13.57910156	-27.66357422	-79.14550781	+3376	+13.65380859	-1.78417969	-3.20361328	+30.93750000	-41.92382813	-14.41406250	+2500	+11.53125000	-6.77636719	-4.73291016	+40.40771484	-19.79736328	-51.72363281	+2420
+1458240627.67680000	+14.26464844	-4.95263672	-2.49169922	+12.87597656	-28.91601563	-79.34326172	+3436	+13.81640625	-1.69189453	-3.23876953	+31.09130859	-42.84667969	-15.60058594	+2540	+11.72460938	-6.64013672	-4.77685547	+40.34179688	-20.91796875	-52.82226563	+2436
+1458240627.68100000	+14.32617188	-4.92626953	-2.50048828	+12.50244141	-29.50927734	-79.45312500	+3464	+13.89990234	-1.65673828	-3.26074219	+31.11328125	-43.26416016	-16.21582031	+2556	+11.82128906	-6.57861328	-4.80761719	+40.25390625	-21.42333984	-53.26171875	+2440
+1458240627.68930010	+14.44482422	-4.85156250	-2.49609375	+11.88720703	-30.76171875	-79.73876953	+3520	+14.05810547	-1.56005859	-3.29150391	+31.39892578	-44.09912109	-17.49023438	+2596	+12.00585938	-6.44238281	-4.85595703	+40.23193359	-22.47802734	-54.22851563	+2444
+1458240627.69759990	+14.55908203	-4.78125000	-2.49169922	+11.29394531	-31.97021484	-80.02441406	+3576	+14.21191406	-1.48095703	-3.32226563	+31.68457031	-44.86816406	-18.85253906	+2636	+12.18164063	-6.32373047	-4.90869141	+40.10009766	-23.42285156	-55.10742188	+2444
+1458240627.70600010	+14.67333984	-4.68896484	-2.47851563	+10.85449219	-33.22265625	-80.26611328	+3636	+14.36132813	-1.37988281	-3.34863281	+32.14599609	-45.57128906	-20.17089844	+2680	+12.33984375	-6.20507813	-4.96582031	+39.96826172	-24.30175781	-55.92041016	+2448
+1458240627.71429990	+14.78320313	-4.58789063	-2.43457031	+10.52490234	-34.60693359	-80.61767578	+3708	+14.51074219	-1.27441406	-3.34863281	+32.82714844	-46.34033203	-21.68701172	+2732	+12.48925781	-6.09521484	-5.01855469	+39.85839844	-25.11474609	-56.77734375	+2452
+1458240627.72260000	+14.88867188	-4.50000000	-2.39062500	+10.19531250	-35.88134766	-80.99121094	+3780	+14.65576172	-1.18212891	-3.34423828	+33.53027344	-47.04345703	-23.33496094	+2784	+12.62548828	-6.00732422	-5.07568359	+39.63867188	-25.75195313	-57.56835938	+2464
+1458240627.72680000	+14.94140625	-4.44287109	-2.36865234	+10.06347656	-36.49658203	-81.14501953	+3824	+14.73046875	-1.12060547	-3.34423828	+33.94775391	-47.32910156	-24.03808594	+2812	+12.69580078	-5.95458984	-5.10205078	+39.61669922	-26.10351563	-57.91992188	+2476
+1458240627.73510000	+15.03808594	-4.34619141	-2.31591797	+9.79980469	-37.77099609	-81.51855469	+3908	+14.86669922	-1.02832031	-3.33105469	+34.69482422	-47.96630859	-25.66406250	+2864	+12.82324219	-5.86669922	-5.15039063	+39.46289063	-26.69677734	-58.73291016	+2504
+1458240627.74350000	+15.13476563	-4.24511719	-2.25878906	+9.60205078	-39.00146484	-81.87011719	+3996	+15.00732422	-0.92724609	-3.31347656	+35.50781250	-48.58154297	-27.18017578	+2920	+12.95507813	-5.77441406	-5.18994141	+39.35302734	-27.31201172	-59.50195313	+2536
+1458240627.74760010	+15.17871094	-4.20117188	-2.22802734	+9.49218750	-39.61669922	-82.11181641	+4044	+15.07324219	-0.88330078	-3.29589844	+35.94726563	-48.93310547	-28.05908203	+2948	+13.02099609	-5.73486328	-5.19873047	+39.33105469	-27.61962891	-60.00732422	+2556
+1458240627.75600000	+15.27099609	-4.11328125	-2.18408203	+9.25048828	-40.69335938	-82.44140625	+4128	+15.20507813	-0.79101563	-3.27832031	+36.67236328	-49.43847656	-29.46533203	+3004	+13.16601563	-5.63818359	-5.22070313	+39.37500000	-28.30078125	-60.84228516	+2600
+1458240627.76430010	+15.35009766	-4.02978516	-2.14892578	+9.00878906	-41.66015625	-82.79296875	+4212	+15.32812500	-0.70312500	-3.25634766	+37.33154297	-49.96582031	-30.82763672	+3060	+13.31103516	-5.53271484	-5.22509766	+39.46289063	-29.00390625	-61.67724609	+2648
+1458240627.77259990	+15.43359375	-3.96826172	-2.12255859	+8.65722656	-42.56103516	-83.14453125	+4284	+15.44238281	-0.63720703	-3.23876953	+37.83691406	-50.44921875	-32.10205078	+3112	+13.45166016	-5.43603516	-5.22070313	+39.55078125	-29.77294922	-62.55615234	+2692
+1458240627.77679990	+15.47314453	-3.92871094	-2.11376953	+8.52539063	-42.95654297	-83.27636719	+4320	+15.50390625	-0.58886719	-3.22998047	+38.12255859	-50.69091797	-32.67333984	+3140	+13.53076172	-5.37011719	-5.21191406	+39.68261719	-30.21240234	-62.95166016	+2712
+1458240627.79340000	+15.62255859	-3.81445313	-2.10058594	+7.91015625	-44.27490234	-83.84765625	+4432	+15.71923828	-0.46582031	-3.19921875	+38.93554688	-51.59179688	-34.80468750	+3248	+13.82519531	-5.16357422	-5.17675781	+39.96826172	-31.77246094	-64.44580078	+2772
+1458240627.80590010	+15.71484375	-3.71777344	-2.07861328	+7.55859375	-45.21972656	-84.22119141	+4508	+15.85986328	-0.37353516	-3.16845703	+39.50683594	-52.25097656	-36.23291016	+3332	+14.01855469	-5.00537109	-5.15039063	+40.16601563	-32.80517578	-65.32470703	+2796
+1458240627.81430010	+15.78515625	-3.64306641	-2.04345703	+7.42675781	-45.94482422	-84.48486328	+4560	+15.95654297	-0.31201172	-3.12890625	+39.99023438	-52.75634766	-37.24365234	+3392	+14.13281250	-4.90869141	-5.12841797	+40.31982422	-33.42041016	-65.91796875	+2808
+1458240627.82259990	+15.84667969	-3.56835938	-2.00390625	+7.38281250	-46.62597656	-84.74853516	+4616	+16.04443359	-0.24609375	-3.08056641	+40.58349609	-53.23974609	-38.27636719	+3456	+14.23828125	-4.84277344	-5.12402344	+40.34179688	-33.83789063	-66.44531250	+2820
+1458240627.82680010	+15.87744141	-3.52001953	-1.97753906	+7.40478516	-46.99951172	-84.85839844	+4648	+16.08837891	-0.20214844	-3.05419922	+40.91308594	-53.48144531	-38.78173828	+3492	+14.28222656	-4.79882813	-5.11962891	+40.40771484	-34.01367188	-66.66503906	+2828
+1458240627.83509990	+15.92578125	-3.43652344	-1.91162109	+7.38281250	-47.81250000	-85.10009766	+4712	+16.17626953	-0.13623047	-2.99267578	+41.59423828	-53.96484375	-39.88037109	+3556	+14.36572266	-4.74169922	-5.11962891	+40.38574219	-34.29931641	-67.14843750	+2848
+1458240627.84340000	+15.98291016	-3.33984375	-1.82812500	+7.55859375	-48.73535156	-85.36376953	+4792	+16.26416016	-0.06591797	-2.90917969	+42.45117188	-54.53613281	-41.15478516	+3628	+14.44482422	-4.68017578	-5.11083984	+40.49560547	-34.62890625	-67.74169922	+2880
+1458240627.85170010	+16.04003906	-3.25195313	-1.73583984	+7.69042969	-49.68017578	-85.62744141	+4872	+16.34765625	+0.00878906	-2.82128906	+43.39599609	-55.08544922	-42.49511719	+3700	+14.52832031	-4.62744141	-5.09765625	+40.60546875	-34.95849609	-68.35693359	+2924
+1458240627.85590000	+16.06640625	-3.21679688	-1.69189453	+7.71240234	-50.14160156	-85.73730469	+4912	+16.38720703	+0.04394531	-2.77734375	+43.85742188	-55.32714844	-43.17626953	+3736	+14.56787109	-4.60107422	-5.08447266	+40.64941406	-35.13427734	-68.66455078	+2948
+1458240627.86420010	+16.10595703	-3.13769531	-1.61279297	+7.77832031	-51.02050781	-85.95703125	+4996	+16.45751953	+0.11425781	-2.69384766	+44.86816406	-55.78857422	-44.56054688	+3812	+14.64257813	-4.54394531	-5.07128906	+40.82519531	-35.48583984	-69.25781250	+3008
+1458240627.87260010	+16.14550781	-3.08056641	-1.53808594	+7.71240234	-51.89941406	-86.15478516	+5076	+16.52343750	+0.15820313	-2.61035156	+45.72509766	-56.25000000	-45.96679688	+3876	+14.71728516	-4.47802734	-5.03613281	+41.04492188	-35.99121094	-69.93896484	+3068
+1458240627.88089990	+16.18505859	-3.03222656	-1.47656250	+7.64648438	-52.71240234	-86.33056641	+5152	+16.58496094	+0.20654297	-2.53564453	+46.62597656	-56.66748047	-47.32910156	+3936	+14.80517578	-4.40332031	-4.99658203	+41.35253906	-36.62841797	-70.59814453	+3132
+1458240627.88920000	+16.22460938	-3.00146484	-1.44580078	+7.40478516	-53.30566406	-86.39648438	+5212	+16.62890625	+0.25927734	-2.49169922	+47.39501953	-56.95312500	-48.47167969	+3996	+14.89746094	-4.32421875	-4.94824219	+41.68212891	-37.33154297	-71.23535156	+3192
+1458240627.89759990	+16.25097656	-2.98388672	-1.43261719	+7.00927734	-53.83300781	-86.41845703	+5260	+16.66406250	+0.28125000	-2.46093750	+47.90039063	-57.19482422	-49.50439453	+4044	+14.97656250	-4.24951172	-4.89990234	+41.98974609	-38.05664063	-71.82861328	+3240
+1458240627.90590000	+16.27294922	-2.95751953	-1.41943359	+6.67968750	-54.31640625	-86.46240234	+5300	+16.69482422	+0.31640625	-2.43457031	+48.47167969	-57.48046875	-50.44921875	+4096	+15.05566406	-4.16162109	-4.86035156	+42.29736328	-38.75976563	-72.31201172	+3280
+1458240627.91010000	+16.29052734	-2.94873047	-1.41064453	+6.52587891	-54.58007813	-86.46240234	+5320	+16.71240234	+0.33398438	-2.41699219	+48.75732422	-57.63427734	-50.93261719	+4120	+15.09082031	-4.12207031	-4.83398438	+42.45117188	-39.13330078	-72.57568359	+3296
+1458240627.91840000	+16.32128906	-2.92675781	-1.41064453	+6.15234375	-54.95361328	-86.41845703	+5348	+16.74316406	+0.36914063	-2.39941406	+49.21875000	-57.85400391	-51.70166016	+4164	+15.17431641	-4.05175781	-4.79003906	+42.73681641	-39.79248047	-73.10302734	+3324
+1458240627.92670010	+16.34326172	-2.90478516	-1.38867188	+5.86669922	-55.39306641	-86.44042969	+5376	+16.76953125	+0.40869141	-2.36865234	+49.74609375	-58.11767578	-52.53662109	+4216	+15.23144531	-3.98144531	-4.75927734	+42.97851563	-40.29785156	-73.54248047	+3340
+1458240627.93499990	+16.36083984	-2.85644531	-1.35791016	+5.69091797	-55.89843750	-86.41845703	+5408	+16.79589844	+0.44384766	-2.32470703	+50.31738281	-58.46923828	-53.39355469	+4272	+15.28417969	-3.92871094	-4.73291016	+43.15429688	-40.64941406	-73.95996094	+3356
+1458240627.94339990	+16.38720703	-2.80371094	-1.29638672	+5.64697266	-56.53564453	-86.46240234	+5448	+16.83544922	+0.48779297	-2.25439453	+51.08642578	-58.88671875	-54.40429688	+4332	+15.32812500	-3.88916016	-4.71093750	+43.35205078	-40.91308594	-74.48730469	+3372
+1458240627.94750000	+16.40478516	-2.77294922	-1.25683594	+5.66894531	-56.88720703	-86.52832031	+5468	+16.85742188	+0.51416016	-2.21044922	+51.56982422	-59.15039063	-55.01953125	+4364	+15.34570313	-3.87158203	-4.69775391	+43.46191406	-41.00097656	-74.75097656	+3380
+1458240627.95590000	+16.43115234	-2.70703125	-1.19091797	+5.69091797	-57.50244141	-86.57226563	+5512	+16.90136719	+0.56689453	-2.12695313	+52.38281250	-59.54589844	-56.07421875	+4424	+15.39404297	-3.84082031	-4.67578125	+43.68164063	-41.15478516	-75.30029297	+3408
+1458240627.96000000	+16.43994141	-2.67187500	-1.15136719	+5.73486328	-57.81005859	-86.59423828	+5536	+16.91894531	+0.58886719	-2.08300781	+52.80029297	-59.76562500	-56.60156250	+4452	+15.40722656	-3.82763672	-4.66699219	+43.76953125	-41.17675781	-75.54199219	+3424
+1458240627.96840000	+16.45312500	-2.60156250	-1.07226563	+5.84472656	-58.51318359	-86.70410156	+5592	+16.94970703	+0.63720703	-1.98632813	+53.74511719	-60.22705078	-57.76611328	+4508	+15.43359375	-3.79248047	-4.65380859	+43.96728516	-41.26464844	-76.02539063	+3464
+1458240627.97250010	+16.46630859	-2.56640625	-1.03710938	+5.86669922	-58.82080078	-86.72607422	+5616	+16.97167969	+0.66357422	-1.94677734	+54.16259766	-60.44677734	-58.27148438	+4536	+15.45117188	-3.77490234	-4.64062500	+44.05517578	-41.33056641	-76.28906250	+3488
+1458240627.97670010	+16.47509766	-2.53564453	-1.00195313	+5.86669922	-59.12841797	-86.74804688	+5644	+16.98925781	+0.68994141	-1.90722656	+54.60205078	-60.66650391	-58.79882813	+4564	+15.46875000	-3.75292969	-4.63183594	+44.18701172	-41.41845703	-76.55273438	+3516
+1458240627.98499990	+16.49707031	-2.48291016	-0.95361328	+5.84472656	-59.61181641	-86.83593750	+5688	+17.02001953	+0.73388672	-1.83691406	+55.32714844	-61.04003906	-59.74365234	+4608	+15.50390625	-3.71777344	-4.60546875	+44.38476563	-41.59423828	-77.08007813	+3568
+1458240627.98920010	+16.50146484	-2.45654297	-0.94482422	+5.82275391	-59.76562500	-86.83593750	+5712	+17.02880859	+0.75585938	-1.81494141	+55.63476563	-61.19384766	-60.09521484	+4628	+15.52587891	-3.69580078	-4.60107422	+44.47265625	-41.70410156	-77.23388672	+3596
+1458240627.99749990	+16.51464844	-2.43017578	-0.93603516	+5.58105469	-60.00732422	-86.81396484	+5744	+17.03759766	+0.78662109	-1.79296875	+55.94238281	-61.43554688	-60.55664063	+4668	+15.56103516	-3.63427734	-4.58349609	+44.62646484	-42.03369141	-77.49755859	+3648
+1458240628.00169990	+16.51904297	-2.41699219	-0.94042969	+5.42724609	-60.09521484	-86.79199219	+5760	+17.04199219	+0.80419922	-1.78857422	+56.07421875	-61.54541016	-60.75439453	+4684	+15.57861328	-3.59912109	-4.57470703	+44.67041016	-42.20947266	-77.58544922	+3668
+1458240628.01000000	+16.52783203	-2.41259766	-0.95361328	+5.07568359	-60.20507813	-86.72607422	+5784	+17.05078125	+0.82617188	-1.77978516	+56.25000000	-61.80908203	-61.10595703	+4720	+15.60937500	-3.53759766	-4.55712891	+44.78027344	-42.62695313	-77.80517578	+3708
+1458240628.01420000	+16.53662109	-2.40380859	-0.96679688	+4.92187500	-60.22705078	-86.70410156	+5796	+17.05078125	+0.83935547	-1.78417969	+56.31591797	-61.89697266	-61.21582031	+4740	+15.63574219	-3.50244141	-4.54833984	+44.82421875	-42.84667969	-77.84912109	+3724
+1458240628.01830010	+16.54541016	-2.40380859	-0.98437500	+4.74609375	-60.24902344	-86.70410156	+5804	+17.05517578	+0.84814453	-1.78417969	+56.35986328	-62.02880859	-61.32568359	+4756	+15.66210938	-3.47167969	-4.53955078	+44.86816406	-43.04443359	-77.91503906	+3732
+1458240628.02670000	+16.55419922	-2.39501953	-1.01513672	+4.46044922	-60.24902344	-86.66015625	+5820	+17.05517578	+0.86132813	-1.78857422	+56.40380859	-62.27050781	-61.50146484	+4792	+15.69287109	-3.40576172	-4.52636719	+44.91210938	-43.43994141	-77.98095703	+3748
+1458240628.03080010	+16.55859375	-2.39501953	-1.03271484	+4.28466797	-60.24902344	-86.61621094	+5824	+17.05517578	+0.86572266	-1.79296875	+56.40380859	-62.40234375	-61.56738281	+4812	+15.71044922	-3.37939453	-4.52636719	+44.91210938	-43.61572266	-77.98095703	+3752
+1458240628.03500010	+16.56298828	-2.39062500	-1.03710938	+4.13085938	-60.31494141	-86.59423828	+5828	+17.05517578	+0.87451172	-1.79736328	+56.40380859	-62.55615234	-61.61132813	+4832	+15.72363281	-3.34863281	-4.52197266	+44.91210938	-43.76953125	-77.98095703	+3752
+1458240628.04329990	+16.57177734	-2.37304688	-1.03710938	+4.02099609	-60.53466797	-86.59423828	+5832	+17.05957031	+0.89208984	-1.78417969	+56.60156250	-62.95166016	-61.89697266	+4872	+15.75439453	-3.30468750	-4.50439453	+44.95605469	-44.05517578	-78.13476563	+3748
+1458240628.04749990	+16.57617188	-2.35986328	-1.02392578	+3.99902344	-60.73242188	-86.63818359	+5840	+17.06835938	+0.90527344	-1.76660156	+56.82128906	-63.21533203	-62.20458984	+4892	+15.76757813	-3.28710938	-4.49560547	+45.00000000	-44.16503906	-78.26660156	+3748
+1458240628.05580000	+16.59814453	-2.32031250	-0.99316406	+4.08691406	-61.08398438	-86.72607422	+5852	+17.08154297	+0.93164063	-1.71826172	+57.34863281	-63.72070313	-62.77587891	+4936	+15.79394531	-3.26074219	-4.47802734	+45.08789063	-44.29687500	-78.50830078	+3748
+1458240628.05999990	+16.60253906	-2.29833984	-0.96679688	+4.17480469	-61.34765625	-86.79199219	+5860	+17.09033203	+0.94482422	-1.69189453	+57.61230469	-64.02832031	-63.06152344	+4956	+15.80273438	-3.24755859	-4.47363281	+45.10986328	-44.31884766	-78.59619141	+3748
+1458240628.06419990	+16.60693359	-2.27636719	-0.93603516	+4.28466797	-61.63330078	-86.85791016	+5876	+17.09912109	+0.96240234	-1.66552734	+57.87597656	-64.29199219	-63.34716797	+4976	+15.80712891	-3.23437500	-4.46923828	+45.13183594	-44.31884766	-78.70605469	+3748
+1458240628.07250000	+16.62011719	-2.21923828	-0.86572266	+4.54833984	-62.22656250	-86.98974609	+5904	+17.11669922	+1.00195313	-1.60839844	+58.51318359	-64.95117188	-63.98437500	+5020	+15.81591797	-3.22119141	-4.45605469	+45.17578125	-44.31884766	-78.96972656	+3760
+1458240628.07670000	+16.62890625	-2.19287109	-0.82177734	+4.65820313	-62.57812500	-87.05566406	+5920	+17.12548828	+1.02392578	-1.56884766	+58.88671875	-65.28076172	-64.33593750	+5040	+15.82031250	-3.21240234	-4.44726563	+45.21972656	-44.34082031	-79.10156250	+3768
+1458240628.08080010	+16.63769531	-2.17089844	-0.78222656	+4.79003906	-62.90771484	-87.16552734	+5936	+17.13867188	+1.04589844	-1.52929688	+59.28222656	-65.63232422	-64.75341797	+5060	+15.82910156	-3.20800781	-4.43847656	+45.26367188	-44.34082031	-79.25537109	+3780
+1458240628.08909990	+16.65087891	-2.12255859	-0.72070313	+5.03173828	-63.41308594	-87.31933594	+5968	+17.16064453	+1.08105469	-1.45898438	+59.91943359	-66.31347656	-65.39062500	+5096	+15.84667969	-3.19042969	-4.42529297	+45.30761719	-44.34082031	-79.47509766	+3808
+1458240628.09330010	+16.65966797	-2.10498047	-0.69433594	+5.07568359	-63.63281250	-87.34130859	+5980	+17.16943359	+1.09863281	-1.43261719	+60.13916016	-66.66503906	-65.61035156	+5112	+15.85107422	-3.18164063	-4.42529297	+45.28564453	-44.34082031	-79.51904297	+3824
+1458240628.10159990	+16.66406250	-2.08300781	-0.65917969	+5.05371094	-63.96240234	-87.31933594	+6004	+17.18701172	+1.13378906	-1.37988281	+60.49072266	-67.32421875	-65.93994141	+5144	+15.85986328	-3.15966797	-4.42089844	+45.19775391	-44.36279297	-79.49707031	+3856
+1458240628.10999990	+16.66845703	-2.08300781	-0.63720703	+4.81201172	-64.27001953	-87.25341797	+6024	+17.19580078	+1.14697266	-1.33593750	+60.62255859	-67.98339844	-66.13769531	+5172	+15.87304688	-3.12451172	-4.41650391	+45.10986328	-44.51660156	-79.43115234	+3892
+1458240628.11410000	+16.67285156	-2.08300781	-0.63720703	+4.68017578	-64.33593750	-87.18750000	+6032	+17.20019531	+1.15136719	-1.31835938	+60.62255859	-68.31298828	-66.15966797	+5180	+15.88623047	-3.10693359	-4.41210938	+45.06591797	-44.62646484	-79.38720703	+3908
+1458240628.11830000	+16.67724609	-2.08740234	-0.64599609	+4.50439453	-64.37988281	-87.09960938	+6040	+17.20019531	+1.15136719	-1.30517578	+60.55664063	-68.62060547	-66.15966797	+5192	+15.89941406	-3.08935547	-4.40771484	+45.00000000	-44.75830078	-79.29931641	+3920
+1458240628.12660000	+16.67724609	-2.10937500	-0.66796875	+4.06494141	-64.37988281	-86.87988281	+6056	+17.20019531	+1.13818359	-1.29199219	+60.20507813	-69.23583984	-65.93994141	+5212	+15.92138672	-3.04980469	-4.40771484	+44.82421875	-45.02197266	-79.03564453	+3944
+1458240628.13080000	+16.67285156	-2.11816406	-0.68115234	+3.82324219	-64.37988281	-86.74804688	+6064	+17.19580078	+1.12939453	-1.28759766	+60.00732422	-69.54345703	-65.83007813	+5224	+15.93457031	-3.02783203	-4.40332031	+44.73632813	-45.19775391	-78.88183594	+3952
+1458240628.13910010	+16.66845703	-2.14453125	-0.70312500	+3.33984375	-64.46777344	-86.48437500	+6076	+17.18261719	+1.10302734	-1.27441406	+59.67773438	-70.20263672	-65.67626953	+5248	+15.95214844	-2.97949219	-4.39453125	+44.58251953	-45.57128906	-78.64013672	+3964
+1458240628.14330010	+16.66845703	-2.15771484	-0.70751953	+3.14208984	-64.55566406	-86.39648438	+6080	+17.17822266	+1.08984375	-1.26123047	+59.63378906	-70.57617188	-65.72021484	+5260	+15.96533203	-2.95751953	-4.38574219	+44.53857422	-45.76904297	-78.55224609	+3964
+1458240628.15159990	+16.66406250	-2.17529297	-0.70751953	+2.76855469	-64.77539063	-86.26464844	+6084	+17.15625000	+1.04589844	-1.23486328	+59.61181641	-71.74072266	-66.00585938	+5288	+15.99169922	-2.90917969	-4.36376953	+44.47265625	-46.20849609	-78.44238281	+3964
+1458240628.15580010	+16.66406250	-2.17529297	-0.70312500	+2.68066406	-64.92919922	-86.22070313	+6080	+17.15185547	+1.03710938	-1.21728516	+59.83154297	-72.20214844	-66.29150391	+5300	+16.00488281	-2.89160156	-4.35058594	+44.47265625	-46.40625000	-78.44238281	+3960
+1458240628.15990000	+16.65527344	-2.17529297	-0.69433594	+2.59277344	-65.08300781	-86.15478516	+6084	+17.14306641	+1.03271484	-1.19531250	+60.22705078	-72.61962891	-66.73095703	+5312	+16.01367188	-2.87402344	-4.34179688	+44.47265625	-46.58203125	-78.42041016	+3956
+1458240628.16829990	+16.64648438	-2.16650391	-0.65917969	+2.48291016	-65.56640625	-86.15478516	+6088	+17.13427734	+1.03710938	-1.12939453	+61.61132813	-73.52050781	-68.15917969	+5340	+16.02685547	-2.84326172	-4.31542969	+44.53857422	-46.88964844	-78.57421875	+3948
+1458240628.17240000	+16.64208984	-2.15771484	-0.63281250	+2.48291016	-65.87402344	-86.19873047	+6096	+17.12988281	+1.04150391	-1.09863281	+62.40234375	-73.95996094	-68.95019531	+5356	+16.03564453	-2.83007813	-4.30224609	+44.62646484	-47.02148438	-78.70605469	+3944
+1458240628.18080000	+16.64208984	-2.13134766	-0.56250000	+2.63671875	-66.59912109	-86.33056641	+6112	+17.12988281	+1.05029297	-1.05468750	+63.43505859	-74.42138672	-69.98291016	+5376	+16.04443359	-2.81689453	-4.27148438	+44.84619141	-47.24121094	-79.12353516	+3940
+1458240628.18490000	+16.63769531	-2.10937500	-0.52294922	+2.79052734	-66.97265625	-86.46240234	+6124	+17.12988281	+1.05908203	-1.02392578	+64.31396484	-74.75097656	-70.83984375	+5388	+16.04882813	-2.81250000	-4.25830078	+44.97802734	-47.32910156	-79.38720703	+3944
+1458240628.19330000	+16.63330078	-2.06982422	-0.45263672	+3.05419922	-67.65380859	-86.68212891	+6148	+17.12988281	+1.08105469	-0.95800781	+66.35742188	-75.54199219	-72.83935547	+5412	+16.05761719	-2.80810547	-4.23193359	+45.21972656	-47.41699219	-79.87060547	+3952
+1458240628.20160010	+16.62890625	-2.02587891	-0.38671875	+3.40576172	-68.31298828	-87.01171875	+6176	+17.12988281	+1.10742188	-0.88769531	+68.81835938	-76.37695313	-75.23437500	+5432	+16.06201172	-2.80371094	-4.20996094	+45.46142578	-47.50488281	-80.35400391	+3968
+1458240628.20580010	+16.62890625	-2.01269531	-0.35595703	+3.60351563	-68.64257813	-87.20947266	+6192	+17.12548828	+1.12060547	-0.85253906	+70.11474609	-76.77246094	-76.53076172	+5444	+16.06201172	-2.80371094	-4.19677734	+45.59326172	-47.54882813	-80.59570313	+3984
+1458240628.20989990	+16.62890625	-1.99951172	-0.32958984	+3.82324219	-68.92822266	-87.45117188	+6204	+17.12548828	+1.12939453	-0.82177734	+71.34521484	-77.16796875	-77.73925781	+5456	+16.06640625	-2.80371094	-4.18359375	+45.68115234	-47.59277344	-80.83740234	+3996
+1458240628.21830010	+16.63330078	-1.98193359	-0.28564453	+4.32861328	-69.38964844	-88.00048828	+6228	+17.12548828	+1.14257813	-0.76904297	+73.82812500	-78.02490234	-80.26611328	+5472	+16.07519531	-2.79931641	-4.16601563	+45.83496094	-47.68066406	-81.18896484	+4028
+1458240628.22240000	+16.63769531	-1.97753906	-0.28125000	+4.61425781	-69.52148438	-88.35205078	+6236	+17.12548828	+1.14697266	-0.75585938	+74.68505859	-78.39843750	-81.18896484	+5476	+16.07958984	-2.79931641	-4.15283203	+45.87890625	-47.76855469	-81.32080078	+4048
+1458240628.22659990	+16.63330078	-1.97314453	-0.28125000	+4.92187500	-69.60937500	-88.68164063	+6244	+17.11669922	+1.15136719	-0.75146484	+75.56396484	-78.79394531	-82.11181641	+5480	+16.08837891	-2.79931641	-4.14843750	+45.87890625	-47.81250000	-81.38671875	+4064
+1458240628.23490000	+16.63330078	-1.99511719	-0.29882813	+5.49316406	-69.69726563	-89.49462891	+6260	+17.10791016	+1.13818359	-0.75146484	+76.81640625	-79.60693359	-83.56201172	+5488	+16.09716797	-2.78613281	-4.13964844	+45.81298828	-47.96630859	-81.34277344	+4100
+1458240628.23910000	+16.63769531	-2.00390625	-0.30761719	+5.91064453	-69.78515625	-90.00000000	+6268	+17.10351563	+1.12500000	-0.75146484	+77.62939453	-80.06835938	-84.52880859	+5492	+16.10156250	-2.77734375	-4.13525391	+45.74707031	-48.05419922	-81.27685547	+4112
+1458240628.24740000	+16.63769531	-2.03027344	-0.32519531	+6.96533203	-69.89501953	-91.27441406	+6276	+17.09472656	+1.10302734	-0.75585938	+79.21142578	-80.99121094	-86.44042969	+5500	+16.11035156	-2.76416016	-4.12646484	+45.59326172	-48.25195313	-81.12304688	+4136
+1458240628.25160000	+16.64208984	-2.04345703	-0.33837891	+7.64648438	-69.93896484	-92.06542969	+6280	+17.09033203	+1.08544922	-0.76025391	+80.24414063	-81.54052734	-87.67089844	+5508	+16.11914063	-2.75537109	-4.12207031	+45.52734375	-48.33984375	-81.03515625	+4144
+1458240628.25570010	+16.64208984	-2.05664063	-0.35595703	+8.34960938	-69.96093750	-92.85644531	+6280	+17.09033203	+1.07226563	-0.76904297	+81.29882813	-82.06787109	-88.92333984	+5512	+16.12353516	-2.74658203	-4.12207031	+45.43945313	-48.44970703	-80.92529297	+4152
+1458240628.26410010	+16.64208984	-2.08740234	-0.38671875	+10.04150391	-70.04882813	-94.79003906	+6284	+17.08154297	+1.03710938	-0.77783203	+84.63867188	-83.25439453	-92.70263672	+5528	+16.13232422	-2.72900391	-4.11328125	+45.24169922	-48.62548828	-80.63964844	+4160
+1458240628.26819990	+16.63769531	-2.09619141	-0.39550781	+10.98632813	-70.13671875	-95.80078125	+6280	+17.07714844	+1.02392578	-0.77783203	+86.77001953	-83.78173828	-95.00976563	+5532	+16.13671875	-2.71582031	-4.11328125	+45.15380859	-48.71337891	-80.50781250	+4160
+1458240628.27659990	+16.63769531	-2.10498047	-0.38671875	+13.22753906	-70.44433594	-98.17382813	+6268	+17.08154297	+0.99755859	-0.76025391	+93.55957031	-84.83642578	-102.12890625	+5548	+16.14111328	-2.69384766	-4.10449219	+44.97802734	-48.91113281	-80.24414063	+4156
+1458240628.28070000	+16.63769531	-2.08740234	-0.37353516	+14.47998047	-70.59814453	-99.38232422	+6268	+17.08154297	+0.99755859	-0.75146484	+98.15185547	-85.31982422	-106.85302734	+5552	+16.14550781	-2.68066406	-4.10009766	+44.91210938	-48.99902344	-80.15625000	+4152
+1458240628.28490000	+16.63769531	-2.06982422	-0.36035156	+15.73242188	-70.77392578	-100.61279297	+6264	+17.08593750	+0.99316406	-0.73828125	+103.99658203	-85.71533203	-112.85156250	+5556	+16.14990234	-2.67187500	-4.09570313	+44.84619141	-49.04296875	-80.09033203	+4148
+1458240628.29320000	+16.63769531	-2.03027344	-0.33837891	+18.06152344	-70.99365234	-102.87597656	+6260	+17.08593750	+0.99755859	-0.72509766	+116.78466797	-86.41845703	-125.77148438	+5560	+16.14990234	-2.65869141	-4.08691406	+44.78027344	-49.10888672	-80.04638672	+4136
+1458240628.29740000	+16.63330078	-2.00830078	-0.31640625	+19.35791016	-71.19140625	-104.12841797	+6264	+17.09033203	+0.99755859	-0.70751953	+126.14501953	-86.61621094	-135.19775391	+5564	+16.14990234	-2.65429688	-4.08691406	+44.75830078	-49.10888672	-80.02441406	+4132
+1458240628.30570010	+16.62890625	-1.95996094	-0.25927734	+21.95068359	-71.58691406	-106.74316406	+6268	+17.09033203	+1.00634766	-0.66796875	+146.38183594	-86.70410156	-155.47851563	+5572	+16.14550781	-2.64550781	-4.08251953	+44.75830078	-49.06494141	-80.11230469	+4124
+1458240628.30990000	+16.63330078	-1.92919922	-0.23291016	+23.24707031	-71.76269531	-107.99560547	+6272	+17.09472656	+1.01513672	-0.65039063	+155.54443359	-86.59423828	-164.68505859	+5572	+16.14550781	-2.64550781	-4.08251953	+44.75830078	-49.04296875	-80.17822266	+4120
+1458240628.31820010	+16.63769531	-1.88085938	-0.19775391	+25.51025391	-71.96044922	-110.25878906	+6276	+17.10351563	+1.02392578	-0.62402344	+170.72753906	-86.22070313	-179.84619141	+5576	+16.14111328	-2.64111328	-4.07812500	+44.80224609	-48.97705078	-80.37597656	+4116
+1458240628.32240010	+16.63769531	-1.85888672	-0.18896484	+26.58691406	-72.02636719	-111.35742188	+6276	+17.10351563	+1.02832031	-0.61083984	+176.50634766	-85.93505859	+174.33105469	+5572	+16.13671875	-2.64111328	-4.07812500	+44.80224609	-48.93310547	-80.48583984	+4120
+1458240628.33069990	+16.63330078	-1.83251953	-0.17138672	+28.38867188	-72.09228516	-113.35693359	+6276	+17.09912109	+1.03271484	-0.58007813	-174.30908203	-85.23193359	+165.14648438	+5572	+16.13232422	-2.64111328	-4.08251953	+44.82421875	-48.80126953	-80.74951172	+4128
+1458240628.33489990	+16.63330078	-1.82812500	-0.17138672	+29.15771484	-72.11425781	-114.23583984	+6272	+17.09472656	+1.03271484	-0.57568359	-170.63964844	-84.92431641	+161.45507813	+5568	+16.12792969	-2.64111328	-4.08251953	+44.82421875	-48.75732422	-80.85937500	+4132
+1458240628.33900000	+16.62890625	-1.82373047	-0.16699219	+29.92675781	-72.13623047	-115.15869141	+6268	+17.09033203	+1.03271484	-0.56689453	-167.49755859	-84.50683594	+158.31298828	+5564	+16.12353516	-2.64111328	-4.08251953	+44.82421875	-48.71337891	-81.03515625	+4140
+1458240628.34740000	+16.62890625	-1.84130859	-0.17578125	+31.13525391	-72.09228516	-116.76269531	+6264	+17.08593750	+1.01074219	-0.55371094	-163.05908203	-83.71582031	+153.72070313	+5564	+16.11474609	-2.63232422	-4.08251953	+44.80224609	-48.71337891	-81.32080078	+4156
+1458240628.35150000	+16.62890625	-1.84570313	-0.18457031	+31.24511719	-72.07031250	-116.96044922	+6260	+17.08154297	+1.00195313	-0.55810547	-161.27929688	-83.34228516	+151.87500000	+5564	+16.11914063	-2.63232422	-4.08251953	+44.73632813	-48.75732422	-81.40869141	+4164
+1458240628.35990000	+16.62451172	-1.86328125	-0.21093750	+31.59667969	-71.93847656	-117.59765625	+6252	+17.06396484	+0.97998047	-0.56689453	-158.35693359	-82.59521484	+148.79882813	+5564	+16.11914063	-2.61474609	-4.08691406	+44.58251953	-48.86718750	-81.47460938	+4176
+1458240628.36400010	+16.62011719	-1.88085938	-0.22851563	+31.77246094	-71.87255859	-117.99316406	+6252	+17.05078125	+0.97119141	-0.56689453	-157.21435547	-82.17773438	+147.59033203	+5568	+16.11914063	-2.60595703	-4.09130859	+44.49462891	-48.95507813	-81.45263672	+4180
+1458240628.36820010	+16.61132813	-1.89843750	-0.24609375	+31.94824219	-71.80664063	-118.38867188	+6252	+17.03759766	+0.96240234	-0.56689453	-156.20361328	-81.78222656	+146.51367188	+5572	+16.11914063	-2.59716797	-4.09570313	+44.38476563	-49.04296875	-81.43066406	+4180
+1458240628.37649990	+16.60253906	-1.93798828	-0.28564453	+32.23388672	-71.69677734	-119.20166016	+6248	+17.02441406	+0.94482422	-0.58447266	-154.51171875	-81.07910156	+144.68994141	+5584	+16.12353516	-2.57958984	-4.09570313	+44.20898438	-49.26269531	-81.40869141	+4176
+1458240628.38070010	+16.59814453	-1.95117188	-0.30322266	+32.34375000	-71.65283203	-119.57519531	+6244	+17.01562500	+0.94042969	-0.59765625	-153.87451172	-80.74951172	+143.98681641	+5588	+16.12353516	-2.57519531	-4.09570313	+44.14306641	-49.39453125	-81.43066406	+4168
+1458240628.38490010	+16.59375000	-1.96435547	-0.32080078	+32.45361328	-71.63085938	-119.92675781	+6240	+17.00683594	+0.93603516	-0.59765625	-153.67675781	-80.35400391	+143.72314453	+5592	+16.12792969	-2.56640625	-4.09570313	+44.07714844	-49.48242188	-81.43066406	+4160
+1458240628.39319990	+16.58496094	-1.98193359	-0.35595703	+32.58544922	-71.56494141	-120.52001953	+6232	+16.99365234	+0.93603516	-0.61083984	-152.75390625	-79.76074219	+142.80029297	+5600	+16.13232422	-2.55322266	-4.10009766	+43.94531250	-49.65820313	-81.51855469	+4140
+1458240628.39730000	+16.58056641	-1.98193359	-0.36035156	+32.67333984	-71.60888672	-120.80566406	+6224	+16.98925781	+0.94482422	-0.61083984	-152.57812500	-79.40917969	+142.64648438	+5604	+16.12792969	-2.54882813	-4.10449219	+43.87939453	-49.68017578	-81.56250000	+4132
+1458240628.40570000	+16.57177734	-1.96875000	-0.36035156	+32.98095703	-71.78466797	-121.39892578	+6208	+16.98046875	+0.96240234	-0.61523438	-152.07275391	-78.85986328	+142.16308594	+5604	+16.11914063	-2.54443359	-4.10449219	+43.85742188	-49.72412109	-81.82617188	+4108
+1458240628.40980010	+16.56738281	-1.95117188	-0.35156250	+33.24462891	-71.91650391	-121.77246094	+6204	+16.98046875	+0.97119141	-0.60644531	-152.18261719	-78.53027344	+142.29492188	+5604	+16.11474609	-2.54443359	-4.10449219	+43.90136719	-49.74609375	-82.00195313	+4100
+1458240628.41400000	+16.56738281	-1.93359375	-0.33837891	+33.53027344	-72.07031250	-122.16796875	+6200	+16.98046875	+0.97998047	-0.60644531	-152.07275391	-78.31054688	+142.20703125	+5600	+16.11474609	-2.54882813	-4.10449219	+43.94531250	-49.74609375	-82.24365234	+4092
+1458240628.42230010	+16.56298828	-1.88964844	-0.30761719	+34.21142578	-72.35595703	-122.98095703	+6196	+16.98046875	+1.00195313	-0.60205078	-152.13867188	-77.82714844	+142.33886719	+5596	+16.11035156	-2.55322266	-4.10449219	+44.05517578	-49.68017578	-82.77099609	+4088
+1458240628.42650010	+16.55859375	-1.86328125	-0.29443359	+34.56298828	-72.50976563	-123.42041016	+6192	+16.98046875	+1.01513672	-0.59765625	-152.09472656	-77.60742188	+142.36083984	+5596	+16.10156250	-2.55322266	-4.10449219	+44.12109375	-49.61425781	-83.03466797	+4088
+1458240628.43479990	+16.55859375	-1.81933594	-0.25927734	+35.22216797	-72.79541016	-124.25537109	+6188	+16.97607422	+1.03271484	-0.59326172	-152.07275391	-77.23388672	+142.40478516	+5588	+16.08837891	-2.55322266	-4.11328125	+44.23095703	-49.48242188	-83.51806641	+4096
+1458240628.43899990	+16.55419922	-1.79736328	-0.24169922	+35.59570313	-72.97119141	-124.73876953	+6188	+16.97607422	+1.04150391	-0.59326172	-152.09472656	-77.05810547	+142.44873047	+5584	+16.08398438	-2.54882813	-4.11328125	+44.29687500	-49.46044922	-83.75976563	+4104
+1458240628.44320010	+16.55419922	-1.77978516	-0.22851563	+35.96923828	-73.12500000	-125.22216797	+6188	+16.97607422	+1.04150391	-0.59765625	-152.22656250	-76.88232422	+142.58056641	+5576	+16.07958984	-2.54443359	-4.11328125	+44.36279297	-49.41650391	-84.00146484	+4112
+1458240628.45149990	+16.54980469	-1.75341797	-0.21093750	+36.56250000	-73.27880859	-126.03515625	+6176	+16.97607422	+1.05029297	-0.60205078	-152.42431641	-76.57470703	+142.77832031	+5564	+16.07958984	-2.53564453	-4.11767578	+44.45068359	-49.39453125	-84.37500000	+4128
+1458240628.45569990	+16.54980469	-1.75341797	-0.21533203	+36.76025391	-73.32275391	-126.38671875	+6168	+16.97167969	+1.05029297	-0.60644531	-152.46826172	-76.42089844	+142.84423828	+5556	+16.07519531	-2.52685547	-4.12646484	+44.42871094	-49.39453125	-84.44091797	+4140
+1458240628.46400000	+16.54101563	-1.76220703	-0.24169922	+36.78222656	-73.25683594	-126.80419922	+6156	+16.95410156	+1.04589844	-0.63720703	-152.44628906	-76.26708984	+142.80029297	+5548	+16.07080078	-2.50927734	-4.14843750	+44.27490234	-49.39453125	-84.37500000	+4160
+1458240628.46820000	+16.53662109	-1.77099609	-0.25927734	+36.71630859	-73.19091797	-126.95800781	+6148	+16.94970703	+1.04589844	-0.65039063	-152.46826172	-76.17919922	+142.77832031	+5548	+16.06640625	-2.49609375	-4.16601563	+44.14306641	-49.41650391	-84.26513672	+4168
+1458240628.47230010	+16.53662109	-1.78417969	-0.28564453	+36.62841797	-73.08105469	-127.08984375	+6144	+16.94531250	+1.04150391	-0.67236328	-152.49023438	-76.11328125	+142.75634766	+5548	+16.06201172	-2.48291016	-4.17480469	+44.03320313	-49.46044922	-84.17724609	+4172
+1458240628.48060010	+16.53222656	-1.80615234	-0.34277344	+36.47460938	-72.83935547	-127.30957031	+6132	+16.93652344	+1.04150391	-0.71630859	-152.44628906	-76.02539063	+142.73437500	+5548	+16.06201172	-2.45654297	-4.20117188	+43.76953125	-49.54833984	-83.91357422	+4168
+1458240628.48480010	+16.52783203	-1.82373047	-0.37792969	+36.38671875	-72.66357422	-127.39746094	+6128	+16.92773438	+1.04150391	-0.73388672	-152.44628906	-75.95947266	+142.73437500	+5548	+16.05761719	-2.44775391	-4.22314453	+43.59375000	-49.57031250	-83.73779297	+4168
+1458240628.49309990	+16.52343750	-1.84570313	-0.45703125	+36.10107422	-72.24609375	-127.48535156	+6112	+16.91894531	+1.04150391	-0.79101563	-152.18261719	-75.98144531	+142.40478516	+5552	+16.05322266	-2.42578125	-4.26708984	+43.24218750	-49.57031250	-83.34228516	+4156
+1458240628.49729990	+16.52343750	-1.85888672	-0.49658203	+36.01318359	-72.02636719	-127.55126953	+6104	+16.91894531	+1.04589844	-0.81738281	-152.11669922	-75.98144531	+142.31689453	+5556	+16.04882813	-2.41259766	-4.28906250	+43.04443359	-49.52636719	-83.12255859	+4148
+1458240628.50149990	+16.52343750	-1.86328125	-0.53613281	+35.96923828	-71.82861328	-127.61718750	+6096	+16.91455078	+1.04589844	-0.84814453	-151.98486328	-76.02539063	+142.16308594	+5556	+16.04443359	-2.39941406	-4.31542969	+42.86865234	-49.50439453	-82.92480469	+4140
+1458240628.50980000	+16.52783203	-1.85449219	-0.60644531	+36.07910156	-71.43310547	-127.85888672	+6076	+16.91455078	+1.07226563	-0.89648438	-151.72119141	-76.04736328	+141.94335938	+5560	+16.03564453	-2.37744141	-4.36376953	+42.56103516	-49.39453125	-82.59521484	+4116
+1458240628.51399990	+16.53222656	-1.84570313	-0.63281250	+36.25488281	-71.25732422	-128.03466797	+6064	+16.91894531	+1.08105469	-0.91845703	-151.56738281	-76.09130859	+141.78955078	+5560	+16.03125000	-2.36865234	-4.38574219	+42.45117188	-49.30664063	-82.48535156	+4104
+1458240628.51810000	+16.53662109	-1.83251953	-0.65917969	+36.49658203	-71.08154297	-128.25439453	+6056	+16.92773438	+1.09423828	-0.94482422	-151.36962891	-76.15722656	+141.61376953	+5560	+16.03125000	-2.35986328	-4.40771484	+42.34130859	-49.21875000	-82.39746094	+4092
+1458240628.52650000	+16.55419922	-1.78857422	-0.69873047	+37.15576172	-70.79589844	-128.82568359	+6036	+16.94091797	+1.12060547	-0.99316406	-151.06201172	-76.31103516	+141.30615234	+5556	+16.02246094	-2.34667969	-4.46044922	+42.20947266	-48.91113281	-82.30957031	+4072
+1458240628.53060010	+16.56298828	-1.75781250	-0.71630859	+37.52929688	-70.66406250	-129.08935547	+6024	+16.94531250	+1.13818359	-1.02392578	-150.77636719	-76.44287109	+141.04248047	+5556	+16.01806641	-2.33789063	-4.48681641	+42.14355469	-48.73535156	-82.28759766	+4064
+1458240628.53480010	+16.57177734	-1.72705078	-0.73388672	+37.94677734	-70.53222656	-129.39697266	+6016	+16.95410156	+1.16015625	-1.05468750	-150.55664063	-76.55273438	+140.82275391	+5552	+16.01367188	-2.32910156	-4.51318359	+42.12158203	-48.55957031	-82.28759766	+4056
+1458240628.54310010	+16.59375000	-1.65673828	-0.75146484	+38.84765625	-70.31250000	-130.05615234	+6000	+16.97167969	+1.19531250	-1.10302734	-150.18310547	-76.75048828	+140.51513672	+5544	+16.00048828	-2.31152344	-4.57031250	+42.14355469	-48.12011719	-82.37548828	+4048
+1458240628.54730010	+16.60693359	-1.62158203	-0.76464844	+39.33105469	-70.20263672	-130.38574219	+5992	+16.98046875	+1.21289063	-1.12939453	-149.98535156	-76.88232422	+140.33935547	+5536	+15.99609375	-2.30273438	-4.59667969	+42.18750000	-47.90039063	-82.44140625	+4044
+1458240628.55559990	+16.63769531	-1.55566406	-0.79101563	+40.14404297	-69.96093750	-130.97900391	+5976	+17.00244141	+1.25683594	-1.19091797	-149.43603516	-77.18994141	+139.83398438	+5524	+15.98730469	-2.27636719	-4.66699219	+42.23144531	-47.37304688	-82.50732422	+4048
+1458240628.55979990	+16.65087891	-1.52490234	-0.80859375	+40.45166016	-69.78515625	-131.19873047	+5968	+17.01123047	+1.27441406	-1.23046875	-149.10644531	-77.38769531	+139.50439453	+5520	+15.98291016	-2.26318359	-4.70654297	+42.23144531	-47.10937500	-82.52929688	+4052
+1458240628.56390000	+16.65966797	-1.49414063	-0.83496094	+40.71533203	-69.60937500	-131.33056641	+5960	+17.02001953	+1.29638672	-1.27001953	-148.77685547	-77.58544922	+139.19677734	+5516	+15.97851563	-2.24560547	-4.75048828	+42.23144531	-46.82373047	-82.46337891	+4060
+1458240628.56810000	+16.67285156	-1.46777344	-0.86132813	+40.89111328	-69.41162109	-131.44042969	+5952	+17.02441406	+1.31835938	-1.31396484	-148.44726563	-77.80517578	+138.88916016	+5508	+15.96533203	-2.22802734	-4.79003906	+42.18750000	-46.58203125	-82.37548828	+4068
+1458240628.57230000	+16.68164063	-1.45019531	-0.90087891	+40.91308594	-69.14794922	-131.41845703	+5944	+17.02880859	+1.34033203	-1.36230469	-148.02978516	-78.02490234	+138.49365234	+5504	+15.95654297	-2.21044922	-4.83837891	+42.12158203	-46.34033203	-82.24365234	+4072
+1458240628.58060000	+16.70800781	-1.41943359	-1.00195313	+40.80322266	-68.57666016	-131.28662109	+5924	+17.03759766	+1.38867188	-1.47216797	-147.15087891	-78.50830078	+137.68066406	+5496	+15.94775391	-2.16650391	-4.93505859	+41.92382813	-45.94482422	-81.84814453	+4076
+1458240628.58480000	+16.71679688	-1.41064453	-1.06347656	+40.60546875	-68.24707031	-131.08886719	+5916	+17.04199219	+1.40625000	-1.53369141	-146.68945313	-78.77197266	+137.21923828	+5496	+15.94335938	-2.14892578	-4.98339844	+41.81396484	-45.76904297	-81.65039063	+4076
+1458240628.58890010	+16.72998047	-1.40185547	-1.13818359	+40.29785156	-67.85156250	-130.80322266	+5908	+17.04199219	+1.43261719	-1.60839844	-146.00830078	-79.12353516	+136.58203125	+5492	+15.93896484	-2.12695313	-5.03173828	+41.68212891	-45.59326172	-81.40869141	+4072
+1458240628.59310010	+16.73876953	-1.39306641	-1.21728516	+39.96826172	-67.45605469	-130.47363281	+5896	+17.03759766	+1.45458984	-1.68310547	-145.32714844	-79.43115234	+135.94482422	+5492	+15.93457031	-2.10498047	-5.08886719	+41.52832031	-45.41748047	-81.12304688	+4068
+1458240628.59730010	+16.74316406	-1.38427734	-1.30078125	+39.57275391	-67.01660156	-130.07812500	+5888	+17.03759766	+1.47656250	-1.75781250	-144.62402344	-79.73876953	+135.28564453	+5492	+15.93017578	-2.08300781	-5.14599609	+41.35253906	-45.21972656	-80.81542969	+4060
+1458240628.60560010	+16.75634766	-1.36230469	-1.48095703	+38.86962891	-66.13769531	-129.35302734	+5868	+17.02880859	+1.52490234	-1.90283203	-143.48144531	-80.28808594	+134.25292969	+5492	+15.91699219	-2.03906250	-5.25585938	+41.04492188	-44.86816406	-80.24414063	+4036
+1458240628.60980010	+16.76513672	-1.35351563	-1.56884766	+38.51806641	-65.74218750	-129.02343750	+5856	+17.02441406	+1.54248047	-1.97314453	-142.91015625	-80.55175781	+133.72558594	+5492	+15.91259766	-2.01269531	-5.31738281	+40.91308594	-44.69238281	-80.00244141	+4020
+1458240628.61389990	+16.77392578	-1.34472656	-1.66113281	+38.16650391	-65.32470703	-128.67187500	+5840	+17.02441406	+1.56884766	-2.04785156	-142.18505859	-80.83740234	+133.06640625	+5496	+15.90820313	-1.99072266	-5.37451172	+40.80322266	-44.53857422	-79.76074219	+4004
+1458240628.61809990	+16.78710938	-1.32275391	-1.74902344	+37.94677734	-64.92919922	-128.38623047	+5824	+17.02441406	+1.59521484	-2.12255859	-141.45996094	-81.10107422	+132.42919922	+5496	+15.90380859	-1.96875000	-5.42724609	+40.71533203	-44.36279297	-79.58496094	+3984
+1458240628.62229990	+16.79150391	-1.29638672	-1.82812500	+37.79296875	-64.57763672	-128.16650391	+5812	+17.02001953	+1.62597656	-2.18847656	-140.84472656	-81.34277344	+131.94580078	+5496	+15.90380859	-1.94677734	-5.48876953	+40.64941406	-44.14306641	-79.40917969	+3964
+1458240628.62640000	+16.80029297	-1.26123047	-1.90283203	+37.72705078	-64.24804688	-127.99072266	+5796	+17.02001953	+1.65234375	-2.25439453	-140.31738281	-81.58447266	+131.50634766	+5496	+15.89062500	-1.89404297	-5.60742188	+40.60546875	-43.68164063	-79.14550781	+3956
+1458240628.63060000	+16.80468750	-1.22607422	-1.97314453	+37.70507813	-63.98437500	-127.83691406	+5784	+17.02001953	+1.68750000	-2.32031250	-139.72412109	-81.80419922	+131.04492188	+5492	+15.88623047	-1.87207031	-5.67333984	+40.64941406	-43.39599609	-79.10156250	+3932
+1458240628.63890000	+16.82226563	-1.14697266	-2.07421875	+37.92480469	-63.63281250	-127.79296875	+5748	+17.02880859	+1.75341797	-2.42138672	-139.21875000	-82.11181641	+130.78125000	+5488	+15.86425781	-1.83251953	-5.78320313	+40.82519531	-42.89062500	-79.16748047	+3888
+1458240628.64310000	+16.83105469	-1.09863281	-2.11376953	+38.16650391	-63.54492188	-127.90283203	+5728	+17.03320313	+1.79736328	-2.46972656	-139.10888672	-82.24365234	+130.80322266	+5484	+15.85986328	-1.81494141	-5.83154297	+41.00097656	-42.64892578	-79.32128906	+3864
+1458240628.64720010	+16.84423828	-1.05029297	-2.14892578	+38.47412109	-63.45703125	-128.03466797	+5712	+17.03759766	+1.83691406	-2.51367188	-138.97705078	-82.37548828	+130.84716797	+5484	+15.85546875	-1.79296875	-5.87548828	+41.22070313	-42.40722656	-79.49707031	+3848
+1458240628.65140010	+16.85302734	-0.99316406	-2.18408203	+38.78173828	-63.36914063	-128.16650391	+5696	+17.04199219	+1.88085938	-2.56201172	-138.77929688	-82.52929688	+130.82519531	+5480	+15.85107422	-1.77099609	-5.92382813	+41.41845703	-42.16552734	-79.67285156	+3832
+1458240628.65969990	+16.87060547	-0.88330078	-2.24560547	+39.41894531	-63.21533203	-128.40820313	+5664	+17.05517578	+1.98193359	-2.65429688	-138.53759766	-82.79296875	+130.97900391	+5472	+15.83789063	-1.72265625	-6.02050781	+41.83593750	-41.63818359	-79.93652344	+3808
+1458240628.66810010	+16.87939453	-0.77783203	-2.29833984	+40.14404297	-63.17138672	-128.82568359	+5628	+17.05957031	+2.06982422	-2.73779297	-139.02099609	-83.03466797	+131.79199219	+5460	+15.80712891	-1.66992188	-6.11718750	+42.27539063	-41.13281250	-80.17822266	+3792
+1458240628.67220000	+16.88378906	-0.72949219	-2.32910156	+40.42968750	-63.10546875	-128.95751953	+5608	+17.06396484	+2.11376953	-2.78173828	-139.24072266	-83.16650391	+132.14355469	+5456	+15.80273438	-1.64794922	-6.16113281	+42.45117188	-40.97900391	-80.33203125	+3784
+1458240628.68059990	+16.89257813	-0.63720703	-2.40380859	+40.97900391	-62.97363281	-129.22119141	+5572	+17.06396484	+2.20166016	-2.87402344	-139.85595703	-83.47412109	+133.08837891	+5448	+15.78955078	-1.58642578	-6.24902344	+42.84667969	-40.69335938	-80.50781250	+3768
+1458240628.68470000	+16.89697266	-0.59326172	-2.45214844	+41.17675781	-62.81982422	-129.30908203	+5552	+17.05957031	+2.25000000	-2.92675781	-139.94384766	-83.67187500	+133.35205078	+5448	+15.78955078	-1.55566406	-6.28857422	+43.02246094	-40.60546875	-80.59570313	+3760
+1458240628.68890000	+16.89257813	-0.55371094	-2.50927734	+41.33056641	-62.64404297	-129.33105469	+5536	+17.05078125	+2.29394531	-2.98828125	-139.96582031	-83.89160156	+133.52783203	+5444	+15.78955078	-1.52050781	-6.34130859	+43.13232422	-40.47363281	-80.52978516	+3752
+1458240628.69310000	+16.89257813	-0.52734375	-2.56640625	+41.37451172	-62.46826172	-129.30908203	+5516	+17.04199219	+2.32470703	-3.04541016	-140.18554688	-84.13330078	+133.85742188	+5440	+15.78076172	-1.48535156	-6.39404297	+43.19824219	-40.36376953	-80.41992188	+3744
+1458240628.70140000	+16.87500000	-0.47900391	-2.70263672	+41.26464844	-62.02880859	-129.13330078	+5472	+17.02001953	+2.39062500	-3.16406250	-140.88867188	-84.57275391	+134.71435547	+5432	+15.76757813	-1.41943359	-6.49072266	+43.28613281	-40.27587891	-80.20019531	+3712
+1458240628.70549990	+16.86621094	-0.46142578	-2.77294922	+41.22070313	-61.80908203	-129.06738281	+5448	+17.01123047	+2.41699219	-3.22119141	-141.39404297	-84.81445313	+135.30761719	+5428	+15.75878906	-1.38427734	-6.53906250	+43.33007813	-40.25390625	-80.09033203	+3692
+1458240628.70970010	+16.86181641	-0.44384766	-2.84326172	+41.19873047	-61.58935547	-129.00146484	+5424	+16.99804688	+2.44775391	-3.27392578	-141.92138672	-85.03417969	+135.90087891	+5420	+15.75878906	-1.34912109	-6.57421875	+43.35205078	-40.27587891	-80.02441406	+3668
+1458240628.71390010	+16.85742188	-0.42187500	-2.91796875	+41.13281250	-61.32568359	-128.91357422	+5400	+16.98046875	+2.47851563	-3.33105469	-142.33886719	-85.25390625	+136.40625000	+5416	+15.76318359	-1.31835938	-6.61816406	+43.37402344	-40.31982422	-79.91455078	+3640
+1458240628.71799990	+16.84863281	-0.39990234	-2.98828125	+41.08886719	-61.08398438	-128.82568359	+5372	+16.96728516	+2.50927734	-3.39257813	-142.77832031	-85.49560547	+136.95556641	+5408	+15.76757813	-1.28320313	-6.66210938	+43.39599609	-40.31982422	-79.82666016	+3612
+1458240628.72219990	+16.83984375	-0.38232422	-3.05419922	+41.08886719	-60.88623047	-128.78173828	+5344	+16.95410156	+2.54003906	-3.44091797	-143.50341797	-85.67138672	+137.79052734	+5404	+15.76318359	-1.25244141	-6.70605469	+43.43994141	-40.29785156	-79.69482422	+3580
+1458240628.73050000	+16.81787109	-0.34277344	-3.17285156	+41.08886719	-60.51269531	-128.71582031	+5292	+16.92333984	+2.60156250	-3.54199219	-144.68994141	-86.11083984	+139.13085938	+5388	+15.75439453	-1.18652344	-6.78515625	+43.52783203	-40.25390625	-79.54101563	+3516
+1458240628.73470000	+16.80908203	-0.31640625	-3.22119141	+41.17675781	-60.40283203	-128.75976563	+5264	+16.91015625	+2.62792969	-3.57714844	-145.85449219	-86.22070313	+140.36132813	+5376	+15.75000000	-1.15136719	-6.81591797	+43.63769531	-40.25390625	-79.51904297	+3484
+1458240628.73889990	+16.80468750	-0.28564453	-3.26074219	+41.33056641	-60.31494141	-128.82568359	+5232	+16.90136719	+2.65429688	-3.60791016	-147.17285156	-86.30859375	+141.74560547	+5364	+15.74560547	-1.12500000	-6.83789063	+43.76953125	-40.29785156	-79.60693359	+3444
+1458240628.74300000	+16.80029297	-0.24609375	-3.29589844	+41.55029297	-60.27099609	-128.91357422	+5204	+16.89257813	+2.69384766	-3.63427734	-148.24951172	-86.39648438	+142.95410156	+5352	+15.75000000	-1.09863281	-6.85546875	+43.96728516	-40.29785156	-79.78271484	+3408
+1458240628.74720000	+16.79589844	-0.20654297	-3.31347656	+41.87988281	-60.29296875	-129.13330078	+5172	+16.88378906	+2.73339844	-3.64746094	-149.94140625	-86.37451172	+144.75585938	+5344	+15.74560547	-1.06787109	-6.87744141	+44.18701172	-40.25390625	-79.91455078	+3376
+1458240628.75550010	+16.79589844	-0.11425781	-3.33105469	+42.62695313	-60.42480469	-129.59472656	+5112	+16.87500000	+2.82128906	-3.67822266	-152.42431641	-86.44042969	+147.54638672	+5320	+15.74121094	-1.01513672	-6.91699219	+44.67041016	-40.14404297	-80.26611328	+3316
+1458240628.75970010	+16.79589844	-0.05712891	-3.33105469	+43.06640625	-60.53466797	-129.83642578	+5084	+16.87060547	+2.86962891	-3.68261719	-153.76464844	-86.41845703	+149.04052734	+5308	+15.73242188	-0.97998047	-6.93457031	+44.95605469	-40.07812500	-80.46386719	+3292
+1458240628.76799990	+16.79150391	+0.04833984	-3.32226563	+43.92333984	-60.79833984	-130.34179688	+5028	+16.85302734	+2.95312500	-3.69580078	-156.42333984	-86.41845703	+151.96289063	+5288	+15.71923828	-0.92285156	-6.94335938	+45.59326172	-39.99023438	-81.01318359	+3252
+1458240628.77220010	+16.78710938	+0.10546875	-3.31347656	+44.38476563	-60.95214844	-130.62744141	+5004	+16.84863281	+2.99707031	-3.69140625	-157.82958984	-86.35253906	+153.50097656	+5276	+15.71044922	-0.89208984	-6.94775391	+45.90087891	-39.96826172	-81.27685547	+3236
+1458240628.77640010	+16.79150391	+0.15820313	-3.30029297	+44.82421875	-61.12792969	-130.91308594	+4980	+16.84423828	+3.04101563	-3.68701172	-159.01611328	-86.30859375	+154.81933594	+5268	+15.70605469	-0.86132813	-6.95214844	+46.18652344	-39.94628906	-81.51855469	+3224
+1458240628.78049990	+16.79150391	+0.21093750	-3.28710938	+45.30761719	-61.30371094	-131.22070313	+4952	+16.84423828	+3.08496094	-3.68261719	-160.35644531	-86.26464844	+156.31347656	+5260	+15.70166016	-0.83056641	-6.95654297	+46.49414063	-39.92431641	-81.78222656	+3212
+1458240628.78469990	+16.79150391	+0.26367188	-3.27392578	+45.76904297	-61.45751953	-131.50634766	+4928	+16.83544922	+3.12890625	-3.68261719	-161.80664063	-86.22070313	+157.89550781	+5252	+15.69726563	-0.80419922	-6.96093750	+46.77978516	-39.90234375	-82.02392578	+3204
+1458240628.79300000	+16.78271484	+0.35156250	-3.26513672	+46.47216797	-61.67724609	-131.94580078	+4876	+16.81787109	+3.20361328	-3.68701172	-164.88281250	-86.26464844	+161.21337891	+5240	+15.68408203	-0.73388672	-6.98291016	+47.24121094	-39.85839844	-82.24365234	+3200
+1458240628.79720000	+16.77392578	+0.39111328	-3.26513672	+46.71386719	-61.76513672	-132.09960938	+4848	+16.80468750	+3.23876953	-3.69580078	-166.50878906	-86.33056641	+162.92724609	+5232	+15.67529297	-0.70312500	-6.99169922	+47.41699219	-39.88037109	-82.35351563	+3196
+1458240628.80130000	+16.76513672	+0.42626953	-3.27392578	+46.93359375	-61.80908203	-132.20947266	+4824	+16.78710938	+3.26953125	-3.70458984	-168.15673828	-86.41845703	+164.64111328	+5228	+15.67089844	-0.66796875	-7.00488281	+47.54882813	-39.90234375	-82.37548828	+3196
+1458240628.80550000	+16.75195313	+0.45263672	-3.28271484	+47.08740234	-61.85302734	-132.34130859	+4796	+16.76953125	+3.29150391	-3.71777344	-170.24414063	-86.48437500	+166.79443359	+5224	+15.66210938	-0.63281250	-7.01367188	+47.65869141	-39.94628906	-82.37548828	+3192
+1458240628.80970000	+16.74316406	+0.47021484	-3.29150391	+47.21923828	-61.87500000	-132.45117188	+4768	+16.75634766	+3.31787109	-3.72656250	-172.55126953	-86.50634766	+169.14550781	+5220	+15.66210938	-0.60644531	-7.02246094	+47.74658203	-40.05615234	-82.39746094	+3184
+1458240628.81380010	+16.73437500	+0.48779297	-3.30908203	+47.28515625	-61.85302734	-132.51708984	+4744	+16.74316406	+3.33984375	-3.73535156	-174.99023438	-86.57226563	+171.62841797	+5216	+15.66210938	-0.57128906	-7.04003906	+47.76855469	-40.14404297	-82.30957031	+3176
+1458240628.81800010	+16.72119141	+0.50537109	-3.33105469	+47.35107422	-61.80908203	-132.58300781	+4716	+16.72998047	+3.36181641	-3.74414063	-177.71484375	-86.61621094	+174.37500000	+5212	+15.65771484	-0.54052734	-7.05761719	+47.79052734	-40.20996094	-82.19970703	+3164
+1458240628.82629990	+16.69482422	+0.52734375	-3.37500000	+47.39501953	-61.67724609	-132.67089844	+4668	+16.69042969	+3.39697266	-3.77050781	+176.55029297	-86.72607422	-179.84619141	+5204	+15.64892578	-0.47900391	-7.08837891	+47.79052734	-40.36376953	-81.95800781	+3136
+1458240628.83049990	+16.67724609	+0.53613281	-3.40136719	+47.39501953	-61.58935547	-132.67089844	+4644	+16.67285156	+3.41455078	-3.78369141	+173.56201172	-86.79199219	-176.83593750	+5204	+15.64453125	-0.45263672	-7.10595703	+47.74658203	-40.42968750	-81.80419922	+3120
+1458240628.83470010	+16.65966797	+0.54492188	-3.42333984	+47.41699219	-61.52343750	-132.73681641	+4628	+16.65527344	+3.43212891	-3.78808594	+170.88134766	-86.79199219	-174.13330078	+5204	+15.64013672	-0.42626953	-7.11474609	+47.72460938	-40.53955078	-81.69433594	+3100
+1458240628.83880000	+16.64648438	+0.54931641	-3.43652344	+47.46093750	-61.47949219	-132.82470703	+4608	+16.63769531	+3.44970703	-3.79248047	+168.42041016	-86.79199219	-171.67236328	+5200	+15.64013672	-0.40429688	-7.11914063	+47.70263672	-40.64941406	-81.65039063	+3076
+1458240628.84299990	+16.62890625	+0.56689453	-3.44970703	+47.57080078	-61.43554688	-132.93457031	+4596	+16.62451172	+3.47167969	-3.79248047	+166.17919922	-86.74804688	-169.40917969	+5200	+15.64013672	-0.37792969	-7.12353516	+47.74658203	-40.73730469	-81.60644531	+3052
+1458240628.85130000	+16.60693359	+0.59765625	-3.46289063	+47.90039063	-61.41357422	-133.26416016	+4568	+16.60693359	+3.52001953	-3.77050781	+163.27880859	-86.59423828	-166.42089844	+5204	+15.63574219	-0.32519531	-7.11474609	+47.87841797	-40.93505859	-81.62841797	+3000
+1458240628.85550000	+16.59814453	+0.61962891	-3.46728516	+48.05419922	-61.41357422	-133.39599609	+4560	+16.59814453	+3.55078125	-3.76171875	+162.13623047	-86.55029297	-165.23437500	+5204	+15.64013672	-0.30322266	-7.11035156	+47.96630859	-41.00097656	-81.67236328	+2976
+1458240628.85960010	+16.58496094	+0.64599609	-3.46289063	+48.31787109	-61.45751953	-133.61572266	+4548	+16.59375000	+3.58154297	-3.74414063	+161.56494141	-86.46240234	-164.59716797	+5212	+15.63574219	-0.27685547	-7.10595703	+48.07617188	-41.02294922	-81.71630859	+2952
+1458240628.86380000	+16.57617188	+0.67236328	-3.44531250	+48.60351563	-61.52343750	-133.85742188	+4540	+16.58496094	+3.61230469	-3.72656250	+161.16943359	-86.35253906	-164.15771484	+5216	+15.63134766	-0.25927734	-7.09277344	+48.20800781	-41.06689453	-81.84814453	+2932
+1458240628.87210010	+16.55859375	+0.74707031	-3.40136719	+49.37255859	-61.78710938	-134.40673828	+4536	+16.57617188	+3.68261719	-3.67822266	+161.58691406	-86.17675781	-164.39941406	+5236	+15.62255859	-0.20654297	-7.05761719	+48.62548828	-41.15478516	-82.19970703	+2900
+1458240628.87630010	+16.55419922	+0.79101563	-3.37060547	+49.76806641	-61.94091797	-134.69238281	+4532	+16.57177734	+3.71777344	-3.64746094	+162.18017578	-86.06689453	-164.92675781	+5244	+15.62255859	-0.18017578	-7.03564453	+48.86718750	-41.19873047	-82.44140625	+2888
+1458240628.88050010	+16.54980469	+0.83496094	-3.33984375	+50.20751953	-62.11669922	-134.97802734	+4532	+16.57617188	+3.75732422	-3.62109375	+162.81738281	-85.95703125	-165.49804688	+5256	+15.62255859	-0.15380859	-7.00927734	+49.15283203	-41.24267578	-82.72705078	+2880
+1458240628.88459990	+16.54541016	+0.87890625	-3.30468750	+50.66894531	-62.29248047	-135.30761719	+4528	+16.57617188	+3.79248047	-3.59033203	+163.56445313	-85.84716797	-166.17919922	+5264	+15.62255859	-0.13183594	-6.98291016	+49.43847656	-41.26464844	-83.01269531	+2872
+1458240628.89299990	+16.53662109	+0.97119141	-3.23437500	+51.48193359	-62.64404297	-135.83496094	+4520	+16.57177734	+3.86279297	-3.52880859	+165.19042969	-85.67138672	-167.62939453	+5284	+15.61816406	-0.07470703	-6.93896484	+49.96582031	-41.24267578	-83.49609375	+2868
+1458240628.89710000	+16.52783203	+1.01513672	-3.19921875	+51.85546875	-62.79785156	-136.07666016	+4516	+16.56738281	+3.89794922	-3.50683594	+165.80566406	-85.62744141	-168.17871094	+5292	+15.60937500	-0.05273438	-6.91699219	+50.18554688	-41.26464844	-83.69384766	+2872
+1458240628.90130000	+16.52343750	+1.05468750	-3.16406250	+52.18505859	-62.97363281	-136.29638672	+4508	+16.56298828	+3.92431641	-3.48046875	+166.48681641	-85.56152344	-168.81591797	+5300	+15.60498047	-0.01757813	-6.89941406	+50.42724609	-41.26464844	-83.84765625	+2880
+1458240628.90549990	+16.51464844	+1.09423828	-3.13330078	+52.51464844	-63.12744141	-136.49414063	+4504	+16.55859375	+3.95068359	-3.45410156	+167.12402344	-85.49560547	-169.40917969	+5304	+15.59179688	+0.00439453	-6.87744141	+50.60302734	-41.28662109	-83.97949219	+2892
+1458240628.90960000	+16.51025391	+1.12939453	-3.10693359	+52.77832031	-63.28125000	-136.64794922	+4496	+16.55419922	+3.97265625	-3.43652344	+167.69531250	-85.45166016	-169.98046875	+5312	+15.59179688	+0.02636719	-6.85986328	+50.73486328	-41.35253906	-84.13330078	+2904
+1458240628.91800000	+16.50146484	+1.18652344	-3.07177734	+52.99804688	-63.43505859	-136.71386719	+4472	+16.54541016	+4.01660156	-3.39697266	+169.10156250	-85.36376953	-171.34277344	+5316	+15.58300781	+0.07470703	-6.85107422	+50.86669922	-41.39648438	-84.11132813	+2920
+1458240628.92210010	+16.49267578	+1.20410156	-3.06298828	+52.99804688	-63.47900391	-136.71386719	+4456	+16.53662109	+4.02978516	-3.38378906	+169.40917969	-85.34179688	-171.62841797	+5316	+15.58300781	+0.09667969	-6.84228516	+50.86669922	-41.46240234	-84.08935547	+2928
+1458240628.92630000	+16.48828125	+1.21728516	-3.05859375	+52.97607422	-63.50097656	-136.66992188	+4444	+16.52783203	+4.04736328	-3.37060547	+169.67285156	-85.34179688	-171.87011719	+5316	+15.58300781	+0.11425781	-6.84228516	+50.84472656	-41.48437500	-83.97949219	+2932
+1458240628.93050000	+16.47949219	+1.22167969	-3.05859375	+52.88818359	-63.50097656	-136.60400391	+4428	+16.51464844	+4.05615234	-3.36181641	+169.89257813	-85.34179688	-172.11181641	+5316	+15.57421875	+0.14062500	-6.84228516	+50.75683594	-41.55029297	-83.78173828	+2932
+1458240628.93460010	+16.47509766	+1.22607422	-3.05859375	+52.73437500	-63.47900391	-136.51611328	+4416	+16.50146484	+4.06494141	-3.35302734	+170.17822266	-85.34179688	-172.41943359	+5312	+15.56542969	+0.16259766	-6.84228516	+50.66894531	-41.63818359	-83.60595703	+2932
+1458240628.94289990	+16.46191406	+1.23046875	-3.07177734	+52.40478516	-63.43505859	-136.27441406	+4396	+16.47509766	+4.07812500	-3.33105469	+171.07910156	-85.31982422	-173.36425781	+5308	+15.55664063	+0.20214844	-6.84228516	+50.49316406	-41.81396484	-83.27636719	+2924
+1458240628.94709990	+16.45312500	+1.23046875	-3.07617188	+52.22900391	-63.41308594	-136.16455078	+4388	+16.46191406	+4.08251953	-3.32226563	+171.49658203	-85.27587891	-173.80371094	+5308	+15.55664063	+0.22412109	-6.84228516	+50.42724609	-41.92382813	-83.14453125	+2916
+1458240628.95129990	+16.44873047	+1.23046875	-3.08056641	+52.07519531	-63.36914063	-136.05468750	+4384	+16.44873047	+4.09130859	-3.30908203	+171.78222656	-85.25390625	-174.08935547	+5304	+15.56103516	+0.24169922	-6.83789063	+50.33935547	-42.01171875	-82.99072266	+2904
+1458240628.95540000	+16.43994141	+1.23046875	-3.08935547	+51.89941406	-63.34716797	-135.94482422	+4376	+16.43554688	+4.10009766	-3.30029297	+172.11181641	-85.23193359	-174.41894531	+5304	+15.56103516	+0.26367188	-6.83349609	+50.25146484	-42.12158203	-82.85888672	+2888
+1458240628.95960000	+16.43554688	+1.23046875	-3.09375000	+51.76757813	-63.30322266	-135.83496094	+4372	+16.42236328	+4.10888672	-3.28710938	+172.52929688	-85.20996094	-174.85839844	+5300	+15.56103516	+0.28564453	-6.82910156	+50.18554688	-42.20947266	-82.68310547	+2868
+1458240628.96380000	+16.43115234	+1.23046875	-3.09375000	+51.65771484	-63.28125000	-135.79101563	+4368	+16.40917969	+4.11767578	-3.27392578	+172.96875000	-85.18798828	-175.29785156	+5300	+15.55224609	+0.30761719	-6.82031250	+50.14160156	-42.29736328	-82.57324219	+2852
+1458240628.97210000	+16.41796875	+1.24365234	-3.08935547	+51.52587891	-63.28125000	-135.70312500	+4368	+16.38281250	+4.14843750	-3.24755859	+174.13330078	-85.12207031	-176.44042969	+5300	+15.54785156	+0.36035156	-6.79833984	+50.16357422	-42.47314453	-82.44140625	+2812
+1458240628.97630000	+16.40917969	+1.25244141	-3.08056641	+51.50390625	-63.30322266	-135.68115234	+4372	+16.37402344	+4.16162109	-3.22558594	+174.74853516	-85.05615234	-177.01171875	+5304	+15.54345703	+0.37792969	-6.77636719	+50.22949219	-42.53906250	-82.48535156	+2800
+1458240628.98040010	+16.40478516	+1.27001953	-3.07177734	+51.52587891	-63.34716797	-135.65917969	+4376	+16.36962891	+4.18359375	-3.20361328	+175.36376953	-84.99023438	-177.60498047	+5304	+15.54345703	+0.39990234	-6.75878906	+50.33935547	-42.60498047	-82.61718750	+2784
+1458240628.98460010	+16.40039063	+1.29199219	-3.05859375	+51.61376953	-63.39111328	-135.70312500	+4384	+16.36083984	+4.20556641	-3.18164063	+176.00097656	-84.90234375	-178.19824219	+5308	+15.54345703	+0.41748047	-6.73681641	+50.51513672	-42.60498047	-82.77099609	+2772
+1458240628.98880000	+16.39599609	+1.31835938	-3.03662109	+51.76757813	-63.47900391	-135.76904297	+4388	+16.35644531	+4.23193359	-3.15966797	+176.57226563	-84.85839844	-178.72558594	+5312	+15.54345703	+0.43505859	-6.71484375	+50.66894531	-42.60498047	-82.92480469	+2760
+1458240628.99710010	+16.38720703	+1.37548828	-2.98828125	+52.14111328	-63.65478516	-135.94482422	+4404	+16.35205078	+4.28466797	-3.12011719	+177.69287109	-84.77050781	-179.71435547	+5316	+15.53027344	+0.47460938	-6.67529297	+51.02050781	-42.53906250	-83.23242188	+2752
+1458240629.00130010	+16.38281250	+1.41503906	-2.96191406	+52.38281250	-63.74267578	-136.05468750	+4412	+16.34765625	+4.31542969	-3.09375000	+178.39599609	-84.68261719	+179.64843750	+5320	+15.52148438	+0.49218750	-6.64892578	+51.21826172	-42.51708984	-83.40820313	+2756
+1458240629.00539990	+16.37841797	+1.45458984	-2.93115234	+52.62451172	-63.85253906	-136.14257813	+4420	+16.34765625	+4.34179688	-3.06738281	+179.05517578	-84.59472656	+179.05517578	+5324	+15.51269531	+0.51416016	-6.62695313	+51.43798828	-42.47314453	-83.62792969	+2764
+1458240629.00959990	+16.37402344	+1.48974609	-2.90478516	+52.91015625	-63.96240234	-136.27441406	+4428	+16.34765625	+4.37255859	-3.04541016	+179.56054688	-84.52880859	+178.59375000	+5328	+15.50830078	+0.52734375	-6.60058594	+51.63574219	-42.45117188	-83.84765625	+2772
+1458240629.01370000	+16.36962891	+1.53369141	-2.86962891	+53.19580078	-64.07226563	-136.40625000	+4432	+16.34326172	+4.39892578	-3.02783203	-179.97802734	-84.50683594	+178.24218750	+5332	+15.50830078	+0.54931641	-6.58300781	+51.83349609	-42.40722656	-84.04541016	+2788
+1458240629.01790000	+16.36962891	+1.57324219	-2.84326172	+53.48144531	-64.16015625	-136.51611328	+4436	+16.34326172	+4.42529297	-3.01464844	-179.64843750	-84.46289063	+177.97851563	+5332	+15.50390625	+0.56689453	-6.56542969	+51.98730469	-42.34130859	-84.19921875	+2800
+1458240629.02620010	+16.36523438	+1.64355469	-2.79492188	+53.89892578	-64.29199219	-136.69189453	+4436	+16.33886719	+4.47802734	-2.98388672	-178.94531250	-84.44091797	+177.40722656	+5336	+15.49511719	+0.59326172	-6.53906250	+52.16308594	-42.23144531	-84.37500000	+2828
+1458240629.03040000	+16.36083984	+1.66992188	-2.77734375	+54.03076172	-64.31396484	-136.71386719	+4432	+16.33447266	+4.50000000	-2.97070313	-178.61572266	-84.41894531	+177.09960938	+5336	+15.48632813	+0.61523438	-6.53466797	+52.20703125	-42.20947266	-84.33105469	+2844
+1458240629.03460000	+16.36083984	+1.68750000	-2.76855469	+54.09667969	-64.31396484	-136.71386719	+4428	+16.32568359	+4.51318359	-2.96191406	-178.33007813	-84.44091797	+176.85791016	+5340	+15.48193359	+0.63281250	-6.52587891	+52.20703125	-42.23144531	-84.28710938	+2860
+1458240629.03870010	+16.35644531	+1.70507813	-2.76416016	+54.09667969	-64.29199219	-136.66992188	+4420	+16.32128906	+4.53076172	-2.95751953	-178.08837891	-84.44091797	+176.63818359	+5340	+15.48193359	+0.65478516	-6.52148438	+52.18505859	-42.23144531	-84.17724609	+2872
+1458240629.04290010	+16.35644531	+1.71826172	-2.75976563	+54.07470703	-64.27001953	-136.60400391	+4412	+16.31250000	+4.54394531	-2.94873047	-177.86865234	-84.46289063	+176.44042969	+5340	+15.47753906	+0.67236328	-6.52148438	+52.14111328	-42.25341797	-84.02343750	+2884
+1458240629.05119990	+16.35205078	+1.73144531	-2.76416016	+53.89892578	-64.16015625	-136.42822266	+4400	+16.29492188	+4.56591797	-2.94433594	-177.51708984	-84.55078125	+176.13281250	+5344	+15.48193359	+0.70751953	-6.51708984	+51.98730469	-42.34130859	-83.73779297	+2892
+1458240629.05539990	+16.35205078	+1.73583984	-2.77294922	+53.74511719	-64.07226563	-136.29638672	+4392	+16.28613281	+4.57470703	-2.94873047	-177.38525391	-84.61669922	+176.00097656	+5344	+15.48193359	+0.72509766	-6.52148438	+51.87744141	-42.38525391	-83.51806641	+2892
+1458240629.05960010	+16.34765625	+1.74023438	-2.78173828	+53.56933594	-63.98437500	-136.12060547	+4388	+16.27734375	+4.58349609	-2.94873047	-177.23144531	-84.68261719	+175.84716797	+5348	+15.47753906	+0.74707031	-6.52587891	+51.74560547	-42.40722656	-83.27636719	+2892
+1458240629.06370000	+16.34765625	+1.74023438	-2.79052734	+53.41552734	-63.91845703	-135.96679688	+4384	+16.26416016	+4.58789063	-2.94873047	-177.12158203	-84.72656250	+175.71533203	+5348	+15.47314453	+0.77343750	-6.53027344	+51.63574219	-42.45117188	-82.99072266	+2888
+1458240629.07209990	+16.34326172	+1.74023438	-2.81250000	+53.02001953	-63.76464844	-135.61523438	+4384	+16.24658203	+4.60107422	-2.94873047	-176.79199219	-84.85839844	+175.36376953	+5356	+15.46435547	+0.82177734	-6.53906250	+51.39404297	-42.51708984	-82.44140625	+2872
+1458240629.07620000	+16.33886719	+1.74023438	-2.82128906	+52.86621094	-63.69873047	-135.46142578	+4384	+16.24218750	+4.60546875	-2.94873047	-176.55029297	-84.92431641	+175.12207031	+5360	+15.45996094	+0.84814453	-6.53906250	+51.28417969	-42.58300781	-82.19970703	+2860
+1458240629.08040000	+16.33886719	+1.74462891	-2.83007813	+52.69042969	-63.63281250	-135.30761719	+4384	+16.23339844	+4.61425781	-2.95312500	-176.24267578	-85.01220703	+174.81445313	+5364	+15.45996094	+0.87011719	-6.53466797	+51.17431641	-42.62695313	-82.00195313	+2844
+1458240629.08460000	+16.33447266	+1.74902344	-2.83447266	+52.53662109	-63.58886719	-135.13183594	+4384	+16.22900391	+4.62304688	-2.95312500	-175.91308594	-85.07812500	+174.46289063	+5368	+15.45556641	+0.89208984	-6.53906250	+51.10839844	-42.60498047	-81.80419922	+2828
+1458240629.08870010	+16.33447266	+1.75341797	-2.83886719	+52.38281250	-63.54492188	-134.97802734	+4388	+16.22460938	+4.63183594	-2.94873047	-175.62744141	-85.14404297	+174.17724609	+5372	+15.44677734	+0.90966797	-6.53466797	+51.06445313	-42.58300781	-81.65039063	+2816
+1458240629.09290000	+16.33007813	+1.76220703	-2.84326172	+52.22900391	-63.50097656	-134.80224609	+4388	+16.22021484	+4.64501953	-2.94873047	-175.31982422	-85.23193359	+173.86962891	+5380	+15.44238281	+0.92724609	-6.53466797	+51.04248047	-42.56103516	-81.54052734	+2800
+1458240629.09699990	+16.33007813	+1.77099609	-2.84765625	+52.11914063	-63.47900391	-134.64843750	+4392	+16.22021484	+4.65820313	-2.94433594	-174.88037109	-85.29785156	+173.43017578	+5384	+15.43359375	+0.94921875	-6.53466797	+51.04248047	-42.49511719	-81.43066406	+2788
+1458240629.10540010	+16.32568359	+1.80175781	-2.83447266	+51.94335938	-63.47900391	-134.36279297	+4400	+16.21582031	+4.68896484	-2.92236328	-173.56201172	-85.38574219	+172.13378906	+5396	+15.41601563	+0.97998047	-6.52148438	+51.13037109	-42.36328125	-81.40869141	+2776
+1458240629.10949990	+16.32568359	+1.82373047	-2.82128906	+51.92138672	-63.52294922	-134.25292969	+4408	+16.22021484	+4.70214844	-2.90917969	-172.83691406	-85.42968750	+171.43066406	+5404	+15.41162109	+0.99316406	-6.51269531	+51.19628906	-42.31933594	-81.45263672	+2776
+1458240629.11369990	+16.33007813	+1.84570313	-2.80810547	+51.92138672	-63.58886719	-134.14306641	+4412	+16.22460938	+4.72412109	-2.89599609	-171.97998047	-85.45166016	+170.59570313	+5412	+15.41162109	+1.00195313	-6.49951172	+51.28417969	-42.25341797	-81.54052734	+2776
+1458240629.11789990	+16.33007813	+1.87207031	-2.79052734	+51.92138672	-63.65478516	-134.05517578	+4420	+16.22900391	+4.74169922	-2.88281250	-171.10107422	-85.49560547	+169.73876953	+5416	+15.40722656	+1.01074219	-6.49072266	+51.37207031	-42.20947266	-81.62841797	+2780
+1458240629.12200000	+16.33007813	+1.89843750	-2.76855469	+51.96533203	-63.74267578	-133.96728516	+4424	+16.23339844	+4.76367188	-2.86962891	-170.26611328	-85.51757813	+168.96972656	+5420	+15.40722656	+1.01953125	-6.47753906	+51.45996094	-42.12158203	-81.73828125	+2788
+1458240629.12620000	+16.33007813	+1.93359375	-2.74658203	+52.03125000	-63.83056641	-133.87939453	+4428	+16.23339844	+4.78564453	-2.85205078	-169.40917969	-85.51757813	+168.15673828	+5428	+15.40283203	+1.03271484	-6.47314453	+51.54785156	-42.03369141	-81.80419922	+2796
+1458240629.13450000	+16.33447266	+1.98632813	-2.69384766	+52.11914063	-64.05029297	-133.74755859	+4436	+16.23779297	+4.82080078	-2.82128906	-167.89306641	-85.53955078	+166.68457031	+5436	+15.39404297	+1.05029297	-6.45556641	+51.65771484	-41.87988281	-81.89208984	+2824
+1458240629.13870000	+16.33447266	+2.01708984	-2.67187500	+52.16308594	-64.13818359	-133.65966797	+4436	+16.23779297	+4.83398438	-2.80810547	-166.99218750	-85.53955078	+165.82763672	+5440	+15.38964844	+1.05908203	-6.44677734	+51.72363281	-41.85791016	-81.95800781	+2840
+1458240629.14290000	+16.33886719	+2.03906250	-2.64990234	+52.20703125	-64.24804688	-133.61572266	+4440	+16.24218750	+4.84716797	-2.79492188	-166.17919922	-85.53955078	+165.03662109	+5444	+15.38525391	+1.07226563	-6.43798828	+51.76757813	-41.83593750	-81.97998047	+2860
+1458240629.14700010	+16.33886719	+2.05664063	-2.63232422	+52.18505859	-64.31396484	-133.52783203	+4436	+16.24218750	+4.85595703	-2.78173828	-165.54199219	-85.53955078	+164.39941406	+5444	+15.38964844	+1.07666016	-6.42919922	+51.76757813	-41.83593750	-82.02392578	+2876
+1458240629.15120010	+16.33886719	+2.06982422	-2.62353516	+52.14111328	-64.33593750	-133.43994141	+4436	+16.24218750	+4.86474609	-2.77734375	-165.03662109	-85.56152344	+163.89404297	+5448	+15.39404297	+1.08544922	-6.42919922	+51.72363281	-41.83593750	-81.95800781	+2892
+1458240629.15540000	+16.33886719	+2.08300781	-2.61474609	+52.05322266	-64.35791016	-133.30810547	+4432	+16.23779297	+4.87353516	-2.76855469	-164.57519531	-85.56152344	+163.45458984	+5448	+15.39404297	+1.09863281	-6.42919922	+51.67968750	-41.85791016	-81.84814453	+2904
+1458240629.15949990	+16.33886719	+2.08740234	-2.61474609	+51.89941406	-64.35791016	-133.15429688	+4428	+16.23339844	+4.88232422	-2.76855469	-164.11376953	-85.60546875	+163.01513672	+5452	+15.39404297	+1.11181641	-6.43359375	+51.59179688	-41.85791016	-81.69433594	+2916
+1458240629.16370010	+16.33886719	+2.09179688	-2.61914063	+51.72363281	-64.33593750	-133.00048828	+4424	+16.22900391	+4.88671875	-2.76416016	-163.71826172	-85.62744141	+162.61962891	+5452	+15.39404297	+1.12500000	-6.43798828	+51.52587891	-41.87988281	-81.54052734	+2924
+1458240629.16779990	+16.33447266	+2.09179688	-2.62353516	+51.54785156	-64.29199219	-132.82470703	+4424	+16.22460938	+4.89111328	-2.76416016	-163.38867188	-85.64941406	+162.29003906	+5456	+15.39404297	+1.13818359	-6.44238281	+51.41601563	-41.92382813	-81.36474609	+2932
+1458240629.17199990	+16.33447266	+2.08740234	-2.63232422	+51.32812500	-64.24804688	-132.64892578	+4424	+16.22021484	+4.89111328	-2.75976563	-163.12500000	-85.67138672	+161.98242188	+5460	+15.39404297	+1.15136719	-6.44677734	+51.28417969	-41.96777344	-81.16699219	+2936
+1458240629.17619990	+16.33007813	+2.08740234	-2.64111328	+51.13037109	-64.20410156	-132.49511719	+4428	+16.21582031	+4.88671875	-2.76416016	-162.92724609	-85.69335938	+161.76269531	+5464	+15.39404297	+1.16015625	-6.45117188	+51.15234375	-42.01171875	-80.99121094	+2940
+1458240629.18030000	+16.33007813	+2.08300781	-2.65429688	+50.95458984	-64.13818359	-132.34130859	+4432	+16.21142578	+4.89111328	-2.76416016	-162.72949219	-85.71533203	+161.54296875	+5468	+15.39404297	+1.17333984	-6.45556641	+51.04248047	-42.07763672	-80.79345703	+2936
+1458240629.18450000	+16.33007813	+2.07861328	-2.66748047	+50.73486328	-64.07226563	-132.18750000	+4440	+16.20263672	+4.89111328	-2.76416016	-162.53173828	-85.75927734	+161.34521484	+5476	+15.39404297	+1.19091797	-6.46435547	+50.93261719	-42.14355469	-80.59570313	+2932
+1458240629.18870000	+16.32568359	+2.07861328	-2.67626953	+50.55908203	-64.02832031	-132.03369141	+4448	+16.19824219	+4.89550781	-2.76855469	-162.42187500	-85.78125000	+161.21337891	+5480	+15.39843750	+1.20849609	-6.46875000	+50.80078125	-42.18750000	-80.37597656	+2928
+1458240629.19280000	+16.32128906	+2.07421875	-2.68945313	+50.36132813	-63.96240234	-131.87988281	+4456	+16.19384766	+4.89990234	-2.76855469	-162.29003906	-85.80322266	+161.08154297	+5488	+15.39843750	+1.22607422	-6.47753906	+50.69091797	-42.25341797	-80.17822266	+2916
+1458240629.19700000	+16.32128906	+2.06982422	-2.70263672	+50.16357422	-63.89648438	-131.72607422	+4464	+16.18505859	+4.89990234	-2.76855469	-162.20214844	-85.82519531	+160.97167969	+5496	+15.39404297	+1.24365234	-6.48193359	+50.60302734	-42.27539063	-80.00244141	+2908
+1458240629.20120000	+16.31689453	+2.06982422	-2.71142578	+50.00976563	-63.85253906	-131.59423828	+4472	+16.18066406	+4.90429688	-2.76855469	-162.13623047	-85.84716797	+160.88378906	+5504	+15.38964844	+1.25683594	-6.47753906	+50.51513672	-42.31933594	-79.84863281	+2896
+1458240629.20530010	+16.31689453	+2.06982422	-2.72021484	+49.85595703	-63.80859375	-131.46240234	+4484	+16.18066406	+4.90869141	-2.76855469	-162.04833984	-85.86914063	+160.77392578	+5512	+15.38964844	+1.27001953	-6.47753906	+50.49316406	-42.36328125	-79.78271484	+2884
+1458240629.20950010	+16.31250000	+2.07421875	-2.72900391	+49.74609375	-63.78662109	-131.37451172	+4492	+16.17626953	+4.91308594	-2.76416016	-161.93847656	-85.86914063	+160.66406250	+5520	+15.38964844	+1.28320313	-6.47314453	+50.49316406	-42.38525391	-79.78271484	+2872
+1458240629.21370010	+16.31250000	+2.07861328	-2.72900391	+49.68017578	-63.78662109	-131.28662109	+4504	+16.17626953	+4.91748047	-2.75537109	-161.85058594	-85.86914063	+160.55419922	+5532	+15.38964844	+1.28759766	-6.46435547	+50.51513672	-42.38525391	-79.80468750	+2860
+1458240629.21779990	+16.31250000	+2.08300781	-2.73339844	+49.61425781	-63.78662109	-131.24267578	+4512	+16.17626953	+4.92187500	-2.75097656	-161.74072266	-85.84716797	+160.42236328	+5540	+15.39404297	+1.29638672	-6.45556641	+50.58105469	-42.38525391	-79.89257813	+2852
+1458240629.22199990	+16.31250000	+2.09179688	-2.72900391	+49.59228516	-63.80859375	-131.19873047	+4524	+16.17626953	+4.93066406	-2.74218750	-161.63085938	-85.82519531	+160.31250000	+5552	+15.39404297	+1.30517578	-6.44677734	+50.66894531	-42.38525391	-80.00244141	+2848
+1458240629.22620010	+16.30810547	+2.10498047	-2.72460938	+49.61425781	-63.83056641	-131.17675781	+4532	+16.18066406	+4.94384766	-2.72900391	-161.47705078	-85.78125000	+160.18066406	+5564	+15.39404297	+1.30957031	-6.43798828	+50.75683594	-42.36328125	-80.11230469	+2844
+1458240629.23449990	+16.30810547	+2.13134766	-2.70703125	+49.70214844	-63.94042969	-131.19873047	+4548	+16.18505859	+4.96142578	-2.69824219	-161.01562500	-85.69335938	+159.71923828	+5584	+15.39404297	+1.31396484	-6.41162109	+50.95458984	-42.31933594	-80.37597656	+2844
+1458240629.24700000	+16.31250000	+2.17968750	-2.65429688	+50.05371094	-64.20410156	-131.37451172	+4572	+16.20703125	+4.99218750	-2.63671875	-160.15869141	-85.47363281	+158.81835938	+5616	+15.39404297	+1.32275391	-6.36328125	+51.28417969	-42.29736328	-80.88134766	+2868
+1458240629.25110010	+16.31250000	+2.19726563	-2.63671875	+50.18554688	-64.31396484	-131.46240234	+4580	+16.21582031	+5.00537109	-2.61474609	-159.78515625	-85.38574219	+158.44482422	+5628	+15.39843750	+1.32714844	-6.34130859	+51.43798828	-42.27539063	-81.10107422	+2884
+1458240629.25950000	+16.31689453	+2.22802734	-2.59716797	+50.44921875	-64.51171875	-131.61621094	+4588	+16.22900391	+5.02294922	-2.57519531	-158.92822266	-85.27587891	+157.63183594	+5644	+15.40283203	+1.33593750	-6.31054688	+51.63574219	-42.27539063	-81.38671875	+2920
+1458240629.26360010	+16.31689453	+2.24121094	-2.57958984	+50.55908203	-64.62158203	-131.68212891	+4588	+16.23339844	+5.03173828	-2.55761719	-158.48876953	-85.20996094	+157.19238281	+5652	+15.40283203	+1.34033203	-6.29736328	+51.67968750	-42.27539063	-81.45263672	+2940
+1458240629.26780010	+16.32128906	+2.25000000	-2.56640625	+50.62500000	-64.68750000	-131.72607422	+4588	+16.23339844	+5.04052734	-2.54003906	-158.09326172	-85.16601563	+156.79687500	+5656	+15.40283203	+1.34472656	-6.28857422	+51.65771484	-42.29736328	-81.43066406	+2960
+1458240629.27200010	+16.32128906	+2.25878906	-2.55322266	+50.66894531	-64.77539063	-131.74804688	+4588	+16.23779297	+5.04052734	-2.52685547	-157.65380859	-85.12207031	+156.35742188	+5664	+15.40283203	+1.34912109	-6.28417969	+51.61376953	-42.31933594	-81.36474609	+2976
+1458240629.27609990	+16.32128906	+2.26318359	-2.54003906	+50.66894531	-64.81933594	-131.74804688	+4584	+16.23779297	+5.04492188	-2.51806641	-157.23632813	-85.10009766	+155.93994141	+5668	+15.40283203	+1.35351563	-6.28417969	+51.54785156	-42.36328125	-81.27685547	+2992
+1458240629.28029990	+16.32568359	+2.26318359	-2.53564453	+50.62500000	-64.86328125	-131.74804688	+4580	+16.23779297	+5.04492188	-2.50927734	-156.84082031	-85.07812500	+155.54443359	+5672	+15.40722656	+1.36230469	-6.28417969	+51.45996094	-42.40722656	-81.16699219	+3008
+1458240629.28449990	+16.32568359	+2.26318359	-2.53125000	+50.55908203	-64.88525391	-131.70410156	+4580	+16.23339844	+5.04492188	-2.50048828	-156.51123047	-85.07812500	+155.19287109	+5676	+15.40722656	+1.36669922	-6.28417969	+51.37207031	-42.45117188	-81.01318359	+3020
+1458240629.28860000	+16.32568359	+2.25878906	-2.53125000	+50.47119141	-64.90722656	-131.63818359	+4576	+16.23339844	+5.04492188	-2.49609375	-156.24755859	-85.07812500	+154.90722656	+5680	+15.41162109	+1.37109375	-6.28857422	+51.28417969	-42.49511719	-80.90332031	+3028
+1458240629.29279990	+16.32568359	+2.25439453	-2.53125000	+50.33935547	-64.90722656	-131.55029297	+4572	+16.22900391	+5.04492188	-2.49609375	-155.91796875	-85.10009766	+154.59960938	+5684	+15.41162109	+1.37548828	-6.29296875	+51.17431641	-42.51708984	-80.74951172	+3036
+1458240629.30110000	+16.33007813	+2.24121094	-2.53564453	+50.03173828	-64.88525391	-131.37451172	+4572	+16.22021484	+5.04052734	-2.49169922	-155.30273438	-85.14404297	+153.98437500	+5692	+15.41162109	+1.39306641	-6.30615234	+50.91064453	-42.62695313	-80.33203125	+3044
+1458240629.30530000	+16.33007813	+2.23242188	-2.54003906	+49.87792969	-64.88525391	-131.26464844	+4576	+16.21582031	+5.03613281	-2.49169922	-155.06103516	-85.14404297	+153.72070313	+5696	+15.41162109	+1.40185547	-6.31494141	+50.75683594	-42.67089844	-80.09033203	+3044
+1458240629.30950000	+16.33007813	+2.22363281	-2.54443359	+49.72412109	-64.88525391	-131.15478516	+4576	+16.21142578	+5.03613281	-2.48730469	-154.81933594	-85.14404297	+153.47900391	+5704	+15.41162109	+1.40625000	-6.31933594	+50.62500000	-42.73681641	-79.89257813	+3044
+1458240629.31360010	+16.33007813	+2.21484375	-2.54882813	+49.54833984	-64.88525391	-131.04492188	+4580	+16.20703125	+5.03173828	-2.48730469	-154.62158203	-85.16601563	+153.25927734	+5708	+15.41601563	+1.41943359	-6.32373047	+50.38330078	-42.84667969	-79.56298828	+3036
+1458240629.31780000	+16.33007813	+2.21044922	-2.54882813	+49.39453125	-64.88525391	-130.95703125	+4584	+16.20703125	+5.02734375	-2.48291016	-154.37988281	-85.16601563	+153.01757813	+5712	+15.42041016	+1.42822266	-6.32812500	+50.25146484	-42.93457031	-79.36523438	+3024
+1458240629.32189990	+16.33447266	+2.20166016	-2.54882813	+49.26269531	-64.90722656	-130.86914063	+4584	+16.20263672	+5.02734375	-2.47851563	-154.16015625	-85.16601563	+152.77587891	+5720	+15.42480469	+1.43261719	-6.32373047	+50.18554688	-42.97851563	-79.25537109	+3012
+1458240629.32610010	+16.33447266	+2.19726563	-2.54882813	+49.13085938	-64.92919922	-130.78125000	+4588	+16.20263672	+5.02294922	-2.47412109	-153.96240234	-85.14404297	+152.60009766	+5724	+15.42480469	+1.43701172	-6.31933594	+50.16357422	-43.00048828	-79.21142578	+3000
+1458240629.33030010	+16.33447266	+2.19287109	-2.54443359	+49.04296875	-64.95117188	-130.71533203	+4592	+16.19824219	+5.02294922	-2.46972656	-153.74267578	-85.14404297	+152.35839844	+5728	+15.42919922	+1.43701172	-6.31054688	+50.16357422	-43.02246094	-79.23339844	+2992
+1458240629.33439990	+16.33447266	+2.19287109	-2.54003906	+48.95507813	-64.99511719	-130.64941406	+4592	+16.19824219	+5.02294922	-2.46093750	-153.50097656	-85.12207031	+152.11669922	+5736	+15.42919922	+1.44140625	-6.29736328	+50.20751953	-43.04443359	-79.29931641	+2980
+1458240629.33859990	+16.33447266	+2.19287109	-2.52685547	+48.88916016	-65.06103516	-130.60546875	+4596	+16.19824219	+5.02734375	-2.45214844	-153.23730469	-85.07812500	+151.85302734	+5740	+15.42919922	+1.43701172	-6.28857422	+50.25146484	-43.04443359	-79.36523438	+2976
+1458240629.34279990	+16.33886719	+2.19287109	-2.51806641	+48.86718750	-65.12695313	-130.58349609	+4600	+16.19824219	+5.02734375	-2.44335938	-152.97363281	-85.03417969	+151.58935547	+5744	+15.42919922	+1.43701172	-6.27099609	+50.31738281	-43.06640625	-79.49707031	+2972
+1458240629.34690000	+16.33886719	+2.19726563	-2.50048828	+48.86718750	-65.21484375	-130.58349609	+4604	+16.20263672	+5.02734375	-2.43017578	-152.68798828	-84.99023438	+151.30371094	+5748	+15.43359375	+1.43261719	-6.25341797	+50.40527344	-43.06640625	-79.67285156	+2972
+1458240629.35110000	+16.33886719	+2.20605469	-2.48291016	+48.93310547	-65.32470703	-130.60546875	+4608	+16.20703125	+5.03173828	-2.41699219	-152.33642578	-84.92431641	+150.95214844	+5756	+15.43359375	+1.43261719	-6.24462891	+50.47119141	-43.06640625	-79.76074219	+2972
+1458240629.35940000	+16.34326172	+2.22802734	-2.43896484	+49.08691406	-65.52246094	-130.71533203	+4620	+16.21582031	+5.04052734	-2.38623047	-151.65527344	-84.79248047	+150.24902344	+5764	+15.43798828	+1.42382813	-6.22265625	+50.60302734	-43.06640625	-79.98046875	+2976
+1458240629.36360000	+16.34326172	+2.24121094	-2.41259766	+49.21875000	-65.63232422	-130.78125000	+4624	+16.22021484	+5.04492188	-2.36425781	-151.23779297	-84.70458984	+149.83154297	+5768	+15.44238281	+1.42382813	-6.20507813	+50.69091797	-43.04443359	-80.11230469	+2980
+1458240629.36780000	+16.34326172	+2.25000000	-2.38623047	+49.35058594	-65.74218750	-130.84716797	+4624	+16.22460938	+5.05371094	-2.34667969	-150.84228516	-84.63867188	+149.43603516	+5772	+15.44238281	+1.41943359	-6.19189453	+50.77880859	-43.02246094	-80.24414063	+2988
+1458240629.37190010	+16.34765625	+2.26318359	-2.35986328	+49.46044922	-65.80810547	-130.91308594	+4628	+16.22900391	+5.05810547	-2.32910156	-150.42480469	-84.57275391	+148.99658203	+5776	+15.44238281	+1.41943359	-6.17431641	+50.84472656	-43.02246094	-80.37597656	+3000
+1458240629.37610010	+16.34765625	+2.27636719	-2.33789063	+49.59228516	-65.89599609	-130.97900391	+4628	+16.23339844	+5.06250000	-2.31152344	-149.87548828	-84.48486328	+148.44726563	+5784	+15.44677734	+1.41503906	-6.15234375	+50.95458984	-43.02246094	-80.55175781	+3016
+1458240629.38030000	+16.34765625	+2.28515625	-2.32031250	+49.70214844	-65.96191406	-131.04492188	+4628	+16.23779297	+5.06689453	-2.29394531	-149.39208984	-84.41894531	+147.96386719	+5788	+15.45117188	+1.41064453	-6.13037109	+51.02050781	-43.00048828	-80.66162109	+3032
+1458240629.38439990	+16.34765625	+2.29394531	-2.30273438	+49.76806641	-65.96191406	-131.08886719	+4628	+16.23779297	+5.06689453	-2.27636719	-148.97460938	-84.37500000	+147.52441406	+5788	+15.45117188	+1.40625000	-6.11279297	+51.06445313	-43.02246094	-80.72753906	+3048
+1458240629.38860010	+16.34765625	+2.29833984	-2.29394531	+49.79003906	-65.96191406	-131.08886719	+4624	+16.24218750	+5.07128906	-2.26757813	-148.53515625	-84.37500000	+147.08496094	+5792	+15.45556641	+1.40625000	-6.10400391	+51.04248047	-43.00048828	-80.72753906	+3060
+1458240629.39280010	+16.34765625	+2.29833984	-2.29394531	+49.74609375	-65.93994141	-131.04492188	+4624	+16.24218750	+5.07128906	-2.26318359	-148.11767578	-84.39697266	+146.64550781	+5792	+15.45996094	+1.41064453	-6.09960938	+50.99853516	-43.02246094	-80.63964844	+3072
+1458240629.39689990	+16.34765625	+2.29833984	-2.29394531	+49.65820313	-65.87402344	-130.97900391	+4620	+16.23779297	+5.06689453	-2.26318359	-147.67822266	-84.41894531	+146.18408203	+5796	+15.45996094	+1.41503906	-6.09960938	+50.91064453	-43.00048828	-80.48583984	+3080
+1458240629.40109990	+16.34326172	+2.29394531	-2.30273438	+49.57031250	-65.80810547	-130.89111328	+4620	+16.23339844	+5.06250000	-2.26318359	-147.23876953	-84.46289063	+145.74462891	+5800	+15.45996094	+1.41503906	-6.09960938	+50.82275391	-43.02246094	-80.33203125	+3088
+1458240629.40520000	+16.34326172	+2.28515625	-2.30712891	+49.43847656	-65.72021484	-130.80322266	+4620	+16.23339844	+5.05810547	-2.25878906	-146.84326172	-84.48486328	+145.30517578	+5800	+15.45996094	+1.41943359	-6.10400391	+50.71289063	-43.02246094	-80.15625000	+3092
+1458240629.40940000	+16.34326172	+2.27636719	-2.32031250	+49.30664063	-65.65429688	-130.69335938	+4624	+16.22900391	+5.04931641	-2.26318359	-146.38183594	-84.55078125	+144.82177734	+5804	+15.45996094	+1.42382813	-6.11279297	+50.60302734	-43.04443359	-79.95849609	+3096
+1458240629.41360000	+16.33886719	+2.27197266	-2.32910156	+49.19677734	-65.56640625	-130.62744141	+4628	+16.22900391	+5.04492188	-2.26757813	-145.98632813	-84.59472656	+144.38232422	+5808	+15.45996094	+1.42822266	-6.11718750	+50.47119141	-43.06640625	-79.76074219	+3096
+1458240629.41770010	+16.33886719	+2.26318359	-2.33789063	+49.08691406	-65.50048828	-130.53955078	+4636	+16.22460938	+5.03613281	-2.26757813	-145.52490234	-84.63867188	+143.89892578	+5812	+15.46435547	+1.43261719	-6.12597656	+50.33935547	-43.08837891	-79.54101563	+3092
+1458240629.42190000	+16.33886719	+2.25439453	-2.34667969	+48.95507813	-65.41259766	-130.47363281	+4640	+16.22021484	+5.03173828	-2.27197266	-145.06347656	-84.68261719	+143.41552734	+5816	+15.46435547	+1.44140625	-6.13916016	+50.22949219	-43.11035156	-79.32128906	+3084
+1458240629.42610000	+16.33886719	+2.25000000	-2.35546875	+48.86718750	-65.36865234	-130.40771484	+4648	+16.22021484	+5.02294922	-2.27636719	-144.66796875	-84.72656250	+142.97607422	+5820	+15.46435547	+1.44580078	-6.14794922	+50.07568359	-43.11035156	-79.03564453	+3072
+1458240629.43020010	+16.33447266	+2.24121094	-2.36425781	+48.77929688	-65.30273438	-130.34179688	+4652	+16.21582031	+5.01855469	-2.28076172	-144.22851563	-84.79248047	+142.51464844	+5824	+15.46435547	+1.45019531	-6.16113281	+49.96582031	-43.11035156	-78.79394531	+3060
+1458240629.43440010	+16.33447266	+2.23242188	-2.37304688	+48.71337891	-65.25878906	-130.29785156	+4660	+16.21142578	+5.01416016	-2.28515625	-143.74511719	-84.81445313	+142.00927734	+5828	+15.45996094	+1.45458984	-6.16992188	+49.87792969	-43.11035156	-78.59619141	+3044
+1458240629.43860010	+16.33447266	+2.22802734	-2.37744141	+48.66943359	-65.23681641	-130.27587891	+4664	+16.21142578	+5.00537109	-2.28515625	-143.34960938	-84.83642578	+141.56982422	+5832	+15.45556641	+1.45898438	-6.17431641	+49.81201172	-43.11035156	-78.46435547	+3028
+1458240629.44269990	+16.33447266	+2.22363281	-2.38183594	+48.64746094	-65.19287109	-130.25390625	+4672	+16.21142578	+5.00097656	-2.28515625	-142.93212891	-84.83642578	+141.13037109	+5836	+15.45556641	+1.45898438	-6.17871094	+49.81201172	-43.11035156	-78.42041016	+3008
+1458240629.44689990	+16.33447266	+2.22363281	-2.38623047	+48.62548828	-65.19287109	-130.25390625	+4676	+16.21142578	+5.00097656	-2.28515625	-142.58056641	-84.83642578	+140.75683594	+5840	+15.45556641	+1.45898438	-6.17431641	+49.85595703	-43.11035156	-78.44238281	+2996
+1458240629.45110010	+16.33007813	+2.21923828	-2.38623047	+48.62548828	-65.17089844	-130.27587891	+4680	+16.21142578	+5.00097656	-2.28076172	-142.27294922	-84.81445313	+140.42724609	+5840	+15.45556641	+1.45458984	-6.17431641	+49.89990234	-43.08837891	-78.48632813	+2980
+1458240629.45520000	+16.33007813	+2.21923828	-2.38623047	+48.64746094	-65.17089844	-130.29785156	+4684	+16.21582031	+5.00097656	-2.28076172	-141.94335938	-84.81445313	+140.09765625	+5844	+15.45556641	+1.45458984	-6.16992188	+49.96582031	-43.08837891	-78.57421875	+2968
+1458240629.45939990	+16.33007813	+2.21923828	-2.38623047	+48.69140625	-65.19287109	-130.31982422	+4688	+16.21582031	+5.00537109	-2.27636719	-141.63574219	-84.79248047	+139.76806641	+5844	+15.45556641	+1.45019531	-6.16552734	+50.05371094	-43.04443359	-78.66210938	+2960
+1458240629.46359990	+16.33007813	+2.21923828	-2.38183594	+48.71337891	-65.19287109	-130.34179688	+4692	+16.21582031	+5.00537109	-2.26757813	-141.37207031	-84.77050781	+139.52636719	+5844	+15.45556641	+1.44580078	-6.16113281	+50.09765625	-43.02246094	-78.72802734	+2952
+1458240629.46770000	+16.33007813	+2.21923828	-2.38183594	+48.75732422	-65.19287109	-130.36376953	+4696	+16.22021484	+5.00976563	-2.26318359	-141.15234375	-84.72656250	+139.30664063	+5848	+15.45556641	+1.44580078	-6.16113281	+50.16357422	-43.00048828	-78.79394531	+2948
+1458240629.47190000	+16.33007813	+2.21923828	-2.37744141	+48.77929688	-65.21484375	-130.40771484	+4700	+16.22021484	+5.01416016	-2.25878906	-140.97656250	-84.70458984	+139.10888672	+5848	+15.45556641	+1.44140625	-6.15673828	+50.22949219	-43.00048828	-78.90380859	+2948
+1458240629.47600010	+16.33007813	+2.22363281	-2.37744141	+48.84521484	-65.23681641	-130.45166016	+4704	+16.22460938	+5.01855469	-2.25000000	-140.82275391	-84.68261719	+138.95507813	+5848	+15.45556641	+1.43701172	-6.15234375	+50.27343750	-42.97851563	-78.96972656	+2948
+1458240629.48020010	+16.33007813	+2.22363281	-2.37304688	+48.88916016	-65.25878906	-130.49560547	+4704	+16.22900391	+5.02294922	-2.24560547	-140.71289063	-84.66064453	+138.84521484	+5848	+15.45117188	+1.43261719	-6.14355469	+50.33935547	-42.97851563	-79.07958984	+2952
+1458240629.48440000	+16.33007813	+2.22363281	-2.36865234	+48.95507813	-65.28076172	-130.53955078	+4708	+16.22900391	+5.02734375	-2.24121094	-140.64697266	-84.63867188	+138.77929688	+5852	+15.45556641	+1.42822266	-6.13916016	+50.40527344	-42.95654297	-79.16748047	+2956
+1458240629.48850010	+16.33007813	+2.23242188	-2.35986328	+49.13085938	-65.32470703	-130.64941406	+4712	+16.23339844	+5.03173828	-2.23681641	-140.58105469	-84.61669922	+138.71337891	+5852	+15.45556641	+1.42382813	-6.13037109	+50.53710938	-42.93457031	-79.34326172	+2964
+1458240629.49270010	+16.33007813	+2.23681641	-2.35107422	+49.30664063	-65.36865234	-130.78125000	+4712	+16.23339844	+5.03173828	-2.23681641	-140.55908203	-84.61669922	+138.69140625	+5848	+15.45556641	+1.41943359	-6.12597656	+50.64697266	-42.93457031	-79.47509766	+2972
+1458240629.50099990	+16.33007813	+2.24560547	-2.32910156	+49.76806641	-65.50048828	-131.13281250	+4716	+16.23779297	+5.03613281	-2.23242188	-140.49316406	-84.63867188	+138.60351563	+5848	+15.45996094	+1.40625000	-6.11718750	+50.77880859	-42.89062500	-79.65087891	+2996
+1458240629.50519990	+16.33007813	+2.25000000	-2.32031250	+50.05371094	-65.56640625	-131.33056641	+4716	+16.23779297	+5.03613281	-2.23681641	-140.49316406	-84.66064453	+138.58154297	+5848	+15.45996094	+1.40185547	-6.11718750	+50.80078125	-42.89062500	-79.65087891	+3012
+1458240629.50939990	+16.33007813	+2.25000000	-2.31152344	+50.29541016	-65.61035156	-131.50634766	+4716	+16.23779297	+5.03173828	-2.24121094	-140.53710938	-84.68261719	+138.60351563	+5848	+15.45996094	+1.39746094	-6.11279297	+50.80078125	-42.93457031	-79.62890625	+3024
+1458240629.51350000	+16.33007813	+2.25000000	-2.30712891	+50.55908203	-65.63232422	-131.72607422	+4712	+16.23779297	+5.03173828	-2.24121094	-140.58105469	-84.70458984	+138.60351563	+5848	+15.46435547	+1.39746094	-6.11718750	+50.77880859	-42.93457031	-79.58496094	+3032
+1458240629.51770000	+16.33007813	+2.24560547	-2.30712891	+50.75683594	-65.63232422	-131.85791016	+4708	+16.23779297	+5.02734375	-2.24560547	-140.60302734	-84.74853516	+138.62548828	+5848	+15.46435547	+1.39746094	-6.11718750	+50.73486328	-42.97851563	-79.49707031	+3040
+1458240629.52189990	+16.32568359	+2.24121094	-2.31152344	+50.88867188	-65.61035156	-131.96777344	+4708	+16.23779297	+5.02734375	-2.25000000	-140.64697266	-84.77050781	+138.62548828	+5848	+15.46875000	+1.39746094	-6.12597656	+50.69091797	-43.00048828	-79.38720703	+3048
+1458240629.52600000	+16.32568359	+2.23242188	-2.32031250	+50.97656250	-65.56640625	-132.03369141	+4708	+16.23779297	+5.02294922	-2.25439453	-140.66894531	-84.81445313	+138.64746094	+5848	+15.47314453	+1.39746094	-6.13037109	+50.62500000	-43.02246094	-79.27734375	+3052
+1458240629.53020000	+16.32568359	+2.22363281	-2.33349609	+50.99853516	-65.47851563	-132.03369141	+4708	+16.23779297	+5.01855469	-2.25878906	-140.69091797	-84.83642578	+138.64746094	+5848	+15.47314453	+1.39746094	-6.13476563	+50.55908203	-43.04443359	-79.14550781	+3052
+1458240629.53440000	+16.32128906	+2.21044922	-2.34667969	+50.97656250	-65.41259766	-132.03369141	+4712	+16.23779297	+5.01416016	-2.26318359	-140.71289063	-84.88037109	+138.64746094	+5852	+15.47753906	+1.40185547	-6.13916016	+50.49316406	-43.06640625	-79.01367188	+3052
+1458240629.53850010	+16.32128906	+2.19726563	-2.35986328	+50.93261719	-65.34667969	-131.98974609	+4716	+16.23779297	+5.00976563	-2.26757813	-140.73486328	-84.90234375	+138.62548828	+5852	+15.47753906	+1.40185547	-6.14794922	+50.33935547	-43.11035156	-78.70605469	+3048
+1458240629.54270010	+16.31689453	+2.18408203	-2.37304688	+50.86669922	-65.28076172	-131.96777344	+4716	+16.23779297	+5.00976563	-2.27197266	-140.73486328	-84.94628906	+138.62548828	+5852	+15.48193359	+1.40625000	-6.15673828	+50.22949219	-43.17626953	-78.48632813	+3040
+1458240629.54690000	+16.31689453	+2.17529297	-2.38183594	+50.84472656	-65.23681641	-131.92382813	+4720	+16.23779297	+5.00537109	-2.27636719	-140.75683594	-84.96826172	+138.62548828	+5852	+15.48193359	+1.41064453	-6.16113281	+50.16357422	-43.22021484	-78.28857422	+3028
+1458240629.55100010	+16.31689453	+2.16650391	-2.39062500	+50.82275391	-65.19287109	-131.90185547	+4720	+16.23779297	+5.00097656	-2.28076172	-140.77880859	-84.99023438	+138.64746094	+5852	+15.48632813	+1.41064453	-6.16552734	+50.05371094	-43.28613281	-78.04687500	+3016
+1458240629.55520010	+16.31689453	+2.16210938	-2.39501953	+50.77880859	-65.17089844	-131.87988281	+4724	+16.23779297	+5.00097656	-2.28076172	-140.80078125	-85.03417969	+138.66943359	+5852	+15.49511719	+1.41064453	-6.16113281	+50.03173828	-43.33007813	-77.93701172	+2996
+1458240629.56349990	+16.31250000	+2.15771484	-2.39501953	+50.77880859	-65.17089844	-131.85791016	+4724	+16.23779297	+4.99658203	-2.28515625	-140.84472656	-85.07812500	+138.71337891	+5852	+15.49072266	+1.40625000	-6.16113281	+50.11962891	-43.26416016	-77.91503906	+2968
+1458240629.56769990	+16.31250000	+2.15771484	-2.39062500	+50.82275391	-65.19287109	-131.85791016	+4724	+16.23779297	+4.99658203	-2.28515625	-140.84472656	-85.12207031	+138.75732422	+5852	+15.48632813	+1.40185547	-6.15673828	+50.18554688	-43.22021484	-77.95898438	+2956
+1458240629.57180000	+16.31250000	+2.16210938	-2.38183594	+50.84472656	-65.23681641	-131.87988281	+4724	+16.23779297	+4.99658203	-2.28515625	-140.91064453	-85.16601563	+138.84521484	+5852	+15.48193359	+1.40185547	-6.14794922	+50.29541016	-43.17626953	-78.04687500	+2952
+1458240629.57600000	+16.31250000	+2.16650391	-2.37744141	+50.88867188	-65.28076172	-131.87988281	+4724	+16.23779297	+4.99658203	-2.28076172	-141.06445313	-85.25390625	+139.10888672	+5852	+15.48193359	+1.39746094	-6.13916016	+50.38330078	-43.13232422	-78.13476563	+2948
+1458240629.58020000	+16.31250000	+2.17089844	-2.36425781	+50.93261719	-65.32470703	-131.90185547	+4724	+16.24218750	+5.00537109	-2.27636719	-141.28417969	-85.34179688	+139.43847656	+5852	+15.48193359	+1.39306641	-6.13037109	+50.49316406	-43.11035156	-78.26660156	+2948
+1458240629.58430000	+16.31250000	+2.17529297	-2.35546875	+50.97656250	-65.39062500	-131.90185547	+4724	+16.24218750	+5.01416016	-2.26757813	-141.67968750	-85.42968750	+140.00976563	+5852	+15.48193359	+1.38427734	-6.12158203	+50.60302734	-43.06640625	-78.44238281	+2952
+1458240629.58850000	+16.31689453	+2.18408203	-2.34667969	+51.02050781	-65.43457031	-131.90185547	+4724	+16.25097656	+5.04492188	-2.25000000	-142.97607422	-85.75927734	+141.72363281	+5860	+15.48193359	+1.37988281	-6.11279297	+50.71289063	-43.02246094	-78.55224609	+2960
+1458240629.59270000	+16.31689453	+2.18847656	-2.33349609	+51.04248047	-65.50048828	-131.90185547	+4724	+16.25537109	+5.06689453	-2.23681641	-144.18457031	-86.04492188	+143.23974609	+5860	+15.48193359	+1.37109375	-6.10839844	+50.80078125	-42.95654297	-78.64013672	+2968
+1458240629.59680010	+16.31689453	+2.19726563	-2.32470703	+51.06445313	-65.56640625	-131.87988281	+4724	+16.26416016	+5.08886719	-2.22363281	-146.07421875	-86.28662109	+145.37109375	+5860	+15.47753906	+1.36669922	-6.10400391	+50.86669922	-42.89062500	-78.72802734	+2976
+1458240629.60100010	+16.31689453	+2.20166016	-2.31152344	+51.06445313	-65.65429688	-131.81396484	+4724	+16.26855469	+5.11523438	-2.21923828	-150.07324219	-86.85791016	+149.72167969	+5864	+15.47314453	+1.35791016	-6.09960938	+50.97656250	-42.80273438	-78.81591797	+2988
+1458240629.60520010	+16.31689453	+2.21044922	-2.29833984	+51.04248047	-65.72021484	-131.74804688	+4724	+16.26855469	+5.12841797	-2.22363281	-154.24804688	-87.25341797	+154.07226563	+5860	+15.46875000	+1.35351563	-6.09082031	+51.06445313	-42.71484375	-78.88183594	+3004
+1458240629.60929990	+16.31689453	+2.21923828	-2.28955078	+50.97656250	-65.78613281	-131.63818359	+4720	+16.27734375	+5.14160156	-2.21484375	-161.21337891	-87.49511719	+161.23535156	+5860	+15.46435547	+1.34912109	-6.08642578	+51.13037109	-42.64892578	-78.92578125	+3020
+1458240629.61350010	+16.31689453	+2.22802734	-2.27636719	+50.82275391	-65.89599609	-131.41845703	+4720	+16.27734375	+5.15478516	-2.23242188	-171.82617188	-88.00048828	+172.02392578	+5860	+15.46435547	+1.34472656	-6.08203125	+51.17431641	-42.60498047	-78.92578125	+3032
+1458240629.61770010	+16.32128906	+2.23242188	-2.26757813	+50.60302734	-65.96191406	-131.15478516	+4716	+16.28613281	+5.15917969	-2.25000000	+170.33203125	-88.35205078	-170.00244141	+5860	+15.45996094	+1.34033203	-6.08203125	+51.19628906	-42.56103516	-78.88183594	+3048
+1458240629.62179990	+16.32128906	+2.23681641	-2.26318359	+50.31738281	-66.02783203	-130.82519531	+4712	+16.28613281	+5.16357422	-2.25439453	+148.44726563	-88.39599609	-148.00781250	+5860	+15.45996094	+1.33593750	-6.08642578	+51.17431641	-42.51708984	-78.79394531	+3060
+1458240629.62599990	+16.32128906	+2.23681641	-2.26318359	+49.79003906	-66.07177734	-130.25390625	+4704	+16.28173828	+5.16796875	-2.28076172	+119.59716797	-88.24218750	-119.04785156	+5860	+15.45556641	+1.33154297	-6.09082031	+51.10839844	-42.47314453	-78.61816406	+3068
+1458240629.63010000	+16.32128906	+2.23242188	-2.26757813	+49.17480469	-66.11572266	-129.61669922	+4700	+16.27734375	+5.16357422	-2.31152344	+99.00878906	-87.73681641	-98.28369141	+5864	+15.45117188	+1.33593750	-6.09960938	+51.04248047	-42.42919922	-78.39843750	+3076
+1458240629.63850000	+16.32128906	+2.21044922	-2.29833984	+47.46093750	-66.11572266	-127.88085938	+4700	+16.27734375	+5.15478516	-2.34667969	+82.04589844	-86.17675781	-81.16699219	+5868	+15.44238281	+1.34472656	-6.11718750	+50.84472656	-42.40722656	-77.84912109	+3084
+1458240629.64260010	+16.32128906	+2.19287109	-2.32031250	+46.47216797	-66.09375000	-126.84814453	+4704	+16.27734375	+5.15039063	-2.37744141	+77.21191406	-85.25390625	-76.24511719	+5872	+15.43798828	+1.34912109	-6.12158203	+50.73486328	-42.42919922	-77.62939453	+3080
+1458240629.64680000	+16.32128906	+2.17529297	-2.34228516	+45.48339844	-66.07177734	-125.83740234	+4704	+16.28173828	+5.14599609	-2.38623047	+75.12451172	-84.35302734	-74.09179688	+5876	+15.43359375	+1.34912109	-6.13037109	+50.66894531	-42.45117188	-77.40966797	+3072
+1458240629.65100000	+16.32128906	+2.14892578	-2.37304688	+44.09912109	-66.02783203	-124.45312500	+4712	+16.28173828	+5.14599609	-2.41259766	+72.37792969	-83.29833984	-71.23535156	+5880	+15.43359375	+1.35351563	-6.13476563	+50.55908203	-42.45117188	-77.14599609	+3064
+1458240629.65510010	+16.32128906	+2.13134766	-2.40380859	+42.84667969	-65.98388672	-123.15673828	+4716	+16.27734375	+5.14599609	-2.44335938	+70.20263672	-82.24365234	-68.95019531	+5884	+15.43359375	+1.35351563	-6.14355469	+50.47119141	-42.47314453	-76.94824219	+3048
+1458240629.65930010	+16.32128906	+2.11376953	-2.43017578	+41.66015625	-65.98388672	-121.92626953	+4724	+16.27734375	+5.14599609	-2.46093750	+69.12597656	-81.21093750	-67.76367188	+5888	+15.42480469	+1.35791016	-6.15234375	+50.40527344	-42.40722656	-76.70654297	+3032
+1458240629.66350010	+16.32128906	+2.09179688	-2.45214844	+40.12207031	-66.00585938	-120.32226563	+4728	+16.27734375	+5.14599609	-2.47851563	+68.18115234	-80.15625000	-66.68701172	+5896	+15.41601563	+1.35351563	-6.16113281	+50.36132813	-42.38525391	-76.55273438	+3016
+1458240629.66759990	+16.31689453	+2.08300781	-2.46972656	+38.80371094	-66.02783203	-118.89404297	+4728	+16.27294922	+5.15478516	-2.49609375	+67.36816406	-79.10156250	-65.74218750	+5900	+15.40722656	+1.35351563	-6.16113281	+50.36132813	-42.34130859	-76.48681641	+3000
+1458240629.67600010	+16.31250000	+2.07421875	-2.47412109	+36.03515625	-66.26953125	-115.88378906	+4724	+16.29052734	+5.17675781	-2.50927734	+66.75292969	-77.05810547	-64.81933594	+5912	+15.38964844	+1.34472656	-6.16113281	+50.42724609	-42.29736328	-76.44287109	+2976
+1458240629.68010000	+16.31250000	+2.07861328	-2.47412109	+34.69482422	-66.37939453	-114.38964844	+4720	+16.29492188	+5.19873047	-2.51806641	+66.57714844	-76.04736328	-64.44580078	+5920	+15.38964844	+1.33593750	-6.16113281	+50.49316406	-42.25341797	-76.53076172	+2968
+1458240629.68429990	+16.31250000	+2.08300781	-2.46533203	+33.37646484	-66.53320313	-112.93945313	+4712	+16.30371094	+5.22070313	-2.52685547	+66.37939453	-75.01464844	-64.09423828	+5928	+15.38085938	+1.32275391	-6.16113281	+50.55908203	-42.16552734	-76.61865234	+2960
+1458240629.68849990	+16.31250000	+2.08300781	-2.45214844	+31.72851563	-66.66503906	-111.18164063	+4704	+16.30810547	+5.24267578	-2.53125000	+66.29150391	-74.00390625	-63.78662109	+5932	+15.37646484	+1.31396484	-6.16113281	+50.62500000	-42.07763672	-76.68457031	+2956
+1458240629.69260000	+16.30810547	+2.08300781	-2.44775391	+30.21240234	-66.75292969	-109.53369141	+4696	+16.31250000	+5.26904297	-2.54003906	+66.18164063	-72.99316406	-63.41308594	+5940	+15.36767578	+1.30078125	-6.16552734	+50.69091797	-41.96777344	-76.75048828	+2956
+1458240629.69680000	+16.30810547	+2.08740234	-2.43896484	+28.60839844	-66.81884766	-107.81982422	+4688	+16.31689453	+5.29101563	-2.55322266	+65.93994141	-71.96044922	-62.97363281	+5948	+15.35449219	+1.28759766	-6.16552734	+50.73486328	-41.85791016	-76.79443359	+2960
+1458240629.70100000	+16.30371094	+2.08740234	-2.43457031	+26.87255859	-66.88476563	-106.01806641	+4676	+16.32128906	+5.32177734	-2.56640625	+65.89599609	-70.99365234	-62.68798828	+5952	+15.34130859	+1.27001953	-6.16992188	+50.77880859	-41.74804688	-76.83837891	+2964
+1458240629.70930000	+16.30371094	+2.07421875	-2.43017578	+23.46679688	-66.88476563	-102.54638672	+4648	+16.33886719	+5.35253906	-2.59277344	+65.63232422	-69.01611328	-62.09472656	+5960	+15.31494141	+1.23486328	-6.17871094	+50.82275391	-41.52832031	-76.92626953	+2988
+1458240629.71339990	+16.30371094	+2.06103516	-2.43457031	+21.75292969	-66.77490234	-100.81054688	+4636	+16.34765625	+5.37451172	-2.61474609	+65.54443359	-68.02734375	-61.80908203	+5964	+15.30615234	+1.21728516	-6.19189453	+50.80078125	-41.39648438	-76.90429688	+3004
+1458240629.71760010	+16.30371094	+2.04345703	-2.44335938	+20.01708984	-66.64306641	-99.14062500	+4624	+16.34765625	+5.39208984	-2.63232422	+65.45654297	-67.03857422	-61.52343750	+5968	+15.29296875	+1.19970703	-6.20068359	+50.75683594	-41.26464844	-76.83837891	+3020
+1458240629.72180010	+16.30371094	+2.02587891	-2.46533203	+18.34716797	-66.42333984	-97.49267578	+4616	+16.35205078	+5.40087891	-2.67626953	+65.06103516	-65.96191406	-60.93017578	+5972	+15.28417969	+1.17773438	-6.21826172	+50.66894531	-41.13281250	-76.72851563	+3032
+1458240629.72589990	+16.29931641	+2.00390625	-2.49169922	+16.67724609	-66.15966797	-95.88867188	+4604	+16.34765625	+5.41845703	-2.72021484	+64.84130859	-64.97314453	-60.49072266	+5976	+15.27099609	+1.16015625	-6.24462891	+50.51513672	-40.97900391	-76.48681641	+3048
+1458240629.73429990	+16.29492188	+1.93798828	-2.56201172	+13.51318359	-65.45654297	-92.98828125	+4596	+16.34765625	+5.41406250	-2.82568359	+64.05029297	-62.88574219	-59.37011719	+5980	+15.23583984	+1.12939453	-6.29736328	+50.11962891	-40.75927734	-75.84960938	+3072
+1458240629.73840000	+16.29492188	+1.90722656	-2.60156250	+12.04101563	-65.08300781	-91.64794922	+4592	+16.34326172	+5.41406250	-2.87841797	+63.78662109	-61.91894531	-58.95263672	+5980	+15.21826172	+1.11621094	-6.32812500	+49.85595703	-40.69335938	-75.45410156	+3080
+1458240629.74260000	+16.29052734	+1.86767578	-2.64550781	+10.72265625	-64.70947266	-90.48339844	+4592	+16.34326172	+5.40527344	-2.92675781	+63.58886719	-60.95214844	-58.60107422	+5984	+15.20507813	+1.10302734	-6.35449219	+49.61425781	-40.60546875	-75.08056641	+3080
+1458240629.75090000	+16.28173828	+1.79736328	-2.74658203	+8.48144531	-63.85253906	-88.54980469	+4592	+16.33447266	+5.39208984	-3.07177734	+62.84179688	-58.93066406	-57.52441406	+5988	+15.19189453	+1.08984375	-6.39843750	+49.28466797	-40.51757813	-74.59716797	+3068
+1458240629.75510000	+16.28173828	+1.76660156	-2.79492188	+7.55859375	-63.43505859	-87.75878906	+4588	+16.32568359	+5.38769531	-3.13769531	+62.60009766	-57.98583984	-57.08496094	+5988	+15.18750000	+1.08544922	-6.41162109	+49.17480469	-40.47363281	-74.39941406	+3060
+1458240629.75930000	+16.27294922	+1.73583984	-2.85644531	+6.76757813	-62.92968750	-87.09960938	+4592	+16.31689453	+5.37890625	-3.22558594	+62.20458984	-56.95312500	-56.46972656	+5992	+15.17871094	+1.08105469	-6.43359375	+49.04296875	-40.42968750	-74.17968750	+3048
+1458240629.76340010	+16.26416016	+1.70947266	-2.90039063	+6.10839844	-62.60009766	-86.52832031	+4592	+16.30810547	+5.37011719	-3.29150391	+62.02880859	-56.11816406	-56.16210938	+5992	+15.16552734	+1.06787109	-6.45996094	+48.82324219	-40.34179688	-73.82812500	+3036
+1458240629.76760010	+16.25537109	+1.68310547	-2.94873047	+5.49316406	-62.24853516	-86.02294922	+4588	+16.29931641	+5.36132813	-3.35302734	+61.87500000	-55.30517578	-55.87646484	+5992	+15.15234375	+1.05908203	-6.49072266	+48.60351563	-40.25390625	-73.47656250	+3020
+1458240629.77180000	+16.24658203	+1.65673828	-2.99707031	+5.05371094	-61.85302734	-85.67138672	+4588	+16.29931641	+5.34814453	-3.43212891	+61.58935547	-54.42626953	-55.43701172	+5992	+15.13476563	+1.04589844	-6.52148438	+48.40576172	-40.16601563	-73.14697266	+3000
+1458240629.77589990	+16.24218750	+1.63916016	-3.03662109	+4.72412109	-61.61132813	-85.40771484	+4584	+16.29492188	+5.33935547	-3.49804688	+61.45751953	-53.67919922	-55.19531250	+5992	+15.10839844	+1.02832031	-6.56103516	+48.12011719	-40.01220703	-72.72949219	+2984
+1458240629.78010010	+16.23339844	+1.62597656	-3.07617188	+4.48242188	-61.34765625	-85.18798828	+4576	+16.28613281	+5.33935547	-3.55957031	+61.41357422	-52.95410156	-54.97558594	+5988	+15.09082031	+1.00634766	-6.59619141	+47.92236328	-39.88037109	-72.44384766	+2960
+1458240629.78420000	+16.22460938	+1.61279297	-3.11572266	+4.37255859	-61.08398438	-85.07812500	+4572	+16.27734375	+5.33935547	-3.62988281	+61.28173828	-52.20703125	-54.64599609	+5980	+15.07324219	+0.98876953	-6.63134766	+47.79052734	-39.68261719	-72.22412109	+2936
+1458240629.78839990	+16.21582031	+1.60839844	-3.14208984	+4.30664063	-60.93017578	-84.99023438	+4560	+16.27294922	+5.33496094	-3.68261719	+61.23779297	-51.61376953	-54.51416016	+5972	+15.05126953	+0.96240234	-6.66650391	+47.68066406	-39.46289063	-72.07031250	+2916
+1458240629.79259990	+16.20703125	+1.60400391	-3.16845703	+4.30664063	-60.75439453	-84.96826172	+4548	+16.27294922	+5.33496094	-3.73535156	+61.21582031	-50.99853516	-54.36035156	+5960	+15.02929688	+0.93603516	-6.69726563	+47.59277344	-39.22119141	-71.98242188	+2896
+1458240629.79670000	+16.19824219	+1.59521484	-3.19921875	+4.39453125	-60.57861328	-85.01220703	+4536	+16.26855469	+5.33056641	-3.78808594	+61.10595703	-50.40527344	-54.16259766	+5948	+15.00292969	+0.90966797	-6.72802734	+47.54882813	-38.93554688	-71.89453125	+2876
+1458240629.80090000	+16.18945313	+1.59521484	-3.21679688	+4.48242188	-60.46875000	-85.07812500	+4520	+16.26855469	+5.32617188	-3.83203125	+61.10595703	-49.92187500	-54.09667969	+5936	+14.97216797	+0.87890625	-6.75439453	+47.50488281	-38.64990234	-71.87255859	+2860
+1458240629.80510000	+16.18066406	+1.59082031	-3.23876953	+4.63623047	-60.35888672	-85.16601563	+4504	+16.26416016	+5.32177734	-3.86718750	+61.12792969	-49.46044922	-54.03076172	+5920	+14.94580078	+0.84814453	-6.78515625	+47.48291016	-38.34228516	-71.89453125	+2848
+1458240629.80920000	+16.17187500	+1.59082031	-3.25634766	+4.85595703	-60.24902344	-85.31982422	+4484	+16.26416016	+5.31738281	-3.91992188	+60.99609375	-48.97705078	-53.81103516	+5904	+14.91943359	+0.81298828	-6.81152344	+47.48291016	-38.03466797	-71.91650391	+2840
+1458240629.81340000	+16.16748047	+1.59082031	-3.27392578	+5.07568359	-60.16113281	-85.45166016	+4468	+16.25976563	+5.31298828	-3.97265625	+60.88623047	-48.51562500	-53.61328125	+5888	+14.89306641	+0.77783203	-6.84228516	+47.46093750	-37.68310547	-71.96044922	+2832
+1458240629.81760000	+16.15869141	+1.58642578	-3.29589844	+5.31738281	-60.02929688	-85.64941406	+4448	+16.26416016	+5.30419922	-4.02539063	+60.73242188	-48.03222656	-53.41552734	+5872	+14.86669922	+0.73828125	-6.86865234	+47.43896484	-37.30957031	-71.98242188	+2832
+1458240629.82170010	+16.14990234	+1.58203125	-3.31347656	+5.62500000	-59.91943359	-85.89111328	+4428	+16.25976563	+5.29101563	-4.07812500	+60.53466797	-47.57080078	-53.17382813	+5852	+14.83593750	+0.69873047	-6.89941406	+47.39501953	-36.93603516	-71.98242188	+2832
+1458240629.82590010	+16.14550781	+1.58203125	-3.33544922	+5.95458984	-59.76562500	-86.13281250	+4408	+16.25976563	+5.27783203	-4.12646484	+60.38085938	-47.17529297	-52.99804688	+5828	+14.80078125	+0.65478516	-6.93896484	+47.32910156	-36.45263672	-71.93847656	+2836
+1458240629.83010010	+16.13671875	+1.57324219	-3.35742188	+6.28417969	-59.58984375	-86.39648438	+4388	+16.25537109	+5.25585938	-4.17480469	+60.11718750	-46.75781250	-52.71240234	+5812	+14.76562500	+0.61523438	-6.97412109	+47.24121094	-35.99121094	-71.85058594	+2840
+1458240629.83419990	+16.12792969	+1.56445313	-3.37939453	+6.61376953	-59.41406250	-86.70410156	+4364	+16.25097656	+5.22949219	-4.24072266	+59.72167969	-46.29638672	-52.33886719	+5792	+14.73046875	+0.57128906	-7.00927734	+47.10937500	-35.59570313	-71.74072266	+2848
+1458240629.83839990	+16.11914063	+1.55126953	-3.41455078	+7.03125000	-59.15039063	-87.07763672	+4348	+16.24658203	+5.20751953	-4.30664063	+59.39208984	-45.83496094	-51.94335938	+5776	+14.69531250	+0.52734375	-7.04882813	+46.95556641	-35.13427734	-71.56494141	+2852
+1458240629.84260010	+16.11035156	+1.53369141	-3.44970703	+7.40478516	-58.82080078	-87.42919922	+4328	+16.23779297	+5.17236328	-4.38134766	+58.95263672	-45.35156250	-51.50390625	+5760	+14.66015625	+0.48779297	-7.08398438	+46.77978516	-34.71679688	-71.36718750	+2856
+1458240629.84670000	+16.10595703	+1.51171875	-3.48925781	+7.77832031	-58.49121094	-87.78076172	+4312	+16.23339844	+5.13281250	-4.46044922	+58.44726563	-44.86816406	-51.02050781	+5744	+14.62939453	+0.44384766	-7.11474609	+46.56005859	-34.36523438	-71.19140625	+2860
+1458240629.85089990	+16.09716797	+1.48095703	-3.54199219	+8.21777344	-58.00781250	-88.22021484	+4296	+16.22460938	+5.09765625	-4.54394531	+57.94189453	-44.34082031	-50.51513672	+5728	+14.60302734	+0.39990234	-7.15429688	+46.31835938	-33.94775391	-70.90576172	+2856
+1458240629.85920000	+16.07958984	+1.41064453	-3.65625000	+8.87695313	-56.97509766	-88.98925781	+4272	+16.20263672	+5.00537109	-4.72412109	+56.79931641	-43.24218750	-49.37255859	+5696	+14.54150391	+0.32080078	-7.22460938	+45.76904297	-33.20068359	-70.22460938	+2836
+1458240629.86340000	+16.07080078	+1.36669922	-3.73095703	+9.22851563	-56.29394531	-89.42871094	+4264	+16.18945313	+4.95703125	-4.81201172	+56.25000000	-42.73681641	-48.80126953	+5680	+14.50634766	+0.28125000	-7.26416016	+45.46142578	-32.78320313	-69.82910156	+2824
+1458240629.87170000	+16.05322266	+1.27441406	-3.86718750	+9.68994141	-54.97558594	-90.10986328	+4244	+16.15869141	+4.86035156	-4.99658203	+55.04150391	-41.68212891	-47.57080078	+5652	+14.44042969	+0.20214844	-7.32128906	+44.91210938	-32.05810547	-69.14794922	+2784
+1458240629.87590000	+16.04443359	+1.22167969	-3.94628906	+9.93164063	-54.18457031	-90.46142578	+4240	+16.14550781	+4.81201172	-5.08886719	+54.47021484	-41.15478516	-46.99951172	+5640	+14.40527344	+0.15820313	-7.34326172	+44.62646484	-31.66259766	-68.79638672	+2760
+1458240629.88000010	+16.03564453	+1.17773438	-4.02099609	+10.17333984	-53.43750000	-90.76904297	+4236	+16.13232422	+4.75927734	-5.18115234	+53.89892578	-40.64941406	-46.42822266	+5624	+14.38330078	+0.11425781	-7.36962891	+44.38476563	-31.28906250	-68.53271484	+2728
+1458240629.88420010	+16.02685547	+1.13818359	-4.08251953	+10.41503906	-52.77832031	-91.07666016	+4224	+16.11474609	+4.70654297	-5.26464844	+53.30566406	-40.16601563	-45.85693359	+5608	+14.34375000	+0.07031250	-7.39160156	+44.16503906	-30.84960938	-68.24707031	+2700
+1458240629.89249990	+16.00927734	+1.04589844	-4.21875000	+10.94238281	-51.21826172	-91.71386719	+4208	+16.09277344	+4.60986328	-5.42285156	+52.22900391	-39.28710938	-44.73632813	+5568	+14.28222656	-0.01757813	-7.43115234	+43.72558594	-29.94873047	-67.71972656	+2636
+1458240629.89669990	+16.00048828	+1.01074219	-4.26708984	+11.20605469	-50.58105469	-92.02148438	+4196	+16.07519531	+4.56152344	-5.49316406	+51.67968750	-38.89160156	-44.16503906	+5548	+14.23828125	-0.06152344	-7.44873047	+43.57177734	-29.42138672	-67.45605469	+2608
+1458240629.90089990	+15.98730469	+0.96679688	-4.31982422	+11.51367188	-49.81201172	-92.30712891	+4184	+16.06640625	+4.51318359	-5.55029297	+51.17431641	-38.58398438	-43.68164063	+5524	+14.19433594	-0.10986328	-7.46191406	+43.39599609	-28.89404297	-67.25830078	+2576
+1458240629.90500000	+15.97851563	+0.93603516	-4.36376953	+11.82128906	-49.15283203	-92.59277344	+4168	+16.05322266	+4.46923828	-5.60302734	+50.69091797	-38.27636719	-43.19824219	+5500	+14.15478516	-0.17138672	-7.47509766	+43.24218750	-28.34472656	-67.12646484	+2552
+1458240629.90920000	+15.96972656	+0.90966797	-4.39013672	+12.17285156	-48.60351563	-92.87841797	+4148	+16.04443359	+4.42089844	-5.64697266	+50.16357422	-38.03466797	-42.71484375	+5472	+14.11083984	-0.22851563	-7.48388672	+43.13232422	-27.75146484	-66.99462891	+2528
+1458240629.91339990	+15.96093750	+0.88330078	-4.42089844	+12.59033203	-47.90039063	-93.16406250	+4128	+16.04003906	+4.36816406	-5.69091797	+49.61425781	-37.79296875	-42.23144531	+5444	+14.06689453	-0.28125000	-7.49267578	+43.00048828	-27.13623047	-66.84082031	+2504
+1458240629.91750000	+15.95214844	+0.85693359	-4.45166016	+12.96386719	-47.26318359	-93.44970703	+4104	+16.03564453	+4.31982422	-5.73046875	+49.08691406	-37.57324219	-41.74804688	+5412	+14.02734375	-0.34716797	-7.50146484	+42.86865234	-26.49902344	-66.73095703	+2484
+1458240629.92170000	+15.93896484	+0.83056641	-4.46923828	+13.35937500	-46.69189453	-93.73535156	+4080	+16.02685547	+4.26708984	-5.76123047	+48.53759766	-37.37548828	-41.26464844	+5380	+13.97460938	-0.40869141	-7.51025391	+42.75878906	-25.81787109	-66.57714844	+2472
+1458240629.92590000	+15.92578125	+0.80859375	-4.49560547	+13.73291016	-46.01074219	-93.95507813	+4052	+16.01806641	+4.21875000	-5.78759766	+48.01025391	-37.19970703	-40.78125000	+5344	+13.92626953	-0.46582031	-7.51904297	+42.62695313	-25.11474609	-66.37939453	+2460
+1458240629.93000010	+15.91259766	+0.77783203	-4.52197266	+14.06250000	-45.30761719	-94.17480469	+4028	+16.00927734	+4.16162109	-5.81396484	+47.41699219	-37.02392578	-40.23193359	+5312	+13.87353516	-0.53613281	-7.52783203	+42.47314453	-24.41162109	-66.20361328	+2452
+1458240629.93420000	+15.89941406	+0.74267578	-4.53955078	+14.39208984	-44.67041016	-94.39453125	+4004	+15.99609375	+4.10449219	-5.84033203	+46.75781250	-36.87011719	-39.66064453	+5276	+13.81640625	-0.60205078	-7.52783203	+42.29736328	-23.73046875	-66.00585938	+2444
+1458240629.93840000	+15.89062500	+0.72070313	-4.56152344	+14.76562500	-43.98925781	-94.57031250	+3976	+15.99169922	+4.04736328	-5.86230469	+46.09863281	-36.71630859	-39.11132813	+5244	+13.76806641	-0.65917969	-7.53222656	+42.16552734	-23.04931641	-65.78613281	+2440
+1458240629.94250010	+15.87744141	+0.68554688	-4.58349609	+15.07324219	-43.28613281	-94.72412109	+3948	+15.97851563	+3.98144531	-5.88427734	+45.41748047	-36.58447266	-38.56201172	+5208	+13.71533203	-0.72949219	-7.53222656	+41.98974609	-22.36816406	-65.58837891	+2436
+1458240629.94670010	+15.86425781	+0.65039063	-4.60546875	+15.40283203	-42.58300781	-94.92187500	+3924	+15.96533203	+3.91113281	-5.91064453	+44.67041016	-36.40869141	-37.96875000	+5176	+13.66259766	-0.79980469	-7.52783203	+41.81396484	-21.73095703	-65.41259766	+2432
+1458240629.95079990	+15.85107422	+0.61962891	-4.64062500	+15.71044922	-41.74804688	-95.00976563	+3904	+15.95654297	+3.84521484	-5.94140625	+43.94531250	-36.23291016	-37.33154297	+5140	+13.61865234	-0.85693359	-7.53222656	+41.66015625	-21.07177734	-65.10498047	+2428
+1458240629.95499990	+15.83349609	+0.57568359	-4.67578125	+15.95214844	-40.89111328	-95.11962891	+3888	+15.94335938	+3.77050781	-5.97216797	+43.13232422	-36.03515625	-36.67236328	+5108	+13.57031250	-0.92285156	-7.52783203	+41.46240234	-20.45654297	-64.79736328	+2424
+1458240629.95919990	+15.81591797	+0.52734375	-4.71972656	+16.17187500	-40.01220703	-95.20751953	+3872	+15.91699219	+3.69140625	-6.01171875	+42.27539063	-35.77148438	-35.94726563	+5076	+13.51757813	-0.98437500	-7.52343750	+41.26464844	-19.84130859	-64.51171875	+2420
+1458240629.96330000	+15.79394531	+0.48779297	-4.76367188	+16.43554688	-39.08935547	-95.22949219	+3856	+15.89501953	+3.61669922	-6.04248047	+41.44042969	-35.61767578	-35.26611328	+5040	+13.47363281	-1.03710938	-7.51464844	+41.11083984	-19.27001953	-64.16015625	+2412
+1458240629.96750000	+15.77636719	+0.43505859	-4.81201172	+16.61132813	-38.16650391	-95.25146484	+3840	+15.87304688	+3.52880859	-6.06884766	+40.53955078	-35.44189453	-34.54101563	+5008	+13.42089844	-1.09863281	-7.50585938	+40.91308594	-18.69873047	-63.80859375	+2400
+1458240629.97170000	+15.75878906	+0.38671875	-4.85595703	+16.83105469	-37.24365234	-95.29541016	+3828	+15.84667969	+3.44091797	-6.11718750	+39.55078125	-35.20019531	-33.75000000	+4980	+13.37695313	-1.15576172	-7.49267578	+40.75927734	-18.14941406	-63.52294922	+2388
+1458240629.97580000	+15.73681641	+0.34277344	-4.90869141	+17.07275391	-36.29882813	-95.27343750	+3808	+15.82470703	+3.35302734	-6.15234375	+38.60595703	-35.06835938	-32.98095703	+4952	+13.33300781	-1.20849609	-7.47509766	+40.62744141	-17.66601563	-63.17138672	+2368
+1458240629.98000000	+15.71923828	+0.29003906	-4.95703125	+17.31445313	-35.33203125	-95.29541016	+3788	+15.80273438	+3.26074219	-6.18310547	+37.63916016	-34.91455078	-32.23388672	+4920	+13.29345703	-1.26562500	-7.45751953	+40.49560547	-17.13867188	-62.88574219	+2348
+1458240629.98420000	+15.69287109	+0.24169922	-5.00537109	+17.57812500	-34.34326172	-95.31738281	+3772	+15.76757813	+3.16845703	-6.22265625	+36.62841797	-34.71679688	-31.42089844	+4888	+13.24511719	-1.32275391	-7.43554688	+40.38574219	-16.61132813	-62.60009766	+2328
+1458240629.98830010	+15.66650391	+0.20214844	-5.05810547	+17.88574219	-33.33251953	-95.27343750	+3748	+15.74121094	+3.08056641	-6.25341797	+35.63964844	-34.58496094	-30.62988281	+4852	+13.20556641	-1.37109375	-7.41357422	+40.31982422	-16.10595703	-62.24853516	+2304
+1458240629.99250010	+15.64013672	+0.15380859	-5.11523438	+18.17138672	-32.32177734	-95.22949219	+3728	+15.71044922	+2.98828125	-6.27978516	+34.62890625	-34.49707031	-29.79492188	+4820	+13.16162109	-1.43261719	-7.39160156	+40.20996094	-15.53466797	-61.96289063	+2280
+1458240629.99670000	+15.60937500	+0.10546875	-5.15917969	+18.50097656	-31.33300781	-95.22949219	+3708	+15.67089844	+2.89599609	-6.31054688	+33.55224609	-34.34326172	-28.89404297	+4788	+13.11328125	-1.48535156	-7.36523438	+40.16601563	-14.94140625	-61.67724609	+2252
+1458240630.00079990	+15.58300781	+0.07031250	-5.20312500	+18.91845703	-30.38818359	-95.14160156	+3684	+15.64013672	+2.80371094	-6.32373047	+32.49755859	-34.32128906	-28.05908203	+4748	+13.06494141	-1.53369141	-7.33886719	+40.16601563	-14.41406250	-61.34765625	+2224
+1458240630.00500010	+15.55224609	+0.03076172	-5.24267578	+19.33593750	-29.42138672	-95.09765625	+3660	+15.60498047	+2.71142578	-6.33691406	+31.42089844	-34.32128906	-27.20214844	+4712	+13.01660156	-1.59960938	-7.31250000	+40.14404297	-13.77685547	-61.10595703	+2200
+1458240630.00920010	+15.52148438	-0.00878906	-5.27343750	+19.77539063	-28.49853516	-95.07568359	+3636	+15.56542969	+2.61474609	-6.34570313	+30.32226563	-34.29931641	-26.30126953	+4676	+12.96386719	-1.65673828	-7.28173828	+40.16601563	-13.16162109	-60.88623047	+2176
+1458240630.01329990	+15.49072266	-0.03515625	-5.30419922	+20.32470703	-27.57568359	-94.96582031	+3612	+15.53906250	+2.52685547	-6.35009766	+29.24560547	-34.32128906	-25.42236328	+4636	+12.91113281	-1.70947266	-7.25097656	+40.23193359	-12.54638672	-60.60058594	+2148
+1458240630.01749990	+15.45556641	-0.06591797	-5.33496094	+20.85205078	-26.65283203	-94.89990234	+3584	+15.50390625	+2.43896484	-6.35009766	+28.21289063	-34.34326172	-24.52148438	+4592	+12.86279297	-1.78417969	-7.22460938	+40.20996094	-11.84326172	-60.38085938	+2128
+1458240630.02160000	+15.41601563	-0.10107422	-5.35693359	+21.40136719	-25.75195313	-94.85595703	+3556	+15.45556641	+2.35546875	-6.34130859	+27.13623047	-34.36523438	-23.59863281	+4548	+12.80126953	-1.85449219	-7.19384766	+40.27587891	-11.09619141	-60.16113281	+2112
+1458240630.02580000	+15.38085938	-0.11425781	-5.37451172	+22.06054688	-24.91699219	-94.72412109	+3524	+15.41601563	+2.27636719	-6.32812500	+26.10351563	-34.40917969	-22.67578125	+4500	+12.73974609	-1.91162109	-7.16748047	+40.38574219	-10.37109375	-59.85351563	+2092
+1458240630.03000000	+15.34570313	-0.14501953	-5.38769531	+22.65380859	-24.06005859	-94.59228516	+3500	+15.37646484	+2.18847656	-6.31494141	+25.00488281	-34.47509766	-21.73095703	+4456	+12.67822266	-1.98632813	-7.14111328	+40.42968750	-9.60205078	-59.58984375	+2080
+1458240630.03410010	+15.30175781	-0.17578125	-5.40087891	+23.24707031	-23.20312500	-94.48242188	+3472	+15.33251953	+2.09619141	-6.29736328	+23.90625000	-34.51904297	-20.78613281	+4412	+12.61230469	-2.06103516	-7.10595703	+40.49560547	-8.83300781	-59.32617188	+2072
+1458240630.03830000	+15.26220703	-0.19775391	-5.40966797	+23.95019531	-22.45605469	-94.32861328	+3444	+15.29296875	+2.01708984	-6.27099609	+22.82958984	-34.58496094	-19.81933594	+4364	+12.54638672	-2.11816406	-7.07519531	+40.62744141	-8.12988281	-58.99658203	+2060
+1458240630.04250000	+15.21826172	-0.22412109	-5.40966797	+24.60937500	-21.68701172	-94.19677734	+3420	+15.25341797	+1.92919922	-6.24462891	+21.77490234	-34.65087891	-18.89648438	+4320	+12.48046875	-2.20166016	-7.04443359	+40.69335938	-7.36083984	-58.73291016	+2060
+1458240630.04660010	+15.17431641	-0.25048828	-5.41845703	+25.24658203	-20.91796875	-94.04296875	+3400	+15.20507813	+1.84130859	-6.21386719	+20.67626953	-34.69482422	-17.95166016	+4272	+12.41455078	-2.27636719	-7.00488281	+40.75927734	-6.63574219	-58.51318359	+2060
+1458240630.05080010	+15.12597656	-0.26367188	-5.41845703	+25.99365234	-20.19287109	-93.84521484	+3376	+15.16552734	+1.76220703	-6.18310547	+19.64355469	-34.73876953	-16.96289063	+4224	+12.35302734	-2.33789063	-6.96972656	+40.93505859	-5.95458984	-58.13964844	+2060
+1458240630.05500010	+15.08203125	-0.29882813	-5.42285156	+26.65283203	-19.46777344	-93.64746094	+3356	+15.12158203	+1.66992188	-6.15234375	+18.54492188	-34.76074219	-15.99609375	+4176	+12.28710938	-2.41699219	-6.93896484	+41.00097656	-5.22949219	-57.78808594	+2064
+1458240630.05909990	+15.02929688	-0.32958984	-5.43164063	+27.26806641	-18.67675781	-93.42773438	+3340	+15.06884766	+1.58203125	-6.12158203	+17.44628906	-34.76074219	-15.00732422	+4132	+12.22119141	-2.49169922	-6.89501953	+41.11083984	-4.54833984	-57.48046875	+2072
+1458240630.06329990	+14.98095703	-0.35595703	-5.43603516	+27.94921875	-17.99560547	-93.20800781	+3324	+15.02050781	+1.49853516	-6.09082031	+16.41357422	-34.71679688	-14.01855469	+4084	+12.15527344	-2.54882813	-6.85546875	+41.30859375	-3.93310547	-57.06298828	+2076
+1458240630.06750010	+14.92822266	-0.39111328	-5.43164063	+28.56445313	-17.33642578	-93.01025391	+3308	+14.96777344	+1.39746094	-6.06005859	+15.29296875	-34.69482422	-13.05175781	+4036	+12.08935547	-2.61914063	-6.82031250	+41.44042969	-3.29589844	-56.64550781	+2080
+1458240630.07160000	+14.87109375	-0.42626953	-5.44042969	+29.17968750	-16.61132813	-92.76855469	+3292	+14.91503906	+1.29638672	-6.02050781	+14.17236328	-34.65087891	-12.08496094	+3992	+12.03222656	-2.68505859	-6.76757813	+41.59423828	-2.76855469	-56.35986328	+2092
+1458240630.07579990	+14.81396484	-0.45263672	-5.44921875	+29.83886719	-15.95214844	-92.50488281	+3272	+14.86669922	+1.20849609	-5.98535156	+13.11767578	-34.60693359	-11.09619141	+3948	+11.97509766	-2.73779297	-6.71923828	+41.83593750	-2.30712891	-55.94238281	+2096
+1458240630.07999990	+14.76123047	-0.49218750	-5.45361328	+30.43212891	-15.29296875	-92.28515625	+3252	+14.81396484	+1.11181641	-5.94580078	+12.04101563	-34.56298828	-10.15136719	+3900	+11.92236328	-2.80371094	-6.67089844	+42.01171875	-1.80175781	-55.54687500	+2100
+1458240630.08410000	+14.69970703	-0.53173828	-5.45800781	+31.00341797	-14.58984375	-92.02148438	+3232	+14.75244141	+1.01074219	-5.90625000	+10.96435547	-34.47509766	-9.20654297	+3856	+11.86962891	-2.86962891	-6.60937500	+42.20947266	-1.34033203	-55.23925781	+2108
+1458240630.08830000	+14.63818359	-0.56250000	-5.46679688	+31.59667969	-13.93066406	-91.71386719	+3212	+14.69531250	+0.92285156	-5.87548828	+9.97558594	-34.29931641	-8.23974609	+3808	+11.81689453	-2.91796875	-6.55664063	+42.49511719	-0.94482422	-54.77783203	+2108
+1458240630.09250000	+14.57666016	-0.60644531	-5.47119141	+32.10205078	-13.27148438	-91.42822266	+3192	+14.63378906	+0.81738281	-5.84033203	+8.92089844	-34.12353516	-7.31689453	+3760	+11.76855469	-2.97949219	-6.50390625	+42.73681641	-0.52734375	-54.36035156	+2108
+1458240630.09660010	+14.51074219	-0.65039063	-5.47558594	+32.60742188	-12.61230469	-91.12060547	+3168	+14.56787109	+0.72070313	-5.79638672	+7.93212891	-33.99169922	-6.43798828	+3712	+11.71582031	-3.03662109	-6.44238281	+42.97851563	-0.13183594	-53.98681641	+2108
+1458240630.10080000	+14.44482422	-0.68994141	-5.47998047	+33.09082031	-11.99707031	-90.79101563	+3144	+14.51074219	+0.62841797	-5.76123047	+6.98730469	-33.77197266	-5.55908203	+3664	+11.66308594	-3.08056641	-6.38525391	+43.33007813	+0.17578125	-53.52539063	+2100
+1458240630.10489990	+14.37451172	-0.72949219	-5.48437500	+33.57421875	-11.35986328	-90.46142578	+3116	+14.44921875	+0.53173828	-5.71728516	+6.08642578	-33.55224609	-4.74609375	+3620	+11.61474609	-3.14208984	-6.32812500	+43.59375000	+0.57128906	-53.10791016	+2096
+1458240630.10910010	+14.30859375	-0.77343750	-5.47119141	+33.99169922	-10.81054688	-90.17578125	+3088	+14.38330078	+0.43945313	-5.66455078	+5.22949219	-33.39843750	-3.97705078	+3572	+11.56201172	-3.20361328	-6.26220703	+43.85742188	+0.94482422	-52.75634766	+2092
+1458240630.11330010	+14.24267578	-0.80859375	-5.46679688	+34.43115234	-10.21728516	-89.80224609	+3060	+14.32177734	+0.35595703	-5.62500000	+4.46044922	-33.11279297	-3.18603516	+3524	+11.51367188	-3.24755859	-6.20068359	+44.20898438	+1.25244141	-52.29492188	+2084
+1458240630.11739990	+14.17675781	-0.85253906	-5.45800781	+34.80468750	-9.60205078	-89.42871094	+3028	+14.26025391	+0.26367188	-5.58544922	+3.66943359	-32.82714844	-2.48291016	+3480	+11.46093750	-3.31347656	-6.14355469	+44.47265625	+1.64794922	-51.85546875	+2080
+1458240630.12159990	+14.10644531	-0.90087891	-5.43603516	+35.13427734	-9.09667969	-89.07714844	+2996	+14.19433594	+0.18017578	-5.52392578	+3.01025391	-32.62939453	-1.84570313	+3440	+11.40380859	-3.37500000	-6.07763672	+44.73632813	+2.02148438	-51.45996094	+2072
+1458240630.12579990	+14.04052734	-0.94921875	-5.42285156	+35.37597656	-8.52539063	-88.68164063	+2968	+14.12841797	+0.10546875	-5.48437500	+2.39501953	-32.21191406	-1.16455078	+3396	+11.34228516	-3.42773438	-6.02050781	+45.08789063	+2.37304688	-50.91064453	+2064
+1458240630.12990000	+13.97021484	-0.98876953	-5.40527344	+35.63964844	-7.97607422	-88.26416016	+2936	+14.06250000	+0.02197266	-5.44482422	+1.82373047	-31.79443359	-0.59326172	+3356	+11.28076172	-3.49365234	-5.96777344	+45.32958984	+2.79052734	-50.40527344	+2060
+1458240630.13410000	+13.90429688	-1.03271484	-5.37011719	+35.85937500	-7.55859375	-87.91259766	+2908	+14.00097656	-0.05273438	-5.38330078	+1.34033203	-31.53076172	-0.08789063	+3324	+11.21923828	-3.55957031	-5.90185547	+45.57128906	+3.18603516	-49.96582031	+2056
+1458240630.13829990	+13.83837891	-1.07666016	-5.33935547	+36.01318359	-7.05322266	-87.49511719	+2876	+13.93945313	-0.11425781	-5.33496094	+0.92285156	-31.09130859	+0.46142578	+3288	+11.15332031	-3.61669922	-5.84912109	+45.85693359	+3.53759766	-49.41650391	+2048
+1458240630.14240000	+13.77246094	-1.12500000	-5.30859375	+36.16699219	-6.56982422	-87.09960938	+2848	+13.87792969	-0.19335938	-5.28662109	+0.52734375	-30.67382813	+0.92285156	+3256	+11.08740234	-3.69140625	-5.79638672	+46.05468750	+3.95507813	-48.88916016	+2048
+1458240630.14660000	+13.70654297	-1.17333984	-5.26025391	+36.25488281	-6.19628906	-86.74804688	+2828	+13.81640625	-0.26367188	-5.22070313	+0.21972656	-30.36621094	+1.31835938	+3228	+11.01708984	-3.76171875	-5.73046875	+46.25244141	+4.32861328	-48.42773438	+2052
+1458240630.15080000	+13.64501953	-1.21728516	-5.22070313	+36.29882813	-5.73486328	-86.33056641	+2808	+13.75927734	-0.31640625	-5.17236328	+0.00000000	-29.83886719	+1.75781250	+3192	+10.95117188	-3.82324219	-5.67773438	+46.49414063	+4.68017578	-47.83447266	+2052
+1458240630.15490010	+13.58349609	-1.27001953	-5.18115234	+36.32080078	-5.29541016	-85.91308594	+2788	+13.69775391	-0.38671875	-5.12841797	-0.21972656	-29.33349609	+2.10937500	+3164	+10.88085938	-3.89794922	-5.62500000	+46.69189453	+5.05371094	-47.26318359	+2052
+1458240630.15910010	+13.51757813	-1.31835938	-5.12841797	+36.32080078	-4.92187500	-85.53955078	+2772	+13.63623047	-0.45263672	-5.06250000	-0.35156250	-28.93798828	+2.41699219	+3140	+10.81494141	-3.96826172	-5.55908203	+46.86767578	+5.40527344	-46.77978516	+2060
+1458240630.16330000	+13.45605469	-1.36669922	-5.08447266	+36.32080078	-4.50439453	-85.10009766	+2756	+13.57910156	-0.50097656	-5.01416016	-0.41748047	-28.38867188	+2.79052734	+3112	+10.74462891	-4.02539063	-5.50634766	+47.10937500	+5.69091797	-46.18652344	+2064
+1458240630.16739990	+13.39013672	-1.41943359	-5.04052734	+36.25488281	-4.08691406	-84.70458984	+2740	+13.51757813	-0.56689453	-4.96142578	-0.50537109	-27.86132813	+3.07617188	+3092	+10.67431641	-4.09570313	-5.45361328	+47.28515625	+6.02050781	-45.57128906	+2072
+1458240630.17160010	+13.32861328	-1.47216797	-4.98339844	+36.18896484	-3.75732422	-84.35302734	+2732	+13.45605469	-0.62841797	-4.89990234	-0.54931641	-27.39990234	+3.31787109	+3072	+10.61279297	-4.16601563	-5.38330078	+47.46093750	+6.26220703	-45.13183594	+2084
+1458240630.17569990	+13.27148438	-1.52050781	-4.93066406	+36.18896484	-3.40576172	-83.93554688	+2716	+13.39892578	-0.67675781	-4.84716797	-0.48339844	-26.89453125	+3.64746094	+3044	+10.54687500	-4.22753906	-5.31738281	+47.68066406	+6.45996094	-44.58251953	+2088
+1458240630.17989990	+13.20996094	-1.57763672	-4.88232422	+36.12304688	-3.03222656	-83.54003906	+2708	+13.33740234	-0.74267578	-4.79882813	-0.48339844	-26.36718750	+3.86718750	+3024	+10.48535156	-4.29345703	-5.26025391	+47.90039063	+6.67968750	-44.03320313	+2096
+1458240630.18409990	+13.14843750	-1.63476563	-4.82958984	+36.03515625	-2.70263672	-83.21044922	+2700	+13.27587891	-0.80419922	-4.73730469	-0.43945313	-25.92773438	+4.06494141	+3008	+10.42822266	-4.35498047	-5.18554688	+48.09814453	+6.85546875	-43.61572266	+2108
+1458240630.18820000	+13.09130859	-1.68310547	-4.78125000	+36.05712891	-2.35107422	-82.77099609	+2688	+13.21875000	-0.84814453	-4.68457031	-0.30761719	-25.37841797	+4.35058594	+2984	+10.37109375	-4.41210938	-5.11962891	+48.36181641	+7.00927734	-43.08837891	+2116
+1458240630.19240000	+13.02978516	-1.74462891	-4.73730469	+35.96923828	-1.99951172	-82.37548828	+2680	+13.15283203	-0.91406250	-4.63623047	-0.24169922	-24.82910156	+4.57031250	+2968	+10.31396484	-4.47363281	-5.05810547	+48.60351563	+7.14111328	-42.53906250	+2120
+1458240630.19660000	+12.96826172	-1.80615234	-4.68457031	+35.90332031	-1.66992188	-82.02392578	+2672	+13.09130859	-0.97119141	-4.57910156	-0.15380859	-24.34570313	+4.76806641	+2948	+10.26562500	-4.53076172	-4.97900391	+48.84521484	+7.22900391	-42.18750000	+2132
+1458240630.20070000	+12.90673828	-1.85009766	-4.63623047	+35.96923828	-1.36230469	-81.58447266	+2656	+13.02978516	-1.01953125	-4.53076172	+0.00000000	-23.81835938	+5.03173828	+2928	+10.21289063	-4.58789063	-4.90869141	+49.13085938	+7.27294922	-41.70410156	+2132
+1458240630.20490000	+12.84521484	-1.91162109	-4.58789063	+35.92529297	-1.03271484	-81.18896484	+2648	+12.96386719	-1.08105469	-4.47802734	+0.08789063	-23.31298828	+5.22949219	+2908	+10.16015625	-4.64062500	-4.84277344	+49.41650391	+7.38281250	-41.22070313	+2136
+1458240630.20910000	+12.78808594	-1.97314453	-4.53515625	+35.90332031	-0.76904297	-80.85937500	+2636	+12.90234375	-1.14257813	-4.41650391	+0.19775391	-22.89550781	+5.40527344	+2896	+10.11621094	-4.69775391	-4.75927734	+49.70214844	+7.42675781	-40.86914063	+2144
+1458240630.21320010	+12.73095703	-2.01708984	-4.48681641	+36.01318359	-0.50537109	-80.39794922	+2620	+12.84082031	-1.18652344	-4.36816406	+0.37353516	-22.39013672	+5.69091797	+2872	+10.06787109	-4.75048828	-4.68896484	+50.00976563	+7.44873047	-40.42968750	+2144
+1458240630.21740010	+12.67382813	-2.07861328	-4.43847656	+36.01318359	-0.19775391	-80.00244141	+2608	+12.77929688	-1.24804688	-4.31542969	+0.50537109	-21.88476563	+5.88867188	+2852	+10.01953125	-4.80761719	-4.61865234	+50.31738281	+7.51464844	-39.96826172	+2144
+1458240630.22160010	+12.61230469	-2.13574219	-4.38574219	+36.01318359	+0.04394531	-79.65087891	+2592	+12.71777344	-1.30517578	-4.25830078	+0.63720703	-21.46728516	+6.08642578	+2836	+9.97558594	-4.86035156	-4.53955078	+50.60302734	+7.55859375	-39.61669922	+2144
+1458240630.22569990	+12.55517578	-2.18408203	-4.33300781	+36.14501953	+0.30761719	-79.23339844	+2576	+12.65185547	-1.35351563	-4.20117188	+0.81298828	-20.98388672	+6.35009766	+2816	+9.92285156	-4.91748047	-4.46923828	+50.88867188	+7.58056641	-39.17724609	+2144
+1458240630.22989990	+12.49365234	-2.24121094	-4.28466797	+36.21093750	+0.57128906	-78.81591797	+2564	+12.59033203	-1.41064453	-4.15283203	+0.94482422	-20.50048828	+6.54785156	+2800	+9.87451172	-4.97021484	-4.40332031	+51.19628906	+7.64648438	-38.71582031	+2140
+1458240630.23410010	+12.43652344	-2.29394531	-4.22753906	+36.25488281	+0.76904297	-78.48632813	+2548	+12.52880859	-1.46337891	-4.08691406	+1.07666016	-20.12695313	+6.74560547	+2784	+9.82617188	-5.02734375	-4.32861328	+51.48193359	+7.66845703	-38.36425781	+2140
+1458240630.23819990	+12.37500000	-2.33789063	-4.17041016	+36.43066406	+0.94482422	-78.09082031	+2532	+12.46728516	-1.50732422	-4.02978516	+1.29638672	-19.70947266	+7.00927734	+2764	+9.77343750	-5.08007813	-4.25830078	+51.74560547	+7.71240234	-37.96875000	+2136
+1458240630.24239990	+12.31787109	-2.39062500	-4.11767578	+36.54052734	+1.16455078	-77.71728516	+2516	+12.40576172	-1.56005859	-3.97265625	+1.45019531	-19.31396484	+7.22900391	+2748	+9.72070313	-5.13720703	-4.19238281	+52.03125000	+7.77832031	-37.50732422	+2132
+1458240630.24659990	+12.26074219	-2.44335938	-4.05615234	+36.62841797	+1.31835938	-77.43164063	+2504	+12.34863281	-1.61279297	-3.90673828	+1.62597656	-18.98437500	+7.40478516	+2736	+9.67236328	-5.19433594	-4.12207031	+52.29492188	+7.82226563	-37.15576172	+2132
+1458240630.25070000	+12.20361328	-2.48730469	-3.99902344	+36.82617188	+1.47216797	-77.05810547	+2492	+12.29150391	-1.65234375	-3.84960938	+1.86767578	-18.63281250	+7.64648438	+2716	+9.61523438	-5.25146484	-4.06054688	+52.51464844	+7.86621094	-36.73828125	+2132
+1458240630.25490000	+12.14648438	-2.54003906	-3.94189453	+36.95800781	+1.64794922	-76.72851563	+2480	+12.23437500	-1.70507813	-3.79248047	+2.04345703	-18.25927734	+7.82226563	+2700	+9.55810547	-5.31298828	-3.99902344	+52.77832031	+7.93212891	-36.27685547	+2128
+1458240630.25900010	+12.08496094	-2.58837891	-3.87597656	+37.06787109	+1.77978516	-76.44287109	+2472	+12.17285156	-1.75341797	-3.72656250	+2.21923828	-17.97363281	+7.99804688	+2688	+9.50976563	-5.37011719	-3.93750000	+53.02001953	+7.97607422	-35.90332031	+2128
+1458240630.26320000	+12.02783203	-2.62792969	-3.81445313	+37.30957031	+1.88964844	-76.11328125	+2460	+12.11572266	-1.79296875	-3.66064453	+2.48291016	-17.66601563	+8.23974609	+2672	+9.44824219	-5.43164063	-3.87597656	+53.19580078	+8.02001953	-35.50781250	+2128
+1458240630.26740000	+11.97070313	-2.67626953	-3.75732422	+37.46337891	+2.02148438	-75.80566406	+2452	+12.05859375	-1.84130859	-3.60351563	+2.68066406	-17.35839844	+8.41552734	+2656	+9.39111328	-5.48876953	-3.82324219	+53.43750000	+8.06396484	-35.04638672	+2128
+1458240630.27150010	+11.91357422	-2.72460938	-3.69140625	+37.63916016	+2.08740234	-75.58593750	+2448	+12.00146484	-1.88964844	-3.53759766	+2.85644531	-17.13867188	+8.56933594	+2644	+9.34277344	-5.55029297	-3.75732422	+53.67919922	+8.06396484	-34.71679688	+2128
+1458240630.27570010	+11.85644531	-2.76416016	-3.63427734	+37.88085938	+2.17529297	-75.25634766	+2440	+11.94433594	-1.92919922	-3.47607422	+3.12011719	-16.83105469	+8.78906250	+2628	+9.28125000	-5.61181641	-3.70019531	+53.85498047	+8.08593750	-34.34326172	+2128
+1458240630.27990010	+11.79931641	-2.81250000	-3.57714844	+38.05664063	+2.30712891	-74.97070313	+2436	+11.89160156	-1.97753906	-3.41894531	+3.31787109	-16.54541016	+8.96484375	+2616	+9.22851563	-5.66455078	-3.64746094	+54.11865234	+8.10791016	-33.90380859	+2128
+1458240630.28399990	+11.74218750	-2.86083984	-3.51123047	+38.21044922	+2.39501953	-74.72900391	+2436	+11.83447266	-2.02587891	-3.35302734	+3.51562500	-16.32568359	+9.11865234	+2608	+9.18017578	-5.72607422	-3.58593750	+54.33837891	+8.12988281	-33.59619141	+2132
+1458240630.28819990	+11.68505859	-2.90039063	-3.45410156	+38.47412109	+2.48291016	-74.42138672	+2432	+11.77734375	-2.06542969	-3.29589844	+3.75732422	-16.01806641	+9.36035156	+2592	+9.11865234	-5.78759766	-3.52880859	+54.53613281	+8.12988281	-33.22265625	+2136
+1458240630.29239990	+11.62792969	-2.94873047	-3.40136719	+38.67187500	+2.61474609	-74.09179688	+2428	+11.72021484	-2.11376953	-3.24316406	+3.95507813	-15.71044922	+9.53613281	+2580	+9.07031250	-5.84033203	-3.47607422	+54.79980469	+8.12988281	-32.80517578	+2132
+1458240630.29650000	+11.57519531	-2.99707031	-3.34423828	+38.84765625	+2.68066406	-73.85009766	+2424	+11.66748047	-2.16210938	-3.18164063	+4.13085938	-15.49072266	+9.71191406	+2568	+9.02636719	-5.89306641	-3.41455078	+55.06347656	+8.10791016	-32.49755859	+2136
+1458240630.30069990	+11.51806641	-3.03662109	-3.29150391	+39.08935547	+2.76855469	-73.49853516	+2420	+11.61035156	-2.20166016	-3.12451172	+4.35058594	-15.18310547	+9.95361328	+2556	+8.97363281	-5.95019531	-3.35302734	+55.26123047	+8.10791016	-32.16796875	+2136
+1458240630.30489990	+11.46093750	-3.08496094	-3.24316406	+39.28710938	+2.90039063	-73.16894531	+2416	+11.54882813	-2.25000000	-3.07617188	+4.52636719	-14.85351563	+10.17333984	+2544	+8.92529297	-5.99853516	-3.30468750	+55.59082031	+8.08593750	-31.75048828	+2136
+1458240630.30900000	+11.41259766	-3.12890625	-3.18603516	+39.46289063	+2.98828125	-72.92724609	+2416	+11.49609375	-2.29833984	-3.01464844	+4.68017578	-14.61181641	+10.34912109	+2532	+8.88574219	-6.05126953	-3.23876953	+55.87646484	+8.06396484	-31.48681641	+2136
+1458240630.31320000	+11.35546875	-3.17285156	-3.13769531	+39.70458984	+3.07617188	-72.55371094	+2408	+11.43896484	-2.33789063	-2.96630859	+4.89990234	-14.30419922	+10.61279297	+2520	+8.83740234	-6.10839844	-3.17285156	+56.11816406	+8.04199219	-31.17919922	+2136
+1458240630.31740000	+11.30273438	-3.22119141	-3.08935547	+39.88037109	+3.20800781	-72.20214844	+2404	+11.38183594	-2.38623047	-2.91796875	+5.05371094	-13.97460938	+10.83251953	+2504	+8.79785156	-6.15234375	-3.12011719	+56.44775391	+8.02001953	-30.82763672	+2132
+1458240630.32150010	+11.25000000	-3.26513672	-3.03662109	+40.05615234	+3.29589844	-71.91650391	+2396	+11.32910156	-2.43457031	-2.86083984	+5.20751953	-13.71093750	+11.03027344	+2496	+8.75830078	-6.20068359	-3.05859375	+56.75537109	+7.97607422	-30.54199219	+2132
+1458240630.32570000	+11.19726563	-3.30908203	-2.98828125	+40.27587891	+3.38378906	-71.56494141	+2388	+11.27197266	-2.47412109	-2.81250000	+5.38330078	-13.40332031	+11.29394531	+2480	+8.71435547	-6.25341797	-2.99707031	+56.97509766	+7.95410156	-30.23437500	+2128
+1458240630.32979990	+11.14453125	-3.35302734	-2.94433594	+40.47363281	+3.49365234	-71.21337891	+2380	+11.21484375	-2.51806641	-2.76855469	+5.53710938	-13.09570313	+11.53564453	+2464	+8.67480469	-6.29736328	-2.93994141	+57.32666016	+7.91015625	-29.88281250	+2124
+1458240630.33400010	+11.09619141	-3.39697266	-2.89599609	+40.64941406	+3.55957031	-70.92773438	+2372	+11.16210938	-2.56201172	-2.71142578	+5.69091797	-12.85400391	+11.73339844	+2452	+8.63964844	-6.34130859	-2.88281250	+57.63427734	+7.84423828	-29.61914063	+2116
+1458240630.33820010	+11.04345703	-3.44091797	-2.84765625	+40.84716797	+3.60351563	-70.59814453	+2360	+11.10937500	-2.60156250	-2.66308594	+5.86669922	-12.61230469	+11.97509766	+2440	+8.59130859	-6.39404297	-2.82128906	+57.85400391	+7.82226563	-29.35546875	+2112
+1458240630.34229990	+10.99072266	-3.48486328	-2.80371094	+41.02294922	+3.69140625	-70.29052734	+2348	+11.05224609	-2.64550781	-2.61914063	+6.02050781	-12.32666016	+12.19482422	+2424	+8.55175781	-6.43798828	-2.76855469	+58.16162109	+7.77832031	-29.04785156	+2104
+1458240630.34649990	+10.94238281	-3.52880859	-2.75537109	+41.17675781	+3.73535156	-70.00488281	+2336	+11.00390625	-2.68945313	-2.56201172	+6.15234375	-12.12890625	+12.39257813	+2412	+8.51660156	-6.48193359	-2.71582031	+58.44726563	+7.71240234	-28.76220703	+2096
+1458240630.35069990	+10.88964844	-3.56835938	-2.70703125	+41.37451172	+3.77929688	-69.71923828	+2324	+10.95117188	-2.72900391	-2.51367188	+6.32812500	-11.90917969	+12.61230469	+2396	+8.47265625	-6.53466797	-2.66308594	+58.64501953	+7.66845703	-28.49853516	+2092
+1458240630.35480000	+10.84130859	-3.61230469	-2.66308594	+41.55029297	+3.82324219	-69.41162109	+2312	+10.89843750	-2.76855469	-2.46972656	+6.48193359	-11.68945313	+12.81005859	+2384	+8.42871094	-6.57861328	-2.61035156	+58.90869141	+7.62451172	-28.21289063	+2084
+1458240630.35900000	+10.79296875	-3.65185547	-2.61474609	+41.72607422	+3.84521484	-69.14794922	+2300	+10.85009766	-2.81250000	-2.41699219	+6.61376953	-11.51367188	+13.00781250	+2368	+8.39355469	-6.62255859	-2.56201172	+59.17236328	+7.53662109	-27.92724609	+2072
+1458240630.36319990	+10.74023438	-3.69140625	-2.56640625	+41.90185547	+3.86718750	-68.88427734	+2288	+10.79736328	-2.84765625	-2.36865234	+6.76757813	-11.31591797	+13.22753906	+2356	+8.34082031	-6.67529297	-2.51806641	+59.32617188	+7.47070313	-27.64160156	+2064
+1458240630.36730000	+10.68750000	-3.73095703	-2.52246094	+42.09960938	+3.88916016	-68.62060547	+2276	+10.74462891	-2.89160156	-2.32031250	+6.92138672	-11.14013672	+13.40332031	+2340	+8.29687500	-6.72363281	-2.47412109	+59.54589844	+7.40478516	-27.35595703	+2056
+1458240630.37150000	+10.64355469	-3.77050781	-2.47412109	+42.25341797	+3.88916016	-68.40087891	+2268	+10.69628906	-2.93115234	-2.26757813	+7.05322266	-11.00830078	+13.57910156	+2328	+8.25732422	-6.76757813	-2.43017578	+59.74365234	+7.31689453	-27.09228516	+2044
+1458240630.37570000	+10.59082031	-3.80566406	-2.43017578	+42.42919922	+3.86718750	-68.15917969	+2256	+10.64794922	-2.96630859	-2.22363281	+7.22900391	-10.85449219	+13.77685547	+2316	+8.20458984	-6.82031250	-2.39062500	+59.87548828	+7.25097656	-26.82861328	+2040
+1458240630.37980010	+10.54248047	-3.84521484	-2.38623047	+42.62695313	+3.88916016	-67.91748047	+2248	+10.59960938	-3.00585938	-2.17529297	+7.36083984	-10.67871094	+13.95263672	+2304	+8.16064453	-6.86865234	-2.35107422	+60.05126953	+7.16308594	-26.54296875	+2028
+1458240630.38400010	+10.49414063	-3.88037109	-2.33789063	+42.78076172	+3.88916016	-67.69775391	+2240	+10.55126953	-3.04541016	-2.12695313	+7.49267578	-10.56884766	+14.12841797	+2292	+8.11669922	-6.91259766	-2.31152344	+60.24902344	+7.05322266	-26.25732422	+2020
+1458240630.38820000	+10.44580078	-3.91552734	-2.29833984	+42.95654297	+3.88916016	-67.45605469	+2232	+10.50292969	-3.08056641	-2.08300781	+7.62451172	-10.43701172	+14.32617188	+2280	+8.06835938	-6.96972656	-2.27636719	+60.33691406	+6.98730469	-25.99365234	+2012
+1458240630.39229990	+10.39746094	-3.95507813	-2.25439453	+43.15429688	+3.88916016	-67.21435547	+2224	+10.45458984	-3.12011719	-2.03906250	+7.75634766	-10.28320313	+14.50195313	+2272	+8.02441406	-7.01367188	-2.24121094	+60.51269531	+6.89941406	-25.72998047	+2000
+1458240630.39650010	+10.35351563	-3.99023438	-2.21484375	+43.30810547	+3.88916016	-66.99462891	+2220	+10.41064453	-3.15966797	-1.99072266	+7.88818359	-10.17333984	+14.69970703	+2260	+7.98046875	-7.05761719	-2.20605469	+60.68847656	+6.76757813	-25.46630859	+1992
+1458240630.40070010	+10.30517578	-4.02539063	-2.17089844	+43.48388672	+3.86718750	-66.77490234	+2212	+10.36230469	-3.19482422	-1.95117188	+8.02001953	-10.04150391	+14.89746094	+2248	+7.93212891	-7.11035156	-2.16650391	+60.77636719	+6.70166016	-25.22460938	+1984
+1458240630.40479990	+10.25683594	-4.06054688	-2.13134766	+43.65966797	+3.86718750	-66.55517578	+2208	+10.31396484	-3.23437500	-1.90722656	+8.12988281	-9.90966797	+15.07324219	+2240	+7.89257813	-7.14990234	-2.13574219	+60.95214844	+6.59179688	-24.96093750	+1972
+1458240630.40899990	+10.21289063	-4.09570313	-2.09179688	+43.81347656	+3.84521484	-66.35742188	+2204	+10.27001953	-3.27392578	-1.86328125	+8.26171875	-9.82177734	+15.24902344	+2228	+7.85302734	-7.19384766	-2.10058594	+61.14990234	+6.48193359	-24.74121094	+1964
+1458240630.41310000	+10.16894531	-4.13525391	-2.05664063	+43.96728516	+3.82324219	-66.15966797	+2196	+10.22607422	-3.30908203	-1.82373047	+8.37158203	-9.71191406	+15.46875000	+2220	+7.80908203	-7.24218750	-2.06103516	+61.23779297	+6.39404297	-24.52148438	+1956
+1458240630.41730000	+10.12500000	-4.16601563	-2.01708984	+44.14306641	+3.80126953	-65.96191406	+2192	+10.18212891	-3.34423828	-1.78417969	+8.50341797	-9.60205078	+15.66650391	+2208	+7.76953125	-7.28173828	-2.03027344	+61.43554688	+6.30615234	-24.32373047	+1944
+1458240630.42150000	+10.08544922	-4.20117188	-1.98193359	+44.29687500	+3.75732422	-65.76416016	+2184	+10.13818359	-3.38378906	-1.74462891	+8.61328125	-9.53613281	+15.84228516	+2196	+7.73437500	-7.32128906	-1.99511719	+61.63330078	+6.17431641	-24.12597656	+1932
+1458240630.42560010	+10.04150391	-4.24072266	-1.94677734	+44.42871094	+3.73535156	-65.56640625	+2176	+10.09423828	-3.41894531	-1.70507813	+8.72314453	-9.44824219	+16.04003906	+2188	+7.69482422	-7.36962891	-1.95996094	+61.72119141	+6.10839844	-23.97216797	+1920
+1458240630.42980000	+10.00195313	-4.27148438	-1.91162109	+44.58251953	+3.69140625	-65.39062500	+2168	+10.05029297	-3.45410156	-1.66992188	+8.83300781	-9.36035156	+16.23779297	+2176	+7.66406250	-7.40478516	-1.92041016	+61.94091797	+5.99853516	-23.81835938	+1908
+1458240630.43400000	+9.96240234	-4.30664063	-1.87646484	+44.73632813	+3.62548828	-65.21484375	+2160	+10.01074219	-3.48925781	-1.63037109	+8.94287109	-9.29443359	+16.43554688	+2164	+7.63330078	-7.44433594	-1.88964844	+62.13867188	+5.86669922	-23.66455078	+1892
+1458240630.43810010	+9.92285156	-4.34619141	-1.84130859	+44.84619141	+3.55957031	-65.08300781	+2152	+9.96679688	-3.52441406	-1.59521484	+9.05273438	-9.25048828	+16.61132813	+2156	+7.59814453	-7.48388672	-1.85449219	+62.27050781	+5.80078125	-23.53271484	+1884
+1458240630.44230010	+9.88769531	-4.38134766	-1.80615234	+44.97802734	+3.49365234	-64.95117188	+2140	+9.92724609	-3.55957031	-1.56005859	+9.18457031	-9.22851563	+16.78710938	+2144	+7.57177734	-7.51904297	-1.81494141	+62.46826172	+5.69091797	-23.44482422	+1868
+1458240630.44650010	+9.85253906	-4.41210938	-1.77539063	+45.13183594	+3.42773438	-64.79736328	+2128	+9.88769531	-3.59472656	-1.52490234	+9.29443359	-9.18457031	+16.96289063	+2132	+7.54541016	-7.55859375	-1.78417969	+62.66601563	+5.58105469	-23.33496094	+1856
+1458240630.45059990	+9.81298828	-4.45166016	-1.74462891	+45.21972656	+3.36181641	-64.68750000	+2116	+9.84814453	-3.62988281	-1.48974609	+9.40429688	-9.16259766	+17.13867188	+2120	+7.51025391	-7.59814453	-1.75341797	+62.79785156	+5.49316406	-23.24707031	+1844
+1458240630.45479990	+9.77783203	-4.48242188	-1.71386719	+45.37353516	+3.29589844	-64.57763672	+2104	+9.80859375	-3.66064453	-1.45458984	+9.53613281	-9.14062500	+17.31445313	+2108	+7.48388672	-7.63330078	-1.71826172	+62.97363281	+5.40527344	-23.20312500	+1828
+1458240630.45900010	+9.74267578	-4.51318359	-1.68310547	+45.50537109	+3.22998047	-64.44580078	+2088	+9.77343750	-3.69580078	-1.42382813	+9.66796875	-9.11865234	+17.46826172	+2096	+7.45751953	-7.67285156	-1.69189453	+63.14941406	+5.29541016	-23.09326172	+1812
+1458240630.46310000	+9.70751953	-4.54833984	-1.65234375	+45.61523438	+3.16406250	-64.37988281	+2076	+9.73388672	-3.72656250	-1.39306641	+9.77783203	-9.09667969	+17.62207031	+2084	+7.42675781	-7.71240234	-1.66113281	+63.25927734	+5.20751953	-23.02734375	+1796
+1458240630.46729990	+9.67236328	-4.58349609	-1.62597656	+45.74707031	+3.12011719	-64.29199219	+2060	+9.69873047	-3.76171875	-1.36230469	+9.90966797	-9.07470703	+17.77587891	+2072	+7.39599609	-7.74755859	-1.63037109	+63.41308594	+5.14160156	-22.98339844	+1784
+1458240630.47149990	+9.63720703	-4.61425781	-1.59960938	+45.87890625	+3.05419922	-64.18212891	+2048	+9.66357422	-3.79248047	-1.33593750	+10.06347656	-9.05273438	+17.92968750	+2056	+7.36962891	-7.78271484	-1.60839844	+63.58886719	+5.03173828	-22.91748047	+1768
+1458240630.47560000	+9.60205078	-4.64941406	-1.56884766	+46.01074219	+2.98828125	-64.13818359	+2032	+9.62841797	-3.82324219	-1.30957031	+10.17333984	-9.03076172	+18.06152344	+2044	+7.33886719	-7.82666016	-1.58203125	+63.67675781	+4.96582031	-22.85156250	+1752
+1458240630.47980000	+9.57128906	-4.68017578	-1.54248047	+46.14257813	+2.96630859	-64.07226563	+2020	+9.59326172	-3.85839844	-1.28320313	+10.32714844	-9.00878906	+18.17138672	+2032	+7.30810547	-7.86621094	-1.55566406	+63.78662109	+4.89990234	-22.82958984	+1740
+1458240630.48390010	+9.53613281	-4.71093750	-1.52490234	+46.29638672	+2.94433594	-63.96240234	+2004	+9.55810547	-3.88916016	-1.26123047	+10.45898438	-8.96484375	+18.30322266	+2020	+7.27734375	-7.90576172	-1.53808594	+63.89648438	+4.81201172	-22.71972656	+1724
+1458240630.48810010	+9.50097656	-4.74169922	-1.49853516	+46.42822266	+2.92236328	-63.89648438	+1988	+9.52294922	-3.91992188	-1.23925781	+10.59082031	-8.92089844	+18.43505859	+2008	+7.24218750	-7.94970703	-1.51611328	+63.96240234	+4.74609375	-22.65380859	+1708
+1458240630.49230000	+9.46582031	-4.77246094	-1.48095703	+46.56005859	+2.90039063	-63.83056641	+1976	+9.48779297	-3.95068359	-1.21728516	+10.72265625	-8.85498047	+18.56689453	+1996	+7.21142578	-7.98486328	-1.49853516	+64.05029297	+4.68017578	-22.60986328	+1696
+1458240630.49640010	+9.43505859	-4.79882813	-1.45898438	+46.73583984	+2.87841797	-63.74267578	+1964	+9.45703125	-3.98144531	-1.19970703	+10.87646484	-8.78906250	+18.67675781	+1980	+7.18066406	-8.02441406	-1.48535156	+64.13818359	+4.59228516	-22.50000000	+1680
+1458240630.50060010	+9.39990234	-4.82958984	-1.44140625	+46.84570313	+2.87841797	-63.67675781	+1952	+9.42187500	-4.01220703	-1.17773438	+11.00830078	-8.74511719	+18.78662109	+1968	+7.14550781	-8.06835938	-1.46777344	+64.18212891	+4.57031250	-22.43408203	+1664
+1458240630.50480010	+9.36914063	-4.86035156	-1.42382813	+46.99951172	+2.87841797	-63.63281250	+1940	+9.38671875	-4.04296875	-1.16015625	+11.16210938	-8.70117188	+18.89648438	+1956	+7.11474609	-8.10791016	-1.45019531	+64.24804688	+4.52636719	-22.39013672	+1652
+1458240630.50889990	+9.33837891	-4.88671875	-1.41064453	+47.15332031	+2.87841797	-63.54492188	+1928	+9.35595703	-4.07373047	-1.14697266	+11.29394531	-8.61328125	+19.00634766	+1944	+7.08398438	-8.14746094	-1.44140625	+64.31396484	+4.46044922	-22.30224609	+1636
+1458240630.51309990	+9.30761719	-4.92187500	-1.39306641	+47.26318359	+2.87841797	-63.47900391	+1920	+9.32080078	-4.10449219	-1.12939453	+11.40380859	-8.54736328	+19.09423828	+1932	+7.04882813	-8.19140625	-1.42382813	+64.35791016	+4.43847656	-22.23632813	+1624
+1458240630.51729990	+9.27685547	-4.94824219	-1.37988281	+47.41699219	+2.87841797	-63.41308594	+1908	+9.29443359	-4.13085938	-1.11621094	+11.55761719	-8.50341797	+19.18212891	+1920	+7.01806641	-8.23095703	-1.41064453	+64.42382813	+4.41650391	-22.21435547	+1612
+1458240630.52140000	+9.25048828	-4.97460938	-1.37109375	+47.57080078	+2.87841797	-63.34716797	+1896	+9.26367188	-4.16162109	-1.10742188	+11.71142578	-8.41552734	+19.31396484	+1904	+6.99169922	-8.26611328	-1.40185547	+64.48974609	+4.37255859	-22.12646484	+1600
+1458240630.52560000	+9.21972656	-5.00537109	-1.35791016	+47.65869141	+2.90039063	-63.30322266	+1888	+9.23291016	-4.19238281	-1.09423828	+11.79931641	-8.37158203	+19.37988281	+1892	+6.96093750	-8.31005859	-1.38867188	+64.51171875	+4.37255859	-22.08251953	+1588
+1458240630.52979990	+9.19335938	-5.03173828	-1.34472656	+47.79052734	+2.90039063	-63.25927734	+1880	+9.20214844	-4.21875000	-1.08105469	+11.95312500	-8.32763672	+19.44580078	+1880	+6.93896484	-8.34521484	-1.37548828	+64.57763672	+4.35058594	-22.06054688	+1576
+1458240630.53390000	+9.16699219	-5.05810547	-1.34033203	+47.94433594	+2.87841797	-63.19335938	+1868	+9.18017578	-4.24511719	-1.07666016	+12.12890625	-8.28369141	+19.55566406	+1864	+6.91259766	-8.38037109	-1.36230469	+64.66552734	+4.32861328	-22.03857422	+1564
+1458240630.53810000	+9.14062500	-5.09326172	-1.33154297	+47.98828125	+2.90039063	-63.17138672	+1860	+9.14941406	-4.27587891	-1.06347656	+12.17285156	-8.26171875	+19.59960938	+1852	+6.89062500	-8.41552734	-1.34912109	+64.70947266	+4.37255859	-22.03857422	+1556
+1458240630.54230000	+9.11865234	-5.11962891	-1.32275391	+48.12011719	+2.87841797	-63.14941406	+1848	+9.12744141	-4.30224609	-1.05468750	+12.32666016	-8.23974609	+19.64355469	+1836	+6.87304688	-8.45068359	-1.33593750	+64.77539063	+4.39453125	-22.03857422	+1548
+1458240630.54640010	+9.10107422	-5.14160156	-1.31396484	+48.27392578	+2.87841797	-63.10546875	+1832	+9.10546875	-4.32861328	-1.05029297	+12.48046875	-8.19580078	+19.70947266	+1820	+6.85546875	-8.48144531	-1.32275391	+64.86328125	+4.39453125	-22.03857422	+1536
+1458240630.55060010	+9.07470703	-5.17675781	-1.30957031	+48.29589844	+2.87841797	-63.10546875	+1824	+9.08349609	-4.35937500	-1.04589844	+12.52441406	-8.19580078	+19.73144531	+1808	+6.83789063	-8.52099609	-1.30957031	+64.90722656	+4.43847656	-22.06054688	+1528
+1458240630.55480000	+9.05712891	-5.20312500	-1.30517578	+48.40576172	+2.85644531	-63.10546875	+1808	+9.06152344	-4.38134766	-1.03710938	+12.65625000	-8.19580078	+19.75341797	+1792	+6.82470703	-8.55175781	-1.29638672	+64.97314453	+4.50439453	-22.10449219	+1520
+1458240630.55890010	+9.04394531	-5.22509766	-1.30078125	+48.51562500	+2.83447266	-63.08349609	+1792	+9.04394531	-4.40771484	-1.03710938	+12.78808594	-8.17382813	+19.81933594	+1776	+6.81152344	-8.58251953	-1.28759766	+65.03906250	+4.52636719	-22.12646484	+1512
+1458240630.56310010	+9.02197266	-5.26025391	-1.29638672	+48.51562500	+2.83447266	-63.10546875	+1780	+9.02636719	-4.43847656	-1.02832031	+12.81005859	-8.19580078	+19.79736328	+1760	+6.80273438	-8.61767578	-1.27441406	+65.08300781	+4.57031250	-22.14843750	+1508
+1458240630.56719990	+9.00878906	-5.28222656	-1.29199219	+48.60351563	+2.81250000	-63.12744141	+1764	+9.00878906	-4.46044922	-1.02392578	+12.94189453	-8.21777344	+19.77539063	+1744	+6.78955078	-8.64404297	-1.26123047	+65.10498047	+4.63623047	-22.21435547	+1500
+1458240630.57139990	+9.00000000	-5.30859375	-1.29199219	+48.69140625	+2.79052734	-63.12744141	+1748	+9.00000000	-4.48242188	-1.02392578	+13.05175781	-8.21777344	+19.77539063	+1728	+6.78076172	-8.67480469	-1.25244141	+65.14892578	+4.68017578	-22.23632813	+1496
+1458240630.57559990	+8.98242188	-5.33935547	-1.29199219	+48.66943359	+2.79052734	-63.17138672	+1732	+8.98242188	-4.51757813	-1.02392578	+13.05175781	-8.23974609	+19.70947266	+1716	+6.77197266	-8.70996094	-1.24365234	+65.17089844	+4.74609375	-22.28027344	+1492
+1458240630.57970000	+8.97363281	-5.36572266	-1.29199219	+48.73535156	+2.76855469	-63.19335938	+1716	+8.97363281	-4.53955078	-1.01953125	+13.16162109	-8.28369141	+19.66552734	+1700	+6.76318359	-8.74072266	-1.23486328	+65.14892578	+4.81201172	-22.36816406	+1488
+1458240630.58390000	+8.96923828	-5.38769531	-1.29199219	+48.82324219	+2.74658203	-63.21533203	+1696	+8.96484375	-4.55712891	-1.02392578	+13.27148438	-8.28369141	+19.62158203	+1680	+6.75439453	-8.76708984	-1.23046875	+65.12695313	+4.85595703	-22.39013672	+1480
+1458240630.58810000	+8.95605469	-5.41845703	-1.29199219	+48.77929688	+2.74658203	-63.25927734	+1684	+8.95166016	-4.58789063	-1.02392578	+13.24951172	-8.30566406	+19.53369141	+1668	+6.75000000	-8.79785156	-1.22607422	+65.10498047	+4.89990234	-22.43408203	+1476
+1458240630.59220000	+8.95166016	-5.44042969	-1.29199219	+48.82324219	+2.74658203	-63.30322266	+1668	+8.94726563	-4.60986328	-1.02392578	+13.33740234	-8.32763672	+19.44580078	+1652	+6.73681641	-8.82861328	-1.21728516	+65.03906250	+4.98779297	-22.52197266	+1472
+1458240630.59640000	+8.94726563	-5.46240234	-1.29638672	+48.86718750	+2.72460938	-63.32519531	+1652	+8.94287109	-4.63183594	-1.02832031	+13.42529297	-8.34960938	+19.37988281	+1636	+6.72802734	-8.85937500	-1.22167969	+64.97314453	+4.98779297	-22.56591797	+1468
+1458240630.60060000	+8.93847656	-5.48876953	-1.30078125	+48.82324219	+2.72460938	-63.36914063	+1640	+8.93408203	-4.65820313	-1.03271484	+13.38134766	-8.37158203	+19.27001953	+1624	+6.72363281	-8.88574219	-1.22167969	+64.88525391	+5.03173828	-22.63183594	+1464
+1458240630.60470010	+8.93408203	-5.51074219	-1.30078125	+48.84521484	+2.72460938	-63.41308594	+1624	+8.93408203	-4.68017578	-1.03271484	+13.44726563	-8.39355469	+19.16015625	+1612	+6.71044922	-8.91650391	-1.22167969	+64.77539063	+5.09765625	-22.71972656	+1460
+1458240630.60890010	+8.93408203	-5.53271484	-1.30517578	+48.86718750	+2.72460938	-63.45703125	+1612	+8.92968750	-4.70214844	-1.03710938	+13.49121094	-8.43750000	+19.05029297	+1600	+6.70166016	-8.94287109	-1.22167969	+64.66552734	+5.11962891	-22.76367188	+1456
+1458240630.61310010	+8.92968750	-5.55908203	-1.30957031	+48.82324219	+2.72460938	-63.52294922	+1600	+8.92968750	-4.72851563	-1.04150391	+13.46923828	-8.43750000	+18.94042969	+1588	+6.69287109	-8.97363281	-1.22607422	+64.55566406	+5.16357422	-22.82958984	+1448
+1458240630.61719990	+8.92968750	-5.57666016	-1.31396484	+48.84521484	+2.72460938	-63.56689453	+1592	+8.92968750	-4.74609375	-1.04589844	+13.49121094	-8.45947266	+18.85253906	+1576	+6.68408203	-9.00000000	-1.22607422	+64.42382813	+5.20751953	-22.93945313	+1444
+1458240630.62140010	+8.92968750	-5.59863281	-1.31835938	+48.84521484	+2.72460938	-63.58886719	+1584	+8.92968750	-4.76367188	-1.05029297	+13.53515625	-8.48144531	+18.74267578	+1568	+6.67529297	-9.02636719	-1.23046875	+64.29199219	+5.22949219	-23.00537109	+1436
+1458240630.62560010	+8.92968750	-5.61621094	-1.31835938	+48.80126953	+2.72460938	-63.63281250	+1576	+8.92968750	-4.79003906	-1.05908203	+13.49121094	-8.48144531	+18.65478516	+1560	+6.67089844	-9.05273438	-1.23486328	+64.18212891	+5.25146484	-23.09326172	+1432
+1458240630.62969990	+8.92968750	-5.63378906	-1.32275391	+48.80126953	+2.72460938	-63.67675781	+1568	+8.93408203	-4.80761719	-1.06347656	+13.49121094	-8.50341797	+18.54492188	+1548	+6.66210938	-9.07910156	-1.23925781	+64.05029297	+5.29541016	-23.18115234	+1424
+1458240630.63389990	+8.93408203	-5.65136719	-1.32714844	+48.80126953	+2.70263672	-63.72070313	+1560	+8.93408203	-4.82519531	-1.06787109	+13.51318359	-8.52539063	+18.45703125	+1540	+6.65771484	-9.10107422	-1.24365234	+63.91845703	+5.31738281	-23.26904297	+1416
+1458240630.63800000	+8.93408203	-5.66894531	-1.33154297	+48.75732422	+2.70263672	-63.76464844	+1552	+8.93847656	-4.84716797	-1.07226563	+13.46923828	-8.54736328	+18.36914063	+1532	+6.65332031	-9.12744141	-1.24365234	+63.83056641	+5.36132813	-23.37890625	+1404
+1458240630.64220000	+8.93847656	-5.68652344	-1.33593750	+48.75732422	+2.68066406	-63.83056641	+1548	+8.94287109	-4.86035156	-1.07666016	+13.46923828	-8.56933594	+18.28125000	+1524	+6.65332031	-9.14941406	-1.24804688	+63.72070313	+5.38330078	-23.46679688	+1396
+1458240630.64640000	+8.94287109	-5.69970703	-1.33593750	+48.73535156	+2.68066406	-63.87451172	+1544	+8.94726563	-4.87792969	-1.08105469	+13.44726563	-8.61328125	+18.19335938	+1516	+6.64892578	-9.16699219	-1.24804688	+63.61083984	+5.42724609	-23.57666016	+1388
+1458240630.65050010	+8.94726563	-5.71728516	-1.34033203	+48.71337891	+2.65869141	-63.94042969	+1536	+8.95166016	-4.89550781	-1.08544922	+13.42529297	-8.63525391	+18.12744141	+1508	+6.65332031	-9.18896484	-1.24365234	+63.54492188	+5.47119141	-23.68652344	+1376
+1458240630.65470000	+8.95605469	-5.73486328	-1.34472656	+48.69140625	+2.63671875	-64.00634766	+1532	+8.95605469	-4.90869141	-1.08984375	+13.40332031	-8.67919922	+18.06152344	+1500	+6.65771484	-9.20654297	-1.24365234	+63.47900391	+5.49316406	-23.77441406	+1368
+1458240630.65890000	+8.96044922	-5.75244141	-1.34472656	+48.64746094	+2.59277344	-64.07226563	+1528	+8.96484375	-4.92187500	-1.08984375	+13.40332031	-8.72314453	+17.99560547	+1492	+6.66210938	-9.22412109	-1.23925781	+63.41308594	+5.53710938	-23.88427734	+1360
+1458240630.66300010	+8.96923828	-5.76562500	-1.34472656	+48.62548828	+2.57080078	-64.16015625	+1520	+8.96923828	-4.93505859	-1.09423828	+13.38134766	-8.76708984	+17.90771484	+1484	+6.67089844	-9.23730469	-1.23486328	+63.39111328	+5.55908203	-24.01611328	+1348
+1458240630.66720010	+8.97363281	-5.78320313	-1.34912109	+48.60351563	+2.52685547	-64.22607422	+1516	+8.97363281	-4.94824219	-1.09423828	+13.35937500	-8.83300781	+17.81982422	+1476	+6.68408203	-9.25048828	-1.23046875	+63.34716797	+5.55908203	-24.10400391	+1340
+1458240630.67140010	+8.98242188	-5.79638672	-1.34912109	+48.58154297	+2.48291016	-64.33593750	+1508	+8.98242188	-4.96142578	-1.09863281	+13.33740234	-8.89892578	+17.73193359	+1468	+6.69287109	-9.26806641	-1.22167969	+63.32519531	+5.60302734	-24.23583984	+1336
+1458240630.67549990	+8.99121094	-5.81396484	-1.34472656	+48.55957031	+2.43896484	-64.42382813	+1504	+8.99121094	-4.97460938	-1.09863281	+13.33740234	-8.98681641	+17.64404297	+1460	+6.70605469	-9.27685547	-1.21289063	+63.32519531	+5.62500000	-24.34570313	+1328
+1458240630.67969990	+9.00000000	-5.82714844	-1.34472656	+48.53759766	+2.37304688	-64.53369141	+1496	+9.00000000	-4.98779297	-1.09863281	+13.31542969	-9.07470703	+17.53417969	+1452	+6.71484375	-9.29003906	-1.19970703	+63.30322266	+5.64697266	-24.47753906	+1324
+1458240630.68390010	+9.00878906	-5.84033203	-1.34033203	+48.51562500	+2.32910156	-64.64355469	+1492	+9.00439453	-5.00097656	-1.09863281	+13.29345703	-9.14062500	+17.42431641	+1448	+6.72363281	-9.30322266	-1.19091797	+63.25927734	+5.66894531	-24.60937500	+1324
+1458240630.68800000	+9.01757813	-5.85351563	-1.34033203	+48.49365234	+2.28515625	-64.75341797	+1484	+9.01318359	-5.00976563	-1.09423828	+13.29345703	-9.25048828	+17.31445313	+1440	+6.73681641	-9.31201172	-1.18212891	+63.25927734	+5.66894531	-24.71923828	+1320
+1458240630.69219990	+9.02636719	-5.86669922	-1.33593750	+48.47167969	+2.24121094	-64.86328125	+1476	+9.02197266	-5.01855469	-1.09423828	+13.29345703	-9.31640625	+17.20458984	+1432	+6.75000000	-9.32080078	-1.17333984	+63.23730469	+5.66894531	-24.85107422	+1320
+1458240630.69639990	+9.03076172	-5.87548828	-1.33154297	+48.47167969	+2.19726563	-64.97314453	+1472	+9.03076172	-5.03173828	-1.08984375	+13.27148438	-9.42626953	+17.07275391	+1428	+6.75878906	-9.33398438	-1.16015625	+63.19335938	+5.64697266	-24.96093750	+1320
+1458240630.70050000	+9.03955078	-5.88427734	-1.32714844	+48.47167969	+2.13134766	-65.10498047	+1464	+9.03955078	-5.04052734	-1.08984375	+13.27148438	-9.51416016	+16.96289063	+1424	+6.76757813	-9.33837891	-1.15136719	+63.19335938	+5.64697266	-25.09277344	+1324
+1458240630.70470000	+9.04833984	-5.89306641	-1.32275391	+48.47167969	+2.10937500	-65.19287109	+1456	+9.04833984	-5.04931641	-1.08544922	+13.27148438	-9.58007813	+16.85302734	+1416	+6.77636719	-9.35156250	-1.13818359	+63.12744141	+5.64697266	-25.22460938	+1324
+1458240630.70890000	+9.05712891	-5.90185547	-1.31396484	+48.44970703	+2.06542969	-65.32470703	+1452	+9.05712891	-5.05810547	-1.08105469	+13.24951172	-9.66796875	+16.69921875	+1412	+6.78076172	-9.36035156	-1.12939453	+63.06152344	+5.62500000	-25.33447266	+1324
+1458240630.71300010	+9.06152344	-5.91064453	-1.30517578	+48.44970703	+2.04345703	-65.43457031	+1448	+9.06152344	-5.06250000	-1.07226563	+13.24951172	-9.73388672	+16.58935547	+1408	+6.78515625	-9.36914063	-1.12060547	+63.03955078	+5.60302734	-25.44433594	+1328
+1458240630.71720000	+9.07031250	-5.91943359	-1.29638672	+48.44970703	+2.02148438	-65.52246094	+1440	+9.07031250	-5.07128906	-1.06787109	+13.24951172	-9.79980469	+16.47949219	+1404	+6.78515625	-9.38232422	-1.11181641	+62.95166016	+5.58105469	-25.55419922	+1328
+1458240630.72129990	+9.07470703	-5.92382813	-1.28759766	+48.44970703	+2.02148438	-65.63232422	+1436	+9.07910156	-5.07568359	-1.06347656	+13.24951172	-9.86572266	+16.34765625	+1404	+6.78515625	-9.39111328	-1.10302734	+62.84179688	+5.53710938	-25.64208984	+1332
+1458240630.72550010	+9.08349609	-5.92822266	-1.28320313	+48.47167969	+1.99951172	-65.69824219	+1432	+9.08789063	-5.08447266	-1.05908203	+13.24951172	-9.90966797	+16.23779297	+1400	+6.78955078	-9.39990234	-1.09423828	+62.77587891	+5.51513672	-25.72998047	+1332
+1458240630.72970010	+9.08789063	-5.93261719	-1.27441406	+48.47167969	+1.99951172	-65.78613281	+1432	+9.09228516	-5.08886719	-1.05029297	+13.24951172	-9.95361328	+16.14990234	+1396	+6.78515625	-9.40869141	-1.08544922	+62.68798828	+5.47119141	-25.79589844	+1336
+1458240630.73379990	+9.09228516	-5.93701172	-1.26562500	+48.47167969	+1.99951172	-65.87402344	+1428	+9.10107422	-5.09326172	-1.04589844	+13.24951172	-9.99755859	+16.01806641	+1396	+6.78515625	-9.41748047	-1.07666016	+62.60009766	+5.44921875	-25.88378906	+1336
+1458240630.73799990	+9.10107422	-5.94140625	-1.25683594	+48.49365234	+1.99951172	-65.96191406	+1428	+9.10546875	-5.10205078	-1.04150391	+13.24951172	-10.04150391	+15.90820313	+1392	+6.78515625	-9.42626953	-1.06787109	+62.53417969	+5.40527344	-25.97167969	+1340
+1458240630.74219990	+9.10546875	-5.94580078	-1.24804688	+48.49365234	+1.99951172	-66.07177734	+1428	+9.11425781	-5.10644531	-1.03271484	+13.24951172	-10.06347656	+15.79833984	+1392	+6.78515625	-9.43505859	-1.05908203	+62.42431641	+5.38330078	-26.05957031	+1340
+1458240630.74630000	+9.10986328	-5.95019531	-1.23925781	+48.49365234	+1.99951172	-66.15966797	+1432	+9.11865234	-5.11083984	-1.02832031	+13.22753906	-10.10742188	+15.68847656	+1392	+6.78076172	-9.44384766	-1.05029297	+62.33642578	+5.36132813	-26.12548828	+1340
+1458240630.75050000	+9.11425781	-5.95458984	-1.23046875	+48.47167969	+2.02148438	-66.22558594	+1432	+9.12744141	-5.11523438	-1.01953125	+13.22753906	-10.12939453	+15.57861328	+1392	+6.78076172	-9.44824219	-1.04589844	+62.27050781	+5.36132813	-26.19140625	+1340
+1458240630.75469990	+9.12304688	-5.95898438	-1.22607422	+48.47167969	+2.02148438	-66.33544922	+1432	+9.13183594	-5.11962891	-1.01513672	+13.22753906	-10.17333984	+15.46875000	+1392	+6.78515625	-9.45263672	-1.03271484	+62.20458984	+5.33935547	-26.25732422	+1340
+1458240630.75880000	+9.12744141	-5.95898438	-1.21728516	+48.47167969	+2.04345703	-66.42333984	+1436	+9.14062500	-5.12402344	-1.01074219	+13.22753906	-10.21728516	+15.35888672	+1392	+6.78515625	-9.45703125	-1.02392578	+62.13867188	+5.33935547	-26.32324219	+1340
+1458240630.76300000	+9.13183594	-5.96337891	-1.21289063	+48.44970703	+2.06542969	-66.51123047	+1440	+9.14501953	-5.12841797	-1.00634766	+13.22753906	-10.23925781	+15.24902344	+1392	+6.78515625	-9.46142578	-1.01953125	+62.09472656	+5.33935547	-26.38916016	+1340
+1458240630.76720000	+9.14062500	-5.96777344	-1.20410156	+48.42773438	+2.06542969	-66.62109375	+1440	+9.14941406	-5.13281250	-1.00195313	+13.22753906	-10.28320313	+15.11718750	+1392	+6.78955078	-9.46582031	-1.00634766	+62.05078125	+5.36132813	-26.47705078	+1340
+1458240630.77130010	+9.14501953	-5.97216797	-1.19970703	+48.40576172	+2.08740234	-66.70898438	+1444	+9.15820313	-5.13720703	-1.00195313	+13.20556641	-10.30517578	+15.00732422	+1388	+6.79394531	-9.46582031	-0.99755859	+62.02880859	+5.38330078	-26.56494141	+1344
+1458240630.77550010	+9.14941406	-5.97656250	-1.19531250	+48.38378906	+2.10937500	-66.81884766	+1448	+9.16259766	-5.13720703	-0.99755859	+13.20556641	-10.34912109	+14.89746094	+1388	+6.80273438	-9.46582031	-0.98437500	+62.02880859	+5.40527344	-26.65283203	+1348
+1458240630.77970000	+9.15380859	-5.98095703	-1.19091797	+48.33984375	+2.13134766	-66.92871094	+1448	+9.16699219	-5.14160156	-0.99755859	+13.20556641	-10.39306641	+14.76562500	+1388	+6.80712891	-9.47021484	-0.97119141	+62.00683594	+5.44921875	-26.74072266	+1352
+1458240630.78379990	+9.15820313	-5.98535156	-1.19091797	+48.29589844	+2.17529297	-67.03857422	+1448	+9.17138672	-5.14599609	-0.99316406	+13.18359375	-10.41503906	+14.65576172	+1388	+6.81591797	-9.47021484	-0.96240234	+62.00683594	+5.49316406	-26.82861328	+1356
+1458240630.78800010	+9.16699219	-5.98974609	-1.18652344	+48.27392578	+2.19726563	-67.12646484	+1452	+9.18017578	-5.14599609	-0.99316406	+13.20556641	-10.43701172	+14.54589844	+1388	+6.82031250	-9.47021484	-0.95361328	+62.00683594	+5.53710938	-26.89453125	+1360
+1458240630.79210000	+9.17138672	-5.98974609	-1.18652344	+48.22998047	+2.21923828	-67.23632813	+1452	+9.18457031	-5.15039063	-0.99755859	+13.18359375	-10.45898438	+14.43603516	+1384	+6.82910156	-9.46582031	-0.94042969	+62.02880859	+5.58105469	-26.98242188	+1364
+1458240630.79629990	+9.17138672	-5.99414063	-1.18652344	+48.18603516	+2.26318359	-67.32421875	+1452	+9.18457031	-5.15478516	-0.99755859	+13.18359375	-10.48095703	+14.32617188	+1384	+6.83349609	-9.46582031	-0.93164063	+62.02880859	+5.62500000	-27.04833984	+1372
+1458240630.80049990	+9.17578125	-5.99853516	-1.18652344	+48.16406250	+2.28515625	-67.41210938	+1448	+9.18896484	-5.15478516	-0.99755859	+13.18359375	-10.50292969	+14.23828125	+1384	+6.84228516	-9.46582031	-0.92285156	+62.05078125	+5.66894531	-27.11425781	+1376
+1458240630.80460000	+9.18017578	-6.00292969	-1.18652344	+48.14208984	+2.32910156	-67.50000000	+1448	+9.19335938	-5.15478516	-0.99755859	+13.18359375	-10.50292969	+14.15039063	+1384	+6.84667969	-9.46142578	-0.91406250	+62.07275391	+5.73486328	-27.18017578	+1384
+1458240630.80880000	+9.18017578	-6.00292969	-1.18652344	+48.09814453	+2.35107422	-67.58789063	+1444	+9.19335938	-5.15478516	-0.99755859	+13.18359375	-10.52490234	+14.06250000	+1380	+6.85107422	-9.46142578	-0.90527344	+62.09472656	+5.77880859	-27.24609375	+1392
+1458240630.81300000	+9.18457031	-6.00732422	-1.18652344	+48.07617188	+2.39501953	-67.65380859	+1444	+9.19775391	-5.15478516	-1.00195313	+13.18359375	-10.52490234	+13.99658203	+1380	+6.85546875	-9.45703125	-0.89648438	+62.11669922	+5.82275391	-27.31201172	+1400
+1458240630.81710000	+9.18457031	-6.00732422	-1.18652344	+48.07617188	+2.41699219	-67.71972656	+1440	+9.19775391	-5.15478516	-1.00195313	+13.18359375	-10.52490234	+13.93066406	+1376	+6.85986328	-9.45703125	-0.89208984	+62.13867188	+5.86669922	-27.35595703	+1404
+1458240630.82130000	+9.18457031	-6.00732422	-1.18652344	+48.05419922	+2.43896484	-67.78564453	+1436	+9.19775391	-5.15478516	-1.00195313	+13.18359375	-10.54687500	+13.86474609	+1376	+6.86425781	-9.45263672	-0.88330078	+62.16064453	+5.91064453	-27.39990234	+1412
+1458240630.82550000	+9.18457031	-6.00732422	-1.18652344	+48.05419922	+2.46093750	-67.82958984	+1436	+9.19775391	-5.15478516	-1.00195313	+13.18359375	-10.52490234	+13.82080078	+1376	+6.86425781	-9.45263672	-0.87890625	+62.16064453	+5.93261719	-27.42187500	+1416
+1458240630.82960010	+9.18457031	-6.00732422	-1.18652344	+48.03222656	+2.50488281	-67.87353516	+1432	+9.19775391	-5.15478516	-1.00195313	+13.20556641	-10.52490234	+13.77685547	+1372	+6.86425781	-9.44824219	-0.87890625	+62.16064453	+5.95458984	-27.44384766	+1420
+1458240630.83380010	+9.18457031	-6.00292969	-1.18652344	+48.03222656	+2.52685547	-67.91748047	+1432	+9.19775391	-5.15039063	-1.00195313	+13.20556641	-10.52490234	+13.75488281	+1372	+6.86425781	-9.44824219	-0.87451172	+62.18261719	+5.95458984	-27.44384766	+1428
+1458240630.83800010	+9.18457031	-6.00292969	-1.18652344	+48.03222656	+2.52685547	-67.93945313	+1432	+9.19775391	-5.15039063	-1.00195313	+13.20556641	-10.52490234	+13.71093750	+1368	+6.86425781	-9.44824219	-0.87451172	+62.18261719	+5.97656250	-27.46582031	+1432
+1458240630.84209990	+9.18457031	-6.00292969	-1.18212891	+48.05419922	+2.54882813	-67.96142578	+1428	+9.19335938	-5.14599609	-1.00195313	+13.20556641	-10.52490234	+13.68896484	+1368	+6.86425781	-9.44384766	-0.87451172	+62.18261719	+5.97656250	-27.46582031	+1436
+1458240630.84629990	+9.18457031	-5.99853516	-1.18212891	+48.05419922	+2.57080078	-67.98339844	+1428	+9.19335938	-5.14599609	-1.00195313	+13.22753906	-10.52490234	+13.66699219	+1368	+6.85986328	-9.44384766	-0.87011719	+62.18261719	+5.99853516	-27.46582031	+1440
+1458240630.85050010	+9.18457031	-5.99853516	-1.18212891	+48.05419922	+2.57080078	-68.00537109	+1424	+9.19335938	-5.14599609	-1.00195313	+13.22753906	-10.52490234	+13.66699219	+1368	+6.85986328	-9.44384766	-0.87011719	+62.18261719	+5.99853516	-27.48779297	+1440
+1458240630.85460000	+9.18017578	-5.99414063	-1.18212891	+48.05419922	+2.59277344	-68.02734375	+1424	+9.19335938	-5.14160156	-1.00195313	+13.22753906	-10.52490234	+13.64501953	+1364	+6.85986328	-9.44384766	-0.87011719	+62.18261719	+5.99853516	-27.48779297	+1444
+1458240630.85879990	+9.18017578	-5.99414063	-1.18212891	+48.07617188	+2.59277344	-68.04931641	+1420	+9.18896484	-5.14160156	-1.00195313	+13.22753906	-10.52490234	+13.64501953	+1364	+6.85986328	-9.44384766	-0.87011719	+62.18261719	+5.99853516	-27.48779297	+1448
+1458240630.86299990	+9.18017578	-5.98974609	-1.18212891	+48.07617188	+2.59277344	-68.04931641	+1420	+9.18896484	-5.14160156	-0.99755859	+13.22753906	-10.52490234	+13.62304688	+1364	+6.85546875	-9.44384766	-0.87011719	+62.18261719	+5.99853516	-27.48779297	+1452
+1458240630.86710000	+9.18017578	-5.98974609	-1.18212891	+48.07617188	+2.59277344	-68.04931641	+1420	+9.18896484	-5.13720703	-0.99755859	+13.22753906	-10.52490234	+13.62304688	+1364	+6.85546875	-9.43945313	-0.87451172	+62.16064453	+5.99853516	-27.46582031	+1452
+1458240630.87130000	+9.18017578	-5.98974609	-1.18212891	+48.07617188	+2.61474609	-68.07128906	+1420	+9.18896484	-5.13720703	-0.99755859	+13.22753906	-10.52490234	+13.62304688	+1364	+6.85107422	-9.43945313	-0.87451172	+62.16064453	+5.99853516	-27.46582031	+1456
+1458240630.87540010	+9.17578125	-5.98535156	-1.18212891	+48.07617188	+2.61474609	-68.07128906	+1416	+9.18896484	-5.13281250	-0.99755859	+13.22753906	-10.52490234	+13.62304688	+1364	+6.84228516	-9.43505859	-0.87451172	+62.16064453	+5.99853516	-27.46582031	+1460
+1458240630.87960000	+9.17578125	-5.98535156	-1.17773438	+48.09814453	+2.61474609	-68.09326172	+1416	+9.18457031	-5.13281250	-0.99755859	+13.22753906	-10.52490234	+13.62304688	+1364	+6.83349609	-9.43066406	-0.87451172	+62.13867188	+5.99853516	-27.44384766	+1460
+1458240630.88380000	+9.17578125	-5.98095703	-1.17773438	+48.09814453	+2.61474609	-68.09326172	+1416	+9.18457031	-5.13281250	-0.99755859	+13.22753906	-10.52490234	+13.62304688	+1364	+6.82910156	-9.42187500	-0.87451172	+62.13867188	+5.99853516	-27.44384766	+1464
+1458240630.88790010	+9.17578125	-5.97656250	-1.17773438	+48.09814453	+2.63671875	-68.11523438	+1420	+9.18457031	-5.12841797	-0.99755859	+13.20556641	-10.52490234	+13.62304688	+1364	+6.81152344	-9.41308594	-0.87451172	+62.13867188	+6.02050781	-27.42187500	+1464
+1458240630.89210010	+9.17138672	-5.97216797	-1.17773438	+48.09814453	+2.63671875	-68.11523438	+1420	+9.18017578	-5.12841797	-0.99316406	+13.20556641	-10.52490234	+13.62304688	+1364	+6.80712891	-9.40429688	-0.87451172	+62.16064453	+6.02050781	-27.39990234	+1468
+1458240630.89630010	+9.17138672	-5.97216797	-1.17773438	+48.09814453	+2.63671875	-68.11523438	+1420	+9.18017578	-5.12402344	-0.99316406	+13.18359375	-10.52490234	+13.64501953	+1364	+6.80273438	-9.39550781	-0.87011719	+62.18261719	+6.04248047	-27.39990234	+1468
+1458240630.90039990	+9.17138672	-5.96777344	-1.17773438	+48.09814453	+2.63671875	-68.13720703	+1420	+9.18017578	-5.11962891	-0.99316406	+13.18359375	-10.52490234	+13.64501953	+1364	+6.80273438	-9.38671875	-0.87011719	+62.24853516	+6.06445313	-27.39990234	+1472
+1458240630.90459990	+9.16699219	-5.96337891	-1.17773438	+48.09814453	+2.65869141	-68.13720703	+1420	+9.17578125	-5.11523438	-0.99316406	+13.16162109	-10.52490234	+13.66699219	+1364	+6.80273438	-9.37792969	-0.86572266	+62.29248047	+6.08642578	-27.39990234	+1476
+1458240630.90879990	+9.16699219	-5.95898438	-1.17333984	+48.09814453	+2.65869141	-68.13720703	+1424	+9.17578125	-5.11523438	-0.99316406	+13.13964844	-10.52490234	+13.68896484	+1364	+6.80712891	-9.37353516	-0.86132813	+62.33642578	+6.13037109	-27.39990234	+1480
+1458240630.91290000	+9.16259766	-5.95458984	-1.17333984	+48.09814453	+2.65869141	-68.15917969	+1424	+9.17138672	-5.11083984	-0.98876953	+13.11767578	-10.52490234	+13.68896484	+1364	+6.80712891	-9.36914063	-0.85693359	+62.35839844	+6.15234375	-27.42187500	+1484
+1458240630.91710000	+9.16259766	-5.95458984	-1.17333984	+48.07617188	+2.65869141	-68.15917969	+1424	+9.17138672	-5.10644531	-0.98876953	+13.07373047	-10.52490234	+13.71093750	+1364	+6.81152344	-9.36474609	-0.85253906	+62.38037109	+6.17431641	-27.42187500	+1492
+1458240630.92129990	+9.16259766	-5.95019531	-1.17333984	+48.07617188	+2.65869141	-68.15917969	+1420	+9.17138672	-5.10644531	-0.98876953	+13.05175781	-10.52490234	+13.73291016	+1364	+6.81591797	-9.36474609	-0.84814453	+62.42431641	+6.19628906	-27.42187500	+1496
+1458240630.92540000	+9.16259766	-5.95019531	-1.17333984	+48.05419922	+2.63671875	-68.15917969	+1420	+9.16699219	-5.10205078	-0.98437500	+13.02978516	-10.52490234	+13.75488281	+1364	+6.81591797	-9.36035156	-0.84375000	+62.44628906	+6.21826172	-27.42187500	+1504
+1458240630.92960000	+9.16259766	-5.95019531	-1.17333984	+48.03222656	+2.63671875	-68.18115234	+1420	+9.16699219	-5.10205078	-0.98437500	+12.98583984	-10.52490234	+13.77685547	+1360	+6.82031250	-9.36035156	-0.83935547	+62.44628906	+6.21826172	-27.44384766	+1508
+1458240630.93380000	+9.15820313	-5.95019531	-1.17333984	+48.01025391	+2.63671875	-68.18115234	+1416	+9.16699219	-5.10205078	-0.98437500	+12.96386719	-10.54687500	+13.79882813	+1360	+6.82031250	-9.35595703	-0.83935547	+62.46826172	+6.24023438	-27.44384766	+1512
+1458240630.93790010	+9.15820313	-5.95019531	-1.16894531	+47.98828125	+2.63671875	-68.20312500	+1416	+9.16699219	-5.10205078	-0.98437500	+12.94189453	-10.54687500	+13.79882813	+1360	+6.82031250	-9.35595703	-0.83496094	+62.46826172	+6.24023438	-27.44384766	+1516
+1458240630.94210000	+9.15820313	-5.95019531	-1.16894531	+47.96630859	+2.61474609	-68.20312500	+1412	+9.16699219	-5.10205078	-0.98437500	+12.89794922	-10.56884766	+13.79882813	+1360	+6.82031250	-9.35595703	-0.83496094	+62.44628906	+6.26220703	-27.46582031	+1524
+1458240630.94619990	+9.16259766	-5.95019531	-1.16894531	+47.94433594	+2.61474609	-68.22509766	+1412	+9.16699219	-5.10205078	-0.97998047	+12.87597656	-10.56884766	+13.79882813	+1356	+6.82031250	-9.35595703	-0.83496094	+62.42431641	+6.26220703	-27.46582031	+1528
+1458240630.95040010	+9.16259766	-5.95019531	-1.16894531	+47.92236328	+2.61474609	-68.24707031	+1408	+9.17138672	-5.10205078	-0.97998047	+12.85400391	-10.59082031	+13.79882813	+1356	+6.82031250	-9.36035156	-0.83496094	+62.38037109	+6.26220703	-27.46582031	+1532
+1458240630.95460010	+9.16259766	-5.95458984	-1.16894531	+47.90039063	+2.61474609	-68.24707031	+1408	+9.17138672	-5.10205078	-0.97998047	+12.83203125	-10.59082031	+13.79882813	+1356	+6.81591797	-9.36035156	-0.83056641	+62.35839844	+6.24023438	-27.46582031	+1536
+1458240630.95869990	+9.16259766	-5.95458984	-1.16455078	+47.87841797	+2.61474609	-68.26904297	+1404	+9.17138672	-5.10205078	-0.97998047	+12.78808594	-10.59082031	+13.79882813	+1356	+6.81591797	-9.36035156	-0.83496094	+62.31445313	+6.24023438	-27.44384766	+1536
+1458240630.96289990	+9.16259766	-5.95458984	-1.16455078	+47.87841797	+2.61474609	-68.29101563	+1404	+9.17138672	-5.10644531	-0.97998047	+12.76611328	-10.61279297	+13.79882813	+1352	+6.81152344	-9.36035156	-0.83496094	+62.27050781	+6.24023438	-27.44384766	+1540
+1458240630.96709990	+9.16259766	-5.95458984	-1.16455078	+47.85644531	+2.59277344	-68.29101563	+1400	+9.17138672	-5.10644531	-0.97998047	+12.74414063	-10.61279297	+13.77685547	+1352	+6.80712891	-9.36474609	-0.83496094	+62.22656250	+6.21826172	-27.44384766	+1544
+1458240630.97120000	+9.16259766	-5.95458984	-1.16455078	+47.83447266	+2.59277344	-68.31298828	+1400	+9.17578125	-5.10644531	-0.97558594	+12.72216797	-10.63476563	+13.77685547	+1352	+6.80712891	-9.36474609	-0.83496094	+62.18261719	+6.21826172	-27.44384766	+1548
+1458240630.97540000	+9.16259766	-5.95458984	-1.16455078	+47.81250000	+2.59277344	-68.31298828	+1400	+9.17578125	-5.10644531	-0.97558594	+12.70019531	-10.63476563	+13.77685547	+1352	+6.80273438	-9.36914063	-0.83496094	+62.13867188	+6.19628906	-27.44384766	+1548
+1458240630.97960000	+9.16259766	-5.95898438	-1.16455078	+47.81250000	+2.59277344	-68.33496094	+1396	+9.17578125	-5.11083984	-0.97558594	+12.65625000	-10.65673828	+13.75488281	+1352	+6.79833984	-9.36914063	-0.83935547	+62.09472656	+6.19628906	-27.42187500	+1552
+1458240630.98370000	+9.16259766	-5.95898438	-1.16015625	+47.79052734	+2.59277344	-68.33496094	+1396	+9.18017578	-5.11083984	-0.97558594	+12.63427734	-10.65673828	+13.75488281	+1352	+6.79394531	-9.36914063	-0.83935547	+62.05078125	+6.17431641	-27.42187500	+1552
+1458240630.98790000	+9.16259766	-5.95898438	-1.16015625	+47.76855469	+2.59277344	-68.35693359	+1396	+9.18017578	-5.11523438	-0.97558594	+12.56835938	-10.67871094	+13.73291016	+1352	+6.79394531	-9.37353516	-0.83935547	+61.98486328	+6.17431641	-27.42187500	+1556
+1458240630.99210000	+9.16699219	-5.95898438	-1.16015625	+47.72460938	+2.59277344	-68.37890625	+1396	+9.18457031	-5.11962891	-0.97558594	+12.50244141	-10.70068359	+13.71093750	+1352	+6.78955078	-9.37353516	-0.83935547	+61.94091797	+6.15234375	-27.42187500	+1556
+1458240630.99620010	+9.16699219	-5.96337891	-1.16015625	+47.70263672	+2.57080078	-68.40087891	+1396	+9.18457031	-5.11962891	-0.97119141	+12.45849609	-10.72265625	+13.68896484	+1356	+6.78515625	-9.37353516	-0.83935547	+61.89697266	+6.15234375	-27.39990234	+1556
+1458240631.00040010	+9.16699219	-5.96337891	-1.15576172	+47.63671875	+2.57080078	-68.44482422	+1400	+9.18896484	-5.12841797	-0.97119141	+12.34863281	-10.74462891	+13.66699219	+1356	+6.78515625	-9.37792969	-0.83935547	+61.83105469	+6.13037109	-27.39990234	+1556
+1458240631.00460000	+9.17138672	-5.96777344	-1.15576172	+47.59277344	+2.57080078	-68.46679688	+1400	+9.19335938	-5.13281250	-0.97119141	+12.26074219	-10.76660156	+13.64501953	+1360	+6.78076172	-9.37792969	-0.84375000	+61.78710938	+6.13037109	-27.39990234	+1560
+1458240631.00869990	+9.17138672	-5.97216797	-1.15576172	+47.52685547	+2.54882813	-68.48876953	+1400	+9.19775391	-5.13720703	-0.97119141	+12.19482422	-10.78857422	+13.64501953	+1360	+6.77636719	-9.37792969	-0.84375000	+61.74316406	+6.13037109	-27.39990234	+1560
+1458240631.01290010	+9.17138672	-5.97656250	-1.15136719	+47.43896484	+2.54882813	-68.53271484	+1404	+9.20214844	-5.14160156	-0.96679688	+12.10693359	-10.81054688	+13.62304688	+1364	+6.77636719	-9.38232422	-0.83935547	+61.69921875	+6.13037109	-27.39990234	+1560
+1458240631.01710010	+9.17578125	-5.98095703	-1.15136719	+47.37304688	+2.52685547	-68.55468750	+1404	+9.20214844	-5.14599609	-0.96679688	+12.01904297	-10.83251953	+13.62304688	+1364	+6.77197266	-9.38232422	-0.83935547	+61.65527344	+6.13037109	-27.39990234	+1560
+1458240631.02119990	+9.17578125	-5.98535156	-1.15136719	+47.30712891	+2.52685547	-68.57666016	+1408	+9.20654297	-5.14599609	-0.96679688	+11.95312500	-10.83251953	+13.60107422	+1364	+6.77197266	-9.38232422	-0.83935547	+61.61132813	+6.13037109	-27.37792969	+1560
+1458240631.02539990	+9.18017578	-5.98535156	-1.15136719	+47.21923828	+2.52685547	-68.59863281	+1408	+9.20654297	-5.15039063	-0.96679688	+11.88720703	-10.83251953	+13.60107422	+1368	+6.77197266	-9.38232422	-0.83496094	+61.56738281	+6.13037109	-27.37792969	+1560
+1458240631.02950000	+9.18017578	-5.98974609	-1.15136719	+47.17529297	+2.50488281	-68.59863281	+1408	+9.20654297	-5.15039063	-0.96679688	+11.84326172	-10.83251953	+13.62304688	+1368	+6.77197266	-9.38232422	-0.83496094	+61.54541016	+6.15234375	-27.37792969	+1560
+1458240631.03370000	+9.18017578	-5.99414063	-1.15136719	+47.10937500	+2.50488281	-68.59863281	+1412	+9.20654297	-5.15478516	-0.96679688	+11.79931641	-10.83251953	+13.62304688	+1368	+6.77197266	-9.38232422	-0.83056641	+61.52343750	+6.17431641	-27.37792969	+1560
+1458240631.03790000	+9.18017578	-5.99853516	-1.15136719	+47.06542969	+2.50488281	-68.59863281	+1412	+9.20654297	-5.15478516	-0.96679688	+11.75537109	-10.83251953	+13.62304688	+1368	+6.77197266	-9.38232422	-0.83056641	+61.50146484	+6.19628906	-27.37792969	+1560
+1458240631.04200010	+9.18017578	-5.99853516	-1.15136719	+47.02148438	+2.50488281	-68.59863281	+1412	+9.20654297	-5.15478516	-0.96679688	+11.73339844	-10.83251953	+13.62304688	+1368	+6.77197266	-9.37792969	-0.82617188	+61.47949219	+6.21826172	-27.37792969	+1564
+1458240631.04620000	+9.18017578	-6.00292969	-1.15136719	+46.99951172	+2.50488281	-68.59863281	+1412	+9.20654297	-5.15478516	-0.97119141	+11.71142578	-10.81054688	+13.64501953	+1368	+6.77197266	-9.37792969	-0.82177734	+61.47949219	+6.24023438	-27.35595703	+1564
+1458240631.05040000	+9.18017578	-6.00292969	-1.15576172	+46.97753906	+2.50488281	-68.57666016	+1412	+9.20654297	-5.15478516	-0.97119141	+11.68945313	-10.81054688	+13.64501953	+1368	+6.77197266	-9.37792969	-0.81738281	+61.47949219	+6.28417969	-27.33398438	+1564
+1458240631.05450010	+9.18017578	-6.00292969	-1.15576172	+46.95556641	+2.52685547	-68.57666016	+1412	+9.20654297	-5.15478516	-0.97119141	+11.66748047	-10.78857422	+13.64501953	+1368	+6.77197266	-9.37792969	-0.81738281	+61.45751953	+6.30615234	-27.33398438	+1568
+1458240631.05870010	+9.18017578	-6.00292969	-1.15576172	+46.93359375	+2.52685547	-68.55468750	+1412	+9.20654297	-5.15917969	-0.97119141	+11.64550781	-10.76660156	+13.66699219	+1368	+6.77197266	-9.37353516	-0.81298828	+61.45751953	+6.35009766	-27.29003906	+1568
+1458240631.06290010	+9.18017578	-6.00732422	-1.15576172	+46.91162109	+2.52685547	-68.55468750	+1412	+9.20654297	-5.15917969	-0.97119141	+11.62353516	-10.76660156	+13.66699219	+1368	+6.76757813	-9.37353516	-0.81298828	+61.43554688	+6.37207031	-27.24609375	+1572
+1458240631.06699990	+9.18017578	-6.00732422	-1.15576172	+46.91162109	+2.54882813	-68.53271484	+1412	+9.20654297	-5.15917969	-0.97119141	+11.60156250	-10.74462891	+13.66699219	+1368	+6.76757813	-9.37353516	-0.81298828	+61.41357422	+6.39404297	-27.20214844	+1572
+1458240631.07119990	+9.17578125	-6.00732422	-1.15576172	+46.88964844	+2.54882813	-68.53271484	+1412	+9.20654297	-5.15917969	-0.97558594	+11.57958984	-10.72265625	+13.66699219	+1368	+6.76318359	-9.37353516	-0.81298828	+61.39160156	+6.41601563	-27.15820313	+1576
+1458240631.07540010	+9.17578125	-6.00732422	-1.16015625	+46.88964844	+2.57080078	-68.51074219	+1412	+9.20654297	-5.15917969	-0.97558594	+11.55761719	-10.70068359	+13.68896484	+1368	+6.75878906	-9.37353516	-0.81738281	+61.36962891	+6.45996094	-27.11425781	+1576
+1458240631.07950000	+9.17578125	-6.00732422	-1.16015625	+46.86767578	+2.57080078	-68.51074219	+1412	+9.20214844	-5.15917969	-0.97558594	+11.55761719	-10.67871094	+13.68896484	+1368	+6.75439453	-9.37353516	-0.81738281	+61.32568359	+6.48193359	-27.04833984	+1576
+1458240631.08369990	+9.17578125	-6.00732422	-1.16015625	+46.86767578	+2.59277344	-68.48876953	+1412	+9.20214844	-5.15917969	-0.97558594	+11.53564453	-10.65673828	+13.68896484	+1364	+6.74560547	-9.37353516	-0.81738281	+61.28173828	+6.48193359	-26.98242188	+1580
+1458240631.08789990	+9.17578125	-6.00732422	-1.16015625	+46.86767578	+2.59277344	-68.48876953	+1412	+9.20214844	-5.15917969	-0.97998047	+11.51367188	-10.63476563	+13.68896484	+1364	+6.74121094	-9.37353516	-0.82177734	+61.23779297	+6.50390625	-26.91650391	+1580
+1458240631.09200000	+9.17578125	-6.00732422	-1.16015625	+46.84570313	+2.61474609	-68.48876953	+1412	+9.20214844	-5.15917969	-0.97998047	+11.51367188	-10.61279297	+13.68896484	+1364	+6.73242188	-9.37792969	-0.82617188	+61.19384766	+6.52587891	-26.85058594	+1580
+1458240631.09620000	+9.17578125	-6.00732422	-1.16015625	+46.84570313	+2.61474609	-68.46679688	+1412	+9.20214844	-5.15917969	-0.97998047	+11.49169922	-10.59082031	+13.68896484	+1368	+6.72802734	-9.37792969	-0.83056641	+61.14990234	+6.54785156	-26.78466797	+1584
+1458240631.10030010	+9.17138672	-6.00732422	-1.16015625	+46.84570313	+2.63671875	-68.46679688	+1412	+9.20214844	-5.16357422	-0.97998047	+11.46972656	-10.56884766	+13.68896484	+1368	+6.71923828	-9.38232422	-0.83056641	+61.10595703	+6.54785156	-26.71875000	+1584
+1458240631.10450010	+9.17138672	-6.00732422	-1.16455078	+46.82373047	+2.63671875	-68.46679688	+1412	+9.20214844	-5.16357422	-0.98437500	+11.44775391	-10.54687500	+13.68896484	+1368	+6.71484375	-9.38232422	-0.83496094	+61.04003906	+6.56982422	-26.65283203	+1580
+1458240631.10870000	+9.17138672	-6.00732422	-1.16455078	+46.82373047	+2.65869141	-68.44482422	+1412	+9.20214844	-5.16357422	-0.98437500	+11.42578125	-10.52490234	+13.68896484	+1368	+6.70605469	-9.38232422	-0.83935547	+60.99609375	+6.59179688	-26.58691406	+1580
+1458240631.11279990	+9.17138672	-6.01171875	-1.16455078	+46.82373047	+2.65869141	-68.44482422	+1412	+9.20214844	-5.16357422	-0.98437500	+11.40380859	-10.48095703	+13.68896484	+1368	+6.70166016	-9.38671875	-0.83935547	+60.95214844	+6.63574219	-26.54296875	+1580
+1458240631.11700010	+9.17138672	-6.01171875	-1.16455078	+46.80175781	+2.68066406	-68.44482422	+1412	+9.19775391	-5.16796875	-0.98876953	+11.38183594	-10.45898438	+13.68896484	+1368	+6.69726563	-9.38671875	-0.83935547	+60.93017578	+6.65771484	-26.49902344	+1576
+1458240631.12120010	+9.17138672	-6.01171875	-1.16455078	+46.80175781	+2.70263672	-68.42285156	+1412	+9.19775391	-5.16796875	-0.98876953	+11.35986328	-10.43701172	+13.66699219	+1372	+6.69726563	-9.39111328	-0.83935547	+60.90820313	+6.67968750	-26.47705078	+1572
+1458240631.12529990	+9.17138672	-6.01171875	-1.16894531	+46.77978516	+2.72460938	-68.42285156	+1412	+9.19775391	-5.17236328	-0.99316406	+11.31591797	-10.39306641	+13.66699219	+1372	+6.69287109	-9.39111328	-0.83935547	+60.86425781	+6.72363281	-26.45507813	+1572
+1458240631.12949990	+9.17138672	-6.01611328	-1.16894531	+46.75781250	+2.72460938	-68.40087891	+1416	+9.19775391	-5.17236328	-0.99755859	+11.27197266	-10.34912109	+13.66699219	+1372	+6.69287109	-9.39111328	-0.83496094	+60.86425781	+6.74560547	-26.41113281	+1568
+1458240631.13369990	+9.17138672	-6.01611328	-1.16894531	+46.75781250	+2.74658203	-68.40087891	+1416	+9.19775391	-5.17675781	-0.99755859	+11.22802734	-10.30517578	+13.66699219	+1372	+6.69287109	-9.39111328	-0.83496094	+60.84228516	+6.78955078	-26.41113281	+1564
+1458240631.13780000	+9.17138672	-6.01611328	-1.17333984	+46.73583984	+2.79052734	-68.37890625	+1416	+9.19775391	-5.18115234	-1.00195313	+11.18408203	-10.26123047	+13.64501953	+1376	+6.69287109	-9.39111328	-0.83056641	+60.84228516	+6.83349609	-26.38916016	+1564
+1458240631.14200000	+9.16699219	-6.02050781	-1.17333984	+46.69189453	+2.81250000	-68.35693359	+1420	+9.19775391	-5.18115234	-1.00634766	+11.14013672	-10.21728516	+13.64501953	+1376	+6.69287109	-9.39550781	-0.83056641	+60.84228516	+6.87744141	-26.38916016	+1564
+1458240631.14619990	+9.16699219	-6.02490234	-1.17773438	+46.66992188	+2.83447266	-68.35693359	+1420	+9.19775391	-5.18554688	-1.00634766	+11.07421875	-10.17333984	+13.62304688	+1380	+6.69287109	-9.39550781	-0.82617188	+60.82031250	+6.92138672	-26.36718750	+1564
+1458240631.15030000	+9.16699219	-6.02929688	-1.17773438	+46.62597656	+2.87841797	-68.33496094	+1420	+9.19775391	-5.18994141	-1.01074219	+11.00830078	-10.10742188	+13.60107422	+1380	+6.69726563	-9.39550781	-0.82177734	+60.82031250	+6.96533203	-26.36718750	+1560
+1458240631.15450000	+9.16699219	-6.02929688	-1.18212891	+46.58203125	+2.92236328	-68.31298828	+1424	+9.19775391	-5.19433594	-1.01513672	+10.96435547	-10.06347656	+13.60107422	+1380	+6.69726563	-9.39550781	-0.81738281	+60.82031250	+7.00927734	-26.36718750	+1564
+1458240631.15870000	+9.16699219	-6.03369141	-1.18652344	+46.53808594	+2.96630859	-68.29101563	+1424	+9.20214844	-5.19873047	-1.01953125	+10.89843750	-10.01953125	+13.57910156	+1384	+6.69726563	-9.39550781	-0.81298828	+60.82031250	+7.05322266	-26.36718750	+1564
+1458240631.16280010	+9.16699219	-6.04248047	-1.18652344	+46.47216797	+3.01025391	-68.26904297	+1424	+9.20214844	-5.20312500	-1.02392578	+10.83251953	-9.97558594	+13.55712891	+1384	+6.70166016	-9.39550781	-0.81298828	+60.82031250	+7.07519531	-26.34521484	+1564
+1458240631.16700010	+9.16699219	-6.04687500	-1.19091797	+46.42822266	+3.05419922	-68.24707031	+1424	+9.20214844	-5.20751953	-1.02832031	+10.76660156	-9.93164063	+13.55712891	+1384	+6.70166016	-9.39550781	-0.80859375	+60.79833984	+7.11914063	-26.34521484	+1564
+1458240631.17120000	+9.16699219	-6.05126953	-1.19531250	+46.36230469	+3.12011719	-68.22509766	+1424	+9.20214844	-5.21191406	-1.02832031	+10.70068359	-9.88769531	+13.53515625	+1384	+6.70166016	-9.39550781	-0.80419922	+60.79833984	+7.16308594	-26.32324219	+1564
+1458240631.17529990	+9.16699219	-6.06005859	-1.19970703	+46.29638672	+3.16406250	-68.22509766	+1424	+9.20214844	-5.21630859	-1.03271484	+10.63476563	-9.84375000	+13.51318359	+1384	+6.70166016	-9.39550781	-0.80419922	+60.77636719	+7.18505859	-26.32324219	+1568
+1458240631.17950010	+9.16699219	-6.06445313	-1.19970703	+46.23046875	+3.20800781	-68.20312500	+1424	+9.20654297	-5.22070313	-1.03710938	+10.59082031	-9.82177734	+13.49121094	+1384	+6.70166016	-9.39990234	-0.80419922	+60.75439453	+7.20703125	-26.30126953	+1568
+1458240631.18359990	+9.16699219	-6.06884766	-1.20410156	+46.16455078	+3.25195313	-68.18115234	+1424	+9.20654297	-5.22509766	-1.03710938	+10.52490234	-9.77783203	+13.49121094	+1388	+6.69726563	-9.39990234	-0.79980469	+60.71044922	+7.22900391	-26.27929688	+1568
+1458240631.18779990	+9.16259766	-6.07763672	-1.20849609	+46.12060547	+3.31787109	-68.15917969	+1424	+9.20654297	-5.22949219	-1.04150391	+10.48095703	-9.75585938	+13.46923828	+1388	+6.69726563	-9.40429688	-0.79980469	+60.68847656	+7.25097656	-26.25732422	+1572
+1458240631.19199990	+9.16259766	-6.08203125	-1.20849609	+46.05468750	+3.36181641	-68.15917969	+1424	+9.20654297	-5.23388672	-1.04150391	+10.43701172	-9.71191406	+13.44726563	+1388	+6.69287109	-9.40429688	-0.80419922	+60.64453125	+7.27294922	-26.21337891	+1572
+1458240631.19610000	+9.16259766	-6.08642578	-1.20849609	+46.01074219	+3.38378906	-68.15917969	+1424	+9.20654297	-5.23388672	-1.04589844	+10.39306641	-9.68994141	+13.44726563	+1388	+6.68847656	-9.40869141	-0.80419922	+60.60058594	+7.27294922	-26.19140625	+1572
+1458240631.20030000	+9.16259766	-6.08642578	-1.21289063	+45.96679688	+3.42773438	-68.13720703	+1424	+9.20654297	-5.23828125	-1.04589844	+10.37109375	-9.66796875	+13.42529297	+1388	+6.68408203	-9.40869141	-0.80419922	+60.55664063	+7.27294922	-26.14746094	+1576
+1458240631.20450000	+9.16259766	-6.09082031	-1.21289063	+45.92285156	+3.44970703	-68.13720703	+1424	+9.21093750	-5.23828125	-1.04589844	+10.32714844	-9.64599609	+13.42529297	+1388	+6.67968750	-9.41308594	-0.80859375	+60.51269531	+7.27294922	-26.12548828	+1576
+1458240631.20860000	+9.16259766	-6.09521484	-1.21289063	+45.90087891	+3.47167969	-68.13720703	+1424	+9.21093750	-5.24267578	-1.05029297	+10.30517578	-9.62402344	+13.40332031	+1388	+6.67529297	-9.41308594	-0.80859375	+60.46875000	+7.27294922	-26.08154297	+1576
+1458240631.21280000	+9.16259766	-6.09521484	-1.21289063	+45.87890625	+3.49365234	-68.13720703	+1424	+9.21093750	-5.24267578	-1.05029297	+10.28320313	-9.60205078	+13.40332031	+1392	+6.67089844	-9.41748047	-0.81298828	+60.42480469	+7.27294922	-26.05957031	+1576
+1458240631.21700000	+9.16259766	-6.09960938	-1.21728516	+45.85693359	+3.51562500	-68.13720703	+1424	+9.21093750	-5.24707031	-1.05029297	+10.23925781	-9.58007813	+13.38134766	+1392	+6.67089844	-9.41748047	-0.81298828	+60.38085938	+7.25097656	-26.01562500	+1576
+1458240631.22110010	+9.16259766	-6.09960938	-1.21728516	+45.83496094	+3.53759766	-68.13720703	+1428	+9.21093750	-5.24707031	-1.05029297	+10.21728516	-9.58007813	+13.38134766	+1392	+6.66650391	-9.42187500	-0.81738281	+60.35888672	+7.25097656	-25.99365234	+1576
+1458240631.22530010	+9.16259766	-6.09960938	-1.21728516	+45.81298828	+3.55957031	-68.11523438	+1428	+9.21093750	-5.24707031	-1.05468750	+10.21728516	-9.55810547	+13.35937500	+1392	+6.66210938	-9.42187500	-0.81738281	+60.31494141	+7.25097656	-25.94970703	+1576
+1458240631.22950010	+9.16259766	-6.09960938	-1.21728516	+45.81298828	+3.55957031	-68.11523438	+1428	+9.21093750	-5.24707031	-1.05468750	+10.19531250	-9.53613281	+13.35937500	+1392	+6.65771484	-9.42187500	-0.82177734	+60.29296875	+7.25097656	-25.92773438	+1576
+1458240631.23359990	+9.16259766	-6.10400391	-1.21728516	+45.79101563	+3.58154297	-68.11523438	+1432	+9.21093750	-5.25146484	-1.05468750	+10.17333984	-9.53613281	+13.35937500	+1396	+6.65771484	-9.42626953	-0.82177734	+60.27099609	+7.25097656	-25.90576172	+1576
+1458240631.23779990	+9.16259766	-6.10400391	-1.21728516	+45.79101563	+3.58154297	-68.11523438	+1432	+9.21093750	-5.25146484	-1.05468750	+10.15136719	-9.51416016	+13.35937500	+1396	+6.65771484	-9.42626953	-0.82617188	+60.24902344	+7.25097656	-25.88378906	+1572
+1458240631.24200010	+9.16259766	-6.10400391	-1.21728516	+45.76904297	+3.58154297	-68.11523438	+1432	+9.21093750	-5.25146484	-1.05468750	+10.15136719	-9.51416016	+13.33740234	+1396	+6.65332031	-9.42626953	-0.82617188	+60.22705078	+7.25097656	-25.86181641	+1572
+1458240631.24609990	+9.16259766	-6.10400391	-1.21728516	+45.76904297	+3.58154297	-68.11523438	+1436	+9.21093750	-5.25146484	-1.05468750	+10.12939453	-9.51416016	+13.33740234	+1396	+6.65332031	-9.42626953	-0.82617188	+60.22705078	+7.25097656	-25.86181641	+1568
+1458240631.25029990	+9.16259766	-6.10400391	-1.21728516	+45.76904297	+3.60351563	-68.11523438	+1436	+9.21093750	-5.25146484	-1.05468750	+10.12939453	-9.51416016	+13.33740234	+1396	+6.65332031	-9.42626953	-0.82617188	+60.22705078	+7.25097656	-25.83984375	+1564
+1458240631.25440000	+9.16259766	-6.10839844	-1.21728516	+45.76904297	+3.60351563	-68.11523438	+1436	+9.21093750	-5.25585938	-1.05908203	+10.12939453	-9.49218750	+13.33740234	+1396	+6.65771484	-9.42626953	-0.82177734	+60.22705078	+7.27294922	-25.83984375	+1564
+1458240631.25860000	+9.16259766	-6.10839844	-1.22167969	+45.76904297	+3.60351563	-68.11523438	+1436	+9.21093750	-5.25585938	-1.05908203	+10.10742188	-9.49218750	+13.33740234	+1396	+6.65771484	-9.42626953	-0.82177734	+60.24902344	+7.27294922	-25.83984375	+1564
+1458240631.26280000	+9.16259766	-6.10839844	-1.22167969	+45.74707031	+3.60351563	-68.09326172	+1436	+9.21093750	-5.25585938	-1.05908203	+10.10742188	-9.49218750	+13.33740234	+1400	+6.65771484	-9.42626953	-0.82177734	+60.24902344	+7.29492188	-25.81787109	+1560
+1458240631.26690010	+9.16259766	-6.10839844	-1.22167969	+45.74707031	+3.60351563	-68.09326172	+1436	+9.21093750	-5.25585938	-1.05908203	+10.10742188	-9.49218750	+13.33740234	+1400	+6.66210938	-9.42626953	-0.82177734	+60.27099609	+7.29492188	-25.81787109	+1560
+1458240631.27110000	+9.16259766	-6.10839844	-1.22167969	+45.74707031	+3.60351563	-68.09326172	+1436	+9.21093750	-5.25585938	-1.05908203	+10.10742188	-9.49218750	+13.33740234	+1400	+6.66210938	-9.42626953	-0.81738281	+60.27099609	+7.31689453	-25.81787109	+1560
+1458240631.27530000	+9.16259766	-6.10839844	-1.22167969	+45.74707031	+3.60351563	-68.09326172	+1436	+9.21093750	-5.25585938	-1.05908203	+10.10742188	-9.49218750	+13.33740234	+1396	+6.66650391	-9.42626953	-0.81738281	+60.29296875	+7.33886719	-25.83984375	+1560
+1458240631.27940010	+9.16259766	-6.11279297	-1.22167969	+45.74707031	+3.62548828	-68.07128906	+1436	+9.21093750	-5.25585938	-1.05908203	+10.10742188	-9.47021484	+13.33740234	+1396	+6.66650391	-9.42626953	-0.81298828	+60.31494141	+7.33886719	-25.83984375	+1560
+1458240631.28360010	+9.16259766	-6.11279297	-1.22167969	+45.74707031	+3.62548828	-68.07128906	+1436	+9.21093750	-5.25585938	-1.05908203	+10.10742188	-9.47021484	+13.33740234	+1396	+6.67089844	-9.42626953	-0.81298828	+60.33691406	+7.36083984	-25.83984375	+1560
+1458240631.28780010	+9.16259766	-6.11279297	-1.22607422	+45.74707031	+3.62548828	-68.07128906	+1436	+9.21093750	-5.25585938	-1.05908203	+10.10742188	-9.47021484	+13.33740234	+1396	+6.67089844	-9.42187500	-0.80859375	+60.35888672	+7.38281250	-25.83984375	+1560
+1458240631.29189990	+9.16259766	-6.11279297	-1.22607422	+45.74707031	+3.62548828	-68.07128906	+1436	+9.21093750	-5.25585938	-1.05908203	+10.10742188	-9.47021484	+13.33740234	+1396	+6.67529297	-9.42187500	-0.80859375	+60.38085938	+7.40478516	-25.83984375	+1560
+1458240631.29609990	+9.16259766	-6.11279297	-1.22607422	+45.74707031	+3.62548828	-68.04931641	+1436	+9.21093750	-5.25585938	-1.06347656	+10.10742188	-9.47021484	+13.33740234	+1396	+6.67529297	-9.42187500	-0.80419922	+60.38085938	+7.42675781	-25.81787109	+1564
+1458240631.30029990	+9.16259766	-6.11279297	-1.22607422	+45.74707031	+3.64746094	-68.04931641	+1432	+9.21093750	-5.25585938	-1.06347656	+10.10742188	-9.44824219	+13.33740234	+1396	+6.67529297	-9.42187500	-0.80419922	+60.40283203	+7.42675781	-25.81787109	+1564
+1458240631.30440000	+9.16259766	-6.11279297	-1.22607422	+45.74707031	+3.64746094	-68.04931641	+1432	+9.21093750	-5.25585938	-1.06347656	+10.10742188	-9.44824219	+13.33740234	+1396	+6.67529297	-9.42187500	-0.80419922	+60.40283203	+7.44873047	-25.81787109	+1564
+1458240631.30859990	+9.16259766	-6.11279297	-1.22607422	+45.74707031	+3.64746094	-68.04931641	+1432	+9.21093750	-5.25585938	-1.06347656	+10.10742188	-9.44824219	+13.33740234	+1396	+6.67529297	-9.42626953	-0.80419922	+60.40283203	+7.44873047	-25.79589844	+1564
+1458240631.31279990	+9.16259766	-6.11279297	-1.22607422	+45.74707031	+3.64746094	-68.04931641	+1432	+9.21093750	-5.25585938	-1.06347656	+10.10742188	-9.44824219	+13.33740234	+1396	+6.67529297	-9.42626953	-0.80419922	+60.40283203	+7.47070313	-25.77392578	+1564
+1458240631.31690000	+9.16259766	-6.11279297	-1.22607422	+45.74707031	+3.64746094	-68.04931641	+1432	+9.21093750	-5.25585938	-1.06347656	+10.10742188	-9.44824219	+13.33740234	+1396	+6.67529297	-9.42626953	-0.80419922	+60.38085938	+7.47070313	-25.77392578	+1564
+1458240631.32110000	+9.16259766	-6.11279297	-1.22607422	+45.74707031	+3.66943359	-68.04931641	+1428	+9.21093750	-5.25585938	-1.06347656	+10.10742188	-9.44824219	+13.33740234	+1396	+6.67089844	-9.42626953	-0.80419922	+60.38085938	+7.47070313	-25.75195313	+1564
+1458240631.32530000	+9.16259766	-6.11279297	-1.23046875	+45.74707031	+3.66943359	-68.02734375	+1428	+9.21093750	-5.25585938	-1.06347656	+10.10742188	-9.42626953	+13.31542969	+1396	+6.67089844	-9.43066406	-0.80419922	+60.35888672	+7.47070313	-25.72998047	+1564
+1458240631.32940010	+9.16259766	-6.11718750	-1.23046875	+45.74707031	+3.66943359	-68.02734375	+1428	+9.21093750	-5.25585938	-1.06347656	+10.10742188	-9.42626953	+13.31542969	+1396	+6.66650391	-9.43066406	-0.80859375	+60.35888672	+7.49267578	-25.70800781	+1564
+1458240631.33360000	+9.16259766	-6.11718750	-1.23046875	+45.74707031	+3.66943359	-68.02734375	+1428	+9.21093750	-5.25585938	-1.06347656	+10.10742188	-9.42626953	+13.31542969	+1396	+6.66650391	-9.43066406	-0.80859375	+60.33691406	+7.49267578	-25.70800781	+1564
+1458240631.33769990	+9.16259766	-6.11718750	-1.23046875	+45.74707031	+3.69140625	-68.02734375	+1428	+9.21093750	-5.25585938	-1.06347656	+10.10742188	-9.42626953	+13.31542969	+1396	+6.66650391	-9.43505859	-0.80859375	+60.31494141	+7.49267578	-25.68603516	+1564
+1458240631.34190010	+9.16259766	-6.11718750	-1.23046875	+45.74707031	+3.69140625	-68.02734375	+1428	+9.21093750	-5.25585938	-1.06347656	+10.10742188	-9.42626953	+13.31542969	+1392	+6.66210938	-9.43505859	-0.80859375	+60.31494141	+7.49267578	-25.68603516	+1560
+1458240631.34610010	+9.16259766	-6.11718750	-1.23046875	+45.74707031	+3.69140625	-68.02734375	+1428	+9.21093750	-5.25585938	-1.06347656	+10.10742188	-9.42626953	+13.31542969	+1392	+6.66210938	-9.43505859	-0.81298828	+60.29296875	+7.49267578	-25.66406250	+1560
+1458240631.35019990	+9.16259766	-6.11718750	-1.23046875	+45.74707031	+3.69140625	-68.02734375	+1428	+9.21093750	-5.26025391	-1.06347656	+10.10742188	-9.42626953	+13.31542969	+1392	+6.66210938	-9.43505859	-0.81298828	+60.29296875	+7.49267578	-25.66406250	+1560
+1458240631.35439990	+9.16259766	-6.11718750	-1.23046875	+45.74707031	+3.69140625	-68.02734375	+1428	+9.21093750	-5.26025391	-1.06347656	+10.10742188	-9.40429688	+13.31542969	+1392	+6.65771484	-9.43505859	-0.81298828	+60.27099609	+7.49267578	-25.66406250	+1560
+1458240631.35859990	+9.16259766	-6.11718750	-1.23046875	+45.74707031	+3.69140625	-68.02734375	+1428	+9.21093750	-5.26025391	-1.06347656	+10.10742188	-9.40429688	+13.31542969	+1392	+6.65771484	-9.43945313	-0.81298828	+60.27099609	+7.49267578	-25.64208984	+1556
+1458240631.36270000	+9.16259766	-6.11718750	-1.23046875	+45.74707031	+3.71337891	-68.02734375	+1428	+9.21093750	-5.26025391	-1.06347656	+10.10742188	-9.40429688	+13.29345703	+1392	+6.65771484	-9.43945313	-0.81298828	+60.27099609	+7.49267578	-25.64208984	+1556
+1458240631.36690000	+9.16259766	-6.11718750	-1.23046875	+45.74707031	+3.71337891	-68.02734375	+1428	+9.21093750	-5.26025391	-1.06347656	+10.10742188	-9.40429688	+13.29345703	+1392	+6.65771484	-9.43945313	-0.81298828	+60.27099609	+7.49267578	-25.66406250	+1556
+1458240631.37109990	+9.16259766	-6.11718750	-1.23046875	+45.74707031	+3.71337891	-68.04931641	+1428	+9.21093750	-5.26025391	-1.06787109	+10.10742188	-9.40429688	+13.29345703	+1392	+6.66210938	-9.43945313	-0.80859375	+60.27099609	+7.49267578	-25.66406250	+1552
+1458240631.37520000	+9.16259766	-6.11718750	-1.23046875	+45.74707031	+3.71337891	-68.04931641	+1428	+9.21093750	-5.26025391	-1.06787109	+10.10742188	-9.40429688	+13.29345703	+1392	+6.66210938	-9.43945313	-0.80859375	+60.27099609	+7.51464844	-25.66406250	+1552
+1458240631.37940000	+9.16259766	-6.11718750	-1.23046875	+45.74707031	+3.71337891	-68.04931641	+1428	+9.21093750	-5.26025391	-1.06787109	+10.10742188	-9.40429688	+13.29345703	+1392	+6.66210938	-9.43945313	-0.80859375	+60.27099609	+7.51464844	-25.68603516	+1552
+1458240631.38360000	+9.16259766	-6.11718750	-1.23046875	+45.74707031	+3.71337891	-68.04931641	+1428	+9.21093750	-5.26025391	-1.06787109	+10.10742188	-9.40429688	+13.29345703	+1392	+6.66210938	-9.43945313	-0.80859375	+60.27099609	+7.51464844	-25.68603516	+1552
+1458240631.38770010	+9.16259766	-6.11718750	-1.23046875	+45.74707031	+3.71337891	-68.04931641	+1428	+9.21093750	-5.26025391	-1.06787109	+10.10742188	-9.40429688	+13.29345703	+1392	+6.66650391	-9.43945313	-0.80419922	+60.29296875	+7.53662109	-25.70800781	+1552
+1458240631.39190010	+9.16259766	-6.12158203	-1.23046875	+45.74707031	+3.71337891	-68.04931641	+1428	+9.21533203	-5.26025391	-1.06787109	+10.10742188	-9.40429688	+13.29345703	+1392	+6.66650391	-9.43945313	-0.80419922	+60.29296875	+7.53662109	-25.70800781	+1552
+1458240631.39610000	+9.16259766	-6.12158203	-1.23046875	+45.74707031	+3.71337891	-68.07128906	+1428	+9.21533203	-5.26025391	-1.06787109	+10.10742188	-9.40429688	+13.27148438	+1392	+6.66650391	-9.43945313	-0.80419922	+60.31494141	+7.53662109	-25.72998047	+1552
+1458240631.40019990	+9.16259766	-6.12158203	-1.23046875	+45.74707031	+3.71337891	-68.07128906	+1424	+9.21533203	-5.26025391	-1.06787109	+10.10742188	-9.42626953	+13.27148438	+1392	+6.67089844	-9.43945313	-0.79980469	+60.31494141	+7.55859375	-25.75195313	+1552
+1458240631.40440010	+9.16259766	-6.12158203	-1.23046875	+45.74707031	+3.71337891	-68.07128906	+1424	+9.21533203	-5.26025391	-1.06787109	+10.10742188	-9.42626953	+13.27148438	+1392	+6.67089844	-9.43945313	-0.79980469	+60.33691406	+7.55859375	-25.75195313	+1552
+1458240631.40850000	+9.16699219	-6.12158203	-1.23046875	+45.74707031	+3.71337891	-68.07128906	+1424	+9.21533203	-5.26464844	-1.06787109	+10.10742188	-9.42626953	+13.27148438	+1392	+6.67529297	-9.43945313	-0.79541016	+60.33691406	+7.58056641	-25.77392578	+1556
+1458240631.41269990	+9.16699219	-6.12158203	-1.23046875	+45.74707031	+3.71337891	-68.09326172	+1424	+9.21533203	-5.26464844	-1.06787109	+10.10742188	-9.42626953	+13.27148438	+1392	+6.67529297	-9.43945313	-0.79541016	+60.33691406	+7.58056641	-25.79589844	+1556
+1458240631.41689990	+9.16699219	-6.12158203	-1.23046875	+45.72509766	+3.71337891	-68.09326172	+1424	+9.21533203	-5.26464844	-1.06787109	+10.10742188	-9.42626953	+13.27148438	+1392	+6.67968750	-9.43945313	-0.79541016	+60.33691406	+7.58056641	-25.81787109	+1556
+1458240631.42100000	+9.16699219	-6.12597656	-1.23046875	+45.72509766	+3.71337891	-68.11523438	+1424	+9.21533203	-5.26464844	-1.06787109	+10.10742188	-9.42626953	+13.24951172	+1392	+6.67968750	-9.43945313	-0.79541016	+60.33691406	+7.58056641	-25.81787109	+1556
+1458240631.42520000	+9.16699219	-6.12597656	-1.23046875	+45.72509766	+3.71337891	-68.11523438	+1424	+9.21533203	-5.26464844	-1.06787109	+10.10742188	-9.44824219	+13.24951172	+1392	+6.67968750	-9.43945313	-0.79101563	+60.33691406	+7.58056641	-25.83984375	+1556
+1458240631.42940000	+9.16699219	-6.12597656	-1.23046875	+45.72509766	+3.71337891	-68.13720703	+1420	+9.21972656	-5.26464844	-1.06787109	+10.10742188	-9.44824219	+13.24951172	+1392	+6.67968750	-9.43945313	-0.79541016	+60.31494141	+7.58056641	-25.83984375	+1556
+1458240631.43350010	+9.16699219	-6.12597656	-1.23046875	+45.74707031	+3.71337891	-68.13720703	+1420	+9.21972656	-5.26464844	-1.06787109	+10.10742188	-9.44824219	+13.24951172	+1392	+6.67968750	-9.43945313	-0.79541016	+60.31494141	+7.58056641	-25.83984375	+1560
+1458240631.43770000	+9.16699219	-6.12597656	-1.23046875	+45.74707031	+3.71337891	-68.15917969	+1420	+9.21972656	-5.26464844	-1.06787109	+10.10742188	-9.44824219	+13.22753906	+1392	+6.67529297	-9.43945313	-0.79541016	+60.29296875	+7.58056641	-25.83984375	+1560
+1458240631.44190000	+9.16699219	-6.12597656	-1.22607422	+45.74707031	+3.69140625	-68.15917969	+1420	+9.21972656	-5.26904297	-1.06787109	+10.10742188	-9.44824219	+13.22753906	+1392	+6.67529297	-9.44384766	-0.79541016	+60.29296875	+7.55859375	-25.83984375	+1560
+1458240631.44600010	+9.17138672	-6.12597656	-1.22607422	+45.74707031	+3.69140625	-68.18115234	+1420	+9.21972656	-5.26904297	-1.06787109	+10.10742188	-9.44824219	+13.22753906	+1392	+6.67529297	-9.44384766	-0.79541016	+60.27099609	+7.55859375	-25.83984375	+1560
+1458240631.45020010	+9.17138672	-6.12597656	-1.22607422	+45.74707031	+3.71337891	-68.18115234	+1424	+9.21972656	-5.26904297	-1.06787109	+10.12939453	-9.44824219	+13.20556641	+1392	+6.67089844	-9.44384766	-0.79980469	+60.27099609	+7.55859375	-25.83984375	+1560
+1458240631.45440010	+9.17138672	-6.12597656	-1.22607422	+45.74707031	+3.71337891	-68.20312500	+1424	+9.21972656	-5.26904297	-1.06787109	+10.12939453	-9.47021484	+13.20556641	+1392	+6.67089844	-9.44384766	-0.79980469	+60.24902344	+7.55859375	-25.83984375	+1560
+1458240631.45849990	+9.17138672	-6.12597656	-1.22607422	+45.74707031	+3.71337891	-68.20312500	+1424	+9.21972656	-5.26904297	-1.06787109	+10.12939453	-9.47021484	+13.20556641	+1392	+6.67089844	-9.44824219	-0.79980469	+60.24902344	+7.53662109	-25.83984375	+1560
+1458240631.46269990	+9.17138672	-6.12597656	-1.22607422	+45.76904297	+3.71337891	-68.20312500	+1424	+9.21972656	-5.26904297	-1.06787109	+10.12939453	-9.47021484	+13.18359375	+1392	+6.67089844	-9.44824219	-0.79980469	+60.22705078	+7.53662109	-25.81787109	+1560
+1458240631.46690010	+9.17138672	-6.12597656	-1.22607422	+45.76904297	+3.69140625	-68.22509766	+1424	+9.21972656	-5.26904297	-1.06787109	+10.12939453	-9.47021484	+13.18359375	+1392	+6.66650391	-9.44824219	-0.79980469	+60.22705078	+7.53662109	-25.81787109	+1560
+1458240631.47100000	+9.17138672	-6.12597656	-1.22607422	+45.76904297	+3.69140625	-68.22509766	+1428	+9.21972656	-5.26904297	-1.06787109	+10.12939453	-9.47021484	+13.18359375	+1392	+6.66650391	-9.44824219	-0.79980469	+60.22705078	+7.53662109	-25.83984375	+1560
