# Supplementary material for: A direct effect of perception on action when grasping a cup
Source: Sci Rep. 2018 Jan 9;8:171. doi: 10.1038/s41598-017-18591-5 (PMC5760564; doi:10.1038/s41598-017-18591-5)
Supplement: Supplementary file 6 — Supplementary Information [file 41598_2017_18591_MOESM6_ESM.zip › SciRep_Data/S02instruct/S02_100instruct_Tr90.dat]

+1000000000000.00000000	+0.00000000	+0.00000000	+0.00000000	+0.00000000	+0.00000000	+0.00000000	+0	+0.00000000	+0.00000000	+0.00000000	+0.00000000	+0.00000000	+0.00000000	+0	+0.00000000	+0.00000000	+0.00000000	+0.00000000	+0.00000000	+0.00000000	+0
+1458241568.12990000	+9.95800781	-6.63134766	-0.93164063	+44.62646484	-5.38330078	-57.01904297	+2340	+9.93603516	-5.76562500	-0.71191406	+2.52685547	-11.73339844	+11.73339844	+2168	+7.23779297	-9.98437500	-0.58447266	+56.99707031	+6.63574219	-21.00585938	+1536
+1458241568.13820000	+9.95800781	-6.63134766	-0.93164063	+44.62646484	-5.38330078	-57.04101563	+2340	+9.94042969	-5.76562500	-0.71191406	+2.54882813	-11.73339844	+11.71142578	+2168	+7.23339844	-9.98437500	-0.58886719	+56.97509766	+6.63574219	-20.98388672	+1536
+1458241568.14650010	+9.95361328	-6.63134766	-0.93164063	+44.62646484	-5.38330078	-57.04101563	+2344	+9.93603516	-5.77001953	-0.71191406	+2.54882813	-11.73339844	+11.71142578	+2164	+7.23339844	-9.98876953	-0.58886719	+56.95312500	+6.63574219	-20.98388672	+1536
+1458241568.15490010	+9.95800781	-6.63134766	-0.92724609	+44.62646484	-5.38330078	-57.04101563	+2344	+9.93603516	-5.77001953	-0.71191406	+2.57080078	-11.73339844	+11.71142578	+2164	+7.23339844	-9.98876953	-0.58886719	+56.95312500	+6.63574219	-20.98388672	+1532
+1458241568.16319990	+9.95800781	-6.63134766	-0.92724609	+44.62646484	-5.38330078	-57.04101563	+2344	+9.93603516	-5.77001953	-0.71191406	+2.57080078	-11.73339844	+11.71142578	+2164	+7.23339844	-9.98876953	-0.58447266	+56.97509766	+6.63574219	-21.00585938	+1532
+1458241568.17150000	+9.95800781	-6.63134766	-0.92724609	+44.62646484	-5.38330078	-57.04101563	+2344	+9.93603516	-5.77001953	-0.71191406	+2.57080078	-11.73339844	+11.73339844	+2168	+7.23779297	-9.98437500	-0.58447266	+56.97509766	+6.65771484	-21.00585938	+1532
+1458241568.17989990	+9.95800781	-6.63134766	-0.92724609	+44.62646484	-5.38330078	-57.04101563	+2344	+9.93603516	-5.77001953	-0.71191406	+2.57080078	-11.73339844	+11.73339844	+2168	+7.24218750	-9.98437500	-0.58007813	+56.99707031	+6.67968750	-21.02783203	+1536
+1458241572.14479990	+9.97119141	-6.67968750	-0.93603516	+45.28564453	-5.60302734	-56.35986328	+2348	+9.94042969	-5.81396484	-0.70312500	+2.68066406	-11.84326172	+12.26074219	+2228	+7.28613281	-10.06787109	-0.54052734	+57.17285156	+7.16308594	-21.13769531	+1528
+1458241572.14899990	+9.97119141	-6.67968750	-0.93603516	+45.30761719	-5.60302734	-56.33789063	+2348	+9.94042969	-5.81396484	-0.70312500	+2.68066406	-11.84326172	+12.26074219	+2228	+7.29492188	-10.06347656	-0.53613281	+57.23876953	+7.18505859	-21.18164063	+1532
+1458241572.15310000	+9.97119141	-6.67968750	-0.93603516	+45.30761719	-5.60302734	-56.33789063	+2348	+9.94042969	-5.81396484	-0.70312500	+2.68066406	-11.84326172	+12.28271484	+2228	+7.29931641	-10.05908203	-0.52734375	+57.28271484	+7.22900391	-21.20361328	+1536
+1458241572.15730000	+9.97119141	-6.67968750	-0.93603516	+45.30761719	-5.60302734	-56.33789063	+2348	+9.94042969	-5.81396484	-0.70312500	+2.68066406	-11.84326172	+12.28271484	+2228	+7.30371094	-10.05468750	-0.52734375	+57.32666016	+7.22900391	-21.22558594	+1540
+1458241572.16150000	+9.97119141	-6.67968750	-0.93603516	+45.30761719	-5.60302734	-56.33789063	+2348	+9.94042969	-5.81396484	-0.70312500	+2.65869141	-11.84326172	+12.28271484	+2228	+7.30371094	-10.05468750	-0.52734375	+57.32666016	+7.22900391	-21.22558594	+1540
+1458241572.16980000	+9.97119141	-6.67968750	-0.93603516	+45.30761719	-5.60302734	-56.33789063	+2348	+9.94042969	-5.81396484	-0.70312500	+2.68066406	-11.84326172	+12.28271484	+2228	+7.29931641	-10.05908203	-0.52734375	+57.28271484	+7.20703125	-21.20361328	+1540
+1458241572.17400000	+9.97119141	-6.67968750	-0.93603516	+45.30761719	-5.60302734	-56.33789063	+2348	+9.94042969	-5.81396484	-0.70312500	+2.68066406	-11.84326172	+12.28271484	+2228	+7.29492188	-10.05908203	-0.53173828	+57.23876953	+7.20703125	-21.18164063	+1544
+1458241572.17810010	+9.97119141	-6.67968750	-0.93603516	+45.30761719	-5.60302734	-56.33789063	+2348	+9.94042969	-5.81396484	-0.70312500	+2.68066406	-11.84326172	+12.28271484	+2228	+7.29052734	-10.06347656	-0.53613281	+57.21679688	+7.18505859	-21.15966797	+1544
+1458241572.18230010	+9.97119141	-6.67529297	-0.93603516	+45.30761719	-5.60302734	-56.33789063	+2348	+9.94042969	-5.81396484	-0.70312500	+2.68066406	-11.84326172	+12.28271484	+2228	+7.28613281	-10.06347656	-0.53613281	+57.19482422	+7.18505859	-21.15966797	+1544
+1458241572.18650010	+9.97119141	-6.67529297	-0.93603516	+45.30761719	-5.60302734	-56.33789063	+2348	+9.94042969	-5.81396484	-0.70312500	+2.68066406	-11.84326172	+12.28271484	+2228	+7.28613281	-10.06787109	-0.53613281	+57.17285156	+7.16308594	-21.13769531	+1544
+1458241572.19479990	+9.97119141	-6.67529297	-0.93603516	+45.30761719	-5.60302734	-56.33789063	+2348	+9.94042969	-5.81396484	-0.70312500	+2.68066406	-11.82128906	+12.26074219	+2228	+7.28173828	-10.06787109	-0.54052734	+57.15087891	+7.16308594	-21.13769531	+1540
+1458241572.19899990	+9.97119141	-6.67529297	-0.93603516	+45.30761719	-5.58105469	-56.33789063	+2348	+9.94042969	-5.81396484	-0.70312500	+2.68066406	-11.82128906	+12.26074219	+2228	+7.27734375	-10.06787109	-0.54492188	+57.12890625	+7.14111328	-21.11572266	+1540
+1458241572.20310000	+9.97119141	-6.67529297	-0.93603516	+45.30761719	-5.58105469	-56.33789063	+2348	+9.94042969	-5.81396484	-0.70312500	+2.68066406	-11.82128906	+12.26074219	+2228	+7.27734375	-10.07226563	-0.54492188	+57.10693359	+7.14111328	-21.11572266	+1540
+1458241572.20729990	+9.97119141	-6.67529297	-0.93603516	+45.30761719	-5.58105469	-56.33789063	+2348	+9.94042969	-5.81396484	-0.70312500	+2.68066406	-11.82128906	+12.23876953	+2228	+7.27294922	-10.07226563	-0.54492188	+57.08496094	+7.11914063	-21.09375000	+1540
+1458241572.21149990	+9.97119141	-6.67529297	-0.93603516	+45.30761719	-5.58105469	-56.33789063	+2348	+9.94042969	-5.81396484	-0.70312500	+2.68066406	-11.82128906	+12.23876953	+2228	+7.27294922	-10.07226563	-0.54931641	+57.06298828	+7.11914063	-21.09375000	+1540
+1458241572.21560000	+9.97119141	-6.67529297	-0.93603516	+45.30761719	-5.58105469	-56.33789063	+2348	+9.94042969	-5.81396484	-0.70312500	+2.68066406	-11.82128906	+12.23876953	+2224	+7.26855469	-10.07666016	-0.54931641	+57.04101563	+7.11914063	-21.07177734	+1536
+1458241572.21980000	+9.97119141	-6.67529297	-0.93603516	+45.30761719	-5.58105469	-56.33789063	+2348	+9.94042969	-5.81396484	-0.70312500	+2.68066406	-11.82128906	+12.23876953	+2224	+7.26855469	-10.07666016	-0.54931641	+57.04101563	+7.09716797	-21.07177734	+1536
+1458241572.22810010	+9.97119141	-6.67529297	-0.93603516	+45.30761719	-5.58105469	-56.33789063	+2348	+9.94042969	-5.81396484	-0.70312500	+2.68066406	-11.82128906	+12.23876953	+2224	+7.26855469	-10.07666016	-0.55371094	+57.01904297	+7.09716797	-21.07177734	+1532
+1458241572.23230000	+9.97119141	-6.67529297	-0.93603516	+45.30761719	-5.58105469	-56.33789063	+2348	+9.94042969	-5.81396484	-0.70312500	+2.68066406	-11.82128906	+12.23876953	+2224	+7.26855469	-10.07666016	-0.54931641	+57.04101563	+7.09716797	-21.07177734	+1528
+1458241572.24060010	+9.97119141	-6.67529297	-0.93603516	+45.32958984	-5.58105469	-56.33789063	+2348	+9.94042969	-5.81396484	-0.70312500	+2.68066406	-11.82128906	+12.26074219	+2224	+7.26855469	-10.07666016	-0.54931641	+57.04101563	+7.11914063	-21.09375000	+1524
+1458241572.24480010	+9.97119141	-6.67529297	-0.93603516	+45.32958984	-5.58105469	-56.33789063	+2348	+9.94042969	-5.81396484	-0.70312500	+2.68066406	-11.82128906	+12.26074219	+2224	+7.26855469	-10.07666016	-0.54931641	+57.06298828	+7.11914063	-21.09375000	+1524
+1458241572.25309990	+9.97119141	-6.67529297	-0.93603516	+45.32958984	-5.58105469	-56.33789063	+2348	+9.94042969	-5.81396484	-0.70312500	+2.68066406	-11.82128906	+12.26074219	+2224	+7.27294922	-10.07226563	-0.54492188	+57.06298828	+7.11914063	-21.11572266	+1524
+1458241572.25729990	+9.97119141	-6.67529297	-0.93603516	+45.32958984	-5.58105469	-56.31591797	+2348	+9.94042969	-5.81396484	-0.70312500	+2.68066406	-11.82128906	+12.26074219	+2220	+7.27294922	-10.07226563	-0.54492188	+57.08496094	+7.11914063	-21.11572266	+1520
+1458241572.26560000	+9.97119141	-6.67529297	-0.93603516	+45.32958984	-5.60302734	-56.31591797	+2348	+9.94042969	-5.81396484	-0.70312500	+2.68066406	-11.82128906	+12.28271484	+2220	+7.27734375	-10.07226563	-0.54492188	+57.08496094	+7.14111328	-21.11572266	+1520
+1458241572.27390000	+9.97119141	-6.67529297	-0.93603516	+45.32958984	-5.60302734	-56.31591797	+2348	+9.94042969	-5.81396484	-0.70312500	+2.68066406	-11.82128906	+12.28271484	+2220	+7.27734375	-10.07226563	-0.54492188	+57.10693359	+7.14111328	-21.11572266	+1520
+1458241572.28230000	+9.97119141	-6.67529297	-0.93603516	+45.32958984	-5.60302734	-56.31591797	+2348	+9.94042969	-5.81396484	-0.70312500	+2.68066406	-11.82128906	+12.28271484	+2220	+7.27734375	-10.07226563	-0.54492188	+57.10693359	+7.14111328	-21.11572266	+1520
+1458241572.29060010	+9.97119141	-6.67529297	-0.93603516	+45.32958984	-5.60302734	-56.31591797	+2348	+9.94042969	-5.81396484	-0.70312500	+2.68066406	-11.82128906	+12.28271484	+2220	+7.27734375	-10.07226563	-0.54492188	+57.10693359	+7.14111328	-21.11572266	+1516
+1458241572.29889990	+9.97119141	-6.67529297	-0.93603516	+45.35156250	-5.60302734	-56.31591797	+2348	+9.94042969	-5.81396484	-0.70312500	+2.68066406	-11.82128906	+12.28271484	+2220	+7.27734375	-10.07226563	-0.54492188	+57.10693359	+7.14111328	-21.11572266	+1516
+1458241572.30310010	+9.97119141	-6.67529297	-0.93603516	+45.35156250	-5.58105469	-56.31591797	+2348	+9.94042969	-5.81396484	-0.70312500	+2.68066406	-11.82128906	+12.28271484	+2220	+7.27294922	-10.07226563	-0.54492188	+57.08496094	+7.11914063	-21.09375000	+1516
+1458241572.31139990	+9.97119141	-6.67529297	-0.93603516	+45.35156250	-5.58105469	-56.31591797	+2348	+9.94042969	-5.81396484	-0.70312500	+2.68066406	-11.82128906	+12.26074219	+2220	+7.27294922	-10.07226563	-0.54931641	+57.08496094	+7.11914063	-21.09375000	+1516
+1458241572.31970000	+9.97119141	-6.67529297	-0.93603516	+45.35156250	-5.58105469	-56.31591797	+2348	+9.94042969	-5.81396484	-0.70312500	+2.68066406	-11.82128906	+12.26074219	+2220	+7.26855469	-10.07666016	-0.54931641	+57.06298828	+7.09716797	-21.07177734	+1516
+1458241572.32810000	+9.97119141	-6.67529297	-0.93603516	+45.35156250	-5.58105469	-56.29394531	+2348	+9.94042969	-5.81396484	-0.70312500	+2.68066406	-11.82128906	+12.26074219	+2216	+7.26855469	-10.07666016	-0.55371094	+57.04101563	+7.09716797	-21.04980469	+1512
+1458241572.33220010	+9.97119141	-6.67529297	-0.93603516	+45.35156250	-5.58105469	-56.29394531	+2348	+9.94042969	-5.81396484	-0.70312500	+2.68066406	-11.82128906	+12.26074219	+2216	+7.26855469	-10.07666016	-0.55371094	+57.04101563	+7.09716797	-21.04980469	+1512
+1458241572.33640000	+9.97119141	-6.67529297	-0.93603516	+45.35156250	-5.58105469	-56.29394531	+2348	+9.94042969	-5.81396484	-0.70312500	+2.68066406	-11.82128906	+12.26074219	+2216	+7.26855469	-10.07666016	-0.55371094	+57.04101563	+7.09716797	-21.04980469	+1512
+1458241572.34060000	+9.97119141	-6.67529297	-0.93603516	+45.35156250	-5.58105469	-56.29394531	+2348	+9.94042969	-5.81396484	-0.70312500	+2.68066406	-11.82128906	+12.26074219	+2216	+7.26855469	-10.07666016	-0.55371094	+57.04101563	+7.09716797	-21.04980469	+1512
+1458241572.34470010	+9.97119141	-6.67529297	-0.93603516	+45.35156250	-5.58105469	-56.29394531	+2348	+9.94042969	-5.81396484	-0.70312500	+2.68066406	-11.82128906	+12.26074219	+2216	+7.26855469	-10.07666016	-0.55371094	+57.04101563	+7.09716797	-21.04980469	+1512
+1458241572.35310010	+9.97119141	-6.67529297	-0.93603516	+45.35156250	-5.58105469	-56.29394531	+2348	+9.94042969	-5.81396484	-0.70312500	+2.68066406	-11.82128906	+12.26074219	+2216	+7.26855469	-10.07666016	-0.55371094	+57.04101563	+7.09716797	-21.04980469	+1508
+1458241572.35719990	+9.97119141	-6.67529297	-0.94042969	+45.35156250	-5.58105469	-56.29394531	+2348	+9.94042969	-5.81396484	-0.70312500	+2.68066406	-11.82128906	+12.28271484	+2216	+7.26855469	-10.07666016	-0.55371094	+57.04101563	+7.09716797	-21.04980469	+1508
+1458241572.36560010	+9.97119141	-6.67529297	-0.94042969	+45.35156250	-5.58105469	-56.27197266	+2348	+9.94042969	-5.81396484	-0.70312500	+2.68066406	-11.82128906	+12.28271484	+2216	+7.27294922	-10.07666016	-0.55371094	+57.06298828	+7.09716797	-21.04980469	+1508
+1458241572.36970000	+9.97119141	-6.67529297	-0.94042969	+45.35156250	-5.58105469	-56.27197266	+2348	+9.94042969	-5.81396484	-0.70312500	+2.65869141	-11.82128906	+12.28271484	+2216	+7.27294922	-10.07666016	-0.55371094	+57.06298828	+7.09716797	-21.04980469	+1508
+1458241572.37389990	+9.97119141	-6.67529297	-0.94042969	+45.35156250	-5.58105469	-56.27197266	+2348	+9.94042969	-5.81396484	-0.70312500	+2.65869141	-11.82128906	+12.28271484	+2216	+7.27294922	-10.07666016	-0.54931641	+57.08496094	+7.11914063	-21.07177734	+1508
+1458241572.38220000	+9.97119141	-6.67529297	-0.94042969	+45.35156250	-5.60302734	-56.27197266	+2348	+9.94042969	-5.81396484	-0.70312500	+2.65869141	-11.82128906	+12.30468750	+2216	+7.27734375	-10.07226563	-0.54931641	+57.08496094	+7.11914063	-21.07177734	+1508
+1458241572.38640000	+9.97119141	-6.67529297	-0.94042969	+45.35156250	-5.60302734	-56.27197266	+2348	+9.94042969	-5.81396484	-0.70312500	+2.65869141	-11.82128906	+12.30468750	+2216	+7.27734375	-10.07226563	-0.54931641	+57.10693359	+7.11914063	-21.07177734	+1508
+1458241572.39050010	+9.97119141	-6.67529297	-0.94042969	+45.35156250	-5.60302734	-56.27197266	+2352	+9.94042969	-5.81396484	-0.70312500	+2.65869141	-11.82128906	+12.30468750	+2216	+7.27734375	-10.07226563	-0.54931641	+57.10693359	+7.11914063	-21.07177734	+1508
+1458241572.39470010	+9.97119141	-6.67529297	-0.94042969	+45.35156250	-5.60302734	-56.25000000	+2352	+9.94042969	-5.81396484	-0.70312500	+2.65869141	-11.82128906	+12.30468750	+2212	+7.27734375	-10.07226563	-0.54931641	+57.10693359	+7.11914063	-21.07177734	+1508
+1458241572.40300010	+9.97119141	-6.67529297	-0.93603516	+45.35156250	-5.60302734	-56.25000000	+2352	+9.94042969	-5.81396484	-0.70312500	+2.65869141	-11.79931641	+12.30468750	+2212	+7.27734375	-10.07226563	-0.54931641	+57.10693359	+7.11914063	-21.07177734	+1508
+1458241572.40720010	+9.97119141	-6.67529297	-0.93603516	+45.35156250	-5.60302734	-56.25000000	+2352	+9.94042969	-5.81396484	-0.70312500	+2.65869141	-11.79931641	+12.30468750	+2212	+7.27734375	-10.07226563	-0.54931641	+57.10693359	+7.11914063	-21.07177734	+1504
+1458241572.41549990	+9.97119141	-6.67529297	-0.93603516	+45.35156250	-5.60302734	-56.25000000	+2352	+9.94042969	-5.81396484	-0.70312500	+2.65869141	-11.79931641	+12.30468750	+2212	+7.27734375	-10.07226563	-0.54931641	+57.10693359	+7.11914063	-21.07177734	+1504
+1458241572.41969990	+9.97119141	-6.67529297	-0.93603516	+45.35156250	-5.60302734	-56.25000000	+2352	+9.94042969	-5.81396484	-0.70312500	+2.65869141	-11.79931641	+12.30468750	+2212	+7.27734375	-10.07226563	-0.54931641	+57.08496094	+7.11914063	-21.07177734	+1504
+1458241572.42800000	+9.97119141	-6.67529297	-0.93603516	+45.35156250	-5.58105469	-56.25000000	+2352	+9.94042969	-5.81396484	-0.70312500	+2.65869141	-11.79931641	+12.30468750	+2212	+7.27294922	-10.07666016	-0.54931641	+57.08496094	+7.11914063	-21.04980469	+1504
+1458241572.43220000	+9.97119141	-6.67529297	-0.93603516	+45.35156250	-5.58105469	-56.25000000	+2352	+9.94042969	-5.81396484	-0.70312500	+2.65869141	-11.79931641	+12.30468750	+2212	+7.27294922	-10.07666016	-0.55371094	+57.06298828	+7.09716797	-21.04980469	+1504
+1458241572.43639990	+9.97119141	-6.67529297	-0.93603516	+45.35156250	-5.58105469	-56.25000000	+2352	+9.94042969	-5.81396484	-0.70312500	+2.65869141	-11.79931641	+12.28271484	+2212	+7.27294922	-10.07666016	-0.55371094	+57.06298828	+7.09716797	-21.04980469	+1504
+1458241572.44050000	+9.96679688	-6.67529297	-0.93603516	+45.35156250	-5.58105469	-56.25000000	+2352	+9.94042969	-5.81396484	-0.70312500	+2.65869141	-11.79931641	+12.28271484	+2212	+7.26855469	-10.07666016	-0.55371094	+57.04101563	+7.09716797	-21.02783203	+1504
+1458241572.44470000	+9.96679688	-6.67529297	-0.93603516	+45.35156250	-5.58105469	-56.25000000	+2352	+9.94042969	-5.81396484	-0.70312500	+2.65869141	-11.79931641	+12.28271484	+2212	+7.26855469	-10.07666016	-0.55371094	+57.04101563	+7.09716797	-21.02783203	+1504
+1458241572.44880010	+9.96679688	-6.67529297	-0.93603516	+45.35156250	-5.58105469	-56.25000000	+2352	+9.94042969	-5.81396484	-0.70312500	+2.65869141	-11.79931641	+12.28271484	+2212	+7.26855469	-10.07666016	-0.55371094	+57.04101563	+7.09716797	-21.02783203	+1504
+1458241572.45300010	+9.96679688	-6.67529297	-0.93603516	+45.35156250	-5.58105469	-56.25000000	+2352	+9.94042969	-5.81396484	-0.70312500	+2.65869141	-11.79931641	+12.28271484	+2212	+7.26855469	-10.07666016	-0.55371094	+57.01904297	+7.09716797	-21.02783203	+1504
+1458241572.46129990	+9.96679688	-6.67529297	-0.93603516	+45.35156250	-5.58105469	-56.22802734	+2352	+9.94042969	-5.81396484	-0.70312500	+2.65869141	-11.79931641	+12.28271484	+2212	+7.26855469	-10.07666016	-0.55810547	+57.01904297	+7.09716797	-21.02783203	+1500
+1458241572.46550010	+9.96679688	-6.67529297	-0.93603516	+45.35156250	-5.58105469	-56.22802734	+2352	+9.94042969	-5.81396484	-0.70312500	+2.65869141	-11.79931641	+12.28271484	+2212	+7.26855469	-10.07666016	-0.55371094	+57.01904297	+7.09716797	-21.02783203	+1500
+1458241572.46970010	+9.96679688	-6.67529297	-0.93603516	+45.35156250	-5.58105469	-56.22802734	+2352	+9.94042969	-5.81396484	-0.70312500	+2.65869141	-11.79931641	+12.28271484	+2212	+7.26855469	-10.07666016	-0.55371094	+57.04101563	+7.09716797	-21.02783203	+1500
+1458241572.47379990	+9.96679688	-6.67529297	-0.93603516	+45.35156250	-5.58105469	-56.22802734	+2352	+9.94042969	-5.81396484	-0.70312500	+2.65869141	-11.79931641	+12.28271484	+2212	+7.26855469	-10.07666016	-0.55371094	+57.04101563	+7.09716797	-21.02783203	+1500
+1458241572.47799990	+9.96679688	-6.67529297	-0.93603516	+45.35156250	-5.58105469	-56.22802734	+2352	+9.94042969	-5.81396484	-0.70312500	+2.65869141	-11.79931641	+12.28271484	+2212	+7.26855469	-10.07666016	-0.55371094	+57.04101563	+7.09716797	-21.04980469	+1500
+1458241572.48219990	+9.96679688	-6.67529297	-0.94042969	+45.35156250	-5.58105469	-56.22802734	+2352	+9.94042969	-5.81396484	-0.70312500	+2.65869141	-11.79931641	+12.30468750	+2212	+7.26855469	-10.07666016	-0.55371094	+57.04101563	+7.09716797	-21.04980469	+1500
+1458241572.48630000	+9.97119141	-6.67529297	-0.94042969	+45.35156250	-5.58105469	-56.22802734	+2352	+9.94042969	-5.81396484	-0.70312500	+2.65869141	-11.79931641	+12.30468750	+2212	+7.26855469	-10.07666016	-0.55371094	+57.06298828	+7.09716797	-21.04980469	+1500
+1458241572.49050000	+9.97119141	-6.67529297	-0.94042969	+45.37353516	-5.58105469	-56.22802734	+2352	+9.94042969	-5.81396484	-0.70312500	+2.65869141	-11.79931641	+12.30468750	+2212	+7.27294922	-10.07666016	-0.54931641	+57.06298828	+7.09716797	-21.04980469	+1500
+1458241572.49470000	+9.97119141	-6.67529297	-0.94042969	+45.37353516	-5.58105469	-56.22802734	+2352	+9.94042969	-5.81396484	-0.70312500	+2.65869141	-11.79931641	+12.30468750	+2212	+7.27294922	-10.07666016	-0.54931641	+57.06298828	+7.11914063	-21.07177734	+1500
+1458241572.49880000	+9.97119141	-6.67529297	-0.94042969	+45.37353516	-5.58105469	-56.22802734	+2352	+9.94042969	-5.81396484	-0.70312500	+2.65869141	-11.79931641	+12.30468750	+2212	+7.27294922	-10.07226563	-0.54931641	+57.08496094	+7.11914063	-21.07177734	+1500
+1458241572.50300000	+9.97119141	-6.67529297	-0.94042969	+45.37353516	-5.60302734	-56.22802734	+2352	+9.94042969	-5.81396484	-0.70312500	+2.65869141	-11.79931641	+12.30468750	+2212	+7.27294922	-10.07226563	-0.54931641	+57.08496094	+7.11914063	-21.07177734	+1500
+1458241572.51130010	+9.97119141	-6.67529297	-0.94042969	+45.37353516	-5.60302734	-56.22802734	+2352	+9.94042969	-5.81396484	-0.70312500	+2.65869141	-11.79931641	+12.30468750	+2212	+7.27734375	-10.07226563	-0.54492188	+57.10693359	+7.11914063	-21.09375000	+1500
+1458241572.51970010	+9.97119141	-6.67529297	-0.94042969	+45.37353516	-5.60302734	-56.22802734	+2352	+9.94042969	-5.81396484	-0.70312500	+2.65869141	-11.79931641	+12.30468750	+2212	+7.27734375	-10.07226563	-0.54492188	+57.10693359	+7.14111328	-21.09375000	+1500
+1458241572.52379990	+9.97119141	-6.67529297	-0.94042969	+45.37353516	-5.60302734	-56.22802734	+2352	+9.94042969	-5.81396484	-0.70312500	+2.65869141	-11.79931641	+12.30468750	+2212	+7.27734375	-10.07226563	-0.54492188	+57.10693359	+7.14111328	-21.09375000	+1500
+1458241572.53210000	+9.97119141	-6.67089844	-0.94042969	+45.37353516	-5.60302734	-56.22802734	+2352	+9.94042969	-5.81396484	-0.70312500	+2.65869141	-11.82128906	+12.30468750	+2212	+7.27734375	-10.07226563	-0.54492188	+57.08496094	+7.11914063	-21.09375000	+1500
+1458241572.53629990	+9.97119141	-6.67089844	-0.94042969	+45.37353516	-5.58105469	-56.22802734	+2352	+9.94042969	-5.81396484	-0.70312500	+2.65869141	-11.82128906	+12.30468750	+2212	+7.27734375	-10.07226563	-0.54931641	+57.08496094	+7.11914063	-21.09375000	+1500
+1458241572.54049990	+9.97119141	-6.67089844	-0.94042969	+45.37353516	-5.58105469	-56.22802734	+2352	+9.94042969	-5.81396484	-0.70312500	+2.65869141	-11.82128906	+12.30468750	+2212	+7.27294922	-10.07226563	-0.54931641	+57.08496094	+7.11914063	-21.09375000	+1500
+1458241572.54460000	+9.97119141	-6.67089844	-0.94042969	+45.37353516	-5.58105469	-56.22802734	+2352	+9.94042969	-5.81396484	-0.70312500	+2.65869141	-11.82128906	+12.30468750	+2212	+7.27294922	-10.07666016	-0.54931641	+57.06298828	+7.11914063	-21.09375000	+1500
+1458241572.54880000	+9.97119141	-6.67089844	-0.94042969	+45.37353516	-5.58105469	-56.22802734	+2352	+9.94042969	-5.81396484	-0.70312500	+2.65869141	-11.82128906	+12.30468750	+2212	+7.27294922	-10.07666016	-0.54931641	+57.06298828	+7.11914063	-21.09375000	+1500
+1458241572.55300000	+9.97119141	-6.67089844	-0.94042969	+45.37353516	-5.58105469	-56.22802734	+2352	+9.94042969	-5.81396484	-0.69873047	+2.65869141	-11.82128906	+12.30468750	+2212	+7.27294922	-10.07666016	-0.54931641	+57.06298828	+7.11914063	-21.07177734	+1500
+1458241572.55710010	+9.97119141	-6.67089844	-0.94042969	+45.37353516	-5.58105469	-56.22802734	+2352	+9.94042969	-5.81396484	-0.69873047	+2.65869141	-11.82128906	+12.28271484	+2212	+7.26855469	-10.07666016	-0.55371094	+57.04101563	+7.09716797	-21.07177734	+1500
+1458241572.56130000	+9.97119141	-6.67089844	-0.94042969	+45.37353516	-5.58105469	-56.22802734	+2352	+9.94042969	-5.81396484	-0.69873047	+2.65869141	-11.82128906	+12.28271484	+2212	+7.26855469	-10.07666016	-0.55371094	+57.04101563	+7.09716797	-21.07177734	+1500
+1458241572.56550000	+9.97119141	-6.67089844	-0.94042969	+45.37353516	-5.58105469	-56.22802734	+2352	+9.94042969	-5.81396484	-0.69873047	+2.65869141	-11.82128906	+12.28271484	+2212	+7.26855469	-10.07666016	-0.55371094	+57.04101563	+7.09716797	-21.07177734	+1500
+1458241572.56960010	+9.97119141	-6.67089844	-0.94042969	+45.37353516	-5.58105469	-56.22802734	+2352	+9.94042969	-5.81396484	-0.69873047	+2.68066406	-11.82128906	+12.28271484	+2212	+7.26855469	-10.07666016	-0.55371094	+57.01904297	+7.09716797	-21.07177734	+1500
+1458241572.57380010	+9.97119141	-6.67089844	-0.94042969	+45.37353516	-5.58105469	-56.22802734	+2352	+9.94042969	-5.81396484	-0.69873047	+2.68066406	-11.82128906	+12.28271484	+2212	+7.26416016	-10.07666016	-0.55371094	+57.01904297	+7.09716797	-21.07177734	+1500
+1458241572.58209990	+9.97119141	-6.67089844	-0.94042969	+45.37353516	-5.55908203	-56.22802734	+2352	+9.94042969	-5.81396484	-0.69873047	+2.68066406	-11.82128906	+12.28271484	+2212	+7.26416016	-10.08105469	-0.55810547	+57.01904297	+7.09716797	-21.07177734	+1496
+1458241572.58629990	+9.97119141	-6.67089844	-0.94042969	+45.37353516	-5.55908203	-56.22802734	+2352	+9.94042969	-5.81396484	-0.69873047	+2.68066406	-11.82128906	+12.28271484	+2212	+7.26416016	-10.07666016	-0.55810547	+57.01904297	+7.09716797	-21.07177734	+1496
+1458241572.59050010	+9.97119141	-6.67089844	-0.94042969	+45.37353516	-5.58105469	-56.22802734	+2352	+9.94042969	-5.81396484	-0.69873047	+2.68066406	-11.82128906	+12.28271484	+2212	+7.26855469	-10.07666016	-0.55371094	+57.01904297	+7.09716797	-21.07177734	+1496
+1458241572.59460000	+9.97119141	-6.67089844	-0.94042969	+45.37353516	-5.58105469	-56.22802734	+2352	+9.94042969	-5.81396484	-0.69873047	+2.68066406	-11.82128906	+12.28271484	+2212	+7.26855469	-10.07666016	-0.55371094	+57.01904297	+7.09716797	-21.07177734	+1496
+1458241572.59879990	+9.97119141	-6.67089844	-0.94042969	+45.35156250	-5.58105469	-56.22802734	+2352	+9.94042969	-5.81396484	-0.69873047	+2.65869141	-11.82128906	+12.28271484	+2212	+7.26855469	-10.07666016	-0.55371094	+57.01904297	+7.09716797	-21.09375000	+1496
+1458241572.60299990	+9.97119141	-6.67089844	-0.94042969	+45.35156250	-5.58105469	-56.22802734	+2356	+9.94042969	-5.81396484	-0.69873047	+2.65869141	-11.82128906	+12.28271484	+2212	+7.26855469	-10.07666016	-0.55371094	+57.04101563	+7.09716797	-21.09375000	+1496
+1458241572.60710000	+9.97119141	-6.67089844	-0.94042969	+45.35156250	-5.58105469	-56.22802734	+2356	+9.94042969	-5.81396484	-0.69873047	+2.65869141	-11.82128906	+12.28271484	+2212	+7.26855469	-10.07666016	-0.55371094	+57.04101563	+7.09716797	-21.09375000	+1496
+1458241572.61130000	+9.97119141	-6.67089844	-0.94042969	+45.35156250	-5.58105469	-56.22802734	+2356	+9.94042969	-5.81396484	-0.69873047	+2.65869141	-11.84326172	+12.28271484	+2212	+7.27294922	-10.07666016	-0.55371094	+57.04101563	+7.09716797	-21.11572266	+1496
+1458241572.61960010	+9.97119141	-6.67089844	-0.94042969	+45.35156250	-5.58105469	-56.22802734	+2356	+9.94042969	-5.81396484	-0.69873047	+2.65869141	-11.84326172	+12.28271484	+2212	+7.27294922	-10.07666016	-0.54931641	+57.06298828	+7.09716797	-21.11572266	+1496
+1458241572.62789990	+9.97119141	-6.67089844	-0.94042969	+45.35156250	-5.60302734	-56.22802734	+2356	+9.94042969	-5.81396484	-0.69873047	+2.65869141	-11.84326172	+12.30468750	+2212	+7.27734375	-10.07226563	-0.54931641	+57.06298828	+7.09716797	-21.13769531	+1496
+1458241572.63210010	+9.97119141	-6.67089844	-0.94042969	+45.35156250	-5.60302734	-56.22802734	+2356	+9.94042969	-5.81396484	-0.69873047	+2.65869141	-11.86523438	+12.30468750	+2216	+7.27734375	-10.07226563	-0.54931641	+57.06298828	+7.09716797	-21.15966797	+1496
+1458241572.63630010	+9.97119141	-6.67089844	-0.93603516	+45.35156250	-5.60302734	-56.22802734	+2356	+9.94042969	-5.81396484	-0.69873047	+2.65869141	-11.86523438	+12.30468750	+2216	+7.27734375	-10.07226563	-0.54931641	+57.08496094	+7.09716797	-21.15966797	+1496
+1458241572.64459990	+9.97558594	-6.67089844	-0.93603516	+45.35156250	-5.62500000	-56.22802734	+2356	+9.94482422	-5.80957031	-0.69873047	+2.65869141	-11.88720703	+12.32666016	+2216	+7.27734375	-10.07226563	-0.54931641	+57.06298828	+7.07519531	-21.18164063	+1500
+1458241572.65290000	+9.97558594	-6.67089844	-0.93603516	+45.35156250	-5.64697266	-56.25000000	+2360	+9.94482422	-5.80957031	-0.69433594	+2.63671875	-11.90917969	+12.32666016	+2220	+7.27734375	-10.07226563	-0.54931641	+57.04101563	+7.03125000	-21.20361328	+1500
+1458241572.65710000	+9.97558594	-6.67089844	-0.93603516	+45.35156250	-5.64697266	-56.25000000	+2360	+9.94482422	-5.80517578	-0.69433594	+2.63671875	-11.95312500	+12.34863281	+2220	+7.27734375	-10.07226563	-0.55371094	+56.99707031	+6.96533203	-21.22558594	+1500
+1458241572.66129990	+9.97558594	-6.66650391	-0.93164063	+45.35156250	-5.66894531	-56.25000000	+2360	+9.94921875	-5.80517578	-0.68994141	+2.63671875	-11.97509766	+12.34863281	+2224	+7.27734375	-10.07226563	-0.55810547	+56.97509766	+6.92138672	-21.24755859	+1500
+1458241572.66960000	+9.97998047	-6.66210938	-0.92724609	+45.37353516	-5.75683594	-56.27197266	+2364	+9.95361328	-5.79638672	-0.68115234	+2.63671875	-12.06298828	+12.39257813	+2228	+7.27294922	-10.07666016	-0.56689453	+56.84326172	+6.72363281	-21.31347656	+1500
+1458241572.67380000	+9.97998047	-6.65771484	-0.92724609	+45.39550781	-5.80078125	-56.29394531	+2368	+9.95800781	-5.79199219	-0.67675781	+2.61474609	-12.15087891	+12.43652344	+2232	+7.27294922	-10.07666016	-0.57128906	+56.79931641	+6.59179688	-21.37939453	+1500
+1458241572.67790010	+9.98437500	-6.65771484	-0.92285156	+45.41748047	-5.86669922	-56.31591797	+2368	+9.96240234	-5.78759766	-0.67236328	+2.61474609	-12.21679688	+12.48046875	+2232	+7.27294922	-10.07226563	-0.58007813	+56.73339844	+6.48193359	-21.44531250	+1500
+1458241572.68210010	+9.98876953	-6.64892578	-0.91845703	+45.46142578	-5.97656250	-56.33789063	+2372	+9.96679688	-5.77880859	-0.66357422	+2.61474609	-12.34863281	+12.54638672	+2240	+7.27734375	-10.07226563	-0.58886719	+56.66748047	+6.24023438	-21.57714844	+1500
+1458241572.68619990	+9.99316406	-6.64013672	-0.90966797	+45.52734375	-6.10839844	-56.35986328	+2376	+9.97558594	-5.77001953	-0.65478516	+2.61474609	-12.48046875	+12.63427734	+2244	+7.29052734	-10.06787109	-0.59326172	+56.64550781	+6.02050781	-21.73095703	+1500
+1458241572.69039990	+10.00195313	-6.63134766	-0.90087891	+45.59326172	-6.26220703	-56.40380859	+2380	+9.98437500	-5.76123047	-0.64599609	+2.61474609	-12.63427734	+12.72216797	+2248	+7.30371094	-10.05908203	-0.59326172	+56.66748047	+5.84472656	-21.90673828	+1500
+1458241572.69460010	+10.01074219	-6.61816406	-0.89208984	+45.72509766	-6.54785156	-56.46972656	+2392	+9.99316406	-5.74804688	-0.63281250	+2.61474609	-12.87597656	+12.87597656	+2260	+7.33007813	-10.05029297	-0.59765625	+56.71142578	+5.55908203	-22.17041016	+1504
+1458241572.69870000	+10.02392578	-6.60498047	-0.87890625	+45.87890625	-6.83349609	-56.53564453	+2400	+10.00634766	-5.73486328	-0.61523438	+2.59277344	-13.09570313	+13.02978516	+2268	+7.36083984	-10.03710938	-0.58886719	+56.79931641	+5.33935547	-22.45605469	+1512
+1458241572.70289990	+10.03710938	-6.59179688	-0.86572266	+46.01074219	-7.11914063	-56.60156250	+2412	+10.01513672	-5.72167969	-0.60644531	+2.59277344	-13.33740234	+13.16162109	+2276	+7.38720703	-10.02392578	-0.58447266	+56.88720703	+5.11962891	-22.74169922	+1520
+1458241572.71120000	+10.08105469	-6.54785156	-0.82617188	+46.51611328	-8.04199219	-56.77734375	+2444	+10.04589844	-5.69091797	-0.57128906	+2.54882813	-13.99658203	+13.60107422	+2304	+7.47070313	-9.99316406	-0.57128906	+57.12890625	+4.57031250	-23.46679688	+1540
+1458241572.71540000	+10.10302734	-6.52587891	-0.81298828	+46.73583984	-8.43750000	-56.86523438	+2460	+10.05908203	-5.67333984	-0.55810547	+2.54882813	-14.30419922	+13.79882813	+2316	+7.50585938	-9.97998047	-0.57128906	+57.23876953	+4.28466797	-23.77441406	+1552
+1458241572.71960000	+10.12500000	-6.50390625	-0.79101563	+47.02148438	-8.98681641	-56.97509766	+2480	+10.08105469	-5.65576172	-0.53613281	+2.48291016	-14.76562500	+14.08447266	+2336	+7.55419922	-9.96240234	-0.57128906	+57.34863281	+3.91113281	-24.16992188	+1560
+1458241572.72370000	+10.15136719	-6.48193359	-0.77783203	+47.28515625	-9.44824219	-57.06298828	+2500	+10.09863281	-5.63378906	-0.51855469	+2.46093750	-15.16113281	+14.30419922	+2352	+7.59375000	-9.94921875	-0.56689453	+57.43652344	+3.60351563	-24.58740234	+1572
+1458241572.72790000	+10.17333984	-6.46435547	-0.76025391	+47.54882813	-9.86572266	-57.17285156	+2524	+10.11621094	-5.61181641	-0.50097656	+2.46093750	-15.53466797	+14.54589844	+2372	+7.63330078	-9.93164063	-0.57568359	+57.50244141	+3.22998047	-24.93896484	+1580
+1458241572.73210000	+10.19970703	-6.44238281	-0.74267578	+47.79052734	-10.37109375	-57.32666016	+2544	+10.13378906	-5.59423828	-0.47900391	+2.39501953	-16.01806641	+14.76562500	+2392	+7.66845703	-9.92285156	-0.58447266	+57.52441406	+2.87841797	-25.29052734	+1588
+1458241572.73620010	+10.22167969	-6.42041016	-0.72509766	+48.05419922	-10.78857422	-57.48046875	+2568	+10.15576172	-5.56787109	-0.45703125	+2.39501953	-16.47949219	+14.96337891	+2412	+7.69921875	-9.91406250	-0.58447266	+57.50244141	+2.52685547	-25.75195313	+1592
+1458241572.74040010	+10.24804688	-6.39843750	-0.71191406	+48.31787109	-11.18408203	-57.59033203	+2588	+10.17773438	-5.54589844	-0.43945313	+2.37304688	-16.91894531	+15.20507813	+2432	+7.73437500	-9.90087891	-0.60205078	+57.48046875	+2.04345703	-26.10351563	+1604
+1458241572.74460010	+10.27441406	-6.38525391	-0.69433594	+48.47167969	-11.62353516	-57.78808594	+2612	+10.19970703	-5.52392578	-0.42187500	+2.37304688	-17.42431641	+15.38085938	+2452	+7.76513672	-9.89648438	-0.62402344	+57.39257813	+1.60400391	-26.45507813	+1608
+1458241572.74869990	+10.30078125	-6.36328125	-0.67675781	+48.73535156	-12.04101563	-58.00781250	+2636	+10.22167969	-5.49316406	-0.39550781	+2.41699219	-17.97363281	+15.57861328	+2476	+7.80029297	-9.88330078	-0.63720703	+57.32666016	+1.16455078	-26.93847656	+1612
+1458241572.75710010	+10.35791016	-6.32812500	-0.64599609	+49.06494141	-12.83203125	-58.44726563	+2680	+10.27001953	-5.43603516	-0.36035156	+2.50488281	-19.02832031	+15.93017578	+2520	+7.86621094	-9.87011719	-0.69873047	+57.10693359	+0.15380859	-27.72949219	+1620
+1458241572.76120000	+10.38867188	-6.30175781	-0.62841797	+49.24072266	-13.22753906	-58.75488281	+2704	+10.29638672	-5.40527344	-0.33398438	+2.59277344	-19.66552734	+16.06201172	+2544	+7.89697266	-9.85693359	-0.72070313	+56.97509766	-0.35156250	-28.23486328	+1624
+1458241572.76539990	+10.42822266	-6.27978516	-0.61523438	+49.43847656	-13.60107422	-58.99658203	+2728	+10.32275391	-5.37451172	-0.32519531	+2.65869141	-20.17089844	+16.23779297	+2564	+7.93212891	-9.84814453	-0.75585938	+56.84326172	-0.87890625	-28.69628906	+1624
+1458241572.76950000	+10.45898438	-6.27539063	-0.59765625	+49.46044922	-13.95263672	-59.34814453	+2752	+10.35351563	-5.34375000	-0.30761719	+2.79052734	-20.83007813	+16.25976563	+2588	+7.96289063	-9.84814453	-0.78662109	+56.64550781	-1.36230469	-29.17968750	+1624
+1458241572.77370000	+10.49414063	-6.24902344	-0.58007813	+49.57031250	-14.34814453	-59.74365234	+2776	+10.37988281	-5.30859375	-0.28564453	+2.98828125	-21.51123047	+16.30371094	+2612	+8.00244141	-9.83496094	-0.81738281	+56.49169922	-1.86767578	-29.70703125	+1620
+1458241572.77790000	+10.53808594	-6.22705078	-0.57128906	+49.70214844	-14.69970703	-60.02929688	+2800	+10.41503906	-5.27783203	-0.28125000	+3.16406250	-22.03857422	+16.39160156	+2632	+8.04199219	-9.82617188	-0.85693359	+56.31591797	-2.39501953	-30.19042969	+1624
+1458241572.78200010	+10.57324219	-6.22705078	-0.55810547	+49.59228516	-15.05126953	-60.44677734	+2820	+10.44580078	-5.24267578	-0.26806641	+3.33984375	-22.69775391	+16.34765625	+2652	+8.07714844	-9.82177734	-0.89208984	+56.09619141	-2.85644531	-30.71777344	+1624
+1458241572.78620000	+10.61279297	-6.20507813	-0.54492188	+49.63623047	-15.44677734	-60.88623047	+2844	+10.47656250	-5.20751953	-0.25048828	+3.58154297	-23.37890625	+16.28173828	+2672	+8.12548828	-9.79980469	-0.92724609	+55.96435547	-3.33984375	-31.26708984	+1632
+1458241572.79040000	+10.66113281	-6.18310547	-0.54052734	+49.65820313	-15.82031250	-61.25976563	+2868	+10.51611328	-5.17236328	-0.25927734	+3.80126953	-23.88427734	+16.28173828	+2688	+8.17822266	-9.78662109	-0.96240234	+55.85449219	-3.82324219	-31.83837891	+1640
+1458241572.79450010	+10.70507813	-6.17871094	-0.52734375	+49.52636719	-16.19384766	-61.76513672	+2892	+10.54687500	-5.14599609	-0.25488281	+3.99902344	-24.56542969	+16.12792969	+2704	+8.23095703	-9.77343750	-0.98876953	+55.65673828	-4.21875000	-32.45361328	+1644
+1458241572.79870010	+10.75341797	-6.16113281	-0.51416016	+49.46044922	-16.56738281	-62.27050781	+2916	+10.58642578	-5.10644531	-0.25048828	+4.30664063	-25.22460938	+15.93017578	+2720	+8.28808594	-9.75146484	-1.02392578	+55.56884766	-4.63623047	-33.04687500	+1656
+1458241572.80290010	+10.80615234	-6.14355469	-0.51416016	+49.39453125	-16.94091797	-62.68798828	+2940	+10.63037109	-5.07128906	-0.26367188	+4.57031250	-25.72998047	+15.79833984	+2736	+8.35400391	-9.73388672	-1.05468750	+55.45898438	-5.03173828	-33.66210938	+1668
+1458241572.81119990	+10.91162109	-6.12597656	-0.50976563	+49.06494141	-17.66601563	-63.67675781	+2980	+10.71386719	-5.00097656	-0.27685547	+5.11962891	-26.96044922	+15.31494141	+2760	+8.49462891	-9.68554688	-1.11181641	+55.26123047	-5.75683594	-34.91455078	+1692
+1458241572.81539990	+10.97314453	-6.11279297	-0.51416016	+48.91113281	-18.03955078	-64.11621094	+3004	+10.76220703	-4.96142578	-0.30761719	+5.42724609	-27.42187500	+15.11718750	+2776	+8.57373047	-9.65478516	-1.14257813	+55.23925781	-6.10839844	-35.55175781	+1708
+1458241572.81950000	+11.02587891	-6.10839844	-0.51855469	+48.66943359	-18.41308594	-64.62158203	+3024	+10.80615234	-4.93505859	-0.32519531	+5.64697266	-27.99316406	+14.78759766	+2784	+8.64843750	-9.63281250	-1.17333984	+55.12939453	-6.43798828	-36.21093750	+1720
+1458241572.82370000	+11.08740234	-6.09521484	-0.52294922	+48.44970703	-18.76464844	-65.10498047	+3048	+10.85449219	-4.89550781	-0.34716797	+5.99853516	-28.56445313	+14.41406250	+2792	+8.73193359	-9.59765625	-1.20410156	+55.08544922	-6.74560547	-36.82617188	+1740
+1458241572.82789990	+11.15332031	-6.08642578	-0.53613281	+48.25195313	-19.11621094	-65.58837891	+3072	+10.91162109	-4.85595703	-0.37792969	+6.32812500	-29.02587891	+14.08447266	+2804	+8.81982422	-9.56250000	-1.23486328	+55.06347656	-7.07519531	-37.46337891	+1752
+1458241572.83200000	+11.21484375	-6.08203125	-0.54492188	+47.94433594	-19.46777344	-66.07177734	+3092	+10.96435547	-4.82519531	-0.40869141	+6.59179688	-29.57519531	+13.64501953	+2812	+8.90332031	-9.53613281	-1.26562500	+54.93164063	-7.36083984	-38.14453125	+1768
+1458241572.83620000	+11.28515625	-6.06884766	-0.56250000	+47.68066406	-19.77539063	-66.53320313	+3112	+11.01708984	-4.78564453	-0.43945313	+6.98730469	-30.10253906	+13.18359375	+2820	+8.99121094	-9.50097656	-1.30078125	+54.86572266	-7.64648438	-38.73779297	+1784
+1458241572.84030010	+11.35546875	-6.05566406	-0.58007813	+47.41699219	-20.10498047	-67.01660156	+3132	+11.07861328	-4.74169922	-0.48339844	+7.40478516	-30.54199219	+12.74414063	+2836	+9.07910156	-9.46142578	-1.34472656	+54.77783203	-7.95410156	-39.30908203	+1800
+1458241572.84450010	+11.41699219	-6.05126953	-0.59765625	+47.06542969	-20.43457031	-67.47802734	+3152	+11.13574219	-4.70654297	-0.51855469	+7.73437500	-31.06933594	+12.19482422	+2844	+9.15820313	-9.43066406	-1.38427734	+54.60205078	-8.23974609	-39.90234375	+1812
+1458241572.84870000	+11.49169922	-6.03808594	-0.61962891	+46.73583984	-20.69824219	-67.91748047	+3172	+11.19287109	-4.66259766	-0.56250000	+8.17382813	-31.55273438	+11.64550781	+2856	+9.24609375	-9.39111328	-1.43261719	+54.47021484	-8.54736328	-40.45166016	+1832
+1458241572.85279990	+11.56201172	-6.02490234	-0.63720703	+46.42822266	-21.00585938	-68.40087891	+3188	+11.25878906	-4.61425781	-0.60644531	+8.65722656	-32.01416016	+11.05224609	+2872	+9.33398438	-9.35156250	-1.48535156	+54.31640625	-8.85498047	-40.97900391	+1848
+1458241572.85700010	+11.63232422	-6.01611328	-0.65478516	+46.05468750	-21.31347656	-68.88427734	+3204	+11.32031250	-4.57470703	-0.65039063	+9.09667969	-32.51953125	+10.39306641	+2884	+9.40429688	-9.32080078	-1.53808594	+54.05273438	-9.14062500	-41.55029297	+1864
+1458241572.86120010	+11.70703125	-5.99853516	-0.68115234	+45.68115234	-21.55517578	-69.32373047	+3220	+11.38623047	-4.52636719	-0.69433594	+9.64599609	-32.98095703	+9.68994141	+2896	+9.47900391	-9.28564453	-1.59521484	+53.78906250	-9.42626953	-42.01171875	+1884
+1458241572.86529990	+11.78173828	-5.98095703	-0.69433594	+45.35156250	-21.84082031	-69.82910156	+3236	+11.45654297	-4.47363281	-0.73828125	+10.26123047	-33.46435547	+8.94287109	+2912	+9.55810547	-9.25048828	-1.66113281	+53.52539063	-9.73388672	-42.47314453	+1904
+1458241572.86949990	+11.85644531	-5.96777344	-0.71630859	+44.95605469	-22.10449219	-70.31250000	+3252	+11.52246094	-4.42968750	-0.78662109	+10.81054688	-33.92578125	+8.19580078	+2924	+9.62402344	-9.21972656	-1.72705078	+53.15185547	-9.99755859	-42.95654297	+1924
+1458241572.87780000	+12.01025391	-5.92382813	-0.76025391	+44.20898438	-22.60986328	-71.23535156	+3296	+11.66748047	-4.31542969	-0.88769531	+12.15087891	-34.82666016	+6.56982422	+2952	+9.76464844	-9.14501953	-1.87207031	+52.47070313	-10.56884766	-43.76953125	+1976
+1458241572.88200000	+12.08496094	-5.89746094	-0.78222656	+43.85742188	-22.87353516	-71.69677734	+3324	+11.73779297	-4.26269531	-0.93603516	+12.81005859	-35.24414063	+5.73486328	+2964	+9.82177734	-9.11425781	-1.94238281	+52.00927734	-10.83251953	-44.18701172	+2000
+1458241572.88620000	+12.16406250	-5.87548828	-0.80859375	+43.46191406	-23.11523438	-72.11425781	+3352	+11.80810547	-4.20556641	-0.99316406	+13.53515625	-35.61767578	+4.87792969	+2976	+9.89208984	-9.07470703	-2.02587891	+51.65771484	-11.09619141	-44.53857422	+2032
+1458241572.89030000	+12.24755859	-5.84912109	-0.82617188	+43.11035156	-23.40087891	-72.61962891	+3380	+11.88720703	-4.14404297	-1.03710938	+14.34814453	-36.12304688	+3.91113281	+2988	+9.96240234	-9.03515625	-2.09619141	+51.32812500	-11.35986328	-44.97802734	+2068
+1458241572.89450000	+12.32666016	-5.81396484	-0.84375000	+42.75878906	-23.68652344	-73.05908203	+3412	+11.95751953	-4.08251953	-1.08984375	+15.07324219	-36.49658203	+3.07617188	+3000	+10.02392578	-8.99560547	-2.16650391	+50.91064453	-11.60156250	-45.41748047	+2096
+1458241572.89870000	+12.40576172	-5.78759766	-0.87011719	+42.38525391	-23.95019531	-73.49853516	+3444	+12.03222656	-4.02099609	-1.15136719	+15.84228516	-36.78222656	+2.17529297	+3012	+10.09863281	-8.95166016	-2.25000000	+50.55908203	-11.84326172	-45.74707031	+2136
+1458241572.90280010	+12.48925781	-5.76123047	-0.88769531	+42.01171875	-24.25781250	-74.00390625	+3480	+12.11572266	-3.95068359	-1.19531250	+16.72119141	-37.24365234	+1.16455078	+3024	+10.17333984	-8.91210938	-2.31152344	+50.22949219	-12.10693359	-46.23046875	+2172
+1458241572.90700010	+12.56835938	-5.72167969	-0.91406250	+41.68212891	-24.54345703	-74.37744141	+3516	+12.19042969	-3.88916016	-1.25244141	+17.46826172	-37.52929688	+0.30761719	+3036	+10.24365234	-8.86816406	-2.37744141	+49.83398438	-12.37060547	-46.66992188	+2208
+1458241572.91120000	+12.65185547	-5.69091797	-0.94482422	+41.26464844	-24.80712891	-74.75097656	+3556	+12.26513672	-3.82324219	-1.31835938	+18.25927734	-37.79296875	-0.57128906	+3048	+10.32714844	-8.81103516	-2.45214844	+49.59228516	-12.63427734	-46.99951172	+2248
+1458241572.91529990	+12.73535156	-5.66015625	-0.96679688	+40.86914063	-25.13671875	-75.16845703	+3592	+12.34863281	-3.75292969	-1.36230469	+19.13818359	-38.18847656	-1.60400391	+3060	+10.41503906	-8.75830078	-2.50488281	+49.37255859	-12.94189453	-47.52685547	+2288
+1458241572.91950010	+12.81884766	-5.62060547	-0.99316406	+40.51757813	-25.46630859	-75.52001953	+3632	+12.42773438	-3.68701172	-1.42382813	+19.88525391	-38.43017578	-2.43896484	+3076	+10.49853516	-8.70117188	-2.56201172	+49.10888672	-13.24951172	-48.01025391	+2324
+1458241572.92779990	+12.98144531	-5.56347656	-1.04589844	+39.66064453	-26.14746094	-76.26708984	+3704	+12.58593750	-3.55078125	-1.53369141	+21.53320313	-39.00146484	-4.37255859	+3100	+10.70068359	-8.56494141	-2.66308594	+48.86718750	-13.90869141	-48.99902344	+2400
+1458241572.93199990	+13.06494141	-5.52392578	-1.07226563	+39.24316406	-26.52099609	-76.55273438	+3736	+12.66503906	-3.48046875	-1.59960938	+22.23632813	-39.19921875	-5.20751953	+3116	+10.80175781	-8.50341797	-2.70263672	+48.71337891	-14.28222656	-49.54833984	+2432
+1458241572.93610000	+13.14843750	-5.49755859	-1.11181641	+38.75976563	-26.82861328	-76.81640625	+3772	+12.74414063	-3.41455078	-1.66992188	+22.96142578	-39.33105469	-6.08642578	+3128	+10.90722656	-8.42871094	-2.75537109	+48.60351563	-14.65576172	-49.98779297	+2464
+1458241572.94030000	+13.23193359	-5.46679688	-1.13378906	+38.27636719	-27.20214844	-77.16796875	+3800	+12.82763672	-3.34423828	-1.70947266	+23.81835938	-39.66064453	-7.14111328	+3140	+11.01708984	-8.35839844	-2.79052734	+48.53759766	-15.05126953	-50.53710938	+2492
+1458241572.94450000	+13.31103516	-5.42724609	-1.16894531	+37.83691406	-27.57568359	-77.38769531	+3836	+12.90673828	-3.27392578	-1.77099609	+24.52148438	-39.83642578	-8.02001953	+3152	+11.11816406	-8.28808594	-2.83007813	+48.40576172	-15.46875000	-51.06445313	+2516
+1458241572.95280000	+13.47363281	-5.37011719	-1.23046875	+36.78222656	-28.30078125	-77.89306641	+3888	+13.06933594	-3.14208984	-1.87646484	+26.03759766	-40.27587891	-9.97558594	+3176	+11.34667969	-8.12548828	-2.91357422	+48.31787109	-16.36962891	-52.03125000	+2564
+1458241572.95700000	+13.55273438	-5.33056641	-1.25683594	+36.32080078	-28.71826172	-78.17871094	+3916	+13.14843750	-3.06738281	-1.93359375	+26.74072266	-40.45166016	-10.85449219	+3188	+11.44775391	-8.04638672	-2.95312500	+48.22998047	-16.83105469	-52.58056641	+2580
+1458241572.96530010	+13.71093750	-5.27343750	-1.30517578	+35.28808594	-29.50927734	-78.75000000	+3964	+13.31103516	-2.93115234	-2.02587891	+28.25683594	-40.89111328	-12.94189453	+3208	+11.65869141	-7.90136719	-3.04101563	+47.98828125	-17.68798828	-53.52539063	+2612
+1458241572.96950010	+13.78564453	-5.22949219	-1.32275391	+34.84863281	-29.92675781	-79.03564453	+3988	+13.39453125	-2.85644531	-2.06982422	+29.00390625	-41.06689453	-13.88671875	+3216	+11.75097656	-7.83105469	-3.08056641	+47.83447266	-18.12744141	-54.05273438	+2624
+1458241572.97359990	+13.86474609	-5.18994141	-1.34912109	+34.38720703	-30.27832031	-79.27734375	+4012	+13.47802734	-2.79052734	-2.12255859	+29.70703125	-41.19873047	-14.89746094	+3228	+11.84326172	-7.76513672	-3.12890625	+47.63671875	-18.52294922	-54.49218750	+2636
+1458241572.97779990	+13.93945313	-5.15039063	-1.36669922	+33.90380859	-30.69580078	-79.60693359	+4036	+13.55712891	-2.72021484	-2.14453125	+30.56396484	-41.50634766	-16.06201172	+3236	+11.93554688	-7.69482422	-3.18603516	+47.43896484	-18.89648438	-54.86572266	+2648
+1458241572.98200010	+14.00976563	-5.09765625	-1.37548828	+33.57421875	-31.15722656	-79.98046875	+4064	+13.64062500	-2.64111328	-2.18408203	+31.35498047	-41.70410156	-17.07275391	+3248	+12.00585938	-7.62890625	-3.24316406	+47.19726563	-19.27001953	-55.30517578	+2664
+1458241572.98610000	+14.08447266	-5.05371094	-1.38867188	+33.20068359	-31.59667969	-80.35400391	+4092	+13.72412109	-2.57080078	-2.22363281	+32.10205078	-41.85791016	-18.10546875	+3260	+12.08496094	-7.56738281	-3.30908203	+46.91162109	-19.59960938	-55.67871094	+2680
+1458241572.99029990	+14.15478516	-5.00537109	-1.38867188	+32.82714844	-32.08007813	-80.79345703	+4120	+13.80322266	-2.50048828	-2.23681641	+32.95898438	-42.18750000	-19.31396484	+3268	+12.15966797	-7.50146484	-3.36621094	+46.66992188	-19.92919922	-56.11816406	+2696
+1458241572.99440000	+14.22509766	-4.93945313	-1.38867188	+32.62939453	-32.60742188	-81.25488281	+4156	+13.88671875	-2.41699219	-2.26757813	+33.75000000	-42.38525391	-20.34667969	+3280	+12.22558594	-7.43994141	-3.42333984	+46.38427734	-20.25878906	-56.57958984	+2716
+1458241573.00280000	+14.36572266	-4.82958984	-1.38427734	+32.14599609	-33.55224609	-82.19970703	+4224	+14.04931641	-2.27197266	-2.30712891	+35.39794922	-42.89062500	-22.71972656	+3304	+12.35742188	-7.33447266	-3.54638672	+45.76904297	-20.74218750	-57.43652344	+2764
+1458241573.00690010	+14.43603516	-4.75488281	-1.37988281	+32.03613281	-34.05761719	-82.70507813	+4268	+14.13281250	-2.18847656	-2.32910156	+36.21093750	-43.06640625	-23.75244141	+3320	+12.41894531	-7.27734375	-3.60791016	+45.50537109	-21.02783203	-57.85400391	+2796
+1458241573.01530000	+14.56787109	-4.63623047	-1.37548828	+31.68457031	-35.06835938	-83.71582031	+4348	+14.28662109	-2.03906250	-2.36425781	+37.74902344	-43.52783203	-26.01562500	+3352	+12.55078125	-7.15869141	-3.73095703	+45.04394531	-21.51123047	-58.73291016	+2860
+1458241573.01939990	+14.62939453	-4.56152344	-1.37109375	+31.66259766	-35.59570313	-84.22119141	+4396	+14.36132813	-1.95556641	-2.38623047	+38.51806641	-43.70361328	-27.00439453	+3372	+12.61669922	-7.08837891	-3.78369141	+44.84619141	-21.79687500	-59.19433594	+2900
+1458241573.02360010	+14.69091797	-4.50000000	-1.36669922	+31.50878906	-36.12304688	-84.74853516	+4440	+14.43603516	-1.88525391	-2.40820313	+39.19921875	-43.85742188	-28.05908203	+3388	+12.67822266	-7.02246094	-3.84960938	+44.67041016	-22.03857422	-59.56787109	+2940
+1458241573.02780010	+14.75683594	-4.44287109	-1.36230469	+31.39892578	-36.65039063	-85.27587891	+4484	+14.51074219	-1.81494141	-2.41699219	+39.92431641	-44.14306641	-29.20166016	+3404	+12.75732422	-6.96093750	-3.88037109	+44.58251953	-22.32421875	-60.20507813	+2976
+1458241573.03189990	+14.81835938	-4.36816406	-1.36669922	+31.35498047	-37.15576172	-85.73730469	+4528	+14.58544922	-1.73144531	-2.43896484	+40.62744141	-44.29687500	-30.14648438	+3424	+12.83642578	-6.88183594	-3.91992188	+44.53857422	-22.69775391	-60.71044922	+3012
+1458241573.04029990	+14.93701172	-4.26269531	-1.37988281	+31.02539063	-38.10058594	-86.63818359	+4608	+14.72167969	-1.59960938	-2.48291016	+41.87988281	-44.64843750	-32.21191406	+3456	+13.00341797	-6.73681641	-3.98144531	+44.53857422	-23.42285156	-61.83105469	+3084
+1458241573.04440000	+14.98974609	-4.19677734	-1.39746094	+30.89355469	-38.54003906	-86.98974609	+4648	+14.79199219	-1.52050781	-2.51367188	+42.47314453	-44.73632813	-33.04687500	+3480	+13.09130859	-6.64892578	-4.00781250	+44.62646484	-23.86230469	-62.31445313	+3116
+1458241573.04860000	+15.04687500	-4.14843750	-1.41503906	+30.67382813	-38.97949219	-87.31933594	+4688	+14.85351563	-1.46337891	-2.54443359	+42.95654297	-44.82421875	-33.90380859	+3496	+13.17919922	-6.56103516	-4.03857422	+44.69238281	-24.30175781	-62.77587891	+3148
+1458241573.05279990	+15.09521484	-4.10009766	-1.42822266	+30.43212891	-39.44091797	-87.67089844	+4720	+14.91064453	-1.40185547	-2.56640625	+43.50585938	-44.97802734	-34.84863281	+3512	+13.27148438	-6.47753906	-4.04736328	+44.80224609	-24.78515625	-63.41308594	+3168
+1458241573.06110000	+15.19628906	-3.99902344	-1.47216797	+29.99267578	-40.27587891	-88.26416016	+4784	+15.02929688	-1.27441406	-2.62792969	+44.53857422	-45.15380859	-36.51855469	+3548	+13.45166016	-6.29296875	-4.07812500	+45.13183594	-25.81787109	-64.42382813	+3204
+1458241573.06530000	+15.24462891	-3.95507813	-1.48535156	+29.75097656	-40.78125000	-88.63769531	+4812	+15.08642578	-1.21728516	-2.64550781	+45.10986328	-45.28564453	-37.52929688	+3560	+13.54394531	-6.20947266	-4.07373047	+45.32958984	-26.34521484	-65.06103516	+3216
+1458241573.07360010	+15.34130859	-3.85839844	-1.52490234	+29.26757813	-41.63818359	-89.16503906	+4860	+15.20068359	-1.08544922	-2.70703125	+46.16455078	-45.37353516	-39.15527344	+3592	+13.72412109	-6.03369141	-4.08691406	+45.70312500	-27.44384766	-66.11572266	+3228
+1458241573.07769990	+15.38085938	-3.81445313	-1.52929688	+29.02587891	-42.12158203	-89.49462891	+4880	+15.24902344	-1.02832031	-2.72021484	+46.75781250	-45.43945313	-40.12207031	+3604	+13.80322266	-5.95019531	-4.09570313	+45.85693359	-27.92724609	-66.59912109	+3224
+1458241573.08610010	+15.45556641	-3.71777344	-1.55566406	+28.52050781	-43.00048828	-89.97802734	+4916	+15.35449219	-0.89648438	-2.76416016	+47.90039063	-45.48339844	-41.81396484	+3636	+13.95263672	-5.78320313	-4.11767578	+46.16455078	-28.91601563	-67.47802734	+3216
+1458241573.09439990	+15.53466797	-3.61230469	-1.53369141	+28.21289063	-44.16503906	-90.72509766	+4952	+15.45556641	-0.75585938	-2.75976563	+49.32861328	-45.63720703	-43.85742188	+3664	+14.08447266	-5.62500000	-4.13525391	+46.47216797	-29.83886719	-68.42285156	+3200
+1458241573.09859990	+15.57421875	-3.55517578	-1.52050781	+28.05908203	-44.69238281	-91.05468750	+4972	+15.50390625	-0.68554688	-2.75976563	+50.03173828	-45.68115234	-44.84619141	+3680	+14.14599609	-5.56787109	-4.15283203	+46.53808594	-30.19042969	-68.88427734	+3192
+1458241573.10690000	+15.64453125	-3.43652344	-1.46337891	+27.90527344	-45.90087891	-91.84570313	+5020	+15.60937500	-0.53613281	-2.72900391	+51.61376953	-45.81298828	-46.97753906	+3716	+14.24707031	-5.44042969	-4.18359375	+46.69189453	-30.80566406	-69.74121094	+3192
+1458241573.11110000	+15.67968750	-3.37500000	-1.44580078	+27.77343750	-46.45019531	-92.13134766	+5044	+15.65771484	-0.46142578	-2.72021484	+52.36083984	-45.83496094	-47.96630859	+3736	+14.29101563	-5.39208984	-4.20996094	+46.71386719	-31.06933594	-70.11474609	+3196
+1458241573.11940000	+15.74560547	-3.24755859	-1.37109375	+27.68554688	-47.68066406	-92.83447266	+5100	+15.75439453	-0.30322266	-2.65429688	+54.05273438	-45.98876953	-50.16357422	+3784	+14.36572266	-5.26904297	-4.25830078	+46.80175781	-31.50878906	-70.81787109	+3224
+1458241573.12360000	+15.77636719	-3.18603516	-1.34033203	+27.57568359	-48.27392578	-93.14208984	+5128	+15.80273438	-0.22851563	-2.62353516	+54.82177734	-46.03271484	-51.19628906	+3804	+14.40087891	-5.22070313	-4.28906250	+46.80175781	-31.70654297	-71.12548828	+3244
+1458241573.13190010	+15.84228516	-3.05419922	-1.25683594	+27.46582031	-49.57031250	-93.73535156	+5196	+15.90380859	-0.07910156	-2.55322266	+56.33789063	-46.18652344	-53.21777344	+3856	+14.48437500	-5.11962891	-4.31542969	+46.93359375	-32.18994141	-71.96044922	+3296
+1458241573.14019990	+15.90820313	-2.94873047	-1.18652344	+27.11425781	-50.71289063	-94.10888672	+5256	+15.99609375	+0.05273438	-2.48730469	+57.63427734	-46.31835938	-55.08544922	+3900	+14.56347656	-5.03173828	-4.34619141	+46.97753906	-32.58544922	-72.68554688	+3356
+1458241573.14439990	+15.93457031	-2.88720703	-1.16894531	+26.87255859	-51.17431641	-94.08691406	+5284	+16.04003906	+0.12744141	-2.46093750	+58.22753906	-46.34033203	-55.83251953	+3928	+14.60742188	-4.97021484	-4.36816406	+47.02148438	-32.82714844	-72.88330078	+3396
+1458241573.15269990	+15.98730469	-2.81250000	-1.13378906	+26.03759766	-52.16308594	-93.99902344	+5336	+16.12353516	+0.22851563	-2.41259766	+59.08447266	-46.40625000	-57.26074219	+3968	+14.69531250	-4.86035156	-4.39013672	+47.13134766	-33.44238281	-73.45458984	+3476
+1458241573.15689990	+16.01367188	-2.76416016	-1.11621094	+25.62011719	-52.64648438	-93.82324219	+5360	+16.16308594	+0.29003906	-2.39941406	+59.45800781	-46.42822266	-57.85400391	+3988	+14.74804688	-4.79003906	-4.39453125	+47.26318359	-33.81591797	-73.65234375	+3512
+1458241573.16520000	+16.06201172	-2.72460938	-1.09863281	+24.38964844	-53.52539063	-93.31787109	+5396	+16.23339844	+0.35595703	-2.37744141	+59.87548828	-46.47216797	-58.90869141	+4020	+14.85351563	-4.68017578	-4.38574219	+47.43896484	-34.67285156	-74.22363281	+3576
+1458241573.17350010	+16.11035156	-2.68945313	-1.12500000	+22.76367188	-54.11865234	-92.32910156	+5428	+16.30371094	+0.42187500	-2.39062500	+60.02929688	-46.45019531	-59.56787109	+4048	+14.97656250	-4.55273438	-4.38134766	+47.68066406	-35.66162109	-74.55322266	+3628
+1458241573.17770000	+16.12792969	-2.68945313	-1.12939453	+21.86279297	-54.49218750	-91.82373047	+5436	+16.33007813	+0.44384766	-2.39501953	+60.07324219	-46.42822266	-59.89746094	+4060	+15.02929688	-4.48681641	-4.37255859	+47.76855469	-36.16699219	-74.72900391	+3648
+1458241573.18600010	+16.15869141	-2.67626953	-1.15136719	+19.99511719	-55.10742188	-90.61523438	+5452	+16.38281250	+0.48779297	-2.40380859	+60.11718750	-46.40625000	-60.53466797	+4088	+15.13916016	-4.35498047	-4.36376953	+47.98828125	-37.24365234	-74.94873047	+3668
+1458241573.19020010	+16.17626953	-2.67626953	-1.15576172	+18.98437500	-55.48095703	-89.97802734	+5452	+16.40478516	+0.50097656	-2.40820313	+60.07324219	-46.40625000	-60.82031250	+4104	+15.19189453	-4.29345703	-4.35498047	+48.07617188	-37.81494141	-75.10253906	+3672
+1458241573.19440010	+16.19384766	-2.66748047	-1.15576172	+18.01757813	-55.83251953	-89.29687500	+5456	+16.43115234	+0.51855469	-2.41259766	+60.09521484	-46.42822266	-61.10595703	+4116	+15.24462891	-4.23193359	-4.33740234	+48.22998047	-38.38623047	-75.30029297	+3672
+1458241573.20269990	+16.22460938	-2.66748047	-1.16015625	+16.01806641	-56.49169922	-87.97851563	+5460	+16.47949219	+0.55371094	-2.40820313	+60.20507813	-46.49414063	-61.83105469	+4148	+15.33691406	-4.13085938	-4.31982422	+48.40576172	-39.37500000	-75.62988281	+3660
+1458241573.20689990	+16.24218750	-2.66308594	-1.16015625	+15.07324219	-56.84326172	-87.31933594	+5464	+16.50146484	+0.57568359	-2.39501953	+60.31494141	-46.56005859	-62.24853516	+4164	+15.38085938	-4.07812500	-4.31542969	+48.51562500	-39.85839844	-75.82763672	+3652
+1458241573.21519990	+16.26416016	-2.63671875	-1.13818359	+13.24951172	-57.59033203	-86.02294922	+5476	+16.54541016	+0.63281250	-2.35546875	+60.71044922	-46.73583984	-63.17138672	+4208	+15.44677734	-3.99462891	-4.31542969	+48.60351563	-40.62744141	-76.11328125	+3636
+1458241573.21939990	+16.27734375	-2.61914063	-1.10302734	+12.45849609	-58.13964844	-85.47363281	+5488	+16.57177734	+0.66357422	-2.31591797	+61.06201172	-46.88964844	-63.80859375	+4236	+15.46875000	-3.95947266	-4.30664063	+48.69140625	-41.00097656	-76.39892578	+3632
+1458241573.22770000	+16.30371094	-2.56640625	-1.03271484	+11.03027344	-59.17236328	-84.46289063	+5520	+16.62011719	+0.74267578	-2.21923828	+61.87500000	-47.28515625	-65.14892578	+4300	+15.51708984	-3.91113281	-4.30664063	+48.84521484	-41.50634766	-77.01416016	+3624
+1458241573.23600010	+16.33447266	-2.50048828	-0.94921875	+9.82177734	-60.22705078	-83.54003906	+5564	+16.68164063	+0.83056641	-2.10058594	+62.90771484	-47.76855469	-66.66503906	+4368	+15.56542969	-3.87158203	-4.30224609	+49.04296875	-41.96777344	-77.76123047	+3640
+1458241573.24429990	+16.35205078	-2.43896484	-0.85253906	+8.74511719	-61.34765625	-82.74902344	+5616	+16.72998047	+0.92724609	-1.97314453	+64.05029297	-48.29589844	-68.24707031	+4440	+15.59619141	-3.83642578	-4.29785156	+49.24072266	-42.25341797	-78.50830078	+3672
+1458241573.24850010	+16.36523438	-2.40380859	-0.79980469	+8.19580078	-61.89697266	-82.35351563	+5644	+16.75634766	+0.96679688	-1.90722656	+64.57763672	-48.55957031	-69.01611328	+4472	+15.60937500	-3.81884766	-4.29785156	+49.35058594	-42.40722656	-78.88183594	+3696
+1458241573.25679990	+16.38281250	-2.33789063	-0.70751953	+7.22900391	-62.95166016	-81.62841797	+5704	+16.80468750	+1.05029297	-1.78857422	+65.61035156	-49.10888672	-70.46630859	+4536	+15.64892578	-3.77929688	-4.29785156	+49.59228516	-42.69287109	-79.60693359	+3756
+1458241573.26099990	+16.39160156	-2.31152344	-0.65917969	+6.72363281	-63.47900391	-81.29882813	+5732	+16.83105469	+1.07666016	-1.72705078	+66.07177734	-49.37255859	-71.21337891	+4564	+15.66650391	-3.75732422	-4.29345703	+49.72412109	-42.86865234	-80.00244141	+3792
+1458241573.26930000	+16.41796875	-2.26757813	-0.59326172	+5.69091797	-64.29199219	-80.59570313	+5788	+16.87939453	+1.13378906	-1.63476563	+66.79687500	-49.85595703	-72.42187500	+4616	+15.72363281	-3.71777344	-4.27148438	+50.05371094	-43.30810547	-80.81542969	+3872
+1458241573.27769990	+16.43554688	-2.25439453	-0.55371094	+4.37255859	-64.92919922	-79.73876953	+5832	+16.91455078	+1.15136719	-1.58203125	+67.14843750	-50.25146484	-73.30078125	+4656	+15.77636719	-3.66503906	-4.25390625	+50.22949219	-43.81347656	-81.36474609	+3948
+1458241573.28600000	+16.44433594	-2.25439453	-0.54052734	+2.94433594	-65.39062500	-78.81591797	+5868	+16.93652344	+1.15136719	-1.56884766	+67.17041016	-50.53710938	-73.82812500	+4692	+15.82910156	-3.59033203	-4.25830078	+50.36132813	-44.36279297	-81.58447266	+4008
+1458241573.29430010	+16.46191406	-2.26757813	-0.56250000	+1.47216797	-65.61035156	-77.84912109	+5900	+16.96289063	+1.12500000	-1.57324219	+66.90673828	-50.82275391	-74.15771484	+4732	+15.89941406	-3.52001953	-4.24511719	+50.53710938	-45.10986328	-81.91406250	+4060
+1458241573.30259990	+16.47509766	-2.29394531	-0.59326172	+0.00000000	-65.76416016	-76.94824219	+5928	+16.97607422	+1.09863281	-1.59521484	+66.59912109	-51.06445313	-74.37744141	+4780	+15.96093750	-3.46289063	-4.22753906	+50.60302734	-45.79101563	-82.22167969	+4084
+1458241573.31100010	+16.48388672	-2.31591797	-0.64160156	-1.45019531	-65.78613281	-75.98144531	+5952	+16.98925781	+1.07226563	-1.64355469	+66.07177734	-51.24023438	-74.28955078	+4836	+16.01806641	-3.39697266	-4.22314453	+50.60302734	-46.42822266	-82.24365234	+4092
+1458241573.31929990	+16.49267578	-2.33349609	-0.68115234	-2.74658203	-65.85205078	-75.14648438	+5968	+16.98925781	+1.04150391	-1.67871094	+65.67626953	-51.48193359	-74.35546875	+4892	+16.05761719	-3.33105469	-4.22753906	+50.53710938	-46.95556641	-82.24365234	+4088
+1458241573.33600000	+16.52343750	-2.32031250	-0.71191406	-4.65820313	-66.31347656	-73.80615234	+5980	+17.02441406	+1.05468750	-1.66552734	+65.78613281	-52.36083984	-75.05859375	+5008	+16.14550781	-3.27832031	-4.19677734	+50.69091797	-47.74658203	-82.96875000	+4060
+1458241573.34430000	+16.54101563	-2.28076172	-0.68115234	-5.25146484	-66.79687500	-73.30078125	+5996	+17.03759766	+1.09423828	-1.60839844	+66.40136719	-52.99804688	-75.82763672	+5068	+16.16308594	-3.26074219	-4.20556641	+50.73486328	-47.76855469	-83.29833984	+4052
+1458241573.35680010	+16.56738281	-2.21044922	-0.60205078	-5.91064453	-67.69775391	-72.59765625	+6028	+17.08154297	+1.17333984	-1.46337891	+67.87353516	-54.33837891	-77.45361328	+5168	+16.19824219	-3.24316406	-4.20556641	+50.97656250	-47.76855469	-84.04541016	+4060
+1458241573.36509990	+16.58935547	-2.16210938	-0.53173828	-6.17431641	-68.42285156	-72.29003906	+6060	+17.11230469	+1.22607422	-1.34472656	+69.10400391	-55.41503906	-78.75000000	+5228	+16.21582031	-3.25195313	-4.18798828	+51.24023438	-47.70263672	-84.79248047	+4088
+1458241573.36929990	+16.60253906	-2.13574219	-0.49658203	-6.28417969	-68.75244141	-72.11425781	+6072	+17.12988281	+1.26123047	-1.28759766	+69.85107422	-56.00830078	-79.43115234	+5256	+16.22900391	-3.24755859	-4.18359375	+51.35009766	-47.65869141	-85.05615234	+4108
+1458241573.37760000	+16.61572266	-2.10058594	-0.43945313	-6.59179688	-69.34570313	-71.82861328	+6100	+17.15625000	+1.29199219	-1.18212891	+71.01562500	-57.21679688	-80.61767578	+5300	+16.25097656	-3.24316406	-4.18359375	+51.48193359	-47.57080078	-85.51757813	+4152
+1458241573.38590000	+16.62451172	-2.06982422	-0.39111328	-6.89941406	-69.93896484	-71.52099609	+6128	+17.17382813	+1.31835938	-1.07666016	+72.42187500	-58.55712891	-82.00195313	+5336	+16.25976563	-3.22119141	-4.19677734	+51.54785156	-47.57080078	-85.73730469	+4208
+1458241573.39430000	+16.63769531	-2.05664063	-0.38232422	-7.22900391	-70.29052734	-71.25732422	+6148	+17.18261719	+1.31835938	-1.02832031	+73.25683594	-59.87548828	-82.81494141	+5360	+16.29052734	-3.19921875	-4.18798828	+51.70166016	-47.76855469	-86.06689453	+4268
+1458241573.39840010	+16.64208984	-2.06542969	-0.37792969	-7.44873047	-70.46630859	-71.16943359	+6156	+17.19140625	+1.30517578	-1.00634766	+73.71826172	-60.55664063	-83.32031250	+5372	+16.30371094	-3.18603516	-4.18359375	+51.74560547	-47.90039063	-86.17675781	+4292
+1458241573.40680000	+16.64208984	-2.08300781	-0.41748047	-7.82226563	-70.55419922	-71.03759766	+6172	+17.18261719	+1.27441406	-1.01074219	+74.09179688	-61.85302734	-83.73779297	+5392	+16.33447266	-3.15966797	-4.18798828	+51.67968750	-48.20800781	-86.19873047	+4336
+1458241573.41510010	+16.63330078	-2.10937500	-0.47460938	-8.23974609	-70.53222656	-70.92773438	+6192	+17.16064453	+1.22167969	-1.02832031	+74.33349609	-63.08349609	-84.11132813	+5416	+16.36523438	-3.11132813	-4.20117188	+51.52587891	-48.62548828	-85.95703125	+4368
+1458241573.42339990	+16.62890625	-2.14013672	-0.53173828	-8.43750000	-70.64208984	-71.01562500	+6208	+17.13867188	+1.15576172	-1.05029297	+74.48730469	-64.27001953	-84.48486328	+5448	+16.38281250	-3.06738281	-4.20996094	+51.41601563	-49.04296875	-85.75927734	+4384
+1458241573.43590000	+16.62451172	-2.17529297	-0.62841797	-8.26171875	-70.77392578	-71.65283203	+6220	+17.11230469	+1.07226563	-1.10302734	+74.66308594	-65.89599609	-85.03417969	+5492	+16.42236328	-3.00585938	-4.20117188	+51.28417969	-49.79003906	-85.62744141	+4376
+1458241573.44429990	+16.62011719	-2.19287109	-0.67236328	-7.71240234	-71.08154297	-72.42187500	+6220	+17.09033203	+1.02832031	-1.11181641	+75.21240234	-66.90673828	-85.84716797	+5516	+16.44433594	-2.97070313	-4.20556641	+51.13037109	-50.14160156	-85.47363281	+4360
+1458241573.46090010	+16.62890625	-2.14892578	-0.66357422	-4.79003906	-72.48779297	-75.41015625	+6212	+17.09472656	+0.98876953	-1.06787109	+77.47558594	-68.97216797	-88.61572266	+5560	+16.46191406	-2.93115234	-4.20996094	+50.99853516	-50.53710938	-85.56152344	+4312
+1458241573.46919990	+16.63769531	-2.11376953	-0.61523438	-2.26318359	-73.52050781	-77.82714844	+6216	+17.10791016	+1.00195313	-1.00634766	+79.54101563	-70.07080078	-90.83496094	+5580	+16.46630859	-2.93115234	-4.20117188	+51.04248047	-50.58105469	-85.91308594	+4296
+1458241573.47760010	+16.65087891	-2.06103516	-0.54931641	+1.20849609	-74.61914063	-81.12304688	+6224	+17.12548828	+1.02392578	-0.93603516	+81.89208984	-71.19140625	-93.29589844	+5596	+16.47070313	-2.93994141	-4.19677734	+51.13037109	-50.49316406	-86.28662109	+4296
+1458241573.48589990	+16.65527344	-1.99951172	-0.45703125	+5.80078125	-75.93750000	-85.45166016	+6240	+17.14306641	+1.04589844	-0.85693359	+84.79248047	-72.37792969	-96.35009766	+5612	+16.46191406	-2.96191406	-4.20556641	+51.21826172	-50.18554688	-86.94580078	+4320
+1458241573.49420000	+16.65966797	-1.94677734	-0.38232422	+11.35986328	-77.01416016	-90.79101563	+6248	+17.16943359	+1.07226563	-0.78222656	+87.89062500	-73.58642578	-99.60205078	+5620	+16.45751953	-2.97070313	-4.19238281	+51.35009766	-50.11962891	-87.42919922	+4352
+1458241573.50260000	+16.65966797	-1.90722656	-0.32080078	+17.92968750	-77.87109375	-97.18505859	+6252	+17.18261719	+1.08984375	-0.72509766	+91.20849609	-74.79492188	-103.09570313	+5624	+16.45751953	-2.97949219	-4.17919922	+51.45996094	-50.09765625	-87.86865234	+4396
+1458241573.50670000	+16.65966797	-1.89404297	-0.30322266	+21.29150391	-78.15673828	-100.50292969	+6248	+17.18261719	+1.09423828	-0.71191406	+92.72460938	-75.36621094	-104.69970703	+5624	+16.46630859	-2.97509766	-4.18798828	+51.41601563	-50.07568359	-87.84667969	+4420
+1458241573.51510000	+16.65527344	-1.88085938	-0.28564453	+28.03710938	-78.50830078	-107.22656250	+6240	+17.18701172	+1.08105469	-0.69433594	+95.69091797	-76.53076172	-107.97363281	+5616	+16.46191406	-2.96191406	-4.19677734	+51.19628906	-50.22949219	-87.71484375	+4464
+1458241573.52340010	+16.63330078	-1.88964844	-0.30322266	+34.14550781	-78.53027344	-113.51074219	+6232	+17.18261719	+1.05908203	-0.68994141	+98.96484375	-77.67333984	-111.64306641	+5612	+16.45751953	-2.93554688	-4.21435547	+50.93261719	-50.44921875	-87.40722656	+4500
+1458241573.53169990	+16.62451172	-1.92480469	-0.34716797	+39.15527344	-78.28857422	-118.76220703	+6228	+17.17382813	+1.03271484	-0.71630859	+101.97509766	-78.72802734	-115.00488281	+5612	+16.47070313	-2.90917969	-4.20996094	+50.71289063	-50.84472656	-87.18750000	+4520
+1458241573.54839990	+16.58935547	-1.99511719	-0.47900391	+46.93359375	-77.38769531	-127.15576172	+6224	+17.14306641	+0.94482422	-0.78662109	+108.69873047	-80.63964844	-122.58544922	+5624	+16.48828125	-2.85644531	-4.23193359	+49.92187500	-51.61376953	-86.28662109	+4524
+1458241573.56090000	+16.56738281	-2.04785156	-0.55810547	+51.70166016	-76.68457031	-132.42919922	+6220	+17.12548828	+0.90087891	-0.81298828	+116.45507813	-81.78222656	-130.89111328	+5636	+16.49267578	-2.81689453	-4.24072266	+49.37255859	-52.16308594	-85.69335938	+4488
+1458241573.56920000	+16.55859375	-2.05664063	-0.57128906	+55.34912109	-76.31103516	-136.27441406	+6204	+17.12109375	+0.87890625	-0.81298828	+123.00292969	-82.33154297	-137.72460938	+5644	+16.49707031	-2.80371094	-4.23193359	+49.13085938	-52.44873047	-85.58349609	+4460
+1458241573.57750010	+16.55419922	-2.04345703	-0.55810547	+59.17236328	-75.98144531	-140.16357422	+6192	+17.12109375	+0.87890625	-0.80859375	+130.31982422	-82.70507813	-145.21728516	+5652	+16.50585938	-2.79931641	-4.23632813	+48.97705078	-52.53662109	-85.51757813	+4428
+1458241573.58590010	+16.55419922	-2.01269531	-0.51855469	+62.97363281	-75.69580078	-143.98681641	+6188	+17.12548828	+0.89208984	-0.77783203	+138.51562500	-82.85888672	-153.50097656	+5664	+16.49707031	-2.79931641	-4.24511719	+48.88916016	-52.51464844	-85.58349609	+4404
+1458241573.59419990	+16.56298828	-1.97314453	-0.45703125	+66.90673828	-75.49804688	-147.83203125	+6188	+17.13867188	+0.91406250	-0.74267578	+146.66748047	-82.83691406	-161.67480469	+5668	+16.49267578	-2.80371094	-4.24072266	+48.88916016	-52.44873047	-85.80322266	+4388
+1458241573.59840010	+16.56738281	-1.94677734	-0.43066406	+68.77441406	-75.38818359	-149.63378906	+6188	+17.14306641	+0.92724609	-0.72949219	+150.27099609	-82.79296875	-165.27832031	+5672	+16.49267578	-2.80810547	-4.24072266	+48.95507813	-52.40478516	-86.00097656	+4384
+1458241573.60669990	+16.57617188	-1.88964844	-0.36035156	+72.26806641	-75.19042969	-152.99560547	+6184	+17.15625000	+0.94921875	-0.69873047	+156.92871094	-82.59521484	-171.87011719	+5668	+16.48828125	-2.82128906	-4.24072266	+49.02099609	-52.27294922	-86.33056641	+4388
+1458241573.61500000	+16.58496094	-1.85009766	-0.30761719	+75.12451172	-75.01464844	-155.78613281	+6180	+17.16503906	+0.96679688	-0.67675781	+162.42187500	-82.35351563	-177.36328125	+5660	+16.48388672	-2.83007813	-4.25390625	+48.99902344	-52.09716797	-86.50634766	+4404
+1458241573.62330010	+16.58935547	-1.81933594	-0.27246094	+77.29980469	-74.86083984	-157.91748047	+6172	+17.16503906	+0.97998047	-0.66357422	+167.14599609	-82.13378906	+177.95654297	+5652	+16.47070313	-2.83447266	-4.27148438	+48.88916016	-51.96533203	-86.57226563	+4428
+1458241573.62750010	+16.59375000	-1.80615234	-0.25927734	+78.17871094	-74.79492188	-158.79638672	+6164	+17.16503906	+0.97998047	-0.66357422	+169.14550781	-82.02392578	+175.97900391	+5644	+16.46630859	-2.83886719	-4.27587891	+48.80126953	-51.96533203	-86.59423828	+4444
+1458241573.63579990	+16.59814453	-1.79296875	-0.26806641	+78.92578125	-74.68505859	-159.60937500	+6148	+17.16064453	+0.97558594	-0.67236328	+172.55126953	-81.87011719	+172.52929688	+5632	+16.46630859	-2.83007813	-4.30224609	+48.53759766	-51.98730469	-86.37451172	+4476
+1458241573.64829990	+16.59814453	-1.81933594	-0.32958984	+78.68408203	-74.48730469	-159.60937500	+6136	+17.14306641	+0.94921875	-0.71191406	+176.57226563	-81.69433594	+168.39843750	+5628	+16.47070313	-2.80371094	-4.35498047	+47.85644531	-52.14111328	-85.58349609	+4512
+1458241573.65249990	+16.59375000	-1.83691406	-0.36474609	+78.26660156	-74.44335938	-159.30175781	+6136	+17.13427734	+0.93603516	-0.72509766	+177.80273438	-81.65039063	+167.14599609	+5632	+16.46630859	-2.79052734	-4.37695313	+47.57080078	-52.22900391	-85.20996094	+4520
+1458241573.66080000	+16.59375000	-1.86328125	-0.43945313	+77.21191406	-74.33349609	-158.46679688	+6140	+17.11230469	+0.91406250	-0.76464844	-179.89013672	-81.58447266	+164.77294922	+5640	+16.46630859	-2.76416016	-4.41210938	+47.04345703	-52.40478516	-84.55078125	+4524
+1458241573.67330000	+16.59375000	-1.92041016	-0.57568359	+75.12451172	-74.13574219	-156.75292969	+6148	+17.09912109	+0.89648438	-0.82617188	-176.90185547	-81.51855469	+161.69677734	+5656	+16.47509766	-2.70703125	-4.47802734	+46.12060547	-52.77832031	-83.27636719	+4512
+1458241573.68170000	+16.59375000	-1.94238281	-0.66357422	+73.78417969	-74.00390625	-155.58837891	+6152	+17.08593750	+0.88769531	-0.87011719	-174.96826172	-81.49658203	+159.71923828	+5672	+16.47949219	-2.65869141	-4.53515625	+45.48339844	-52.91015625	-82.33154297	+4488
+1458241573.68580010	+16.59375000	-1.95117188	-0.70312500	+73.19091797	-73.93798828	-155.03906250	+6152	+17.08593750	+0.90087891	-0.89648438	-173.84765625	-81.49658203	+158.64257813	+5680	+16.47949219	-2.63671875	-4.56152344	+45.21972656	-52.93212891	-81.95800781	+4476
+1458241573.69409990	+16.59814453	-1.95117188	-0.77343750	+72.42187500	-73.80615234	-154.33593750	+6148	+17.09472656	+0.92285156	-0.93164063	-172.06787109	-81.45263672	+156.92871094	+5688	+16.47070313	-2.59716797	-4.60986328	+44.93408203	-52.88818359	-81.49658203	+4440
+1458241573.70250010	+16.61132813	-1.92480469	-0.82617188	+72.07031250	-73.69628906	-153.91845703	+6144	+17.10351563	+0.96679688	-0.97119141	-170.28808594	-81.43066406	+155.28076172	+5692	+16.47070313	-2.57080078	-4.65380859	+44.89013672	-52.71240234	-81.36474609	+4404
+1458241573.71079990	+16.62890625	-1.88085938	-0.86132813	+72.07031250	-73.60839844	-153.76464844	+6140	+17.11669922	+1.01513672	-1.01513672	-168.55224609	-81.51855469	+153.67675781	+5688	+16.47070313	-2.55322266	-4.69335938	+44.89013672	-52.44873047	-81.29882813	+4376
+1458241573.71499990	+16.64208984	-1.85449219	-0.87451172	+72.18017578	-73.56445313	-153.76464844	+6136	+17.12988281	+1.04589844	-1.03271484	-167.78320313	-81.54052734	+153.01757813	+5684	+16.46630859	-2.54003906	-4.71972656	+44.89013672	-52.27294922	-81.25488281	+4364
+1458241573.72330000	+16.66406250	-1.78417969	-0.89648438	+72.59765625	-73.49853516	-153.91845703	+6128	+17.14306641	+1.10302734	-1.06787109	-166.53076172	-81.60644531	+151.96289063	+5676	+16.45312500	-2.52246094	-4.77246094	+44.95605469	-51.89941406	-81.25488281	+4348
+1458241573.73160000	+16.69042969	-1.71386719	-0.92285156	+73.01513672	-73.38867188	-154.02832031	+6116	+17.16064453	+1.16894531	-1.11181641	-165.25634766	-81.71630859	+150.88623047	+5672	+16.43554688	-2.48291016	-4.84716797	+45.08789063	-51.32812500	-81.29882813	+4352
+1458241573.74000000	+16.72119141	-1.63037109	-0.95800781	+73.25683594	-73.23486328	-153.94042969	+6104	+17.17382813	+1.23925781	-1.17333984	-164.20166016	-81.95800781	+150.00732422	+5672	+16.42236328	-2.44335938	-4.93505859	+45.19775391	-50.71289063	-81.25488281	+4364
+1458241573.75250010	+16.75634766	-1.51171875	-1.05468750	+72.86132813	-72.81738281	-153.03955078	+6084	+17.18701172	+1.33593750	-1.27880859	-162.90527344	-82.41943359	+148.99658203	+5668	+16.39160156	-2.34667969	-5.10644531	+45.04394531	-49.81201172	-80.59570313	+4400
+1458241573.76079990	+16.77832031	-1.44140625	-1.16015625	+71.96044922	-72.42187500	-151.85302734	+6072	+17.18701172	+1.39746094	-1.36230469	-162.42187500	-82.77099609	+148.66699219	+5672	+16.38281250	-2.27636719	-5.18994141	+44.93408203	-49.52636719	-80.11230469	+4408
+1458241573.76910000	+16.80029297	-1.38427734	-1.29638672	+70.57617188	-71.87255859	-150.20507813	+6060	+17.18701172	+1.45898438	-1.47656250	-161.89453125	-83.32031250	+148.27148438	+5672	+16.38720703	-2.21044922	-5.26904297	+44.75830078	-49.35058594	-79.58496094	+4400
+1458241573.77329990	+16.80468750	-1.36230469	-1.37548828	+69.78515625	-71.56494141	-149.28222656	+6052	+17.18261719	+1.48974609	-1.54248047	-161.67480469	-83.62792969	+148.09570313	+5676	+16.39160156	-2.17529297	-5.31738281	+44.62646484	-49.26269531	-79.23339844	+4392
+1458241573.78160000	+16.80908203	-1.31396484	-1.55126953	+68.11523438	-70.86181641	-147.39257813	+6040	+17.16943359	+1.54687500	-1.66992188	-161.89453125	-84.24316406	+148.42529297	+5676	+16.39160156	-2.10058594	-5.40527344	+44.38476563	-49.06494141	-78.57421875	+4360
+1458241573.78990010	+16.80908203	-1.26123047	-1.72265625	+66.75292969	-70.15869141	-145.78857422	+6024	+17.16064453	+1.60839844	-1.79736328	-162.35595703	-84.83642578	+148.95263672	+5676	+16.38281250	-2.00830078	-5.49316406	+44.25292969	-48.88916016	-77.95898438	+4316
+1458241573.79830000	+16.81347656	-1.19970703	-1.88525391	+65.78613281	-69.43359375	-144.55810547	+6000	+17.15185547	+1.68310547	-1.94238281	-162.97119141	-85.47363281	+149.67773438	+5680	+16.38281250	-1.91601563	-5.58544922	+44.18701172	-48.71337891	-77.49755859	+4260
+1458241573.80660010	+16.81787109	-1.11621094	-2.01708984	+65.45654297	-68.77441406	-143.92089844	+5972	+17.14746094	+1.77099609	-2.07421875	-165.01464844	-86.04492188	+151.87500000	+5680	+16.37841797	-1.83251953	-5.68212891	+44.25292969	-48.36181641	-77.21191406	+4196
+1458241573.81489990	+16.82226563	-1.01513672	-2.12695313	+65.58837891	-68.20312500	-143.65722656	+5940	+17.13867188	+1.86767578	-2.18408203	-167.47558594	-86.50634766	+154.55566406	+5680	+16.36523438	-1.74462891	-5.78759766	+44.47265625	-47.90039063	-77.05810547	+4132
+1458241573.82329990	+16.83544922	-0.89208984	-2.18847656	+66.37939453	-67.78564453	-144.05273438	+5896	+17.13427734	+1.97753906	-2.27197266	-170.83740234	-86.79199219	+158.18115234	+5676	+16.34326172	-1.66113281	-5.88427734	+44.91210938	-47.32910156	-77.25585938	+4072
+1458241573.83160000	+16.85742188	-0.74707031	-2.22363281	+67.58789063	-67.45605469	-144.79980469	+5848	+17.13867188	+2.10937500	-2.35107422	-174.79248047	-87.03369141	+162.48779297	+5672	+16.32568359	-1.58642578	-5.95898438	+45.46142578	-46.77978516	-77.62939453	+4020
+1458241573.83990000	+16.87500000	-0.59765625	-2.24560547	+68.92822266	-67.14843750	-145.70068359	+5792	+17.13867188	+2.24121094	-2.42578125	+179.95605469	-87.16552734	+168.06884766	+5664	+16.30810547	-1.52050781	-6.03808594	+46.05468750	-46.14257813	-78.11279297	+3980
+1458241573.84820010	+16.89257813	-0.44384766	-2.26318359	+70.15869141	-66.81884766	-146.49169922	+5736	+17.13427734	+2.37304688	-2.47851563	+174.33105469	-87.23144531	+174.06738281	+5652	+16.28173828	-1.44140625	-6.11279297	+46.66992188	-45.50537109	-78.50830078	+3960
+1458241573.85660000	+16.90576172	-0.29882813	-2.28076172	+71.27929688	-66.53320313	-147.21679688	+5680	+17.12109375	+2.50927734	-2.53125000	+169.18945313	-87.23144531	+179.58251953	+5640	+16.26416016	-1.34912109	-6.16992188	+47.30712891	-45.02197266	-78.90380859	+3948
+1458241573.86490010	+16.91455078	-0.17138672	-2.30712891	+72.24609375	-66.22558594	-147.85400391	+5616	+17.11669922	+2.63232422	-2.57958984	+164.13574219	-87.14355469	-174.99023438	+5628	+16.25097656	-1.27441406	-6.21386719	+47.92236328	-44.69238281	-79.40917969	+3936
+1458241573.86910010	+16.91894531	-0.10546875	-2.33349609	+72.46582031	-66.02783203	-147.91992188	+5588	+17.11230469	+2.69384766	-2.61035156	+161.12548828	-87.12158203	-171.82617188	+5624	+16.25097656	-1.22607422	-6.24023438	+48.16406250	-44.53857422	-79.49707031	+3936
+1458241573.87739990	+16.91015625	-0.00878906	-2.40380859	+72.61962891	-65.61035156	-147.85400391	+5528	+17.09033203	+2.79492188	-2.67626953	+154.46777344	-87.09960938	-164.94873047	+5612	+16.24218750	-1.13378906	-6.29296875	+48.53759766	-44.34082031	-79.58496094	+3924
+1458241573.88570000	+16.89257813	+0.07470703	-2.48291016	+72.53173828	-65.19287109	-147.63427734	+5472	+17.05517578	+2.89599609	-2.73779297	+149.12841797	-87.01171875	-159.34570313	+5608	+16.23339844	-1.01953125	-6.35449219	+48.84521484	-44.23095703	-79.43115234	+3912
+1458241573.89410000	+16.87500000	+0.14941406	-2.57958984	+72.20214844	-64.77539063	-147.19482422	+5420	+17.02441406	+2.98388672	-2.80371094	+143.78906250	-86.94580078	-153.80859375	+5608	+16.23779297	-0.91406250	-6.38964844	+49.10888672	-44.34082031	-79.34326172	+3876
+1458241573.90240000	+16.85302734	+0.21533203	-2.67626953	+71.87255859	-64.33593750	-146.77734375	+5368	+16.99365234	+3.06298828	-2.86962891	+138.38378906	-86.83593750	-148.27148438	+5608	+16.23779297	-0.81298828	-6.42919922	+49.28466797	-44.42871094	-79.21142578	+3828
+1458241573.91070010	+16.83105469	+0.28125000	-2.77294922	+71.47705078	-63.94042969	-146.31591797	+5316	+16.95849609	+3.14648438	-2.94873047	+132.40722656	-86.77001953	-142.11914063	+5616	+16.24218750	-0.70312500	-6.48193359	+49.43847656	-44.49462891	-78.94775391	+3772
+1458241573.91899990	+16.80468750	+0.35595703	-2.84765625	+71.38916016	-63.63281250	-146.11816406	+5272	+16.91455078	+3.22558594	-3.00146484	+128.51806641	-86.63818359	-138.05419922	+5624	+16.22900391	-0.58886719	-6.52148438	+49.70214844	-44.51660156	-78.77197266	+3708
+1458241573.92319990	+16.79150391	+0.39990234	-2.87841797	+71.43310547	-63.52294922	-146.11816406	+5252	+16.89697266	+3.26953125	-3.02783203	+126.65039063	-86.57226563	-136.09863281	+5628	+16.22460938	-0.54492188	-6.53906250	+49.83398438	-44.53857422	-78.77197266	+3672
+1458241573.93150000	+16.77832031	+0.48339844	-2.90917969	+71.82861328	-63.34716797	-146.40380859	+5212	+16.87939453	+3.35742188	-3.06298828	+124.91455078	-86.44042969	-134.16503906	+5636	+16.21582031	-0.45703125	-6.55664063	+50.20751953	-44.51660156	-78.92578125	+3600
+1458241573.95240000	+16.76513672	+0.77783203	-2.86962891	+74.26757813	-63.21533203	-148.24951172	+5132	+16.83544922	+3.60791016	-3.09375000	+123.94775391	-86.04492188	-132.62695313	+5640	+16.18945313	-0.26806641	-6.58300781	+51.65771484	-43.94531250	-79.95849609	+3460
+1458241573.95650010	+16.76953125	+0.83935547	-2.84326172	+74.90478516	-63.23730469	-148.75488281	+5120	+16.83544922	+3.66064453	-3.08496094	+124.76074219	-85.95703125	-133.28613281	+5644	+16.17626953	-0.23730469	-6.57861328	+51.96533203	-43.83544922	-80.28808594	+3444
+1458241573.96490000	+16.76953125	+0.95800781	-2.79052734	+76.24511719	-63.25927734	-149.83154297	+5092	+16.83105469	+3.76171875	-3.06298828	+126.67236328	-85.75927734	-134.95605469	+5648	+16.16308594	-0.18457031	-6.55664063	+52.64648438	-43.61572266	-81.01318359	+3416
+1458241573.96900010	+16.76953125	+1.01513672	-2.76416016	+76.83837891	-63.28125000	-150.31494141	+5076	+16.82666016	+3.81445313	-3.05419922	+127.19970703	-85.69335938	-135.35156250	+5648	+16.16308594	-0.15380859	-6.55224609	+52.95410156	-43.50585938	-81.29882813	+3408
+1458241573.97740010	+16.77392578	+1.12060547	-2.72021484	+77.93701172	-63.25927734	-151.21582031	+5044	+16.82666016	+3.90673828	-3.03222656	+128.29833984	-85.51757813	-136.25244141	+5644	+16.15429688	-0.08789063	-6.53466797	+53.52539063	-43.33007813	-81.82617188	+3404
+1458241573.98149990	+16.77392578	+1.17333984	-2.70263672	+78.42041016	-63.25927734	-151.54541016	+5024	+16.81787109	+3.95507813	-3.01904297	+129.13330078	-85.42968750	-136.95556641	+5644	+16.14990234	-0.04833984	-6.53466797	+53.78906250	-43.24218750	-81.95800781	+3408
+1458241573.98569990	+16.76953125	+1.21289063	-2.68505859	+78.79394531	-63.23730469	-151.87500000	+5004	+16.81347656	+3.99462891	-3.00585938	+129.81445313	-85.31982422	-137.54882813	+5644	+16.13232422	-0.01318359	-6.53466797	+53.92089844	-43.17626953	-82.02392578	+3408
+1458241573.99400000	+16.76074219	+1.27880859	-2.67626953	+79.23339844	-63.17138672	-152.22656250	+4964	+16.80029297	+4.07373047	-2.99707031	+130.16601563	-85.23193359	-137.70263672	+5644	+16.13671875	+0.04833984	-6.53027344	+54.16259766	-43.26416016	-82.15576172	+3416
+1458241574.00230000	+16.75634766	+1.32275391	-2.68505859	+79.36523438	-63.06152344	-152.31445313	+4928	+16.78710938	+4.12646484	-2.98828125	+130.38574219	-85.10009766	-137.83447266	+5648	+16.13671875	+0.13183594	-6.53027344	+54.31640625	-43.39599609	-82.11181641	+3420
+1458241574.00650000	+16.74755859	+1.34472656	-2.70263672	+79.27734375	-62.99560547	-152.22656250	+4916	+16.77832031	+4.15283203	-2.98828125	+129.99023438	-85.07812500	-137.39501953	+5648	+16.14550781	+0.17578125	-6.54345703	+54.33837891	-43.46191406	-81.93603516	+3416
+1458241574.01070000	+16.73876953	+1.36230469	-2.72021484	+79.12353516	-62.92968750	-152.05078125	+4900	+16.76513672	+4.17480469	-2.98828125	+129.46289063	-85.05615234	-136.82373047	+5652	+16.14990234	+0.21533203	-6.55664063	+54.27246094	-43.57177734	-81.69433594	+3408
+1458241574.01480010	+16.72998047	+1.37548828	-2.74218750	+78.92578125	-62.86376953	-151.85302734	+4892	+16.75195313	+4.20117188	-2.99267578	+128.82568359	-85.03417969	-136.14257813	+5656	+16.14990234	+0.25488281	-6.56542969	+54.18457031	-43.65966797	-81.45263672	+3396
+1458241574.01900010	+16.72119141	+1.38867188	-2.76416016	+78.75000000	-62.79785156	-151.65527344	+4884	+16.74316406	+4.22314453	-2.99267578	+128.51806641	-85.01220703	-135.76904297	+5660	+16.14550781	+0.28564453	-6.57421875	+54.11865234	-43.72558594	-81.23291016	+3384
+1458241574.02320000	+16.70800781	+1.39746094	-2.78613281	+78.50830078	-62.73193359	-151.41357422	+4876	+16.72998047	+4.24072266	-2.99707031	+128.12255859	-84.99023438	-135.32958984	+5664	+16.14550781	+0.32519531	-6.58740234	+54.05273438	-43.83544922	-80.99121094	+3368
+1458241574.02729990	+16.69921875	+1.40625000	-2.81250000	+78.26660156	-62.66601563	-151.17187500	+4872	+16.72119141	+4.25830078	-2.99707031	+127.99072266	-84.96826172	-135.19775391	+5672	+16.14550781	+0.36914063	-6.59179688	+53.98681641	-43.94531250	-80.77148438	+3352
+1458241574.03150010	+16.69042969	+1.41503906	-2.83447266	+78.04687500	-62.62207031	-150.95214844	+4868	+16.71240234	+4.27148438	-2.99707031	+127.48535156	-84.99023438	-134.69238281	+5680	+16.14990234	+0.39990234	-6.59619141	+53.96484375	-44.07714844	-80.61767578	+3328
+1458241574.03570010	+16.68603516	+1.42822266	-2.85644531	+77.80517578	-62.57812500	-150.68847656	+4868	+16.70361328	+4.28466797	-3.00146484	+126.82617188	-85.01220703	-134.03320313	+5688	+16.16308594	+0.43505859	-6.60058594	+53.92089844	-44.18701172	-80.48583984	+3304
+1458241574.04399990	+16.66845703	+1.45458984	-2.88720703	+77.49755859	-62.51220703	-150.33691406	+4868	+16.68603516	+4.31982422	-2.98828125	+126.73828125	-84.96826172	-133.85742188	+5704	+16.16748047	+0.49218750	-6.60498047	+53.89892578	-44.29687500	-80.22216797	+3252
+1458241574.04819990	+16.66406250	+1.47216797	-2.90039063	+77.38769531	-62.49023438	-150.16113281	+4868	+16.68164063	+4.34179688	-2.97949219	+126.76025391	-84.96826172	-133.85742188	+5712	+16.16748047	+0.51855469	-6.60498047	+53.87695313	-44.34082031	-80.11230469	+3228
+1458241574.05230000	+16.65966797	+1.48974609	-2.90478516	+77.36572266	-62.51220703	-150.09521484	+4872	+16.67724609	+4.36376953	-2.96630859	+127.17773438	-84.94628906	-134.23095703	+5724	+16.16748047	+0.54931641	-6.60937500	+53.89892578	-44.34082031	-80.00244141	+3204
+1458241574.05650000	+16.65527344	+1.50732422	-2.90039063	+77.40966797	-62.53417969	-150.09521484	+4872	+16.67285156	+4.38134766	-2.94873047	+127.70507813	-84.94628906	-134.73632813	+5736	+16.16308594	+0.57128906	-6.60058594	+53.96484375	-44.38476563	-80.02441406	+3180
+1458241574.06069990	+16.65527344	+1.52929688	-2.89599609	+77.51953125	-62.57812500	-150.16113281	+4876	+16.67285156	+4.39892578	-2.93115234	+128.34228516	-84.94628906	-135.35156250	+5744	+16.16308594	+0.58886719	-6.58740234	+54.07470703	-44.38476563	-80.13427734	+3160
+1458241574.06480000	+16.65527344	+1.55566406	-2.88281250	+77.71728516	-62.64404297	-150.29296875	+4884	+16.67724609	+4.42089844	-2.90917969	+129.39697266	-84.90234375	-136.38427734	+5756	+16.16308594	+0.60644531	-6.57421875	+54.22851563	-44.38476563	-80.31005859	+3140
+1458241574.06900000	+16.65527344	+1.57763672	-2.86523438	+77.93701172	-62.70996094	-150.44677734	+4888	+16.68164063	+4.44287109	-2.88281250	+130.45166016	-84.88037109	-137.41699219	+5768	+16.16748047	+0.62402344	-6.56103516	+54.38232422	-44.36279297	-80.48583984	+3124
+1458241574.07310010	+16.65966797	+1.60839844	-2.84326172	+78.20068359	-62.79785156	-150.64453125	+4892	+16.69042969	+4.46484375	-2.85205078	+131.57226563	-84.83642578	-138.49365234	+5776	+16.17187500	+0.63720703	-6.54785156	+54.53613281	-44.34082031	-80.68359375	+3112
+1458241574.07730010	+16.66406250	+1.63916016	-2.81689453	+78.53027344	-62.88574219	-150.88623047	+4900	+16.69482422	+4.49121094	-2.82568359	+132.71484375	-84.81445313	-139.59228516	+5788	+16.17187500	+0.65039063	-6.53466797	+54.71191406	-44.25292969	-80.88134766	+3104
+1458241574.08559990	+16.66845703	+1.70068359	-2.75537109	+79.29931641	-63.10546875	-151.50146484	+4912	+16.70361328	+4.53955078	-2.75976563	+135.43945313	-84.70458984	-142.22900391	+5808	+16.15869141	+0.67236328	-6.50390625	+55.08544922	-44.09912109	-81.36474609	+3108
+1458241574.08979990	+16.67724609	+1.73144531	-2.72021484	+79.71679688	-63.21533203	-151.83105469	+4916	+16.71240234	+4.56591797	-2.72900391	+136.64794922	-84.66064453	-143.39355469	+5816	+16.15869141	+0.68554688	-6.48193359	+55.26123047	-44.05517578	-81.58447266	+3120
+1458241574.09400010	+16.68164063	+1.76660156	-2.68505859	+80.15625000	-63.32519531	-152.20458984	+4924	+16.71679688	+4.58789063	-2.69824219	+137.83447266	-84.63867188	-144.55810547	+5828	+16.15869141	+0.70312500	-6.45996094	+55.45898438	-44.03320313	-81.87011719	+3136
+1458241574.09809990	+16.68603516	+1.80175781	-2.64990234	+80.61767578	-63.45703125	-152.57812500	+4928	+16.72558594	+4.60986328	-2.67187500	+138.95507813	-84.59472656	-145.65673828	+5836	+16.15869141	+0.71630859	-6.44238281	+55.63476563	-44.01123047	-82.08984375	+3160
+1458241574.10649990	+16.69921875	+1.86328125	-2.58837891	+81.36474609	-63.67675781	-153.17138672	+4932	+16.73437500	+4.64941406	-2.62792969	+140.55908203	-84.55078125	-147.19482422	+5848	+16.17187500	+0.74267578	-6.41601563	+55.83251953	-44.01123047	-82.39746094	+3200
+1458241574.11480000	+16.70361328	+1.91162109	-2.54003906	+81.89208984	-63.83056641	-153.56689453	+4928	+16.73437500	+4.68457031	-2.59277344	+141.56982422	-84.55078125	-148.16162109	+5864	+16.17187500	+0.78222656	-6.40722656	+55.83251953	-44.07714844	-82.28759766	+3244
+1458241574.11900000	+16.70800781	+1.92919922	-2.52685547	+82.02392578	-63.89648438	-153.67675781	+4924	+16.72998047	+4.69775391	-2.58398438	+141.89941406	-84.55078125	-148.44726563	+5868	+16.17626953	+0.79980469	-6.40722656	+55.78857422	-44.12109375	-82.19970703	+3264
+1458241574.12730000	+16.70800781	+1.95117188	-2.51806641	+82.08984375	-63.96240234	-153.69873047	+4916	+16.71679688	+4.71972656	-2.57080078	+142.31689453	-84.61669922	-148.86474609	+5884	+16.18066406	+0.84375000	-6.40283203	+55.63476563	-44.34082031	-81.93603516	+3300
+1458241574.13150000	+16.70800781	+1.95996094	-2.51806641	+82.00195313	-63.98437500	-153.63281250	+4912	+16.71240234	+4.72412109	-2.57080078	+142.29492188	-84.63867188	-148.82080078	+5888	+16.18945313	+0.86572266	-6.40283203	+55.54687500	-44.45068359	-81.78222656	+3312
+1458241574.13980010	+16.70361328	+1.95996094	-2.53125000	+81.71630859	-63.98437500	-153.39111328	+4908	+16.70361328	+4.73730469	-2.57080078	+142.09716797	-84.72656250	-148.64501953	+5904	+16.20703125	+0.90966797	-6.40722656	+55.30517578	-44.69238281	-81.34277344	+3324
+1458241574.14809990	+16.69921875	+1.95556641	-2.55322266	+81.36474609	-63.96240234	-153.06152344	+4908	+16.68603516	+4.74609375	-2.56640625	+142.20703125	-84.79248047	-148.79882813	+5924	+16.21582031	+0.95361328	-6.41601563	+55.01953125	-44.89013672	-80.85937500	+3320
+1458241574.15229990	+16.69482422	+1.95117188	-2.56201172	+81.18896484	-63.96240234	-152.90771484	+4912	+16.68164063	+4.75048828	-2.56201172	+142.36083984	-84.81445313	-148.95263672	+5932	+16.22021484	+0.97998047	-6.42041016	+54.88769531	-45.00000000	-80.57373047	+3312
+1458241574.16059990	+16.69042969	+1.94677734	-2.57958984	+80.88134766	-63.94042969	-152.64404297	+4920	+16.66845703	+4.75488281	-2.55322266	+142.91015625	-84.85839844	-149.58984375	+5952	+16.23339844	+1.02832031	-6.42041016	+54.58007813	-45.26367188	-80.09033203	+3288
+1458241574.16479990	+16.69042969	+1.94677734	-2.58398438	+80.74951172	-63.91845703	-152.55615234	+4924	+16.66845703	+4.75927734	-2.54003906	+143.59130859	-84.88037109	-150.31494141	+5964	+16.24218750	+1.05029297	-6.41601563	+54.49218750	-45.35156250	-79.93652344	+3272
+1458241574.16890000	+16.69042969	+1.94238281	-2.58837891	+80.66162109	-63.91845703	-152.46826172	+4928	+16.66845703	+4.76367188	-2.52685547	+144.44824219	-84.88037109	-151.19384766	+5980	+16.24658203	+1.06787109	-6.40722656	+54.42626953	-45.41748047	-79.82666016	+3256
+1458241574.17310000	+16.69042969	+1.94677734	-2.59277344	+80.57373047	-63.89648438	-152.38037109	+4936	+16.66845703	+4.77246094	-2.51367188	+145.37109375	-84.88037109	-152.16064453	+5992	+16.25976563	+1.07666016	-6.39843750	+54.40429688	-45.46142578	-79.82666016	+3240
+1458241574.18140010	+16.69042969	+1.95556641	-2.58398438	+80.59570313	-63.91845703	-152.35839844	+4948	+16.68164063	+4.79003906	-2.46533203	+148.09570313	-84.81445313	-154.92919922	+6016	+16.26855469	+1.09863281	-6.37646484	+54.49218750	-45.39550781	-79.89257813	+3208
+1458241574.18560000	+16.69482422	+1.96435547	-2.57519531	+80.66162109	-63.91845703	-152.40234375	+4956	+16.68603516	+4.79882813	-2.43457031	+149.65576172	-84.79248047	-156.51123047	+6032	+16.26855469	+1.10302734	-6.36328125	+54.55810547	-45.35156250	-80.00244141	+3196
+1458241574.18980000	+16.69921875	+1.97753906	-2.56201172	+80.79345703	-63.94042969	-152.46826172	+4964	+16.69042969	+4.81201172	-2.40820313	+151.28173828	-84.77050781	-158.15917969	+6044	+16.26855469	+1.10742188	-6.35009766	+54.64599609	-45.30761719	-80.11230469	+3188
+1458241574.19390010	+16.70361328	+1.99511719	-2.54443359	+80.96923828	-63.98437500	-152.60009766	+4972	+16.69921875	+4.82958984	-2.37744141	+153.01757813	-84.74853516	-159.87304688	+6060	+16.26855469	+1.11181641	-6.33251953	+54.73388672	-45.26367188	-80.24414063	+3188
+1458241574.19810010	+16.70800781	+2.01269531	-2.52685547	+81.21093750	-64.02832031	-152.73193359	+4980	+16.71240234	+4.84716797	-2.34667969	+154.62158203	-84.72656250	-161.45507813	+6072	+16.27294922	+1.11181641	-6.31494141	+54.84375000	-45.19775391	-80.41992188	+3188
+1458241574.20230010	+16.71679688	+2.03466797	-2.50488281	+81.45263672	-64.07226563	-152.90771484	+4992	+16.72558594	+4.86474609	-2.31591797	+156.20361328	-84.68261719	-163.03710938	+6084	+16.27294922	+1.11621094	-6.29736328	+54.97558594	-45.13183594	-80.61767578	+3192
+1458241574.20639990	+16.72558594	+2.06103516	-2.47412109	+81.80419922	-64.11621094	-153.12744141	+5000	+16.73437500	+4.88232422	-2.28955078	+157.65380859	-84.68261719	-164.46533203	+6096	+16.27734375	+1.11621094	-6.27539063	+55.12939453	-45.04394531	-80.83740234	+3204
+1458241574.21059990	+16.73437500	+2.09179688	-2.44335938	+82.13378906	-64.18212891	-153.34716797	+5012	+16.74755859	+4.89550781	-2.26318359	+158.97216797	-84.66064453	-165.76171875	+6108	+16.27734375	+1.12060547	-6.25781250	+55.26123047	-44.95605469	-80.99121094	+3216
+1458241574.21479990	+16.73876953	+2.11816406	-2.41699219	+82.44140625	-64.22607422	-153.52294922	+5016	+16.75195313	+4.91308594	-2.24560547	+159.93896484	-84.70458984	-166.66259766	+6116	+16.27734375	+1.12060547	-6.24462891	+55.34912109	-44.84619141	-81.12304688	+3232
+1458241574.21890000	+16.74755859	+2.15332031	-2.38183594	+82.81494141	-64.29199219	-153.74267578	+5028	+16.75634766	+4.93066406	-2.23242188	+160.77392578	-84.77050781	-167.45361328	+6124	+16.27734375	+1.12939453	-6.23144531	+55.43701172	-44.73632813	-81.23291016	+3252
+1458241574.22309990	+16.75634766	+2.18408203	-2.35107422	+83.12255859	-64.35791016	-153.94042969	+5032	+16.76074219	+4.93945313	-2.21923828	+161.49902344	-84.83642578	-168.15673828	+6132	+16.27294922	+1.13378906	-6.22265625	+55.45898438	-44.64843750	-81.25488281	+3276
+1458241574.23140000	+16.77392578	+2.22802734	-2.30712891	+83.47412109	-64.46777344	-154.09423828	+5040	+16.76953125	+4.95263672	-2.21484375	+162.42187500	-85.01220703	-169.07958984	+6144	+16.27734375	+1.14257813	-6.20507813	+55.41503906	-44.58251953	-81.21093750	+3324
+1458241574.23560000	+16.77832031	+2.24121094	-2.29394531	+83.49609375	-64.48974609	-154.07226563	+5040	+16.77392578	+4.95703125	-2.21484375	+162.77343750	-85.10009766	-169.45312500	+6152	+16.28173828	+1.14697266	-6.20507813	+55.34912109	-44.60449219	-81.12304688	+3344
+1458241574.23970010	+16.78271484	+2.24560547	-2.28955078	+83.43017578	-64.51171875	-153.94042969	+5036	+16.77392578	+4.95703125	-2.21923828	+162.77343750	-85.23193359	-169.45312500	+6156	+16.28613281	+1.15576172	-6.20507813	+55.23925781	-44.60449219	-80.99121094	+3364
+1458241574.24390010	+16.78271484	+2.25000000	-2.28955078	+83.27636719	-64.51171875	-153.76464844	+5036	+16.77392578	+4.95703125	-2.23242188	+162.70751953	-85.36376953	-169.43115234	+6164	+16.29052734	+1.16455078	-6.21386719	+55.12939453	-44.60449219	-80.79345703	+3380
+1458241574.24810000	+16.78271484	+2.24560547	-2.29394531	+83.03466797	-64.51171875	-153.54492188	+5032	+16.76953125	+4.95263672	-2.24121094	+162.59765625	-85.49560547	-169.38720703	+6172	+16.29052734	+1.17333984	-6.22265625	+54.97558594	-44.62646484	-80.55175781	+3396
+1458241574.25640010	+16.78271484	+2.22802734	-2.32470703	+82.39746094	-64.46777344	-152.95166016	+5040	+16.76074219	+4.93945313	-2.27197266	+162.46582031	-85.73730469	-169.36523438	+6192	+16.29931641	+1.19531250	-6.24462891	+54.62402344	-44.71435547	-79.98046875	+3412
+1458241574.26060010	+16.78271484	+2.21484375	-2.34228516	+82.02392578	-64.44580078	-152.64404297	+5044	+16.76074219	+4.92626953	-2.28076172	+162.68554688	-85.82519531	-169.67285156	+6200	+16.30371094	+1.20410156	-6.24902344	+54.42626953	-44.80224609	-79.71679688	+3412
+1458241574.26889990	+16.77832031	+2.18408203	-2.37744141	+81.32080078	-64.37988281	-152.05078125	+5056	+16.75634766	+4.90869141	-2.29833984	+163.54248047	-85.97900391	-170.72753906	+6220	+16.31689453	+1.22607422	-6.26220703	+54.00878906	-45.00000000	-79.10156250	+3404
+1458241574.27720000	+16.77832031	+2.15771484	-2.41699219	+80.66162109	-64.31396484	-151.47949219	+5068	+16.75195313	+4.89111328	-2.31152344	+164.92675781	-86.11083984	-172.28759766	+6240	+16.33447266	+1.25244141	-6.27539063	+53.63525391	-45.17578125	-78.50830078	+3372
+1458241574.28140000	+16.77392578	+2.14453125	-2.43457031	+80.41992188	-64.27001953	-151.28173828	+5076	+16.75195313	+4.88671875	-2.31591797	+165.93750000	-86.13281250	-173.38623047	+6248	+16.33447266	+1.26562500	-6.28417969	+53.48144531	-45.24169922	-78.24462891	+3352
+1458241574.28559990	+16.77392578	+2.13574219	-2.44775391	+80.20019531	-64.24804688	-151.08398438	+5080	+16.74755859	+4.88232422	-2.31591797	+167.23388672	-86.17675781	-174.74853516	+6256	+16.33886719	+1.27001953	-6.28417969	+53.34960938	-45.30761719	-78.06884766	+3332
+1458241574.28970000	+16.76953125	+2.12695313	-2.45654297	+80.02441406	-64.24804688	-150.95214844	+5084	+16.74755859	+4.87353516	-2.31591797	+168.90380859	-86.17675781	-176.48437500	+6264	+16.33886719	+1.27880859	-6.28417969	+53.30566406	-45.30761719	-77.95898438	+3308
+1458241574.29390000	+16.76953125	+2.11816406	-2.46533203	+79.91455078	-64.24804688	-150.88623047	+5088	+16.74755859	+4.87353516	-2.30712891	+170.94726563	-86.13281250	-178.61572266	+6272	+16.33886719	+1.27880859	-6.27978516	+53.30566406	-45.35156250	-77.98095703	+3288
+1458241574.29810000	+16.77392578	+2.11376953	-2.46972656	+79.87060547	-64.24804688	-150.84228516	+5092	+16.75195313	+4.87353516	-2.29394531	+173.21044922	-86.08886719	+179.05517578	+6280	+16.34326172	+1.27441406	-6.26660156	+53.34960938	-45.37353516	-78.11279297	+3272
+1458241574.30220010	+16.77392578	+2.11376953	-2.46972656	+79.87060547	-64.27001953	-150.86425781	+5092	+16.75634766	+4.87792969	-2.28076172	+175.51757813	-86.00097656	+176.72607422	+6288	+16.34326172	+1.27001953	-6.25781250	+53.45947266	-45.32958984	-78.26660156	+3260
+1458241574.31049990	+16.77392578	+2.12255859	-2.46093750	+79.98046875	-64.29199219	-150.95214844	+5096	+16.76074219	+4.89111328	-2.25878906	-179.95605469	-85.89111328	+172.19970703	+6304	+16.34326172	+1.26123047	-6.25341797	+53.56933594	-45.26367188	-78.46435547	+3240
+1458241574.31469990	+16.77392578	+2.12695313	-2.45654297	+80.09033203	-64.31396484	-151.04003906	+5100	+16.76074219	+4.89990234	-2.24560547	-177.75878906	-85.80322266	+170.00244141	+6312	+16.33886719	+1.25683594	-6.24902344	+53.65722656	-45.19775391	-78.59619141	+3232
+1458241574.31890010	+16.77392578	+2.13134766	-2.45214844	+80.15625000	-64.33593750	-151.10595703	+5100	+16.76513672	+4.90869141	-2.22802734	-175.56152344	-85.71533203	+167.82714844	+6316	+16.33886719	+1.25683594	-6.24462891	+53.70117188	-45.17578125	-78.64013672	+3228
+1458241574.32300000	+16.77392578	+2.13134766	-2.44335938	+80.24414063	-64.35791016	-151.19384766	+5100	+16.76953125	+4.91748047	-2.21044922	-173.36425781	-85.58349609	+165.69580078	+6324	+16.33886719	+1.25244141	-6.24023438	+53.74511719	-45.15380859	-78.72802734	+3228
+1458241574.32719990	+16.77392578	+2.14013672	-2.43896484	+80.33203125	-64.37988281	-151.28173828	+5100	+16.76953125	+4.92626953	-2.19287109	-171.25488281	-85.45166016	+163.60839844	+6328	+16.33447266	+1.24804688	-6.23583984	+53.81103516	-45.13183594	-78.83789063	+3228
+1458241574.33139990	+16.77832031	+2.14013672	-2.43457031	+80.39794922	-64.40185547	-151.32568359	+5104	+16.77392578	+4.93945313	-2.17529297	-169.21142578	-85.34179688	+161.63085938	+6336	+16.33007813	+1.24365234	-6.22705078	+53.96484375	-45.06591797	-79.05761719	+3232
+1458241574.33550000	+16.77832031	+2.14453125	-2.43017578	+80.48583984	-64.42382813	-151.39160156	+5104	+16.77832031	+4.94824219	-2.16210938	-167.32177734	-85.25390625	+159.80712891	+6336	+16.33007813	+1.23486328	-6.21826172	+54.09667969	-45.00000000	-79.25537109	+3244
+1458241574.33970000	+16.77832031	+2.14892578	-2.42578125	+80.57373047	-64.44580078	-151.47949219	+5104	+16.78271484	+4.95263672	-2.15332031	-165.65185547	-85.16601563	+158.20312500	+6340	+16.32568359	+1.23046875	-6.20947266	+54.22851563	-44.93408203	-79.47509766	+3256
+1458241574.34800000	+16.77832031	+2.16650391	-2.40380859	+80.85937500	-64.53369141	-151.72119141	+5104	+16.78271484	+4.96142578	-2.14453125	-162.68554688	-85.03417969	+155.36865234	+6336	+16.30810547	+1.21289063	-6.18310547	+54.75585938	-44.67041016	-80.15625000	+3304
+1458241574.35220000	+16.77832031	+2.17089844	-2.39501953	+80.96923828	-64.55566406	-151.85302734	+5104	+16.78271484	+4.96142578	-2.14453125	-161.32324219	-84.99023438	+154.05029297	+6336	+16.30371094	+1.20849609	-6.17871094	+54.84375000	-44.62646484	-80.24414063	+3332
+1458241574.35640000	+16.77832031	+2.18408203	-2.38183594	+81.21093750	-64.64355469	-152.07275391	+5108	+16.78271484	+4.96142578	-2.14892578	-159.85107422	-84.94628906	+152.66601563	+6332	+16.29931641	+1.20849609	-6.17871094	+54.86572266	-44.64843750	-80.24414063	+3356
+1458241574.36050010	+16.78271484	+2.19287109	-2.36865234	+81.38671875	-64.70947266	-152.24853516	+5108	+16.78271484	+4.95703125	-2.15332031	-158.53271484	-84.90234375	+151.41357422	+6332	+16.29931641	+1.21289063	-6.17871094	+54.84375000	-44.67041016	-80.15625000	+3380
+1458241574.36470010	+16.78271484	+2.19726563	-2.35986328	+81.51855469	-64.77539063	-152.40234375	+5108	+16.77832031	+4.94824219	-2.15771484	-157.34619141	-84.90234375	+150.24902344	+6332	+16.29931641	+1.21728516	-6.18310547	+54.79980469	-44.73632813	-80.06835938	+3400
+1458241574.36890010	+16.77832031	+2.20166016	-2.35107422	+81.65039063	-64.86328125	-152.55615234	+5108	+16.77832031	+4.93945313	-2.17529297	-155.98388672	-84.90234375	+148.97460938	+6332	+16.29931641	+1.22167969	-6.18310547	+54.75585938	-44.75830078	-80.00244141	+3420
+1458241574.37299990	+16.77832031	+2.20605469	-2.34228516	+81.69433594	-64.92919922	-152.66601563	+5104	+16.77392578	+4.92626953	-2.19287109	-154.75341797	-84.94628906	+147.78808594	+6336	+16.30371094	+1.22607422	-6.18750000	+54.73388672	-44.80224609	-79.91455078	+3436
+1458241574.38140010	+16.77392578	+2.19287109	-2.34667969	+81.56250000	-65.03906250	-152.70996094	+5104	+16.76074219	+4.89550781	-2.23242188	-152.49023438	-85.03417969	+145.61279297	+6340	+16.30810547	+1.23046875	-6.19628906	+54.66796875	-44.84619141	-79.76074219	+3456
+1458241574.38550000	+16.76513672	+2.18408203	-2.35546875	+81.40869141	-65.08300781	-152.64404297	+5104	+16.75195313	+4.88232422	-2.25439453	-151.34765625	-85.10009766	+144.53613281	+6344	+16.30810547	+1.23046875	-6.19628906	+54.64599609	-44.86816406	-79.73876953	+3468
+1458241574.39380000	+16.75634766	+2.15332031	-2.37744141	+80.96923828	-65.14892578	-152.44628906	+5108	+16.73876953	+4.85156250	-2.28515625	-149.04052734	-85.16601563	+142.33886719	+6352	+16.31250000	+1.24365234	-6.20947266	+54.49218750	-45.00000000	-79.38720703	+3480
+1458241574.39800000	+16.75195313	+2.14013672	-2.39062500	+80.74951172	-65.19287109	-152.33642578	+5112	+16.72998047	+4.84277344	-2.30273438	-147.91992188	-85.18798828	+141.30615234	+6352	+16.32128906	+1.24804688	-6.21826172	+54.33837891	-45.13183594	-79.12353516	+3480
+1458241574.40630010	+16.74316406	+2.10937500	-2.41259766	+80.39794922	-65.28076172	-152.20458984	+5120	+16.72119141	+4.82519531	-2.31591797	-146.42578125	-85.18798828	+139.98779297	+6356	+16.34326172	+1.27001953	-6.25341797	+53.92089844	-45.61523438	-78.17871094	+3452
+1458241574.41050000	+16.73876953	+2.10058594	-2.42138672	+80.26611328	-65.32470703	-152.13867188	+5124	+16.71679688	+4.82519531	-2.32470703	-145.63476563	-85.23193359	+139.30664063	+6356	+16.35644531	+1.27001953	-6.26220703	+53.83300781	-45.79101563	-77.95898438	+3424
+1458241574.41470000	+16.73437500	+2.08740234	-2.42578125	+80.17822266	-65.36865234	-152.11669922	+5128	+16.71240234	+4.82958984	-2.32470703	-145.10742188	-85.20996094	+138.88916016	+6360	+16.35644531	+1.26562500	-6.27099609	+53.83300781	-45.79101563	-77.84912109	+3400
+1458241574.42300010	+16.72998047	+2.07861328	-2.43017578	+80.17822266	-65.52246094	-152.18261719	+5128	+16.70800781	+4.83837891	-2.31152344	-144.40429688	-85.16601563	+138.44970703	+6364	+16.35205078	+1.23925781	-6.26660156	+53.96484375	-45.76904297	-78.00292969	+3360
+1458241574.42720010	+16.72998047	+2.07861328	-2.42578125	+80.31005859	-65.61035156	-152.29248047	+5128	+16.70800781	+4.84277344	-2.29394531	-144.53613281	-85.12207031	+138.69140625	+6364	+16.34765625	+1.22607422	-6.26660156	+54.07470703	-45.72509766	-78.17871094	+3352
+1458241574.43129990	+16.72998047	+2.07861328	-2.41699219	+80.46386719	-65.72021484	-152.44628906	+5128	+16.71240234	+4.85156250	-2.28076172	-144.64599609	-85.12207031	+138.93310547	+6368	+16.34765625	+1.21289063	-6.26220703	+54.14062500	-45.70312500	-78.28857422	+3340
+1458241574.43969990	+16.72998047	+2.09179688	-2.39501953	+80.96923828	-65.93994141	-152.81982422	+5132	+16.72119141	+4.87353516	-2.25000000	-145.87646484	-85.12207031	+140.44921875	+6376	+16.34765625	+1.18652344	-6.25341797	+54.38232422	-45.61523438	-78.64013672	+3336
+1458241574.44380000	+16.72998047	+2.10498047	-2.37744141	+81.27685547	-66.04980469	-153.01757813	+5132	+16.72558594	+4.88232422	-2.23681641	-146.82128906	-85.18798828	+141.52587891	+6376	+16.34765625	+1.17773438	-6.25341797	+54.47021484	-45.54931641	-78.75000000	+3336
+1458241574.44800000	+16.72998047	+2.11376953	-2.36425781	+81.58447266	-66.18164063	-153.21533203	+5128	+16.72998047	+4.89111328	-2.22363281	-148.13964844	-85.27587891	+142.95410156	+6376	+16.34326172	+1.16894531	-6.25341797	+54.58007813	-45.50537109	-78.85986328	+3340
+1458241574.45630000	+16.73437500	+2.13574219	-2.32910156	+82.19970703	-66.42333984	-153.56689453	+5124	+16.74755859	+4.90869141	-2.19726563	-152.90771484	-85.56152344	+147.98583984	+6376	+16.33447266	+1.13818359	-6.24902344	+54.82177734	-45.35156250	-79.16748047	+3360
+1458241574.46050000	+16.73437500	+2.14453125	-2.31152344	+82.48535156	-66.55517578	-153.69873047	+5120	+16.75634766	+4.91748047	-2.18408203	-156.37939453	-85.75927734	+151.56738281	+6372	+16.33007813	+1.12060547	-6.24462891	+54.97558594	-45.28564453	-79.34326172	+3376
+1458241574.46460010	+16.73876953	+2.15332031	-2.29833984	+82.74902344	-66.66503906	-153.80859375	+5116	+16.76513672	+4.92626953	-2.17089844	-160.99365234	-85.91308594	+156.31347656	+6372	+16.32568359	+1.10742188	-6.24023438	+55.10742188	-45.24169922	-79.51904297	+3396
+1458241574.46880010	+16.73876953	+2.16210938	-2.28515625	+82.96875000	-66.79687500	-153.83056641	+5108	+16.77832031	+4.93945313	-2.16650391	-170.72753906	-86.30859375	+166.26708984	+6368	+16.32568359	+1.08984375	-6.24023438	+55.28320313	-45.19775391	-79.69482422	+3416
+1458241574.47300000	+16.74316406	+2.16210938	-2.27636719	+83.03466797	-66.88476563	-153.72070313	+5100	+16.78271484	+4.94824219	-2.17089844	+178.59375000	-86.59423828	+177.03369141	+6360	+16.32568359	+1.08105469	-6.24023438	+55.41503906	-45.15380859	-79.78271484	+3436
+1458241574.47709990	+16.74316406	+2.16210938	-2.27197266	+83.01269531	-66.97265625	-153.52294922	+5092	+16.79150391	+4.94824219	-2.17089844	+166.57470703	-86.66015625	-170.81542969	+6352	+16.32568359	+1.07226563	-6.24023438	+55.50292969	-45.15380859	-79.80468750	+3456
+1458241574.48130010	+16.74316406	+2.15332031	-2.27636719	+82.74902344	-67.06054688	-153.06152344	+5084	+16.79150391	+4.95263672	-2.19726563	+146.64550781	-86.63818359	-150.71044922	+6348	+16.33007813	+1.06787109	-6.24462891	+55.54687500	-45.17578125	-79.78271484	+3472
+1458241574.48959990	+16.73437500	+2.12255859	-2.30273438	+81.80419922	-67.21435547	-151.80908203	+5072	+16.79150391	+4.95703125	-2.23242188	+121.66259766	-85.82519531	-125.52978516	+6340	+16.33007813	+1.07226563	-6.25781250	+55.56884766	-45.26367188	-79.60693359	+3492
+1458241574.49379990	+16.73437500	+2.10058594	-2.32031250	+81.01318359	-67.28027344	-150.86425781	+5072	+16.79150391	+4.95703125	-2.26318359	+110.96191406	-85.18798828	-114.71923828	+6340	+16.33007813	+1.07226563	-6.26220703	+55.56884766	-45.32958984	-79.54101563	+3500
+1458241574.49799990	+16.72998047	+2.07861328	-2.34667969	+80.13427734	-67.34619141	-149.85351563	+5072	+16.78710938	+4.96142578	-2.29833984	+103.09570313	-84.37500000	-106.67724609	+6340	+16.33447266	+1.07666016	-6.26220703	+55.56884766	-45.41748047	-79.45312500	+3500
+1458241574.50210000	+16.72558594	+2.05664063	-2.36865234	+79.23339844	-67.45605469	-148.86474609	+5072	+16.78710938	+4.97021484	-2.31591797	+98.43750000	-83.47412109	-101.86523438	+6340	+16.33886719	+1.08105469	-6.26660156	+55.56884766	-45.48339844	-79.38720703	+3496
+1458241574.51050000	+16.72119141	+2.00830078	-2.43896484	+76.39892578	-67.69775391	-145.76660156	+5080	+16.77392578	+4.98339844	-2.39062500	+89.34082031	-81.38671875	-92.41699219	+6340	+16.35205078	+1.08105469	-6.27539063	+55.59082031	-45.61523438	-79.27734375	+3476
+1458241574.51460000	+16.71679688	+1.98632813	-2.46533203	+74.99267578	-67.91748047	-144.27246094	+5084	+16.77392578	+4.98779297	-2.41699219	+86.87988281	-80.26611328	-89.82421875	+6344	+16.35205078	+1.08544922	-6.28417969	+55.59082031	-45.65917969	-79.18945313	+3464
+1458241574.51880000	+16.71679688	+1.95556641	-2.49169922	+72.99316406	-68.18115234	-142.20703125	+5088	+16.77392578	+4.99218750	-2.44775391	+84.50683594	-79.10156250	-87.27539063	+6344	+16.35205078	+1.08544922	-6.28857422	+55.59082031	-45.68115234	-79.14550781	+3444
+1458241574.52300000	+16.72119141	+1.93798828	-2.52246094	+71.08154297	-68.44482422	-140.22949219	+5092	+16.76513672	+5.00976563	-2.48291016	+82.57324219	-77.91503906	-85.07812500	+6352	+16.34765625	+1.08105469	-6.29736328	+55.63476563	-45.68115234	-79.14550781	+3428
+1458241574.52710010	+16.72558594	+1.92919922	-2.52246094	+69.41162109	-68.86230469	-138.51562500	+5088	+16.76953125	+5.03173828	-2.49609375	+81.62841797	-76.77246094	-83.91357422	+6356	+16.34326172	+1.07666016	-6.30175781	+55.65673828	-45.65917969	-79.16748047	+3408
+1458241574.53550000	+16.75634766	+1.90722656	-2.53125000	+64.53369141	-69.76318359	-133.54980469	+5076	+16.77832031	+5.07568359	-2.53564453	+79.54101563	-74.33349609	-81.40869141	+6364	+16.34326172	+1.05029297	-6.30175781	+55.81054688	-45.61523438	-79.43115234	+3372
+1458241574.53959990	+16.76953125	+1.89843750	-2.51806641	+62.31445313	-70.29052734	-131.30859375	+5072	+16.79150391	+5.09765625	-2.54882813	+78.99169922	-73.08105469	-80.70556641	+6368	+16.33886719	+1.03710938	-6.30175781	+55.94238281	-45.52734375	-79.60693359	+3356
+1458241574.54790000	+16.79589844	+1.88085938	-2.50927734	+56.27197266	-71.12548828	-125.31005859	+5052	+16.80468750	+5.15917969	-2.58398438	+77.91503906	-70.51025391	-79.12353516	+6376	+16.33007813	+1.00634766	-6.30175781	+56.14013672	-45.28564453	-79.95849609	+3328
+1458241574.55629990	+16.82666016	+1.86767578	-2.46093750	+49.98779297	-72.00439453	-119.09179688	+5032	+16.82226563	+5.21630859	-2.60156250	+77.40966797	-68.02734375	-78.20068359	+6380	+16.30810547	+0.96240234	-6.30175781	+56.38183594	-44.95605469	-80.35400391	+3320
+1458241574.56040000	+16.83984375	+1.85449219	-2.43896484	+46.47216797	-72.33398438	-115.68603516	+5020	+16.83105469	+5.24267578	-2.60156250	+77.27783203	-66.79687500	-77.91503906	+6380	+16.29492188	+0.93603516	-6.30175781	+56.51367188	-44.75830078	-80.59570313	+3324
+1458241574.56880000	+16.87060547	+1.82812500	-2.41259766	+38.86962891	-72.68554688	-108.23730469	+4992	+16.86181641	+5.30419922	-2.64550781	+76.72851563	-64.24804688	-77.01416016	+6384	+16.26855469	+0.87011719	-6.29296875	+56.79931641	-44.25292969	-81.16699219	+3344
+1458241574.57290010	+16.87939453	+1.81054688	-2.40820313	+34.98046875	-72.66357422	-104.45800781	+4976	+16.87500000	+5.32177734	-2.66748047	+76.44287109	-62.97363281	-76.59667969	+6384	+16.25537109	+0.83935547	-6.29296875	+56.86523438	-44.01123047	-81.32080078	+3360
+1458241574.58130000	+16.89257813	+1.77539063	-2.41259766	+27.70751953	-72.29003906	-97.38281250	+4944	+16.88378906	+5.36132813	-2.72900391	+75.91552734	-60.49072266	-75.73974609	+6380	+16.22900391	+0.79101563	-6.29736328	+56.86523438	-43.50585938	-81.36474609	+3400
+1458241574.58540010	+16.89697266	+1.74023438	-2.41699219	+24.32373047	-71.96044922	-94.19677734	+4928	+16.88378906	+5.36572266	-2.75537109	+75.62988281	-59.30419922	-75.34423828	+6380	+16.20703125	+0.77343750	-6.31494141	+56.71142578	-43.24218750	-81.16699219	+3420
+1458241574.59380010	+16.91455078	+1.68310547	-2.47412109	+18.41308594	-70.88378906	-88.65966797	+4920	+16.89257813	+5.37890625	-2.87841797	+74.59716797	-56.95312500	-73.98193359	+6384	+16.18945313	+0.74267578	-6.33691406	+56.33789063	-42.91259766	-80.74951172	+3460
+1458241574.59789990	+16.91894531	+1.64355469	-2.50488281	+15.99609375	-70.29052734	-86.50634766	+4916	+16.89257813	+5.37011719	-2.93994141	+74.11376953	-55.83251953	-73.41064453	+6388	+16.18066406	+0.72949219	-6.35009766	+56.09619141	-42.73681641	-80.44189453	+3472
+1458241574.60630010	+16.93212891	+1.57324219	-2.60595703	+12.32666016	-68.75244141	-83.27636719	+4920	+16.89697266	+5.35693359	-3.11132813	+72.92724609	-53.56933594	-71.85058594	+6400	+16.17187500	+0.70751953	-6.38085938	+55.56884766	-42.38525391	-79.76074219	+3488
+1458241574.61040000	+16.94091797	+1.53369141	-2.65869141	+10.89843750	-67.96142578	-82.11181641	+4924	+16.89257813	+5.34375000	-3.19921875	+72.33398438	-52.49267578	-71.05957031	+6408	+16.16308594	+0.69873047	-6.40722656	+55.21728516	-42.14355469	-79.27734375	+3492
+1458241574.61459990	+16.94970703	+1.50292969	-2.72021484	+9.90966797	-67.08251953	-81.32080078	+4928	+16.88818359	+5.31738281	-3.30029297	+71.54296875	-51.43798828	-70.09277344	+6420	+16.15429688	+0.68554688	-6.42919922	+54.86572266	-41.90185547	-78.77197266	+3488
+1458241574.62710000	+16.97607422	+1.41064453	-2.90039063	+7.99804688	-64.57763672	-80.20019531	+4960	+16.89257813	+5.26464844	-3.58593750	+69.69726563	-48.75732422	-67.54394531	+6448	+16.11914063	+0.63281250	-6.51269531	+53.43750000	-40.78125000	-76.92626953	+3452
+1458241574.63540010	+17.00683594	+1.36669922	-3.02343750	+7.71240234	-62.95166016	-80.33203125	+4984	+16.91015625	+5.22070313	-3.79687500	+68.44482422	-47.13134766	-65.83007813	+6464	+16.11035156	+0.58447266	-6.55224609	+52.62451172	-39.88037109	-76.02539063	+3404
+1458241574.64369990	+17.03759766	+1.34472656	-3.12451172	+8.21777344	-61.45751953	-81.14501953	+5004	+16.92773438	+5.17236328	-3.95947266	+67.28027344	-45.87890625	-64.31396484	+6468	+16.07958984	+0.52734375	-6.58300781	+52.00927734	-38.80371094	-75.32226563	+3348
+1458241574.64790010	+17.05517578	+1.34472656	-3.16845703	+8.63525391	-60.71044922	-81.67236328	+5008	+16.93652344	+5.15039063	-4.03417969	+66.70898438	-45.35156250	-63.52294922	+6468	+16.07519531	+0.49218750	-6.60498047	+51.70166016	-38.16650391	-75.01464844	+3320
+1458241574.65210010	+17.07275391	+1.34912109	-3.20361328	+9.25048828	-60.02929688	-82.35351563	+5008	+16.95849609	+5.12402344	-4.11328125	+65.98388672	-44.86816406	-62.66601563	+6468	+16.05322266	+0.46142578	-6.62255859	+51.48193359	-37.48535156	-74.75097656	+3292
+1458241574.65619990	+17.09033203	+1.36230469	-3.22998047	+9.88769531	-59.39208984	-83.01269531	+5016	+16.98046875	+5.09765625	-4.16601563	+65.43457031	-44.56054688	-62.00683594	+6464	+16.03125000	+0.41308594	-6.63134766	+51.19628906	-36.76025391	-74.55322266	+3272
+1458241574.66039990	+17.11230469	+1.37109375	-3.25634766	+10.67871094	-58.77685547	-83.82568359	+5016	+17.00683594	+5.07568359	-4.22314453	+64.79736328	-44.27490234	-61.23779297	+6456	+16.01367188	+0.36474609	-6.64892578	+50.93261719	-35.96923828	-74.42138672	+3252
+1458241574.66459990	+17.13867188	+1.38867188	-3.26513672	+11.64550781	-58.22753906	-84.79248047	+5012	+17.04199219	+5.04492188	-4.27148438	+64.07226563	-44.09912109	-60.46875000	+6444	+15.99609375	+0.32080078	-6.64453125	+50.80078125	-35.20019531	-74.35546875	+3236
+1458241574.66870000	+17.16064453	+1.41064453	-3.27832031	+12.65625000	-57.61230469	-85.69335938	+5012	+17.07714844	+5.02294922	-4.29785156	+63.45703125	-44.07714844	-59.80957031	+6428	+15.97851563	+0.26806641	-6.65771484	+50.53710938	-34.32128906	-74.20166016	+3224
+1458241574.67709990	+17.21337891	+1.45458984	-3.30029297	+14.94140625	-56.38183594	-87.86865234	+5000	+17.14746094	+4.94384766	-4.37255859	+61.67724609	-44.09912109	-58.00781250	+6396	+15.93457031	+0.16699219	-6.67968750	+50.14160156	-32.45361328	-73.98193359	+3208
+1458241574.68120000	+17.23095703	+1.48535156	-3.31347656	+16.19384766	-55.67871094	-88.92333984	+4996	+17.18261719	+4.91308594	-4.39013672	+60.86425781	-44.34082031	-57.17285156	+6372	+15.90380859	+0.10986328	-6.69726563	+49.89990234	-31.42089844	-73.74023438	+3208
+1458241574.68960000	+17.27929688	+1.52490234	-3.33984375	+18.69873047	-54.25048828	-91.16455078	+4976	+17.26611328	+4.81201172	-4.46044922	+58.42529297	-44.89013672	-54.77783203	+6336	+15.84228516	+0.00878906	-6.71044922	+49.41650391	-29.44335938	-73.38867188	+3212
+1458241574.69370010	+17.29687500	+1.56445313	-3.35302734	+20.06103516	-53.45947266	-92.21923828	+4968	+17.31445313	+4.76806641	-4.48242188	+57.21679688	-45.41748047	-53.59130859	+6308	+15.81591797	-0.03515625	-6.72363281	+49.17480469	-28.43261719	-73.10302734	+3220
+1458241574.69790010	+17.32324219	+1.56884766	-3.37500000	+21.31347656	-52.60253906	-93.33984375	+4956	+17.36279297	+4.69335938	-4.50878906	+55.72265625	-45.94482422	-52.25097656	+6288	+15.78515625	-0.08789063	-6.73681641	+48.91113281	-27.37792969	-72.81738281	+3228
+1458241574.70199990	+17.34960938	+1.57324219	-3.40576172	+22.56591797	-51.67968750	-94.46044922	+4944	+17.40673828	+4.60546875	-4.56152344	+53.83300781	-46.40625000	-50.53710938	+6272	+15.77197266	-0.14062500	-6.72363281	+48.69140625	-26.47705078	-72.70751953	+3232
+1458241574.70619990	+17.37158203	+1.59521484	-3.45410156	+23.84033203	-50.55908203	-95.38330078	+4936	+17.44628906	+4.53955078	-4.59667969	+52.11914063	-47.08740234	-48.86718750	+6244	+15.75439453	-0.18457031	-6.74121094	+48.42773438	-25.42236328	-72.24609375	+3240
+1458241574.71040010	+17.38916016	+1.59082031	-3.51562500	+24.91699219	-49.39453125	-96.24023438	+4928	+17.48583984	+4.44287109	-4.63623047	+50.05371094	-47.72460938	-46.93359375	+6224	+15.72802734	-0.22412109	-6.75878906	+48.16406250	-24.38964844	-71.76269531	+3244
+1458241574.71450000	+17.40673828	+1.57763672	-3.57714844	+25.97167969	-48.16406250	-97.07519531	+4924	+17.52099609	+4.33740234	-4.71972656	+47.54882813	-48.22998047	-44.60449219	+6208	+15.71044922	-0.26806641	-6.75439453	+47.92236328	-23.44482422	-71.38916016	+3244
+1458241574.71869990	+17.41552734	+1.59082031	-3.65185547	+27.09228516	-46.84570313	-97.73437500	+4920	+17.55175781	+4.23632813	-4.76806641	+45.17578125	-48.99902344	-42.36328125	+6184	+15.69726563	-0.29882813	-6.76757813	+47.70263672	-22.45605469	-70.83984375	+3244
+1458241574.72289990	+17.42871094	+1.56445313	-3.73535156	+27.97119141	-45.46142578	-98.32763672	+4924	+17.57812500	+4.11767578	-4.81640625	+42.47314453	-49.74609375	-39.90234375	+6164	+15.67529297	-0.34277344	-6.78076172	+47.43896484	-21.46728516	-70.29052734	+3240
+1458241574.72700000	+17.44628906	+1.53369141	-3.82763672	+28.78417969	-44.05517578	-98.85498047	+4928	+17.60888672	+3.99023438	-4.88671875	+39.41894531	-50.38330078	-37.15576172	+6148	+15.67089844	-0.38671875	-6.76318359	+47.19726563	-20.63232422	-69.89501953	+3232
+1458241574.73540000	+17.47265625	+1.48535156	-4.03857422	+30.41015625	-41.04492188	-99.51416016	+4944	+17.65283203	+3.71777344	-4.97021484	+33.13476563	-51.87744141	-31.53076172	+6100	+15.66210938	-0.46142578	-6.76757813	+46.82373047	-18.78662109	-68.70849609	+3200
+1458241574.73950000	+17.48144531	+1.44140625	-4.14404297	+31.02539063	-39.52880859	-99.71191406	+4952	+17.65722656	+3.56835938	-5.01416016	+29.70703125	-52.47070313	-28.54248047	+6080	+15.65332031	-0.50537109	-6.75439453	+46.64794922	-17.86376953	-68.20312500	+3180
+1458241574.74370000	+17.48583984	+1.41943359	-4.25830078	+31.75048828	-37.99072266	-99.75585938	+4960	+17.65283203	+3.41015625	-5.05810547	+26.21337891	-52.95410156	-25.48828125	+6052	+15.64453125	-0.53613281	-6.75439453	+46.53808594	-16.91894531	-67.54394531	+3156
+1458241574.74790000	+17.48583984	+1.37548828	-4.38134766	+32.32177734	-36.38671875	-99.68994141	+4972	+17.63964844	+3.26074219	-5.09765625	+22.60986328	-53.34960938	-22.34619141	+6028	+15.63574219	-0.58886719	-6.75439453	+46.36230469	-15.97412109	-66.90673828	+3132
+1458241574.75200010	+17.48583984	+1.32275391	-4.49560547	+32.78320313	-34.84863281	-99.53613281	+4984	+17.63525391	+3.11132813	-5.11083984	+19.02832031	-53.81103516	-19.22607422	+5996	+15.62255859	-0.64160156	-6.74121094	+46.20849609	-15.07324219	-66.31347656	+3108
+1458241574.75620010	+17.48583984	+1.27880859	-4.59228516	+33.33251953	-33.46435547	-99.42626953	+4992	+17.62646484	+2.94433594	-5.12402344	+15.33691406	-54.07470703	-16.14990234	+5968	+15.60498047	-0.68115234	-6.73242188	+46.09863281	-14.17236328	-65.65429688	+3080
+1458241574.76040010	+17.48144531	+1.23925781	-4.69335938	+33.85986328	-32.10205078	-99.20654297	+5000	+17.60449219	+2.78613281	-5.12841797	+11.84326172	-54.31640625	-13.27148438	+5932	+15.59179688	-0.75146484	-6.72802734	+45.92285156	-13.20556641	-65.06103516	+3056
+1458241574.76449990	+17.48583984	+1.19531250	-4.77246094	+34.25537109	-30.84960938	-98.92089844	+5008	+17.58691406	+2.63671875	-5.08447266	+8.72314453	-54.73388672	-10.65673828	+5896	+15.57421875	-0.82177734	-6.71923828	+45.74707031	-12.23876953	-64.51171875	+3036
+1458241574.77280000	+17.49023438	+1.11181641	-4.91308594	+35.11230469	-28.56445313	-98.23974609	+5004	+17.52978516	+2.35107422	-5.11962891	+3.03222656	-54.11865234	-6.02050781	+5820	+15.52587891	-0.96679688	-6.71044922	+45.43945313	-10.30517578	-63.25927734	+3000
+1458241574.77700000	+17.48144531	+1.06787109	-4.96582031	+35.37597656	-27.53173828	-97.80029297	+4996	+17.50781250	+2.23681641	-5.06689453	+0.74707031	-54.22851563	-4.06494141	+5780	+15.49072266	-1.05468750	-6.71044922	+45.26367188	-9.25048828	-62.62207031	+2992
+1458241574.78119990	+17.47265625	+1.01074219	-5.00097656	+35.59570313	-26.60888672	-97.40478516	+4988	+17.48144531	+2.11816406	-5.06689453	-1.31835938	-53.65722656	-2.39501953	+5736	+15.44677734	-1.12939453	-6.71484375	+45.10986328	-8.21777344	-61.91894531	+2988
+1458241574.78950000	+17.46386719	+0.93164063	-5.05810547	+35.96923828	-24.98291016	-96.39404297	+4956	+17.45068359	+1.91601563	-5.00976563	-4.43847656	-52.99804688	+0.13183594	+5644	+15.35449219	-1.32714844	-6.72363281	+44.62646484	-6.21826172	-60.55664063	+2996
+1458241574.79370000	+17.46386719	+0.87011719	-5.06689453	+35.96923828	-24.25781250	-95.95458984	+4940	+17.43750000	+1.83691406	-5.00537109	-5.47119141	-52.20703125	+1.03271484	+5596	+15.30615234	-1.41943359	-6.73242188	+44.42871094	-5.27343750	-59.80957031	+3008
+1458241574.79780010	+17.45947266	+0.83056641	-5.07568359	+36.03515625	-23.59863281	-95.44921875	+4916	+17.42871094	+1.74902344	-5.00976563	-6.24023438	-51.45996094	+1.60400391	+5544	+15.25341797	-1.51611328	-6.73681641	+44.18701172	-4.30664063	-59.06250000	+3024
+1458241574.80200000	+17.45947266	+0.78222656	-5.07128906	+35.99121094	-23.04931641	-94.89990234	+4892	+17.41992188	+1.67431641	-4.96142578	-6.67968750	-51.04248047	+1.97753906	+5496	+15.20507813	-1.62158203	-6.74121094	+43.92333984	-3.38378906	-58.35937500	+3044
+1458241574.80620000	+17.45068359	+0.72509766	-5.07568359	+35.81542969	-22.36816406	-94.30664063	+4876	+17.40234375	+1.61279297	-4.97900391	-6.78955078	-49.96582031	+2.13134766	+5444	+15.15673828	-1.70947266	-6.75000000	+43.74755859	-2.46093750	-57.52441406	+3068
+1458241574.81450010	+17.42871094	+0.60205078	-5.09765625	+35.33203125	-21.02783203	-92.96630859	+4852	+17.38476563	+1.46777344	-5.00976563	-6.85546875	-47.98828125	+2.15332031	+5356	+15.06005859	-1.89404297	-6.75439453	+43.33007813	-0.83496094	-55.89843750	+3112
+1458241574.81870010	+17.41113281	+0.52734375	-5.11523438	+34.98046875	-20.32470703	-92.28515625	+4848	+17.37597656	+1.41503906	-5.02734375	-6.72363281	-46.88964844	+2.15332031	+5316	+15.01171875	-1.97753906	-6.75439453	+43.19824219	-0.08789063	-54.99755859	+3136
+1458241574.82279990	+17.39794922	+0.45703125	-5.12841797	+34.60693359	-19.66552734	-91.58203125	+4844	+17.35839844	+1.32275391	-5.04931641	-6.65771484	-45.79101563	+2.02148438	+5288	+14.96337891	-2.05224609	-6.75000000	+43.08837891	+0.59326172	-54.09667969	+3156
+1458241574.82699990	+17.38916016	+0.38671875	-5.15039063	+34.23339844	-19.00634766	-90.87890625	+4840	+17.34521484	+1.23046875	-5.07568359	-6.52587891	-44.69238281	+1.84570313	+5260	+14.93701172	-2.13134766	-6.72363281	+42.93457031	+1.12060547	-53.37158203	+3176
+1458241574.83530000	+17.36718750	+0.22851563	-5.21630859	+33.37646484	-17.49023438	-89.34082031	+4832	+17.30126953	+1.05468750	-5.17675781	-6.15234375	-42.09960938	+1.51611328	+5216	+14.88867188	-2.25878906	-6.66650391	+42.86865234	+2.04345703	-51.74560547	+3204
+1458241574.83950000	+17.34960938	+0.14062500	-5.26025391	+32.93701172	-16.67724609	-88.54980469	+4832	+17.27929688	+0.94921875	-5.23388672	-6.06445313	-40.78125000	+1.36230469	+5196	+14.87109375	-2.32031250	-6.62255859	+42.82470703	+2.39501953	-51.04248047	+3216
+1458241574.84369990	+17.33203125	+0.05712891	-5.30859375	+32.51953125	-15.88623047	-87.75878906	+4828	+17.24853516	+0.86132813	-5.29541016	-5.95458984	-39.46289063	+1.29638672	+5180	+14.85791016	-2.37304688	-6.57421875	+42.86865234	+2.70263672	-50.29541016	+3220
+1458241574.84780000	+17.31005859	-0.03515625	-5.35253906	+32.08007813	-15.09521484	-86.98974609	+4820	+17.21777344	+0.75146484	-5.35253906	-5.95458984	-38.16650391	+1.25244141	+5164	+14.84033203	-2.42578125	-6.52587891	+42.91259766	+2.98828125	-49.54833984	+3224
+1458241574.85200000	+17.29248047	-0.12304688	-5.39208984	+31.66259766	-14.32617188	-86.22070313	+4808	+17.18701172	+0.64599609	-5.41406250	-5.97656250	-36.84814453	+1.23046875	+5148	+14.83154297	-2.47412109	-6.46875000	+42.97851563	+3.18603516	-48.86718750	+3224
+1458241574.85610010	+17.27929688	-0.20214844	-5.42285156	+31.33300781	-13.68896484	-85.49560547	+4792	+17.16064453	+0.54492188	-5.45800781	-6.02050781	-35.70556641	+1.31835938	+5128	+14.81835938	-2.51806641	-6.40722656	+43.06640625	+3.33984375	-48.22998047	+3216
+1458241574.86030010	+17.26171875	-0.29443359	-5.44482422	+31.00341797	-13.02978516	-84.81445313	+4772	+17.12548828	+0.43945313	-5.49316406	-6.06445313	-34.60693359	+1.38427734	+5108	+14.80078125	-2.57080078	-6.34130859	+43.13232422	+3.53759766	-47.61474609	+3212
+1458241574.86859990	+17.23535156	-0.46582031	-5.48437500	+30.43212891	-11.86523438	-83.49609375	+4720	+17.07275391	+0.23730469	-5.55029297	-6.24023438	-32.51953125	+1.60400391	+5056	+14.77880859	-2.67187500	-6.20507813	+43.33007813	+3.77929688	-46.51611328	+3196
+1458241574.87280010	+17.21777344	-0.54931641	-5.49316406	+30.21240234	-11.29394531	-82.88085938	+4688	+17.04638672	+0.14941406	-5.57666016	-6.26220703	-31.53076172	+1.73583984	+5028	+14.76562500	-2.73779297	-6.13476563	+43.37402344	+3.93310547	-46.01074219	+3188
+1458241574.88109990	+17.16943359	-0.70312500	-5.46679688	+29.86083984	-10.43701172	-81.73828125	+4628	+16.98925781	-0.01757813	-5.55908203	-6.32812500	-29.92675781	+2.10937500	+4968	+14.70849609	-2.86083984	-6.02050781	+43.52783203	+4.35058594	-44.86816406	+3164
+1458241574.88529990	+17.14746094	-0.77783203	-5.44042969	+29.75097656	-10.06347656	-81.21093750	+4596	+16.96289063	-0.08789063	-5.53710938	-6.30615234	-29.20166016	+2.32910156	+4936	+14.67333984	-2.93554688	-5.97216797	+43.54980469	+4.63623047	-44.31884766	+3156
+1458241574.89360000	+17.09912109	-0.90966797	-5.36132813	+29.59716797	-9.55810547	-80.24414063	+4548	+16.92333984	-0.21972656	-5.44042969	-6.30615234	-28.14697266	+2.83447266	+4884	+14.59423828	-3.08056641	-5.87988281	+43.63769531	+5.16357422	-43.22021484	+3140
+1458241574.89780000	+17.07275391	-0.97998047	-5.30859375	+29.55322266	-9.33837891	-79.82666016	+4528	+16.90576172	-0.27246094	-5.38330078	-6.21826172	-27.68554688	+3.05419922	+4860	+14.54589844	-3.17724609	-5.84033203	+43.57177734	+5.51513672	-42.71484375	+3140
+1458241574.90610000	+17.00683594	-1.10302734	-5.19433594	+29.55322266	-8.94287109	-78.99169922	+4504	+16.86621094	-0.37353516	-5.22949219	-5.99853516	-26.93847656	+3.55957031	+4828	+14.44042969	-3.35742188	-5.76562500	+43.48388672	+6.19628906	-41.59423828	+3144
+1458241574.91030000	+16.97607422	-1.16015625	-5.13720703	+29.59716797	-8.74511719	-78.57421875	+4496	+16.84423828	-0.42187500	-5.15917969	-5.86669922	-26.56494141	+3.80126953	+4816	+14.38769531	-3.45410156	-5.73925781	+43.43994141	+6.59179688	-41.00097656	+3148
+1458241574.91450000	+16.93652344	-1.22167969	-5.07128906	+29.59716797	-8.59130859	-78.17871094	+4500	+16.81787109	-0.47021484	-5.07568359	-5.75683594	-26.23535156	+4.06494141	+4808	+14.33056641	-3.54638672	-5.70849609	+43.39599609	+6.96533203	-40.42968750	+3156
+1458241574.91860010	+16.89697266	-1.27441406	-5.00976563	+29.66308594	-8.43750000	-77.76123047	+4504	+16.79150391	-0.50976563	-4.99218750	-5.60302734	-25.90576172	+4.32861328	+4800	+14.26904297	-3.63427734	-5.68212891	+43.39599609	+7.31689453	-39.79248047	+3164
+1458241574.92280010	+16.85742188	-1.34033203	-4.94384766	+29.68505859	-8.28369141	-77.36572266	+4512	+16.76513672	-0.56250000	-4.91308594	-5.49316406	-25.59814453	+4.57031250	+4796	+14.20751953	-3.72656250	-5.66015625	+43.37402344	+7.66845703	-39.15527344	+3176
+1458241574.92689990	+16.82226563	-1.40625000	-4.87792969	+29.68505859	-8.17382813	-76.99218750	+4528	+16.74316406	-0.61523438	-4.82958984	-5.40527344	-25.33447266	+4.83398438	+4800	+14.15917969	-3.81884766	-5.61181641	+43.30810547	+7.91015625	-38.67187500	+3196
+1458241574.93109990	+16.78710938	-1.45898438	-4.82519531	+29.75097656	-8.02001953	-76.55273438	+4540	+16.71679688	-0.66357422	-4.75488281	-5.27343750	-24.96093750	+5.09765625	+4796	+14.11083984	-3.90673828	-5.56787109	+43.33007813	+8.12988281	-38.12255859	+3212
+1458241574.93940000	+16.71679688	-1.59960938	-4.71533203	+29.75097656	-7.66845703	-75.71777344	+4580	+16.65087891	-0.78662109	-4.62304688	-5.11962891	-24.23583984	+5.55908203	+4804	+14.02294922	-4.06933594	-5.46679688	+43.37402344	+8.48144531	-37.15576172	+3248
+1458241574.94359990	+16.67724609	-1.66113281	-4.67138672	+29.77294922	-7.44873047	-75.25634766	+4596	+16.61572266	-0.83496094	-4.57031250	-4.96582031	-23.73046875	+5.82275391	+4804	+13.98339844	-4.14404297	-5.40966797	+43.46191406	+8.59130859	-36.65039063	+3268
+1458241574.95190000	+16.60253906	-1.80615234	-4.58349609	+29.75097656	-7.09716797	-74.28955078	+4632	+16.53222656	-0.98437500	-4.48242188	-4.96582031	-22.74169922	+6.35009766	+4812	+13.92187500	-4.26269531	-5.27343750	+43.74755859	+8.59130859	-35.77148438	+3296
+1458241574.96030000	+16.53222656	-1.94677734	-4.50878906	+29.70703125	-6.72363281	-73.27880859	+4652	+16.44873047	-1.13818359	-4.41210938	-4.96582031	-21.68701172	+6.92138672	+4808	+13.87353516	-4.36376953	-5.10644531	+44.14306641	+8.41552734	-35.04638672	+3320
+1458241574.96440010	+16.50585938	-2.02587891	-4.46484375	+29.66308594	-6.59179688	-72.81738281	+4660	+16.40917969	-1.21728516	-4.37695313	-5.00976563	-21.20361328	+7.20703125	+4804	+13.86035156	-4.41650391	-5.00097656	+44.34082031	+8.26171875	-34.82666016	+3336
+1458241574.96860000	+16.47509766	-2.09179688	-4.42529297	+29.70703125	-6.41601563	-72.31201172	+4660	+16.37402344	-1.28759766	-4.34619141	-5.00976563	-20.65429688	+7.51464844	+4800	+13.84277344	-4.46044922	-4.90429688	+44.56054688	+8.08593750	-34.54101563	+3344
+1458241574.97690010	+16.41357422	-2.23242188	-4.34619141	+29.72900391	-6.13037109	-71.32324219	+4648	+16.28613281	-1.45019531	-4.28466797	-5.07568359	-19.62158203	+8.08593750	+4784	+13.81201172	-4.54833984	-4.70654297	+45.04394531	+7.75634766	-34.03564453	+3356
+1458241574.98530010	+16.34326172	-2.36425781	-4.26708984	+29.79492188	-5.86669922	-70.31250000	+4628	+16.19384766	-1.59521484	-4.21875000	-5.07568359	-18.61083984	+8.72314453	+4756	+13.76806641	-4.63623047	-4.51757813	+45.57128906	+7.44873047	-33.53027344	+3364
+1458241574.98939990	+16.30810547	-2.43017578	-4.21875000	+29.81689453	-5.77880859	-69.85107422	+4612	+16.14990234	-1.66552734	-4.17041016	-5.07568359	-18.23730469	+9.03076172	+4744	+13.74609375	-4.68457031	-4.42529297	+45.81298828	+7.29492188	-33.28857422	+3364
+1458241574.99359990	+16.27294922	-2.48730469	-4.16601563	+29.92675781	-5.75683594	-69.41162109	+4592	+16.11035156	-1.73583984	-4.11328125	-5.07568359	-17.92968750	+9.33837891	+4732	+13.71533203	-4.72851563	-4.33300781	+46.05468750	+7.14111328	-33.04687500	+3364
+1458241574.99780010	+16.23779297	-2.54882813	-4.11767578	+30.03662109	-5.69091797	-69.01611328	+4576	+16.06640625	-1.80175781	-4.05615234	-5.03173828	-17.62207031	+9.60205078	+4720	+13.68457031	-4.79443359	-4.24951172	+46.23046875	+7.07519531	-32.82714844	+3364
+1458241575.00190000	+16.19824219	-2.61035156	-4.05615234	+30.12451172	-5.66894531	-68.64257813	+4560	+16.02246094	-1.86328125	-3.99023438	-4.98779297	-17.38037109	+9.84375000	+4708	+13.64501953	-4.85595703	-4.17041016	+46.38427734	+7.03125000	-32.54150391	+3368
+1458241575.00609990	+16.15429688	-2.66308594	-3.99023438	+30.30029297	-5.66894531	-68.24707031	+4544	+15.97851563	-1.91601563	-3.92431641	-4.85595703	-17.11669922	+10.10742188	+4696	+13.60107422	-4.91748047	-4.10449219	+46.56005859	+6.98730469	-32.23388672	+3368
+1458241575.01440000	+16.06201172	-2.76855469	-3.86279297	+30.58593750	-5.62500000	-67.56591797	+4520	+15.88623047	-2.01708984	-3.77929688	-4.54833984	-16.69921875	+10.56884766	+4676	+13.50439453	-5.07128906	-3.98583984	+46.77978516	+7.05322266	-31.53076172	+3368
+1458241575.01860000	+16.00488281	-2.81250000	-3.79248047	+30.80566406	-5.64697266	-67.25830078	+4512	+15.83789063	-2.06103516	-3.69580078	-4.37255859	-16.58935547	+10.78857422	+4672	+13.44287109	-5.14599609	-3.93750000	+46.88964844	+7.09716797	-31.11328125	+3368
+1458241575.02270010	+15.95214844	-2.86083984	-3.72216797	+30.98144531	-5.66894531	-66.95068359	+4508	+15.78955078	-2.10498047	-3.61230469	-4.19677734	-16.47949219	+10.96435547	+4672	+13.38134766	-5.22949219	-3.89355469	+46.95556641	+7.16308594	-30.71777344	+3372
+1458241575.02690010	+15.89941406	-2.91357422	-3.64746094	+31.15722656	-5.71289063	-66.70898438	+4512	+15.74560547	-2.15332031	-3.52001953	-4.02099609	-16.43554688	+11.11816406	+4672	+13.32421875	-5.31738281	-3.84521484	+46.99951172	+7.22900391	-30.34423828	+3380
+1458241575.03110000	+15.85107422	-2.95312500	-3.57275391	+31.37695313	-5.77880859	-66.44531250	+4516	+15.69726563	-2.18847656	-3.43212891	-3.77929688	-16.36962891	+11.31591797	+4672	+13.25830078	-5.39648438	-3.80126953	+47.06542969	+7.27294922	-29.94873047	+3384
+1458241575.03520010	+15.79394531	-3.00146484	-3.49804688	+31.57470703	-5.82275391	-66.22558594	+4524	+15.65332031	-2.23681641	-3.34863281	-3.58154297	-16.28173828	+11.44775391	+4680	+13.19677734	-5.48437500	-3.75732422	+47.10937500	+7.36083984	-29.55322266	+3388
+1458241575.04360010	+15.67968750	-3.09375000	-3.34423828	+31.97021484	-5.91064453	-65.78613281	+4548	+15.55224609	-2.32031250	-3.19042969	-3.12011719	-16.06201172	+11.73339844	+4692	+13.06494141	-5.65136719	-3.66943359	+47.21923828	+7.44873047	-28.78417969	+3404
+1458241575.04769990	+15.61816406	-3.14208984	-3.27392578	+32.14599609	-5.95458984	-65.54443359	+4564	+15.49511719	-2.36865234	-3.11572266	-2.92236328	-15.90820313	+11.88720703	+4704	+13.00341797	-5.72167969	-3.62548828	+47.35107422	+7.47070313	-28.41064453	+3408
+1458241575.05189990	+15.56103516	-3.19042969	-3.20800781	+32.29980469	-5.97656250	-65.30273438	+4584	+15.44238281	-2.41699219	-3.04101563	-2.76855469	-15.79833984	+12.06298828	+4712	+12.94628906	-5.79638672	-3.57714844	+47.46093750	+7.47070313	-28.08105469	+3412
+1458241575.05609990	+15.50390625	-3.23437500	-3.14208984	+32.49755859	-6.02050781	-65.08300781	+4600	+15.39404297	-2.46093750	-2.97070313	-2.54882813	-15.66650391	+12.23876953	+4720	+12.88476563	-5.86669922	-3.52001953	+47.57080078	+7.42675781	-27.79541016	+3420
+1458241575.06440000	+15.39843750	-3.33544922	-3.00585938	+32.76123047	-6.10839844	-64.66552734	+4632	+15.28417969	-2.57519531	-2.83886719	-2.30712891	-15.42480469	+12.59033203	+4740	+12.77929688	-5.98535156	-3.39257813	+47.90039063	+7.27294922	-27.35595703	+3432
+1458241575.06859990	+15.34570313	-3.38378906	-2.94433594	+32.91503906	-6.13037109	-64.40185547	+4644	+15.23144531	-2.62353516	-2.79052734	-2.15332031	-15.18310547	+12.83203125	+4740	+12.73535156	-6.03808594	-3.31347656	+48.12011719	+7.14111328	-27.24609375	+3436
+1458241575.07690000	+15.24023438	-3.48925781	-2.83447266	+33.09082031	-6.17431641	-63.89648438	+4664	+15.12158203	-2.73779297	-2.69384766	-1.99951172	-14.72167969	+13.27148438	+4744	+12.65185547	-6.12158203	-3.15527344	+48.64746094	+6.85546875	-27.02636719	+3440
+1458241575.08100010	+15.18750000	-3.54199219	-2.78173828	+33.20068359	-6.15234375	-63.63281250	+4664	+15.06445313	-2.78613281	-2.65429688	-1.86767578	-14.45800781	+13.53515625	+4740	+12.61230469	-6.16113281	-3.07177734	+48.93310547	+6.70166016	-26.98242188	+3440
+1458241575.08940010	+15.08642578	-3.64306641	-2.68505859	+33.35449219	-6.17431641	-63.10546875	+4660	+14.94580078	-2.90039063	-2.56640625	-1.77978516	-14.01855469	+14.06250000	+4720	+12.53759766	-6.22265625	-2.90039063	+49.57031250	+6.32812500	-26.91650391	+3440
+1458241575.09349990	+15.03808594	-3.69140625	-2.63671875	+33.46435547	-6.19628906	-62.84179688	+4648	+14.88867188	-2.95312500	-2.52246094	-1.69189453	-13.82080078	+14.37011719	+4708	+12.50244141	-6.25341797	-2.80810547	+49.89990234	+6.15234375	-26.96044922	+3436
+1458241575.10190010	+14.93261719	-3.79687500	-2.54003906	+33.57421875	-6.21826172	-62.38037109	+4620	+14.77441406	-3.05859375	-2.43457031	-1.56005859	-13.44726563	+14.87548828	+4672	+12.42333984	-6.31933594	-2.63671875	+50.49316406	+5.82275391	-26.98242188	+3428
+1458241575.10599990	+14.87548828	-3.84082031	-2.49169922	+33.68408203	-6.24023438	-62.13867188	+4604	+14.71728516	-3.10693359	-2.39062500	-1.47216797	-13.24951172	+15.13916016	+4652	+12.37939453	-6.35449219	-2.55322266	+50.77880859	+5.66894531	-26.98242188	+3424
+1458241575.11019990	+14.82275391	-3.88916016	-2.44775391	+33.75000000	-6.24023438	-61.89697266	+4584	+14.66015625	-3.15527344	-2.35107422	-1.40625000	-13.05175781	+15.38085938	+4628	+12.33544922	-6.39404297	-2.47412109	+51.06445313	+5.53710938	-26.98242188	+3420
+1458241575.11439990	+14.76123047	-3.93310547	-2.40380859	+33.83789063	-6.21826172	-61.65527344	+4560	+14.59863281	-3.19921875	-2.30273438	-1.31835938	-12.89794922	+15.62255859	+4604	+12.29150391	-6.42919922	-2.41259766	+51.32812500	+5.42724609	-26.87255859	+3412
+1458241575.11850000	+14.70410156	-3.97265625	-2.35546875	+33.94775391	-6.21826172	-61.45751953	+4536	+14.53710938	-3.23437500	-2.25000000	-1.18652344	-12.78808594	+15.84228516	+4580	+12.23437500	-6.46875000	-2.35107422	+51.54785156	+5.31738281	-26.76269531	+3404
+1458241575.12270000	+14.64257813	-4.01660156	-2.31152344	+34.03564453	-6.21826172	-61.25976563	+4516	+14.47998047	-3.27392578	-2.20166016	-1.05468750	-12.70019531	+16.04003906	+4560	+12.17724609	-6.51708984	-2.29394531	+51.72363281	+5.22949219	-26.67480469	+3396
+1458241575.13100000	+14.51513672	-4.09130859	-2.20605469	+34.27734375	-6.30615234	-60.95214844	+4472	+14.35693359	-3.34863281	-2.08300781	-0.79101563	-12.61230469	+16.41357422	+4520	+12.05419922	-6.61816406	-2.19726563	+52.03125000	+5.07568359	-26.34521484	+3384
+1458241575.13520000	+14.45361328	-4.13525391	-2.15332031	+34.38720703	-6.32812500	-60.82031250	+4456	+14.29980469	-3.38818359	-2.02587891	-0.65917969	-12.54638672	+16.54541016	+4500	+11.98828125	-6.67968750	-2.15332031	+52.11914063	+5.03173828	-26.16943359	+3376
+1458241575.13940000	+14.38330078	-4.17041016	-2.10498047	+34.49707031	-6.32812500	-60.68847656	+4440	+14.23828125	-3.41894531	-1.96875000	-0.52734375	-12.50244141	+16.67724609	+4484	+11.91357422	-6.74121094	-2.12255859	+52.18505859	+4.98779297	-25.90576172	+3368
+1458241575.14350010	+14.31738281	-4.20117188	-2.05664063	+34.65087891	-6.32812500	-60.53466797	+4424	+14.17675781	-3.44970703	-1.91601563	-0.32958984	-12.43652344	+16.78710938	+4468	+11.83886719	-6.80712891	-2.09179688	+52.22900391	+4.94384766	-25.64208984	+3364
+1458241575.14770010	+14.24707031	-4.23632813	-2.00830078	+34.78271484	-6.32812500	-60.38085938	+4412	+14.11523438	-3.48486328	-1.85888672	-0.17578125	-12.37060547	+16.89697266	+4448	+11.76416016	-6.86865234	-2.06982422	+52.27294922	+4.89990234	-25.35644531	+3356
+1458241575.15599990	+14.11523438	-4.30224609	-1.91162109	+35.06835938	-6.39404297	-60.13916016	+4400	+13.99218750	-3.54199219	-1.74902344	+0.15380859	-12.32666016	+17.11669922	+4420	+11.61474609	-6.99169922	-2.01708984	+52.36083984	+4.79003906	-24.82910156	+3340
+1458241575.16020010	+14.04492188	-4.33740234	-1.85888672	+35.20019531	-6.43798828	-60.05126953	+4396	+13.93066406	-3.57714844	-1.69189453	+0.26367188	-12.32666016	+17.20458984	+4408	+11.54003906	-7.04882813	-1.99072266	+52.42675781	+4.72412109	-24.56542969	+3328
+1458241575.16430000	+13.97900391	-4.37255859	-1.81494141	+35.33203125	-6.48193359	-59.94140625	+4392	+13.86914063	-3.61669922	-1.64355469	+0.39550781	-12.30468750	+17.29248047	+4396	+11.46972656	-7.11035156	-1.95996094	+52.47070313	+4.65820313	-24.36767578	+3324
+1458241575.16849990	+13.91748047	-4.40332031	-1.76660156	+35.50781250	-6.52587891	-59.83154297	+4388	+13.81201172	-3.64746094	-1.59521484	+0.54931641	-12.26074219	+17.40234375	+4384	+11.39501953	-7.16748047	-1.92919922	+52.51464844	+4.59228516	-24.19189453	+3316
+1458241575.17269990	+13.85156250	-4.43847656	-1.72265625	+35.66162109	-6.56982422	-59.72167969	+4388	+13.75048828	-3.68261719	-1.55126953	+0.68115234	-12.19482422	+17.49023438	+4376	+11.32910156	-7.22021484	-1.89404297	+52.62451172	+4.52636719	-24.01611328	+3304
+1458241575.18100000	+13.72412109	-4.50878906	-1.64794922	+35.94726563	-6.61376953	-59.47998047	+4380	+13.62744141	-3.74853516	-1.46777344	+0.94482422	-12.06298828	+17.70996094	+4348	+11.19726563	-7.31689453	-1.81933594	+52.82226563	+4.35058594	-23.79638672	+3284
+1458241575.18520000	+13.66259766	-4.53955078	-1.60839844	+36.07910156	-6.67968750	-59.37011719	+4376	+13.56591797	-3.78369141	-1.42822266	+1.03271484	-12.04101563	+17.84179688	+4336	+11.14453125	-7.35205078	-1.77978516	+53.04199219	+4.26269531	-23.70849609	+3268
+1458241575.18930010	+13.60546875	-4.57470703	-1.57324219	+36.21093750	-6.74560547	-59.26025391	+4372	+13.50439453	-3.81884766	-1.39306641	+1.12060547	-11.99707031	+17.97363281	+4324	+11.09179688	-7.38720703	-1.72705078	+53.23974609	+4.15283203	-23.73046875	+3256
+1458241575.19350000	+13.54833984	-4.60986328	-1.53808594	+36.38671875	-6.83349609	-59.19433594	+4364	+13.44726563	-3.85400391	-1.35791016	+1.23046875	-11.99707031	+18.08349609	+4304	+11.03906250	-7.42236328	-1.67431641	+53.43750000	+4.06494141	-23.79638672	+3244
+1458241575.19770000	+13.49121094	-4.64501953	-1.49853516	+36.51855469	-6.92138672	-59.15039063	+4356	+13.38574219	-3.88916016	-1.32275391	+1.31835938	-11.97509766	+18.19335938	+4288	+10.99511719	-7.45312500	-1.61718750	+53.67919922	+3.95507813	-23.88427734	+3232
+1458241575.20600010	+13.38574219	-4.71533203	-1.43701172	+36.76025391	-7.03125000	-59.01855469	+4328	+13.27587891	-3.96386719	-1.26562500	+1.47216797	-11.90917969	+18.43505859	+4248	+10.91162109	-7.51025391	-1.49853516	+54.14062500	+3.77929688	-24.14794922	+3200
+1458241575.21429990	+13.28027344	-4.78125000	-1.37988281	+37.00195313	-7.14111328	-58.90869141	+4292	+13.16162109	-4.02978516	-1.21289063	+1.66992188	-11.86523438	+18.65478516	+4204	+10.83251953	-7.56298828	-1.38427734	+54.68994141	+3.58154297	-24.45556641	+3164
+1458241575.21849990	+13.22753906	-4.81640625	-1.34912109	+37.08984375	-7.22900391	-58.93066406	+4272	+13.10449219	-4.06494141	-1.18652344	+1.73583984	-11.90917969	+18.69873047	+4180	+10.78857422	-7.59375000	-1.33154297	+54.88769531	+3.51562500	-24.58740234	+3148
+1458241575.22270010	+13.17480469	-4.85156250	-1.31835938	+37.19970703	-7.31689453	-58.97460938	+4248	+13.04736328	-4.10009766	-1.15576172	+1.80175781	-11.95312500	+18.74267578	+4160	+10.74902344	-7.62011719	-1.27880859	+55.12939453	+3.44970703	-24.76318359	+3128
+1458241575.23099990	+13.07373047	-4.92187500	-1.25683594	+37.39746094	-7.44873047	-59.08447266	+4200	+12.93750000	-4.17041016	-1.10302734	+1.91162109	-12.04101563	+18.78662109	+4116	+10.66992188	-7.68164063	-1.17773438	+55.52490234	+3.31787109	-25.07080078	+3092
+1458241575.23510000	+13.02539063	-4.95703125	-1.22607422	+37.48535156	-7.49267578	-59.17236328	+4176	+12.88916016	-4.20117188	-1.07666016	+1.99951172	-12.08496094	+18.76464844	+4092	+10.62597656	-7.71679688	-1.12500000	+55.65673828	+3.27392578	-25.22460938	+3072
+1458241575.23930000	+12.97705078	-4.98779297	-1.20410156	+37.55126953	-7.49267578	-59.23828125	+4152	+12.84082031	-4.23193359	-1.05468750	+2.08740234	-12.08496094	+18.74267578	+4072	+10.57763672	-7.75634766	-1.09423828	+55.78857422	+3.20800781	-25.26855469	+3052
+1458241575.24350000	+12.92431641	-5.02734375	-1.17333984	+37.59521484	-7.53662109	-59.34814453	+4128	+12.78369141	-4.26708984	-1.02832031	+2.15332031	-12.17285156	+18.67675781	+4052	+10.52490234	-7.80029297	-1.06347656	+55.83251953	+3.16406250	-25.29052734	+3032
+1458241575.24760010	+12.87158203	-5.06250000	-1.14697266	+37.66113281	-7.55859375	-59.47998047	+4104	+12.73535156	-4.30224609	-1.00195313	+2.21923828	-12.23876953	+18.58886719	+4032	+10.47216797	-7.84423828	-1.03710938	+55.87646484	+3.12011719	-25.33447266	+3016
+1458241575.25600000	+12.76611328	-5.12402344	-1.09423828	+37.79296875	-7.58056641	-59.74365234	+4060	+12.63427734	-4.36816406	-0.94921875	+2.35107422	-12.39257813	+18.39111328	+3992	+10.35791016	-7.94531250	-1.00195313	+55.85449219	+3.01025391	-25.29052734	+2976
+1458241575.26430010	+12.66943359	-5.19433594	-1.04150391	+37.90283203	-7.60253906	-60.09521484	+4024	+12.53759766	-4.43408203	-0.89648438	+2.48291016	-12.56835938	+18.10546875	+3956	+10.23486328	-8.05517578	-0.97558594	+55.76660156	+2.90039063	-25.20263672	+2940
+1458241575.26850010	+12.61669922	-5.22949219	-1.01513672	+37.92480469	-7.60253906	-60.27099609	+4008	+12.48925781	-4.46923828	-0.87011719	+2.54882813	-12.67822266	+17.92968750	+3940	+10.16894531	-8.11230469	-0.96679688	+55.63476563	+2.85644531	-25.18066406	+2924
+1458241575.27259990	+12.56835938	-5.26464844	-0.98876953	+37.96875000	-7.60253906	-60.46875000	+3996	+12.44531250	-4.50000000	-0.84814453	+2.61474609	-12.78808594	+17.77587891	+3924	+10.10742188	-8.16943359	-0.95361328	+55.54687500	+2.81250000	-25.15869141	+2904
+1458241575.28099990	+12.46728516	-5.33056641	-0.94921875	+38.05664063	-7.58056641	-60.77636719	+3972	+12.35302734	-4.56591797	-0.80859375	+2.76855469	-12.94189453	+17.46826172	+3892	+9.97998047	-8.28369141	-0.94921875	+55.32714844	+2.70263672	-25.02685547	+2868
+1458241575.28510000	+12.41894531	-5.35693359	-0.92724609	+38.12255859	-7.60253906	-60.95214844	+3960	+12.30468750	-4.59667969	-0.78662109	+2.83447266	-13.07373047	+17.31445313	+3876	+9.92285156	-8.33203125	-0.94042969	+55.28320313	+2.63671875	-25.02685547	+2848
+1458241575.28930000	+12.37060547	-5.38769531	-0.90966797	+38.18847656	-7.62451172	-61.12792969	+3952	+12.26074219	-4.62744141	-0.76904297	+2.90039063	-13.18359375	+17.18261719	+3860	+9.87011719	-8.38037109	-0.93164063	+55.23925781	+2.57080078	-25.02685547	+2832
+1458241575.29349990	+12.32666016	-5.41845703	-0.88769531	+38.23242188	-7.66845703	-61.32568359	+3944	+12.21679688	-4.65820313	-0.75146484	+2.96630859	-13.31542969	+17.05078125	+3844	+9.81298828	-8.43310547	-0.92285156	+55.17333984	+2.52685547	-25.09277344	+2812
+1458241575.29760000	+12.28271484	-5.44921875	-0.86572266	+38.29833984	-7.73437500	-61.52343750	+3936	+12.17285156	-4.68896484	-0.72949219	+3.05419922	-13.44726563	+16.89697266	+3828	+9.76464844	-8.47265625	-0.90966797	+55.17333984	+2.48291016	-25.18066406	+2796
+1458241575.30600000	+12.19921875	-5.51074219	-0.83496094	+38.40820313	-7.80029297	-61.80908203	+3916	+12.08935547	-4.75048828	-0.71191406	+3.18603516	-13.62304688	+16.72119141	+3796	+9.67236328	-8.55615234	-0.87451172	+55.17333984	+2.39501953	-25.42236328	+2764
+1458241575.31010010	+12.15966797	-5.54150391	-0.81738281	+38.47412109	-7.86621094	-61.96289063	+3904	+12.04980469	-4.77685547	-0.69873047	+3.25195313	-13.73291016	+16.65527344	+3776	+9.63720703	-8.58691406	-0.85253906	+55.26123047	+2.35107422	-25.55419922	+2744
+1458241575.31430010	+12.12011719	-5.56787109	-0.80859375	+38.51806641	-7.93212891	-62.07275391	+3892	+12.01025391	-4.80322266	-0.69433594	+3.31787109	-13.82080078	+16.61132813	+3756	+9.60644531	-8.61767578	-0.83056641	+55.37109375	+2.30712891	-25.72998047	+2728
+1458241575.31839990	+12.08056641	-5.59423828	-0.79980469	+38.58398438	-7.99804688	-62.18261719	+3876	+11.96630859	-4.82958984	-0.68554688	+3.40576172	-13.90869141	+16.56738281	+3736	+9.57128906	-8.64843750	-0.80859375	+55.48095703	+2.28515625	-25.90576172	+2712
+1458241575.32259990	+12.04101563	-5.62060547	-0.78662109	+38.64990234	-8.06396484	-62.31445313	+3860	+11.92675781	-4.85595703	-0.68115234	+3.47167969	-14.01855469	+16.54541016	+3712	+9.54492188	-8.67041016	-0.78222656	+55.61279297	+2.26318359	-26.10351563	+2696
+1458241575.32680010	+12.00585938	-5.64697266	-0.77783203	+38.71582031	-8.12988281	-62.42431641	+3840	+11.88720703	-4.88232422	-0.67236328	+3.53759766	-14.10644531	+16.52343750	+3692	+9.51416016	-8.69238281	-0.75585938	+55.76660156	+2.24121094	-26.30126953	+2684
+1458241575.33509990	+11.93554688	-5.70410156	-0.76464844	+38.82568359	-8.21777344	-62.57812500	+3804	+11.80810547	-4.93066406	-0.66796875	+3.64746094	-14.21630859	+16.50146484	+3644	+9.46142578	-8.74072266	-0.70312500	+56.05224609	+2.26318359	-26.69677734	+2660
+1458241575.33929990	+11.89599609	-5.72607422	-0.76025391	+38.89160156	-8.23974609	-62.62207031	+3784	+11.76855469	-4.95263672	-0.66796875	+3.71337891	-14.26025391	+16.47949219	+3620	+9.43066406	-8.76269531	-0.68115234	+56.20605469	+2.28515625	-26.82861328	+2644
+1458241575.34340000	+11.86083984	-5.75244141	-0.76025391	+38.93554688	-8.23974609	-62.64404297	+3764	+11.72900391	-4.97460938	-0.66796875	+3.80126953	-14.28222656	+16.50146484	+3596	+9.40429688	-8.78027344	-0.66357422	+56.35986328	+2.30712891	-26.93847656	+2636
+1458241575.34760000	+11.82568359	-5.77441406	-0.76025391	+39.00146484	-8.21777344	-62.66601563	+3748	+11.69384766	-4.99658203	-0.67236328	+3.86718750	-14.28222656	+16.50146484	+3572	+9.37353516	-8.80664063	-0.64599609	+56.49169922	+2.32910156	-27.02636719	+2624
+1458241575.35180000	+11.78613281	-5.79638672	-0.76464844	+39.04541016	-8.21777344	-62.66601563	+3732	+11.65429688	-5.01416016	-0.67236328	+3.93310547	-14.28222656	+16.50146484	+3552	+9.34277344	-8.82861328	-0.63720703	+56.60156250	+2.35107422	-27.07031250	+2612
+1458241575.36010000	+11.71582031	-5.83593750	-0.76464844	+39.17724609	-8.15185547	-62.70996094	+3704	+11.57519531	-5.05371094	-0.67236328	+4.08691406	-14.26025391	+16.43554688	+3512	+9.26806641	-8.87695313	-0.61523438	+56.77734375	+2.41699219	-27.13623047	+2592
+1458241575.36430000	+11.68066406	-5.85791016	-0.76904297	+39.24316406	-8.08593750	-62.70996094	+3688	+11.53564453	-5.07128906	-0.67236328	+4.15283203	-14.23828125	+16.39160156	+3492	+9.22851563	-8.90771484	-0.61962891	+56.82128906	+2.46093750	-27.09228516	+2584
+1458241575.36840010	+11.64111328	-5.87548828	-0.76904297	+39.30908203	-8.04199219	-62.73193359	+3672	+11.50048828	-5.08886719	-0.67236328	+4.24072266	-14.19433594	+16.34765625	+3472	+9.18457031	-8.93408203	-0.61962891	+56.84326172	+2.48291016	-27.04833984	+2572
+1458241575.37260010	+11.60595703	-5.89306641	-0.77343750	+39.37500000	-7.97607422	-62.73193359	+3652	+11.46533203	-5.10644531	-0.67675781	+4.32861328	-14.15039063	+16.30371094	+3452	+9.13623047	-8.96923828	-0.62402344	+56.82128906	+2.52685547	-26.98242188	+2564
+1458241575.37680010	+11.56640625	-5.91064453	-0.77783203	+39.41894531	-7.88818359	-62.70996094	+3636	+11.42578125	-5.12402344	-0.68115234	+4.41650391	-14.06250000	+16.25976563	+3432	+9.08789063	-9.00000000	-0.63720703	+56.82128906	+2.52685547	-26.82861328	+2560
+1458241575.38509990	+11.48730469	-5.93701172	-0.78662109	+39.57275391	-7.73437500	-62.73193359	+3600	+11.35107422	-5.15039063	-0.68115234	+4.61425781	-13.97460938	+16.10595703	+3388	+8.98242188	-9.06591797	-0.66796875	+56.73339844	+2.57080078	-26.56494141	+2544
+1458241575.38920000	+11.45214844	-5.95019531	-0.79101563	+39.66064453	-7.64648438	-62.73193359	+3584	+11.31591797	-5.16357422	-0.68554688	+4.70214844	-13.90869141	+16.04003906	+3368	+8.93408203	-9.09667969	-0.68554688	+56.68945313	+2.57080078	-26.41113281	+2536
+1458241575.39340000	+11.41259766	-5.96337891	-0.79541016	+39.74853516	-7.58056641	-62.75390625	+3564	+11.28076172	-5.17675781	-0.68554688	+4.79003906	-13.86474609	+15.95214844	+3344	+8.88134766	-9.12744141	-0.69873047	+56.62353516	+2.57080078	-26.30126953	+2524
+1458241575.39759990	+11.37744141	-5.97656250	-0.79980469	+39.81445313	-7.51464844	-62.79785156	+3544	+11.24560547	-5.18994141	-0.68994141	+4.87792969	-13.82080078	+15.86425781	+3324	+8.82861328	-9.15820313	-0.71630859	+56.57958984	+2.59277344	-26.16943359	+2512
+1458241575.40170000	+11.34228516	-5.98535156	-0.79980469	+39.88037109	-7.44873047	-62.81982422	+3524	+11.21044922	-5.20312500	-0.69433594	+4.96582031	-13.77685547	+15.79833984	+3300	+8.78027344	-9.18896484	-0.72949219	+56.53564453	+2.59277344	-26.05957031	+2500
+1458241575.41010000	+11.26757813	-6.01171875	-0.80859375	+40.03417969	-7.33886719	-62.81982422	+3484	+11.14453125	-5.22509766	-0.70312500	+5.16357422	-13.68896484	+15.68847656	+3256	+8.69238281	-9.23730469	-0.76025391	+56.51367188	+2.61474609	-25.83984375	+2468
+1458241575.41420010	+11.23681641	-6.02050781	-0.81738281	+40.12207031	-7.27294922	-62.81982422	+3464	+11.10937500	-5.23388672	-0.70751953	+5.25146484	-13.64501953	+15.64453125	+3232	+8.64843750	-9.25927734	-0.77343750	+56.53564453	+2.61474609	-25.75195313	+2448
+1458241575.41840000	+11.20166016	-6.02929688	-0.82617188	+40.18798828	-7.20703125	-62.79785156	+3444	+11.07861328	-5.24707031	-0.71630859	+5.33935547	-13.57910156	+15.60058594	+3212	+8.60888672	-9.28125000	-0.78222656	+56.55761719	+2.63671875	-25.68603516	+2428
+1458241575.42260000	+11.16650391	-6.03808594	-0.83496094	+40.27587891	-7.18505859	-62.77587891	+3424	+11.04345703	-5.25585938	-0.72070313	+5.40527344	-13.55712891	+15.55664063	+3188	+8.57812500	-9.29443359	-0.79101563	+56.64550781	+2.63671875	-25.62011719	+2404
+1458241575.42670010	+11.14013672	-6.05126953	-0.83935547	+40.36376953	-7.14111328	-62.77587891	+3404	+11.01269531	-5.26904297	-0.72509766	+5.49316406	-13.53515625	+15.53466797	+3168	+8.54736328	-9.30761719	-0.79101563	+56.73339844	+2.70263672	-25.64208984	+2380
+1458241575.43090010	+11.10937500	-6.06005859	-0.84814453	+40.42968750	-7.11914063	-62.75390625	+3384	+10.98193359	-5.27783203	-0.73388672	+5.55908203	-13.49121094	+15.53466797	+3144	+8.52099609	-9.32080078	-0.78662109	+56.86523438	+2.74658203	-25.64208984	+2360
+1458241575.43510010	+11.07861328	-6.07324219	-0.85253906	+40.49560547	-7.07519531	-62.70996094	+3364	+10.95117188	-5.28662109	-0.74267578	+5.62500000	-13.42529297	+15.53466797	+3124	+8.49902344	-9.32958984	-0.78662109	+56.99707031	+2.79052734	-25.64208984	+2336
+1458241575.44339990	+11.02148438	-6.09521484	-0.87451172	+40.62744141	-6.96533203	-62.60009766	+3328	+10.88964844	-5.30419922	-0.75585938	+5.75683594	-13.33740234	+15.57861328	+3080	+8.45947266	-9.34277344	-0.77343750	+57.32666016	+2.94433594	-25.66406250	+2292
+1458241575.44759990	+10.99511719	-6.09960938	-0.88769531	+40.69335938	-6.92138672	-62.51220703	+3312	+10.85888672	-5.31298828	-0.76464844	+5.80078125	-13.27148438	+15.60058594	+3056	+8.44189453	-9.34716797	-0.76904297	+57.52441406	+3.01025391	-25.66406250	+2268
+1458241575.45170000	+10.96875000	-6.10839844	-0.89648438	+40.75927734	-6.87744141	-62.44628906	+3292	+10.82812500	-5.32177734	-0.77343750	+5.86669922	-13.22753906	+15.62255859	+3036	+8.42871094	-9.34716797	-0.76025391	+57.70019531	+3.09814453	-25.68603516	+2252
+1458241575.45590000	+10.94238281	-6.11718750	-0.90527344	+40.82519531	-6.83349609	-62.38037109	+3276	+10.79736328	-5.33056641	-0.78222656	+5.88867188	-13.16162109	+15.64453125	+3016	+8.41113281	-9.35156250	-0.75585938	+57.87597656	+3.18603516	-25.70800781	+2232
+1458241575.46009990	+10.91601563	-6.13037109	-0.91406250	+40.89111328	-6.78955078	-62.31445313	+3260	+10.77099609	-5.33935547	-0.79101563	+5.95458984	-13.09570313	+15.66650391	+2992	+8.38916016	-9.35595703	-0.74707031	+58.02978516	+3.27392578	-25.68603516	+2220
+1458241575.46840000	+10.86767578	-6.14794922	-0.93164063	+40.97900391	-6.67968750	-62.22656250	+3224	+10.71386719	-5.35693359	-0.80419922	+6.04248047	-12.96386719	+15.66650391	+2948	+8.34960938	-9.36914063	-0.73828125	+58.33740234	+3.44970703	-25.66406250	+2192
+1458241575.47250010	+10.84130859	-6.15673828	-0.94042969	+41.04492188	-6.61376953	-62.13867188	+3208	+10.68750000	-5.36132813	-0.81298828	+6.08642578	-12.89794922	+15.66650391	+2928	+8.32763672	-9.37353516	-0.72949219	+58.44726563	+3.55957031	-25.66406250	+2180
+1458241575.47670010	+10.81494141	-6.16552734	-0.94921875	+41.08886719	-6.52587891	-62.07275391	+3188	+10.66113281	-5.37011719	-0.82177734	+6.15234375	-12.81005859	+15.66650391	+2904	+8.30566406	-9.38232422	-0.73388672	+58.55712891	+3.60351563	-25.59814453	+2168
+1458241575.48090000	+10.78857422	-6.17431641	-0.95800781	+41.13281250	-6.45996094	-62.02880859	+3172	+10.63037109	-5.37890625	-0.82617188	+6.15234375	-12.74414063	+15.64453125	+2884	+8.27929688	-9.39111328	-0.73828125	+58.62304688	+3.64746094	-25.51025391	+2156
+1458241575.48920010	+10.73583984	-6.18310547	-0.97119141	+41.24267578	-6.32812500	-61.94091797	+3132	+10.58203125	-5.38769531	-0.83496094	+6.28417969	-12.59033203	+15.57861328	+2836	+8.21777344	-9.41748047	-0.75146484	+58.66699219	+3.73535156	-25.29052734	+2140
+1458241575.49340010	+10.70947266	-6.19189453	-0.97558594	+41.26464844	-6.26220703	-61.91894531	+3112	+10.55566406	-5.39648438	-0.83935547	+6.30615234	-12.54638672	+15.51269531	+2812	+8.18261719	-9.43066406	-0.76464844	+58.66699219	+3.75732422	-25.18066406	+2132
+1458241575.49749990	+10.68310547	-6.20068359	-0.97998047	+41.30859375	-6.17431641	-61.89697266	+3092	+10.52929688	-5.40087891	-0.84375000	+6.37207031	-12.45849609	+15.44677734	+2788	+8.14306641	-9.44824219	-0.77343750	+58.62304688	+3.80126953	-25.07080078	+2124
+1458241575.50169990	+10.66113281	-6.20507813	-0.98437500	+41.37451172	-6.08642578	-61.89697266	+3072	+10.50732422	-5.40966797	-0.84814453	+6.41601563	-12.41455078	+15.38085938	+2764	+8.10351563	-9.46142578	-0.78662109	+58.57910156	+3.82324219	-24.91699219	+2116
+1458241575.50589990	+10.63037109	-6.21386719	-0.98876953	+41.37451172	-5.99853516	-61.85302734	+3048	+10.48095703	-5.41845703	-0.84814453	+6.43798828	-12.32666016	+15.31494141	+2740	+8.06835938	-9.47900391	-0.79980469	+58.51318359	+3.82324219	-24.78515625	+2104
+1458241575.51000000	+10.60839844	-6.21826172	-0.99316406	+41.44042969	-5.91064453	-61.80908203	+3024	+10.45898438	-5.42285156	-0.85253906	+6.48193359	-12.26074219	+15.27099609	+2716	+8.02880859	-9.49218750	-0.81738281	+58.44726563	+3.84521484	-24.60937500	+2096
+1458241575.51840000	+10.56005859	-6.22705078	-1.00195313	+41.52832031	-5.75683594	-61.74316406	+2980	+10.41064453	-5.43164063	-0.86132813	+6.54785156	-12.08496094	+15.16113281	+2668	+7.95849609	-9.52294922	-0.84375000	+58.33740234	+3.84521484	-24.30175781	+2072
+1458241575.52670000	+10.51171875	-6.23583984	-1.00634766	+41.59423828	-5.60302734	-61.69921875	+2932	+10.36669922	-5.44042969	-0.86572266	+6.61376953	-11.97509766	+15.05126953	+2624	+7.88818359	-9.54931641	-0.86572266	+58.24951172	+3.84521484	-24.01611328	+2040
+1458241575.53090000	+10.48974609	-6.24462891	-1.01074219	+41.61621094	-5.53710938	-61.65527344	+2908	+10.34472656	-5.44921875	-0.87011719	+6.61376953	-11.88720703	+15.00732422	+2600	+7.86181641	-9.56250000	-0.87451172	+58.20556641	+3.88916016	-23.90625000	+2024
+1458241575.53500010	+10.47216797	-6.24462891	-1.01513672	+41.66015625	-5.47119141	-61.61132813	+2884	+10.32714844	-5.45361328	-0.87451172	+6.63574219	-11.82128906	+14.98535156	+2580	+7.83544922	-9.57128906	-0.87890625	+58.22753906	+3.91113281	-23.77441406	+2008
+1458241575.54329990	+10.43261719	-6.25781250	-1.02392578	+41.72607422	-5.33935547	-61.47949219	+2836	+10.28759766	-5.46679688	-0.87890625	+6.61376953	-11.66748047	+14.98535156	+2544	+7.79150391	-9.58447266	-0.87890625	+58.24951172	+3.99902344	-23.59863281	+1964
+1458241575.55170010	+10.40185547	-6.26660156	-1.02832031	+41.81396484	-5.27343750	-61.34765625	+2796	+10.25244141	-5.47998047	-0.88330078	+6.63574219	-11.53564453	+15.00732422	+2504	+7.76513672	-9.58886719	-0.87451172	+58.40332031	+4.08691406	-23.44482422	+1928
+1458241575.55580000	+10.38427734	-6.27099609	-1.02832031	+41.81396484	-5.22949219	-61.28173828	+2772	+10.23486328	-5.48876953	-0.88769531	+6.59179688	-11.46972656	+15.02929688	+2484	+7.75195313	-9.59326172	-0.86572266	+58.49121094	+4.15283203	-23.40087891	+1908
+1458241575.56419990	+10.35791016	-6.28417969	-1.03271484	+41.85791016	-5.18554688	-61.14990234	+2732	+10.20849609	-5.49755859	-0.88769531	+6.56982422	-11.40380859	+15.05126953	+2444	+7.73876953	-9.59326172	-0.84375000	+58.73291016	+4.30664063	-23.31298828	+1876
+1458241575.57250000	+10.33593750	-6.29736328	-1.03271484	+41.87988281	-5.11962891	-61.01806641	+2696	+10.18212891	-5.51513672	-0.88769531	+6.50390625	-11.31591797	+15.11718750	+2404	+7.72998047	-9.59326172	-0.81738281	+58.93066406	+4.46044922	-23.24707031	+1852
+1458241575.57670000	+10.32714844	-6.30175781	-1.03271484	+41.90185547	-5.11962891	-60.95214844	+2680	+10.16894531	-5.51513672	-0.88769531	+6.50390625	-11.27197266	+15.13916016	+2384	+7.72558594	-9.59326172	-0.80419922	+59.04052734	+4.50439453	-23.20312500	+1844
+1458241575.58080010	+10.31396484	-6.31054688	-1.03271484	+41.85791016	-5.09765625	-60.88623047	+2664	+10.15576172	-5.52392578	-0.88769531	+6.45996094	-11.22802734	+15.16113281	+2368	+7.72119141	-9.59326172	-0.79541016	+59.10644531	+4.57031250	-23.15917969	+1832
+1458241575.58500000	+10.30078125	-6.31494141	-1.03271484	+41.87988281	-5.09765625	-60.84228516	+2652	+10.14257813	-5.52832031	-0.88769531	+6.43798828	-11.20605469	+15.18310547	+2348	+7.71679688	-9.59326172	-0.78662109	+59.19433594	+4.61425781	-23.13720703	+1824
+1458241575.59330010	+10.28320313	-6.33251953	-1.02832031	+41.83593750	-5.07568359	-60.79833984	+2624	+10.12500000	-5.54150391	-0.87890625	+6.35009766	-11.20605469	+15.18310547	+2316	+7.70361328	-9.59765625	-0.76904297	+59.30419922	+4.70214844	-23.02734375	+1812
+1458241575.59750010	+10.27441406	-6.33691406	-1.02392578	+41.81396484	-5.07568359	-60.77636719	+2612	+10.11621094	-5.54589844	-0.87890625	+6.32812500	-11.20605469	+15.16113281	+2300	+7.69042969	-9.60205078	-0.76025391	+59.30419922	+4.74609375	-23.00537109	+1804
+1458241575.60170010	+10.26562500	-6.34130859	-1.02392578	+41.81396484	-5.05371094	-60.75439453	+2600	+10.10742188	-5.55029297	-0.87451172	+6.32812500	-11.18408203	+15.16113281	+2288	+7.68164063	-9.60644531	-0.76025391	+59.30419922	+4.76806641	-22.91748047	+1800
+1458241575.60579990	+10.25683594	-6.35009766	-1.01953125	+41.77001953	-5.03173828	-60.75439453	+2588	+10.09863281	-5.55908203	-0.87451172	+6.24023438	-11.18408203	+15.11718750	+2272	+7.66845703	-9.61083984	-0.76025391	+59.26025391	+4.76806641	-22.82958984	+1796
+1458241575.60999990	+10.24365234	-6.35888672	-1.01953125	+41.72607422	-5.03173828	-60.73242188	+2580	+10.08984375	-5.56347656	-0.87011719	+6.21826172	-11.16210938	+15.09521484	+2260	+7.65087891	-9.61962891	-0.75585938	+59.19433594	+4.79003906	-22.76367188	+1788
+1458241575.61830000	+10.22607422	-6.36767578	-1.01513672	+41.66015625	-5.00976563	-60.73242188	+2560	+10.07666016	-5.57226563	-0.86572266	+6.13037109	-11.14013672	+15.05126953	+2232	+7.61572266	-9.63720703	-0.76904297	+59.04052734	+4.74609375	-22.56591797	+1784
+1458241575.62249990	+10.21728516	-6.37207031	-1.01074219	+41.61621094	-4.98779297	-60.75439453	+2548	+10.06787109	-5.57666016	-0.86572266	+6.08642578	-11.11816406	+14.98535156	+2220	+7.59375000	-9.64599609	-0.77343750	+58.93066406	+4.72412109	-22.47802734	+1780
+1458241575.62660000	+10.20849609	-6.37646484	-1.01074219	+41.59423828	-4.96582031	-60.75439453	+2540	+10.06347656	-5.58105469	-0.86132813	+6.04248047	-11.11816406	+14.94140625	+2208	+7.57177734	-9.65478516	-0.78222656	+58.82080078	+4.70214844	-22.36816406	+1776
+1458241575.63080000	+10.20410156	-6.38085938	-1.00634766	+41.55029297	-4.94384766	-60.77636719	+2528	+10.05908203	-5.58544922	-0.85693359	+5.99853516	-11.11816406	+14.91943359	+2196	+7.55419922	-9.66357422	-0.78662109	+58.71093750	+4.68017578	-22.28027344	+1772
+1458241575.63500000	+10.19531250	-6.38964844	-1.00634766	+41.50634766	-4.92187500	-60.77636719	+2520	+10.05029297	-5.58984375	-0.85693359	+5.93261719	-11.11816406	+14.87548828	+2184	+7.53222656	-9.67675781	-0.79541016	+58.57910156	+4.65820313	-22.19238281	+1764
+1458241575.64330010	+10.17773438	-6.39843750	-1.00195313	+41.41845703	-4.87792969	-60.77636719	+2500	+10.04150391	-5.59863281	-0.85693359	+5.84472656	-11.07421875	+14.80957031	+2164	+7.49267578	-9.69433594	-0.81298828	+58.31542969	+4.61425781	-22.01660156	+1752
+1458241575.64750000	+10.17333984	-6.40283203	-1.00195313	+41.37451172	-4.87792969	-60.77636719	+2492	+10.03710938	-5.60302734	-0.85693359	+5.77880859	-11.05224609	+14.78759766	+2152	+7.47509766	-9.70312500	-0.82177734	+58.20556641	+4.57031250	-21.92871094	+1744
+1458241575.65580010	+10.16015625	-6.41162109	-1.00195313	+41.28662109	-4.83398438	-60.75439453	+2472	+10.02832031	-5.61181641	-0.85253906	+5.69091797	-11.03027344	+14.74365234	+2136	+7.44433594	-9.71630859	-0.83056641	+58.02978516	+4.54833984	-21.79687500	+1728
+1458241575.66000010	+10.15576172	-6.41601563	-1.00195313	+41.24267578	-4.83398438	-60.73242188	+2464	+10.02392578	-5.61621094	-0.85253906	+5.64697266	-11.03027344	+14.74365234	+2128	+7.43115234	-9.72070313	-0.83496094	+57.96386719	+4.54833984	-21.75292969	+1716
+1458241575.66409990	+10.15136719	-6.42041016	-1.00195313	+41.22070313	-4.83398438	-60.73242188	+2456	+10.01953125	-5.62060547	-0.85253906	+5.58105469	-11.03027344	+14.72167969	+2120	+7.42236328	-9.72509766	-0.83496094	+57.89794922	+4.57031250	-21.70898438	+1708
+1458241575.66829990	+10.14697266	-6.42480469	-1.00634766	+41.17675781	-4.81201172	-60.71044922	+2444	+10.01513672	-5.62500000	-0.85253906	+5.53710938	-11.00830078	+14.72167969	+2116	+7.41357422	-9.72949219	-0.83496094	+57.87597656	+4.57031250	-21.68701172	+1696
+1458241575.67249990	+10.14257813	-6.42919922	-1.00634766	+41.13281250	-4.81201172	-60.68847656	+2436	+10.01074219	-5.62500000	-0.85253906	+5.47119141	-11.00830078	+14.72167969	+2108	+7.40917969	-9.72949219	-0.83496094	+57.85400391	+4.59228516	-21.68701172	+1684
+1458241575.67660000	+10.13818359	-6.43359375	-1.00634766	+41.08886719	-4.81201172	-60.66650391	+2428	+10.00634766	-5.62939453	-0.85693359	+5.42724609	-11.00830078	+14.74365234	+2100	+7.40478516	-9.73388672	-0.83496094	+57.85400391	+4.61425781	-21.68701172	+1672
+1458241575.68499990	+10.12939453	-6.44238281	-1.01074219	+41.02294922	-4.83398438	-60.60058594	+2416	+10.00195313	-5.63818359	-0.85693359	+5.31738281	-10.98632813	+14.76562500	+2088	+7.40478516	-9.72949219	-0.82617188	+57.89794922	+4.68017578	-21.68701172	+1652
+1458241575.68910000	+10.12500000	-6.45117188	-1.01074219	+40.97900391	-4.83398438	-60.55664063	+2408	+9.99755859	-5.64257813	-0.85693359	+5.27343750	-10.98632813	+14.78759766	+2084	+7.40478516	-9.72949219	-0.82177734	+57.91992188	+4.70214844	-21.70898438	+1648
+1458241575.69330000	+10.12500000	-6.45556641	-1.01513672	+40.95703125	-4.85595703	-60.53466797	+2404	+9.99316406	-5.64697266	-0.85693359	+5.20751953	-10.98632813	+14.80957031	+2080	+7.40478516	-9.72949219	-0.81738281	+57.96386719	+4.72412109	-21.73095703	+1640
+1458241575.69740010	+10.12060547	-6.45996094	-1.01513672	+40.91308594	-4.87792969	-60.51269531	+2396	+9.98876953	-5.65136719	-0.86132813	+5.16357422	-10.98632813	+14.83154297	+2072	+7.40478516	-9.72509766	-0.81298828	+57.98583984	+4.76806641	-21.75292969	+1632
+1458241575.70160010	+10.11621094	-6.46435547	-1.01513672	+40.86914063	-4.89990234	-60.46875000	+2392	+9.98437500	-5.65136719	-0.86132813	+5.09765625	-10.98632813	+14.85351563	+2068	+7.40917969	-9.72509766	-0.80859375	+58.02978516	+4.79003906	-21.77490234	+1628
+1458241575.70989990	+10.10742188	-6.47314453	-1.01513672	+40.80322266	-4.94384766	-60.40283203	+2380	+9.97558594	-5.66015625	-0.86132813	+4.96582031	-11.00830078	+14.91943359	+2056	+7.40478516	-9.72070313	-0.79541016	+58.09570313	+4.83398438	-21.79687500	+1620
+1458241575.71409990	+10.10302734	-6.47753906	-1.01953125	+40.75927734	-4.96582031	-60.38085938	+2376	+9.96679688	-5.66455078	-0.86132813	+4.92187500	-11.00830078	+14.94140625	+2052	+7.40478516	-9.72070313	-0.79541016	+58.11767578	+4.85595703	-21.81884766	+1616
+1458241575.71830010	+10.09423828	-6.48193359	-1.01953125	+40.69335938	-4.98779297	-60.35888672	+2372	+9.96240234	-5.66894531	-0.86132813	+4.83398438	-11.00830078	+14.96337891	+2048	+7.40478516	-9.71630859	-0.79101563	+58.13964844	+4.87792969	-21.81884766	+1612
+1458241575.72240000	+10.08984375	-6.48632813	-1.01953125	+40.64941406	-5.03173828	-60.31494141	+2368	+9.95361328	-5.67333984	-0.86572266	+4.76806641	-11.00830078	+14.98535156	+2044	+7.40039063	-9.71630859	-0.79101563	+58.13964844	+4.87792969	-21.81884766	+1612
+1458241575.72659990	+10.08105469	-6.49072266	-1.01953125	+40.60546875	-5.05371094	-60.29296875	+2364	+9.94921875	-5.67773438	-0.86132813	+4.70214844	-11.03027344	+15.00732422	+2040	+7.39160156	-9.71630859	-0.79101563	+58.13964844	+4.89990234	-21.79687500	+1608
+1458241575.73079990	+10.07666016	-6.49511719	-1.01513672	+40.56152344	-5.07568359	-60.29296875	+2360	+9.94042969	-5.68212891	-0.86132813	+4.63623047	-11.03027344	+15.00732422	+2036	+7.38281250	-9.72070313	-0.79101563	+58.11767578	+4.87792969	-21.77490234	+1608
+1458241575.73910000	+10.05908203	-6.50390625	-1.01513672	+40.47363281	-5.07568359	-60.24902344	+2352	+9.92285156	-5.69091797	-0.86132813	+4.52636719	-11.03027344	+14.98535156	+2028	+7.35644531	-9.72509766	-0.79980469	+58.02978516	+4.85595703	-21.68701172	+1608
+1458241575.74330000	+10.05029297	-6.50830078	-1.01513672	+40.42968750	-5.07568359	-60.22705078	+2348	+9.91406250	-5.69531250	-0.86132813	+4.46044922	-11.03027344	+14.94140625	+2024	+7.33886719	-9.73388672	-0.80859375	+57.94189453	+4.83398438	-21.59912109	+1608
+1458241575.74740000	+10.04150391	-6.50830078	-1.01513672	+40.36376953	-5.07568359	-60.20507813	+2344	+9.90527344	-5.69531250	-0.86132813	+4.41650391	-11.00830078	+14.91943359	+2016	+7.31689453	-9.73828125	-0.81738281	+57.85400391	+4.79003906	-21.53320313	+1612
+1458241575.75160000	+10.03271484	-6.51269531	-1.01513672	+40.31982422	-5.05371094	-60.18310547	+2336	+9.90087891	-5.69970703	-0.85693359	+4.35058594	-11.00830078	+14.87548828	+2012	+7.29931641	-9.74267578	-0.82617188	+57.74414063	+4.76806641	-21.44531250	+1612
+1458241575.75990010	+10.01074219	-6.51708984	-1.01513672	+40.23193359	-5.00976563	-60.16113281	+2328	+9.88330078	-5.70849609	-0.85693359	+4.26269531	-10.98632813	+14.78759766	+2004	+7.25097656	-9.76025391	-0.85253906	+57.52441406	+4.65820313	-21.22558594	+1612
+1458241575.76410010	+10.00195313	-6.51708984	-1.01513672	+40.16601563	-4.98779297	-60.13916016	+2324	+9.87451172	-5.70849609	-0.85693359	+4.21875000	-10.96435547	+14.72167969	+2000	+7.22900391	-9.76464844	-0.86132813	+57.41455078	+4.63623047	-21.15966797	+1612
+1458241575.77239990	+9.97998047	-6.52587891	-1.01953125	+40.07812500	-4.92187500	-60.09521484	+2316	+9.85693359	-5.71728516	-0.85693359	+4.13085938	-10.92041016	+14.63378906	+1992	+7.18505859	-9.77783203	-0.87890625	+57.21679688	+4.57031250	-20.98388672	+1604
+1458241575.78070000	+9.96679688	-6.53027344	-1.02392578	+39.96826172	-4.87792969	-60.07324219	+2308	+9.84375000	-5.72167969	-0.85693359	+4.04296875	-10.85449219	+14.54589844	+1988	+7.15429688	-9.78662109	-0.89208984	+57.08496094	+4.54833984	-20.89599609	+1592
+1458241575.78490000	+9.95800781	-6.53466797	-1.02392578	+39.90234375	-4.85595703	-60.05126953	+2304	+9.83935547	-5.72607422	-0.85693359	+3.99902344	-10.85449219	+14.50195313	+1984	+7.14550781	-9.79101563	-0.89648438	+57.06298828	+4.54833984	-20.85205078	+1580
+1458241575.79320000	+9.94482422	-6.54345703	-1.02832031	+39.81445313	-4.81201172	-60.02929688	+2296	+9.82617188	-5.73486328	-0.86132813	+3.91113281	-10.81054688	+14.45800781	+1976	+7.13671875	-9.79101563	-0.89208984	+57.08496094	+4.57031250	-20.85205078	+1560
+1458241575.79740000	+9.94042969	-6.54785156	-1.02832031	+39.74853516	-4.79003906	-60.00732422	+2292	+9.82177734	-5.73486328	-0.86132813	+3.86718750	-10.81054688	+14.43603516	+1972	+7.13671875	-9.78662109	-0.88769531	+57.10693359	+4.61425781	-20.85205078	+1552
+1458241575.80570010	+9.93164063	-6.55664063	-1.03271484	+39.66064453	-4.76806641	-59.98535156	+2284	+9.81298828	-5.74365234	-0.86572266	+3.77929688	-10.78857422	+14.39208984	+1968	+7.13671875	-9.78662109	-0.87890625	+57.17285156	+4.68017578	-20.89599609	+1540
+1458241575.81410000	+9.92724609	-6.56103516	-1.03271484	+39.55078125	-4.74609375	-59.96337891	+2276	+9.80859375	-5.74804688	-0.87011719	+3.71337891	-10.76660156	+14.39208984	+1960	+7.14111328	-9.77783203	-0.87011719	+57.26074219	+4.74609375	-20.96191406	+1528
+1458241575.81820010	+9.92285156	-6.56542969	-1.03271484	+39.50683594	-4.74609375	-59.96337891	+2272	+9.80419922	-5.75244141	-0.87011719	+3.66943359	-10.76660156	+14.37011719	+1956	+7.14550781	-9.77783203	-0.86572266	+57.30468750	+4.76806641	-20.98388672	+1524
+1458241575.82660010	+9.92285156	-6.57421875	-1.03271484	+39.39697266	-4.72412109	-59.94140625	+2264	+9.80419922	-5.75683594	-0.87451172	+3.60351563	-10.76660156	+14.34814453	+1944	+7.15429688	-9.77343750	-0.85253906	+57.39257813	+4.83398438	-21.04980469	+1520
+1458241575.83489990	+9.92285156	-6.57861328	-1.03271484	+39.33105469	-4.70214844	-59.96337891	+2260	+9.80419922	-5.76123047	-0.87451172	+3.53759766	-10.74462891	+14.34814453	+1936	+7.15869141	-9.76904297	-0.84814453	+57.43652344	+4.87792969	-21.09375000	+1516
+1458241575.83909990	+9.92285156	-6.58300781	-1.03271484	+39.28710938	-4.70214844	-59.96337891	+2260	+9.80419922	-5.76562500	-0.87451172	+3.51562500	-10.74462891	+14.32617188	+1932	+7.15869141	-9.76904297	-0.84375000	+57.43652344	+4.89990234	-21.09375000	+1512
+1458241575.84740000	+9.92285156	-6.58740234	-1.03271484	+39.22119141	-4.70214844	-59.96337891	+2252	+9.80419922	-5.76562500	-0.87451172	+3.44970703	-10.74462891	+14.30419922	+1924	+7.16308594	-9.76464844	-0.83935547	+57.41455078	+4.89990234	-21.11572266	+1508
+1458241575.85159990	+9.92285156	-6.58740234	-1.03271484	+39.17724609	-4.68017578	-59.96337891	+2252	+9.80419922	-5.77001953	-0.87451172	+3.42773438	-10.74462891	+14.28222656	+1924	+7.15869141	-9.76904297	-0.83935547	+57.41455078	+4.89990234	-21.11572266	+1504
+1458241575.85570000	+9.92285156	-6.58740234	-1.03271484	+39.15527344	-4.68017578	-59.98535156	+2248	+9.80419922	-5.77001953	-0.87451172	+3.40576172	-10.74462891	+14.28222656	+1920	+7.15869141	-9.76904297	-0.83935547	+57.39257813	+4.89990234	-21.11572266	+1504
+1458241575.85990000	+9.92285156	-6.59179688	-1.03271484	+39.13330078	-4.68017578	-59.98535156	+2248	+9.80419922	-5.77001953	-0.87451172	+3.38378906	-10.74462891	+14.26025391	+1916	+7.15869141	-9.76904297	-0.83935547	+57.34863281	+4.89990234	-21.11572266	+1500
+1458241575.86400010	+9.92285156	-6.59179688	-1.03271484	+39.11132813	-4.68017578	-59.98535156	+2248	+9.80859375	-5.77001953	-0.87451172	+3.36181641	-10.74462891	+14.23828125	+1916	+7.15869141	-9.76904297	-0.83935547	+57.32666016	+4.87792969	-21.11572266	+1500
+1458241575.86820010	+9.92285156	-6.59179688	-1.02832031	+39.04541016	-4.68017578	-60.00732422	+2244	+9.80859375	-5.77441406	-0.87451172	+3.31787109	-10.76660156	+14.19433594	+1912	+7.15429688	-9.76904297	-0.84375000	+57.30468750	+4.87792969	-21.11572266	+1500
+1458241575.87649990	+9.92724609	-6.60058594	-1.02392578	+38.91357422	-4.65820313	-60.07324219	+2244	+9.81738281	-5.77880859	-0.87011719	+3.18603516	-10.78857422	+14.08447266	+1912	+7.14990234	-9.77343750	-0.84375000	+57.21679688	+4.85595703	-21.11572266	+1496
+1458241575.88070010	+9.92724609	-6.60498047	-1.01513672	+38.69384766	-4.63623047	-60.16113281	+2248	+9.82617188	-5.78759766	-0.86132813	+3.03222656	-10.83251953	+13.95263672	+1912	+7.14990234	-9.77343750	-0.84375000	+57.17285156	+4.83398438	-21.11572266	+1492
+1458241575.88490010	+9.93164063	-6.61376953	-1.01074219	+38.49609375	-4.61425781	-60.22705078	+2248	+9.83496094	-5.79199219	-0.85693359	+2.92236328	-10.87646484	+13.84277344	+1916	+7.14550781	-9.77783203	-0.84814453	+57.12890625	+4.81201172	-21.11572266	+1492
+1458241575.88899990	+9.93603516	-6.61816406	-1.00195313	+38.34228516	-4.61425781	-60.31494141	+2252	+9.83935547	-5.79638672	-0.85253906	+2.83447266	-10.92041016	+13.75488281	+1920	+7.14111328	-9.77783203	-0.84814453	+57.08496094	+4.81201172	-21.11572266	+1492
+1458241575.89319990	+9.94042969	-6.62255859	-0.98876953	+38.10058594	-4.61425781	-60.42480469	+2256	+9.85253906	-5.80078125	-0.84375000	+2.72460938	-10.98632813	+13.66699219	+1924	+7.13671875	-9.78222656	-0.85253906	+56.97509766	+4.76806641	-21.11572266	+1488
+1458241575.89739990	+9.94482422	-6.63134766	-0.97998047	+37.92480469	-4.63623047	-60.51269531	+2260	+9.85693359	-5.80078125	-0.83935547	+2.65869141	-11.05224609	+13.60107422	+1928	+7.13232422	-9.78662109	-0.85693359	+56.88720703	+4.72412109	-21.11572266	+1488
+1458241575.90570000	+9.95361328	-6.63574219	-0.96679688	+37.72705078	-4.65820313	-60.64453125	+2264	+9.86572266	-5.80517578	-0.83056641	+2.54882813	-11.11816406	+13.55712891	+1940	+7.11914063	-9.79101563	-0.85693359	+56.64550781	+4.63623047	-21.13769531	+1484
+1458241575.90990000	+9.95800781	-6.63574219	-0.96240234	+37.66113281	-4.68017578	-60.66650391	+2268	+9.87011719	-5.80517578	-0.82617188	+2.50488281	-11.16210938	+13.53515625	+1944	+7.11914063	-9.79541016	-0.86132813	+56.51367188	+4.59228516	-21.18164063	+1480
+1458241575.91400000	+9.96240234	-6.64013672	-0.95800781	+37.59521484	-4.70214844	-60.68847656	+2268	+9.87451172	-5.80957031	-0.82617188	+2.46093750	-11.18408203	+13.53515625	+1948	+7.11474609	-9.79980469	-0.85693359	+56.40380859	+4.54833984	-21.20361328	+1476
+1458241575.91820000	+9.96240234	-6.64013672	-0.95800781	+37.57324219	-4.72412109	-60.68847656	+2272	+9.87451172	-5.80517578	-0.82177734	+2.46093750	-11.20605469	+13.55712891	+1952	+7.11474609	-9.79980469	-0.85693359	+56.31591797	+4.50439453	-21.26953125	+1472
+1458241575.92240000	+9.96679688	-6.64013672	-0.95800781	+37.52929688	-4.72412109	-60.71044922	+2276	+9.87890625	-5.80517578	-0.82177734	+2.41699219	-11.22802734	+13.55712891	+1956	+7.11914063	-9.79980469	-0.85253906	+56.25000000	+4.48242188	-21.33544922	+1472
+1458241575.92650010	+9.97119141	-6.64013672	-0.95361328	+37.48535156	-4.74609375	-60.71044922	+2280	+9.87890625	-5.80517578	-0.82177734	+2.39501953	-11.25000000	+13.55712891	+1960	+7.12353516	-9.79541016	-0.84375000	+56.22802734	+4.46044922	-21.40136719	+1472
+1458241575.93479990	+9.97558594	-6.64013672	-0.95361328	+37.44140625	-4.74609375	-60.71044922	+2288	+9.88769531	-5.80517578	-0.81738281	+2.37304688	-11.25000000	+13.60107422	+1968	+7.13671875	-9.78662109	-0.82617188	+56.22802734	+4.48242188	-21.53320313	+1476
+1458241575.93899990	+9.97558594	-6.64013672	-0.95361328	+37.41943359	-4.74609375	-60.71044922	+2292	+9.88769531	-5.80517578	-0.81738281	+2.35107422	-11.25000000	+13.60107422	+1968	+7.14550781	-9.78222656	-0.81738281	+56.25000000	+4.48242188	-21.59912109	+1476
+1458241575.94730000	+9.97998047	-6.64013672	-0.95361328	+37.39746094	-4.72412109	-60.68847656	+2304	+9.88769531	-5.80517578	-0.82177734	+2.32910156	-11.22802734	+13.62304688	+1976	+7.16308594	-9.77343750	-0.80419922	+56.33789063	+4.52636719	-21.70898438	+1484
+1458241575.95149990	+9.98437500	-6.64013672	-0.95361328	+37.37548828	-4.70214844	-60.66650391	+2308	+9.88769531	-5.80517578	-0.82177734	+2.32910156	-11.20605469	+13.64501953	+1980	+7.17187500	-9.76904297	-0.79541016	+56.38183594	+4.54833984	-21.75292969	+1488
+1458241575.95569990	+9.98437500	-6.64013672	-0.95361328	+37.37548828	-4.70214844	-60.66650391	+2312	+9.88769531	-5.80517578	-0.82177734	+2.32910156	-11.20605469	+13.64501953	+1984	+7.17626953	-9.76464844	-0.79101563	+56.42578125	+4.57031250	-21.77490234	+1492
+1458241575.95980000	+9.98437500	-6.64013672	-0.95361328	+37.37548828	-4.68017578	-60.64453125	+2316	+9.88769531	-5.80517578	-0.82177734	+2.32910156	-11.18408203	+13.64501953	+1984	+7.18066406	-9.76025391	-0.78662109	+56.46972656	+4.59228516	-21.79687500	+1496
+1458241575.96820000	+9.98437500	-6.64013672	-0.95361328	+37.35351563	-4.63623047	-60.64453125	+2324	+9.88769531	-5.80078125	-0.82177734	+2.32910156	-11.14013672	+13.62304688	+1992	+7.18505859	-9.75585938	-0.77783203	+56.51367188	+4.63623047	-21.81884766	+1500
+1458241575.97230010	+9.98437500	-6.64013672	-0.95361328	+37.35351563	-4.59228516	-60.64453125	+2324	+9.88769531	-5.80078125	-0.82177734	+2.32910156	-11.11816406	+13.60107422	+1992	+7.18505859	-9.75585938	-0.77783203	+56.51367188	+4.63623047	-21.79687500	+1500
+1458241575.97650000	+9.98437500	-6.64013672	-0.95361328	+37.35351563	-4.57031250	-60.62255859	+2328	+9.88769531	-5.80078125	-0.82617188	+2.32910156	-11.09619141	+13.60107422	+1996	+7.18505859	-9.75585938	-0.77783203	+56.51367188	+4.65820313	-21.79687500	+1500
+1458241575.98070000	+9.98437500	-6.64013672	-0.95361328	+37.35351563	-4.54833984	-60.62255859	+2332	+9.88769531	-5.80078125	-0.82617188	+2.32910156	-11.07421875	+13.57910156	+1996	+7.18066406	-9.75585938	-0.77783203	+56.51367188	+4.65820313	-21.77490234	+1504
+1458241575.98480010	+9.97998047	-6.64013672	-0.95361328	+37.35351563	-4.50439453	-60.62255859	+2332	+9.88769531	-5.80078125	-0.82617188	+2.32910156	-11.05224609	+13.55712891	+2000	+7.18066406	-9.75585938	-0.77783203	+56.51367188	+4.65820313	-21.75292969	+1504
+1458241575.98900010	+9.97998047	-6.64013672	-0.95361328	+37.35351563	-4.48242188	-60.62255859	+2336	+9.88769531	-5.80078125	-0.82617188	+2.35107422	-11.03027344	+13.53515625	+2000	+7.17626953	-9.75585938	-0.77783203	+56.49169922	+4.65820313	-21.73095703	+1504
+1458241575.99320010	+9.97998047	-6.63574219	-0.95800781	+37.35351563	-4.46044922	-60.62255859	+2336	+9.88769531	-5.80078125	-0.82617188	+2.35107422	-11.00830078	+13.51318359	+2000	+7.17626953	-9.76025391	-0.78222656	+56.49169922	+4.65820313	-21.73095703	+1504
+1458241576.00149990	+9.97558594	-6.63574219	-0.95800781	+37.37548828	-4.39453125	-60.62255859	+2340	+9.88330078	-5.80078125	-0.82617188	+2.35107422	-10.96435547	+13.46923828	+2004	+7.17187500	-9.76025391	-0.78222656	+56.46972656	+4.65820313	-21.68701172	+1508
+1458241576.00570010	+9.97558594	-6.63574219	-0.95800781	+37.37548828	-4.37255859	-60.62255859	+2340	+9.88330078	-5.80078125	-0.82617188	+2.37304688	-10.92041016	+13.44726563	+2004	+7.16748047	-9.76025391	-0.78662109	+56.44775391	+4.65820313	-21.68701172	+1508
+1458241576.01399990	+9.97119141	-6.63574219	-0.95800781	+37.37548828	-4.28466797	-60.62255859	+2340	+9.87890625	-5.79638672	-0.82617188	+2.39501953	-10.85449219	+13.35937500	+2004	+7.16308594	-9.76464844	-0.78662109	+56.42578125	+4.65820313	-21.64306641	+1508
+1458241576.01810000	+9.97119141	-6.63574219	-0.95800781	+37.37548828	-4.24072266	-60.62255859	+2336	+9.87890625	-5.79638672	-0.82617188	+2.41699219	-10.81054688	+13.31542969	+2004	+7.15869141	-9.76464844	-0.79101563	+56.40380859	+4.65820313	-21.62109375	+1508
+1458241576.02230000	+9.96679688	-6.63134766	-0.95800781	+37.39746094	-4.17480469	-60.62255859	+2336	+9.87890625	-5.79638672	-0.82617188	+2.43896484	-10.76660156	+13.24951172	+2004	+7.15429688	-9.76904297	-0.79101563	+56.38183594	+4.65820313	-21.59912109	+1508
+1458241576.02650000	+9.96679688	-6.63134766	-0.96240234	+37.39746094	-4.13085938	-60.60058594	+2336	+9.87451172	-5.79638672	-0.82617188	+2.43896484	-10.72265625	+13.20556641	+2004	+7.14990234	-9.76904297	-0.79101563	+56.38183594	+4.65820313	-21.57714844	+1508
+1458241576.03480010	+9.96240234	-6.63134766	-0.96240234	+37.41943359	-4.02099609	-60.62255859	+2332	+9.87011719	-5.79638672	-0.83056641	+2.48291016	-10.63476563	+13.09570313	+2004	+7.14111328	-9.77343750	-0.79101563	+56.35986328	+4.68017578	-21.53320313	+1508
+1458241576.03900000	+9.96240234	-6.63134766	-0.96240234	+37.44140625	-3.97705078	-60.62255859	+2332	+9.87011719	-5.79638672	-0.83056641	+2.50488281	-10.59082031	+13.05175781	+2004	+7.14111328	-9.77343750	-0.79101563	+56.35986328	+4.70214844	-21.51123047	+1504
+1458241576.04310010	+9.96240234	-6.63134766	-0.96240234	+37.44140625	-3.95507813	-60.62255859	+2328	+9.87011719	-5.79638672	-0.83056641	+2.52685547	-10.56884766	+13.02978516	+2004	+7.14111328	-9.77783203	-0.79101563	+56.38183594	+4.72412109	-21.51123047	+1504
+1458241576.04730010	+9.96240234	-6.63134766	-0.96240234	+37.44140625	-3.91113281	-60.62255859	+2328	+9.87011719	-5.80078125	-0.83056641	+2.52685547	-10.54687500	+13.00781250	+2004	+7.14111328	-9.77783203	-0.78662109	+56.40380859	+4.76806641	-21.53320313	+1504
+1458241576.05150010	+9.96240234	-6.63574219	-0.96679688	+37.44140625	-3.88916016	-60.62255859	+2328	+9.87011719	-5.80078125	-0.83496094	+2.52685547	-10.52490234	+13.00781250	+2004	+7.14111328	-9.77783203	-0.78222656	+56.42578125	+4.79003906	-21.53320313	+1504
+1458241576.05559990	+9.96240234	-6.63574219	-0.96679688	+37.46337891	-3.86718750	-60.62255859	+2324	+9.87011719	-5.80078125	-0.83496094	+2.52685547	-10.52490234	+12.98583984	+2004	+7.14550781	-9.77783203	-0.77783203	+56.44775391	+4.81201172	-21.55517578	+1504
+1458241576.06399990	+9.96240234	-6.63574219	-0.96679688	+37.46337891	-3.84521484	-60.62255859	+2324	+9.87011719	-5.80517578	-0.83496094	+2.52685547	-10.52490234	+12.98583984	+2004	+7.15429688	-9.77783203	-0.76464844	+56.51367188	+4.85595703	-21.59912109	+1508
+1458241576.06810000	+9.96240234	-6.64013672	-0.96240234	+37.46337891	-3.84521484	-60.64453125	+2324	+9.87011719	-5.80517578	-0.83496094	+2.52685547	-10.52490234	+12.96386719	+2004	+7.15869141	-9.77783203	-0.76025391	+56.55761719	+4.89990234	-21.62109375	+1512
+1458241576.07649990	+9.96679688	-6.64013672	-0.96240234	+37.46337891	-3.84521484	-60.64453125	+2324	+9.87011719	-5.80957031	-0.83496094	+2.52685547	-10.52490234	+12.96386719	+2004	+7.16308594	-9.77783203	-0.74707031	+56.62353516	+4.94384766	-21.66503906	+1516
+1458241576.08480000	+9.96679688	-6.64453125	-0.96240234	+37.46337891	-3.82324219	-60.66650391	+2324	+9.87451172	-5.80957031	-0.83496094	+2.52685547	-10.52490234	+12.94189453	+2004	+7.17187500	-9.77783203	-0.73828125	+56.66748047	+4.98779297	-21.70898438	+1520
+1458241576.08890010	+9.96679688	-6.64453125	-0.96240234	+37.44140625	-3.82324219	-60.68847656	+2324	+9.87451172	-5.81396484	-0.83496094	+2.52685547	-10.52490234	+12.94189453	+2004	+7.17187500	-9.77783203	-0.73388672	+56.66748047	+5.00976563	-21.73095703	+1524
+1458241576.09310010	+9.96679688	-6.64892578	-0.96240234	+37.44140625	-3.82324219	-60.68847656	+2324	+9.87451172	-5.81396484	-0.83496094	+2.52685547	-10.52490234	+12.91992188	+2004	+7.17626953	-9.78222656	-0.72949219	+56.66748047	+5.03173828	-21.75292969	+1524
+1458241576.09730010	+9.96679688	-6.64892578	-0.95800781	+37.44140625	-3.82324219	-60.71044922	+2324	+9.87451172	-5.81396484	-0.83496094	+2.52685547	-10.54687500	+12.89794922	+2004	+7.17626953	-9.78662109	-0.72949219	+56.66748047	+5.05371094	-21.75292969	+1528
+1458241576.10139990	+9.96679688	-6.64892578	-0.95800781	+37.44140625	-3.82324219	-60.73242188	+2328	+9.87451172	-5.81835938	-0.83496094	+2.52685547	-10.54687500	+12.87597656	+2004	+7.17187500	-9.79101563	-0.72509766	+56.64550781	+5.05371094	-21.75292969	+1528
+1458241576.10560010	+9.96679688	-6.65332031	-0.95800781	+37.41943359	-3.80126953	-60.75439453	+2328	+9.87451172	-5.82275391	-0.83496094	+2.52685547	-10.54687500	+12.83203125	+2008	+7.16748047	-9.79541016	-0.72509766	+56.60156250	+5.07568359	-21.73095703	+1532
+1458241576.11389990	+9.96679688	-6.66210938	-0.95361328	+37.41943359	-3.77929688	-60.82031250	+2332	+9.87451172	-5.82714844	-0.83056641	+2.52685547	-10.54687500	+12.74414063	+2008	+7.15869141	-9.80859375	-0.72949219	+56.49169922	+5.07568359	-21.66503906	+1536
+1458241576.11809990	+9.96679688	-6.66650391	-0.94921875	+37.39746094	-3.73535156	-60.86425781	+2332	+9.87451172	-5.83154297	-0.83056641	+2.52685547	-10.56884766	+12.67822266	+2008	+7.14990234	-9.81298828	-0.73388672	+56.42578125	+5.07568359	-21.62109375	+1540
+1458241576.12229990	+9.96679688	-6.67089844	-0.94921875	+37.39746094	-3.71337891	-60.90820313	+2332	+9.87451172	-5.83593750	-0.83056641	+2.52685547	-10.54687500	+12.61230469	+2012	+7.14111328	-9.82177734	-0.73828125	+56.35986328	+5.05371094	-21.57714844	+1540
+1458241576.13060000	+9.96240234	-6.67968750	-0.94482422	+37.37548828	-3.64746094	-61.01806641	+2336	+9.87451172	-5.84472656	-0.82617188	+2.54882813	-10.54687500	+12.45849609	+2012	+7.12792969	-9.83496094	-0.74707031	+56.22802734	+5.05371094	-21.48925781	+1540
+1458241576.13480000	+9.96240234	-6.68408203	-0.94042969	+37.37548828	-3.60351563	-61.06201172	+2336	+9.87451172	-5.84912109	-0.82617188	+2.57080078	-10.54687500	+12.39257813	+2016	+7.11914063	-9.84375000	-0.75146484	+56.16210938	+5.05371094	-21.44531250	+1540
+1458241576.13890000	+9.96240234	-6.68847656	-0.94042969	+37.37548828	-3.55957031	-61.10595703	+2336	+9.87451172	-5.85351563	-0.82617188	+2.57080078	-10.52490234	+12.32666016	+2016	+7.11474609	-9.84814453	-0.75146484	+56.11816406	+5.07568359	-21.42333984	+1540
+1458241576.14730000	+9.95800781	-6.69287109	-0.94042969	+37.37548828	-3.49365234	-61.14990234	+2336	+9.87011719	-5.85791016	-0.82617188	+2.59277344	-10.50292969	+12.23876953	+2016	+7.10595703	-9.86132813	-0.75146484	+56.07421875	+5.09765625	-21.35742188	+1532
+1458241576.15140010	+9.95800781	-6.69726563	-0.94042969	+37.37548828	-3.47167969	-61.17187500	+2336	+9.87011719	-5.86230469	-0.83056641	+2.61474609	-10.48095703	+12.19482422	+2020	+7.10595703	-9.86132813	-0.75146484	+56.09619141	+5.11962891	-21.33544922	+1528
+1458241576.15560010	+9.95800781	-6.70166016	-0.94042969	+37.37548828	-3.44970703	-61.17187500	+2336	+9.87011719	-5.86669922	-0.83056641	+2.61474609	-10.45898438	+12.17285156	+2020	+7.10595703	-9.86572266	-0.74707031	+56.11816406	+5.14160156	-21.33544922	+1524
+1458241576.16389990	+9.95361328	-6.70605469	-0.94482422	+37.37548828	-3.40576172	-61.19384766	+2336	+9.86572266	-5.87109375	-0.83496094	+2.63671875	-10.43701172	+12.15087891	+2024	+7.11474609	-9.86572266	-0.73828125	+56.18408203	+5.22949219	-21.37939453	+1524
+1458241576.16810010	+9.95361328	-6.71044922	-0.94482422	+37.37548828	-3.40576172	-61.19384766	+2336	+9.86572266	-5.87109375	-0.83496094	+2.63671875	-10.43701172	+12.15087891	+2024	+7.11914063	-9.86572266	-0.72949219	+56.25000000	+5.27343750	-21.40136719	+1524
+1458241576.17639990	+9.95361328	-6.71484375	-0.94482422	+37.37548828	-3.38378906	-61.21582031	+2336	+9.86572266	-5.87548828	-0.83935547	+2.63671875	-10.41503906	+12.12890625	+2024	+7.13671875	-9.86132813	-0.71630859	+56.38183594	+5.36132813	-21.46728516	+1524
+1458241576.18059990	+9.95361328	-6.71923828	-0.94921875	+37.37548828	-3.36181641	-61.21582031	+2336	+9.86572266	-5.87548828	-0.83935547	+2.65869141	-10.41503906	+12.12890625	+2024	+7.14111328	-9.86132813	-0.70751953	+56.44775391	+5.40527344	-21.48925781	+1528
+1458241576.18470000	+9.95361328	-6.71923828	-0.94921875	+37.37548828	-3.36181641	-61.19384766	+2340	+9.86572266	-5.87988281	-0.83935547	+2.65869141	-10.41503906	+12.12890625	+2024	+7.14990234	-9.86132813	-0.69873047	+56.51367188	+5.44921875	-21.53320313	+1528
+1458241576.18890000	+9.95361328	-6.72363281	-0.94921875	+37.37548828	-3.36181641	-61.19384766	+2340	+9.86572266	-5.87988281	-0.83935547	+2.65869141	-10.41503906	+12.12890625	+2024	+7.15429688	-9.85693359	-0.69433594	+56.57958984	+5.49316406	-21.55517578	+1532
+1458241576.19310000	+9.95361328	-6.72363281	-0.94921875	+37.37548828	-3.36181641	-61.21582031	+2340	+9.86132813	-5.87988281	-0.84375000	+2.65869141	-10.41503906	+12.12890625	+2024	+7.16308594	-9.85693359	-0.68554688	+56.62353516	+5.53710938	-21.59912109	+1532
+1458241576.20140000	+9.95361328	-6.72802734	-0.94921875	+37.39746094	-3.33984375	-61.21582031	+2344	+9.86132813	-5.88427734	-0.84375000	+2.68066406	-10.41503906	+12.12890625	+2028	+7.17187500	-9.85693359	-0.67675781	+56.71142578	+5.60302734	-21.64306641	+1536
+1458241576.20560000	+9.95361328	-6.72802734	-0.95361328	+37.39746094	-3.33984375	-61.21582031	+2344	+9.86132813	-5.88427734	-0.84375000	+2.68066406	-10.41503906	+12.10693359	+2028	+7.17187500	-9.85693359	-0.67236328	+56.73339844	+5.62500000	-21.66503906	+1540
+1458241576.20970010	+9.95361328	-6.73242188	-0.95361328	+37.39746094	-3.33984375	-61.21582031	+2348	+9.86132813	-5.88427734	-0.84375000	+2.70263672	-10.41503906	+12.10693359	+2028	+7.17187500	-9.85693359	-0.67236328	+56.75537109	+5.64697266	-21.68701172	+1540
+1458241576.21390010	+9.95361328	-6.73242188	-0.95361328	+37.39746094	-3.31787109	-61.23779297	+2348	+9.86132813	-5.88427734	-0.84375000	+2.70263672	-10.41503906	+12.08496094	+2028	+7.17187500	-9.86132813	-0.67236328	+56.73339844	+5.64697266	-21.68701172	+1540
+1458241576.21810010	+9.95361328	-6.73242188	-0.95361328	+37.39746094	-3.31787109	-61.23779297	+2348	+9.86132813	-5.88427734	-0.84375000	+2.70263672	-10.41503906	+12.08496094	+2028	+7.17187500	-9.86132813	-0.67236328	+56.73339844	+5.64697266	-21.68701172	+1540
+1458241576.22219990	+9.95361328	-6.73242188	-0.95361328	+37.39746094	-3.31787109	-61.23779297	+2348	+9.86132813	-5.88867188	-0.84375000	+2.72460938	-10.41503906	+12.06298828	+2028	+7.16748047	-9.86572266	-0.67236328	+56.71142578	+5.64697266	-21.66503906	+1540
+1458241576.22639990	+9.95361328	-6.73242188	-0.95361328	+37.39746094	-3.31787109	-61.25976563	+2352	+9.86132813	-5.88867188	-0.84375000	+2.72460938	-10.41503906	+12.04101563	+2028	+7.16308594	-9.86572266	-0.67675781	+56.68945313	+5.64697266	-21.66503906	+1540
+1458241576.23060010	+9.95361328	-6.73242188	-0.95361328	+37.39746094	-3.29589844	-61.25976563	+2352	+9.86132813	-5.88867188	-0.84375000	+2.74658203	-10.43701172	+12.01904297	+2028	+7.16308594	-9.87011719	-0.67675781	+56.66748047	+5.62500000	-21.64306641	+1540
+1458241576.23470000	+9.94921875	-6.73681641	-0.94921875	+37.39746094	-3.29589844	-61.28173828	+2352	+9.86132813	-5.88867188	-0.84375000	+2.76855469	-10.43701172	+11.99707031	+2028	+7.15869141	-9.87011719	-0.68115234	+56.64550781	+5.62500000	-21.64306641	+1540
+1458241576.23889990	+9.94921875	-6.73681641	-0.94921875	+37.39746094	-3.27392578	-61.28173828	+2352	+9.86132813	-5.88867188	-0.84375000	+2.76855469	-10.43701172	+11.97509766	+2028	+7.15429688	-9.87451172	-0.68554688	+56.60156250	+5.60302734	-21.62109375	+1540
+1458241576.24300000	+9.94921875	-6.73681641	-0.94921875	+37.39746094	-3.27392578	-61.30371094	+2352	+9.86132813	-5.88867188	-0.83935547	+2.79052734	-10.43701172	+11.93115234	+2028	+7.14990234	-9.87890625	-0.68554688	+56.57958984	+5.60302734	-21.59912109	+1540
+1458241576.24720000	+9.94921875	-6.73681641	-0.94921875	+37.39746094	-3.27392578	-61.30371094	+2352	+9.86132813	-5.88867188	-0.83935547	+2.79052734	-10.43701172	+11.90917969	+2028	+7.14550781	-9.87890625	-0.68994141	+56.53564453	+5.58105469	-21.57714844	+1540
+1458241576.25550010	+9.94921875	-6.73681641	-0.94921875	+37.41943359	-3.25195313	-61.32568359	+2352	+9.86132813	-5.88867188	-0.83935547	+2.83447266	-10.43701172	+11.86523438	+2028	+7.13671875	-9.88330078	-0.69873047	+56.46972656	+5.55908203	-21.55517578	+1536
+1458241576.25970010	+9.94921875	-6.73242188	-0.94921875	+37.41943359	-3.25195313	-61.34765625	+2352	+9.86132813	-5.88867188	-0.83935547	+2.83447266	-10.43701172	+11.84326172	+2024	+7.13232422	-9.88769531	-0.69873047	+56.44775391	+5.53710938	-21.53320313	+1536
+1458241576.26390000	+9.94921875	-6.73242188	-0.94921875	+37.41943359	-3.25195313	-61.34765625	+2352	+9.86132813	-5.88867188	-0.83935547	+2.85644531	-10.43701172	+11.82128906	+2024	+7.12792969	-9.88769531	-0.70312500	+56.42578125	+5.51513672	-21.53320313	+1532
+1458241576.26799990	+9.94921875	-6.73242188	-0.94921875	+37.41943359	-3.22998047	-61.34765625	+2352	+9.86132813	-5.88867188	-0.83935547	+2.85644531	-10.43701172	+11.79931641	+2024	+7.12792969	-9.89208984	-0.70312500	+56.42578125	+5.51513672	-21.51123047	+1532
+1458241576.27220010	+9.94921875	-6.73242188	-0.94921875	+37.41943359	-3.22998047	-61.36962891	+2352	+9.86132813	-5.88867188	-0.83935547	+2.85644531	-10.43701172	+11.79931641	+2024	+7.12792969	-9.89208984	-0.70312500	+56.40380859	+5.51513672	-21.51123047	+1528
+1458241576.27640010	+9.94921875	-6.73681641	-0.94921875	+37.41943359	-3.22998047	-61.36962891	+2352	+9.86132813	-5.88867188	-0.83935547	+2.87841797	-10.43701172	+11.79931641	+2024	+7.12353516	-9.89208984	-0.70312500	+56.40380859	+5.51513672	-21.51123047	+1524
+1458241576.28049990	+9.94921875	-6.73681641	-0.94482422	+37.41943359	-3.22998047	-61.36962891	+2348	+9.86132813	-5.88867188	-0.83935547	+2.87841797	-10.43701172	+11.77734375	+2024	+7.12792969	-9.89208984	-0.70312500	+56.40380859	+5.51513672	-21.53320313	+1524
+1458241576.28469990	+9.94921875	-6.73681641	-0.94482422	+37.41943359	-3.22998047	-61.36962891	+2348	+9.86132813	-5.88867188	-0.83935547	+2.87841797	-10.43701172	+11.77734375	+2020	+7.12792969	-9.89208984	-0.70312500	+56.42578125	+5.51513672	-21.53320313	+1520
+1458241576.28889990	+9.94921875	-6.73681641	-0.94482422	+37.41943359	-3.22998047	-61.36962891	+2348	+9.86132813	-5.88867188	-0.83935547	+2.87841797	-10.43701172	+11.77734375	+2020	+7.12792969	-9.89208984	-0.70312500	+56.42578125	+5.53710938	-21.53320313	+1520
+1458241576.29300000	+9.94921875	-6.73681641	-0.94482422	+37.41943359	-3.22998047	-61.36962891	+2348	+9.86132813	-5.88867188	-0.83935547	+2.87841797	-10.45898438	+11.77734375	+2020	+7.13232422	-9.89208984	-0.69873047	+56.44775391	+5.53710938	-21.55517578	+1516
+1458241576.30139990	+9.94921875	-6.73681641	-0.94482422	+37.41943359	-3.22998047	-61.39160156	+2348	+9.86132813	-5.88867188	-0.83935547	+2.87841797	-10.45898438	+11.79931641	+2020	+7.13671875	-9.88769531	-0.69433594	+56.46972656	+5.55908203	-21.57714844	+1516
+1458241576.30550000	+9.94921875	-6.73681641	-0.94482422	+37.41943359	-3.22998047	-61.39160156	+2348	+9.86132813	-5.88867188	-0.83935547	+2.87841797	-10.45898438	+11.79931641	+2020	+7.13671875	-9.88769531	-0.69433594	+56.49169922	+5.55908203	-21.57714844	+1516
+1458241576.31390000	+9.94921875	-6.73681641	-0.94482422	+37.39746094	-3.25195313	-61.39160156	+2348	+9.86572266	-5.88867188	-0.83935547	+2.87841797	-10.45898438	+11.79931641	+2020	+7.14111328	-9.88769531	-0.68994141	+56.51367188	+5.58105469	-21.59912109	+1516
+1458241576.31800010	+9.95361328	-6.73681641	-0.94482422	+37.39746094	-3.25195313	-61.39160156	+2348	+9.86572266	-5.89306641	-0.83935547	+2.87841797	-10.45898438	+11.79931641	+2020	+7.14550781	-9.88769531	-0.68554688	+56.53564453	+5.60302734	-21.62109375	+1516
+1458241576.32220010	+9.95361328	-6.74121094	-0.94482422	+37.37548828	-3.25195313	-61.39160156	+2348	+9.86572266	-5.89306641	-0.83935547	+2.87841797	-10.48095703	+11.79931641	+2024	+7.14550781	-9.88769531	-0.68554688	+56.55761719	+5.60302734	-21.62109375	+1516
+1458241576.33049990	+9.95361328	-6.74121094	-0.94482422	+37.35351563	-3.25195313	-61.39160156	+2348	+9.86572266	-5.89306641	-0.83935547	+2.87841797	-10.48095703	+11.82128906	+2024	+7.14990234	-9.88330078	-0.68115234	+56.55761719	+5.62500000	-21.64306641	+1516
+1458241576.33470010	+9.95800781	-6.74121094	-0.94482422	+37.33154297	-3.25195313	-61.39160156	+2348	+9.86572266	-5.89306641	-0.83935547	+2.87841797	-10.48095703	+11.79931641	+2024	+7.14990234	-9.88330078	-0.68115234	+56.55761719	+5.62500000	-21.66503906	+1516
+1458241576.33880000	+9.95800781	-6.74560547	-0.94042969	+37.28759766	-3.25195313	-61.39160156	+2348	+9.86572266	-5.89306641	-0.83935547	+2.87841797	-10.50292969	+11.79931641	+2024	+7.14990234	-9.88330078	-0.67675781	+56.55761719	+5.64697266	-21.66503906	+1516
+1458241576.34719990	+9.96240234	-6.75000000	-0.94042969	+37.19970703	-3.25195313	-61.41357422	+2348	+9.87011719	-5.89746094	-0.83935547	+2.85644531	-10.50292969	+11.77734375	+2028	+7.14990234	-9.88769531	-0.67675781	+56.51367188	+5.64697266	-21.66503906	+1516
+1458241576.35130000	+9.96240234	-6.75000000	-0.93603516	+37.13378906	-3.25195313	-61.43554688	+2352	+9.87011719	-5.90185547	-0.83496094	+2.85644531	-10.52490234	+11.75537109	+2032	+7.14990234	-9.88769531	-0.67675781	+56.49169922	+5.62500000	-21.64306641	+1516
+1458241576.35550000	+9.96240234	-6.75439453	-0.93164063	+37.04589844	-3.25195313	-61.45751953	+2352	+9.87451172	-5.90185547	-0.83496094	+2.85644531	-10.52490234	+11.73339844	+2032	+7.14550781	-9.89208984	-0.68115234	+56.46972656	+5.62500000	-21.64306641	+1516
+1458241576.36380000	+9.96679688	-6.75878906	-0.92724609	+36.89208984	-3.22998047	-61.52343750	+2356	+9.87890625	-5.90625000	-0.83056641	+2.85644531	-10.54687500	+11.66748047	+2036	+7.14111328	-9.89648438	-0.68115234	+56.40380859	+5.62500000	-21.62109375	+1516
+1458241576.36800000	+9.96679688	-6.76318359	-0.92285156	+36.80419922	-3.20800781	-61.54541016	+2356	+9.87890625	-5.91064453	-0.82617188	+2.83447266	-10.56884766	+11.62353516	+2040	+7.14111328	-9.89648438	-0.68554688	+56.35986328	+5.60302734	-21.62109375	+1512
+1458241576.37220000	+9.96679688	-6.76757813	-0.92285156	+36.73828125	-3.20800781	-61.58935547	+2360	+9.88330078	-5.91503906	-0.82617188	+2.83447266	-10.59082031	+11.57958984	+2044	+7.13671875	-9.90087891	-0.68554688	+56.31591797	+5.60302734	-21.59912109	+1512
+1458241576.37630010	+9.97119141	-6.77197266	-0.91845703	+36.65039063	-3.18603516	-61.61132813	+2360	+9.88769531	-5.91943359	-0.82177734	+2.81250000	-10.59082031	+11.55761719	+2048	+7.13232422	-9.90087891	-0.68554688	+56.29394531	+5.58105469	-21.59912109	+1512
+1458241576.38470010	+9.97119141	-6.78076172	-0.91406250	+36.51855469	-3.18603516	-61.65527344	+2364	+9.89208984	-5.92382813	-0.81738281	+2.79052734	-10.63476563	+11.49169922	+2052	+7.12792969	-9.90527344	-0.68994141	+56.18408203	+5.58105469	-21.57714844	+1512
+1458241576.38879990	+9.97119141	-6.78515625	-0.91406250	+36.45263672	-3.18603516	-61.65527344	+2368	+9.89208984	-5.92822266	-0.81738281	+2.76855469	-10.65673828	+11.46972656	+2056	+7.12792969	-9.90966797	-0.68994141	+56.16210938	+5.55908203	-21.55517578	+1508
+1458241576.39710000	+9.97558594	-6.78955078	-0.90966797	+36.34277344	-3.20800781	-61.69921875	+2372	+9.89648438	-5.93701172	-0.81298828	+2.72460938	-10.70068359	+11.46972656	+2064	+7.12792969	-9.91406250	-0.68994141	+56.07421875	+5.55908203	-21.55517578	+1508
+1458241576.40549990	+9.98437500	-6.79833984	-0.90527344	+36.25488281	-3.20800781	-61.72119141	+2376	+9.90087891	-5.94580078	-0.81298828	+2.68066406	-10.72265625	+11.46972656	+2072	+7.12792969	-9.91406250	-0.68994141	+56.03027344	+5.58105469	-21.57714844	+1504
+1458241576.40960000	+9.98437500	-6.80273438	-0.90527344	+36.23291016	-3.22998047	-61.72119141	+2376	+9.90087891	-5.94580078	-0.81298828	+2.65869141	-10.74462891	+11.49169922	+2076	+7.13232422	-9.91406250	-0.68554688	+56.00830078	+5.60302734	-21.59912109	+1504
+1458241576.41380000	+9.98876953	-6.80712891	-0.90527344	+36.18896484	-3.22998047	-61.72119141	+2380	+9.90527344	-5.95019531	-0.81298828	+2.63671875	-10.76660156	+11.51367188	+2076	+7.13671875	-9.91406250	-0.68115234	+56.00830078	+5.60302734	-21.62109375	+1504
+1458241576.42210010	+9.99316406	-6.81152344	-0.90527344	+36.12304688	-3.27392578	-61.72119141	+2388	+9.90527344	-5.95458984	-0.81298828	+2.59277344	-10.78857422	+11.53564453	+2084	+7.14990234	-9.91406250	-0.67236328	+56.03027344	+5.64697266	-21.68701172	+1508
+1458241576.42630000	+9.99316406	-6.81591797	-0.90527344	+36.10107422	-3.27392578	-61.72119141	+2392	+9.90966797	-5.95898438	-0.81298828	+2.57080078	-10.81054688	+11.55761719	+2088	+7.15869141	-9.91406250	-0.66357422	+56.05224609	+5.66894531	-21.70898438	+1512
+1458241576.43460010	+9.99755859	-6.82031250	-0.90087891	+36.07910156	-3.29589844	-61.72119141	+2396	+9.90966797	-5.96337891	-0.81298828	+2.54882813	-10.83251953	+11.57958984	+2096	+7.17187500	-9.90966797	-0.65039063	+56.09619141	+5.73486328	-21.79687500	+1516
+1458241576.43880010	+10.00195313	-6.82031250	-0.90087891	+36.05712891	-3.29589844	-61.72119141	+2400	+9.91406250	-5.96337891	-0.81298828	+2.54882813	-10.83251953	+11.57958984	+2100	+7.17626953	-9.90966797	-0.64599609	+56.09619141	+5.75683594	-21.81884766	+1520
+1458241576.44300010	+10.00195313	-6.82470703	-0.90087891	+36.03515625	-3.29589844	-61.74316406	+2404	+9.91406250	-5.96337891	-0.81298828	+2.52685547	-10.83251953	+11.57958984	+2104	+7.18066406	-9.90966797	-0.64599609	+56.09619141	+5.75683594	-21.81884766	+1524
+1458241576.44709990	+10.00195313	-6.82470703	-0.90087891	+36.01318359	-3.27392578	-61.74316406	+2408	+9.91406250	-5.96777344	-0.81298828	+2.52685547	-10.83251953	+11.57958984	+2108	+7.18505859	-9.90966797	-0.64160156	+56.09619141	+5.77880859	-21.84082031	+1524
+1458241576.45129990	+10.00195313	-6.82470703	-0.90087891	+36.01318359	-3.27392578	-61.74316406	+2412	+9.91406250	-5.96777344	-0.81298828	+2.52685547	-10.83251953	+11.57958984	+2112	+7.18505859	-9.90966797	-0.64160156	+56.07421875	+5.77880859	-21.84082031	+1524
+1458241576.45549990	+10.00195313	-6.82470703	-0.90087891	+35.99121094	-3.27392578	-61.74316406	+2416	+9.91406250	-5.96777344	-0.81298828	+2.52685547	-10.83251953	+11.57958984	+2116	+7.18505859	-9.91406250	-0.64160156	+56.05224609	+5.77880859	-21.81884766	+1528
+1458241576.46380000	+10.00195313	-6.82470703	-0.90087891	+35.96923828	-3.25195313	-61.76513672	+2420	+9.91406250	-5.96777344	-0.81298828	+2.52685547	-10.83251953	+11.53564453	+2120	+7.17626953	-9.91845703	-0.64599609	+55.96435547	+5.75683594	-21.79687500	+1528
+1458241576.46799990	+10.00195313	-6.82470703	-0.90087891	+35.96923828	-3.25195313	-61.76513672	+2424	+9.91406250	-5.96777344	-0.81298828	+2.52685547	-10.83251953	+11.53564453	+2124	+7.17187500	-9.92285156	-0.65039063	+55.92041016	+5.73486328	-21.77490234	+1532
+1458241576.47210000	+10.00195313	-6.82470703	-0.89648438	+35.96923828	-3.22998047	-61.78710938	+2424	+9.91845703	-5.97216797	-0.81298828	+2.52685547	-10.83251953	+11.51367188	+2128	+7.16748047	-9.92285156	-0.65478516	+55.87646484	+5.71289063	-21.75292969	+1532
+1458241576.48040010	+9.99755859	-6.82470703	-0.89648438	+35.94726563	-3.20800781	-61.80908203	+2428	+9.91845703	-5.97216797	-0.81298828	+2.54882813	-10.81054688	+11.46972656	+2132	+7.15869141	-9.93164063	-0.65917969	+55.78857422	+5.69091797	-21.70898438	+1532
+1458241576.48460010	+9.99755859	-6.82470703	-0.89648438	+35.92529297	-3.20800781	-61.80908203	+2428	+9.91845703	-5.97216797	-0.81298828	+2.54882813	-10.81054688	+11.44775391	+2132	+7.15869141	-9.93164063	-0.66357422	+55.76660156	+5.66894531	-21.68701172	+1532
+1458241576.48880000	+9.99755859	-6.82470703	-0.89648438	+35.92529297	-3.18603516	-61.80908203	+2432	+9.91845703	-5.97216797	-0.80859375	+2.54882813	-10.81054688	+11.44775391	+2132	+7.15429688	-9.93603516	-0.66796875	+55.72265625	+5.66894531	-21.66503906	+1532
+1458241576.49710010	+9.99755859	-6.82910156	-0.89648438	+35.92529297	-3.18603516	-61.83105469	+2432	+9.91845703	-5.97216797	-0.80859375	+2.54882813	-10.81054688	+11.40380859	+2136	+7.14550781	-9.94042969	-0.67236328	+55.65673828	+5.64697266	-21.64306641	+1528
+1458241576.50130010	+9.99316406	-6.82910156	-0.89648438	+35.90332031	-3.16406250	-61.83105469	+2432	+9.91845703	-5.97216797	-0.80859375	+2.54882813	-10.81054688	+11.40380859	+2136	+7.14111328	-9.94042969	-0.67236328	+55.63476563	+5.62500000	-21.62109375	+1528
+1458241576.50959990	+9.99316406	-6.82910156	-0.89648438	+35.90332031	-3.16406250	-61.83105469	+2432	+9.91845703	-5.97216797	-0.80859375	+2.54882813	-10.81054688	+11.38183594	+2136	+7.13671875	-9.94482422	-0.67675781	+55.59082031	+5.62500000	-21.59912109	+1520
+1458241576.51379990	+9.99316406	-6.82910156	-0.89648438	+35.88134766	-3.14208984	-61.83105469	+2432	+9.91845703	-5.97216797	-0.80859375	+2.54882813	-10.81054688	+11.38183594	+2136	+7.13671875	-9.94482422	-0.67675781	+55.56884766	+5.62500000	-21.59912109	+1520
+1458241576.53040000	+9.99316406	-6.82910156	-0.89648438	+35.85937500	-3.14208984	-61.80908203	+2432	+9.91845703	-5.97216797	-0.80859375	+2.54882813	-10.81054688	+11.38183594	+2140	+7.13671875	-9.94482422	-0.67236328	+55.56884766	+5.62500000	-21.62109375	+1508
+1458241576.53880000	+9.99755859	-6.82910156	-0.89648438	+35.85937500	-3.14208984	-61.80908203	+2432	+9.91845703	-5.97656250	-0.80859375	+2.52685547	-10.81054688	+11.40380859	+2140	+7.14111328	-9.94482422	-0.67236328	+55.56884766	+5.64697266	-21.62109375	+1504
+1458241576.54710010	+9.99755859	-6.83349609	-0.89648438	+35.85937500	-3.14208984	-61.78710938	+2432	+9.92285156	-5.97656250	-0.80859375	+2.52685547	-10.81054688	+11.42578125	+2140	+7.14111328	-9.94482422	-0.66796875	+55.59082031	+5.64697266	-21.64306641	+1504
+1458241576.55119990	+9.99755859	-6.83349609	-0.89648438	+35.85937500	-3.14208984	-61.78710938	+2436	+9.92285156	-5.97656250	-0.80859375	+2.52685547	-10.81054688	+11.42578125	+2140	+7.14550781	-9.94042969	-0.66796875	+55.61279297	+5.66894531	-21.64306641	+1500
+1458241576.55539990	+9.99755859	-6.83349609	-0.90087891	+35.85937500	-3.14208984	-61.78710938	+2436	+9.92285156	-5.97656250	-0.80859375	+2.52685547	-10.81054688	+11.42578125	+2144	+7.14550781	-9.94042969	-0.66796875	+55.61279297	+5.66894531	-21.64306641	+1500
+1458241576.56370000	+9.99755859	-6.83349609	-0.90087891	+35.85937500	-3.14208984	-61.78710938	+2436	+9.91845703	-5.97656250	-0.80859375	+2.52685547	-10.78857422	+11.44775391	+2144	+7.14990234	-9.94042969	-0.66357422	+55.63476563	+5.69091797	-21.66503906	+1500
+1458241576.56789990	+9.99755859	-6.83349609	-0.90087891	+35.85937500	-3.14208984	-61.76513672	+2436	+9.91845703	-5.97656250	-0.81298828	+2.52685547	-10.78857422	+11.44775391	+2144	+7.14990234	-9.94042969	-0.66357422	+55.65673828	+5.69091797	-21.66503906	+1500
+1458241576.57620000	+9.99755859	-6.83349609	-0.90087891	+35.85937500	-3.14208984	-61.76513672	+2436	+9.91845703	-5.97656250	-0.81298828	+2.52685547	-10.78857422	+11.44775391	+2144	+7.14990234	-9.93603516	-0.66357422	+55.67871094	+5.71289063	-21.68701172	+1500
+1458241576.58040000	+9.99755859	-6.83349609	-0.90087891	+35.85937500	-3.14208984	-61.76513672	+2440	+9.91845703	-5.97656250	-0.81298828	+2.52685547	-10.78857422	+11.44775391	+2144	+7.14990234	-9.93603516	-0.66357422	+55.67871094	+5.71289063	-21.66503906	+1500
+1458241576.58870010	+9.99755859	-6.83349609	-0.90087891	+35.83740234	-3.12011719	-61.76513672	+2440	+9.91845703	-5.97656250	-0.81298828	+2.52685547	-10.78857422	+11.44775391	+2148	+7.14990234	-9.94042969	-0.66357422	+55.65673828	+5.71289063	-21.66503906	+1496
+1458241576.59290000	+9.99755859	-6.83349609	-0.90087891	+35.83740234	-3.12011719	-61.76513672	+2440	+9.91845703	-5.97656250	-0.81298828	+2.52685547	-10.78857422	+11.44775391	+2148	+7.14990234	-9.94042969	-0.66357422	+55.65673828	+5.71289063	-21.66503906	+1496
+1458241576.60120010	+9.99755859	-6.83349609	-0.90087891	+35.83740234	-3.12011719	-61.76513672	+2440	+9.91845703	-5.97656250	-0.81298828	+2.52685547	-10.78857422	+11.44775391	+2148	+7.14990234	-9.94042969	-0.66357422	+55.65673828	+5.71289063	-21.64306641	+1496
+1458241576.60960010	+9.99755859	-6.83349609	-0.90087891	+35.83740234	-3.09814453	-61.76513672	+2440	+9.91845703	-5.97656250	-0.81298828	+2.52685547	-10.76660156	+11.42578125	+2148	+7.14550781	-9.94042969	-0.66796875	+55.63476563	+5.71289063	-21.64306641	+1496
+1458241576.63870000	+9.99316406	-6.83349609	-0.90087891	+35.83740234	-3.07617188	-61.76513672	+2440	+9.91845703	-5.97656250	-0.81298828	+2.52685547	-10.74462891	+11.42578125	+2148	+7.14111328	-9.94482422	-0.67236328	+55.61279297	+5.71289063	-21.59912109	+1492
+1458241576.64290000	+9.99316406	-6.83349609	-0.90087891	+35.83740234	-3.05419922	-61.76513672	+2440	+9.91845703	-5.97656250	-0.81298828	+2.52685547	-10.74462891	+11.42578125	+2148	+7.14111328	-9.94482422	-0.67236328	+55.61279297	+5.71289063	-21.59912109	+1488
+1458241576.65120010	+9.99316406	-6.83349609	-0.90087891	+35.85937500	-3.05419922	-61.76513672	+2440	+9.91845703	-5.97656250	-0.81298828	+2.52685547	-10.74462891	+11.42578125	+2148	+7.14111328	-9.94482422	-0.66796875	+55.61279297	+5.73486328	-21.59912109	+1488
+1458241576.65540000	+9.99316406	-6.83349609	-0.90087891	+35.85937500	-3.05419922	-61.76513672	+2440	+9.91845703	-5.97656250	-0.81298828	+2.52685547	-10.74462891	+11.42578125	+2148	+7.14111328	-9.94482422	-0.66796875	+55.63476563	+5.75683594	-21.59912109	+1488
+1458241576.66370010	+9.99316406	-6.83349609	-0.90527344	+35.85937500	-3.05419922	-61.76513672	+2440	+9.91845703	-5.97656250	-0.81298828	+2.52685547	-10.72265625	+11.42578125	+2152	+7.14550781	-9.94482422	-0.66357422	+55.65673828	+5.77880859	-21.59912109	+1488
+1458241576.66790010	+9.99316406	-6.83349609	-0.90527344	+35.85937500	-3.05419922	-61.76513672	+2440	+9.91406250	-5.97656250	-0.81298828	+2.52685547	-10.72265625	+11.42578125	+2152	+7.14550781	-9.94042969	-0.66357422	+55.67871094	+5.80078125	-21.62109375	+1488
+1458241576.67619990	+9.99316406	-6.83789063	-0.90527344	+35.85937500	-3.03222656	-61.74316406	+2444	+9.91406250	-5.98095703	-0.81738281	+2.52685547	-10.70068359	+11.44775391	+2152	+7.14990234	-9.94042969	-0.65917969	+55.72265625	+5.84472656	-21.64306641	+1492
+1458241576.68039990	+9.99316406	-6.83789063	-0.90527344	+35.85937500	-3.03222656	-61.74316406	+2444	+9.91406250	-5.98095703	-0.81738281	+2.52685547	-10.70068359	+11.44775391	+2152	+7.15429688	-9.94042969	-0.65478516	+55.76660156	+5.86669922	-21.64306641	+1492
+1458241576.68450000	+9.99755859	-6.83789063	-0.90527344	+35.85937500	-3.03222656	-61.74316406	+2444	+9.91406250	-5.98095703	-0.81738281	+2.54882813	-10.67871094	+11.44775391	+2152	+7.15429688	-9.94042969	-0.65478516	+55.78857422	+5.88867188	-21.64306641	+1492
+1458241576.69289990	+9.99316406	-6.83789063	-0.90527344	+35.88134766	-3.01025391	-61.74316406	+2444	+9.91406250	-5.98095703	-0.82177734	+2.54882813	-10.65673828	+11.44775391	+2156	+7.15869141	-9.94042969	-0.65039063	+55.83251953	+5.95458984	-21.64306641	+1496
+1458241576.69700000	+9.99316406	-6.83789063	-0.90966797	+35.88134766	-2.98828125	-61.74316406	+2444	+9.91406250	-5.98095703	-0.82177734	+2.54882813	-10.63476563	+11.44775391	+2156	+7.15869141	-9.94042969	-0.65039063	+55.83251953	+5.97656250	-21.64306641	+1496
+1458241576.70120000	+9.99316406	-6.83789063	-0.90966797	+35.88134766	-2.96630859	-61.74316406	+2444	+9.90966797	-5.98095703	-0.82177734	+2.57080078	-10.61279297	+11.42578125	+2156	+7.15869141	-9.94482422	-0.65039063	+55.83251953	+5.99853516	-21.62109375	+1496
+1458241576.70530010	+9.99316406	-6.84228516	-0.90966797	+35.88134766	-2.94433594	-61.72119141	+2444	+9.90966797	-5.98535156	-0.82617188	+2.57080078	-10.59082031	+11.42578125	+2160	+7.15429688	-9.94482422	-0.65039063	+55.83251953	+6.02050781	-21.59912109	+1496
+1458241576.71370010	+9.99316406	-6.84228516	-0.91406250	+35.90332031	-2.87841797	-61.72119141	+2444	+9.90966797	-5.98535156	-0.82617188	+2.61474609	-10.52490234	+11.38183594	+2160	+7.14550781	-9.94921875	-0.65478516	+55.78857422	+6.06445313	-21.55517578	+1500
+1458241576.71779990	+9.98876953	-6.84228516	-0.91406250	+35.92529297	-2.83447266	-61.72119141	+2444	+9.90527344	-5.98535156	-0.83056641	+2.61474609	-10.48095703	+11.38183594	+2160	+7.14111328	-9.95361328	-0.65478516	+55.76660156	+6.06445313	-21.53320313	+1500
+1458241576.72620010	+9.98437500	-6.84228516	-0.91845703	+35.94726563	-2.76855469	-61.69921875	+2440	+9.90527344	-5.98535156	-0.83056641	+2.65869141	-10.43701172	+11.31591797	+2160	+7.13232422	-9.96240234	-0.66357422	+55.70068359	+6.08642578	-21.44531250	+1504
+1458241576.73029990	+9.98437500	-6.84667969	-0.92285156	+35.94726563	-2.70263672	-61.69921875	+2440	+9.90527344	-5.98535156	-0.83496094	+2.68066406	-10.39306641	+11.29394531	+2160	+7.12353516	-9.96679688	-0.66357422	+55.67871094	+6.08642578	-21.42333984	+1504
+1458241576.74280000	+9.97558594	-6.84667969	-0.92724609	+35.99121094	-2.57080078	-61.65527344	+2436	+9.90087891	-5.98535156	-0.83935547	+2.74658203	-10.28320313	+11.25000000	+2156	+7.11035156	-9.97558594	-0.67236328	+55.61279297	+6.13037109	-21.33544922	+1500
+1458241576.75120000	+9.97558594	-6.84667969	-0.93603516	+36.03515625	-2.50488281	-61.63330078	+2432	+9.89648438	-5.98974609	-0.84375000	+2.76855469	-10.23925781	+11.22802734	+2152	+7.10595703	-9.97998047	-0.67236328	+55.61279297	+6.17431641	-21.29150391	+1496
+1458241576.75530000	+9.97558594	-6.84667969	-0.93603516	+36.03515625	-2.48291016	-61.61132813	+2432	+9.89648438	-5.98974609	-0.84375000	+2.79052734	-10.21728516	+11.22802734	+2152	+7.11035156	-9.97998047	-0.67236328	+55.61279297	+6.19628906	-21.29150391	+1492
+1458241576.76370000	+9.97558594	-6.85107422	-0.94042969	+36.05712891	-2.46093750	-61.58935547	+2428	+9.89648438	-5.98974609	-0.84814453	+2.79052734	-10.17333984	+11.25000000	+2148	+7.11474609	-9.97998047	-0.66796875	+55.67871094	+6.24023438	-21.29150391	+1492
+1458241576.76780010	+9.97558594	-6.85107422	-0.94042969	+36.05712891	-2.43896484	-61.58935547	+2428	+9.89648438	-5.98974609	-0.84814453	+2.81250000	-10.17333984	+11.25000000	+2148	+7.11474609	-9.97998047	-0.66357422	+55.70068359	+6.26220703	-21.29150391	+1492
+1458241576.77200010	+9.97558594	-6.85107422	-0.94482422	+36.07910156	-2.43896484	-61.56738281	+2424	+9.89648438	-5.98974609	-0.85253906	+2.81250000	-10.15136719	+11.25000000	+2144	+7.11914063	-9.97558594	-0.65917969	+55.74462891	+6.30615234	-21.31347656	+1492
+1458241576.78029990	+9.97558594	-6.85107422	-0.94482422	+36.07910156	-2.43896484	-61.54541016	+2424	+9.89648438	-5.99414063	-0.85253906	+2.81250000	-10.12939453	+11.29394531	+2144	+7.13232422	-9.97119141	-0.65039063	+55.83251953	+6.37207031	-21.33544922	+1496
+1458241576.78449990	+9.97558594	-6.85546875	-0.94482422	+36.07910156	-2.41699219	-61.54541016	+2420	+9.89648438	-5.99414063	-0.85693359	+2.81250000	-10.12939453	+11.29394531	+2140	+7.13671875	-9.97119141	-0.65039063	+55.87646484	+6.39404297	-21.33544922	+1500
+1458241576.78860000	+9.97558594	-6.85546875	-0.94482422	+36.10107422	-2.41699219	-61.54541016	+2420	+9.89648438	-5.99414063	-0.85693359	+2.81250000	-10.12939453	+11.31591797	+2140	+7.14111328	-9.96679688	-0.64599609	+55.94238281	+6.41601563	-21.35742188	+1500
+1458241576.79279990	+9.97558594	-6.85546875	-0.94921875	+36.10107422	-2.41699219	-61.54541016	+2420	+9.89648438	-5.99414063	-0.85693359	+2.81250000	-10.12939453	+11.31591797	+2140	+7.14550781	-9.96679688	-0.64160156	+55.98632813	+6.45996094	-21.37939453	+1504
+1458241576.80110000	+9.97998047	-6.85546875	-0.94921875	+36.10107422	-2.41699219	-61.52343750	+2416	+9.89648438	-5.99414063	-0.85693359	+2.81250000	-10.10742188	+11.33789063	+2136	+7.15429688	-9.96240234	-0.63281250	+56.05224609	+6.50390625	-21.40136719	+1508
+1458241576.80530000	+9.97998047	-6.85546875	-0.94921875	+36.10107422	-2.41699219	-61.52343750	+2416	+9.89648438	-5.99414063	-0.85693359	+2.81250000	-10.10742188	+11.33789063	+2136	+7.15429688	-9.96240234	-0.63281250	+56.07421875	+6.52587891	-21.40136719	+1512
+1458241576.80950000	+9.97998047	-6.85546875	-0.94921875	+36.10107422	-2.41699219	-61.52343750	+2416	+9.89648438	-5.99414063	-0.85693359	+2.81250000	-10.10742188	+11.33789063	+2132	+7.15869141	-9.96240234	-0.62841797	+56.09619141	+6.52587891	-21.40136719	+1512
+1458241576.81360010	+9.97998047	-6.85546875	-0.94921875	+36.10107422	-2.41699219	-61.52343750	+2416	+9.89648438	-5.99414063	-0.85693359	+2.81250000	-10.10742188	+11.33789063	+2132	+7.15869141	-9.96240234	-0.62841797	+56.09619141	+6.54785156	-21.40136719	+1512
+1458241576.82200000	+9.97998047	-6.85546875	-0.94921875	+36.10107422	-2.39501953	-61.50146484	+2412	+9.89648438	-5.99414063	-0.86132813	+2.81250000	-10.08544922	+11.33789063	+2128	+7.15429688	-9.96240234	-0.63281250	+56.09619141	+6.54785156	-21.37939453	+1516
+1458241576.82610010	+9.97558594	-6.85546875	-0.94921875	+36.12304688	-2.39501953	-61.50146484	+2412	+9.89648438	-5.99414063	-0.85693359	+2.81250000	-10.08544922	+11.33789063	+2128	+7.15429688	-9.96679688	-0.63281250	+56.07421875	+6.52587891	-21.35742188	+1516
+1458241576.83450010	+9.97558594	-6.85546875	-0.94921875	+36.12304688	-2.39501953	-61.50146484	+2408	+9.89648438	-5.99414063	-0.85693359	+2.81250000	-10.08544922	+11.31591797	+2124	+7.14990234	-9.96679688	-0.63720703	+56.05224609	+6.52587891	-21.33544922	+1516
+1458241576.83859990	+9.97558594	-6.85546875	-0.94921875	+36.12304688	-2.37304688	-61.50146484	+2408	+9.89648438	-5.99414063	-0.85693359	+2.81250000	-10.08544922	+11.31591797	+2124	+7.14550781	-9.96679688	-0.63720703	+56.03027344	+6.52587891	-21.33544922	+1516
+1458241576.84279990	+9.97558594	-6.85546875	-0.94921875	+36.12304688	-2.37304688	-61.50146484	+2408	+9.89648438	-5.99414063	-0.85693359	+2.83447266	-10.08544922	+11.31591797	+2124	+7.14550781	-9.97119141	-0.64160156	+56.00830078	+6.50390625	-21.31347656	+1516
+1458241576.85940000	+9.97558594	-6.85546875	-0.94921875	+36.12304688	-2.35107422	-61.47949219	+2400	+9.89208984	-5.99414063	-0.85693359	+2.83447266	-10.06347656	+11.29394531	+2120	+7.13671875	-9.97558594	-0.64599609	+55.94238281	+6.48193359	-21.29150391	+1516
+1458241576.86360000	+9.97558594	-6.85546875	-0.94921875	+36.12304688	-2.35107422	-61.47949219	+2400	+9.89208984	-5.99414063	-0.85693359	+2.83447266	-10.06347656	+11.29394531	+2116	+7.13232422	-9.97558594	-0.64599609	+55.94238281	+6.48193359	-21.26953125	+1516
+1458241576.87190010	+9.97558594	-6.85546875	-0.94921875	+36.12304688	-2.35107422	-61.47949219	+2396	+9.89208984	-5.99414063	-0.85693359	+2.83447266	-10.06347656	+11.29394531	+2116	+7.13232422	-9.97558594	-0.65039063	+55.92041016	+6.48193359	-21.26953125	+1512
+1458241576.87610010	+9.97119141	-6.85546875	-0.94921875	+36.12304688	-2.35107422	-61.47949219	+2396	+9.89208984	-5.99414063	-0.85693359	+2.83447266	-10.06347656	+11.27197266	+2116	+7.13232422	-9.97558594	-0.65039063	+55.89843750	+6.48193359	-21.26953125	+1512
+1458241576.88030000	+9.97119141	-6.85546875	-0.94921875	+36.12304688	-2.35107422	-61.47949219	+2396	+9.89208984	-5.99414063	-0.85693359	+2.83447266	-10.06347656	+11.27197266	+2112	+7.13232422	-9.97558594	-0.65039063	+55.89843750	+6.48193359	-21.26953125	+1512
+1458241576.88439990	+9.97119141	-6.85546875	-0.94921875	+36.10107422	-2.35107422	-61.47949219	+2396	+9.89208984	-5.99414063	-0.85693359	+2.83447266	-10.06347656	+11.29394531	+2112	+7.13232422	-9.97558594	-0.65039063	+55.89843750	+6.48193359	-21.26953125	+1508
+1458241576.88860010	+9.97119141	-6.85546875	-0.94921875	+36.10107422	-2.35107422	-61.45751953	+2392	+9.89208984	-5.99414063	-0.85693359	+2.83447266	-10.06347656	+11.29394531	+2112	+7.13232422	-9.97558594	-0.65039063	+55.89843750	+6.48193359	-21.26953125	+1508
+1458241576.89689990	+9.97119141	-6.85546875	-0.94921875	+36.10107422	-2.35107422	-61.45751953	+2392	+9.89208984	-5.99414063	-0.85693359	+2.83447266	-10.06347656	+11.29394531	+2108	+7.13232422	-9.97558594	-0.64599609	+55.92041016	+6.48193359	-21.26953125	+1508
+1458241576.90109990	+9.97119141	-6.85546875	-0.94921875	+36.10107422	-2.35107422	-61.45751953	+2392	+9.89208984	-5.99414063	-0.85693359	+2.83447266	-10.06347656	+11.29394531	+2108	+7.13232422	-9.97558594	-0.64599609	+55.92041016	+6.48193359	-21.26953125	+1504
+1458241576.90529990	+9.97119141	-6.85546875	-0.94921875	+36.10107422	-2.35107422	-61.45751953	+2392	+9.89208984	-5.99414063	-0.85693359	+2.83447266	-10.06347656	+11.29394531	+2108	+7.13232422	-9.97558594	-0.64599609	+55.92041016	+6.48193359	-21.29150391	+1504
+1458241576.91360000	+9.97119141	-6.85546875	-0.94921875	+36.10107422	-2.35107422	-61.45751953	+2392	+9.89208984	-5.99414063	-0.85693359	+2.83447266	-10.06347656	+11.29394531	+2108	+7.13671875	-9.97558594	-0.64160156	+55.94238281	+6.50390625	-21.29150391	+1504
+1458241576.91779990	+9.97119141	-6.85546875	-0.94921875	+36.10107422	-2.35107422	-61.45751953	+2392	+9.89208984	-5.99414063	-0.85693359	+2.83447266	-10.06347656	+11.29394531	+2108	+7.13671875	-9.97119141	-0.64160156	+55.94238281	+6.50390625	-21.29150391	+1504
+1458241576.92190000	+9.97119141	-6.85546875	-0.94921875	+36.10107422	-2.35107422	-61.45751953	+2392	+9.89208984	-5.99414063	-0.85693359	+2.81250000	-10.06347656	+11.29394531	+2108	+7.13671875	-9.97119141	-0.64160156	+55.94238281	+6.50390625	-21.31347656	+1504
+1458241576.92610000	+9.97119141	-6.85546875	-0.94921875	+36.10107422	-2.35107422	-61.45751953	+2392	+9.89208984	-5.99414063	-0.85693359	+2.81250000	-10.08544922	+11.29394531	+2108	+7.13671875	-9.97119141	-0.64160156	+55.96435547	+6.50390625	-21.31347656	+1504
+1458241576.93440010	+9.97558594	-6.85546875	-0.94921875	+36.10107422	-2.35107422	-61.45751953	+2392	+9.89208984	-5.99414063	-0.85693359	+2.81250000	-10.08544922	+11.29394531	+2104	+7.13671875	-9.97119141	-0.64160156	+55.96435547	+6.50390625	-21.31347656	+1504
+1458241576.93860010	+9.97119141	-6.85546875	-0.94921875	+36.10107422	-2.35107422	-61.45751953	+2392	+9.89208984	-5.99414063	-0.85693359	+2.81250000	-10.08544922	+11.29394531	+2104	+7.13671875	-9.97119141	-0.64160156	+55.96435547	+6.50390625	-21.31347656	+1504
+1458241576.94269990	+9.97119141	-6.85546875	-0.94921875	+36.10107422	-2.35107422	-61.45751953	+2392	+9.89208984	-5.99414063	-0.85693359	+2.81250000	-10.08544922	+11.29394531	+2104	+7.13671875	-9.97119141	-0.64160156	+55.96435547	+6.50390625	-21.31347656	+1504
+1458241576.95110010	+9.97119141	-6.85546875	-0.94921875	+36.10107422	-2.35107422	-61.45751953	+2392	+9.89208984	-5.99414063	-0.85693359	+2.81250000	-10.08544922	+11.27197266	+2104	+7.13671875	-9.97119141	-0.64160156	+55.96435547	+6.50390625	-21.31347656	+1504
+1458241576.96359990	+9.97119141	-6.85546875	-0.94921875	+36.07910156	-2.32910156	-61.47949219	+2392	+9.89208984	-5.99414063	-0.85693359	+2.83447266	-10.08544922	+11.25000000	+2104	+7.13232422	-9.97558594	-0.64160156	+55.94238281	+6.48193359	-21.31347656	+1504
+1458241576.96770000	+9.97119141	-6.85546875	-0.94921875	+36.07910156	-2.32910156	-61.47949219	+2392	+9.89208984	-5.99414063	-0.85693359	+2.83447266	-10.08544922	+11.25000000	+2104	+7.13232422	-9.97558594	-0.64160156	+55.92041016	+6.48193359	-21.29150391	+1504
+1458241576.97190000	+9.97119141	-6.85546875	-0.94921875	+36.07910156	-2.30712891	-61.47949219	+2392	+9.89208984	-5.99414063	-0.85693359	+2.83447266	-10.08544922	+11.22802734	+2104	+7.13232422	-9.97558594	-0.64599609	+55.92041016	+6.48193359	-21.29150391	+1504
+1458241576.97610000	+9.97119141	-6.85546875	-0.94921875	+36.07910156	-2.30712891	-61.50146484	+2388	+9.89208984	-5.99414063	-0.85693359	+2.83447266	-10.08544922	+11.22802734	+2104	+7.13232422	-9.97558594	-0.64599609	+55.89843750	+6.48193359	-21.29150391	+1504
+1458241576.98020010	+9.97119141	-6.85546875	-0.94921875	+36.07910156	-2.30712891	-61.50146484	+2388	+9.89208984	-5.99414063	-0.85253906	+2.83447266	-10.08544922	+11.20605469	+2104	+7.12792969	-9.97558594	-0.64599609	+55.89843750	+6.45996094	-21.29150391	+1504
+1458241576.98440000	+9.97119141	-6.85546875	-0.94921875	+36.07910156	-2.28515625	-61.50146484	+2388	+9.89208984	-5.99414063	-0.85253906	+2.83447266	-10.08544922	+11.18408203	+2104	+7.12792969	-9.97558594	-0.64599609	+55.89843750	+6.45996094	-21.29150391	+1500
+1458241576.98860000	+9.97119141	-6.85546875	-0.94921875	+36.07910156	-2.28515625	-61.50146484	+2388	+9.89208984	-5.99414063	-0.85253906	+2.85644531	-10.08544922	+11.16210938	+2104	+7.12792969	-9.97558594	-0.64599609	+55.87646484	+6.45996094	-21.29150391	+1500
+1458241576.99270010	+9.97119141	-6.85546875	-0.94921875	+36.07910156	-2.26318359	-61.52343750	+2388	+9.89208984	-5.99414063	-0.85253906	+2.85644531	-10.08544922	+11.14013672	+2104	+7.12792969	-9.97558594	-0.65039063	+55.87646484	+6.45996094	-21.29150391	+1500
+1458241576.99690010	+9.97119141	-6.85546875	-0.94921875	+36.05712891	-2.26318359	-61.52343750	+2388	+9.89208984	-5.99414063	-0.85253906	+2.85644531	-10.08544922	+11.11816406	+2104	+7.12792969	-9.97998047	-0.65039063	+55.87646484	+6.45996094	-21.29150391	+1500
+1458241577.00110010	+9.97119141	-6.85546875	-0.94482422	+36.05712891	-2.24121094	-61.54541016	+2388	+9.89208984	-5.99414063	-0.85253906	+2.85644531	-10.08544922	+11.09619141	+2104	+7.12792969	-9.97998047	-0.65039063	+55.87646484	+6.43798828	-21.29150391	+1496
+1458241577.00519990	+9.97119141	-6.85546875	-0.94482422	+36.05712891	-2.24121094	-61.56738281	+2388	+9.89208984	-5.99414063	-0.85253906	+2.85644531	-10.08544922	+11.07421875	+2104	+7.12792969	-9.97558594	-0.65039063	+55.87646484	+6.43798828	-21.29150391	+1496
+1458241577.00939990	+9.97119141	-6.85546875	-0.94482422	+36.03515625	-2.21923828	-61.56738281	+2388	+9.89208984	-5.99414063	-0.85253906	+2.87841797	-10.08544922	+11.07421875	+2100	+7.12792969	-9.97558594	-0.64599609	+55.89843750	+6.43798828	-21.31347656	+1496
+1458241577.01350000	+9.97119141	-6.85546875	-0.94482422	+36.03515625	-2.21923828	-61.56738281	+2388	+9.89208984	-5.99414063	-0.85253906	+2.87841797	-10.08544922	+11.05224609	+2100	+7.12792969	-9.97558594	-0.64599609	+55.89843750	+6.45996094	-21.31347656	+1496
+1458241577.01770000	+9.97119141	-6.85546875	-0.94482422	+36.03515625	-2.21923828	-61.58935547	+2388	+9.89208984	-5.99414063	-0.85253906	+2.87841797	-10.08544922	+11.05224609	+2100	+7.12792969	-9.97558594	-0.64599609	+55.89843750	+6.45996094	-21.31347656	+1496
+1458241577.02189990	+9.97119141	-6.85546875	-0.94482422	+36.01318359	-2.19726563	-61.58935547	+2388	+9.89208984	-5.99414063	-0.85253906	+2.87841797	-10.08544922	+11.05224609	+2100	+7.13232422	-9.97558594	-0.64599609	+55.92041016	+6.45996094	-21.33544922	+1496
+1458241577.02600000	+9.97119141	-6.85546875	-0.94482422	+36.01318359	-2.19726563	-61.61132813	+2388	+9.89208984	-5.99414063	-0.85253906	+2.87841797	-10.10742188	+11.03027344	+2100	+7.13232422	-9.97558594	-0.64599609	+55.92041016	+6.45996094	-21.33544922	+1496
+1458241577.03020000	+9.97119141	-6.85546875	-0.94482422	+35.99121094	-2.19726563	-61.61132813	+2392	+9.89208984	-5.99414063	-0.85253906	+2.87841797	-10.10742188	+11.03027344	+2104	+7.13232422	-9.97558594	-0.64160156	+55.94238281	+6.45996094	-21.33544922	+1496
+1458241577.03440000	+9.97119141	-6.85546875	-0.94482422	+35.99121094	-2.17529297	-61.63330078	+2392	+9.89208984	-5.99414063	-0.85253906	+2.87841797	-10.10742188	+11.03027344	+2104	+7.13232422	-9.97558594	-0.64160156	+55.94238281	+6.45996094	-21.35742188	+1496
+1458241577.03850010	+9.97119141	-6.85546875	-0.94482422	+35.99121094	-2.17529297	-61.63330078	+2392	+9.89208984	-5.99414063	-0.85253906	+2.90039063	-10.10742188	+11.03027344	+2104	+7.13671875	-9.97119141	-0.64160156	+55.96435547	+6.45996094	-21.35742188	+1496
+1458241577.04270010	+9.97119141	-6.85546875	-0.94482422	+35.96923828	-2.17529297	-61.63330078	+2392	+9.89208984	-5.99414063	-0.85253906	+2.90039063	-10.10742188	+11.03027344	+2104	+7.13671875	-9.97119141	-0.64160156	+55.96435547	+6.45996094	-21.35742188	+1496
+1458241577.04690000	+9.97119141	-6.85546875	-0.94482422	+35.96923828	-2.15332031	-61.65527344	+2392	+9.89208984	-5.99414063	-0.85253906	+2.90039063	-10.10742188	+11.00830078	+2104	+7.13671875	-9.97119141	-0.64160156	+55.96435547	+6.45996094	-21.37939453	+1496
+1458241577.05100010	+9.97119141	-6.85546875	-0.94482422	+35.96923828	-2.15332031	-61.65527344	+2392	+9.89208984	-5.99414063	-0.85253906	+2.90039063	-10.10742188	+11.00830078	+2104	+7.13671875	-9.97119141	-0.64160156	+55.96435547	+6.45996094	-21.37939453	+1496
+1458241577.05520010	+9.97119141	-6.85546875	-0.94482422	+35.94726563	-2.13134766	-61.65527344	+2396	+9.89208984	-5.99414063	-0.85253906	+2.90039063	-10.10742188	+11.00830078	+2104	+7.13671875	-9.97119141	-0.63720703	+55.98632813	+6.45996094	-21.37939453	+1496
+1458241577.05940010	+9.97119141	-6.85546875	-0.94482422	+35.94726563	-2.13134766	-61.67724609	+2396	+9.89208984	-5.99414063	-0.85253906	+2.90039063	-10.10742188	+10.98632813	+2104	+7.13671875	-9.97119141	-0.63720703	+55.98632813	+6.45996094	-21.37939453	+1496
+1458241577.06349990	+9.97119141	-6.85546875	-0.94482422	+35.94726563	-2.10937500	-61.67724609	+2396	+9.89208984	-5.99414063	-0.85253906	+2.92236328	-10.10742188	+10.98632813	+2104	+7.13671875	-9.97119141	-0.63720703	+55.98632813	+6.45996094	-21.37939453	+1496
+1458241577.06769990	+9.97119141	-6.85546875	-0.94482422	+35.92529297	-2.10937500	-61.69921875	+2396	+9.89208984	-5.98974609	-0.85253906	+2.92236328	-10.10742188	+10.96435547	+2104	+7.13671875	-9.97119141	-0.64160156	+55.96435547	+6.45996094	-21.37939453	+1496
+1458241577.07189990	+9.97119141	-6.85546875	-0.94482422	+35.92529297	-2.08740234	-61.69921875	+2396	+9.89208984	-5.98974609	-0.85253906	+2.92236328	-10.10742188	+10.94238281	+2104	+7.13671875	-9.97119141	-0.64160156	+55.96435547	+6.45996094	-21.37939453	+1496
+1458241577.07600000	+9.97119141	-6.85546875	-0.94482422	+35.92529297	-2.06542969	-61.72119141	+2396	+9.89208984	-5.98974609	-0.85253906	+2.92236328	-10.08544922	+10.94238281	+2104	+7.13671875	-9.97119141	-0.64160156	+55.96435547	+6.45996094	-21.37939453	+1500
+1458241577.08020000	+9.96679688	-6.85546875	-0.94482422	+35.92529297	-2.04345703	-61.72119141	+2396	+9.89208984	-5.98974609	-0.85253906	+2.92236328	-10.08544922	+10.92041016	+2104	+7.13671875	-9.97119141	-0.64160156	+55.96435547	+6.45996094	-21.37939453	+1500
+1458241577.08439990	+9.96679688	-6.85107422	-0.94482422	+35.90332031	-2.04345703	-61.72119141	+2400	+9.89208984	-5.98974609	-0.85253906	+2.92236328	-10.08544922	+10.89843750	+2104	+7.13232422	-9.97558594	-0.64160156	+55.94238281	+6.43798828	-21.37939453	+1500
+1458241577.08850000	+9.96679688	-6.85107422	-0.94482422	+35.90332031	-2.02148438	-61.74316406	+2400	+9.89208984	-5.98974609	-0.85253906	+2.94433594	-10.06347656	+10.87646484	+2104	+7.13232422	-9.97558594	-0.64160156	+55.94238281	+6.43798828	-21.37939453	+1500
+1458241577.09270000	+9.96679688	-6.85107422	-0.94482422	+35.88134766	-1.99951172	-61.74316406	+2400	+9.89208984	-5.98974609	-0.85253906	+2.94433594	-10.06347656	+10.85449219	+2104	+7.13232422	-9.97558594	-0.64599609	+55.92041016	+6.43798828	-21.35742188	+1500
+1458241577.09680010	+9.96679688	-6.85107422	-0.94042969	+35.88134766	-1.97753906	-61.76513672	+2396	+9.89208984	-5.98974609	-0.85253906	+2.94433594	-10.06347656	+10.81054688	+2104	+7.12792969	-9.97558594	-0.64599609	+55.92041016	+6.43798828	-21.35742188	+1500
+1458241577.10100010	+9.96240234	-6.85107422	-0.94042969	+35.88134766	-1.95556641	-61.76513672	+2396	+9.89208984	-5.98974609	-0.85253906	+2.94433594	-10.06347656	+10.78857422	+2104	+7.12792969	-9.97558594	-0.64599609	+55.89843750	+6.41601563	-21.35742188	+1500
+1458241577.10520010	+9.96240234	-6.85107422	-0.94042969	+35.85937500	-1.95556641	-61.78710938	+2396	+9.89208984	-5.98974609	-0.85253906	+2.94433594	-10.06347656	+10.78857422	+2104	+7.12792969	-9.97558594	-0.64599609	+55.89843750	+6.41601563	-21.35742188	+1500
+1458241577.10929990	+9.96240234	-6.85107422	-0.94042969	+35.85937500	-1.93359375	-61.78710938	+2396	+9.89208984	-5.98974609	-0.85253906	+2.94433594	-10.04150391	+10.76660156	+2100	+7.12353516	-9.97998047	-0.65039063	+55.87646484	+6.41601563	-21.35742188	+1500
+1458241577.11350010	+9.96240234	-6.85107422	-0.94042969	+35.85937500	-1.91162109	-61.80908203	+2396	+9.89208984	-5.98974609	-0.85253906	+2.94433594	-10.04150391	+10.74462891	+2100	+7.12353516	-9.97998047	-0.65039063	+55.87646484	+6.41601563	-21.35742188	+1500
+1458241577.11770010	+9.96240234	-6.85107422	-0.94042969	+35.83740234	-1.91162109	-61.80908203	+2396	+9.89208984	-5.98974609	-0.85253906	+2.94433594	-10.04150391	+10.74462891	+2100	+7.12353516	-9.97998047	-0.65039063	+55.87646484	+6.39404297	-21.35742188	+1496
+1458241577.12179990	+9.96240234	-6.85107422	-0.94042969	+35.83740234	-1.91162109	-61.80908203	+2396	+9.88769531	-5.98974609	-0.85253906	+2.94433594	-10.04150391	+10.74462891	+2100	+7.12353516	-9.97998047	-0.65039063	+55.87646484	+6.39404297	-21.35742188	+1496
+1458241577.12599990	+9.96240234	-6.85107422	-0.94042969	+35.83740234	-1.91162109	-61.80908203	+2396	+9.88769531	-5.99414063	-0.85253906	+2.94433594	-10.04150391	+10.74462891	+2096	+7.12353516	-9.97998047	-0.64599609	+55.87646484	+6.39404297	-21.35742188	+1496
+1458241577.13019990	+9.96679688	-6.85107422	-0.94042969	+35.83740234	-1.91162109	-61.80908203	+2396	+9.89208984	-5.99414063	-0.85253906	+2.94433594	-10.06347656	+10.74462891	+2096	+7.12353516	-9.97998047	-0.64599609	+55.87646484	+6.39404297	-21.37939453	+1496
+1458241577.13430000	+9.96679688	-6.85107422	-0.94042969	+35.83740234	-1.91162109	-61.83105469	+2396	+9.89208984	-5.99414063	-0.85253906	+2.94433594	-10.06347656	+10.74462891	+2096	+7.12792969	-9.97558594	-0.64599609	+55.89843750	+6.41601563	-21.37939453	+1496
+1458241577.13850000	+9.96679688	-6.85107422	-0.94042969	+35.81542969	-1.91162109	-61.83105469	+2396	+9.89208984	-5.99414063	-0.85253906	+2.94433594	-10.06347656	+10.74462891	+2096	+7.12792969	-9.97558594	-0.64599609	+55.89843750	+6.41601563	-21.37939453	+1496
+1458241577.14270000	+9.96679688	-6.85546875	-0.94042969	+35.81542969	-1.91162109	-61.83105469	+2396	+9.89208984	-5.99414063	-0.85253906	+2.94433594	-10.06347656	+10.74462891	+2096	+7.12792969	-9.97558594	-0.64599609	+55.92041016	+6.41601563	-21.40136719	+1496
+1458241577.14680000	+9.96679688	-6.85546875	-0.94042969	+35.81542969	-1.91162109	-61.83105469	+2396	+9.89208984	-5.99414063	-0.85253906	+2.94433594	-10.06347656	+10.74462891	+2096	+7.12792969	-9.97558594	-0.64160156	+55.92041016	+6.41601563	-21.40136719	+1496
+1458241577.15100000	+9.96679688	-6.85546875	-0.94042969	+35.81542969	-1.91162109	-61.83105469	+2396	+9.89208984	-5.99414063	-0.85253906	+2.94433594	-10.06347656	+10.76660156	+2092	+7.13232422	-9.97558594	-0.64160156	+55.92041016	+6.41601563	-21.40136719	+1500
