# Supplementary material for: A direct effect of perception on action when grasping a cup
Source: Sci Rep. 2018 Jan 9;8:171. doi: 10.1038/s41598-017-18591-5 (PMC5760564; doi:10.1038/s41598-017-18591-5)
Supplement: Supplementary file 6 — Supplementary Information [file 41598_2017_18591_MOESM6_ESM.zip › SciRep_Data/S02instruct/S02_100instruct_Tr91.dat]

+1000000000000.00000000	+0.00000000	+0.00000000	+0.00000000	+0.00000000	+0.00000000	+0.00000000	+0	+0.00000000	+0.00000000	+0.00000000	+0.00000000	+0.00000000	+0.00000000	+0	+0.00000000	+0.00000000	+0.00000000	+0.00000000	+0.00000000	+0.00000000	+0
+1458241577.15520000	+9.96679688	-6.85546875	-0.94042969	+35.81542969	-1.91162109	-61.83105469	+2396	+9.89208984	-5.99414063	-0.85253906	+2.94433594	-10.06347656	+10.76660156	+2092	+7.13232422	-9.97558594	-0.64160156	+55.94238281	+6.41601563	-21.42333984	+1500
+1458241577.15930010	+9.96679688	-6.85546875	-0.94042969	+35.81542969	-1.91162109	-61.83105469	+2396	+9.89208984	-5.99414063	-0.85253906	+2.94433594	-10.06347656	+10.76660156	+2092	+7.13232422	-9.97558594	-0.64160156	+55.94238281	+6.41601563	-21.42333984	+1500
+1458241577.16350010	+9.96679688	-6.85546875	-0.94042969	+35.81542969	-1.91162109	-61.83105469	+2396	+9.89208984	-5.99414063	-0.85253906	+2.94433594	-10.06347656	+10.76660156	+2092	+7.13232422	-9.97558594	-0.64160156	+55.94238281	+6.41601563	-21.42333984	+1500
+1458241577.16759990	+9.96679688	-6.85546875	-0.94042969	+35.81542969	-1.91162109	-61.83105469	+2396	+9.89208984	-5.99414063	-0.85253906	+2.94433594	-10.06347656	+10.76660156	+2092	+7.13232422	-9.97558594	-0.63720703	+55.94238281	+6.43798828	-21.42333984	+1500
+1458241577.17179990	+9.96679688	-6.85546875	-0.94042969	+35.81542969	-1.91162109	-61.83105469	+2396	+9.89208984	-5.99414063	-0.85253906	+2.94433594	-10.06347656	+10.76660156	+2092	+7.13232422	-9.97558594	-0.63720703	+55.94238281	+6.43798828	-21.44531250	+1500
+1458241577.17600010	+9.96679688	-6.85546875	-0.94042969	+35.81542969	-1.91162109	-61.83105469	+2396	+9.89208984	-5.99414063	-0.85253906	+2.94433594	-10.06347656	+10.76660156	+2092	+7.13232422	-9.97558594	-0.63720703	+55.94238281	+6.43798828	-21.44531250	+1500
+1458241577.18010000	+9.96679688	-6.85546875	-0.94042969	+35.81542969	-1.91162109	-61.83105469	+2396	+9.89208984	-5.99414063	-0.85253906	+2.94433594	-10.06347656	+10.76660156	+2092	+7.13232422	-9.97558594	-0.63720703	+55.94238281	+6.43798828	-21.44531250	+1500
+1458241583.38159990	+9.99755859	-6.87304688	-0.89648438	+35.59570313	-2.28515625	-61.72119141	+2476	+9.91845703	-5.99853516	-0.79541016	+2.61474609	-10.72265625	+11.53564453	+2196	+7.18066406	-10.00195313	-0.59765625	+55.72265625	+6.15234375	-22.01660156	+1512
+1458241583.38579990	+9.99755859	-6.87304688	-0.89648438	+35.59570313	-2.28515625	-61.72119141	+2476	+9.91845703	-5.99853516	-0.79541016	+2.61474609	-10.72265625	+11.53564453	+2196	+7.18505859	-10.00195313	-0.59765625	+55.74462891	+6.17431641	-22.03857422	+1512
+1458241583.39000010	+9.99755859	-6.87304688	-0.89648438	+35.59570313	-2.28515625	-61.72119141	+2476	+9.91845703	-5.99853516	-0.79541016	+2.61474609	-10.72265625	+11.55761719	+2196	+7.18505859	-9.99755859	-0.59326172	+55.76660156	+6.17431641	-22.03857422	+1512
+1458241583.39410000	+9.99755859	-6.87304688	-0.89648438	+35.59570313	-2.28515625	-61.72119141	+2480	+9.91845703	-5.99853516	-0.79541016	+2.61474609	-10.72265625	+11.55761719	+2196	+7.18505859	-9.99755859	-0.59765625	+55.76660156	+6.17431641	-22.03857422	+1512
+1458241583.39829990	+9.99755859	-6.87304688	-0.89648438	+35.59570313	-2.28515625	-61.72119141	+2480	+9.91845703	-5.99853516	-0.79541016	+2.61474609	-10.72265625	+11.53564453	+2196	+7.18505859	-10.00195313	-0.59765625	+55.74462891	+6.15234375	-22.01660156	+1516
+1458241583.40249990	+9.99755859	-6.87304688	-0.89648438	+35.57373047	-2.28515625	-61.72119141	+2480	+9.91845703	-5.99853516	-0.79541016	+2.61474609	-10.72265625	+11.53564453	+2196	+7.18066406	-10.00195313	-0.60205078	+55.72265625	+6.15234375	-21.99462891	+1516
+1458241583.40660000	+9.99316406	-6.87304688	-0.89648438	+35.57373047	-2.28515625	-61.72119141	+2480	+9.91845703	-5.99853516	-0.79541016	+2.61474609	-10.72265625	+11.53564453	+2196	+7.17626953	-10.00195313	-0.60205078	+55.70068359	+6.13037109	-21.97265625	+1516
+1458241583.41080000	+9.99316406	-6.87304688	-0.89648438	+35.57373047	-2.28515625	-61.72119141	+2480	+9.91845703	-5.99853516	-0.79541016	+2.63671875	-10.72265625	+11.53564453	+2196	+7.17626953	-10.00634766	-0.60644531	+55.67871094	+6.13037109	-21.97265625	+1516
+1458241583.41500000	+9.99316406	-6.87304688	-0.89648438	+35.57373047	-2.26318359	-61.74316406	+2480	+9.91845703	-5.99853516	-0.79541016	+2.63671875	-10.72265625	+11.53564453	+2196	+7.17187500	-10.00634766	-0.60644531	+55.67871094	+6.10839844	-21.95068359	+1516
+1458241583.41910000	+9.99316406	-6.87304688	-0.89648438	+35.57373047	-2.26318359	-61.74316406	+2480	+9.91845703	-5.99853516	-0.79541016	+2.63671875	-10.70068359	+11.51367188	+2196	+7.17187500	-10.00634766	-0.61083984	+55.65673828	+6.10839844	-21.95068359	+1516
+1458241583.42330000	+9.99316406	-6.87304688	-0.89648438	+35.57373047	-2.26318359	-61.74316406	+2480	+9.91845703	-5.99853516	-0.79541016	+2.63671875	-10.70068359	+11.51367188	+2196	+7.16748047	-10.01074219	-0.61083984	+55.63476563	+6.10839844	-21.92871094	+1516
+1458241583.42750000	+9.99316406	-6.87304688	-0.89648438	+35.57373047	-2.26318359	-61.74316406	+2480	+9.91845703	-5.99853516	-0.79541016	+2.63671875	-10.70068359	+11.51367188	+2196	+7.16748047	-10.01074219	-0.61523438	+55.61279297	+6.08642578	-21.92871094	+1516
+1458241583.43160010	+9.99316406	-6.87304688	-0.89648438	+35.57373047	-2.26318359	-61.74316406	+2480	+9.91845703	-5.99853516	-0.79541016	+2.63671875	-10.70068359	+11.49169922	+2196	+7.16308594	-10.01074219	-0.61523438	+55.61279297	+6.08642578	-21.90673828	+1512
+1458241583.43580010	+9.99316406	-6.87304688	-0.89648438	+35.57373047	-2.24121094	-61.74316406	+2480	+9.91845703	-5.99853516	-0.79541016	+2.63671875	-10.70068359	+11.49169922	+2192	+7.16308594	-10.01074219	-0.61523438	+55.59082031	+6.08642578	-21.90673828	+1512
+1458241583.43989990	+9.99316406	-6.87304688	-0.89648438	+35.57373047	-2.24121094	-61.74316406	+2480	+9.91845703	-5.99853516	-0.79541016	+2.63671875	-10.70068359	+11.49169922	+2192	+7.15869141	-10.01513672	-0.61962891	+55.54687500	+6.06445313	-21.88476563	+1512
+1458241583.44409990	+9.99316406	-6.87304688	-0.89648438	+35.57373047	-2.24121094	-61.74316406	+2480	+9.91845703	-5.99853516	-0.79541016	+2.63671875	-10.70068359	+11.49169922	+2192	+7.15429688	-10.01513672	-0.62402344	+55.52490234	+6.04248047	-21.86279297	+1512
+1458241583.44829990	+9.99316406	-6.87304688	-0.89648438	+35.57373047	-2.24121094	-61.74316406	+2480	+9.91845703	-5.99853516	-0.79541016	+2.63671875	-10.70068359	+11.46972656	+2192	+7.14990234	-10.01953125	-0.62402344	+55.50292969	+6.04248047	-21.84082031	+1508
+1458241583.45240000	+9.99316406	-6.87304688	-0.89648438	+35.57373047	-2.24121094	-61.74316406	+2480	+9.91406250	-5.99853516	-0.79541016	+2.63671875	-10.70068359	+11.46972656	+2192	+7.14990234	-10.01953125	-0.62841797	+55.50292969	+6.04248047	-21.84082031	+1508
+1458241583.45660000	+9.99316406	-6.87304688	-0.89648438	+35.57373047	-2.24121094	-61.74316406	+2480	+9.91406250	-5.99853516	-0.79541016	+2.63671875	-10.70068359	+11.46972656	+2192	+7.14990234	-10.01953125	-0.62841797	+55.50292969	+6.04248047	-21.84082031	+1504
+1458241583.46079990	+9.99316406	-6.87304688	-0.89648438	+35.57373047	-2.24121094	-61.74316406	+2480	+9.91406250	-5.99853516	-0.79541016	+2.63671875	-10.70068359	+11.46972656	+2192	+7.14990234	-10.01953125	-0.62841797	+55.50292969	+6.04248047	-21.84082031	+1504
+1458241583.46490000	+9.99316406	-6.87304688	-0.89648438	+35.57373047	-2.24121094	-61.74316406	+2480	+9.91406250	-5.99853516	-0.79541016	+2.63671875	-10.70068359	+11.46972656	+2192	+7.14990234	-10.01953125	-0.62402344	+55.50292969	+6.04248047	-21.86279297	+1500
+1458241583.46910000	+9.99316406	-6.87304688	-0.89648438	+35.57373047	-2.24121094	-61.74316406	+2480	+9.91406250	-5.99853516	-0.79541016	+2.63671875	-10.70068359	+11.46972656	+2192	+7.15429688	-10.01953125	-0.62402344	+55.52490234	+6.04248047	-21.86279297	+1500
+1458241583.47330000	+9.99316406	-6.87304688	-0.89648438	+35.57373047	-2.24121094	-61.74316406	+2480	+9.91406250	-5.99853516	-0.79541016	+2.63671875	-10.70068359	+11.46972656	+2192	+7.15429688	-10.01953125	-0.62402344	+55.52490234	+6.04248047	-21.86279297	+1500
+1458241583.47740010	+9.99316406	-6.87304688	-0.89648438	+35.57373047	-2.24121094	-61.74316406	+2480	+9.91406250	-5.99853516	-0.79541016	+2.63671875	-10.70068359	+11.49169922	+2192	+7.15429688	-10.01513672	-0.61962891	+55.54687500	+6.06445313	-21.88476563	+1496
+1458241583.48160000	+9.99316406	-6.87304688	-0.89648438	+35.57373047	-2.24121094	-61.74316406	+2480	+9.91845703	-5.99853516	-0.79541016	+2.63671875	-10.70068359	+11.49169922	+2192	+7.15429688	-10.01513672	-0.61962891	+55.54687500	+6.06445313	-21.88476563	+1496
+1458241583.48580000	+9.99316406	-6.87304688	-0.89648438	+35.57373047	-2.24121094	-61.74316406	+2480	+9.91845703	-5.99853516	-0.79541016	+2.63671875	-10.70068359	+11.49169922	+2192	+7.15869141	-10.01513672	-0.61962891	+55.54687500	+6.06445313	-21.88476563	+1496
+1458241583.48990010	+9.99316406	-6.87304688	-0.89648438	+35.57373047	-2.24121094	-61.74316406	+2480	+9.91845703	-5.99853516	-0.79541016	+2.63671875	-10.70068359	+11.49169922	+2192	+7.15869141	-10.01513672	-0.61962891	+55.56884766	+6.06445313	-21.90673828	+1492
+1458241583.49410010	+9.99316406	-6.87304688	-0.89648438	+35.57373047	-2.24121094	-61.74316406	+2480	+9.91845703	-5.99853516	-0.79541016	+2.63671875	-10.70068359	+11.49169922	+2192	+7.15869141	-10.01513672	-0.61523438	+55.56884766	+6.06445313	-21.90673828	+1492
+1458241583.49830010	+9.99316406	-6.87304688	-0.89648438	+35.57373047	-2.24121094	-61.74316406	+2480	+9.91845703	-5.99853516	-0.79541016	+2.63671875	-10.70068359	+11.49169922	+2192	+7.15869141	-10.01513672	-0.61523438	+55.59082031	+6.08642578	-21.90673828	+1492
+1458241583.50239990	+9.99316406	-6.87304688	-0.89648438	+35.57373047	-2.24121094	-61.74316406	+2480	+9.91845703	-5.99853516	-0.79541016	+2.63671875	-10.70068359	+11.49169922	+2192	+7.16308594	-10.01513672	-0.61523438	+55.59082031	+6.08642578	-21.90673828	+1492
+1458241583.50659990	+9.99316406	-6.87304688	-0.89648438	+35.57373047	-2.24121094	-61.74316406	+2480	+9.91845703	-5.99853516	-0.79541016	+2.63671875	-10.70068359	+11.49169922	+2192	+7.16308594	-10.01513672	-0.61523438	+55.59082031	+6.08642578	-21.92871094	+1492
+1458241583.51070000	+9.99316406	-6.87304688	-0.90087891	+35.57373047	-2.24121094	-61.74316406	+2480	+9.91845703	-5.99853516	-0.79541016	+2.63671875	-10.70068359	+11.49169922	+2192	+7.16308594	-10.01513672	-0.61523438	+55.59082031	+6.08642578	-21.92871094	+1488
+1458241583.51490000	+9.99316406	-6.87304688	-0.90087891	+35.57373047	-2.24121094	-61.74316406	+2480	+9.91845703	-5.99853516	-0.79541016	+2.63671875	-10.70068359	+11.49169922	+2192	+7.16308594	-10.01513672	-0.61523438	+55.59082031	+6.08642578	-21.92871094	+1488
+1458241583.51910000	+9.99316406	-6.87304688	-0.90087891	+35.57373047	-2.24121094	-61.74316406	+2480	+9.91406250	-5.99853516	-0.79541016	+2.63671875	-10.70068359	+11.49169922	+2192	+7.16308594	-10.01513672	-0.61523438	+55.59082031	+6.08642578	-21.92871094	+1488
+1458241583.52320000	+9.99316406	-6.87304688	-0.90087891	+35.57373047	-2.24121094	-61.74316406	+2480	+9.91406250	-5.99853516	-0.79541016	+2.63671875	-10.72265625	+11.49169922	+2192	+7.16308594	-10.01513672	-0.61523438	+55.59082031	+6.08642578	-21.92871094	+1488
+1458241583.52740000	+9.99316406	-6.87304688	-0.89648438	+35.57373047	-2.24121094	-61.74316406	+2480	+9.91406250	-5.99853516	-0.79541016	+2.63671875	-10.72265625	+11.49169922	+2192	+7.16308594	-10.01513672	-0.61523438	+55.59082031	+6.08642578	-21.90673828	+1484
+1458241583.53160000	+9.99316406	-6.87304688	-0.89648438	+35.57373047	-2.24121094	-61.74316406	+2480	+9.91406250	-5.99853516	-0.79541016	+2.63671875	-10.72265625	+11.49169922	+2192	+7.16308594	-10.01513672	-0.61523438	+55.59082031	+6.08642578	-21.90673828	+1484
+1458241583.53570010	+9.99316406	-6.87304688	-0.89648438	+35.57373047	-2.24121094	-61.76513672	+2480	+9.91406250	-5.99853516	-0.79541016	+2.63671875	-10.72265625	+11.49169922	+2192	+7.15869141	-10.01513672	-0.61523438	+55.59082031	+6.06445313	-21.90673828	+1484
+1458241583.53990010	+9.99316406	-6.87304688	-0.89648438	+35.57373047	-2.24121094	-61.76513672	+2480	+9.91406250	-5.99853516	-0.79541016	+2.63671875	-10.72265625	+11.46972656	+2192	+7.15869141	-10.01513672	-0.61523438	+55.56884766	+6.06445313	-21.90673828	+1484
+1458241583.54410000	+9.99316406	-6.87304688	-0.89648438	+35.57373047	-2.24121094	-61.76513672	+2480	+9.91406250	-5.99853516	-0.79541016	+2.63671875	-10.72265625	+11.46972656	+2192	+7.15869141	-10.01513672	-0.61962891	+55.56884766	+6.06445313	-21.90673828	+1484
+1458241583.54819990	+9.99316406	-6.87304688	-0.89648438	+35.57373047	-2.24121094	-61.76513672	+2476	+9.91406250	-5.99853516	-0.79541016	+2.63671875	-10.72265625	+11.46972656	+2192	+7.15869141	-10.01513672	-0.61962891	+55.56884766	+6.06445313	-21.88476563	+1484
+1458241583.55240010	+9.99316406	-6.87304688	-0.89648438	+35.57373047	-2.21923828	-61.76513672	+2476	+9.91406250	-5.99853516	-0.79101563	+2.63671875	-10.72265625	+11.46972656	+2192	+7.15429688	-10.01513672	-0.61962891	+55.54687500	+6.06445313	-21.88476563	+1480
+1458241583.55660010	+9.99316406	-6.87304688	-0.89648438	+35.57373047	-2.21923828	-61.76513672	+2476	+9.91406250	-5.99853516	-0.79101563	+2.63671875	-10.72265625	+11.46972656	+2192	+7.15429688	-10.01513672	-0.61962891	+55.54687500	+6.06445313	-21.88476563	+1480
+1458241583.56069990	+9.99316406	-6.87304688	-0.89648438	+35.57373047	-2.21923828	-61.76513672	+2476	+9.91406250	-5.99853516	-0.79101563	+2.63671875	-10.72265625	+11.44775391	+2192	+7.15429688	-10.01513672	-0.61962891	+55.54687500	+6.04248047	-21.88476563	+1480
+1458241583.56489990	+9.99316406	-6.87304688	-0.89648438	+35.57373047	-2.21923828	-61.76513672	+2476	+9.91406250	-5.99853516	-0.79101563	+2.63671875	-10.72265625	+11.44775391	+2192	+7.15429688	-10.01513672	-0.61962891	+55.54687500	+6.04248047	-21.88476563	+1480
+1458241583.56909990	+9.99316406	-6.87304688	-0.89648438	+35.57373047	-2.21923828	-61.76513672	+2476	+9.91406250	-5.99853516	-0.79101563	+2.63671875	-10.72265625	+11.44775391	+2192	+7.15429688	-10.01513672	-0.61962891	+55.52490234	+6.04248047	-21.88476563	+1480
+1458241583.57320000	+9.99316406	-6.87304688	-0.89648438	+35.57373047	-2.21923828	-61.76513672	+2476	+9.91406250	-5.99853516	-0.79101563	+2.63671875	-10.72265625	+11.44775391	+2192	+7.15429688	-10.01513672	-0.62402344	+55.52490234	+6.04248047	-21.88476563	+1476
+1458241583.57740000	+9.99316406	-6.87304688	-0.90087891	+35.57373047	-2.21923828	-61.76513672	+2476	+9.91406250	-5.99853516	-0.79101563	+2.63671875	-10.72265625	+11.44775391	+2192	+7.15429688	-10.01513672	-0.62402344	+55.54687500	+6.04248047	-21.88476563	+1476
+1458241583.58160000	+9.99316406	-6.87304688	-0.90087891	+35.57373047	-2.21923828	-61.76513672	+2476	+9.91406250	-5.99853516	-0.79101563	+2.63671875	-10.72265625	+11.44775391	+2192	+7.15429688	-10.01513672	-0.61962891	+55.54687500	+6.04248047	-21.88476563	+1476
+1458241583.58570000	+9.99316406	-6.87304688	-0.90087891	+35.57373047	-2.21923828	-61.76513672	+2472	+9.91406250	-5.99853516	-0.79101563	+2.63671875	-10.72265625	+11.44775391	+2192	+7.15429688	-10.01513672	-0.61962891	+55.54687500	+6.04248047	-21.88476563	+1476
+1458241583.58990000	+9.99316406	-6.87304688	-0.90087891	+35.57373047	-2.21923828	-61.76513672	+2472	+9.91406250	-5.99853516	-0.79101563	+2.63671875	-10.72265625	+11.44775391	+2192	+7.15429688	-10.01513672	-0.61962891	+55.54687500	+6.04248047	-21.88476563	+1476
+1458241583.59400010	+9.99316406	-6.87304688	-0.90087891	+35.57373047	-2.21923828	-61.76513672	+2472	+9.91406250	-5.99853516	-0.79101563	+2.63671875	-10.72265625	+11.44775391	+2192	+7.15429688	-10.01513672	-0.61962891	+55.56884766	+6.04248047	-21.88476563	+1476
+1458241583.59820010	+9.99316406	-6.87304688	-0.90087891	+35.57373047	-2.21923828	-61.76513672	+2472	+9.91406250	-5.99853516	-0.79101563	+2.63671875	-10.72265625	+11.44775391	+2192	+7.15869141	-10.01513672	-0.61962891	+55.56884766	+6.04248047	-21.88476563	+1476
+1458241583.60240010	+9.99316406	-6.87304688	-0.90087891	+35.57373047	-2.21923828	-61.76513672	+2472	+9.91406250	-5.99853516	-0.79101563	+2.63671875	-10.72265625	+11.44775391	+2192	+7.15869141	-10.01513672	-0.61962891	+55.56884766	+6.06445313	-21.90673828	+1476
+1458241583.60649990	+9.99316406	-6.87304688	-0.90087891	+35.57373047	-2.21923828	-61.76513672	+2472	+9.91406250	-5.99853516	-0.79101563	+2.63671875	-10.72265625	+11.44775391	+2192	+7.15869141	-10.01513672	-0.61962891	+55.59082031	+6.06445313	-21.90673828	+1476
+1458241583.61069990	+9.99316406	-6.87304688	-0.90087891	+35.57373047	-2.21923828	-61.76513672	+2472	+9.91406250	-5.99853516	-0.79101563	+2.63671875	-10.72265625	+11.44775391	+2192	+7.15869141	-10.01074219	-0.61523438	+55.59082031	+6.06445313	-21.90673828	+1476
+1458241583.61490010	+9.99316406	-6.87304688	-0.90087891	+35.57373047	-2.21923828	-61.76513672	+2472	+9.91406250	-5.99853516	-0.79101563	+2.63671875	-10.72265625	+11.44775391	+2192	+7.16308594	-10.01074219	-0.61523438	+55.59082031	+6.06445313	-21.90673828	+1476
+1458241583.61900000	+9.99316406	-6.87304688	-0.90087891	+35.57373047	-2.21923828	-61.76513672	+2472	+9.91406250	-5.99853516	-0.79101563	+2.63671875	-10.72265625	+11.44775391	+2192	+7.16308594	-10.01074219	-0.61523438	+55.61279297	+6.06445313	-21.92871094	+1476
+1458241583.62319990	+9.99316406	-6.87304688	-0.90087891	+35.57373047	-2.21923828	-61.76513672	+2472	+9.91406250	-5.99853516	-0.79101563	+2.63671875	-10.72265625	+11.46972656	+2192	+7.16308594	-10.01074219	-0.61523438	+55.61279297	+6.06445313	-21.92871094	+1476
+1458241583.62739990	+9.99316406	-6.87304688	-0.90087891	+35.57373047	-2.21923828	-61.76513672	+2472	+9.91406250	-5.99853516	-0.79101563	+2.63671875	-10.72265625	+11.46972656	+2192	+7.16308594	-10.01074219	-0.61523438	+55.61279297	+6.06445313	-21.92871094	+1476
+1458241583.63150000	+9.99316406	-6.87304688	-0.90087891	+35.57373047	-2.24121094	-61.76513672	+2472	+9.91406250	-5.99853516	-0.79101563	+2.63671875	-10.72265625	+11.44775391	+2192	+7.16308594	-10.01074219	-0.61523438	+55.61279297	+6.06445313	-21.92871094	+1476
+1458241583.63570000	+9.99316406	-6.87304688	-0.90087891	+35.57373047	-2.24121094	-61.76513672	+2472	+9.91406250	-5.99853516	-0.79101563	+2.63671875	-10.72265625	+11.44775391	+2192	+7.16308594	-10.01074219	-0.61523438	+55.61279297	+6.06445313	-21.92871094	+1476
+1458241583.63990000	+9.99316406	-6.87304688	-0.90087891	+35.57373047	-2.21923828	-61.76513672	+2472	+9.91406250	-5.99853516	-0.79101563	+2.63671875	-10.72265625	+11.44775391	+2192	+7.16308594	-10.01074219	-0.61523438	+55.61279297	+6.06445313	-21.92871094	+1476
+1458241583.64400010	+9.99316406	-6.87304688	-0.90087891	+35.57373047	-2.21923828	-61.76513672	+2472	+9.91406250	-5.99853516	-0.79101563	+2.63671875	-10.72265625	+11.44775391	+2192	+7.16308594	-10.01074219	-0.61523438	+55.61279297	+6.06445313	-21.92871094	+1476
+1458241583.64820000	+9.99316406	-6.87304688	-0.89648438	+35.57373047	-2.21923828	-61.78710938	+2472	+9.91406250	-5.99853516	-0.79101563	+2.63671875	-10.72265625	+11.44775391	+2196	+7.16308594	-10.01074219	-0.61523438	+55.61279297	+6.06445313	-21.92871094	+1476
+1458241583.65240000	+9.99316406	-6.87304688	-0.89648438	+35.57373047	-2.21923828	-61.78710938	+2472	+9.91406250	-5.99853516	-0.79101563	+2.63671875	-10.72265625	+11.44775391	+2196	+7.16308594	-10.01074219	-0.61523438	+55.61279297	+6.06445313	-21.92871094	+1476
+1458241583.65650010	+9.99316406	-6.87304688	-0.89648438	+35.57373047	-2.21923828	-61.78710938	+2472	+9.91406250	-5.99853516	-0.79101563	+2.63671875	-10.72265625	+11.44775391	+2196	+7.15869141	-10.01074219	-0.61523438	+55.59082031	+6.06445313	-21.90673828	+1476
+1458241583.66070010	+9.99316406	-6.87304688	-0.89648438	+35.57373047	-2.21923828	-61.78710938	+2472	+9.91406250	-5.99853516	-0.79101563	+2.63671875	-10.72265625	+11.44775391	+2196	+7.15869141	-10.01513672	-0.61523438	+55.59082031	+6.06445313	-21.90673828	+1476
+1458241583.66479990	+9.99316406	-6.87304688	-0.89648438	+35.57373047	-2.21923828	-61.78710938	+2472	+9.91406250	-5.99853516	-0.79101563	+2.63671875	-10.72265625	+11.42578125	+2196	+7.15869141	-10.01513672	-0.61962891	+55.56884766	+6.04248047	-21.90673828	+1476
+1458241583.66899990	+9.99316406	-6.87304688	-0.89648438	+35.57373047	-2.21923828	-61.78710938	+2472	+9.91406250	-5.99853516	-0.79101563	+2.63671875	-10.72265625	+11.42578125	+2196	+7.15869141	-10.01513672	-0.61962891	+55.56884766	+6.04248047	-21.90673828	+1476
+1458241583.67319990	+9.99316406	-6.87304688	-0.89648438	+35.57373047	-2.21923828	-61.78710938	+2472	+9.91406250	-5.99853516	-0.79101563	+2.63671875	-10.72265625	+11.42578125	+2196	+7.15429688	-10.01513672	-0.61962891	+55.56884766	+6.04248047	-21.90673828	+1476
+1458241583.67730000	+9.99316406	-6.87304688	-0.89648438	+35.57373047	-2.21923828	-61.78710938	+2472	+9.91406250	-5.99853516	-0.79101563	+2.63671875	-10.72265625	+11.42578125	+2196	+7.15429688	-10.01513672	-0.61962891	+55.54687500	+6.04248047	-21.88476563	+1476
+1458241583.68150000	+9.99316406	-6.87304688	-0.89648438	+35.57373047	-2.21923828	-61.78710938	+2472	+9.91406250	-5.99853516	-0.79101563	+2.63671875	-10.72265625	+11.42578125	+2196	+7.15429688	-10.01513672	-0.61962891	+55.54687500	+6.04248047	-21.88476563	+1476
+1458241583.68569990	+9.99316406	-6.87304688	-0.89648438	+35.57373047	-2.21923828	-61.80908203	+2472	+9.91406250	-5.99853516	-0.79101563	+2.63671875	-10.72265625	+11.42578125	+2196	+7.15429688	-10.01513672	-0.61962891	+55.54687500	+6.04248047	-21.88476563	+1476
+1458241583.68980000	+9.99316406	-6.87304688	-0.89648438	+35.57373047	-2.21923828	-61.80908203	+2472	+9.91406250	-5.99853516	-0.79101563	+2.63671875	-10.72265625	+11.42578125	+2196	+7.15429688	-10.01513672	-0.61962891	+55.54687500	+6.04248047	-21.88476563	+1476
+1458241583.69400000	+9.99316406	-6.87304688	-0.89648438	+35.57373047	-2.21923828	-61.80908203	+2468	+9.91406250	-5.99853516	-0.79101563	+2.63671875	-10.72265625	+11.40380859	+2196	+7.15429688	-10.01513672	-0.61962891	+55.54687500	+6.04248047	-21.88476563	+1476
+1458241583.69820000	+9.99316406	-6.87304688	-0.89648438	+35.57373047	-2.21923828	-61.80908203	+2468	+9.91406250	-5.99853516	-0.79101563	+2.63671875	-10.72265625	+11.40380859	+2196	+7.15429688	-10.01513672	-0.61962891	+55.54687500	+6.04248047	-21.88476563	+1476
+1458241583.70230010	+9.99316406	-6.87304688	-0.89648438	+35.57373047	-2.21923828	-61.80908203	+2468	+9.91406250	-5.99853516	-0.79101563	+2.63671875	-10.72265625	+11.40380859	+2196	+7.15429688	-10.01513672	-0.61962891	+55.54687500	+6.04248047	-21.88476563	+1476
+1458241583.70650010	+9.99316406	-6.87304688	-0.89648438	+35.57373047	-2.21923828	-61.80908203	+2468	+9.91406250	-5.99853516	-0.79101563	+2.63671875	-10.72265625	+11.40380859	+2196	+7.15429688	-10.01513672	-0.61962891	+55.54687500	+6.04248047	-21.88476563	+1476
+1458241583.71070000	+9.99316406	-6.87304688	-0.89648438	+35.57373047	-2.21923828	-61.80908203	+2468	+9.91406250	-5.99853516	-0.79101563	+2.63671875	-10.72265625	+11.42578125	+2196	+7.15429688	-10.01513672	-0.61962891	+55.56884766	+6.04248047	-21.88476563	+1476
+1458241583.71479990	+9.99316406	-6.87304688	-0.89648438	+35.57373047	-2.21923828	-61.80908203	+2468	+9.91406250	-5.99853516	-0.79101563	+2.63671875	-10.72265625	+11.42578125	+2196	+7.15869141	-10.01513672	-0.61962891	+55.56884766	+6.04248047	-21.90673828	+1476
+1458241583.71900010	+9.99316406	-6.87304688	-0.89648438	+35.57373047	-2.21923828	-61.80908203	+2468	+9.91406250	-5.99853516	-0.79541016	+2.63671875	-10.72265625	+11.42578125	+2196	+7.15869141	-10.01513672	-0.61962891	+55.56884766	+6.04248047	-21.90673828	+1476
+1458241583.72320010	+9.99316406	-6.87304688	-0.89648438	+35.57373047	-2.21923828	-61.80908203	+2472	+9.91406250	-5.99853516	-0.79541016	+2.63671875	-10.72265625	+11.42578125	+2196	+7.15869141	-10.01074219	-0.61962891	+55.59082031	+6.06445313	-21.90673828	+1476
+1458241583.72729990	+9.99316406	-6.87304688	-0.89648438	+35.57373047	-2.24121094	-61.80908203	+2472	+9.91406250	-5.99853516	-0.79541016	+2.63671875	-10.72265625	+11.42578125	+2196	+7.15869141	-10.01074219	-0.61523438	+55.59082031	+6.06445313	-21.90673828	+1476
+1458241583.73149990	+9.99316406	-6.87304688	-0.89648438	+35.57373047	-2.24121094	-61.80908203	+2472	+9.91406250	-5.99853516	-0.79541016	+2.63671875	-10.74462891	+11.42578125	+2196	+7.16308594	-10.01074219	-0.61523438	+55.61279297	+6.06445313	-21.92871094	+1476
+1458241583.73569990	+9.99316406	-6.87304688	-0.89648438	+35.57373047	-2.24121094	-61.83105469	+2472	+9.91406250	-5.99853516	-0.79541016	+2.63671875	-10.74462891	+11.42578125	+2196	+7.16308594	-10.01074219	-0.61523438	+55.61279297	+6.06445313	-21.92871094	+1476
+1458241583.73980000	+9.99316406	-6.87304688	-0.89648438	+35.57373047	-2.24121094	-61.83105469	+2472	+9.91406250	-5.99853516	-0.79541016	+2.63671875	-10.74462891	+11.42578125	+2196	+7.16308594	-10.01074219	-0.61523438	+55.61279297	+6.06445313	-21.92871094	+1476
+1458241583.74400000	+9.99316406	-6.87304688	-0.89648438	+35.57373047	-2.24121094	-61.83105469	+2472	+9.91406250	-5.99853516	-0.79541016	+2.63671875	-10.74462891	+11.42578125	+2196	+7.16308594	-10.01074219	-0.61523438	+55.63476563	+6.06445313	-21.92871094	+1476
+1458241583.74810000	+9.99316406	-6.87304688	-0.89648438	+35.57373047	-2.24121094	-61.83105469	+2472	+9.91406250	-5.99853516	-0.79541016	+2.63671875	-10.74462891	+11.42578125	+2196	+7.16308594	-10.01074219	-0.61523438	+55.63476563	+6.06445313	-21.92871094	+1476
+1458241583.75230000	+9.99316406	-6.87304688	-0.89648438	+35.57373047	-2.24121094	-61.83105469	+2472	+9.91406250	-5.99853516	-0.79541016	+2.63671875	-10.74462891	+11.42578125	+2196	+7.16308594	-10.01074219	-0.61083984	+55.63476563	+6.06445313	-21.92871094	+1476
+1458241583.75650000	+9.99316406	-6.87304688	-0.89648438	+35.59570313	-2.24121094	-61.83105469	+2472	+9.91406250	-5.99853516	-0.79101563	+2.63671875	-10.74462891	+11.42578125	+2196	+7.16308594	-10.01074219	-0.61083984	+55.63476563	+6.06445313	-21.92871094	+1476
+1458241583.76060010	+9.99316406	-6.87304688	-0.89648438	+35.59570313	-2.24121094	-61.83105469	+2472	+9.91406250	-5.99853516	-0.79101563	+2.63671875	-10.74462891	+11.42578125	+2196	+7.16308594	-10.01074219	-0.61523438	+55.63476563	+6.06445313	-21.92871094	+1480
+1458241583.76480010	+9.99316406	-6.87304688	-0.89648438	+35.59570313	-2.24121094	-61.83105469	+2472	+9.91406250	-5.99853516	-0.79101563	+2.63671875	-10.74462891	+11.42578125	+2196	+7.16308594	-10.01074219	-0.61523438	+55.63476563	+6.06445313	-21.92871094	+1480
+1458241583.76900010	+9.99316406	-6.87304688	-0.89648438	+35.59570313	-2.24121094	-61.83105469	+2472	+9.91406250	-5.99853516	-0.79101563	+2.63671875	-10.74462891	+11.42578125	+2196	+7.16308594	-10.01074219	-0.61523438	+55.61279297	+6.06445313	-21.92871094	+1480
+1458241583.77309990	+9.99316406	-6.87304688	-0.89648438	+35.59570313	-2.24121094	-61.83105469	+2472	+9.91406250	-5.99853516	-0.79101563	+2.63671875	-10.74462891	+11.42578125	+2196	+7.16308594	-10.01074219	-0.61523438	+55.61279297	+6.06445313	-21.92871094	+1480
+1458241583.77729990	+9.99316406	-6.87304688	-0.89648438	+35.59570313	-2.24121094	-61.83105469	+2472	+9.91406250	-5.99853516	-0.79101563	+2.63671875	-10.74462891	+11.42578125	+2196	+7.15869141	-10.01074219	-0.61523438	+55.61279297	+6.04248047	-21.92871094	+1480
+1458241583.78150010	+9.99316406	-6.87304688	-0.89648438	+35.59570313	-2.24121094	-61.83105469	+2472	+9.91406250	-5.99853516	-0.79101563	+2.63671875	-10.74462891	+11.42578125	+2196	+7.15869141	-10.01074219	-0.61523438	+55.59082031	+6.04248047	-21.92871094	+1480
+1458241583.78559990	+9.99316406	-6.87304688	-0.89648438	+35.59570313	-2.24121094	-61.85302734	+2472	+9.91406250	-5.99853516	-0.79101563	+2.63671875	-10.74462891	+11.42578125	+2196	+7.15869141	-10.01074219	-0.61523438	+55.59082031	+6.04248047	-21.92871094	+1480
+1458241583.78979990	+9.99316406	-6.87304688	-0.89648438	+35.59570313	-2.24121094	-61.85302734	+2476	+9.91406250	-5.99853516	-0.79101563	+2.63671875	-10.74462891	+11.40380859	+2196	+7.15869141	-10.01074219	-0.61962891	+55.59082031	+6.04248047	-21.90673828	+1480
+1458241583.79399990	+9.99316406	-6.87304688	-0.89208984	+35.59570313	-2.24121094	-61.85302734	+2476	+9.91406250	-5.99853516	-0.79101563	+2.63671875	-10.76660156	+11.40380859	+2196	+7.15869141	-10.01513672	-0.61962891	+55.56884766	+6.02050781	-21.90673828	+1480
+1458241583.79810000	+9.99316406	-6.87304688	-0.89208984	+35.59570313	-2.24121094	-61.85302734	+2476	+9.91406250	-5.99853516	-0.79101563	+2.63671875	-10.76660156	+11.40380859	+2196	+7.15429688	-10.01513672	-0.61962891	+55.56884766	+6.02050781	-21.90673828	+1480
+1458241583.80230000	+9.99316406	-6.87304688	-0.89208984	+35.59570313	-2.24121094	-61.85302734	+2476	+9.91406250	-5.99853516	-0.79101563	+2.63671875	-10.76660156	+11.40380859	+2196	+7.15429688	-10.01513672	-0.61962891	+55.56884766	+6.02050781	-21.90673828	+1480
+1458241583.80650000	+9.99316406	-6.87304688	-0.89208984	+35.61767578	-2.24121094	-61.85302734	+2476	+9.91406250	-5.99853516	-0.79101563	+2.63671875	-10.76660156	+11.40380859	+2196	+7.15429688	-10.01513672	-0.61962891	+55.56884766	+6.02050781	-21.90673828	+1480
+1458241583.81060000	+9.99316406	-6.87304688	-0.89208984	+35.61767578	-2.24121094	-61.85302734	+2476	+9.91406250	-5.99414063	-0.79101563	+2.63671875	-10.76660156	+11.42578125	+2196	+7.15429688	-10.01513672	-0.61962891	+55.54687500	+5.99853516	-21.90673828	+1480
+1458241583.81480000	+9.99316406	-6.87304688	-0.89208984	+35.61767578	-2.24121094	-61.85302734	+2476	+9.91406250	-5.99414063	-0.79101563	+2.63671875	-10.76660156	+11.42578125	+2196	+7.15429688	-10.01513672	-0.61962891	+55.54687500	+5.99853516	-21.90673828	+1480
+1458241583.81890010	+9.99316406	-6.87304688	-0.89208984	+35.61767578	-2.26318359	-61.85302734	+2476	+9.91406250	-5.99414063	-0.79101563	+2.63671875	-10.76660156	+11.42578125	+2196	+7.15429688	-10.01513672	-0.61962891	+55.56884766	+5.99853516	-21.92871094	+1480
+1458241583.82310010	+9.99316406	-6.87304688	-0.89208984	+35.63964844	-2.26318359	-61.85302734	+2476	+9.91406250	-5.99414063	-0.79101563	+2.63671875	-10.78857422	+11.42578125	+2196	+7.15429688	-10.01513672	-0.61962891	+55.56884766	+5.99853516	-21.92871094	+1480
+1458241583.82730010	+9.99316406	-6.86865234	-0.89208984	+35.63964844	-2.26318359	-61.85302734	+2476	+9.91845703	-5.99414063	-0.79101563	+2.63671875	-10.78857422	+11.44775391	+2196	+7.15869141	-10.01074219	-0.61962891	+55.56884766	+5.99853516	-21.92871094	+1480
+1458241583.83139990	+9.99316406	-6.86865234	-0.89208984	+35.63964844	-2.28515625	-61.85302734	+2476	+9.91845703	-5.99414063	-0.78662109	+2.63671875	-10.78857422	+11.44775391	+2196	+7.15869141	-10.01074219	-0.61962891	+55.56884766	+5.97656250	-21.95068359	+1480
+1458241583.83559990	+9.99316406	-6.86865234	-0.89208984	+35.66162109	-2.28515625	-61.85302734	+2476	+9.91845703	-5.99414063	-0.78662109	+2.63671875	-10.81054688	+11.46972656	+2196	+7.15869141	-10.01074219	-0.61962891	+55.59082031	+5.97656250	-21.95068359	+1480
+1458241583.83979990	+9.99316406	-6.86865234	-0.88769531	+35.68359375	-2.32910156	-61.85302734	+2476	+9.91845703	-5.99414063	-0.78662109	+2.61474609	-10.85449219	+11.53564453	+2200	+7.16308594	-10.01074219	-0.61523438	+55.61279297	+5.97656250	-21.97265625	+1480
+1458241583.84390000	+9.99755859	-6.86865234	-0.88769531	+35.70556641	-2.35107422	-61.85302734	+2480	+9.91845703	-5.98974609	-0.78222656	+2.61474609	-10.89843750	+11.60156250	+2200	+7.16748047	-10.01074219	-0.61523438	+55.61279297	+5.95458984	-21.99462891	+1484
+1458241583.84809990	+9.99755859	-6.86425781	-0.88769531	+35.72753906	-2.39501953	-61.85302734	+2480	+9.92285156	-5.98535156	-0.78222656	+2.59277344	-10.94238281	+11.66748047	+2204	+7.16748047	-10.00634766	-0.61083984	+55.63476563	+5.93261719	-22.01660156	+1484
+1458241583.85229990	+10.00195313	-6.85986328	-0.88330078	+35.83740234	-2.50488281	-61.85302734	+2484	+9.92285156	-5.98095703	-0.77343750	+2.54882813	-11.09619141	+11.86523438	+2208	+7.17626953	-10.00195313	-0.61083984	+55.67871094	+5.88867188	-22.06054688	+1488
+1458241583.85640000	+10.00634766	-6.85546875	-0.87890625	+35.92529297	-2.61474609	-61.83105469	+2488	+9.92724609	-5.97216797	-0.76464844	+2.52685547	-11.22802734	+12.01904297	+2216	+7.18505859	-10.00195313	-0.60644531	+55.70068359	+5.82275391	-22.12646484	+1492
+1458241583.86060000	+10.00634766	-6.85107422	-0.87451172	+36.03515625	-2.74658203	-61.83105469	+2492	+9.93164063	-5.96337891	-0.75585938	+2.50488281	-11.38183594	+12.17285156	+2220	+7.19384766	-9.99755859	-0.60644531	+55.74462891	+5.75683594	-22.19238281	+1492
+1458241583.86480000	+10.01513672	-6.83349609	-0.86132813	+36.27685547	-3.03222656	-61.83105469	+2500	+9.93603516	-5.94580078	-0.73828125	+2.43896484	-11.64550781	+12.43652344	+2232	+7.20703125	-9.99316406	-0.60644531	+55.78857422	+5.55908203	-22.32421875	+1496
+1458241583.86890010	+10.02392578	-6.82031250	-0.85253906	+36.49658203	-3.31787109	-61.80908203	+2512	+9.94482422	-5.93261719	-0.72070313	+2.39501953	-11.88720703	+12.61230469	+2240	+7.22021484	-9.98876953	-0.60644531	+55.78857422	+5.36132813	-22.45605469	+1500
+1458241583.87310000	+10.02832031	-6.80712891	-0.83935547	+36.71630859	-3.58154297	-61.80908203	+2520	+9.94921875	-5.91943359	-0.70751953	+2.37304688	-12.12890625	+12.78808594	+2252	+7.22900391	-9.98437500	-0.61083984	+55.78857422	+5.14160156	-22.56591797	+1504
+1458241583.87730000	+10.04150391	-6.78076172	-0.81738281	+37.08984375	-4.06494141	-61.80908203	+2536	+9.95800781	-5.90185547	-0.68554688	+2.28515625	-12.41455078	+12.96386719	+2260	+7.24218750	-9.97998047	-0.62402344	+55.74462891	+4.72412109	-22.78564453	+1508
+1458241583.88140010	+10.05029297	-6.75878906	-0.79980469	+37.39746094	-4.46044922	-61.83105469	+2548	+9.96240234	-5.88867188	-0.66796875	+2.24121094	-12.72216797	+13.11767578	+2272	+7.25097656	-9.97558594	-0.63281250	+55.70068359	+4.35058594	-22.98339844	+1512
+1458241583.88560010	+10.05908203	-6.73681641	-0.78222656	+37.68310547	-4.85595703	-61.85302734	+2564	+9.97119141	-5.87109375	-0.65039063	+2.19726563	-13.02978516	+13.29345703	+2284	+7.25976563	-9.97558594	-0.64599609	+55.67871094	+4.02099609	-23.15917969	+1516
+1458241583.88980010	+10.06787109	-6.71044922	-0.76025391	+38.05664063	-5.36132813	-61.87500000	+2580	+9.97998047	-5.85351563	-0.62402344	+2.06542969	-13.42529297	+13.46923828	+2296	+7.27294922	-9.97558594	-0.66357422	+55.56884766	+3.49365234	-23.42285156	+1516
+1458241583.89389990	+10.08105469	-6.68847656	-0.73828125	+38.38623047	-5.80078125	-61.91894531	+2596	+9.99316406	-5.83593750	-0.60205078	+1.97753906	-13.82080078	+13.64501953	+2312	+7.28613281	-9.97119141	-0.67675781	+55.52490234	+3.12011719	-23.70849609	+1516
+1458241583.89809990	+10.09423828	-6.66650391	-0.71630859	+38.71582031	-6.26220703	-61.96289063	+2616	+10.00634766	-5.81835938	-0.57568359	+1.88964844	-14.23828125	+13.86474609	+2328	+7.30371094	-9.96679688	-0.68554688	+55.50292969	+2.76855469	-23.99414063	+1516
+1458241583.90220000	+10.10742188	-6.64013672	-0.69433594	+39.11132813	-6.78955078	-62.00683594	+2632	+10.01953125	-5.79638672	-0.54931641	+1.69189453	-14.76562500	+14.12841797	+2344	+7.32568359	-9.96679688	-0.69433594	+55.45898438	+2.30712891	-24.36767578	+1516
+1458241583.90640000	+10.12060547	-6.61816406	-0.67236328	+39.48486328	-7.31689453	-62.05078125	+2652	+10.03271484	-5.77441406	-0.52294922	+1.58203125	-15.24902344	+14.34814453	+2364	+7.35205078	-9.95361328	-0.69433594	+55.50292969	+1.93359375	-24.76318359	+1516
+1458241583.91059990	+10.13818359	-6.59619141	-0.65039063	+39.85839844	-7.84423828	-62.09472656	+2676	+10.04589844	-5.75244141	-0.49658203	+1.47216797	-15.75439453	+14.63378906	+2380	+7.38281250	-9.94921875	-0.69873047	+55.54687500	+1.53808594	-25.13671875	+1520
+1458241583.91470000	+10.15576172	-6.56982422	-0.62402344	+40.29785156	-8.48144531	-62.13867188	+2696	+10.05908203	-5.73486328	-0.47460938	+1.29638672	-16.25976563	+14.91943359	+2400	+7.41357422	-9.94482422	-0.70312500	+55.56884766	+1.16455078	-25.53222656	+1520
+1458241583.91890000	+10.17773438	-6.54345703	-0.59765625	+40.73730469	-9.05273438	-62.20458984	+2724	+10.07666016	-5.70849609	-0.44384766	+1.18652344	-16.83105469	+15.20507813	+2424	+7.45751953	-9.92724609	-0.69873047	+55.72265625	+0.76904297	-26.05957031	+1524
+1458241583.92310000	+10.19970703	-6.52148438	-0.58007813	+41.17675781	-9.60205078	-62.24853516	+2748	+10.09423828	-5.68212891	-0.42626953	+1.05468750	-17.35839844	+15.55664063	+2444	+7.50585938	-9.90966797	-0.69873047	+55.87646484	+0.35156250	-26.58691406	+1532
+1458241583.92720010	+10.22167969	-6.49951172	-0.55810547	+41.63818359	-10.17333984	-62.35839844	+2776	+10.11181641	-5.65576172	-0.39550781	+0.96679688	-17.99560547	+15.84228516	+2468	+7.54980469	-9.90527344	-0.69433594	+55.96435547	-0.04394531	-27.15820313	+1536
+1458241583.93140010	+10.24365234	-6.47314453	-0.53173828	+42.14355469	-10.74462891	-62.49023438	+2808	+10.12939453	-5.62500000	-0.36474609	+0.90087891	-18.65478516	+16.12792969	+2496	+7.60253906	-9.88769531	-0.68554688	+56.11816406	-0.43945313	-27.81738281	+1548
+1458241583.93560000	+10.27441406	-6.44677734	-0.51416016	+42.64892578	-11.29394531	-62.57812500	+2836	+10.15136719	-5.59423828	-0.35156250	+0.81298828	-19.22607422	+16.47949219	+2520	+7.65527344	-9.87451172	-0.68554688	+56.27197266	-0.90087891	-28.43261719	+1556
+1458241583.93969990	+10.29199219	-6.43359375	-0.49218750	+43.02246094	-11.82128906	-62.75390625	+2864	+10.16894531	-5.56347656	-0.32519531	+0.81298828	-19.90722656	+16.74316406	+2544	+7.70800781	-9.86572266	-0.68554688	+56.35986328	-1.31835938	-29.06982422	+1560
+1458241583.94390010	+10.32275391	-6.40722656	-0.46582031	+43.50585938	-12.37060547	-62.97363281	+2900	+10.19091797	-5.52832031	-0.29443359	+0.85693359	-20.63232422	+16.98486328	+2572	+7.76953125	-9.84814453	-0.67675781	+56.53564453	-1.75781250	-29.83886719	+1572
+1458241583.94810010	+10.35791016	-6.37646484	-0.45263672	+44.01123047	-12.87597656	-63.08349609	+2936	+10.21289063	-5.49316406	-0.28564453	+0.87890625	-21.22558594	+17.31445313	+2600	+7.83544922	-9.83496094	-0.68554688	+56.71142578	-2.26318359	-30.52001953	+1584
+1458241583.95219990	+10.37988281	-6.36767578	-0.43066406	+44.31884766	-13.38134766	-63.41308594	+2964	+10.23486328	-5.45800781	-0.25927734	+0.98876953	-21.99462891	+17.46826172	+2628	+7.88818359	-9.82617188	-0.68994141	+56.77734375	-2.72460938	-31.24511719	+1588
+1458241583.95639990	+10.41503906	-6.34130859	-0.40429688	+44.73632813	-13.88671875	-63.72070313	+3004	+10.25683594	-5.42285156	-0.23291016	+1.14257813	-22.78564453	+17.62207031	+2660	+7.94970703	-9.81298828	-0.69433594	+56.90917969	-3.18603516	-32.03613281	+1596
+1458241583.96059990	+10.45458984	-6.31494141	-0.39550781	+45.17578125	-14.32617188	-63.94042969	+3040	+10.28320313	-5.38330078	-0.22851563	+1.27441406	-23.37890625	+17.84179688	+2684	+8.01123047	-9.79980469	-0.70312500	+57.01904297	-3.71337891	-32.78320313	+1608
+1458241583.96470000	+10.48535156	-6.31494141	-0.37353516	+45.32958984	-14.76562500	-64.37988281	+3072	+10.30517578	-5.34814453	-0.20654297	+1.51611328	-24.21386719	+17.84179688	+2712	+8.06835938	-9.79980469	-0.71191406	+57.01904297	-4.17480469	-33.59619141	+1612
+1458241583.96890000	+10.52050781	-6.29296875	-0.34716797	+45.65917969	-15.20507813	-64.81933594	+3112	+10.33593750	-5.30859375	-0.18457031	+1.80175781	-25.04882813	+17.81982422	+2740	+8.12109375	-9.79541016	-0.72070313	+57.01904297	-4.65820313	-34.40917969	+1616
+1458241583.97309990	+10.56445313	-6.27099609	-0.33837891	+45.96679688	-15.60058594	-65.17089844	+3148	+10.36669922	-5.27343750	-0.18017578	+2.08740234	-25.70800781	+17.84179688	+2764	+8.17822266	-9.79101563	-0.75146484	+56.99707031	-5.20751953	-35.11230469	+1620
+1458241583.97720000	+10.59960938	-6.27978516	-0.31640625	+45.92285156	-15.99609375	-65.67626953	+3180	+10.39306641	-5.23828125	-0.16699219	+2.39501953	-26.54296875	+17.70996094	+2788	+8.22656250	-9.79541016	-0.77343750	+56.84326172	-5.69091797	-35.85937500	+1624
+1458241583.98140000	+10.64355469	-6.26220703	-0.29443359	+46.05468750	-16.41357422	-66.20361328	+3216	+10.42382813	-5.19873047	-0.14941406	+2.76855469	-27.37792969	+17.53417969	+2812	+8.27929688	-9.79101563	-0.80419922	+56.77734375	-6.21826172	-36.60644531	+1624
+1458241583.98550010	+10.69189453	-6.24462891	-0.28564453	+46.18652344	-16.78710938	-66.64306641	+3256	+10.45898438	-5.15917969	-0.15820313	+3.14208984	-28.01513672	+17.40234375	+2832	+8.33642578	-9.78662109	-0.83496094	+56.66748047	-6.72363281	-37.30957031	+1628
+1458241583.98970010	+10.73144531	-6.24902344	-0.26367188	+46.07666016	-17.18261719	-67.25830078	+3288	+10.48974609	-5.13281250	-0.14941406	+3.51562500	-28.85009766	+17.07275391	+2852	+8.38476563	-9.79541016	-0.87011719	+56.44775391	-7.20703125	-38.10058594	+1624
+1458241583.99390010	+10.77978516	-6.23583984	-0.24609375	+46.05468750	-17.57812500	-67.85156250	+3324	+10.52929688	-5.09326172	-0.14062500	+3.99902344	-29.68505859	+16.69921875	+2868	+8.43310547	-9.79101563	-0.90527344	+56.27197266	-7.69042969	-38.78173828	+1632
+1458241583.99799990	+10.83251953	-6.22705078	-0.22851563	+46.01074219	-17.95166016	-68.42285156	+3360	+10.57324219	-5.05810547	-0.15380859	+4.48242188	-30.34423828	+16.36962891	+2888	+8.48583984	-9.79541016	-0.94482422	+56.05224609	-8.12988281	-39.48486328	+1640
+1458241584.00219990	+10.88085938	-6.23583984	-0.21533203	+45.79101563	-18.32519531	-69.06005859	+3392	+10.60839844	-5.03613281	-0.15820313	+4.89990234	-31.13525391	+15.86425781	+2896	+8.53417969	-9.80419922	-0.97998047	+55.76660156	-8.56933594	-40.20996094	+1644
+1458241584.00640010	+10.93359375	-6.23144531	-0.19775391	+45.65917969	-18.72070313	-69.69726563	+3424	+10.65234375	-4.99658203	-0.16259766	+5.47119141	-31.92626953	+15.33691406	+2908	+8.58691406	-9.79980469	-1.02392578	+55.54687500	-9.00878906	-40.84716797	+1660
+1458241584.01050000	+10.99072266	-6.22705078	-0.18457031	+45.48339844	-19.11621094	-70.31250000	+3456	+10.70068359	-4.96142578	-0.18457031	+6.04248047	-32.54150391	+14.83154297	+2924	+8.64843750	-9.79980469	-1.06787109	+55.32714844	-9.40429688	-41.50634766	+1676
+1458241584.01469990	+11.04785156	-6.22705078	-0.17138672	+45.24169922	-19.53369141	-70.92773438	+3484	+10.74462891	-4.93945313	-0.19775391	+6.54785156	-33.26660156	+14.17236328	+2932	+8.70117188	-9.79980469	-1.10742188	+55.04150391	-9.79980469	-42.20947266	+1692
+1458241584.01889990	+11.10058594	-6.22705078	-0.16259766	+45.00000000	-19.95117188	-71.54296875	+3516	+10.78857422	-4.90429688	-0.21533203	+7.18505859	-33.94775391	+13.49121094	+2940	+8.76708984	-9.79101563	-1.16015625	+54.84375000	-10.21728516	-42.78076172	+1716
+1458241584.02300000	+11.16650391	-6.22705078	-0.15380859	+44.75830078	-20.36865234	-72.18017578	+3544	+10.84570313	-4.86914063	-0.24609375	+7.86621094	-34.56298828	+12.81005859	+2948	+8.83740234	-9.78222656	-1.19091797	+54.68994141	-10.54687500	-43.48388672	+1736
+1458241584.02720000	+11.22802734	-6.23144531	-0.14501953	+44.49462891	-20.83007813	-72.79541016	+3572	+10.89404297	-4.84716797	-0.27246094	+8.45947266	-35.22216797	+12.04101563	+2952	+8.90771484	-9.77783203	-1.22167969	+54.47021484	-10.87646484	-44.23095703	+1756
+1458241584.03140000	+11.28955078	-6.23144531	-0.14062500	+44.20898438	-21.24755859	-73.36669922	+3596	+10.95117188	-4.80761719	-0.30322266	+9.18457031	-35.81542969	+11.22802734	+2960	+8.98681641	-9.76464844	-1.26562500	+54.33837891	-11.20605469	-44.82421875	+1784
+1458241584.03550000	+11.35546875	-6.23583984	-0.13623047	+43.92333984	-21.68701172	-73.95996094	+3620	+11.01269531	-4.77246094	-0.33837891	+9.97558594	-36.36474609	+10.37109375	+2964	+9.07031250	-9.74707031	-1.29199219	+54.20654297	-11.49169922	-45.54931641	+1808
+1458241584.03970000	+11.42138672	-6.23583984	-0.13623047	+43.61572266	-22.12646484	-74.46533203	+3644	+11.06542969	-4.74609375	-0.37792969	+10.63476563	-36.91406250	+9.51416016	+2964	+9.15380859	-9.73388672	-1.32275391	+54.05273438	-11.82128906	-46.27441406	+1828
+1458241584.04390000	+11.49169922	-6.24023438	-0.14501953	+43.28613281	-22.54394531	-74.92675781	+3664	+11.12695313	-4.71093750	-0.42187500	+11.40380859	-37.39746094	+8.61328125	+2968	+9.25048828	-9.71191406	-1.36230469	+53.98681641	-12.12890625	-46.86767578	+1856
+1458241584.04800010	+11.56201172	-6.24462891	-0.14501953	+42.95654297	-23.00537109	-75.45410156	+3684	+11.19287109	-4.67138672	-0.46142578	+12.28271484	-37.90283203	+7.64648438	+2972	+9.34716797	-9.68554688	-1.38867188	+53.94287109	-12.43652344	-47.57080078	+1876
+1458241584.05220010	+11.62792969	-6.24462891	-0.15380859	+42.62695313	-23.46679688	-75.91552734	+3708	+11.25000000	-4.64501953	-0.50976563	+13.00781250	-38.34228516	+6.72363281	+2976	+9.44384766	-9.65917969	-1.41943359	+53.85498047	-12.74414063	-48.27392578	+1896
+1458241584.05629990	+11.69824219	-6.24902344	-0.16699219	+42.25341797	-23.88427734	-76.31103516	+3728	+11.31152344	-4.60546875	-0.56250000	+13.84277344	-38.69384766	+5.77880859	+2984	+9.54492188	-9.63281250	-1.45458984	+53.78906250	-13.05175781	-48.86718750	+1920
+1458241584.06049990	+11.77294922	-6.24902344	-0.17138672	+41.90185547	-24.34570313	-76.79443359	+3744	+11.38623047	-4.56152344	-0.60205078	+14.80957031	-39.17724609	+4.70214844	+2992	+9.64599609	-9.60205078	-1.48095703	+53.74511719	-13.33740234	-49.54833984	+1936
+1458241584.06469990	+11.84765625	-6.24902344	-0.18017578	+41.57226563	-24.82910156	-77.21191406	+3764	+11.45214844	-4.53076172	-0.65478516	+15.51269531	-39.52880859	+3.73535156	+2996	+9.74267578	-9.57128906	-1.50732422	+53.65722656	-13.64501953	-50.22949219	+1952
+1458241584.06880000	+11.92236328	-6.24902344	-0.19775391	+41.19873047	-25.22460938	-77.56347656	+3780	+11.51806641	-4.49121094	-0.71630859	+16.36962891	-39.79248047	+2.76855469	+3004	+9.84375000	-9.54052734	-1.54687500	+53.54736328	-13.93066406	-50.80078125	+1968
+1458241584.07300000	+11.99267578	-6.24902344	-0.21093750	+40.82519531	-25.66406250	-78.00292969	+3792	+11.59716797	-4.44726563	-0.76025391	+17.35839844	-40.18798828	+1.62597656	+3012	+9.94482422	-9.50537109	-1.58203125	+53.41552734	-14.23828125	-51.37207031	+1984
+1458241584.07719990	+12.06738281	-6.24023438	-0.22412109	+40.47363281	-26.10351563	-78.35449219	+3808	+11.66748047	-4.41210938	-0.81738281	+18.08349609	-40.45166016	+0.63720703	+3020	+10.03271484	-9.47460938	-1.62158203	+53.23974609	-14.54589844	-51.94335938	+1996
+1458241584.08130000	+12.14208984	-6.23583984	-0.24609375	+40.05615234	-26.47705078	-78.66210938	+3820	+11.73779297	-4.36816406	-0.88330078	+18.94042969	-40.62744141	-0.35156250	+3032	+10.12939453	-9.43945313	-1.67431641	+53.06396484	-14.83154297	-52.40478516	+2012
+1458241584.08550000	+12.21240234	-6.23144531	-0.25927734	+39.68261719	-26.91650391	-79.10156250	+3836	+11.82128906	-4.31982422	-0.92285156	+19.92919922	-41.00097656	-1.53808594	+3040	+10.22167969	-9.40429688	-1.72265625	+52.86621094	-15.13916016	-52.84423828	+2028
+1458241584.08970000	+12.28710938	-6.21826172	-0.26806641	+39.37500000	-27.35595703	-79.51904297	+3848	+11.89599609	-4.28466797	-0.97998047	+20.69824219	-41.19873047	-2.52685547	+3048	+10.30078125	-9.36914063	-1.77099609	+52.60253906	-15.42480469	-53.34960938	+2040
+1458241584.09380010	+12.36621094	-6.20507813	-0.28564453	+39.02343750	-27.72949219	-79.89257813	+3868	+11.97509766	-4.23632813	-1.04589844	+21.53320313	-41.33056641	-3.55957031	+3060	+10.37988281	-9.33837891	-1.83251953	+52.31689453	-15.66650391	-53.72314453	+2056
+1458241584.09800000	+12.44531250	-6.19189453	-0.29443359	+38.67187500	-28.14697266	-80.33203125	+3888	+12.05859375	-4.18798828	-1.08105469	+22.54394531	-41.66015625	-4.79003906	+3068	+10.45458984	-9.30761719	-1.88964844	+51.98730469	-15.93017578	-54.11865234	+2076
+1458241584.10220000	+12.52001953	-6.16992188	-0.30761719	+38.38623047	-28.54248047	-80.72753906	+3912	+12.14208984	-4.14404297	-1.13818359	+23.29101563	-41.79199219	-5.80078125	+3080	+10.52050781	-9.27685547	-1.95117188	+51.61376953	-16.17187500	-54.49218750	+2092
+1458241584.10630010	+12.59912109	-6.15234375	-0.32519531	+38.03466797	-28.89404297	-81.05712891	+3940	+12.22119141	-4.09570313	-1.20410156	+24.08203125	-41.87988281	-6.83349609	+3092	+10.59521484	-9.24609375	-2.02587891	+51.24023438	-16.39160156	-54.75585938	+2116
+1458241584.11050010	+12.67382813	-6.13476563	-0.33837891	+37.70507813	-29.26757813	-81.47460938	+3968	+12.30908203	-4.04296875	-1.23925781	+25.04882813	-42.16552734	-8.06396484	+3100	+10.66552734	-9.21093750	-2.09619141	+50.86669922	-16.61132813	-55.01953125	+2144
+1458241584.11470010	+12.74853516	-6.10400391	-0.35156250	+37.41943359	-29.66308594	-81.87011719	+3996	+12.39257813	-3.99462891	-1.29638672	+25.81787109	-42.27539063	-9.07470703	+3116	+10.72705078	-9.17578125	-2.17089844	+50.44921875	-16.80908203	-55.32714844	+2172
+1458241584.11879990	+12.82763672	-6.07763672	-0.37353516	+37.11181641	-29.99267578	-82.22167969	+4032	+12.47607422	-3.94189453	-1.35791016	+26.58691406	-42.34130859	-10.08544922	+3128	+10.79296875	-9.14062500	-2.25000000	+50.07568359	-17.00683594	-55.54687500	+2208
+1458241584.12299990	+12.90673828	-6.05126953	-0.38671875	+36.80419922	-30.36621094	-82.63916016	+4064	+12.56396484	-3.88916016	-1.38867188	+27.50976563	-42.60498047	-11.31591797	+3136	+10.86328125	-9.10107422	-2.31591797	+49.74609375	-17.20458984	-55.89843750	+2244
+1458241584.12719990	+12.98583984	-6.01611328	-0.40429688	+36.54052734	-30.73974609	-82.99072266	+4100	+12.65185547	-3.83642578	-1.44580078	+28.21289063	-42.69287109	-12.28271484	+3152	+10.92919922	-9.06152344	-2.38183594	+49.37255859	-17.40234375	-56.25000000	+2280
+1458241584.13130000	+13.06933594	-5.98535156	-0.42626953	+36.23291016	-31.06933594	-83.29833984	+4140	+12.73974609	-3.78369141	-1.50292969	+28.91601563	-42.73681641	-13.27148438	+3164	+11.00390625	-9.02197266	-2.45654297	+49.04296875	-17.57812500	-56.49169922	+2320
+1458241584.13550000	+13.14843750	-5.95458984	-0.44824219	+35.90332031	-31.39892578	-83.64990234	+4180	+12.82763672	-3.72656250	-1.53808594	+29.75097656	-42.95654297	-14.43603516	+3180	+11.07861328	-8.97802734	-2.51806641	+48.73535156	-17.75390625	-56.88720703	+2364
+1458241584.13960000	+13.22314453	-5.91503906	-0.47900391	+35.59570313	-31.72851563	-83.89160156	+4220	+12.91552734	-3.66943359	-1.59082031	+30.38818359	-43.02246094	-15.33691406	+3196	+11.15332031	-8.92968750	-2.57958984	+48.42773438	-17.97363281	-57.21679688	+2404
+1458241584.14380000	+13.30224609	-5.88427734	-0.50976563	+35.22216797	-32.01416016	-84.08935547	+4264	+12.99902344	-3.61669922	-1.64794922	+31.00341797	-43.06640625	-16.25976563	+3212	+11.23681641	-8.87255859	-2.64990234	+48.20800781	-18.19335938	-57.52441406	+2452
+1458241584.14800000	+13.37695313	-5.85351563	-0.54052734	+34.82666016	-32.34375000	-84.35302734	+4300	+13.08691406	-3.56396484	-1.68750000	+31.70654297	-43.24218750	-17.33642578	+3228	+11.32910156	-8.81982422	-2.69824219	+48.03222656	-18.43505859	-57.98583984	+2496
+1458241584.15210010	+13.45166016	-5.81396484	-0.57568359	+34.47509766	-32.65136719	-84.55078125	+4344	+13.17041016	-3.50244141	-1.74023438	+32.25585938	-43.30810547	-18.14941406	+3248	+11.41259766	-8.75830078	-2.74658203	+47.85644531	-18.69873047	-58.42529297	+2536
+1458241584.15630010	+13.53076172	-5.78320313	-0.61523438	+34.05761719	-32.95898438	-84.72656250	+4384	+13.25390625	-3.45410156	-1.80175781	+32.73925781	-43.30810547	-18.98437500	+3268	+11.50927734	-8.68798828	-2.80371094	+47.74658203	-18.96240234	-58.79882813	+2580
+1458241584.16050000	+13.60986328	-5.74804688	-0.65039063	+33.66210938	-33.26660156	-84.94628906	+4420	+13.34179688	-3.40136719	-1.84130859	+33.33251953	-43.48388672	-19.99511719	+3284	+11.61474609	-8.62207031	-2.83447266	+47.68066406	-19.27001953	-59.34814453	+2616
+1458241584.16459990	+13.68457031	-5.70849609	-0.69433594	+33.26660156	-33.55224609	-85.05615234	+4460	+13.42529297	-3.33984375	-1.89843750	+33.79394531	-43.52783203	-20.72021484	+3304	+11.71142578	-8.55175781	-2.86962891	+47.61474609	-19.59960938	-59.85351563	+2648
+1458241584.16880010	+13.75927734	-5.68212891	-0.74267578	+32.76123047	-33.79394531	-85.12207031	+4496	+13.50878906	-3.28710938	-1.95996094	+34.21142578	-43.52783203	-21.48925781	+3320	+11.81689453	-8.47705078	-2.91357422	+47.57080078	-19.90722656	-60.29296875	+2680
+1458241584.17300010	+13.82958984	-5.65576172	-0.78662109	+32.25585938	-34.07958984	-85.27587891	+4532	+13.59228516	-3.23437500	-1.99951172	+34.69482422	-43.63769531	-22.41210938	+3336	+11.92675781	-8.40234375	-2.94873047	+47.54882813	-20.23681641	-60.77636719	+2708
+1458241584.17709990	+13.89990234	-5.61621094	-0.83056641	+31.83837891	-34.36523438	-85.38574219	+4564	+13.67578125	-3.17285156	-2.06103516	+35.11230469	-43.65966797	-23.09326172	+3360	+12.02343750	-8.32324219	-2.98828125	+47.48291016	-20.58837891	-61.23779297	+2732
+1458241584.18129990	+13.97021484	-5.58105469	-0.87890625	+31.37695313	-34.60693359	-85.49560547	+4600	+13.75488281	-3.12011719	-2.12255859	+35.44189453	-43.63769531	-23.81835938	+3376	+12.12451172	-8.24414063	-3.03222656	+47.46093750	-20.93994141	-61.65527344	+2756
+1458241584.18549990	+14.04052734	-5.54589844	-0.91845703	+30.95947266	-34.89257813	-85.67138672	+4628	+13.83398438	-3.06738281	-2.16650391	+35.90332031	-43.72558594	-24.69726563	+3392	+12.22998047	-8.16503906	-3.06738281	+47.43896484	-21.29150391	-62.13867188	+2772
+1458241584.18960000	+14.11083984	-5.49755859	-0.95361328	+30.60791016	-35.20019531	-85.84716797	+4660	+13.91308594	-3.00146484	-2.21923828	+36.32080078	-43.74755859	-25.40039063	+3412	+12.32226563	-8.07714844	-3.10253906	+47.41699219	-21.64306641	-62.62207031	+2788
+1458241584.19380000	+14.18115234	-5.46240234	-0.99755859	+30.21240234	-35.46386719	-86.02294922	+4688	+13.99218750	-2.94433594	-2.27636719	+36.71630859	-43.72558594	-26.14746094	+3432	+12.41894531	-8.00683594	-3.14648438	+47.35107422	-21.95068359	-62.99560547	+2800
+1458241584.19800000	+14.25146484	-5.42285156	-1.02832031	+29.83886719	-35.77148438	-86.26464844	+4712	+14.07128906	-2.88720703	-2.31152344	+37.19970703	-43.83544922	-27.07031250	+3448	+12.51123047	-7.92773438	-3.19042969	+47.28515625	-22.23632813	-63.41308594	+2812
+1458241584.20210000	+14.31738281	-5.37011719	-1.06347656	+29.55322266	-36.07910156	-86.50634766	+4740	+14.15039063	-2.81689453	-2.35986328	+37.66113281	-43.85742188	-27.79541016	+3464	+12.59472656	-7.85302734	-3.23437500	+47.19726563	-22.52197266	-63.80859375	+2820
+1458241584.20630000	+14.38769531	-5.32177734	-1.09863281	+29.26757813	-36.32080078	-86.72607422	+4768	+14.23388672	-2.75537109	-2.41259766	+38.07861328	-43.83544922	-28.58642578	+3484	+12.67382813	-7.78710938	-3.28710938	+47.06542969	-22.74169922	-64.16015625	+2828
+1458241584.21040010	+14.45361328	-5.26904297	-1.12500000	+29.00390625	-36.62841797	-87.03369141	+4792	+14.30859375	-2.69384766	-2.43896484	+38.62792969	-43.92333984	-29.53125000	+3500	+12.74853516	-7.71679688	-3.34423828	+46.88964844	-22.93945313	-64.46777344	+2840
+1458241584.21460010	+14.51953125	-5.20312500	-1.14697266	+28.89404297	-36.95800781	-87.40722656	+4824	+14.38769531	-2.61035156	-2.47412109	+39.17724609	-43.94531250	-30.32226563	+3520	+12.81005859	-7.64208984	-3.39697266	+46.71386719	-23.13720703	-64.79736328	+2852
+1458241584.21880010	+14.58544922	-5.13720703	-1.16894531	+28.76220703	-37.28759766	-87.75878906	+4852	+14.46679688	-2.54443359	-2.51367188	+39.68261719	-43.96728516	-31.17919922	+3536	+12.87158203	-7.58056641	-3.46289063	+46.51611328	-23.26904297	-65.06103516	+2868
+1458241584.22289990	+14.65136719	-5.07128906	-1.17773438	+28.67431641	-37.63916016	-88.17626953	+4880	+14.54150391	-2.47412109	-2.52685547	+40.29785156	-44.09912109	-32.18994141	+3552	+12.93750000	-7.51464844	-3.52001953	+46.34033203	-23.40087891	-65.39062500	+2884
+1458241584.22709990	+14.71728516	-4.99218750	-1.19091797	+28.69628906	-38.03466797	-88.61572266	+4908	+14.62060547	-2.39062500	-2.54882813	+40.91308594	-44.18701172	-33.04687500	+3572	+12.99023438	-7.44873047	-3.57275391	+46.18652344	-23.53271484	-65.72021484	+2908
+1458241584.23130010	+14.78320313	-4.92626953	-1.20410156	+28.65234375	-38.34228516	-89.03320313	+4940	+14.69970703	-2.32031250	-2.57080078	+41.48437500	-44.23095703	-33.96972656	+3588	+13.04736328	-7.39160156	-3.63867188	+45.96679688	-23.59863281	-66.00585938	+2932
+1458241584.23540000	+14.84472656	-4.85595703	-1.21289063	+28.63037109	-38.71582031	-89.51660156	+4968	+14.77880859	-2.25000000	-2.57519531	+42.12158203	-44.36279297	-35.00244141	+3608	+13.10009766	-7.33447266	-3.69140625	+45.76904297	-23.66455078	-66.35742188	+2960
+1458241584.23959990	+14.90625000	-4.77685547	-1.22607422	+28.65234375	-39.04541016	-89.91210938	+5000	+14.85351563	-2.16210938	-2.59716797	+42.69287109	-44.40673828	-35.79345703	+3632	+13.15283203	-7.26855469	-3.75292969	+45.59326172	-23.75244141	-66.62109375	+2992
+1458241584.24379990	+14.97216797	-4.70214844	-1.23925781	+28.63037109	-39.35302734	-90.28564453	+5032	+14.92822266	-2.08740234	-2.62353516	+43.17626953	-44.42871094	-36.58447266	+3652	+13.20996094	-7.20263672	-3.81445313	+45.41748047	-23.81835938	-66.84082031	+3028
+1458241584.24790000	+15.02929688	-4.62744141	-1.24804688	+28.65234375	-39.72656250	-90.72509766	+5064	+14.99853516	-2.01708984	-2.62353516	+43.74755859	-44.56054688	-37.52929688	+3672	+13.26269531	-7.13671875	-3.86279297	+45.28564453	-23.90625000	-67.19238281	+3068
+1458241584.25210000	+15.08642578	-4.53955078	-1.26123047	+28.69628906	-40.07812500	-91.07666016	+5100	+15.07324219	-1.92480469	-2.64111328	+44.29687500	-44.60449219	-38.27636719	+3696	+13.31542969	-7.06201172	-3.91552734	+45.17578125	-24.03808594	-67.45605469	+3112
+1458241584.25630000	+15.13916016	-4.47363281	-1.27441406	+28.65234375	-40.40771484	-91.42822266	+5132	+15.13916016	-1.85888672	-2.65429688	+44.71435547	-44.67041016	-39.04541016	+3712	+13.36816406	-6.98730469	-3.96826172	+45.06591797	-24.14794922	-67.69775391	+3156
+1458241584.26040010	+15.20068359	-4.41210938	-1.27880859	+28.60839844	-40.82519531	-91.82373047	+5160	+15.20947266	-1.79296875	-2.65869141	+45.17578125	-44.78027344	-39.88037109	+3732	+13.43847656	-6.92138672	-3.99462891	+45.00000000	-24.32373047	-68.15917969	+3196
+1458241584.26460000	+15.25781250	-4.33740234	-1.29638672	+28.52050781	-41.11083984	-92.02148438	+5192	+15.27978516	-1.70947266	-2.68505859	+45.59326172	-44.78027344	-40.45166016	+3756	+13.50878906	-6.84228516	-4.03417969	+45.00000000	-24.56542969	-68.42285156	+3240
+1458241584.26880000	+15.31494141	-4.28027344	-1.32275391	+28.32275391	-41.39648438	-92.21923828	+5220	+15.34130859	-1.64794922	-2.70703125	+45.87890625	-44.78027344	-41.04492188	+3776	+13.57910156	-6.75878906	-4.07373047	+44.97802734	-24.78515625	-68.68652344	+3284
+1458241584.27290010	+15.36767578	-4.22753906	-1.34033203	+28.10302734	-41.70410156	-92.41699219	+5248	+15.40283203	-1.58642578	-2.72460938	+46.18652344	-44.84619141	-41.68212891	+3796	+13.65820313	-6.67968750	-4.09130859	+45.02197266	-25.09277344	-69.08203125	+3320
+1458241584.27710010	+15.41601563	-4.16601563	-1.37548828	+27.83935547	-41.94580078	-92.43896484	+5280	+15.46435547	-1.50732422	-2.75537109	+46.47216797	-44.80224609	-42.09960938	+3820	+13.73730469	-6.58740234	-4.12207031	+45.06591797	-25.40039063	-69.32373047	+3356
+1458241584.28130010	+15.46435547	-4.11767578	-1.41503906	+27.46582031	-42.18750000	-92.43896484	+5304	+15.51708984	-1.45019531	-2.79052734	+46.62597656	-44.78027344	-42.53906250	+3840	+13.81201172	-6.49951172	-4.14843750	+45.10986328	-25.75195313	-69.54345703	+3388
+1458241584.28539990	+15.51269531	-4.07373047	-1.43701172	+27.09228516	-42.51708984	-92.50488281	+5324	+15.57421875	-1.39306641	-2.81250000	+46.82373047	-44.80224609	-43.04443359	+3860	+13.89550781	-6.41162109	-4.16162109	+45.17578125	-26.16943359	-69.87304688	+3412
+1458241584.28959990	+15.56542969	-4.02099609	-1.46337891	+26.74072266	-42.82470703	-92.46093750	+5344	+15.62695313	-1.32275391	-2.83886719	+47.04345703	-44.78027344	-43.43994141	+3884	+13.97900391	-6.31054688	-4.17480469	+45.28564453	-26.60888672	-70.13671875	+3432
+1458241584.29370000	+15.61376953	-3.98144531	-1.49853516	+26.30126953	-43.08837891	-92.39501953	+5360	+15.68408203	-1.27441406	-2.86962891	+47.19726563	-44.75830078	-43.85742188	+3904	+14.06250000	-6.22265625	-4.19677734	+45.37353516	-27.02636719	-70.37841797	+3448
+1458241584.29790000	+15.66210938	-3.94628906	-1.51611328	+25.86181641	-43.43994141	-92.39501953	+5372	+15.73242188	-1.22167969	-2.88720703	+47.37304688	-44.75830078	-44.34082031	+3920	+14.15039063	-6.13476563	-4.20117188	+45.48339844	-27.48779297	-70.70800781	+3460
+1458241584.30209990	+15.71044922	-3.90234375	-1.54687500	+25.42236328	-43.72558594	-92.26318359	+5384	+15.78515625	-1.15576172	-2.91796875	+47.57080078	-44.73632813	-44.71435547	+3940	+14.22949219	-6.03808594	-4.20996094	+45.59326172	-27.97119141	-70.92773438	+3464
+1458241584.30620000	+15.75439453	-3.86279297	-1.57763672	+24.91699219	-43.98925781	-92.10937500	+5392	+15.83789063	-1.09863281	-2.94433594	+47.72460938	-44.69238281	-45.08789063	+3960	+14.31298828	-5.95458984	-4.22314453	+45.65917969	-28.43261719	-71.14746094	+3464
+1458241584.31040000	+15.79394531	-3.81884766	-1.59960938	+24.41162109	-44.34082031	-91.97753906	+5400	+15.88623047	-1.03710938	-2.96191406	+47.96630859	-44.71435547	-45.54931641	+3980	+14.38769531	-5.86669922	-4.24511719	+45.68115234	-28.82812500	-71.30126953	+3460
+1458241584.31460000	+15.83349609	-3.77050781	-1.61279297	+23.97216797	-44.71435547	-91.88964844	+5404	+15.93457031	-0.97119141	-2.97070313	+48.25195313	-44.73632813	-46.03271484	+4000	+14.45361328	-5.77441406	-4.26269531	+45.76904297	-29.26757813	-71.47705078	+3456
+1458241584.31870010	+15.87744141	-3.72656250	-1.63037109	+23.53271484	-45.08789063	-91.75781250	+5412	+15.98291016	-0.91406250	-2.98388672	+48.49365234	-44.75830078	-46.51611328	+4016	+14.51513672	-5.69970703	-4.28027344	+45.76904297	-29.66308594	-71.65283203	+3448
+1458241584.32290010	+15.91699219	-3.67822266	-1.62158203	+23.11523438	-45.59326172	-91.73583984	+5416	+16.02685547	-0.85253906	-2.98388672	+48.80126953	-44.82421875	-47.10937500	+4036	+14.57666016	-5.62500000	-4.29785156	+45.76904297	-30.03662109	-71.82861328	+3440
+1458241584.32710000	+15.96093750	-3.61669922	-1.60839844	+22.82958984	-46.12060547	-91.71386719	+5424	+16.07519531	-0.78222656	-2.97509766	+49.19677734	-44.93408203	-47.72460938	+4056	+14.62939453	-5.54589844	-4.31103516	+45.81298828	-30.43212891	-72.09228516	+3436
+1458241584.33119990	+16.00048828	-3.56396484	-1.59960938	+22.52197266	-46.62597656	-91.69189453	+5432	+16.12792969	-0.71191406	-2.96630859	+49.65820313	-45.02197266	-48.38378906	+4080	+14.68652344	-5.48876953	-4.32861328	+45.81298828	-30.71777344	-72.33398438	+3428
+1458241584.33540010	+16.03564453	-3.50244141	-1.58203125	+22.23632813	-47.15332031	-91.69189453	+5444	+16.17626953	-0.64160156	-2.93994141	+50.16357422	-45.17578125	-49.10888672	+4104	+14.73046875	-5.42724609	-4.35937500	+45.79101563	-30.95947266	-72.50976563	+3428
+1458241584.33960010	+16.07080078	-3.43652344	-1.55566406	+22.03857422	-47.72460938	-91.71386719	+5460	+16.22460938	-0.55810547	-2.91796875	+50.69091797	-45.32958984	-49.83398438	+4132	+14.77001953	-5.36132813	-4.38574219	+45.79101563	-31.20117188	-72.68554688	+3432
+1458241584.34369990	+16.10595703	-3.37500000	-1.53369141	+21.79687500	-48.27392578	-91.73583984	+5480	+16.27294922	-0.48779297	-2.89160156	+51.19628906	-45.48339844	-50.55908203	+4160	+14.80957031	-5.31298828	-4.41650391	+45.70312500	-31.42089844	-72.90527344	+3440
+1458241584.34789990	+16.13671875	-3.31347656	-1.50292969	+21.57714844	-48.88916016	-91.77978516	+5500	+16.31250000	-0.41748047	-2.85644531	+51.72363281	-45.65917969	-51.32812500	+4188	+14.84033203	-5.26025391	-4.44726563	+45.61523438	-31.59667969	-73.08105469	+3452
+1458241584.35209990	+16.16748047	-3.23876953	-1.45898438	+21.46728516	-49.57031250	-91.84570313	+5524	+16.35644531	-0.33398438	-2.81689453	+52.36083984	-45.87890625	-52.16308594	+4216	+14.87109375	-5.20312500	-4.46923828	+45.63720703	-31.81640625	-73.34472656	+3472
+1458241584.35620000	+16.19824219	-3.18164063	-1.41943359	+21.29150391	-50.25146484	-91.93359375	+5548	+16.40039063	-0.26367188	-2.77734375	+52.95410156	-46.09863281	-53.04199219	+4244	+14.90185547	-5.15478516	-4.49121094	+45.61523438	-32.01416016	-73.60839844	+3496
+1458241584.36040000	+16.22900391	-3.12451172	-1.37988281	+21.09375000	-50.88867188	-92.02148438	+5572	+16.44433594	-0.19775391	-2.73339844	+53.52539063	-46.34033203	-53.89892578	+4272	+14.93701172	-5.10644531	-4.50878906	+45.63720703	-32.23388672	-73.95996094	+3520
+1458241584.36450000	+16.25976563	-3.05419922	-1.34033203	+21.00585938	-51.54785156	-92.04345703	+5600	+16.48828125	-0.11865234	-2.68945313	+54.14062500	-46.58203125	-54.68994141	+4300	+14.97656250	-5.05371094	-4.52197266	+45.68115234	-32.47558594	-74.26757813	+3552
+1458241584.36870000	+16.29052734	-3.00585938	-1.30078125	+20.78613281	-52.18505859	-92.10937500	+5628	+16.53222656	-0.05273438	-2.64990234	+54.71191406	-46.80175781	-55.52490234	+4328	+15.01171875	-5.00976563	-4.53955078	+45.68115234	-32.71728516	-74.57519531	+3584
+1458241584.37290000	+16.31250000	-2.95751953	-1.27001953	+20.54443359	-52.77832031	-92.10937500	+5652	+16.56738281	+0.00878906	-2.61474609	+55.23925781	-46.99951172	-56.29394531	+4352	+15.04687500	-4.96582031	-4.55273438	+45.72509766	-32.95898438	-74.92675781	+3620
+1458241584.37700010	+16.33447266	-2.90478516	-1.24804688	+20.32470703	-53.32763672	-92.06542969	+5676	+16.60253906	+0.08349609	-2.58398438	+55.76660156	-47.19726563	-57.04101563	+4380	+15.08642578	-4.90429688	-4.56591797	+45.81298828	-33.24462891	-75.16845703	+3660
+1458241584.38120010	+16.35644531	-2.87402344	-1.22607422	+19.95117188	-53.87695313	-91.97753906	+5700	+16.63330078	+0.12744141	-2.54882813	+56.18408203	-47.39501953	-57.76611328	+4400	+15.11718750	-4.84716797	-4.57910156	+45.85693359	-33.57421875	-75.43212891	+3704
+1458241584.38540010	+16.37841797	-2.84765625	-1.20849609	+19.48974609	-54.40429688	-91.82373047	+5720	+16.66406250	+0.16699219	-2.52685547	+56.51367188	-47.57080078	-58.42529297	+4420	+15.16552734	-4.79443359	-4.57031250	+45.98876953	-33.99169922	-75.82763672	+3744
+1458241584.38949990	+16.39599609	-2.80810547	-1.19531250	+19.09423828	-54.90966797	-91.62597656	+5736	+16.69482422	+0.21972656	-2.50488281	+56.90917969	-47.74658203	-59.08447266	+4440	+15.21826172	-4.72851563	-4.56591797	+46.14257813	-34.43115234	-76.15722656	+3780
+1458241584.39369990	+16.41357422	-2.79492188	-1.18212891	+18.56689453	-55.39306641	-91.42822266	+5752	+16.72119141	+0.25048828	-2.48291016	+57.21679688	-47.94433594	-59.74365234	+4460	+15.26220703	-4.67138672	-4.55712891	+46.29638672	-34.89257813	-76.48681641	+3816
+1458241584.39790010	+16.43115234	-2.78173828	-1.18212891	+18.03955078	-55.83251953	-91.20849609	+5764	+16.74755859	+0.28125000	-2.47412109	+57.45849609	-48.09814453	-60.33691406	+4472	+15.31933594	-4.60986328	-4.53955078	+46.45019531	-35.41992188	-76.88232422	+3852
+1458241584.40200000	+16.44433594	-2.76416016	-1.18652344	+17.44628906	-56.20605469	-90.90087891	+5776	+16.77392578	+0.31640625	-2.47412109	+57.63427734	-48.20800781	-60.77636719	+4488	+15.37646484	-4.54394531	-4.53515625	+46.62597656	-35.94726563	-77.14599609	+3880
+1458241584.40619990	+16.45751953	-2.75537109	-1.19531250	+16.80908203	-56.53564453	-90.57128906	+5784	+16.79589844	+0.33837891	-2.47851563	+57.72216797	-48.31787109	-61.21582031	+4500	+15.42919922	-4.48242188	-4.52636719	+46.75781250	-36.49658203	-77.40966797	+3904
+1458241584.41039990	+16.47070313	-2.75097656	-1.20410156	+16.14990234	-56.88720703	-90.26367188	+5788	+16.80908203	+0.35595703	-2.47851563	+57.85400391	-48.42773438	-61.69921875	+4516	+15.48193359	-4.41650391	-4.51318359	+46.88964844	-37.02392578	-77.67333984	+3920
+1458241584.41450000	+16.47949219	-2.73779297	-1.21289063	+15.53466797	-57.23876953	-89.89013672	+5796	+16.82666016	+0.38232422	-2.47412109	+58.00781250	-48.53759766	-62.16064453	+4528	+15.53027344	-4.34619141	-4.50439453	+47.06542969	-37.55126953	-77.91503906	+3936
+1458241584.41870000	+16.48828125	-2.73339844	-1.22167969	+14.83154297	-57.59033203	-89.51660156	+5800	+16.83984375	+0.39550781	-2.47412109	+58.11767578	-48.64746094	-62.62207031	+4544	+15.57861328	-4.28906250	-4.49121094	+47.19726563	-38.10058594	-78.15673828	+3944
+1458241584.42290000	+16.49267578	-2.73339844	-1.22167969	+14.17236328	-57.96386719	-89.16503906	+5800	+16.85742188	+0.40869141	-2.46972656	+58.20556641	-48.80126953	-63.10546875	+4556	+15.62695313	-4.22753906	-4.48242188	+47.32910156	-38.64990234	-78.42041016	+3948
+1458241584.42700000	+16.50585938	-2.72460938	-1.22167969	+13.55712891	-58.35937500	-88.81347656	+5800	+16.87500000	+0.43066406	-2.46972656	+58.29345703	-48.95507813	-63.50097656	+4572	+15.67529297	-4.16601563	-4.46484375	+47.50488281	-39.19921875	-78.70605469	+3948
+1458241584.43120000	+16.51464844	-2.71142578	-1.22607422	+12.98583984	-58.71093750	-88.48388672	+5804	+16.89697266	+0.45263672	-2.46972656	+58.40332031	-49.06494141	-63.91845703	+4588	+15.72363281	-4.11767578	-4.45605469	+47.61474609	-39.68261719	-78.99169922	+3940
+1458241584.43540000	+16.51904297	-2.69824219	-1.21289063	+12.50244141	-59.15039063	-88.24218750	+5804	+16.91455078	+0.47021484	-2.45214844	+58.64501953	-49.26269531	-64.48974609	+4608	+15.75878906	-4.06494141	-4.44726563	+47.72460938	-40.10009766	-79.25537109	+3936
+1458241584.43950010	+16.53222656	-2.67626953	-1.19970703	+12.06298828	-59.56787109	-87.95654297	+5808	+16.93212891	+0.49658203	-2.43017578	+58.86474609	-49.41650391	-65.01708984	+4632	+15.79833984	-4.01660156	-4.43847656	+47.83447266	-40.53955078	-79.49707031	+3928
+1458241584.44370010	+16.54101563	-2.64990234	-1.18652344	+11.62353516	-59.96337891	-87.64892578	+5812	+16.94970703	+0.53173828	-2.41259766	+59.12841797	-49.59228516	-65.50048828	+4656	+15.83349609	-3.98144531	-4.43408203	+47.90039063	-40.89111328	-79.73876953	+3924
+1458241584.44779990	+16.54541016	-2.62792969	-1.16015625	+11.18408203	-60.44677734	-87.38525391	+5820	+16.96728516	+0.56250000	-2.37304688	+59.50195313	-49.85595703	-66.15966797	+4688	+15.85986328	-3.93750000	-4.43408203	+47.96630859	-41.15478516	-79.95849609	+3916
+1458241584.45199990	+16.55419922	-2.59277344	-1.12500000	+10.85449219	-60.99609375	-87.12158203	+5832	+16.98925781	+0.60205078	-2.32470703	+59.94140625	-50.16357422	-66.84082031	+4720	+15.87744141	-3.90234375	-4.42968750	+48.07617188	-41.44042969	-80.26611328	+3908
+1458241584.45619990	+16.56298828	-2.55761719	-1.08984375	+10.54687500	-61.52343750	-86.85791016	+5848	+17.01123047	+0.64160156	-2.27636719	+60.40283203	-50.44921875	-67.52197266	+4752	+15.89941406	-3.87597656	-4.42529297	+48.14208984	-41.66015625	-80.59570313	+3904
+1458241584.46030000	+16.57177734	-2.52246094	-1.03710938	+10.32714844	-62.13867188	-86.70410156	+5864	+17.03759766	+0.68115234	-2.21484375	+60.95214844	-50.77880859	-68.31298828	+4788	+15.92138672	-3.85400391	-4.41650391	+48.27392578	-41.87988281	-80.96923828	+3908
+1458241584.46450000	+16.58496094	-2.47851563	-0.98876953	+10.10742188	-62.68798828	-86.46240234	+5880	+17.06396484	+0.72509766	-2.15332031	+61.50146484	-51.13037109	-69.06005859	+4820	+15.94335938	-3.82324219	-4.40771484	+48.38378906	-42.12158203	-81.32080078	+3912
+1458241584.46869990	+16.59814453	-2.43457031	-0.94482422	+9.88769531	-63.21533203	-86.24267578	+5900	+17.09472656	+0.77343750	-2.09619141	+62.07275391	-51.45996094	-69.78515625	+4852	+15.96533203	-3.81005859	-4.39892578	+48.47167969	-42.27539063	-81.67236328	+3924
+1458241584.47280000	+16.60693359	-2.39501953	-0.89648438	+9.66796875	-63.76464844	-86.00097656	+5924	+17.11669922	+0.81738281	-2.01708984	+62.73193359	-51.83349609	-70.68603516	+4888	+15.98291016	-3.79248047	-4.39013672	+48.60351563	-42.40722656	-82.06787109	+3940
+1458241584.47700000	+16.62011719	-2.34667969	-0.85253906	+9.44824219	-64.27001953	-85.69335938	+5944	+17.13867188	+0.87011719	-1.94238281	+63.43505859	-52.20703125	-71.47705078	+4920	+15.99609375	-3.76611328	-4.38574219	+48.69140625	-42.51708984	-82.33154297	+3960
+1458241584.48120000	+16.62890625	-2.31152344	-0.80859375	+9.14062500	-64.77539063	-85.36376953	+5968	+17.16064453	+0.90527344	-1.86767578	+64.02832031	-52.58056641	-72.26806641	+4952	+16.00927734	-3.74853516	-4.37695313	+48.77929688	-42.64892578	-82.61718750	+3984
+1458241584.48530010	+16.63769531	-2.28076172	-0.76464844	+8.81103516	-65.28076172	-85.01220703	+5992	+17.18261719	+0.93603516	-1.80175781	+64.53369141	-52.93212891	-72.97119141	+4980	+16.02685547	-3.72656250	-4.36816406	+48.86718750	-42.82470703	-82.94677734	+4016
+1458241584.48950000	+16.64648438	-2.24121094	-0.72509766	+8.45947266	-65.76416016	-84.61669922	+6016	+17.20019531	+0.97558594	-1.74023438	+65.08300781	-53.30566406	-73.67431641	+5004	+16.04443359	-3.70019531	-4.35498047	+48.99902344	-43.00048828	-83.21044922	+4048
+1458241584.49370000	+16.65087891	-2.21923828	-0.68554688	+8.06396484	-66.20361328	-84.24316406	+6036	+17.22216797	+0.99755859	-1.67871094	+65.58837891	-53.65722656	-74.37744141	+5028	+16.05761719	-3.67822266	-4.34619141	+49.08691406	-43.19824219	-83.49609375	+4084
+1458241584.49780010	+16.66406250	-2.19726563	-0.65478516	+7.64648438	-66.62109375	-83.82568359	+6060	+17.23974609	+1.01953125	-1.62158203	+66.02783203	-54.00878906	-75.01464844	+5048	+16.07958984	-3.66064453	-4.31982422	+49.24072266	-43.46191406	-83.89160156	+4124
+1458241584.50200010	+16.67285156	-2.17529297	-0.63720703	+7.14111328	-66.90673828	-83.29833984	+6076	+17.25732422	+1.04589844	-1.57324219	+66.44531250	-54.31640625	-75.54199219	+5068	+16.11035156	-3.62988281	-4.30664063	+49.32861328	-43.70361328	-84.04541016	+4160
+1458241584.50620010	+16.68164063	-2.16650391	-0.62402344	+6.54785156	-67.19238281	-82.77099609	+6092	+17.27050781	+1.05029297	-1.52929688	+66.70898438	-54.62402344	-76.02539063	+5080	+16.13232422	-3.59912109	-4.29785156	+49.39453125	-43.98925781	-84.15527344	+4196
+1458241584.51029990	+16.68603516	-2.16210938	-0.62402344	+5.88867188	-67.36816406	-82.17773438	+6104	+17.27929688	+1.05468750	-1.50732422	+66.77490234	-54.88769531	-76.28906250	+5092	+16.15869141	-3.57275391	-4.28466797	+49.39453125	-44.27490234	-84.28710938	+4228
+1458241584.51449990	+16.69042969	-2.15771484	-0.62841797	+5.22949219	-67.52197266	-81.58447266	+6120	+17.27929688	+1.05908203	-1.48974609	+66.90673828	-55.15136719	-76.57470703	+5104	+16.18066406	-3.53759766	-4.28027344	+49.43847656	-44.58251953	-84.26513672	+4260
+1458241584.51860000	+16.69042969	-2.17089844	-0.63720703	+4.43847656	-67.69775391	-80.96923828	+6132	+17.28369141	+1.05029297	-1.47216797	+66.95068359	-55.43701172	-76.83837891	+5116	+16.19824219	-3.49804688	-4.27587891	+49.43847656	-44.91210938	-84.26513672	+4284
+1458241584.52280000	+16.69482422	-2.18408203	-0.64160156	+3.66943359	-67.85156250	-80.37597656	+6144	+17.28808594	+1.03710938	-1.46777344	+66.81884766	-55.67871094	-76.94824219	+5132	+16.22460938	-3.45849609	-4.26269531	+49.43847656	-45.32958984	-84.28710938	+4308
+1458241584.52700000	+16.69482422	-2.19287109	-0.65039063	+2.92236328	-67.98339844	-79.76074219	+6152	+17.28808594	+1.02832031	-1.46777344	+66.84082031	-55.96435547	-77.12402344	+5144	+16.25537109	-3.41894531	-4.24951172	+49.46044922	-45.74707031	-84.28710938	+4324
+1458241584.53110000	+16.69921875	-2.20605469	-0.65917969	+2.21923828	-68.11523438	-79.18945313	+6160	+17.29248047	+1.01513672	-1.45898438	+66.81884766	-56.25000000	-77.29980469	+5160	+16.28173828	-3.39257813	-4.24072266	+49.43847656	-46.12060547	-84.28710938	+4336
+1458241584.53530000	+16.69921875	-2.21923828	-0.67675781	+1.51611328	-68.18115234	-78.64013672	+6172	+17.28808594	+1.00195313	-1.46777344	+66.66503906	-56.51367188	-77.32177734	+5176	+16.30371094	-3.35742188	-4.23193359	+49.41650391	-46.47216797	-84.28710938	+4340
+1458241584.53950000	+16.70361328	-2.23242188	-0.69433594	+0.81298828	-68.22509766	-78.11279297	+6180	+17.28808594	+0.98876953	-1.47656250	+66.59912109	-56.82128906	-77.40966797	+5192	+16.33007813	-3.32226563	-4.22753906	+49.39453125	-46.82373047	-84.22119141	+4340
+1458241584.54360010	+16.70361328	-2.25000000	-0.71630859	+0.13183594	-68.26904297	-77.60742188	+6188	+17.28369141	+0.97998047	-1.48095703	+66.51123047	-57.12890625	-77.45361328	+5208	+16.35205078	-3.29150391	-4.21875000	+49.35058594	-47.17529297	-84.15527344	+4340
+1458241584.54780010	+16.69482422	-2.26318359	-0.72949219	-0.50537109	-68.37890625	-77.14599609	+6192	+17.27490234	+0.96679688	-1.48974609	+66.35742188	-57.48046875	-77.45361328	+5228	+16.36523438	-3.26074219	-4.22753906	+49.24072266	-47.43896484	-83.97949219	+4332
+1458241584.55200000	+16.69482422	-2.27197266	-0.73388672	-1.05468750	-68.55468750	-76.70654297	+6192	+17.27050781	+0.95800781	-1.48095703	+66.51123047	-57.89794922	-77.73925781	+5244	+16.37841797	-3.22998047	-4.22314453	+49.21875000	-47.74658203	-84.00146484	+4324
+1458241584.55609990	+16.69042969	-2.27197266	-0.73388672	-1.51611328	-68.75244141	-76.33300781	+6192	+17.26611328	+0.95800781	-1.46777344	+66.73095703	-58.35937500	-78.04687500	+5268	+16.39160156	-3.21240234	-4.21875000	+49.19677734	-47.98828125	-84.04541016	+4312
+1458241584.56030010	+16.69042969	-2.27197266	-0.72509766	-1.95556641	-68.97216797	-76.00341797	+6192	+17.26171875	+0.96240234	-1.44580078	+66.97265625	-58.86474609	-78.37646484	+5288	+16.40478516	-3.19042969	-4.21435547	+49.21875000	-48.20800781	-84.11132813	+4304
+1458241584.56450010	+16.69482422	-2.26757813	-0.71191406	-2.32910156	-69.25781250	-75.67382813	+6196	+17.26611328	+0.96679688	-1.41943359	+67.36816406	-59.39208984	-78.81591797	+5312	+16.41357422	-3.17724609	-4.20117188	+49.26269531	-48.40576172	-84.28710938	+4296
+1458241584.56859990	+16.69921875	-2.25000000	-0.69433594	-2.54882813	-69.54345703	-75.43212891	+6200	+17.27050781	+0.98437500	-1.39306641	+67.82958984	-59.94140625	-79.27734375	+5336	+16.43115234	-3.17285156	-4.19238281	+49.30664063	-48.55957031	-84.50683594	+4288
+1458241584.57279990	+16.69482422	-2.22802734	-0.66796875	-2.70263672	-69.89501953	-75.27832031	+6208	+17.26611328	+1.00195313	-1.35351563	+68.37890625	-60.51269531	-79.82666016	+5360	+16.43994141	-3.16845703	-4.19238281	+49.32861328	-48.60351563	-84.63867188	+4280
+1458241584.57699990	+16.69482422	-2.20605469	-0.63281250	-2.85644531	-70.26855469	-75.10253906	+6216	+17.26611328	+1.01513672	-1.30957031	+69.08203125	-61.10595703	-80.57373047	+5384	+16.43994141	-3.16406250	-4.19238281	+49.35058594	-48.62548828	-84.81445313	+4272
+1458241584.58110000	+16.69482422	-2.17968750	-0.60205078	-2.96630859	-70.64208984	-74.94873047	+6228	+17.26611328	+1.03710938	-1.25683594	+69.82910156	-61.74316406	-81.29882813	+5412	+16.44433594	-3.15527344	-4.19238281	+49.41650391	-48.64746094	-85.01220703	+4272
+1458241584.58530000	+16.69482422	-2.15332031	-0.56250000	-3.05419922	-71.05957031	-74.81689453	+6240	+17.26611328	+1.05908203	-1.19531250	+70.72998047	-62.40234375	-82.22167969	+5436	+16.44433594	-3.15087891	-4.18798828	+49.48242188	-48.66943359	-85.23193359	+4276
+1458241584.58950000	+16.69921875	-2.12255859	-0.51416016	-3.09814453	-71.56494141	-74.70703125	+6256	+17.27050781	+1.08544922	-1.13378906	+71.67480469	-63.06152344	-83.16650391	+5464	+16.44873047	-3.14648438	-4.17919922	+49.57031250	-48.71337891	-85.49560547	+4284
+1458241584.59360000	+16.70361328	-2.08740234	-0.46142578	-3.05419922	-72.07031250	-74.64111328	+6272	+17.27490234	+1.10742188	-1.06787109	+72.68554688	-63.69873047	-84.17724609	+5488	+16.44873047	-3.14648438	-4.17041016	+49.68017578	-48.71337891	-85.80322266	+4292
+1458241584.59780000	+16.70800781	-2.05224609	-0.41308594	-2.96630859	-72.55371094	-74.61914063	+6288	+17.28369141	+1.12939453	-1.00634766	+73.74023438	-64.31396484	-85.20996094	+5512	+16.45312500	-3.14648438	-4.16162109	+49.81201172	-48.73535156	-86.17675781	+4308
+1458241584.60190010	+16.71240234	-2.01708984	-0.36914063	-2.94433594	-72.97119141	-74.57519531	+6304	+17.28369141	+1.14697266	-0.95361328	+74.59716797	-64.88525391	-86.11083984	+5532	+16.46630859	-3.14208984	-4.14843750	+49.98779297	-48.73535156	-86.61621094	+4328
+1458241584.60610010	+16.71240234	-1.99511719	-0.32958984	-2.96630859	-73.36669922	-74.55322266	+6316	+17.28808594	+1.16455078	-0.90087891	+75.49804688	-65.43457031	-87.03369141	+5552	+16.47070313	-3.13330078	-4.14404297	+50.07568359	-48.73535156	-86.85791016	+4352
+1458241584.61030010	+16.71240234	-1.97314453	-0.29882813	-2.94433594	-73.74023438	-74.57519531	+6328	+17.29687500	+1.18212891	-0.85253906	+76.39892578	-65.98388672	-87.95654297	+5568	+16.47070313	-3.12451172	-4.13525391	+50.16357422	-48.75732422	-87.07763672	+4380
+1458241584.61439990	+16.71240234	-1.95117188	-0.26806641	-2.92236328	-74.06982422	-74.57519531	+6340	+17.29687500	+1.19091797	-0.80859375	+77.16796875	-66.48925781	-88.81347656	+5584	+16.47509766	-3.10693359	-4.13525391	+50.20751953	-48.75732422	-87.16552734	+4404
+1458241584.61859990	+16.70800781	-1.93798828	-0.24169922	-2.96630859	-74.39941406	-74.57519531	+6348	+17.29687500	+1.19091797	-0.76464844	+77.93701172	-67.01660156	-89.67041016	+5596	+16.46630859	-3.08935547	-4.13085938	+50.20751953	-48.82324219	-87.23144531	+4432
+1458241584.62280010	+16.71240234	-1.92919922	-0.23291016	-2.98828125	-74.57519531	-74.61914063	+6352	+17.30126953	+1.19091797	-0.74267578	+78.44238281	-67.50000000	-90.28564453	+5604	+16.47509766	-3.08056641	-4.12207031	+50.20751953	-48.97705078	-87.38525391	+4456
+1458241584.62690000	+16.71240234	-1.91601563	-0.22851563	-2.98828125	-74.77294922	-74.66308594	+6356	+17.30566406	+1.19091797	-0.72509766	+78.92578125	-67.98339844	-90.90087891	+5612	+16.48828125	-3.05859375	-4.12207031	+50.18554688	-49.13085938	-87.36328125	+4480
+1458241584.63109990	+16.71240234	-1.92480469	-0.22851563	-3.01025391	-74.94873047	-74.77294922	+6360	+17.30566406	+1.18652344	-0.70751953	+79.40917969	-68.46679688	-91.53808594	+5620	+16.49267578	-3.03662109	-4.11767578	+50.14160156	-49.28466797	-87.29736328	+4500
+1458241584.63529990	+16.71240234	-1.92919922	-0.23730469	-2.96630859	-75.03662109	-74.97070313	+6364	+17.31005859	+1.17333984	-0.70751953	+79.54101563	-68.90625000	-91.80175781	+5628	+16.50146484	-3.02343750	-4.10888672	+50.09765625	-49.48242188	-87.31933594	+4516
+1458241584.63940000	+16.70800781	-1.94238281	-0.25927734	-2.94433594	-75.05859375	-75.14648438	+6368	+17.30566406	+1.16015625	-0.71630859	+79.65087891	-69.34570313	-92.08740234	+5636	+16.51464844	-2.99707031	-4.11328125	+49.94384766	-49.65820313	-87.07763672	+4532
+1458241584.64360000	+16.70361328	-1.95996094	-0.28564453	-2.92236328	-75.05859375	-75.36621094	+6376	+17.30566406	+1.14257813	-0.72949219	+79.69482422	-69.80712891	-92.32910156	+5644	+16.52343750	-2.96630859	-4.11767578	+49.74609375	-49.85595703	-86.81396484	+4540
+1458241584.64780000	+16.69921875	-1.98193359	-0.32519531	-2.81250000	-74.94873047	-75.73974609	+6384	+17.30126953	+1.12500000	-0.75146484	+79.51904297	-70.29052734	-92.35107422	+5656	+16.52783203	-2.93994141	-4.12646484	+49.52636719	-50.05371094	-86.50634766	+4544
+1458241584.65190010	+16.69921875	-1.99951172	-0.35595703	-2.54882813	-74.99267578	-76.13525391	+6388	+17.29687500	+1.11181641	-0.76025391	+79.76074219	-70.81787109	-92.72460938	+5664	+16.53222656	-2.91357422	-4.13525391	+49.35058594	-50.27343750	-86.24267578	+4548
+1458241584.65610000	+16.69482422	-2.01708984	-0.38671875	-2.24121094	-75.01464844	-76.64062500	+6396	+17.29248047	+1.09423828	-0.76904297	+79.95849609	-71.36718750	-93.14208984	+5676	+16.53222656	-2.89160156	-4.13964844	+49.13085938	-50.49316406	-85.97900391	+4544
+1458241584.66030000	+16.69042969	-2.03906250	-0.41748047	-1.84570313	-75.03662109	-77.23388672	+6400	+17.28808594	+1.07226563	-0.79541016	+79.87060547	-71.91650391	-93.22998047	+5688	+16.54101563	-2.86962891	-4.13964844	+48.95507813	-50.71289063	-85.78125000	+4536
+1458241584.66440010	+16.69042969	-2.05664063	-0.44384766	-1.38427734	-75.10253906	-77.87109375	+6404	+17.28808594	+1.05468750	-0.81298828	+80.06835938	-72.48779297	-93.60351563	+5700	+16.54980469	-2.85205078	-4.13525391	+48.75732422	-50.93261719	-85.56152344	+4528
+1458241584.66860010	+16.69482422	-2.06982422	-0.47021484	-0.76904297	-75.14648438	-78.64013672	+6404	+17.28369141	+1.04150391	-0.83056641	+80.33203125	-73.08105469	-94.02099609	+5708	+16.56298828	-2.83886719	-4.13964844	+48.58154297	-51.10839844	-85.38574219	+4516
+1458241584.67269990	+16.69042969	-2.08300781	-0.49218750	+0.04394531	-75.23437500	-79.58496094	+6404	+17.27929688	+1.02832031	-0.83935547	+80.77148438	-73.71826172	-94.61425781	+5716	+16.56738281	-2.82128906	-4.14404297	+48.38378906	-51.19628906	-85.16601563	+4504
+1458241584.67689990	+16.69482422	-2.09179688	-0.50097656	+0.94482422	-75.41015625	-80.61767578	+6404	+17.27929688	+1.02392578	-0.83935547	+81.60644531	-74.37744141	-95.51513672	+5724	+16.56738281	-2.81250000	-4.14843750	+48.22998047	-51.30615234	-85.05615234	+4492
+1458241584.68109990	+16.69042969	-2.08740234	-0.50976563	+1.99951172	-75.58593750	-81.73828125	+6400	+17.27490234	+1.01513672	-0.83935547	+82.46337891	-75.05859375	-96.48193359	+5732	+16.57177734	-2.80371094	-4.14843750	+48.09814453	-51.37207031	-84.94628906	+4480
+1458241584.68520000	+16.69042969	-2.08300781	-0.50537109	+3.20800781	-75.82763672	-82.99072266	+6400	+17.27050781	+1.00634766	-0.83496094	+83.47412109	-75.73974609	-97.60253906	+5740	+16.57177734	-2.78613281	-4.15722656	+47.94433594	-51.39404297	-84.79248047	+4472
+1458241584.68940000	+16.69921875	-2.07421875	-0.48779297	+4.54833984	-76.15722656	-84.37500000	+6400	+17.27490234	+1.00195313	-0.81738281	+85.07812500	-76.46484375	-99.27246094	+5748	+16.57177734	-2.78613281	-4.15722656	+47.92236328	-51.41601563	-84.85839844	+4460
+1458241584.69359990	+16.70361328	-2.05224609	-0.47021484	+6.10839844	-76.48681641	-85.91308594	+6400	+17.27929688	+1.00634766	-0.79980469	+86.96777344	-77.14599609	-101.18408203	+5756	+16.57617188	-2.78613281	-4.15283203	+47.90039063	-51.43798828	-85.01220703	+4448
+1458241584.69770000	+16.71240234	-2.02587891	-0.43505859	+7.93212891	-76.90429688	-87.69287109	+6404	+17.28369141	+1.01074219	-0.76904297	+89.42871094	-77.82714844	-103.66699219	+5764	+16.58056641	-2.78613281	-4.14404297	+47.94433594	-51.41601563	-85.18798828	+4444
+1458241584.70190000	+16.71679688	-2.00830078	-0.39990234	+9.71191406	-77.25585938	-89.49462891	+6408	+17.29248047	+1.01953125	-0.73828125	+92.10937500	-78.46435547	-106.32568359	+5772	+16.58056641	-2.79052734	-4.13964844	+47.96630859	-51.37207031	-85.38574219	+4440
+1458241584.70610000	+16.72558594	-1.97314453	-0.36914063	+11.66748047	-77.58544922	-91.40625000	+6412	+17.29687500	+1.03271484	-0.70751953	+95.09765625	-79.10156250	-109.27001953	+5780	+16.58935547	-2.79492188	-4.13525391	+48.01025391	-51.32812500	-85.60546875	+4436
+1458241584.71020010	+16.72998047	-1.93798828	-0.32958984	+13.84277344	-77.93701172	-93.51562500	+6420	+17.30126953	+1.04150391	-0.68115234	+98.34960938	-79.67285156	-112.47802734	+5784	+16.58935547	-2.79492188	-4.13525391	+48.05419922	-51.21826172	-85.78125000	+4440
+1458241584.71440010	+16.73437500	-1.90722656	-0.29003906	+15.93017578	-78.24462891	-95.62500000	+6424	+17.30126953	+1.05468750	-0.65039063	+102.04101563	-80.20019531	-116.10351563	+5792	+16.58935547	-2.79492188	-4.13085938	+48.12011719	-51.10839844	-86.00097656	+4444
+1458241584.71860000	+16.73437500	-1.87646484	-0.25488281	+18.01757813	-78.53027344	-97.71240234	+6428	+17.30566406	+1.06347656	-0.61962891	+106.10595703	-80.66162109	-120.12451172	+5796	+16.58496094	-2.79052734	-4.12646484	+48.20800781	-51.04248047	-86.24267578	+4452
+1458241584.72270010	+16.74316406	-1.84570313	-0.21533203	+20.12695313	-78.83789063	-99.84375000	+6436	+17.31445313	+1.06787109	-0.58886719	+110.39062500	-81.07910156	-124.40917969	+5800	+16.58496094	-2.78613281	-4.12207031	+48.29589844	-50.99853516	-86.48437500	+4464
+1458241584.72690010	+16.74316406	-1.82373047	-0.18457031	+21.90673828	-79.03564453	-101.73339844	+6436	+17.31884766	+1.07666016	-0.56689453	+114.87304688	-81.43066406	-128.84765625	+5800	+16.58935547	-2.78173828	-4.11328125	+48.40576172	-50.95458984	-86.79199219	+4480
+1458241584.73110010	+16.74755859	-1.80175781	-0.16259766	+23.70849609	-79.18945313	-103.62304688	+6432	+17.32324219	+1.08984375	-0.54052734	+119.68505859	-81.71630859	-133.59375000	+5804	+16.58935547	-2.77734375	-4.10449219	+48.49365234	-50.93261719	-87.07763672	+4496
+1458241584.73519990	+16.74755859	-1.77978516	-0.13623047	+25.44433594	-79.34326172	-105.46875000	+6432	+17.32324219	+1.10302734	-0.52294922	+124.43115234	-81.91406250	-138.25195313	+5804	+16.59375000	-2.77294922	-4.09130859	+48.55957031	-50.93261719	-87.36328125	+4512
+1458241584.73939990	+16.74755859	-1.76660156	-0.12744141	+26.71875000	-79.36523438	-106.91894531	+6432	+17.32324219	+1.11181641	-0.51416016	+129.00146484	-82.11181641	-142.73437500	+5808	+16.59814453	-2.75976563	-4.09570313	+48.55957031	-50.88867188	-87.45117188	+4532
+1458241584.74359990	+16.74316406	-1.76660156	-0.12304688	+27.75146484	-79.38720703	-108.21533203	+6424	+17.31884766	+1.11181641	-0.50537109	+133.57177734	-82.22167969	-147.30468750	+5804	+16.59814453	-2.74218750	-4.10009766	+48.51562500	-50.91064453	-87.45117188	+4552
+1458241584.74770000	+16.73876953	-1.76660156	-0.13183594	+28.34472656	-79.34326172	-109.02832031	+6420	+17.31445313	+1.10302734	-0.50976563	+137.52685547	-82.35351563	-151.25976563	+5804	+16.59814453	-2.72460938	-4.10009766	+48.40576172	-50.99853516	-87.40722656	+4568
+1458241584.75190000	+16.72998047	-1.77539063	-0.15380859	+28.54248047	-79.23339844	-109.55566406	+6420	+17.30566406	+1.09863281	-0.52294922	+141.45996094	-82.44140625	-155.17089844	+5808	+16.59814453	-2.70703125	-4.10449219	+48.31787109	-51.08642578	-87.36328125	+4584
+1458241584.75600000	+16.72558594	-1.79736328	-0.18017578	+28.58642578	-79.12353516	-109.99511719	+6420	+17.29687500	+1.08544922	-0.53613281	+145.30517578	-82.50732422	-159.06005859	+5812	+16.59814453	-2.68945313	-4.10449219	+48.18603516	-51.19628906	-87.31933594	+4596
+1458241584.76020000	+16.72119141	-1.81494141	-0.20654297	+28.58642578	-79.03564453	-110.34667969	+6420	+17.28808594	+1.07226563	-0.54492188	+149.15039063	-82.46337891	-162.94921875	+5816	+16.59814453	-2.67626953	-4.10449219	+48.03222656	-51.35009766	-87.27539063	+4600
+1458241584.76440000	+16.71679688	-1.84130859	-0.23730469	+28.27880859	-78.88183594	-110.47851563	+6420	+17.27929688	+1.06347656	-0.55810547	+152.77587891	-82.44140625	-166.57470703	+5820	+16.60253906	-2.66308594	-4.10888672	+47.83447266	-51.50390625	-87.14355469	+4608
+1458241584.76850010	+16.71240234	-1.86767578	-0.27246094	+27.99316406	-78.70605469	-110.58837891	+6424	+17.27050781	+1.05029297	-0.57128906	+156.22558594	-82.37548828	-170.02441406	+5824	+16.60693359	-2.64550781	-4.11767578	+47.59277344	-51.61376953	-86.96777344	+4608
+1458241584.77270010	+16.70361328	-1.88964844	-0.30761719	+27.66357422	-78.55224609	-110.67626953	+6424	+17.25732422	+1.03710938	-0.58447266	+159.38964844	-82.26562500	-173.21044922	+5828	+16.60693359	-2.63232422	-4.13085938	+47.35107422	-51.72363281	-86.77001953	+4608
+1458241584.77690010	+16.69482422	-1.91162109	-0.34277344	+27.22412109	-78.35449219	-110.63232422	+6428	+17.23974609	+1.02392578	-0.60644531	+162.24609375	-82.22167969	-176.06689453	+5836	+16.60693359	-2.61914063	-4.13964844	+47.13134766	-51.83349609	-86.59423828	+4608
+1458241584.78099990	+16.69042969	-1.93798828	-0.38232422	+26.69677734	-78.20068359	-110.52246094	+6428	+17.22656250	+1.00195313	-0.62841797	+164.94873047	-82.15576172	-178.79150391	+5840	+16.60693359	-2.60595703	-4.14843750	+46.88964844	-51.96533203	-86.41845703	+4600
+1458241584.78520010	+16.68603516	-1.96435547	-0.40869141	+26.30126953	-78.09082031	-110.54443359	+6428	+17.21777344	+0.98437500	-0.64599609	+167.60742188	-82.00195313	+178.50585938	+5848	+16.60253906	-2.58837891	-4.15722656	+46.64794922	-52.07519531	-86.22070313	+4592
+1458241584.78940010	+16.68164063	-1.98632813	-0.43505859	+25.97167969	-78.00292969	-110.63232422	+6428	+17.20898438	+0.96679688	-0.65478516	+170.13427734	-81.84814453	+175.97900391	+5852	+16.59375000	-2.57958984	-4.16162109	+46.45019531	-52.18505859	-86.19873047	+4580
+1458241584.79349990	+16.68164063	-1.99511719	-0.45703125	+25.79589844	-77.91503906	-110.78613281	+6424	+17.19580078	+0.95800781	-0.66796875	+172.50732422	-81.65039063	+173.62792969	+5856	+16.59375000	-2.57958984	-4.16162109	+46.29638672	-52.27294922	-86.22070313	+4564
+1458241584.79769990	+16.67724609	-1.99951172	-0.45703125	+26.05957031	-77.95898438	-111.40136719	+6416	+17.19140625	+0.94482422	-0.65917969	+174.74853516	-81.29882813	+171.45263672	+5860	+16.59375000	-2.57519531	-4.16601563	+46.16455078	-52.31689453	-86.26464844	+4552
+1458241584.80189990	+16.68164063	-2.00390625	-0.44824219	+26.36718750	-78.00292969	-111.99462891	+6408	+17.18701172	+0.94042969	-0.65478516	+176.77001953	-81.05712891	+169.51904297	+5864	+16.58935547	-2.57519531	-4.16601563	+46.05468750	-52.36083984	-86.39648438	+4540
+1458241584.80600000	+16.68603516	-1.98632813	-0.43945313	+26.76269531	-78.06884766	-112.58789063	+6404	+17.18261719	+0.94482422	-0.65478516	+178.72558594	-80.81542969	+167.69531250	+5868	+16.59814453	-2.57080078	-4.16601563	+46.01074219	-52.36083984	-86.52832031	+4528
+1458241584.81020000	+16.68603516	-1.96875000	-0.42187500	+27.26806641	-78.17871094	-113.31298828	+6404	+17.18261719	+0.95361328	-0.64599609	-179.45068359	-80.46386719	+166.02539063	+5876	+16.59375000	-2.56201172	-4.17041016	+45.96679688	-52.31689453	-86.66015625	+4516
+1458241584.81440000	+16.68603516	-1.95996094	-0.40869141	+27.53173828	-78.24462891	-113.66455078	+6400	+17.18261719	+0.95361328	-0.63720703	-177.78076172	-80.20019531	+164.48730469	+5880	+16.58935547	-2.56640625	-4.16162109	+46.01074219	-52.29492188	-87.01171875	+4508
+1458241584.81850000	+16.69042969	-1.94677734	-0.39111328	+27.92724609	-78.33251953	-114.16992188	+6396	+17.17822266	+0.96240234	-0.62841797	-176.17675781	-79.91455078	+163.03710938	+5884	+16.58496094	-2.57080078	-4.15283203	+46.09863281	-52.27294922	-87.38525391	+4500
+1458241584.82270000	+16.69482422	-1.92480469	-0.36914063	+28.56445313	-78.48632813	-114.93896484	+6400	+17.18261719	+0.97119141	-0.60644531	-174.85839844	-79.51904297	+161.87255859	+5888	+16.58496094	-2.56640625	-4.14404297	+46.18652344	-52.22900391	-87.75878906	+4496
+1458241584.82680010	+16.69921875	-1.89843750	-0.32958984	+29.50927734	-78.70605469	-116.05957031	+6404	+17.18261719	+0.97998047	-0.58886719	-173.56201172	-79.18945313	+160.77392578	+5892	+16.58056641	-2.57080078	-4.13085938	+46.31835938	-52.20703125	-88.24218750	+4500
+1458241584.83100010	+16.70800781	-1.86767578	-0.28564453	+30.60791016	-78.92578125	-117.31201172	+6408	+17.18701172	+0.99755859	-0.57128906	-172.35351563	-78.83789063	+159.78515625	+5892	+16.58496094	-2.57519531	-4.11767578	+46.45019531	-52.16308594	-88.72558594	+4500
+1458241584.83520010	+16.71240234	-1.83251953	-0.24609375	+31.70654297	-79.12353516	-118.49853516	+6412	+17.19580078	+1.01513672	-0.54492188	-171.21093750	-78.46435547	+158.86230469	+5892	+16.58496094	-2.57519531	-4.10449219	+46.60400391	-52.11914063	-89.20898438	+4508
+1458241584.83929990	+16.72119141	-1.78857422	-0.20654297	+32.91503906	-79.29931641	-119.83886719	+6420	+17.20019531	+1.03271484	-0.53173828	-170.06835938	-78.20068359	+157.96142578	+5892	+16.58935547	-2.57519531	-4.09570313	+46.69189453	-52.05322266	-89.56054688	+4520
+1458241584.84349990	+16.72558594	-1.75781250	-0.17138672	+33.83789063	-79.45312500	-120.91552734	+6424	+17.20458984	+1.04589844	-0.52294922	-168.99169922	-77.95898438	+157.12646484	+5888	+16.58496094	-2.57080078	-4.08691406	+46.75781250	-52.03125000	-89.91210938	+4532
+1458241584.84770010	+16.72998047	-1.73583984	-0.14501953	+34.54101563	-79.56298828	-121.79443359	+6428	+17.20458984	+1.05468750	-0.51416016	-168.04687500	-77.71728516	+156.37939453	+5884	+16.58056641	-2.56640625	-4.08251953	+46.77978516	-52.00927734	-90.21972656	+4544
+1458241584.85180000	+16.72998047	-1.70947266	-0.12304688	+35.22216797	-79.65087891	-122.62939453	+6428	+17.20019531	+1.06787109	-0.50976563	-167.10205078	-77.47558594	+155.67626953	+5884	+16.57617188	-2.55761719	-4.07812500	+46.82373047	-51.98730469	-90.50537109	+4560
+1458241584.85599990	+16.73437500	-1.69628906	-0.10546875	+35.79345703	-79.71679688	-123.39843750	+6428	+17.20019531	+1.07226563	-0.50537109	-166.28906250	-77.25585938	+155.03906250	+5880	+16.56738281	-2.55761719	-4.06933594	+46.82373047	-52.00927734	-90.79101563	+4576
+1458241584.86019990	+16.73876953	-1.69189453	-0.10107422	+36.10107422	-79.71679688	-123.96972656	+6424	+17.20019531	+1.07226563	-0.50097656	-165.47607422	-77.03613281	+154.42382813	+5876	+16.57177734	-2.55761719	-4.06054688	+46.77978516	-52.11914063	-91.09863281	+4588
+1458241584.86430000	+16.73876953	-1.68750000	-0.10107422	+36.25488281	-79.65087891	-124.32128906	+6420	+17.19580078	+1.07666016	-0.50097656	-164.59716797	-76.83837891	+153.78662109	+5876	+16.57617188	-2.54882813	-4.06494141	+46.64794922	-52.16308594	-91.12060547	+4604
+1458241584.86850000	+16.73876953	-1.69628906	-0.10986328	+36.29882813	-79.56298828	-124.62890625	+6420	+17.19580078	+1.07666016	-0.50097656	-163.91601563	-76.64062500	+153.28125000	+5872	+16.57177734	-2.54003906	-4.06933594	+46.47216797	-52.25097656	-91.14257813	+4616
+1458241584.87270000	+16.73876953	-1.70947266	-0.12744141	+36.07910156	-79.43115234	-124.69482422	+6416	+17.18701172	+1.07226563	-0.51416016	-163.16894531	-76.53076172	+152.73193359	+5872	+16.56738281	-2.53564453	-4.07373047	+46.25244141	-52.33886719	-91.12060547	+4628
+1458241584.87680010	+16.73437500	-1.72265625	-0.15380859	+35.66162109	-79.25537109	-124.54101563	+6416	+17.17822266	+1.06347656	-0.53173828	-162.50976563	-76.42089844	+152.18261719	+5872	+16.56738281	-2.51806641	-4.09130859	+45.98876953	-52.40478516	-90.94482422	+4640
+1458241584.88100000	+16.72998047	-1.74902344	-0.18896484	+35.13427734	-79.03564453	-124.34326172	+6420	+17.16943359	+1.05029297	-0.54492188	-161.85058594	-76.31103516	+151.65527344	+5876	+16.55859375	-2.50927734	-4.10449219	+45.65917969	-52.49267578	-90.72509766	+4644
+1458241584.88520000	+16.72558594	-1.77978516	-0.22412109	+34.65087891	-78.79394531	-124.21142578	+6424	+17.16064453	+1.04150391	-0.55810547	-161.25732422	-76.17919922	+151.19384766	+5876	+16.55419922	-2.50488281	-4.11328125	+45.35156250	-52.64648438	-90.57128906	+4644
+1458241584.88930010	+16.72119141	-1.80615234	-0.25488281	+34.40917969	-78.59619141	-124.23339844	+6424	+17.15185547	+1.02392578	-0.56689453	-160.75195313	-76.00341797	+150.77636719	+5876	+16.54980469	-2.49169922	-4.11767578	+45.06591797	-52.80029297	-90.41748047	+4640
+1458241584.89350010	+16.71679688	-1.83251953	-0.28564453	+34.21142578	-78.37646484	-124.36523438	+6424	+17.14306641	+1.01953125	-0.57568359	-160.31250000	-75.82763672	+150.46875000	+5876	+16.54541016	-2.48291016	-4.12646484	+44.80224609	-52.95410156	-90.26367188	+4636
+1458241584.89770010	+16.71240234	-1.85888672	-0.31201172	+34.12353516	-78.13476563	-124.60693359	+6424	+17.13427734	+1.01074219	-0.58447266	-159.87304688	-75.65185547	+150.13916016	+5876	+16.54541016	-2.46972656	-4.13085938	+44.56054688	-53.08593750	-90.13183594	+4624
+1458241584.90179990	+16.70800781	-1.88525391	-0.34277344	+34.10156250	-77.91503906	-124.84863281	+6424	+17.12988281	+0.99316406	-0.59765625	-159.49951172	-75.54199219	+149.76562500	+5876	+16.54101563	-2.45654297	-4.13964844	+44.27490234	-53.19580078	-89.93408203	+4616
+1458241584.90599990	+16.70361328	-1.90722656	-0.36914063	+34.12353516	-77.67333984	-125.13427734	+6420	+17.12109375	+0.98437500	-0.61083984	-159.03808594	-75.43212891	+149.39208984	+5876	+16.54541016	-2.44335938	-4.15722656	+43.98925781	-53.28369141	-89.73632813	+4600
+1458241584.91010000	+16.69482422	-1.92919922	-0.39550781	+34.27734375	-77.45361328	-125.55175781	+6416	+17.11669922	+0.97998047	-0.61523438	-158.75244141	-75.25634766	+149.17236328	+5876	+16.54101563	-2.43017578	-4.16601563	+43.74755859	-53.32763672	-89.53857422	+4588
+1458241584.91430000	+16.69042969	-1.94238281	-0.41308594	+34.58496094	-77.25585938	-126.10107422	+6412	+17.10791016	+0.97119141	-0.61962891	-158.53271484	-75.10253906	+148.97460938	+5876	+16.53222656	-2.42138672	-4.17041016	+43.57177734	-53.39355469	-89.53857422	+4572
+1458241584.91849990	+16.69042969	-1.95117188	-0.42626953	+35.04638672	-77.08007813	-126.76025391	+6404	+17.10351563	+0.97558594	-0.62402344	-158.20312500	-74.92675781	+148.73291016	+5880	+16.53222656	-2.40820313	-4.17041016	+43.43994141	-53.43750000	-89.53857422	+4556
+1458241584.92260000	+16.68603516	-1.95556641	-0.43066406	+35.70556641	-76.92626953	-127.57324219	+6396	+17.10791016	+0.98437500	-0.61523438	-158.00537109	-74.68505859	+148.64501953	+5880	+16.52783203	-2.39501953	-4.17041016	+43.39599609	-53.48144531	-89.58251953	+4540
+1458241584.92680000	+16.68603516	-1.95117188	-0.42626953	+36.58447266	-76.83837891	-128.60595703	+6384	+17.11230469	+0.98876953	-0.60644531	-157.78564453	-74.48730469	+148.49121094	+5884	+16.52343750	-2.39062500	-4.16162109	+43.39599609	-53.52539063	-89.80224609	+4524
+1458241584.93100000	+16.68603516	-1.93798828	-0.41748047	+37.68310547	-76.77246094	-129.77050781	+6380	+17.11669922	+1.00195313	-0.59765625	-157.54394531	-74.28955078	+148.35937500	+5884	+16.52783203	-2.38623047	-4.15722656	+43.46191406	-53.50341797	-90.04394531	+4508
+1458241584.93510010	+16.68603516	-1.92041016	-0.39990234	+38.91357422	-76.72851563	-131.06689453	+6376	+17.12109375	+1.01074219	-0.58447266	-157.43408203	-74.06982422	+148.35937500	+5888	+16.52783203	-2.37304688	-4.15722656	+43.52783203	-53.43750000	-90.26367188	+4496
+1458241584.93930010	+16.69042969	-1.89404297	-0.37792969	+40.25390625	-76.68457031	-132.40722656	+6372	+17.12988281	+1.02392578	-0.58007813	-157.21435547	-73.93798828	+148.22753906	+5888	+16.52783203	-2.36865234	-4.15283203	+43.61572266	-53.37158203	-90.52734375	+4484
+1458241584.94350000	+16.69042969	-1.86767578	-0.35595703	+41.61621094	-76.64062500	-133.76953125	+6372	+17.13427734	+1.04150391	-0.57568359	-156.95068359	-73.82812500	+148.09570313	+5884	+16.53222656	-2.36425781	-4.15283203	+43.68164063	-53.28369141	-90.79101563	+4476
+1458241584.94759990	+16.69482422	-1.83691406	-0.32958984	+42.97851563	-76.59667969	-135.10986328	+6372	+17.14306641	+1.05908203	-0.56689453	-156.79687500	-73.65234375	+148.05175781	+5884	+16.52783203	-2.35546875	-4.14843750	+43.79150391	-53.19580078	-91.05468750	+4468
+1458241584.95180010	+16.69482422	-1.80175781	-0.30322266	+44.42871094	-76.57470703	-136.51611328	+6372	+17.15185547	+1.07226563	-0.55371094	-156.66503906	-73.49853516	+148.05175781	+5880	+16.51904297	-2.35107422	-4.13964844	+43.94531250	-53.12988281	-91.40625000	+4464
+1458241584.95600010	+16.69921875	-1.76220703	-0.27685547	+45.87890625	-76.55273438	-137.90039063	+6376	+17.15625000	+1.08984375	-0.54052734	-156.55517578	-73.34472656	+148.07373047	+5876	+16.51464844	-2.34667969	-4.13085938	+44.09912109	-53.06396484	-91.75781250	+4468
+1458241584.96009990	+16.70800781	-1.72705078	-0.24609375	+47.28515625	-76.50878906	-139.26269531	+6376	+17.16503906	+1.10742188	-0.53173828	-156.42333984	-73.19091797	+148.05175781	+5868	+16.51904297	-2.34228516	-4.12207031	+44.25292969	-53.04199219	-92.10937500	+4468
+1458241584.96429990	+16.71240234	-1.69189453	-0.22412109	+48.62548828	-76.46484375	-140.53710938	+6376	+17.17382813	+1.12500000	-0.53173828	-156.26953125	-73.12500000	+148.00781250	+5860	+16.52343750	-2.33349609	-4.12207031	+44.34082031	-52.97607422	-92.32910156	+4476
+1458241584.96849990	+16.71679688	-1.66113281	-0.20214844	+49.87792969	-76.39892578	-141.74560547	+6376	+17.18261719	+1.13378906	-0.53173828	-156.11572266	-73.03710938	+147.94189453	+5852	+16.52343750	-2.32470703	-4.12207031	+44.40673828	-52.91015625	-92.54882813	+4480
+1458241584.97260000	+16.72119141	-1.63476563	-0.18896484	+50.86669922	-76.28906250	-142.71240234	+6376	+17.18701172	+1.14257813	-0.53613281	-155.96191406	-73.01513672	+147.87597656	+5840	+16.52343750	-2.32031250	-4.12207031	+44.42871094	-52.86621094	-92.72460938	+4488
+1458241584.97680000	+16.72558594	-1.60839844	-0.18457031	+51.54785156	-76.15722656	-143.41552734	+6372	+17.18701172	+1.15136719	-0.54052734	-155.85205078	-72.97119141	+147.81005859	+5832	+16.52343750	-2.30712891	-4.13525391	+44.42871094	-52.80029297	-92.74658203	+4500
+1458241584.98090000	+16.72558594	-1.59521484	-0.18457031	+52.03125000	-76.00341797	-143.94287109	+6364	+17.19140625	+1.16015625	-0.54931641	-155.72021484	-72.92724609	+147.76611328	+5820	+16.51464844	-2.29394531	-4.14404297	+44.34082031	-52.75634766	-92.70263672	+4512
+1458241584.98510000	+16.72998047	-1.58642578	-0.19775391	+52.27294922	-75.82763672	-144.25048828	+6360	+17.19140625	+1.16894531	-0.56250000	-155.56640625	-72.90527344	+147.70019531	+5812	+16.51464844	-2.28515625	-4.15722656	+44.18701172	-52.77832031	-92.63671875	+4520
+1458241584.98930000	+16.73437500	-1.58203125	-0.21972656	+52.36083984	-75.62988281	-144.44824219	+6356	+17.19140625	+1.17773438	-0.57568359	-155.43457031	-72.92724609	+147.59033203	+5808	+16.51464844	-2.27197266	-4.17480469	+43.98925781	-52.77832031	-92.46093750	+4528
+1458241584.99340010	+16.73876953	-1.58642578	-0.24169922	+52.36083984	-75.41015625	-144.58007813	+6352	+17.19140625	+1.17773438	-0.59326172	-155.32470703	-72.92724609	+147.52441406	+5800	+16.51025391	-2.25878906	-4.19677734	+43.76953125	-52.80029297	-92.26318359	+4532
+1458241584.99760010	+16.74316406	-1.59082031	-0.27246094	+52.14111328	-75.16845703	-144.49218750	+6348	+17.19140625	+1.18212891	-0.61523438	-155.21484375	-72.97119141	+147.41455078	+5796	+16.51464844	-2.25000000	-4.21875000	+43.52783203	-52.84423828	-92.06542969	+4536
+1458241585.00180010	+16.74755859	-1.60400391	-0.31201172	+51.72363281	-74.92675781	-144.25048828	+6348	+17.18701172	+1.18212891	-0.64160156	-155.08300781	-73.01513672	+147.28271484	+5792	+16.51904297	-2.23681641	-4.24511719	+43.24218750	-52.84423828	-91.73583984	+4536
+1458241585.00589990	+16.74755859	-1.61718750	-0.36035156	+51.17431641	-74.64111328	-143.89892578	+6348	+17.18261719	+1.18212891	-0.66796875	-154.95117188	-73.10302734	+147.12890625	+5788	+16.52343750	-2.21923828	-4.27587891	+42.91259766	-52.86621094	-91.36230469	+4536
+1458241585.01009990	+16.75195313	-1.63476563	-0.40869141	+50.58105469	-74.35546875	-143.48144531	+6348	+17.17822266	+1.18212891	-0.69873047	-154.81933594	-73.19091797	+146.99707031	+5788	+16.51904297	-2.20166016	-4.31542969	+42.56103516	-52.84423828	-90.94482422	+4532
+1458241585.01430010	+16.75195313	-1.65673828	-0.46142578	+49.92187500	-74.06982422	-143.06396484	+6348	+17.17382813	+1.18212891	-0.73388672	-154.68750000	-73.30078125	+146.84326172	+5792	+16.51464844	-2.18847656	-4.34619141	+42.27539063	-52.80029297	-90.61523438	+4528
+1458241585.01840000	+16.75634766	-1.66992188	-0.51416016	+49.28466797	-73.78417969	-142.60253906	+6344	+17.16943359	+1.18652344	-0.76904297	-154.53369141	-73.41064453	+146.66748047	+5792	+16.51464844	-2.17529297	-4.38574219	+41.94580078	-52.77832031	-90.24169922	+4520
+1458241585.02259990	+16.76513672	-1.68310547	-0.56689453	+48.66943359	-73.47656250	-142.16308594	+6344	+17.16943359	+1.19091797	-0.80419922	-154.40185547	-73.54248047	+146.49169922	+5800	+16.51025391	-2.15771484	-4.42089844	+41.61621094	-52.73437500	-89.86816406	+4508
+1458241585.02679990	+16.76953125	-1.69628906	-0.62402344	+48.09814453	-73.16894531	-141.74560547	+6340	+17.16943359	+1.19091797	-0.84375000	-154.27001953	-73.67431641	+146.31591797	+5804	+16.51025391	-2.14892578	-4.45166016	+41.35253906	-52.71240234	-89.58251953	+4492
+1458241585.03090000	+16.78271484	-1.69628906	-0.67675781	+47.59277344	-72.88330078	-141.35009766	+6332	+17.16943359	+1.19970703	-0.88330078	-154.13818359	-73.82812500	+146.14013672	+5808	+16.51464844	-2.13574219	-4.48681641	+41.11083984	-52.64648438	-89.34082031	+4476
+1458241585.03510000	+16.79150391	-1.69628906	-0.72949219	+47.21923828	-72.61962891	-141.06445313	+6328	+17.16943359	+1.20849609	-0.91845703	-154.02832031	-73.95996094	+146.00830078	+5816	+16.51464844	-2.11816406	-4.52197266	+40.91308594	-52.55859375	-89.09912109	+4460
+1458241585.03930000	+16.80029297	-1.69628906	-0.77783203	+46.84570313	-72.33398438	-140.75683594	+6320	+17.17382813	+1.21728516	-0.96240234	-153.87451172	-74.13574219	+145.83251953	+5820	+16.51464844	-2.10498047	-4.55712891	+40.75927734	-52.42675781	-88.92333984	+4444
+1458241585.04340000	+16.81347656	-1.67871094	-0.82617188	+46.56005859	-72.07031250	-140.47119141	+6312	+17.17822266	+1.23486328	-1.00195313	-153.67675781	-74.33349609	+145.63476563	+5828	+16.51904297	-2.08740234	-4.59667969	+40.62744141	-52.27294922	-88.76953125	+4428
+1458241585.04760000	+16.83105469	-1.65673828	-0.86572266	+46.42822266	-71.82861328	-140.31738281	+6304	+17.18701172	+1.25683594	-1.04150391	-153.47900391	-74.48730469	+145.48095703	+5832	+16.51904297	-2.06542969	-4.63623047	+40.58349609	-52.05322266	-88.63769531	+4416
+1458241585.05180000	+16.84423828	-1.63037109	-0.89648438	+46.45019531	-71.63085938	-140.27343750	+6296	+17.19580078	+1.27880859	-1.08105469	-153.30322266	-74.68505859	+145.34912109	+5836	+16.51464844	-2.04785156	-4.66699219	+40.58349609	-51.83349609	-88.61572266	+4400
+1458241585.05590010	+16.86181641	-1.59082031	-0.92724609	+46.62597656	-71.43310547	-140.31738281	+6288	+17.20458984	+1.30517578	-1.11621094	-153.10546875	-74.86083984	+145.19531250	+5840	+16.51464844	-2.02587891	-4.70214844	+40.62744141	-51.59179688	-88.65966797	+4388
+1458241585.06010010	+16.88378906	-1.54687500	-0.94921875	+46.86767578	-71.23535156	-140.38330078	+6284	+17.21777344	+1.33593750	-1.15136719	-152.95166016	-75.03662109	+145.08544922	+5844	+16.51464844	-2.00830078	-4.73291016	+40.71533203	-51.37207031	-88.74755859	+4376
+1458241585.06419990	+16.90576172	-1.49853516	-0.97558594	+47.10937500	-71.05957031	-140.44921875	+6276	+17.23095703	+1.37109375	-1.19091797	-152.73193359	-75.23437500	+144.95361328	+5844	+16.51904297	-1.98632813	-4.76806641	+40.86914063	-51.08642578	-88.90136719	+4364
+1458241585.06839990	+16.92773438	-1.44580078	-1.00195313	+47.37304688	-70.86181641	-140.51513672	+6268	+17.24853516	+1.41064453	-1.22607422	-152.51220703	-75.43212891	+144.84375000	+5848	+16.52343750	-1.95996094	-4.79882813	+41.04492188	-50.82275391	-89.05517578	+4360
+1458241585.07259990	+16.94531250	-1.39306641	-1.02392578	+47.72460938	-70.66406250	-140.64697266	+6260	+17.26171875	+1.45458984	-1.26123047	-152.29248047	-75.62988281	+144.75585938	+5852	+16.52343750	-1.93359375	-4.83398438	+41.22070313	-50.51513672	-89.18701172	+4356
+1458241585.07670000	+16.96728516	-1.33593750	-1.04589844	+48.12011719	-70.46630859	-140.80078125	+6252	+17.27490234	+1.49853516	-1.30517578	-152.05078125	-75.87158203	+144.66796875	+5852	+16.52343750	-1.89843750	-4.88232422	+41.39648438	-50.07568359	-89.27490234	+4360
+1458241585.08090000	+16.98925781	-1.27880859	-1.06787109	+48.49365234	-70.26855469	-140.95458984	+6244	+17.28808594	+1.54248047	-1.34472656	-151.80908203	-76.11328125	+144.53613281	+5852	+16.51904297	-1.86767578	-4.92626953	+41.52832031	-49.74609375	-89.27490234	+4364
+1458241585.08509990	+17.00683594	-1.22167969	-1.09423828	+48.82324219	-70.02685547	-141.04248047	+6236	+17.30566406	+1.58642578	-1.38867188	-151.56738281	-76.35498047	+144.40429688	+5856	+16.51904297	-1.83691406	-4.97021484	+41.63818359	-49.46044922	-89.29687500	+4364
+1458241585.08920000	+17.02880859	-1.16455078	-1.12060547	+49.15283203	-69.78515625	-141.15234375	+6232	+17.31884766	+1.63476563	-1.43701172	-151.25976563	-76.64062500	+144.27246094	+5860	+16.51904297	-1.80615234	-5.00976563	+41.77001953	-49.17480469	-89.31884766	+4368
+1458241585.09340000	+17.04638672	-1.11181641	-1.15136719	+49.46044922	-69.52148438	-141.26220703	+6220	+17.33203125	+1.68310547	-1.48095703	-151.08398438	-76.90429688	+144.22851563	+5860	+16.51025391	-1.77978516	-5.04931641	+41.85791016	-48.91113281	-89.31884766	+4372
+1458241585.09760000	+17.06396484	-1.06347656	-1.19091797	+49.68017578	-69.21386719	-141.28417969	+6212	+17.34082031	+1.72265625	-1.52929688	-150.90820313	-77.18994141	+144.18457031	+5860	+16.51904297	-1.75781250	-5.08886719	+41.87988281	-48.69140625	-89.34082031	+4372
+1458241585.10170010	+17.08154297	-1.01953125	-1.23925781	+49.76806641	-68.86230469	-141.21826172	+6208	+17.34960938	+1.77099609	-1.58642578	-150.71044922	-77.51953125	+144.11865234	+5864	+16.51904297	-1.72265625	-5.14599609	+41.85791016	-48.40576172	-89.07714844	+4376
+1458241585.10590000	+17.09912109	-0.97998047	-1.29199219	+49.79003906	-68.48876953	-141.10839844	+6196	+17.35839844	+1.81054688	-1.64355469	-150.55664063	-77.84912109	+144.07470703	+5860	+16.51464844	-1.68750000	-5.20751953	+41.79199219	-48.16406250	-88.79150391	+4380
+1458241585.11010000	+17.11230469	-0.94921875	-1.35351563	+49.70214844	-68.09326172	-140.91064453	+6188	+17.36279297	+1.84570313	-1.70507813	-150.31494141	-78.22265625	+143.92089844	+5860	+16.51464844	-1.64794922	-5.26904297	+41.66015625	-47.90039063	-88.46191406	+4380
+1458241585.11420010	+17.12109375	-0.91845703	-1.42382813	+49.59228516	-67.63183594	-140.71289063	+6180	+17.36279297	+1.88525391	-1.77099609	-150.11718750	-78.59619141	+143.81103516	+5860	+16.51025391	-1.60839844	-5.33935547	+41.57226563	-47.65869141	-88.08837891	+4380
+1458241585.11840010	+17.12988281	-0.89648438	-1.48974609	+49.46044922	-67.21435547	-140.53710938	+6168	+17.35839844	+1.91601563	-1.83691406	-149.96337891	-78.94775391	+143.74511719	+5860	+16.49707031	-1.56884766	-5.40087891	+41.41845703	-47.43896484	-87.69287109	+4376
+1458241585.12260010	+17.13867188	-0.87451172	-1.56884766	+49.24072266	-66.73095703	-140.25146484	+6156	+17.35400391	+1.95117188	-1.90283203	-149.83154297	-79.32128906	+143.67919922	+5860	+16.49707031	-1.53369141	-5.46240234	+41.24267578	-47.28515625	-87.31933594	+4364
+1458241585.12669990	+17.14746094	-0.85253906	-1.65234375	+48.97705078	-66.24755859	-139.96582031	+6148	+17.35400391	+1.98632813	-1.97753906	-149.74365234	-79.73876953	+143.67919922	+5860	+16.49267578	-1.50292969	-5.51513672	+41.11083984	-47.17529297	-86.98974609	+4344
+1458241585.13089990	+17.15185547	-0.83056641	-1.73583984	+48.77929688	-65.76416016	-139.70214844	+6136	+17.34960938	+2.02148438	-2.04785156	-149.76562500	-80.09033203	+143.78906250	+5860	+16.48828125	-1.46777344	-5.57666016	+40.97900391	-47.02148438	-86.63818359	+4328
+1458241585.13500000	+17.15625000	-0.80859375	-1.81933594	+48.60351563	-65.30273438	-139.46044922	+6124	+17.34082031	+2.05224609	-2.11816406	-149.72167969	-80.46386719	+143.83300781	+5860	+16.48828125	-1.42382813	-5.63818359	+40.86914063	-46.84570313	-86.28662109	+4308
+1458241585.13920000	+17.16503906	-0.78662109	-1.90283203	+48.44970703	-64.81933594	-139.26269531	+6108	+17.33203125	+2.08300781	-2.18847656	-149.76562500	-80.83740234	+143.96484375	+5856	+16.48388672	-1.38867188	-5.69531250	+40.78125000	-46.69189453	-85.95703125	+4284
+1458241585.14340000	+17.16943359	-0.75585938	-1.98632813	+48.36181641	-64.37988281	-139.08691406	+6092	+17.32763672	+2.12255859	-2.25439453	-149.69970703	-81.18896484	+143.98681641	+5856	+16.47949219	-1.34472656	-5.75683594	+40.69335938	-46.53808594	-85.62744141	+4256
+1458241585.14750000	+17.16943359	-0.72509766	-2.06103516	+48.27392578	-63.98437500	-138.91113281	+6076	+17.31445313	+2.16210938	-2.32031250	-149.78759766	-81.54052734	+144.18457031	+5856	+16.47070313	-1.29638672	-5.81835938	+40.62744141	-46.31835938	-85.27587891	+4232
+1458241585.15170000	+17.16943359	-0.69433594	-2.12695313	+48.36181641	-63.63281250	-138.88916016	+6060	+17.31005859	+2.20166016	-2.38183594	-150.09521484	-81.87011719	+144.60205078	+5856	+16.45751953	-1.25683594	-5.86669922	+40.67138672	-46.18652344	-85.10009766	+4200
+1458241585.15590000	+17.16943359	-0.65039063	-2.18408203	+48.55957031	-63.34716797	-138.91113281	+6040	+17.30126953	+2.25000000	-2.43896484	-150.40283203	-82.15576172	+145.06347656	+5860	+16.45312500	-1.22167969	-5.91064453	+40.73730469	-46.05468750	-85.01220703	+4168
+1458241585.16000010	+17.17382813	-0.60205078	-2.23242188	+48.82324219	-63.10546875	-139.02099609	+6020	+17.29687500	+2.29833984	-2.48291016	-150.90820313	-82.37548828	+145.74462891	+5864	+16.44873047	-1.18212891	-5.95458984	+40.86914063	-45.90087891	-84.96826172	+4132
+1458241585.16420010	+17.17822266	-0.55371094	-2.27197266	+49.17480469	-62.90771484	-139.19677734	+6000	+17.29687500	+2.34228516	-2.52685547	-151.58935547	-82.57324219	+146.55761719	+5864	+16.44433594	-1.14697266	-5.98974609	+41.04492188	-45.79101563	-85.07812500	+4096
+1458241585.16840000	+17.18701172	-0.49218750	-2.30712891	+49.61425781	-62.75390625	-139.39453125	+5980	+17.29687500	+2.39941406	-2.56640625	-152.18261719	-82.77099609	+147.34863281	+5864	+16.45312500	-1.11181641	-6.02050781	+41.33056641	-45.63720703	-85.25390625	+4064
+1458241585.17249990	+17.18701172	-0.42626953	-2.32470703	+50.16357422	-62.64404297	-139.72412109	+5956	+17.29248047	+2.46093750	-2.59716797	-152.97363281	-82.90283203	+148.33740234	+5868	+16.45312500	-1.06787109	-6.05126953	+41.66015625	-45.46142578	-85.40771484	+4036
+1458241585.17670010	+17.19140625	-0.36035156	-2.33789063	+50.80078125	-62.57812500	-140.09765625	+5932	+17.29248047	+2.51367188	-2.62353516	-153.94042969	-83.01269531	+149.45800781	+5868	+16.44873047	-1.02392578	-6.07763672	+42.05566406	-45.26367188	-85.71533203	+4012
+1458241585.18090010	+17.19580078	-0.29003906	-2.34228516	+51.48193359	-62.55615234	-140.53710938	+5908	+17.29248047	+2.57519531	-2.64550781	-154.88525391	-83.12255859	+150.62255859	+5868	+16.44433594	-0.98876953	-6.09960938	+42.42919922	-45.10986328	-86.00097656	+3988
+1458241585.18499990	+17.20019531	-0.21533203	-2.34228516	+52.18505859	-62.53417969	-140.97656250	+5880	+17.29248047	+2.63232422	-2.66308594	-156.04980469	-83.18847656	+151.96289063	+5868	+16.43994141	-0.95361328	-6.11718750	+42.80273438	-44.95605469	-86.28662109	+3964
+1458241585.18919990	+17.20458984	-0.14941406	-2.33789063	+52.91015625	-62.57812500	-141.45996094	+5856	+17.29248047	+2.69384766	-2.67187500	-157.36816406	-83.18847656	+153.50097656	+5868	+16.43554688	-0.92285156	-6.12158203	+43.24218750	-44.86816406	-86.70410156	+3944
+1458241585.19339990	+17.20898438	-0.07910156	-2.33349609	+53.72314453	-62.60009766	-142.00927734	+5832	+17.29248047	+2.75537109	-2.68066406	-158.70849609	-83.16650391	+155.03906250	+5868	+16.43115234	-0.88330078	-6.12597656	+43.72558594	-44.78027344	-87.14355469	+3924
+1458241585.19750000	+17.21337891	-0.00439453	-2.32470703	+54.53613281	-62.64404297	-142.58056641	+5808	+17.29248047	+2.81689453	-2.68505859	-159.91699219	-83.14453125	+156.44531250	+5868	+16.43994141	-0.84814453	-6.13037109	+44.18701172	-44.73632813	-87.60498047	+3912
+1458241585.20170000	+17.21777344	+0.07031250	-2.32031250	+55.34912109	-62.64404297	-143.10791016	+5780	+17.29248047	+2.87841797	-2.69384766	-161.10351563	-83.12255859	+157.82958984	+5868	+16.44433594	-0.80419922	-6.14355469	+44.60449219	-44.64843750	-87.93457031	+3904
+1458241585.20590000	+17.21777344	+0.13623047	-2.31591797	+56.09619141	-62.64404297	-143.63525391	+5756	+17.29248047	+2.93554688	-2.69824219	-162.37792969	-83.10058594	+159.30175781	+5868	+16.44873047	-0.76904297	-6.15234375	+44.97802734	-44.56054688	-88.24218750	+3896
+1458241585.21000000	+17.21777344	+0.20214844	-2.31591797	+56.77734375	-62.62207031	-144.09667969	+5724	+17.28369141	+2.99267578	-2.70703125	-163.67431641	-83.07861328	+160.77392578	+5868	+16.44433594	-0.72949219	-6.16552734	+45.32958984	-44.49462891	-88.52783203	+3888
+1458241585.21420000	+17.21337891	+0.26367188	-2.31591797	+57.45849609	-62.60009766	-144.58007813	+5696	+17.27490234	+3.04980469	-2.71142578	-164.99267578	-83.01269531	+162.24609375	+5864	+16.43994141	-0.68554688	-6.17871094	+45.65917969	-44.40673828	-88.72558594	+3888
+1458241585.21830010	+17.20898438	+0.31201172	-2.32031250	+58.05175781	-62.55615234	-145.04150391	+5668	+17.26611328	+3.09814453	-2.71142578	-166.31103516	-82.96875000	+163.74023438	+5864	+16.42675781	-0.64160156	-6.19189453	+45.94482422	-44.38476563	-88.85742188	+3884
+1458241585.22250010	+17.20898438	+0.35156250	-2.33349609	+58.51318359	-62.46826172	-145.39306641	+5636	+17.25732422	+3.14648438	-2.72460938	-167.49755859	-82.94677734	+165.03662109	+5864	+16.42675781	-0.60205078	-6.20507813	+46.14257813	-44.42871094	-88.98925781	+3876
+1458241585.22670010	+17.20019531	+0.39550781	-2.35546875	+58.90869141	-62.35839844	-145.65673828	+5608	+17.24414063	+3.19482422	-2.73779297	-168.59619141	-82.92480469	+166.26708984	+5864	+16.43115234	-0.55810547	-6.22705078	+46.31835938	-44.47265625	-89.01123047	+3872
+1458241585.23079990	+17.19580078	+0.43066406	-2.38183594	+59.21630859	-62.20458984	-145.89843750	+5576	+17.22656250	+3.23437500	-2.75097656	-169.82666016	-82.90283203	+167.62939453	+5864	+16.43115234	-0.51855469	-6.24902344	+46.45019531	-44.51660156	-88.98925781	+3860
+1458241585.23499990	+17.18701172	+0.46142578	-2.40820313	+59.52392578	-62.05078125	-146.11816406	+5548	+17.20898438	+3.27832031	-2.76416016	-170.99121094	-82.88085938	+168.88183594	+5864	+16.42675781	-0.47900391	-6.27099609	+46.53808594	-44.58251953	-88.96728516	+3848
+1458241585.23920010	+17.17382813	+0.48779297	-2.44335938	+59.74365234	-61.85302734	-146.25000000	+5524	+17.19140625	+3.32226563	-2.78613281	-172.15576172	-82.92480469	+170.17822266	+5864	+16.42675781	-0.43505859	-6.30175781	+46.56005859	-44.58251953	-88.76953125	+3836
+1458241585.24330000	+17.16064453	+0.50976563	-2.48291016	+59.85351563	-61.65527344	-146.33789063	+5504	+17.17382813	+3.35742188	-2.81250000	-173.29833984	-82.96875000	+171.43066406	+5868	+16.41796875	-0.38671875	-6.33691406	+46.53808594	-44.60449219	-88.52783203	+3824
+1458241585.24749990	+17.14746094	+0.52734375	-2.51806641	+59.96337891	-61.45751953	-146.40380859	+5484	+17.15185547	+3.39257813	-2.83447266	-174.41894531	-83.01269531	+172.63916016	+5868	+16.40917969	-0.34277344	-6.36767578	+46.53808594	-44.64843750	-88.30810547	+3804
+1458241585.25169990	+17.13427734	+0.54492188	-2.55761719	+60.02929688	-61.25976563	-146.44775391	+5468	+17.12548828	+3.43212891	-2.85644531	-175.53955078	-83.05664063	+173.82568359	+5872	+16.40039063	-0.29882813	-6.38964844	+46.56005859	-44.73632813	-88.15429688	+3780
+1458241585.25580000	+17.12109375	+0.56250000	-2.59716797	+60.11718750	-61.06201172	-146.46972656	+5452	+17.10351563	+3.46289063	-2.87841797	-176.61621094	-83.07861328	+174.99023438	+5876	+16.39160156	-0.25927734	-6.41162109	+46.60400391	-44.80224609	-88.00048828	+3752
+1458241585.26000000	+17.10791016	+0.58447266	-2.62792969	+60.24902344	-60.88623047	-146.55761719	+5444	+17.08593750	+3.49365234	-2.89160156	-177.51708984	-83.07861328	+175.93505859	+5876	+16.38720703	-0.21972656	-6.42480469	+46.64794922	-44.91210938	-87.91259766	+3724
+1458241585.26420000	+17.09912109	+0.60644531	-2.65869141	+60.35888672	-60.73242188	-146.60156250	+5432	+17.06835938	+3.52441406	-2.91357422	-178.46191406	-83.12255859	+176.94580078	+5880	+16.38720703	-0.18017578	-6.43798828	+46.66992188	-45.00000000	-87.80273438	+3692
+1458241585.26830010	+17.08593750	+0.63720703	-2.68945313	+60.46875000	-60.55664063	-146.60156250	+5428	+17.05078125	+3.55957031	-2.93554688	-179.31884766	-83.16650391	+177.89062500	+5884	+16.38720703	-0.14501953	-6.45556641	+46.73583984	-45.06591797	-87.71484375	+3656
+1458241585.27250000	+17.07275391	+0.66796875	-2.71142578	+60.66650391	-60.44677734	-146.68945313	+5420	+17.02880859	+3.59472656	-2.93994141	+179.95605469	-83.12255859	+178.68164063	+5884	+16.37841797	-0.10546875	-6.46435547	+46.88964844	-45.08789063	-87.69287109	+3624
+1458241585.27670000	+17.06396484	+0.69873047	-2.72900391	+60.86425781	-60.35888672	-146.77734375	+5412	+17.01562500	+3.62988281	-2.94873047	+179.18701172	-83.12255859	+179.53857422	+5888	+16.37402344	-0.07470703	-6.45996094	+47.04345703	-45.13183594	-87.75878906	+3592
+1458241585.28080010	+17.05078125	+0.73388672	-2.73779297	+61.08398438	-60.27099609	-146.86523438	+5408	+16.99804688	+3.66503906	-2.95751953	+178.54980469	-83.14453125	-179.69238281	+5888	+16.37402344	-0.03515625	-6.45996094	+47.28515625	-45.19775391	-87.89062500	+3560
+1458241585.28500010	+17.04199219	+0.77783203	-2.74218750	+61.39160156	-60.27099609	-147.04101563	+5404	+16.98925781	+3.70458984	-2.95312500	+178.19824219	-83.07861328	-179.25292969	+5892	+16.36962891	+0.00878906	-6.45117188	+47.59277344	-45.21972656	-88.02246094	+3532
+1458241585.28909990	+17.03759766	+0.81298828	-2.73339844	+61.72119141	-60.27099609	-147.23876953	+5396	+16.97607422	+3.73974609	-2.93994141	+177.93457031	-82.99072266	-178.90136719	+5892	+16.36083984	+0.04394531	-6.43359375	+47.90039063	-45.26367188	-88.26416016	+3504
+1458241585.29329990	+17.03320313	+0.86572266	-2.72460938	+62.11669922	-60.31494141	-147.45849609	+5392	+16.96728516	+3.77490234	-2.92675781	+177.69287109	-82.88085938	-178.57177734	+5896	+16.36083984	+0.07470703	-6.41601563	+48.27392578	-45.28564453	-88.59375000	+3480
+1458241585.29749990	+17.02880859	+0.91845703	-2.70703125	+62.60009766	-60.40283203	-147.74414063	+5388	+16.96289063	+3.81445313	-2.90478516	+177.67089844	-82.72705078	-178.46191406	+5900	+16.36083984	+0.10546875	-6.38964844	+48.69140625	-45.30761719	-89.01123047	+3464
+1458241585.30160000	+17.02441406	+0.97119141	-2.68505859	+63.06152344	-60.49072266	-148.02978516	+5384	+16.95849609	+3.84960938	-2.88720703	+177.60498047	-82.61718750	-178.30810547	+5900	+16.36083984	+0.13623047	-6.35888672	+49.15283203	-45.35156250	-89.47265625	+3448
+1458241585.30580000	+17.02441406	+1.02392578	-2.65869141	+63.54492188	-60.60058594	-148.31542969	+5380	+16.95849609	+3.89355469	-2.86962891	+177.62695313	-82.52929688	-178.22021484	+5904	+16.36962891	+0.17138672	-6.32812500	+49.63623047	-45.35156250	-89.91210938	+3440
+1458241585.30999990	+17.02001953	+1.08105469	-2.62792969	+64.05029297	-60.71044922	-148.64501953	+5372	+16.94970703	+3.94189453	-2.84326172	+177.64892578	-82.39746094	-178.08837891	+5908	+16.36523438	+0.21093750	-6.30175781	+50.11962891	-45.32958984	-90.32958984	+3436
+1458241585.31410000	+17.02001953	+1.13378906	-2.59716797	+64.53369141	-60.84228516	-148.95263672	+5364	+16.94531250	+3.99023438	-2.82128906	+177.69287109	-82.26562500	-177.97851563	+5908	+16.36083984	+0.25488281	-6.27539063	+50.66894531	-45.30761719	-90.76904297	+3440
+1458241585.31830000	+17.01562500	+1.18652344	-2.56640625	+64.99511719	-60.97412109	-149.23828125	+5356	+16.93652344	+4.02978516	-2.79492188	+177.71484375	-82.11181641	-177.89062500	+5912	+16.35644531	+0.28564453	-6.24462891	+51.10839844	-45.28564453	-91.14257813	+3444
+1458241585.32250000	+17.01123047	+1.23925781	-2.53564453	+65.45654297	-61.12792969	-149.54589844	+5344	+16.93212891	+4.06933594	-2.76855469	+177.80273438	-81.97998047	-177.89062500	+5916	+16.35644531	+0.31201172	-6.21386719	+51.50390625	-45.30761719	-91.56005859	+3456
+1458241585.32660010	+17.00683594	+1.29638672	-2.50488281	+65.91796875	-61.25976563	-149.83154297	+5332	+16.92333984	+4.10449219	-2.74218750	+177.95654297	-81.84814453	-177.95654297	+5920	+16.35644531	+0.34716797	-6.18750000	+51.89941406	-45.32958984	-91.88964844	+3468
+1458241585.33080010	+17.00683594	+1.34472656	-2.47851563	+66.33544922	-61.39160156	-150.11718750	+5320	+16.91894531	+4.14404297	-2.71142578	+178.06640625	-81.69433594	-177.97851563	+5924	+16.35205078	+0.36914063	-6.16552734	+52.22900391	-45.32958984	-92.19726563	+3484
+1458241585.33500000	+17.00244141	+1.38867188	-2.45214844	+66.68701172	-61.50146484	-150.33691406	+5304	+16.91455078	+4.17919922	-2.69384766	+178.06640625	-81.58447266	-177.89062500	+5928	+16.35644531	+0.39111328	-6.14355469	+52.47070313	-45.35156250	-92.48291016	+3496
+1458241585.33909990	+16.99365234	+1.43261719	-2.43896484	+66.92871094	-61.58935547	-150.44677734	+5288	+16.90136719	+4.21435547	-2.67626953	+177.97851563	-81.51855469	-177.69287109	+5928	+16.35644531	+0.42187500	-6.14355469	+52.64648438	-45.32958984	-92.50488281	+3504
+1458241585.34330010	+16.98925781	+1.46777344	-2.43017578	+67.06054688	-61.63330078	-150.51269531	+5268	+16.89257813	+4.24511719	-2.66748047	+177.84667969	-81.49658203	-177.47314453	+5932	+16.35205078	+0.45263672	-6.14794922	+52.75634766	-45.32958984	-92.43896484	+3516
+1458241585.34750010	+16.98046875	+1.49414063	-2.42578125	+67.10449219	-61.65527344	-150.46875000	+5248	+16.87939453	+4.27587891	-2.65869141	+177.64892578	-81.45263672	-177.18750000	+5932	+16.34765625	+0.47900391	-6.14794922	+52.80029297	-45.35156250	-92.35107422	+3524
+1458241585.35159990	+16.97167969	+1.51611328	-2.43017578	+67.06054688	-61.65527344	-150.40283203	+5232	+16.86181641	+4.30224609	-2.64990234	+177.53906250	-81.40869141	-177.01171875	+5936	+16.34326172	+0.50097656	-6.15673828	+52.77832031	-45.35156250	-92.21923828	+3528
+1458241585.35579990	+16.95849609	+1.53369141	-2.43896484	+66.97265625	-61.63330078	-150.29296875	+5216	+16.84863281	+4.31982422	-2.64111328	+177.31933594	-81.36474609	-176.77001953	+5940	+16.33447266	+0.52294922	-6.16552734	+52.71240234	-45.37353516	-92.02148438	+3536
+1458241585.36410000	+16.94091797	+1.55566406	-2.46533203	+66.64306641	-61.54541016	-149.94140625	+5188	+16.82226563	+4.34179688	-2.62792969	+176.92382813	-81.36474609	-176.35253906	+5948	+16.33007813	+0.55371094	-6.18310547	+52.53662109	-45.43945313	-91.64794922	+3536
+1458241585.36830000	+16.93212891	+1.56005859	-2.48291016	+66.40136719	-61.47949219	-149.72167969	+5176	+16.80908203	+4.35498047	-2.63232422	+176.66015625	-81.40869141	-176.06689453	+5952	+16.33007813	+0.57128906	-6.19628906	+52.40478516	-45.48339844	-91.42822266	+3532
+1458241585.37240000	+16.91894531	+1.56445313	-2.50488281	+66.18164063	-61.41357422	-149.50195313	+5168	+16.79150391	+4.36816406	-2.63232422	+176.37451172	-81.43066406	-175.78125000	+5956	+16.33007813	+0.59326172	-6.20947266	+52.29492188	-45.50537109	-91.16455078	+3524
+1458241585.37660000	+16.91015625	+1.56884766	-2.51806641	+65.96191406	-61.34765625	-149.30419922	+5160	+16.77832031	+4.38574219	-2.63232422	+176.06689453	-81.47460938	-175.42968750	+5960	+16.32568359	+0.61083984	-6.22265625	+52.18505859	-45.52734375	-90.94482422	+3512
+1458241585.38080000	+16.90136719	+1.56884766	-2.53564453	+65.69824219	-61.25976563	-149.06250000	+5156	+16.76513672	+4.39453125	-2.63232422	+175.69335938	-81.51855469	-175.05615234	+5964	+16.32128906	+0.62841797	-6.23583984	+52.05322266	-45.52734375	-90.68115234	+3500
+1458241585.38490010	+16.89257813	+1.56884766	-2.55322266	+65.45654297	-61.17187500	-148.84277344	+5152	+16.75195313	+4.39892578	-2.62792969	+175.47363281	-81.56250000	-174.85839844	+5968	+16.31689453	+0.65039063	-6.24462891	+51.92138672	-45.54931641	-90.41748047	+3484
+1458241585.38910010	+16.88818359	+1.57324219	-2.56201172	+65.28076172	-61.12792969	-148.68896484	+5148	+16.74316406	+4.40771484	-2.61914063	+175.36376953	-81.56250000	-174.72656250	+5976	+16.31250000	+0.67236328	-6.25341797	+51.78955078	-45.57128906	-90.13183594	+3464
+1458241585.39330010	+16.87939453	+1.57324219	-2.57080078	+65.12695313	-61.08398438	-148.53515625	+5148	+16.73437500	+4.41650391	-2.61035156	+175.29785156	-81.58447266	-174.66064453	+5980	+16.30810547	+0.68994141	-6.25781250	+51.70166016	-45.61523438	-89.93408203	+3444
+1458241585.39739990	+16.87500000	+1.58203125	-2.57080078	+65.03906250	-61.04003906	-148.42529297	+5144	+16.72998047	+4.42529297	-2.59716797	+175.27587891	-81.58447266	-174.63867188	+5988	+16.30810547	+0.71191406	-6.25781250	+51.63574219	-45.63720703	-89.78027344	+3424
+1458241585.40159990	+16.87060547	+1.58642578	-2.57080078	+64.99511719	-61.04003906	-148.35937500	+5144	+16.72558594	+4.43408203	-2.58837891	+175.18798828	-81.60644531	-174.52880859	+5996	+16.30371094	+0.73388672	-6.24462891	+51.63574219	-45.65917969	-89.64843750	+3404
+1458241585.40580010	+16.87060547	+1.59960938	-2.56640625	+64.97314453	-61.01806641	-148.31542969	+5148	+16.72119141	+4.45166016	-2.57958984	+175.12207031	-81.65039063	-174.44091797	+6000	+16.30810547	+0.75585938	-6.23583984	+51.65771484	-45.68115234	-89.62646484	+3380
+1458241585.40990000	+16.86621094	+1.61279297	-2.55322266	+64.99511719	-61.04003906	-148.29345703	+5152	+16.71679688	+4.46923828	-2.56201172	+175.20996094	-81.67236328	-174.46289063	+6008	+16.30371094	+0.77783203	-6.21826172	+51.76757813	-45.68115234	-89.62646484	+3364
+1458241585.41409990	+16.86621094	+1.62597656	-2.54003906	+65.06103516	-61.06201172	-148.29345703	+5156	+16.71679688	+4.49121094	-2.54003906	+175.38574219	-81.65039063	-174.57275391	+6016	+16.30371094	+0.79541016	-6.19189453	+51.92138672	-45.65917969	-89.73632813	+3348
+1458241585.42240000	+16.86181641	+1.66552734	-2.50048828	+65.30273438	-61.17187500	-148.38134766	+5168	+16.71679688	+4.53076172	-2.48730469	+175.93505859	-81.60644531	-175.01220703	+6036	+16.29931641	+0.82617188	-6.12597656	+52.31689453	-45.63720703	-90.13183594	+3332
+1458241585.42660000	+16.86181641	+1.69189453	-2.46972656	+65.50048828	-61.25976563	-148.49121094	+5172	+16.72119141	+4.55273438	-2.46093750	+176.33056641	-81.58447266	-175.31982422	+6048	+16.29931641	+0.83935547	-6.08203125	+52.58056641	-45.63720703	-90.41748047	+3336
+1458241585.43080000	+16.86621094	+1.71826172	-2.43457031	+65.74218750	-61.36962891	-148.60107422	+5180	+16.72119141	+4.57910156	-2.43017578	+176.74804688	-81.56250000	-175.67138672	+6056	+16.30371094	+0.84814453	-6.03808594	+52.86621094	-45.63720703	-90.74707031	+3340
+1458241585.43490000	+16.86621094	+1.74902344	-2.39941406	+66.00585938	-61.47949219	-148.73291016	+5188	+16.72119141	+4.60546875	-2.40380859	+177.20947266	-81.56250000	-176.04492188	+6068	+16.30810547	+0.85693359	-5.99414063	+53.12988281	-45.63720703	-91.07666016	+3352
+1458241585.43910000	+16.87060547	+1.79296875	-2.34667969	+66.37939453	-61.63330078	-148.93066406	+5196	+16.72558594	+4.63183594	-2.37744141	+177.71484375	-81.56250000	-176.46240234	+6076	+16.31250000	+0.87451172	-5.95019531	+53.45947266	-45.59326172	-91.40625000	+3368
+1458241585.44320010	+16.87060547	+1.83691406	-2.29833984	+66.73095703	-61.76513672	-149.12841797	+5204	+16.72558594	+4.65380859	-2.35107422	+178.19824219	-81.56250000	-176.85791016	+6088	+16.30810547	+0.88769531	-5.91503906	+53.67919922	-45.54931641	-91.60400391	+3384
+1458241585.44740010	+16.87500000	+1.87207031	-2.25439453	+67.01660156	-61.87500000	-149.23828125	+5208	+16.72558594	+4.67138672	-2.32910156	+178.63769531	-81.58447266	-177.25341797	+6096	+16.30371094	+0.89648438	-5.88427734	+53.81103516	-45.50537109	-91.71386719	+3404
+1458241585.45160010	+16.87500000	+1.91162109	-2.20605469	+67.32421875	-62.02880859	-149.39208984	+5212	+16.72119141	+4.69335938	-2.30712891	+179.25292969	-81.60644531	-177.80273438	+6104	+16.29931641	+0.90966797	-5.86230469	+53.92089844	-45.43945313	-91.75781250	+3424
+1458241585.45569990	+16.87500000	+1.94238281	-2.16210938	+67.56591797	-62.11669922	-149.50195313	+5216	+16.72119141	+4.70654297	-2.28515625	+179.84619141	-81.60644531	-178.33007813	+6112	+16.29052734	+0.92285156	-5.84033203	+53.96484375	-45.41748047	-91.71386719	+3448
+1458241585.45989990	+16.87500000	+1.96875000	-2.13134766	+67.69775391	-62.18261719	-149.54589844	+5212	+16.71679688	+4.71972656	-2.27197266	-179.56054688	-81.67236328	-178.87939453	+6120	+16.29052734	+0.93164063	-5.82275391	+53.94287109	-45.43945313	-91.69189453	+3468
+1458241585.46409990	+16.87500000	+1.98632813	-2.11376953	+67.71972656	-62.22656250	-149.50195313	+5208	+16.71240234	+4.72412109	-2.26318359	-179.01123047	-81.71630859	-179.38476563	+6128	+16.29492188	+0.94482422	-5.82275391	+53.85498047	-45.41748047	-91.47216797	+3488
+1458241585.47240000	+16.87939453	+2.00390625	-2.09619141	+67.52197266	-62.16064453	-149.26025391	+5196	+16.70361328	+4.73291016	-2.25000000	-177.97851563	-81.82617188	+179.51660156	+6140	+16.28613281	+0.97119141	-5.83593750	+53.52539063	-45.37353516	-90.83496094	+3516
+1458241585.47659990	+16.87500000	+2.00390625	-2.09619141	+67.34619141	-62.09472656	-149.10644531	+5188	+16.69921875	+4.73291016	-2.24560547	-177.51708984	-81.89208984	+179.07714844	+6144	+16.28173828	+0.98437500	-5.85351563	+53.30566406	-45.30761719	-90.41748047	+3524
+1458241585.48070000	+16.87500000	+1.99951172	-2.10498047	+67.10449219	-62.02880859	-148.90869141	+5184	+16.69482422	+4.73291016	-2.24560547	-177.05566406	-81.97998047	+178.59375000	+6148	+16.27294922	+1.00195313	-5.87548828	+53.02001953	-45.26367188	-89.91210938	+3532
+1458241585.48490000	+16.87500000	+1.98632813	-2.11376953	+66.77490234	-61.91894531	-148.66699219	+5184	+16.68603516	+4.72851563	-2.25000000	-176.59423828	-82.08984375	+178.08837891	+6156	+16.26855469	+1.01513672	-5.89746094	+52.71240234	-45.21972656	-89.40673828	+3536
+1458241585.48910000	+16.87500000	+1.97753906	-2.12695313	+66.48925781	-61.80908203	-148.44726563	+5184	+16.68164063	+4.72412109	-2.25000000	-176.17675781	-82.15576172	+177.64892578	+6160	+16.25976563	+1.03271484	-5.91503906	+52.36083984	-45.21972656	-88.83544922	+3536
+1458241585.49320010	+16.87500000	+1.96435547	-2.14453125	+66.18164063	-61.69921875	-148.22753906	+5188	+16.67724609	+4.71972656	-2.25000000	-175.71533203	-82.22167969	+177.14355469	+6168	+16.25976563	+1.04589844	-5.93261719	+52.07519531	-45.21972656	-88.35205078	+3528
+1458241585.49740000	+16.87500000	+1.95117188	-2.16210938	+65.85205078	-61.56738281	-147.98583984	+5192	+16.67285156	+4.71533203	-2.25000000	-175.18798828	-82.28759766	+176.59423828	+6176	+16.25537109	+1.05908203	-5.95019531	+51.81152344	-45.19775391	-87.89062500	+3516
+1458241585.50160000	+16.87500000	+1.93798828	-2.17529297	+65.56640625	-61.45751953	-147.78808594	+5196	+16.66845703	+4.71093750	-2.25000000	-174.74853516	-82.35351563	+176.11083984	+6184	+16.25537109	+1.07666016	-5.96777344	+51.50390625	-45.17578125	-87.36328125	+3500
+1458241585.50570010	+16.87500000	+1.92480469	-2.19287109	+65.28076172	-61.32568359	-147.56835938	+5204	+16.66845703	+4.70654297	-2.25000000	-174.28710938	-82.41943359	+175.60546875	+6188	+16.25537109	+1.08544922	-5.98535156	+51.26220703	-45.13183594	-86.94580078	+3476
+1458241585.50990010	+16.87939453	+1.91601563	-2.21044922	+64.99511719	-61.21582031	-147.37060547	+5212	+16.66406250	+4.70214844	-2.25000000	-173.86962891	-82.50732422	+175.16601563	+6196	+16.25097656	+1.09863281	-6.00292969	+51.06445313	-45.04394531	-86.55029297	+3452
+1458241585.51410010	+16.87939453	+1.90283203	-2.21923828	+64.75341797	-61.10595703	-147.19482422	+5220	+16.66406250	+4.69775391	-2.25000000	-173.45214844	-82.57324219	+174.72656250	+6200	+16.24218750	+1.10302734	-6.00292969	+50.93261719	-45.00000000	-86.33056641	+3428
+1458241585.51819990	+16.87939453	+1.89404297	-2.23242188	+64.53369141	-60.99609375	-147.04101563	+5224	+16.66406250	+4.69775391	-2.25000000	-173.01269531	-82.66113281	+174.26513672	+6208	+16.24218750	+1.10742188	-5.99853516	+50.88867188	-44.95605469	-86.19873047	+3404
+1458241585.52650000	+16.88818359	+1.88525391	-2.24121094	+64.22607422	-60.84228516	-146.82128906	+5240	+16.66845703	+4.69775391	-2.24121094	-171.95800781	-82.77099609	+173.21044922	+6220	+16.23339844	+1.11621094	-5.98535156	+50.91064453	-44.89013672	-86.15478516	+3364
+1458241585.53070000	+16.88818359	+1.88525391	-2.24121094	+64.16015625	-60.77636719	-146.77734375	+5244	+16.67285156	+4.70214844	-2.23242188	-171.40869141	-82.79296875	+172.63916016	+6228	+16.23779297	+1.11621094	-5.96777344	+50.99853516	-44.86816406	-86.30859375	+3348
+1458241585.53490000	+16.89257813	+1.88964844	-2.23681641	+64.16015625	-60.75439453	-146.77734375	+5252	+16.67724609	+4.70654297	-2.22363281	-170.88134766	-82.81494141	+172.13378906	+6232	+16.23779297	+1.11181641	-5.94580078	+51.13037109	-44.82421875	-86.48437500	+3340
+1458241585.53900000	+16.89697266	+1.89843750	-2.22363281	+64.24804688	-60.75439453	-146.84326172	+5260	+16.68164063	+4.71533203	-2.21044922	-170.35400391	-82.83691406	+171.62841797	+6240	+16.23779297	+1.10742188	-5.93261719	+51.24023438	-44.78027344	-86.63818359	+3332
+1458241585.54320000	+16.90136719	+1.91162109	-2.20605469	+64.40185547	-60.77636719	-146.95312500	+5268	+16.69042969	+4.72412109	-2.20166016	-169.87060547	-82.85888672	+171.14501953	+6244	+16.23779297	+1.10302734	-5.91503906	+51.37207031	-44.73632813	-86.81396484	+3328
+1458241585.54740000	+16.90136719	+1.92480469	-2.18847656	+64.57763672	-60.79833984	-147.08496094	+5276	+16.69921875	+4.73291016	-2.19726563	-169.38720703	-82.90283203	+170.70556641	+6248	+16.23339844	+1.09863281	-5.89746094	+51.50390625	-44.67041016	-87.01171875	+3328
+1458241585.55150010	+16.90576172	+1.94238281	-2.16650391	+64.77539063	-60.84228516	-147.23876953	+5284	+16.70800781	+4.74169922	-2.18408203	-168.92578125	-82.90283203	+170.24414063	+6252	+16.23339844	+1.09423828	-5.88427734	+51.63574219	-44.60449219	-87.18750000	+3336
+1458241585.55570010	+16.90576172	+1.95996094	-2.14453125	+65.01708984	-60.88623047	-147.43652344	+5288	+16.71679688	+4.75048828	-2.17529297	-168.50830078	-82.88085938	+169.82666016	+6256	+16.22900391	+1.08984375	-5.86230469	+51.78955078	-44.58251953	-87.40722656	+3344
+1458241585.55990000	+16.91015625	+1.97753906	-2.12255859	+65.25878906	-60.93017578	-147.61230469	+5296	+16.72558594	+4.75488281	-2.16210938	-168.06884766	-82.88085938	+169.38720703	+6260	+16.22900391	+1.08544922	-5.84033203	+51.94335938	-44.53857422	-87.64892578	+3360
+1458241585.56399990	+16.91015625	+1.99511719	-2.10058594	+65.50048828	-60.97412109	-147.81005859	+5300	+16.73437500	+4.76367188	-2.15771484	-167.67333984	-82.85888672	+168.94775391	+6260	+16.22900391	+1.08105469	-5.82275391	+52.07519531	-44.53857422	-87.84667969	+3376
+1458241585.56820010	+16.91455078	+2.00830078	-2.07861328	+65.76416016	-61.04003906	-148.00781250	+5300	+16.73876953	+4.76806641	-2.14892578	-167.29980469	-82.83691406	+168.55224609	+6264	+16.22900391	+1.07666016	-5.80957031	+52.20703125	-44.51660156	-88.06640625	+3396
+1458241585.57649990	+16.91455078	+2.03466797	-2.04345703	+66.18164063	-61.10595703	-148.33740234	+5300	+16.74755859	+4.77685547	-2.14453125	-166.77246094	-82.83691406	+168.02490234	+6264	+16.23339844	+1.06347656	-5.78320313	+52.38281250	-44.47265625	-88.37402344	+3436
+1458241585.58069990	+16.91455078	+2.04345703	-2.03027344	+66.35742188	-61.10595703	-148.49121094	+5296	+16.75195313	+4.77685547	-2.14013672	-166.61865234	-82.81494141	+167.82714844	+6264	+16.23339844	+1.05908203	-5.77441406	+52.42675781	-44.45068359	-88.43994141	+3456
+1458241585.58489990	+16.91455078	+2.04785156	-2.02148438	+66.46728516	-61.10595703	-148.60107422	+5292	+16.75195313	+4.77685547	-2.14453125	-166.50878906	-82.83691406	+167.65136719	+6264	+16.23339844	+1.05468750	-5.77441406	+52.42675781	-44.45068359	-88.43994141	+3472
+1458241585.58900000	+16.91455078	+2.04785156	-2.01708984	+66.53320313	-61.10595703	-148.66699219	+5288	+16.75634766	+4.77246094	-2.14892578	-166.42089844	-82.83691406	+167.51953125	+6264	+16.23339844	+1.05468750	-5.77441406	+52.40478516	-44.45068359	-88.39599609	+3488
+1458241585.59320000	+16.91455078	+2.04785156	-2.01708984	+66.57714844	-61.08398438	-148.71093750	+5280	+16.75195313	+4.76806641	-2.15332031	-166.37695313	-82.83691406	+167.38769531	+6264	+16.23779297	+1.05468750	-5.77880859	+52.38281250	-44.47265625	-88.35205078	+3504
+1458241585.60150000	+16.91455078	+2.04345703	-2.02148438	+66.59912109	-61.01806641	-148.77685547	+5272	+16.75195313	+4.75927734	-2.16210938	-166.39892578	-82.85888672	+167.32177734	+6268	+16.24218750	+1.05468750	-5.78320313	+52.31689453	-44.53857422	-88.26416016	+3524
+1458241585.60570000	+16.91455078	+2.03906250	-2.02587891	+66.57714844	-60.97412109	-148.77685547	+5272	+16.74755859	+4.75488281	-2.16650391	-166.48681641	-82.85888672	+167.34375000	+6268	+16.24218750	+1.05468750	-5.78759766	+52.27294922	-44.53857422	-88.19824219	+3536
+1458241585.60980010	+16.91455078	+2.03466797	-2.03466797	+66.53320313	-60.90820313	-148.77685547	+5268	+16.74316406	+4.75048828	-2.17089844	-166.64062500	-82.88085938	+167.45361328	+6272	+16.24658203	+1.05468750	-5.79199219	+52.22900391	-44.56054688	-88.13232422	+3540
+1458241585.61820010	+16.91015625	+2.02148438	-2.04785156	+66.44531250	-60.82031250	-148.73291016	+5264	+16.73876953	+4.74169922	-2.18847656	-167.18994141	-82.90283203	+167.84912109	+6276	+16.25097656	+1.05908203	-5.80517578	+52.11914063	-44.62646484	-87.93457031	+3548
+1458241585.62229990	+16.91015625	+2.01708984	-2.05664063	+66.40136719	-60.77636719	-148.71093750	+5264	+16.73437500	+4.73291016	-2.19287109	-167.58544922	-82.92480469	+168.17871094	+6276	+16.25537109	+1.05908203	-5.81396484	+52.03125000	-44.64843750	-87.82470703	+3552
+1458241585.62649990	+16.91015625	+2.00830078	-2.06542969	+66.33544922	-60.71044922	-148.68896484	+5268	+16.72998047	+4.72412109	-2.20605469	-168.37646484	-82.94677734	+168.85986328	+6280	+16.26416016	+1.06347656	-5.84033203	+51.76757813	-44.78027344	-87.42919922	+3544
+1458241585.63070010	+16.91015625	+1.99951172	-2.07861328	+66.26953125	-60.64453125	-148.66699219	+5268	+16.72558594	+4.71533203	-2.21484375	-169.29931641	-82.96875000	+169.67285156	+6284	+16.27734375	+1.06347656	-5.85791016	+51.59179688	-44.89013672	-87.16552734	+3532
+1458241585.63480000	+16.90576172	+1.99072266	-2.08740234	+66.22558594	-60.57861328	-148.66699219	+5272	+16.72119141	+4.71093750	-2.22363281	-170.35400391	-82.99072266	+170.68359375	+6288	+16.28613281	+1.06347656	-5.87109375	+51.52587891	-44.97802734	-87.03369141	+3512
+1458241585.63899990	+16.90576172	+1.97753906	-2.10058594	+66.15966797	-60.46875000	-148.66699219	+5276	+16.71679688	+4.71093750	-2.23242188	-172.33154297	-83.01269531	+172.55126953	+6288	+16.29492188	+1.05908203	-5.87988281	+51.48193359	-45.02197266	-86.94580078	+3488
+1458241585.64319990	+16.90576172	+1.96875000	-2.11376953	+66.11572266	-60.38085938	-148.68896484	+5280	+16.71240234	+4.70654297	-2.24121094	-174.37500000	-83.05664063	+174.55078125	+6292	+16.30371094	+1.05468750	-5.88427734	+51.50390625	-45.04394531	-86.96777344	+3464
+1458241585.64730000	+16.90136719	+1.96435547	-2.12695313	+66.11572266	-60.29296875	-148.71093750	+5280	+16.71240234	+4.71093750	-2.24121094	-176.55029297	-83.03466797	+176.68212891	+6292	+16.30371094	+1.05029297	-5.88867188	+51.59179688	-44.97802734	-87.05566406	+3444
+1458241585.65150000	+16.90136719	+1.95556641	-2.13134766	+66.13769531	-60.22705078	-148.79882813	+5284	+16.71240234	+4.71533203	-2.24560547	+179.93408203	-83.05664063	-179.84619141	+6296	+16.30371094	+1.04589844	-5.88427734	+51.67968750	-44.95605469	-87.16552734	+3424
+1458241585.65980010	+16.89697266	+1.95996094	-2.13134766	+66.35742188	-60.18310547	-149.04052734	+5288	+16.72558594	+4.73291016	-2.23681641	+173.32031250	-82.94677734	-173.21044922	+6300	+16.29931641	+1.03271484	-5.86230469	+51.98730469	-44.86816406	-87.60498047	+3400
+1458241585.66400000	+16.89697266	+1.96435547	-2.12695313	+66.48925781	-60.20507813	-149.17236328	+5288	+16.73437500	+4.75048828	-2.23242188	+167.84912109	-82.88085938	-167.71728516	+6304	+16.30371094	+1.02832031	-5.85791016	+52.05322266	-44.86816406	-87.67089844	+3392
+1458241585.66820000	+16.90136719	+1.96875000	-2.11816406	+66.62109375	-60.22705078	-149.32617188	+5288	+16.74316406	+4.76806641	-2.23242188	+163.32275391	-82.77099609	-163.12500000	+6304	+16.30371094	+1.02392578	-5.85351563	+52.14111328	-44.82421875	-87.78076172	+3384
+1458241585.67230010	+16.90136719	+1.97753906	-2.10498047	+66.77490234	-60.29296875	-149.45800781	+5292	+16.75195313	+4.78564453	-2.21923828	+159.36767578	-82.57324219	-159.10400391	+6304	+16.30371094	+1.02392578	-5.84912109	+52.22900391	-44.80224609	-87.91259766	+3380
+1458241585.67650010	+16.90136719	+1.98193359	-2.09179688	+66.88476563	-60.33691406	-149.54589844	+5288	+16.76074219	+4.81201172	-2.21484375	+153.23730469	-82.33154297	-152.86376953	+6308	+16.30371094	+1.01513672	-5.84033203	+52.38281250	-44.75830078	-88.11035156	+3376
+1458241585.68059990	+16.90136719	+1.99072266	-2.08300781	+66.97265625	-60.40283203	-149.63378906	+5288	+16.76953125	+4.82080078	-2.21923828	+148.44726563	-82.08984375	-148.05175781	+6304	+16.30371094	+1.01074219	-5.83154297	+52.53662109	-44.69238281	-88.28613281	+3376
+1458241585.68479990	+16.90576172	+1.99951172	-2.07421875	+67.06054688	-60.46875000	-149.69970703	+5288	+16.77392578	+4.82958984	-2.21044922	+144.16259766	-81.73828125	-143.72314453	+6304	+16.29931641	+1.00634766	-5.82275391	+52.69042969	-44.62646484	-88.48388672	+3380
+1458241585.69310000	+16.90576172	+2.00390625	-2.05664063	+67.10449219	-60.57861328	-149.74365234	+5280	+16.78271484	+4.84716797	-2.22363281	+134.78027344	-80.94726563	-134.27490234	+6300	+16.29052734	+0.96679688	-5.76562500	+53.63525391	-44.23095703	-89.62646484	+3420
+1458241585.69730000	+16.90576172	+2.00830078	-2.05224609	+67.12646484	-60.64453125	-149.74365234	+5276	+16.78710938	+4.85595703	-2.21923828	+131.13281250	-80.37597656	-130.60546875	+6296	+16.29492188	+0.95361328	-5.74365234	+53.92089844	-44.14306641	-89.95605469	+3444
+1458241585.70149990	+16.91015625	+2.00830078	-2.04785156	+67.08251953	-60.71044922	-149.72167969	+5272	+16.78710938	+4.86914063	-2.23242188	+126.84814453	-79.82666016	-126.23291016	+6296	+16.29931641	+0.94042969	-5.73486328	+54.16259766	-44.03320313	-90.17578125	+3464
+1458241585.70560000	+16.91015625	+2.01269531	-2.03906250	+67.03857422	-60.79833984	-149.65576172	+5268	+16.78710938	+4.87792969	-2.24560547	+122.95898438	-79.21142578	-122.32177734	+6292	+16.29931641	+0.93603516	-5.73046875	+54.25048828	-43.94531250	-90.19775391	+3480
+1458241585.70980000	+16.91015625	+2.01269531	-2.03906250	+66.92871094	-60.90820313	-149.56787109	+5264	+16.78710938	+4.88232422	-2.25439453	+119.66308594	-78.46435547	-118.95996094	+6288	+16.29931641	+0.92724609	-5.73925781	+54.22851563	-43.87939453	-90.06591797	+3496
+1458241585.71400000	+16.91894531	+2.00830078	-2.03027344	+66.40136719	-61.25976563	-149.08447266	+5256	+16.78271484	+4.89111328	-2.27197266	+116.08154297	-77.71728516	-115.31250000	+6288	+16.29931641	+0.92285156	-5.74804688	+54.18457031	-43.83544922	-89.93408203	+3508
+1458241585.71810010	+16.92333984	+2.00390625	-2.03027344	+65.76416016	-61.61132813	-148.46923828	+5252	+16.77832031	+4.88671875	-2.29833984	+112.91748047	-76.90429688	-112.08251953	+6288	+16.29931641	+0.91845703	-5.76123047	+54.11865234	-43.79150391	-89.75830078	+3516
+1458241585.72230010	+16.92773438	+1.99072266	-2.03027344	+64.99511719	-61.94091797	-147.76611328	+5248	+16.77832031	+4.88671875	-2.31591797	+110.25878906	-76.02539063	-109.42382813	+6288	+16.29492188	+0.90966797	-5.77880859	+54.00878906	-43.76953125	-89.53857422	+3520
+1458241585.72650000	+16.94531250	+1.93798828	-2.06103516	+62.05078125	-63.01757813	-144.95361328	+5248	+16.77392578	+4.88232422	-2.33789063	+107.70996094	-75.10253906	-106.85302734	+6288	+16.29492188	+0.90527344	-5.79199219	+53.92089844	-43.74755859	-89.36279297	+3524
+1458241585.73060010	+16.95410156	+1.89843750	-2.10058594	+59.58984375	-63.67675781	-142.60253906	+5256	+16.76513672	+4.88671875	-2.35986328	+105.49072266	-74.17968750	-104.52392578	+6288	+16.29492188	+0.90087891	-5.80078125	+53.83300781	-43.74755859	-89.16503906	+3520
+1458241585.73480010	+16.95849609	+1.85449219	-2.13574219	+57.39257813	-64.18212891	-140.49316406	+5260	+16.76074219	+4.89550781	-2.37744141	+103.66699219	-73.23486328	-102.65625000	+6288	+16.29492188	+0.89648438	-5.81835938	+53.72314453	-43.72558594	-88.94531250	+3516
+1458241585.74309990	+16.97167969	+1.75341797	-2.25439453	+50.97656250	-65.17089844	-134.14306641	+5280	+16.75634766	+4.90429688	-2.43896484	+99.84375000	-71.23535156	-98.63525391	+6292	+16.29492188	+0.88330078	-5.86230469	+53.45947266	-43.65966797	-88.35205078	+3496
+1458241585.74729990	+16.97607422	+1.71826172	-2.28955078	+48.55957031	-65.56640625	-131.77001953	+5284	+16.75634766	+4.90869141	-2.46533203	+98.21777344	-70.20263672	-96.96533203	+6296	+16.28613281	+0.87890625	-5.88427734	+53.34960938	-43.59375000	-88.04443359	+3480
+1458241585.75149990	+16.98046875	+1.69189453	-2.32031250	+46.03271484	-65.89599609	-129.17724609	+5284	+16.75195313	+4.90869141	-2.49609375	+96.78955078	-69.16992188	-95.44921875	+6296	+16.27734375	+0.86132813	-5.91943359	+53.17382813	-43.48388672	-87.64892578	+3464
+1458241585.75560000	+16.98925781	+1.66992188	-2.35107422	+43.37402344	-66.20361328	-126.40869141	+5284	+16.74755859	+4.92187500	-2.52685547	+95.49316406	-68.13720703	-93.99902344	+6300	+16.26855469	+0.84814453	-5.93701172	+53.10791016	-43.41796875	-87.42919922	+3444
+1458241585.75980000	+16.99804688	+1.64794922	-2.35986328	+40.75927734	-66.62109375	-123.72802734	+5280	+16.75634766	+4.93505859	-2.54003906	+94.57031250	-67.12646484	-92.98828125	+6300	+16.25537109	+0.83935547	-5.95019531	+53.10791016	-43.33007813	-87.31933594	+3424
+1458241585.76390000	+17.00683594	+1.63476563	-2.36865234	+38.03466797	-66.95068359	-120.84960938	+5272	+16.76074219	+4.94384766	-2.55761719	+93.60351563	-66.07177734	-91.88964844	+6300	+16.24658203	+0.82177734	-5.95019531	+53.17382813	-43.26416016	-87.34130859	+3404
+1458241585.76810000	+17.01562500	+1.62597656	-2.37304688	+35.20019531	-67.23632813	-117.86132813	+5260	+16.76513672	+4.97021484	-2.57519531	+92.79052734	-65.03906250	-90.92285156	+6300	+16.24658203	+0.80859375	-5.94580078	+53.30566406	-43.19824219	-87.42919922	+3384
+1458241585.77230000	+17.02001953	+1.61718750	-2.36865234	+32.32177734	-67.54394531	-114.80712891	+5248	+16.77392578	+4.99658203	-2.58398438	+92.13134766	-63.98437500	-90.13183594	+6296	+16.23779297	+0.79541016	-5.94580078	+53.43750000	-43.06640625	-87.49511719	+3372
+1458241585.77640010	+17.02001953	+1.60400391	-2.36425781	+29.31152344	-67.78564453	-111.62109375	+5236	+16.77832031	+5.02294922	-2.60156250	+91.47216797	-62.90771484	-89.25292969	+6292	+16.22460938	+0.77783203	-5.95019531	+53.56933594	-42.93457031	-87.58300781	+3360
+1458241585.78060010	+17.02441406	+1.59960938	-2.35986328	+26.27929688	-67.93945313	-108.41308594	+5220	+16.78710938	+5.04492188	-2.61914063	+90.79101563	-61.83105469	-88.41796875	+6292	+16.21142578	+0.76025391	-5.95019531	+53.67919922	-42.78076172	-87.67089844	+3352
+1458241585.78480010	+17.02880859	+1.59521484	-2.34667969	+23.35693359	-68.09326172	-105.29296875	+5208	+16.80029297	+5.06689453	-2.62792969	+90.26367188	-60.75439453	-87.75878906	+6284	+16.19824219	+0.74267578	-5.94140625	+53.81103516	-42.67089844	-87.80273438	+3348
+1458241585.78889990	+17.02441406	+1.59082031	-2.32910156	+20.39062500	-68.20312500	-102.17285156	+5192	+16.80468750	+5.09326172	-2.63671875	+89.86816406	-59.69970703	-87.18750000	+6276	+16.18945313	+0.72509766	-5.92822266	+53.98681641	-42.56103516	-87.95654297	+3352
+1458241585.79730010	+17.02880859	+1.57763672	-2.29394531	+15.00732422	-68.22509766	-96.43798828	+5160	+16.81787109	+5.14160156	-2.64990234	+89.07714844	-57.56835938	-86.08886719	+6264	+16.17187500	+0.68554688	-5.90185547	+54.33837891	-42.38525391	-88.30810547	+3368
+1458241585.80139990	+17.02441406	+1.56884766	-2.28515625	+12.39257813	-68.07128906	-93.71337891	+5140	+16.82226563	+5.17675781	-2.66748047	+88.70361328	-56.51367188	-85.49560547	+6260	+16.16748047	+0.66796875	-5.89746094	+54.44824219	-42.23144531	-88.37402344	+3376
+1458241585.80559990	+17.02001953	+1.55126953	-2.27636719	+9.99755859	-67.87353516	-91.23046875	+5124	+16.83105469	+5.19433594	-2.68505859	+88.28613281	-55.43701172	-84.90234375	+6248	+16.15869141	+0.64599609	-5.89746094	+54.51416016	-42.09960938	-88.37402344	+3388
+1458241585.80979990	+17.02001953	+1.53808594	-2.27636719	+7.95410156	-67.60986328	-89.07714844	+5104	+16.83544922	+5.20312500	-2.71582031	+87.71484375	-54.33837891	-84.22119141	+6240	+16.14990234	+0.62402344	-5.89746094	+54.53613281	-41.98974609	-88.37402344	+3400
+1458241585.81390000	+17.01123047	+1.52490234	-2.28515625	+5.97656250	-67.23632813	-87.01171875	+5088	+16.83105469	+5.22070313	-2.75097656	+87.31933594	-53.26171875	-83.60595703	+6236	+16.14111328	+0.60644531	-5.90625000	+54.49218750	-41.81396484	-88.19824219	+3416
+1458241585.81810000	+17.00683594	+1.49853516	-2.29394531	+4.24072266	-66.86279297	-85.25390625	+5076	+16.82666016	+5.22070313	-2.78613281	+86.77001953	-52.18505859	-82.92480469	+6228	+16.12353516	+0.58886719	-5.91943359	+54.38232422	-41.66015625	-87.95654297	+3428
+1458241585.82230000	+17.00683594	+1.47656250	-2.31591797	+2.90039063	-66.40136719	-83.89160156	+5064	+16.82666016	+5.21630859	-2.84765625	+86.00097656	-51.10839844	-82.04589844	+6228	+16.11914063	+0.57568359	-5.92822266	+54.29443359	-41.61621094	-87.73681641	+3436
+1458241585.82640000	+17.00244141	+1.45019531	-2.34667969	+1.64794922	-65.85205078	-82.63916016	+5060	+16.82226563	+5.22070313	-2.91357422	+85.42968750	-50.07568359	-81.23291016	+6228	+16.11474609	+0.55810547	-5.94580078	+54.09667969	-41.48437500	-87.38525391	+3444
+1458241585.83060000	+17.00244141	+1.41943359	-2.38183594	+0.65917969	-65.32470703	-81.71630859	+5052	+16.81787109	+5.20751953	-2.97949219	+84.77050781	-49.04296875	-80.44189453	+6232	+16.10595703	+0.54052734	-5.96337891	+53.89892578	-41.35253906	-87.03369141	+3448
+1458241585.83470010	+17.00683594	+1.39306641	-2.41699219	+0.06591797	-64.77539063	-81.16699219	+5048	+16.81347656	+5.18994141	-3.06738281	+83.93554688	-47.98828125	-79.47509766	+6240	+16.10156250	+0.52294922	-5.98095703	+53.70117188	-41.22070313	-86.70410156	+3448
+1458241585.83890010	+17.00683594	+1.36230469	-2.46533203	-0.43945313	-64.13818359	-80.70556641	+5048	+16.80029297	+5.18115234	-3.15966797	+83.21044922	-46.93359375	-78.48632813	+6244	+16.09277344	+0.50537109	-6.01611328	+53.34960938	-40.95703125	-86.17675781	+3444
+1458241585.84719990	+17.01123047	+1.30517578	-2.56201172	-0.83496094	-62.88574219	-80.44189453	+5048	+16.78710938	+5.13281250	-3.37060547	+81.49658203	-44.86816406	-76.39892578	+6268	+16.07080078	+0.48339844	-6.07324219	+52.77832031	-40.53955078	-85.14404297	+3420
+1458241585.85139990	+17.01123047	+1.27880859	-2.61474609	-0.85693359	-62.22656250	-80.44189453	+5052	+16.77832031	+5.11083984	-3.47167969	+80.79345703	-43.87939453	-75.45410156	+6280	+16.05322266	+0.46582031	-6.09521484	+52.44873047	-40.27587891	-84.63867188	+3404
+1458241585.85560010	+17.01562500	+1.25683594	-2.66748047	-0.68115234	-61.58935547	-80.66162109	+5056	+16.76513672	+5.08886719	-3.57714844	+80.02441406	-42.91259766	-74.44335938	+6292	+16.04443359	+0.44824219	-6.12158203	+52.16308594	-39.99023438	-84.19921875	+3384
+1458241585.85970000	+17.02441406	+1.23486328	-2.70703125	-0.28564453	-61.01806641	-81.07910156	+5060	+16.76074219	+5.06250000	-3.68261719	+79.21142578	-42.01171875	-73.43261719	+6308	+16.03125000	+0.43505859	-6.13476563	+51.96533203	-39.70458984	-83.80371094	+3360
+1458241585.86389990	+17.03320313	+1.21728516	-2.75097656	+0.10986328	-60.42480469	-81.47460938	+5064	+16.76074219	+5.04052734	-3.78369141	+78.53027344	-41.17675781	-72.50976563	+6320	+16.02246094	+0.41308594	-6.15234375	+51.65771484	-39.33105469	-83.40820313	+3336
+1458241585.86809990	+17.04199219	+1.20849609	-2.79931641	+0.74707031	-59.80957031	-82.04589844	+5064	+16.76074219	+5.02294922	-3.88476563	+77.87109375	-40.31982422	-71.54296875	+6328	+16.01806641	+0.38671875	-6.16992188	+51.43798828	-38.91357422	-83.07861328	+3304
+1458241585.87220000	+17.05517578	+1.20410156	-2.82128906	+1.49414063	-59.34814453	-82.74902344	+5060	+16.76074219	+5.00537109	-3.95947266	+77.25585938	-39.57275391	-70.75195313	+6332	+15.99609375	+0.36914063	-6.17871094	+51.30615234	-38.47412109	-82.79296875	+3276
+1458241585.87640000	+17.06396484	+1.20410156	-2.84765625	+2.35107422	-58.77685547	-83.45214844	+5060	+16.76953125	+4.99218750	-4.02539063	+76.77246094	-38.89160156	-70.04882813	+6332	+15.97851563	+0.34277344	-6.19189453	+51.08642578	-37.92480469	-82.48535156	+3248
+1458241585.88060000	+17.07275391	+1.21289063	-2.86962891	+3.25195313	-58.22753906	-84.19921875	+5056	+16.77392578	+4.98779297	-4.09570313	+76.26708984	-38.23242188	-69.23583984	+6328	+15.96533203	+0.31640625	-6.20507813	+50.93261719	-37.35351563	-82.22167969	+3220
+1458241585.88470010	+17.08154297	+1.22167969	-2.87841797	+4.24072266	-57.78808594	-85.01220703	+5052	+16.78271484	+4.97900391	-4.13964844	+75.80566406	-37.70507813	-68.57666016	+6324	+15.94335938	+0.29882813	-6.20507813	+50.88867188	-36.78222656	-82.02392578	+3196
+1458241585.88890000	+17.09472656	+1.23486328	-2.88720703	+5.25146484	-57.28271484	-85.80322266	+5048	+16.80468750	+4.97900391	-4.16162109	+75.47607422	-37.30957031	-68.07128906	+6312	+15.92138672	+0.26806641	-6.20068359	+50.77880859	-36.16699219	-81.87011719	+3176
+1458241585.89720010	+17.12548828	+1.28320313	-2.88720703	+7.62451172	-56.42578125	-87.64892578	+5040	+16.84423828	+4.97460938	-4.19677734	+74.75097656	-36.60644531	-66.97265625	+6280	+15.88183594	+0.19335938	-6.19189453	+50.66894531	-34.80468750	-81.73828125	+3148
+1458241585.90140010	+17.13867188	+1.31835938	-2.88281250	+8.89892578	-55.92041016	-88.57177734	+5036	+16.86621094	+4.97900391	-4.20117188	+74.46533203	-36.38671875	-66.46728516	+6256	+15.86425781	+0.15820313	-6.19628906	+50.55908203	-34.03564453	-81.56250000	+3140
+1458241585.90560010	+17.15185547	+1.34472656	-2.87841797	+10.17333984	-55.37109375	-89.56054688	+5028	+16.88818359	+4.97460938	-4.20556641	+74.09179688	-36.14501953	-65.89599609	+6236	+15.84228516	+0.11865234	-6.20068359	+50.44921875	-33.24462891	-81.38671875	+3132
+1458241585.90969990	+17.16943359	+1.36669922	-2.87402344	+11.46972656	-54.86572266	-90.57128906	+5016	+16.91015625	+4.96582031	-4.20996094	+73.63037109	-35.96923828	-65.28076172	+6212	+15.82031250	+0.08349609	-6.18750000	+50.40527344	-32.47558594	-81.27685547	+3132
+1458241585.91389990	+17.18261719	+1.39746094	-2.87841797	+12.76611328	-54.20654297	-91.49414063	+5008	+16.93212891	+4.96582031	-4.20556641	+73.30078125	-35.90332031	-64.73144531	+6184	+15.78955078	+0.04833984	-6.19628906	+50.29541016	-31.57470703	-81.01318359	+3136
+1458241585.91800000	+17.19140625	+1.42382813	-2.89160156	+13.99658203	-53.50341797	-92.39501953	+4996	+16.95849609	+4.94384766	-4.20996094	+72.77343750	-35.83740234	-64.05029297	+6164	+15.75878906	+0.00878906	-6.20507813	+50.14160156	-30.69580078	-80.70556641	+3144
+1458241585.92220000	+17.20898438	+1.44580078	-2.90039063	+15.24902344	-52.80029297	-93.31787109	+4988	+16.98486328	+4.91748047	-4.23193359	+72.04833984	-35.79345703	-63.14941406	+6144	+15.73681641	-0.03515625	-6.19189453	+50.00976563	-29.92675781	-80.52978516	+3152
+1458241585.92639990	+17.22216797	+1.47656250	-2.91796875	+16.52343750	-52.00927734	-94.19677734	+4980	+17.00683594	+4.89550781	-4.24511719	+71.43310547	-35.90332031	-62.38037109	+6120	+15.71484375	-0.07031250	-6.19628906	+49.83398438	-29.06982422	-80.17822266	+3160
+1458241585.93050000	+17.23974609	+1.48095703	-2.93994141	+17.73193359	-51.17431641	-95.07568359	+4968	+17.03320313	+4.85156250	-4.26708984	+70.62011719	-36.01318359	-61.50146484	+6100	+15.69287109	-0.11425781	-6.20507813	+49.63623047	-28.19091797	-79.80468750	+3172
+1458241585.93890000	+17.27050781	+1.50292969	-3.03222656	+20.06103516	-49.15283203	-96.70166016	+4952	+17.07714844	+4.75488281	-4.36816406	+68.57666016	-36.29882813	-59.19433594	+6064	+15.66210938	-0.19335938	-6.21386719	+49.24072266	-26.45507813	-78.99169922	+3196
+1458241585.94300010	+17.28369141	+1.49853516	-3.09375000	+21.04980469	-47.96630859	-97.38281250	+4948	+17.09912109	+4.68457031	-4.42529297	+67.36816406	-36.54052734	-57.89794922	+6052	+15.63574219	-0.22412109	-6.23144531	+48.99902344	-25.55419922	-78.39843750	+3208
+1458241585.94720010	+17.29687500	+1.48974609	-3.16845703	+22.01660156	-46.71386719	-98.02001953	+4948	+17.12109375	+4.60546875	-4.52197266	+65.76416016	-36.76025391	-56.20605469	+6040	+15.62255859	-0.25927734	-6.23144531	+48.80126953	-24.74121094	-77.89306641	+3212
+1458241585.95140000	+17.31005859	+1.49414063	-3.25195313	+23.04931641	-45.46142578	-98.56933594	+4948	+17.14306641	+4.53076172	-4.57910156	+64.37988281	-37.30957031	-54.86572266	+6024	+15.60498047	-0.28564453	-6.24462891	+48.62548828	-23.86230469	-77.27783203	+3212
+1458241585.95549990	+17.31884766	+1.47656250	-3.33544922	+23.97216797	-44.14306641	-99.09667969	+4956	+17.16503906	+4.44287109	-4.64062500	+62.77587891	-37.88085938	-53.32763672	+6012	+15.58740234	-0.31640625	-6.25781250	+48.40576172	-22.98339844	-76.66259766	+3208
+1458241585.95970010	+17.33203125	+1.45458984	-3.42333984	+24.85107422	-42.78076172	-99.62402344	+4964	+17.19580078	+4.35058594	-4.74609375	+60.75439453	-38.43017578	-51.39404297	+6000	+15.58300781	-0.35156250	-6.24902344	+48.22998047	-22.21435547	-76.17919922	+3200
+1458241585.96390010	+17.34521484	+1.45458984	-3.51123047	+25.83984375	-41.46240234	-100.01953125	+4972	+17.22656250	+4.25830078	-4.79882813	+58.95263672	-39.39697266	-49.85595703	+5976	+15.57861328	-0.37792969	-6.25341797	+48.09814453	-21.40136719	-75.56396484	+3184
+1458241585.96799990	+17.35400391	+1.43701172	-3.60351563	+26.78466797	-40.12207031	-100.43701172	+4980	+17.25292969	+4.17480469	-4.84716797	+56.99707031	-40.40771484	-48.12011719	+5956	+15.56982422	-0.41308594	-6.25781250	+47.94433594	-20.54443359	-74.99267578	+3168
+1458241585.97219990	+17.36279297	+1.41503906	-3.70019531	+27.68554688	-38.67187500	-100.83251953	+4988	+17.27929688	+4.07812500	-4.93066406	+54.58007813	-41.35253906	-45.96679688	+5932	+15.56103516	-0.44824219	-6.24902344	+47.85644531	-19.68750000	-74.46533203	+3148
+1458241585.97639990	+17.36279297	+1.41943359	-3.79248047	+28.76220703	-37.35351563	-101.11816406	+4996	+17.30566406	+3.96826172	-4.95263672	+52.29492188	-42.75878906	-44.25292969	+5896	+15.55224609	-0.47021484	-6.25341797	+47.81250000	-18.83056641	-73.85009766	+3124
+1458241585.98470000	+17.35400391	+1.39746094	-3.97265625	+30.69580078	-34.62890625	-101.51367188	+5012	+17.33642578	+3.74414063	-4.98339844	+46.86767578	-45.54931641	-40.01220703	+5828	+15.52587891	-0.54931641	-6.24902344	+47.68066406	-17.05078125	-72.72949219	+3072
+1458241585.98880000	+17.35400391	+1.40185547	-4.04296875	+31.77246094	-33.46435547	-101.68945313	+5016	+17.34521484	+3.61230469	-4.97021484	+43.94531250	-47.13134766	-37.85888672	+5792	+15.50390625	-0.58007813	-6.23583984	+47.70263672	-16.23779297	-72.20214844	+3044
+1458241585.99300000	+17.34521484	+1.39746094	-4.11328125	+32.82714844	-32.27783203	-101.84326172	+5016	+17.34960938	+3.50244141	-4.95263672	+40.86914063	-48.66943359	-35.50781250	+5752	+15.49072266	-0.63720703	-6.22705078	+47.65869141	-15.35888672	-71.74072266	+3020
+1458241585.99720000	+17.33642578	+1.38867188	-4.17041016	+33.83789063	-31.13525391	-101.97509766	+5016	+17.35400391	+3.38378906	-4.93505859	+37.57324219	-50.09765625	-32.95898438	+5708	+15.46875000	-0.68994141	-6.20947266	+47.65869141	-14.45800781	-71.34521484	+3000
+1458241586.00130010	+17.32763672	+1.40185547	-4.21435547	+35.02441406	-30.14648438	-102.08496094	+5012	+17.35400391	+3.24316406	-4.89990234	+34.05761719	-51.59179688	-30.43212891	+5672	+15.44238281	-0.73388672	-6.20068359	+47.70263672	-13.55712891	-70.83984375	+2980
+1458241586.00550010	+17.31005859	+1.41943359	-4.25830078	+36.18896484	-29.15771484	-102.10693359	+5008	+17.34082031	+3.09375000	-4.85595703	+30.47607422	-52.93212891	-27.81738281	+5632	+15.41601563	-0.80419922	-6.19189453	+47.65869141	-12.63427734	-70.37841797	+2964
+1458241586.00970010	+17.28808594	+1.43261719	-4.29785156	+37.22167969	-28.19091797	-102.01904297	+5000	+17.31445313	+2.94873047	-4.76806641	+27.09228516	-54.33837891	-25.42236328	+5600	+15.38085938	-0.87451172	-6.18310547	+47.61474609	-11.64550781	-69.89501953	+2956
+1458241586.01799990	+17.23535156	+1.43701172	-4.37695313	+39.11132813	-26.36718750	-101.73339844	+4980	+17.23095703	+2.68066406	-4.72412109	+20.08300781	-55.61279297	-19.81933594	+5504	+15.28857422	-1.00634766	-6.17871094	+47.61474609	-9.75585938	-68.79638672	+2956
+1458241586.02220010	+17.21777344	+1.43261719	-4.40332031	+39.88037109	-25.57617188	-101.49169922	+4964	+17.19580078	+2.55322266	-4.64941406	+17.16064453	-56.42578125	-17.55615234	+5472	+15.24902344	-1.08105469	-6.16992188	+47.54882813	-8.89892578	-68.26904297	+2960
+1458241586.02630000	+17.19580078	+1.41503906	-4.42089844	+40.58349609	-24.82910156	-101.29394531	+4948	+17.15625000	+2.45654297	-4.63183594	+14.32617188	-56.49169922	-15.02929688	+5424	+15.20507813	-1.14697266	-6.16113281	+47.52685547	-8.04199219	-67.69775391	+2968
+1458241586.03049990	+17.17382813	+1.40625000	-4.43847656	+41.26464844	-24.12597656	-101.03027344	+4928	+17.12109375	+2.33789063	-4.62304688	+11.75537109	-56.51367188	-12.89794922	+5376	+15.15673828	-1.22607422	-6.15673828	+47.46093750	-7.20703125	-67.10449219	+2984
+1458241586.03469990	+17.15185547	+1.38867188	-4.45605469	+41.81396484	-23.46679688	-100.65673828	+4908	+17.08593750	+2.24121094	-4.54833984	+9.84375000	-56.88720703	-11.25000000	+5340	+15.10839844	-1.30957031	-6.14355469	+47.35107422	-6.39404297	-66.53320313	+3004
+1458241586.03880000	+17.12548828	+1.35791016	-4.48242188	+42.20947266	-22.74169922	-100.26123047	+4888	+17.04638672	+2.17968750	-4.55273438	+8.17382813	-56.35986328	-9.51416016	+5296	+15.06445313	-1.37988281	-6.14355469	+47.30712891	-5.60302734	-65.85205078	+3028
+1458241586.04300000	+17.10351563	+1.32714844	-4.51318359	+42.51708984	-22.06054688	-99.75585938	+4872	+17.01123047	+2.07861328	-4.56591797	+6.72363281	-55.83251953	-8.21777344	+5248	+15.01611328	-1.45019531	-6.14355469	+47.26318359	-4.85595703	-65.10498047	+3052
+1458241586.04720000	+17.08154297	+1.28759766	-4.53955078	+42.69287109	-21.48925781	-99.16259766	+4852	+16.97607422	+1.99951172	-4.51757813	+5.91064453	-55.65673828	-7.36083984	+5212	+14.97656250	-1.52050781	-6.13476563	+47.17529297	-4.21875000	-64.42382813	+3072
+1458241586.05550000	+17.03759766	+1.16455078	-4.60107422	+42.58300781	-20.17089844	-97.97607422	+4824	+16.89257813	+1.89404297	-4.57031250	+5.00976563	-53.83300781	-5.73486328	+5132	+14.88867188	-1.63916016	-6.12158203	+47.15332031	-3.05419922	-62.88574219	+3112
+1458241586.05970000	+17.02001953	+1.09423828	-4.63183594	+42.42919922	-19.59960938	-97.33886719	+4812	+16.86621094	+1.83691406	-4.58789063	+4.87792969	-53.04199219	-5.22949219	+5092	+14.86669922	-1.69628906	-6.09521484	+47.10937500	-2.65869141	-62.24853516	+3132
+1458241586.06380010	+17.00244141	+1.02392578	-4.66699219	+42.25341797	-19.00634766	-96.67968750	+4796	+16.83984375	+1.77539063	-4.62744141	+4.76806641	-51.98730469	-4.83398438	+5060	+14.84472656	-1.74462891	-6.06884766	+47.15332031	-2.30712891	-61.52343750	+3144
+1458241586.06800010	+16.98486328	+0.95800781	-4.70214844	+42.07763672	-18.41308594	-95.97656250	+4780	+16.80468750	+1.70068359	-4.67138672	+4.72412109	-50.95458984	-4.59228516	+5032	+14.82714844	-1.79296875	-6.04248047	+47.19726563	-1.95556641	-60.82031250	+3152
+1458241586.07209990	+16.96728516	+0.88769531	-4.73730469	+41.85791016	-17.86376953	-95.25146484	+4764	+16.76953125	+1.62597656	-4.70214844	+4.79003906	-49.98779297	-4.41650391	+4996	+14.80957031	-1.84130859	-6.00732422	+47.21923828	-1.66992188	-60.16113281	+3160
+1458241586.07629990	+16.94531250	+0.81298828	-4.78125000	+41.57226563	-17.24853516	-94.50439453	+4748	+16.72558594	+1.56005859	-4.76367188	+4.89990234	-48.75732422	-4.24072266	+4968	+14.79199219	-1.88525391	-5.97656250	+47.32910156	-1.40625000	-59.45800781	+3160
+1458241586.08049990	+16.92773438	+0.73388672	-4.82519531	+41.26464844	-16.63330078	-93.73535156	+4736	+16.68603516	+1.48974609	-4.82519531	+4.98779297	-47.52685547	-4.06494141	+4940	+14.77441406	-1.92041016	-5.94140625	+47.43896484	-1.14257813	-58.75488281	+3156
+1458241586.08460000	+16.90576172	+0.65478516	-4.86035156	+40.95703125	-16.08398438	-93.01025391	+4720	+16.65087891	+1.41943359	-4.87792969	+5.07568359	-46.38427734	-3.91113281	+4912	+14.76562500	-1.95556641	-5.89746094	+47.57080078	-0.96679688	-58.11767578	+3148
+1458241586.09299990	+16.86181641	+0.51416016	-4.90869141	+40.53955078	-15.09521484	-91.58203125	+4680	+16.57617188	+1.27001953	-4.94824219	+5.18554688	-44.34082031	-3.69140625	+4852	+14.73486328	-2.03466797	-5.80957031	+47.85644531	-0.59326172	-56.86523438	+3124
+1458241586.09710000	+16.84423828	+0.44824219	-4.92187500	+40.38574219	-14.63378906	-90.96679688	+4660	+16.54541016	+1.19970703	-4.97460938	+5.18554688	-43.41796875	-3.55957031	+4816	+14.72167969	-2.07861328	-5.76123047	+47.98828125	-0.41748047	-56.33789063	+3112
+1458241586.10130000	+16.82666016	+0.39111328	-4.93945313	+40.27587891	-14.19433594	-90.28564453	+4636	+16.51025391	+1.12939453	-5.00097656	+5.16357422	-42.47314453	-3.40576172	+4780	+14.70849609	-2.11376953	-5.71289063	+48.18603516	-0.26367188	-55.76660156	+3092
+1458241586.10550000	+16.80468750	+0.32519531	-4.95263672	+40.16601563	-13.71093750	-89.64843750	+4608	+16.48388672	+1.06787109	-5.02734375	+5.18554688	-41.55029297	-3.25195313	+4740	+14.69091797	-2.17089844	-5.66455078	+48.29589844	-0.04394531	-55.23925781	+3076
+1458241586.10960010	+16.77832031	+0.26367188	-4.95263672	+40.07812500	-13.31542969	-89.07714844	+4580	+16.44873047	+1.01074219	-5.03173828	+5.25146484	-40.73730469	-3.12011719	+4692	+14.66455078	-2.22802734	-5.62939453	+48.42773438	+0.24169922	-54.64599609	+3056
+1458241586.11380000	+16.74755859	+0.21093750	-4.94384766	+40.07812500	-12.94189453	-88.48388672	+4552	+16.41796875	+0.95361328	-5.01855469	+5.29541016	-40.05615234	-2.98828125	+4648	+14.62939453	-2.28076172	-5.59863281	+48.55957031	+0.54931641	-54.03076172	+3036
+1458241586.11800000	+16.72119141	+0.15820313	-4.93505859	+40.10009766	-12.59033203	-87.91259766	+4520	+16.39160156	+0.90966797	-5.00097656	+5.38330078	-39.41894531	-2.83447266	+4604	+14.58984375	-2.34667969	-5.57226563	+48.62548828	+0.87890625	-53.45947266	+3020
+1458241586.12210010	+16.68603516	+0.10986328	-4.91748047	+40.12207031	-12.26074219	-87.36328125	+4488	+16.36523438	+0.86132813	-4.96142578	+5.44921875	-38.91357422	-2.70263672	+4564	+14.55468750	-2.41259766	-5.54150391	+48.71337891	+1.23046875	-52.91015625	+3008
+1458241586.13050010	+16.62451172	+0.02636719	-4.86474609	+40.31982422	-11.73339844	-86.41845703	+4432	+16.32568359	+0.78222656	-4.86914063	+5.66894531	-38.03466797	-2.37304688	+4492	+14.46679688	-2.56640625	-5.48876953	+48.80126953	+1.95556641	-51.85546875	+2988
+1458241586.13459990	+16.59375000	-0.01757813	-4.82958984	+40.40771484	-11.49169922	-85.97900391	+4404	+16.30371094	+0.74707031	-4.81640625	+5.82275391	-37.63916016	-2.26318359	+4460	+14.41406250	-2.64990234	-5.47119141	+48.80126953	+2.37304688	-51.30615234	+2988
+1458241586.13879990	+16.56298828	-0.05712891	-4.79882813	+40.56152344	-11.22802734	-85.51757813	+4380	+16.28173828	+0.71630859	-4.76806641	+5.99853516	-37.19970703	-2.08740234	+4432	+14.36132813	-2.72900391	-5.45800781	+48.82324219	+2.79052734	-50.69091797	+2984
+1458241586.14290000	+16.52783203	-0.10107422	-4.76806641	+40.67138672	-10.96435547	-85.05615234	+4360	+16.25976563	+0.68115234	-4.71972656	+6.13037109	-36.78222656	-1.93359375	+4404	+14.30419922	-2.81250000	-5.44482422	+48.82324219	+3.22998047	-50.09765625	+2988
+1458241586.14710000	+16.48388672	-0.14501953	-4.74169922	+40.75927734	-10.67871094	-84.55078125	+4344	+16.23339844	+0.64160156	-4.66699219	+6.24023438	-36.38671875	-1.77978516	+4380	+14.24707031	-2.89599609	-5.43164063	+48.82324219	+3.62548828	-49.50439453	+2996
+1458241586.15130000	+16.43994141	-0.18457031	-4.71533203	+40.86914063	-10.43701172	-84.06738281	+4328	+16.20703125	+0.61083984	-4.60986328	+6.39404297	-36.03515625	-1.58203125	+4360	+14.18994141	-2.97509766	-5.41845703	+48.86718750	+4.02099609	-48.91113281	+3004
+1458241586.15540000	+16.39599609	-0.23291016	-4.68457031	+40.97900391	-10.19531250	-83.62792969	+4320	+16.18066406	+0.56250000	-4.55273438	+6.48193359	-35.68359375	-1.40625000	+4340	+14.13281250	-3.05419922	-5.40966797	+48.88916016	+4.41650391	-48.29589844	+3016
+1458241586.15960000	+16.36523438	-0.27685547	-4.65820313	+41.08886719	-9.97558594	-83.18847656	+4312	+16.15429688	+0.51416016	-4.50439453	+6.54785156	-35.28808594	-1.23046875	+4324	+14.08447266	-3.13330078	-5.38330078	+48.88916016	+4.70214844	-47.79052734	+3032
+1458241586.16790010	+16.29931641	-0.37353516	-4.60986328	+41.26464844	-9.47021484	-82.30957031	+4300	+16.09277344	+0.42187500	-4.44726563	+6.67968750	-34.27734375	-0.74707031	+4288	+13.99218750	-3.27832031	-5.32617188	+49.02099609	+5.22949219	-46.71386719	+3064
+1458241586.17210010	+16.26416016	-0.43066406	-4.59228516	+41.28662109	-9.18457031	-81.84814453	+4296	+16.06201172	+0.36035156	-4.42529297	+6.65771484	-33.75000000	-0.52734375	+4272	+13.95263672	-3.34863281	-5.29101563	+49.06494141	+5.44921875	-46.27441406	+3084
+1458241586.17630000	+16.22460938	-0.48779297	-4.58349609	+41.30859375	-8.85498047	-81.34277344	+4292	+16.02246094	+0.31201172	-4.41650391	+6.70166016	-33.09082031	-0.21972656	+4252	+13.91748047	-3.41015625	-5.25585938	+49.19677734	+5.62500000	-45.74707031	+3096
+1458241586.18039990	+16.18945313	-0.54931641	-4.57910156	+41.28662109	-8.54736328	-80.81542969	+4288	+15.98291016	+0.24169922	-4.41210938	+6.65771484	-32.45361328	+0.06591797	+4236	+13.88232422	-3.45849609	-5.22070313	+49.39453125	+5.75683594	-45.21972656	+3108
+1458241586.18460010	+16.15869141	-0.61083984	-4.57470703	+41.26464844	-8.26171875	-80.31005859	+4280	+15.94335938	+0.17578125	-4.40771484	+6.56982422	-31.81640625	+0.39550781	+4224	+13.85595703	-3.50683594	-5.16357422	+49.54833984	+5.80078125	-44.82421875	+3116
+1458241586.18880010	+16.12353516	-0.67236328	-4.57031250	+41.26464844	-7.97607422	-79.80468750	+4268	+15.89941406	+0.11425781	-4.40771484	+6.52587891	-31.13525391	+0.76904297	+4204	+13.83398438	-3.55078125	-5.10644531	+49.76806641	+5.80078125	-44.45068359	+3124
+1458241586.19289990	+16.09277344	-0.73828125	-4.56591797	+41.19873047	-7.66845703	-79.34326172	+4256	+15.85986328	+0.03955078	-4.41210938	+6.39404297	-30.49804688	+1.09863281	+4192	+13.81201172	-3.59912109	-5.04931641	+49.96582031	+5.80078125	-44.09912109	+3132
+1458241586.19709990	+16.06640625	-0.80859375	-4.55273438	+41.13281250	-7.42675781	-78.90380859	+4244	+15.82031250	-0.03515625	-4.41210938	+6.28417969	-29.86083984	+1.42822266	+4176	+13.79882813	-3.64306641	-4.97900391	+50.16357422	+5.77880859	-43.81347656	+3136
+1458241586.20540000	+16.01367188	-0.94482422	-4.53955078	+41.02294922	-6.92138672	-77.98095703	+4204	+15.73681641	-0.17138672	-4.42968750	+6.10839844	-28.49853516	+2.17529297	+4136	+13.76367188	-3.72656250	-4.85156250	+50.62500000	+5.69091797	-43.17626953	+3132
+1458241586.20960000	+15.98291016	-1.01074219	-4.53076172	+40.93505859	-6.65771484	-77.51953125	+4180	+15.69726563	-0.24169922	-4.42529297	+6.04248047	-27.88330078	+2.52685547	+4116	+13.74609375	-3.77050781	-4.79003906	+50.86669922	+5.66894531	-42.86865234	+3128
+1458241586.21380000	+15.94775391	-1.07666016	-4.51757813	+40.89111328	-6.43798828	-77.05810547	+4152	+15.65332031	-0.30761719	-4.41650391	+5.97656250	-27.33398438	+2.90039063	+4088	+13.71972656	-3.81005859	-4.72851563	+51.10839844	+5.62500000	-42.58300781	+3116
+1458241586.21790000	+15.91259766	-1.13818359	-4.50439453	+40.84716797	-6.24023438	-76.64062500	+4124	+15.60937500	-0.37353516	-4.40771484	+5.93261719	-26.80664063	+3.25195313	+4064	+13.69775391	-3.85839844	-4.66699219	+51.30615234	+5.58105469	-42.29736328	+3108
+1458241586.22210000	+15.87744141	-1.19970703	-4.48242188	+40.80322266	-6.06445313	-76.24511719	+4096	+15.56542969	-0.43945313	-4.39013672	+5.86669922	-26.32324219	+3.58154297	+4040	+13.67138672	-3.90234375	-4.61425781	+51.52587891	+5.55908203	-42.01171875	+3096
+1458241586.23040010	+15.81152344	-1.31835938	-4.42529297	+40.82519531	-5.82275391	-75.56396484	+4040	+15.49511719	-0.55810547	-4.33300781	+5.84472656	-25.57617188	+4.19677734	+3992	+13.60546875	-4.01660156	-4.50000000	+51.83349609	+5.58105469	-41.50634766	+3076
+1458241586.23460010	+15.77197266	-1.37548828	-4.39013672	+40.80322266	-5.69091797	-75.25634766	+4016	+15.45556641	-0.61962891	-4.29345703	+5.86669922	-25.26855469	+4.43847656	+3972	+13.56591797	-4.08251953	-4.46044922	+51.94335938	+5.64697266	-41.17675781	+3064
+1458241586.23869990	+15.73242188	-1.42382813	-4.35498047	+40.86914063	-5.60302734	-74.97070313	+3992	+15.41601563	-0.67236328	-4.24951172	+5.93261719	-25.00488281	+4.70214844	+3952	+13.52197266	-4.14843750	-4.42529297	+52.05322266	+5.73486328	-40.84716797	+3056
+1458241586.24289990	+15.69287109	-1.48095703	-4.31542969	+40.91308594	-5.51513672	-74.68505859	+3972	+15.38085938	-0.72070313	-4.20556641	+6.02050781	-24.74121094	+4.94384766	+3936	+13.47363281	-4.22314453	-4.39453125	+52.11914063	+5.84472656	-40.51757813	+3048
+1458241586.24710010	+15.64453125	-1.53369141	-4.27587891	+40.97900391	-5.40527344	-74.42138672	+3952	+15.33691406	-0.76904297	-4.15283203	+6.13037109	-24.49951172	+5.16357422	+3920	+13.42089844	-4.29785156	-4.37255859	+52.16308594	+5.97656250	-40.12207031	+3040
+1458241586.25120000	+15.59619141	-1.57324219	-4.23193359	+41.11083984	-5.36132813	-74.13574219	+3936	+15.29736328	-0.81298828	-4.09570313	+6.28417969	-24.36767578	+5.38330078	+3904	+13.35937500	-4.37255859	-4.35058594	+52.22900391	+6.10839844	-39.72656250	+3036
+1458241586.25959990	+15.49951172	-1.68310547	-4.14404297	+41.24267578	-5.22949219	-73.69628906	+3920	+15.22265625	-0.92724609	-3.97705078	+6.45996094	-24.10400391	+5.71289063	+3884	+13.24511719	-4.53955078	-4.30664063	+52.25097656	+6.37207031	-39.02343750	+3040
+1458241586.26370000	+15.45556641	-1.72705078	-4.09570313	+41.39648438	-5.22949219	-73.45458984	+3916	+15.18310547	-0.97119141	-3.91992188	+6.61376953	-23.97216797	+5.91064453	+3876	+13.18359375	-4.61865234	-4.28466797	+52.27294922	+6.50390625	-38.67187500	+3044
+1458241586.27210000	+15.35888672	-1.83691406	-3.99902344	+41.57226563	-5.11962891	-73.08105469	+3924	+15.10400391	-1.08105469	-3.81005859	+6.83349609	-23.68652344	+6.24023438	+3868	+13.06494141	-4.79003906	-4.24072266	+52.27294922	+6.74560547	-37.96875000	+3064
+1458241586.27620010	+15.31054688	-1.88085938	-3.96386719	+41.74804688	-5.05371094	-72.81738281	+3928	+15.06005859	-1.12500000	-3.76171875	+7.03125000	-23.48876953	+6.45996094	+3860	+13.00781250	-4.86914063	-4.22314453	+52.31689453	+6.85546875	-37.57324219	+3072
+1458241586.28040000	+15.25781250	-1.93798828	-3.92431641	+41.83593750	-4.98779297	-72.55371094	+3932	+15.01611328	-1.18212891	-3.71337891	+7.09716797	-23.29101563	+6.65771484	+3860	+12.95068359	-4.93945313	-4.20556641	+52.42675781	+6.92138672	-37.19970703	+3080
+1458241586.28460000	+15.21386719	-1.99511719	-3.88476563	+41.92382813	-4.94384766	-72.29003906	+3940	+14.96777344	-1.24365234	-3.66943359	+7.14111328	-23.13720703	+6.87744141	+3856	+12.90234375	-5.00976563	-4.17041016	+52.51464844	+6.94335938	-36.93603516	+3088
+1458241586.29290010	+15.12158203	-2.10937500	-3.81884766	+42.12158203	-4.89990234	-71.74072266	+3952	+14.87548828	-1.35791016	-3.58593750	+7.31689453	-22.71972656	+7.40478516	+3848	+12.81005859	-5.14160156	-4.10009766	+52.80029297	+6.92138672	-36.38671875	+3108
+1458241586.29699990	+15.07763672	-2.17089844	-3.78369141	+42.20947266	-4.87792969	-71.49902344	+3960	+14.83154297	-1.42822266	-3.54638672	+7.31689453	-22.52197266	+7.69042969	+3848	+12.77490234	-5.20312500	-4.04736328	+52.93212891	+6.85546875	-36.27685547	+3120
+1458241586.30119990	+15.03369141	-2.21923828	-3.75732422	+42.36328125	-4.81201172	-71.12548828	+3960	+14.78320313	-1.47656250	-3.52441406	+7.40478516	-22.17041016	+8.04199219	+3836	+12.74414063	-5.26025391	-3.99902344	+53.15185547	+6.78955078	-36.07910156	+3124
+1458241586.30539990	+14.98974609	-2.28515625	-3.73095703	+42.42919922	-4.74609375	-70.77392578	+3956	+14.73046875	-1.54687500	-3.50244141	+7.42675781	-21.84082031	+8.41552734	+3828	+12.71337891	-5.31298828	-3.95068359	+53.39355469	+6.70166016	-35.88134766	+3128
+1458241586.30950000	+14.94140625	-2.35107422	-3.70898438	+42.49511719	-4.72412109	-70.42236328	+3952	+14.67773438	-1.61279297	-3.47607422	+7.40478516	-21.55517578	+8.76708984	+3820	+12.68701172	-5.36132813	-3.89355469	+53.63525391	+6.59179688	-35.74951172	+3128
+1458241586.31370000	+14.89746094	-2.40380859	-3.69140625	+42.64892578	-4.68017578	-70.00488281	+3944	+14.62500000	-1.66552734	-3.45410156	+7.47070313	-21.20361328	+9.20654297	+3808	+12.65625000	-5.40966797	-3.83642578	+53.92089844	+6.48193359	-35.57373047	+3128
+1458241586.32200000	+14.80517578	-2.53125000	-3.64746094	+42.80273438	-4.63623047	-69.21386719	+3916	+14.51513672	-1.80175781	-3.40576172	+7.44873047	-20.58837891	+10.06347656	+3784	+12.60351563	-5.49755859	-3.72216797	+54.53613281	+6.24023438	-35.28808594	+3120
+1458241586.32620000	+14.75683594	-2.57958984	-3.62548828	+42.97851563	-4.63623047	-68.77441406	+3896	+14.46240234	-1.85449219	-3.38378906	+7.51464844	-20.25878906	+10.54687500	+3768	+12.57714844	-5.54150391	-3.66064453	+54.86572266	+6.13037109	-35.15625000	+3112
+1458241586.33040000	+14.71289063	-2.64111328	-3.60351563	+43.11035156	-4.61425781	-68.37890625	+3876	+14.40966797	-1.92041016	-3.36181641	+7.53662109	-19.92919922	+10.98632813	+3752	+12.54638672	-5.59863281	-3.59912109	+55.12939453	+6.04248047	-35.02441406	+3108
+1458241586.33450010	+14.66015625	-2.70703125	-3.57714844	+43.19824219	-4.59228516	-68.00537109	+3856	+14.35253906	-1.98193359	-3.33105469	+7.55859375	-19.64355469	+11.40380859	+3732	+12.51562500	-5.64697266	-3.54638672	+55.41503906	+5.97656250	-34.84863281	+3100
+1458241586.33870010	+14.61181641	-2.75537109	-3.55517578	+43.41796875	-4.59228516	-67.54394531	+3828	+14.29541016	-2.03466797	-3.30908203	+7.66845703	-19.31396484	+11.86523438	+3712	+12.47607422	-5.69970703	-3.49804688	+55.67871094	+5.91064453	-34.65087891	+3088
+1458241586.34290000	+14.55908203	-2.81250000	-3.53320313	+43.59375000	-4.59228516	-67.12646484	+3804	+14.24267578	-2.09179688	-3.28271484	+7.73437500	-18.98437500	+12.30468750	+3692	+12.43652344	-5.75683594	-3.44970703	+55.94238281	+5.86669922	-34.40917969	+3076
+1458241586.34699990	+14.50195313	-2.86962891	-3.50683594	+43.74755859	-4.59228516	-66.70898438	+3780	+14.18115234	-2.14892578	-3.24755859	+7.82226563	-18.72070313	+12.70019531	+3676	+12.39257813	-5.81396484	-3.41455078	+56.20605469	+5.84472656	-34.12353516	+3064
+1458241586.35540010	+14.38769531	-2.96630859	-3.44531250	+44.16503906	-4.65820313	-65.98388672	+3728	+14.06689453	-2.25439453	-3.16845703	+8.08593750	-18.28125000	+13.44726563	+3636	+12.28710938	-5.94140625	-3.34423828	+56.60156250	+5.82275391	-33.59619141	+3044
+1458241586.35949990	+14.33056641	-3.01904297	-3.41015625	+44.36279297	-4.68017578	-65.65429688	+3708	+14.00537109	-2.30273438	-3.12451172	+8.21777344	-18.10546875	+13.75488281	+3620	+12.22998047	-6.01171875	-3.31787109	+56.77734375	+5.82275391	-33.26660156	+3036
+1458241586.36369990	+14.26904297	-3.05859375	-3.37500000	+44.62646484	-4.74609375	-65.34667969	+3684	+13.95263672	-2.35107422	-3.08056641	+8.41552734	-17.95166016	+14.06250000	+3604	+12.16406250	-6.08642578	-3.29150391	+56.90917969	+5.84472656	-32.95898438	+3028
+1458241586.36789990	+14.21191406	-3.11132813	-3.33544922	+44.84619141	-4.76806641	-65.06103516	+3668	+13.89550781	-2.40380859	-3.03662109	+8.56933594	-17.77587891	+14.32617188	+3588	+12.09814453	-6.16552734	-3.26953125	+56.99707031	+5.86669922	-32.62939453	+3024
+1458241586.37200000	+14.15039063	-3.15966797	-3.29589844	+45.06591797	-4.79003906	-64.77539063	+3656	+13.83837891	-2.45214844	-2.98828125	+8.76708984	-17.62207031	+14.56787109	+3572	+12.03222656	-6.24023438	-3.25634766	+57.08496094	+5.88867188	-32.23388672	+3016
+1458241586.37620000	+14.08886719	-3.20361328	-3.25634766	+45.28564453	-4.85595703	-64.53369141	+3644	+13.78125000	-2.49609375	-2.93994141	+8.96484375	-17.51220703	+14.78759766	+3560	+11.95751953	-6.31933594	-3.23876953	+57.17285156	+5.91064453	-31.88232422	+3012
+1458241586.38030000	+14.02734375	-3.25195313	-3.21240234	+45.48339844	-4.89990234	-64.29199219	+3636	+13.71972656	-2.54443359	-2.89160156	+9.14062500	-17.40234375	+15.00732422	+3548	+11.88720703	-6.39404297	-3.22558594	+57.28271484	+5.88867188	-31.55273438	+3008
+1458241586.38450000	+13.96582031	-3.29589844	-3.16845703	+45.68115234	-4.96582031	-64.07226563	+3628	+13.66259766	-2.59277344	-2.84326172	+9.31640625	-17.29248047	+15.18310547	+3540	+11.82128906	-6.46875000	-3.20800781	+57.37060547	+5.86669922	-31.24511719	+3008
+1458241586.39280010	+13.84277344	-3.38818359	-3.08496094	+46.07666016	-5.07568359	-63.65478516	+3620	+13.54394531	-2.68505859	-2.74218750	+9.66796875	-17.18261719	+15.51269531	+3524	+11.68066406	-6.61376953	-3.16845703	+57.52441406	+5.80078125	-30.69580078	+3004
+1458241586.39700010	+13.78564453	-3.43652344	-3.04101563	+46.25244141	-5.16357422	-63.52294922	+3620	+13.49121094	-2.73339844	-2.69384766	+9.79980469	-17.13867188	+15.68847656	+3516	+11.61914063	-6.68408203	-3.14208984	+57.61230469	+5.73486328	-30.47607422	+3004
+1458241586.40120010	+13.72412109	-3.48486328	-2.99267578	+46.40625000	-5.25146484	-63.34716797	+3620	+13.43408203	-2.77734375	-2.64550781	+9.97558594	-17.07275391	+15.86425781	+3508	+11.55322266	-6.75439453	-3.11132813	+57.67822266	+5.66894531	-30.30029297	+3008
+1458241586.40529990	+13.66699219	-3.52880859	-2.94873047	+46.56005859	-5.31738281	-63.19335938	+3620	+13.37695313	-2.83007813	-2.60156250	+10.10742188	-17.02880859	+16.01806641	+3500	+11.49609375	-6.81591797	-3.08496094	+57.83203125	+5.55908203	-30.12451172	+3004
+1458241586.40949990	+13.61425781	-3.57714844	-2.90478516	+46.69189453	-5.40527344	-63.03955078	+3620	+13.31982422	-2.87841797	-2.55322266	+10.21728516	-16.98486328	+16.19384766	+3492	+11.44335938	-6.87304688	-3.04541016	+57.98583984	+5.42724609	-30.03662109	+3004
+1458241586.41370010	+13.55273438	-3.62109375	-2.86523438	+46.82373047	-5.49316406	-62.84179688	+3616	+13.26269531	-2.92236328	-2.51367188	+10.37109375	-16.91894531	+16.36962891	+3484	+11.39062500	-6.93017578	-3.00146484	+58.11767578	+5.31738281	-29.97070313	+3000
+1458241586.42199990	+13.44287109	-3.71777344	-2.78613281	+47.02148438	-5.69091797	-62.53417969	+3608	+13.14404297	-3.01904297	-2.43017578	+10.52490234	-16.87500000	+16.76513672	+3464	+11.30712891	-7.01806641	-2.90478516	+58.57910156	+5.00976563	-29.97070313	+2992
+1458241586.42619990	+13.39013672	-3.76171875	-2.74658203	+47.15332031	-5.80078125	-62.38037109	+3600	+13.08691406	-3.06298828	-2.39062500	+10.63476563	-16.85302734	+16.96289063	+3452	+11.26757813	-7.06640625	-2.85205078	+58.79882813	+4.85595703	-30.03662109	+2984
+1458241586.43030000	+13.33740234	-3.81005859	-2.70703125	+47.26318359	-5.91064453	-62.22656250	+3588	+13.02978516	-3.11132813	-2.35107422	+10.72265625	-16.83105469	+17.16064453	+3440	+11.23242188	-7.10595703	-2.79492188	+59.06250000	+4.70214844	-30.10253906	+2976
+1458241586.43450000	+13.28466797	-3.85400391	-2.66308594	+47.35107422	-5.99853516	-62.09472656	+3576	+12.96826172	-3.15966797	-2.30712891	+10.78857422	-16.83105469	+17.33642578	+3424	+11.19726563	-7.14550781	-2.73779297	+59.32617188	+4.54833984	-30.19042969	+2968
+1458241586.43870000	+13.23193359	-3.89794922	-2.62792969	+47.48291016	-6.08642578	-61.96289063	+3560	+12.91113281	-3.19921875	-2.26757813	+10.89843750	-16.83105469	+17.53417969	+3408	+11.15771484	-7.18066406	-2.67626953	+59.58984375	+4.41650391	-30.27832031	+2956
+1458241586.44280000	+13.17919922	-3.94189453	-2.58837891	+47.57080078	-6.17431641	-61.80908203	+3540	+12.85400391	-3.24755859	-2.23242188	+10.98632813	-16.80908203	+17.70996094	+3388	+11.12695313	-7.21582031	-2.61914063	+59.85351563	+4.28466797	-30.36621094	+2944
+1458241586.44700000	+13.12207031	-3.98583984	-2.55322266	+47.68066406	-6.26220703	-61.65527344	+3516	+12.79248047	-3.29150391	-2.19726563	+11.07421875	-16.76513672	+17.88574219	+3368	+11.09179688	-7.25097656	-2.56201172	+60.13916016	+4.13085938	-30.45410156	+2928
+1458241586.45530010	+13.01220703	-4.06054688	-2.48291016	+47.92236328	-6.39404297	-61.41357422	+3464	+12.67382813	-3.37060547	-2.11816406	+11.29394531	-16.74316406	+18.17138672	+3328	+11.00830078	-7.32568359	-2.45654297	+60.64453125	+3.88916016	-30.60791016	+2896
+1458241586.45950010	+12.95507813	-4.10009766	-2.44335938	+48.03222656	-6.43798828	-61.30371094	+3440	+12.61230469	-3.41015625	-2.07861328	+11.40380859	-16.76513672	+18.28125000	+3304	+10.96875000	-7.36083984	-2.40820313	+60.90820313	+3.80126953	-30.65185547	+2880
+1458241586.46359990	+12.89794922	-4.13525391	-2.40380859	+48.18603516	-6.50390625	-61.25976563	+3412	+12.55517578	-3.44091797	-2.03906250	+11.55761719	-16.78710938	+18.36914063	+3280	+10.92041016	-7.40039063	-2.35986328	+61.12792969	+3.71337891	-30.67382813	+2864
+1458241586.46779990	+12.84082031	-4.17480469	-2.36865234	+48.29589844	-6.50390625	-61.19384766	+3384	+12.49804688	-3.48046875	-1.99951172	+11.68945313	-16.76513672	+18.43505859	+3260	+10.87207031	-7.44433594	-2.31152344	+61.30371094	+3.64746094	-30.71777344	+2848
+1458241586.47199990	+12.77929688	-4.20996094	-2.33349609	+48.42773438	-6.50390625	-61.10595703	+3352	+12.43652344	-3.51562500	-1.95996094	+11.82128906	-16.74316406	+18.47900391	+3236	+10.81494141	-7.48828125	-2.28076172	+61.47949219	+3.55957031	-30.62988281	+2828
+1458241586.47610000	+12.72216797	-4.23632813	-2.29833984	+48.58154297	-6.50390625	-61.04003906	+3324	+12.37939453	-3.55078125	-1.92480469	+11.99707031	-16.72119141	+18.52294922	+3212	+10.75341797	-7.52783203	-2.25000000	+61.61132813	+3.49365234	-30.58593750	+2812
+1458241586.48029990	+12.66064453	-4.27148438	-2.26318359	+48.69140625	-6.48193359	-60.99609375	+3300	+12.31787109	-3.58154297	-1.88525391	+12.15087891	-16.69921875	+18.54492188	+3192	+10.69189453	-7.58056641	-2.21923828	+61.72119141	+3.42773438	-30.49804688	+2796
+1458241586.48449990	+12.59472656	-4.30224609	-2.22802734	+48.82324219	-6.45996094	-60.93017578	+3276	+12.25634766	-3.61230469	-1.85009766	+12.30468750	-16.65527344	+18.54492188	+3168	+10.62597656	-7.62451172	-2.19726563	+61.80908203	+3.33984375	-30.36621094	+2776
+1458241586.49280000	+12.47167969	-4.35937500	-2.15771484	+49.06494141	-6.37207031	-60.93017578	+3232	+12.14208984	-3.67382813	-1.77539063	+12.63427734	-16.61132813	+18.50097656	+3128	+10.48535156	-7.72119141	-2.15332031	+61.94091797	+3.22998047	-30.14648438	+2748
+1458241586.49700000	+12.41015625	-4.39013672	-2.12255859	+49.19677734	-6.30615234	-60.93017578	+3212	+12.08056641	-3.70458984	-1.74023438	+12.76611328	-16.58935547	+18.43505859	+3112	+10.41503906	-7.77392578	-2.13134766	+61.98486328	+3.18603516	-29.99267578	+2736
+1458241586.50110010	+12.34863281	-4.41210938	-2.09179688	+49.32861328	-6.26220703	-60.93017578	+3196	+12.02343750	-3.73095703	-1.70507813	+12.94189453	-16.56738281	+18.41308594	+3092	+10.34472656	-7.82226563	-2.11376953	+62.02880859	+3.12011719	-29.88281250	+2724
+1458241586.50530000	+12.28710938	-4.44287109	-2.05664063	+49.43847656	-6.17431641	-60.93017578	+3180	+11.96630859	-3.76171875	-1.66992188	+13.07373047	-16.50146484	+18.36914063	+3076	+10.27441406	-7.86621094	-2.09619141	+62.07275391	+3.07617188	-29.75097656	+2712
+1458241586.50950000	+12.22558594	-4.46923828	-2.03027344	+49.54833984	-6.10839844	-60.90820313	+3164	+11.90917969	-3.79248047	-1.64355469	+13.20556641	-16.43554688	+18.34716797	+3056	+10.20410156	-7.91455078	-2.07861328	+62.13867188	+3.03222656	-29.61914063	+2700
+1458241586.51360010	+12.16406250	-4.49121094	-1.99951172	+49.68017578	-6.02050781	-60.88623047	+3152	+11.84765625	-3.81445313	-1.61279297	+13.35937500	-16.34765625	+18.32519531	+3040	+10.13378906	-7.95849609	-2.06103516	+62.16064453	+2.98828125	-29.48730469	+2688
+1458241586.51780010	+12.10253906	-4.52197266	-1.97314453	+49.76806641	-5.93261719	-60.86425781	+3140	+11.79052734	-3.84521484	-1.58642578	+13.46923828	-16.25976563	+18.30322266	+3024	+10.06787109	-7.99804688	-2.04345703	+62.24853516	+2.92236328	-29.35546875	+2676
+1458241586.52200010	+12.04541016	-4.54833984	-1.94677734	+49.85595703	-5.84472656	-60.84228516	+3128	+11.73339844	-3.87158203	-1.56005859	+13.60107422	-16.19384766	+18.28125000	+3008	+10.00634766	-8.03759766	-2.01708984	+62.35839844	+2.90039063	-29.26757813	+2664
+1458241586.53029990	+11.92675781	-4.59667969	-1.89843750	+50.05371094	-5.64697266	-60.75439453	+3104	+11.61914063	-3.92431641	-1.51171875	+13.79882813	-15.99609375	+18.30322266	+2972	+9.88769531	-8.10791016	-1.96875000	+62.60009766	+2.85644531	-29.11376953	+2640
+1458241586.53440000	+11.86962891	-4.62304688	-1.87646484	+50.14160156	-5.53710938	-60.71044922	+3092	+11.56201172	-3.95068359	-1.48974609	+13.88671875	-15.88623047	+18.30322266	+2952	+9.83496094	-8.13867188	-1.93798828	+62.75390625	+2.87841797	-29.06982422	+2628
+1458241586.53860000	+11.81689453	-4.64941406	-1.85888672	+50.20751953	-5.42724609	-60.62255859	+3076	+11.50488281	-3.97705078	-1.47656250	+13.95263672	-15.71044922	+18.36914063	+2932	+9.78662109	-8.16943359	-1.90283203	+62.88574219	+2.90039063	-29.04785156	+2616
+1458241586.54279990	+11.75976563	-4.67578125	-1.84570313	+50.27343750	-5.31738281	-60.51269531	+3056	+11.44775391	-4.00341797	-1.45898438	+14.01855469	-15.55664063	+18.41308594	+2912	+9.74267578	-8.19140625	-1.87646484	+63.10546875	+2.90039063	-28.98193359	+2600
+1458241586.54690000	+11.70703125	-4.70214844	-1.83251953	+50.33935547	-5.18554688	-60.42480469	+3040	+11.39501953	-4.02978516	-1.44580078	+14.08447266	-15.40283203	+18.45703125	+2888	+9.69873047	-8.21337891	-1.83691406	+63.34716797	+2.94433594	-28.93798828	+2580
+1458241586.55110000	+11.65429688	-4.73291016	-1.81933594	+50.38330078	-5.05371094	-60.31494141	+3020	+11.34228516	-4.05175781	-1.43261719	+14.12841797	-15.22705078	+18.52294922	+2864	+9.65478516	-8.23535156	-1.80175781	+63.52294922	+2.98828125	-28.91601563	+2564
+1458241586.55530000	+11.60156250	-4.75927734	-1.80615234	+50.42724609	-4.89990234	-60.18310547	+2996	+11.28515625	-4.07812500	-1.42382813	+14.15039063	-15.02929688	+18.58886719	+2840	+9.61523438	-8.25732422	-1.77099609	+63.76464844	+3.03222656	-28.82812500	+2544
+1458241586.55940010	+11.54882813	-4.78564453	-1.79736328	+50.47119141	-4.74609375	-60.07324219	+2972	+11.23681641	-4.10449219	-1.41064453	+14.19433594	-14.87548828	+18.65478516	+2816	+9.57568359	-8.27490234	-1.73583984	+63.98437500	+3.09814453	-28.78417969	+2524
+1458241586.56780000	+11.45214844	-4.84277344	-1.77978516	+50.53710938	-4.43847656	-59.83154297	+2916	+11.13574219	-4.15722656	-1.38867188	+14.17236328	-14.47998047	+18.76464844	+2760	+9.49658203	-8.31884766	-1.66552734	+64.35791016	+3.27392578	-28.65234375	+2480
+1458241586.57189990	+11.40380859	-4.86474609	-1.77099609	+50.55908203	-4.26269531	-59.69970703	+2888	+11.08740234	-4.17919922	-1.38427734	+14.17236328	-14.26025391	+18.80859375	+2732	+9.45703125	-8.33642578	-1.63916016	+64.55566406	+3.36181641	-28.54248047	+2456
+1458241586.57610010	+11.35546875	-4.89550781	-1.76220703	+50.55908203	-4.08691406	-59.61181641	+2856	+11.03906250	-4.20996094	-1.37548828	+14.12841797	-14.04052734	+18.85253906	+2700	+9.41308594	-8.36279297	-1.60839844	+64.66552734	+3.47167969	-28.43261719	+2436
+1458241586.58030010	+11.30712891	-4.92187500	-1.75781250	+50.58105469	-3.91113281	-59.47998047	+2828	+10.99072266	-4.23193359	-1.37109375	+14.10644531	-13.82080078	+18.87451172	+2672	+9.36914063	-8.38476563	-1.58203125	+64.79736328	+3.55957031	-28.30078125	+2412
+1458241586.58439990	+11.26318359	-4.94824219	-1.75341797	+50.60302734	-3.71337891	-59.34814453	+2796	+10.94677734	-4.25390625	-1.36230469	+14.08447266	-13.62304688	+18.91845703	+2640	+9.32958984	-8.40673828	-1.56445313	+64.92919922	+3.62548828	-28.14697266	+2384
+1458241586.58859990	+11.21484375	-4.97460938	-1.74462891	+50.58105469	-3.53759766	-59.30419922	+2764	+10.89843750	-4.28466797	-1.35351563	+13.99658203	-13.42529297	+18.91845703	+2616	+9.27685547	-8.43750000	-1.54248047	+64.97314453	+3.71337891	-27.99316406	+2360
+1458241586.59279990	+11.16650391	-5.00097656	-1.74023438	+50.62500000	-3.33984375	-59.21630859	+2736	+10.85449219	-4.30664063	-1.34472656	+13.95263672	-13.24951172	+18.89648438	+2588	+9.22412109	-8.46386719	-1.52490234	+64.99511719	+3.80126953	-27.83935547	+2336
+1458241586.59690000	+11.12695313	-5.02734375	-1.73144531	+50.64697266	-3.16406250	-59.15039063	+2704	+10.81054688	-4.33300781	-1.34033203	+13.90869141	-13.02978516	+18.89648438	+2560	+9.17578125	-8.49023438	-1.51171875	+65.01708984	+3.86718750	-27.64160156	+2312
+1458241586.60520010	+11.03466797	-5.07568359	-1.71386719	+50.66894531	-2.79052734	-59.08447266	+2652	+10.72705078	-4.38134766	-1.32275391	+13.77685547	-12.67822266	+18.80859375	+2508	+9.06152344	-8.55615234	-1.48974609	+64.90722656	+4.02099609	-27.26806641	+2272
+1458241586.60940000	+10.99511719	-5.10205078	-1.70947266	+50.69091797	-2.59277344	-59.01855469	+2628	+10.68750000	-4.40332031	-1.31835938	+13.73291016	-12.50244141	+18.76464844	+2484	+9.00439453	-8.59130859	-1.48535156	+64.86328125	+4.04296875	-27.04833984	+2248
+1458241586.61360000	+10.94677734	-5.12402344	-1.70507813	+50.71289063	-2.41699219	-58.97460938	+2604	+10.64794922	-4.42968750	-1.30957031	+13.66699219	-12.32666016	+18.72070313	+2464	+8.94287109	-8.62646484	-1.48095703	+64.75341797	+4.08691406	-26.82861328	+2228
+1458241586.61770010	+10.90722656	-5.14599609	-1.69628906	+50.75683594	-2.24121094	-58.95263672	+2584	+10.60839844	-4.45166016	-1.30078125	+13.60107422	-12.17285156	+18.67675781	+2444	+8.89013672	-8.65722656	-1.47656250	+64.68750000	+4.13085938	-26.63085938	+2208
+1458241586.62190010	+10.86767578	-5.16796875	-1.68750000	+50.80078125	-2.10937500	-58.93066406	+2564	+10.56884766	-4.47363281	-1.29199219	+13.55712891	-12.04101563	+18.63281250	+2424	+8.83300781	-8.68798828	-1.47216797	+64.62158203	+4.15283203	-26.45507813	+2188
+1458241586.62610010	+10.82812500	-5.18994141	-1.67871094	+50.84472656	-1.95556641	-58.93066406	+2544	+10.53369141	-4.50000000	-1.28320313	+13.49121094	-11.90917969	+18.56689453	+2408	+8.78027344	-8.72314453	-1.46337891	+64.48974609	+4.17480469	-26.27929688	+2172
+1458241586.63019990	+10.78857422	-5.21191406	-1.67431641	+50.88867188	-1.82373047	-58.93066406	+2528	+10.49414063	-4.52197266	-1.27441406	+13.44726563	-11.79931641	+18.52294922	+2388	+8.72753906	-8.75390625	-1.45898438	+64.42382813	+4.21875000	-26.10351563	+2156
+1458241586.63439990	+10.75341797	-5.23388672	-1.66113281	+50.93261719	-1.69189453	-58.93066406	+2512	+10.45898438	-4.53955078	-1.26562500	+13.40332031	-11.68945313	+18.45703125	+2372	+8.67480469	-8.78466797	-1.45019531	+64.35791016	+4.24072266	-25.97167969	+2136
+1458241586.63860010	+10.71386719	-5.25585938	-1.65673828	+50.95458984	-1.58203125	-58.88671875	+2500	+10.42382813	-4.56152344	-1.26123047	+13.33740234	-11.55761719	+18.43505859	+2360	+8.62646484	-8.81542969	-1.44140625	+64.27001953	+4.26269531	-25.83984375	+2120
+1458241586.64689990	+10.64794922	-5.29541016	-1.63916016	+51.04248047	-1.38427734	-58.84277344	+2472	+10.35791016	-4.60107422	-1.24365234	+13.24951172	-11.38183594	+18.39111328	+2332	+8.54296875	-8.86376953	-1.41943359	+64.24804688	+4.30664063	-25.62011719	+2088
+1458241586.65109990	+10.61279297	-5.31738281	-1.63476563	+51.04248047	-1.29638672	-58.79882813	+2460	+10.32275391	-4.62304688	-1.23925781	+13.18359375	-11.29394531	+18.39111328	+2316	+8.50341797	-8.89013672	-1.40185547	+64.20410156	+4.35058594	-25.51025391	+2072
+1458241586.65520000	+10.58203125	-5.33496094	-1.63037109	+51.08642578	-1.25244141	-58.75488281	+2444	+10.29199219	-4.64062500	-1.23046875	+13.13964844	-11.22802734	+18.36914063	+2304	+8.47265625	-8.90332031	-1.39306641	+64.24804688	+4.35058594	-25.42236328	+2052
+1458241586.65940000	+10.55566406	-5.35253906	-1.61718750	+51.13037109	-1.20849609	-58.77685547	+2432	+10.26562500	-4.66259766	-1.22167969	+13.09570313	-11.18408203	+18.36914063	+2288	+8.44628906	-8.92089844	-1.36669922	+64.31396484	+4.41650391	-25.40039063	+2036
+1458241586.66360000	+10.52490234	-5.37890625	-1.60839844	+51.10839844	-1.16455078	-58.73291016	+2420	+10.23486328	-4.68017578	-1.21289063	+13.02978516	-11.11816406	+18.36914063	+2276	+8.41992188	-8.94287109	-1.34472656	+64.35791016	+4.46044922	-25.37841797	+2016
+1458241586.66770010	+10.49853516	-5.39648438	-1.59960938	+51.13037109	-1.12060547	-58.71093750	+2404	+10.20849609	-4.69775391	-1.20849609	+12.98583984	-11.07421875	+18.39111328	+2256	+8.39794922	-8.95605469	-1.32275391	+64.42382813	+4.50439453	-25.33447266	+2000
+1458241586.67190000	+10.47216797	-5.41406250	-1.59082031	+51.13037109	-1.09863281	-58.68896484	+2384	+10.18212891	-4.71533203	-1.19970703	+12.96386719	-11.03027344	+18.39111328	+2240	+8.37597656	-8.97363281	-1.29638672	+64.48974609	+4.57031250	-25.31250000	+1980
+1458241586.67610000	+10.44580078	-5.43603516	-1.58203125	+51.08642578	-1.07666016	-58.64501953	+2368	+10.15576172	-4.73291016	-1.19091797	+12.87597656	-11.00830078	+18.41308594	+2224	+8.35400391	-8.98681641	-1.27441406	+64.53369141	+4.61425781	-25.29052734	+1968
+1458241586.68440010	+10.40185547	-5.47119141	-1.56445313	+51.10839844	-1.07666016	-58.57910156	+2332	+10.10742188	-4.76367188	-1.17333984	+12.81005859	-10.96435547	+18.45703125	+2188	+8.32324219	-9.00878906	-1.23046875	+64.73144531	+4.68017578	-25.22460938	+1940
+1458241586.68849990	+10.37988281	-5.48876953	-1.55126953	+51.06445313	-1.07666016	-58.57910156	+2312	+10.08544922	-4.78125000	-1.16015625	+12.74414063	-10.96435547	+18.45703125	+2172	+8.30566406	-9.02197266	-1.20410156	+64.79736328	+4.70214844	-25.20263672	+1928
+1458241586.69269990	+10.35791016	-5.50634766	-1.54248047	+51.06445313	-1.07666016	-58.57910156	+2288	+10.06347656	-4.79882813	-1.15136719	+12.70019531	-10.98632813	+18.45703125	+2152	+8.28808594	-9.03515625	-1.18212891	+64.84130859	+4.72412109	-25.18066406	+1920
+1458241586.69689990	+10.33593750	-5.52392578	-1.52490234	+51.04248047	-1.09863281	-58.57910156	+2268	+10.04150391	-4.81201172	-1.13818359	+12.67822266	-10.98632813	+18.45703125	+2132	+8.27050781	-9.04833984	-1.16015625	+64.88525391	+4.74609375	-25.13671875	+1912
+1458241586.70100000	+10.31835938	-5.54150391	-1.51171875	+50.99853516	-1.09863281	-58.60107422	+2248	+10.02392578	-4.82958984	-1.12500000	+12.59033203	-11.00830078	+18.43505859	+2112	+8.24853516	-9.06152344	-1.14257813	+64.90722656	+4.74609375	-25.11474609	+1904
+1458241586.70520000	+10.29638672	-5.55468750	-1.50292969	+50.99853516	-1.12060547	-58.60107422	+2228	+10.00195313	-4.83837891	-1.11621094	+12.56835938	-11.03027344	+18.43505859	+2092	+8.22656250	-9.07470703	-1.12060547	+64.88525391	+4.76806641	-25.09277344	+1900
+1458241586.70939990	+10.27880859	-5.56787109	-1.48974609	+50.99853516	-1.14257813	-58.60107422	+2204	+9.98437500	-4.85156250	-1.10302734	+12.54638672	-11.05224609	+18.43505859	+2076	+8.20458984	-9.09228516	-1.10742188	+64.86328125	+4.72412109	-25.02685547	+1892
+1458241586.71350000	+10.25683594	-5.58105469	-1.47656250	+50.97656250	-1.14257813	-58.62304688	+2184	+9.96240234	-4.86914063	-1.08984375	+12.48046875	-11.09619141	+18.39111328	+2056	+8.17822266	-9.10546875	-1.09863281	+64.81933594	+4.68017578	-24.93896484	+1888
+1458241586.72190000	+10.22167969	-5.60302734	-1.44580078	+50.97656250	-1.18652344	-58.66699219	+2148	+9.92724609	-4.89111328	-1.05908203	+12.41455078	-11.16210938	+18.32519531	+2024	+8.12548828	-9.14062500	-1.08105469	+64.68750000	+4.54833984	-24.80712891	+1876
+1458241586.72600010	+10.19970703	-5.61621094	-1.43261719	+50.95458984	-1.23046875	-58.71093750	+2136	+9.90966797	-4.90429688	-1.04589844	+12.37060547	-11.20605469	+18.25927734	+2012	+8.09472656	-9.15820313	-1.07226563	+64.59960938	+4.48242188	-24.74121094	+1872
+1458241586.73020010	+10.18212891	-5.62500000	-1.41503906	+50.95458984	-1.23046875	-58.73291016	+2120	+9.89208984	-4.91308594	-1.02832031	+12.32666016	-11.22802734	+18.21533203	+1996	+8.06396484	-9.17578125	-1.06787109	+64.48974609	+4.41650391	-24.69726563	+1864
+1458241586.73440000	+10.16455078	-5.63378906	-1.40185547	+50.97656250	-1.25244141	-58.77685547	+2108	+9.87890625	-4.92626953	-1.01513672	+12.30468750	-11.27197266	+18.17138672	+1984	+8.02880859	-9.19335938	-1.05908203	+64.37988281	+4.35058594	-24.63134766	+1860
+1458241586.73850010	+10.14697266	-5.64697266	-1.38427734	+50.95458984	-1.27441406	-58.77685547	+2096	+9.86132813	-4.93505859	-1.00195313	+12.23876953	-11.31591797	+18.12744141	+1976	+7.99804688	-9.21533203	-1.05468750	+64.22607422	+4.26269531	-24.56542969	+1852
+1458241586.74270010	+10.12939453	-5.65576172	-1.37109375	+50.95458984	-1.29638672	-58.79882813	+2088	+9.84375000	-4.94384766	-0.98876953	+12.21679688	-11.31591797	+18.10546875	+1964	+7.96728516	-9.23291016	-1.05029297	+64.13818359	+4.17480469	-24.49951172	+1844
+1458241586.74690010	+10.11181641	-5.66015625	-1.35791016	+50.97656250	-1.31835938	-58.82080078	+2080	+9.83056641	-4.95263672	-0.97119141	+12.19482422	-11.35986328	+18.06152344	+1956	+7.93652344	-9.25048828	-1.04589844	+64.02832031	+4.08691406	-24.43359375	+1836
+1458241586.75099990	+10.09423828	-5.66894531	-1.34472656	+50.95458984	-1.34033203	-58.82080078	+2072	+9.81298828	-4.96582031	-0.95800781	+12.12890625	-11.38183594	+18.01757813	+1948	+7.91015625	-9.26806641	-1.04150391	+63.91845703	+3.99902344	-24.38964844	+1828
+1458241586.75930000	+10.05908203	-5.68652344	-1.31396484	+50.95458984	-1.36230469	-58.84277344	+2064	+9.78662109	-4.97900391	-0.93164063	+12.06298828	-11.42578125	+17.95166016	+1936	+7.85742188	-9.29443359	-1.02832031	+63.76464844	+3.86718750	-24.30175781	+1812
+1458241586.76350000	+10.04589844	-5.69531250	-1.30078125	+50.93261719	-1.38427734	-58.84277344	+2060	+9.77343750	-4.99218750	-0.91845703	+11.99707031	-11.42578125	+17.92968750	+1932	+7.83544922	-9.30761719	-1.01513672	+63.72070313	+3.82324219	-24.30175781	+1804
+1458241586.76770000	+10.03271484	-5.69970703	-1.28759766	+50.93261719	-1.40625000	-58.84277344	+2056	+9.76025391	-4.99658203	-0.90527344	+11.97509766	-11.44775391	+17.90771484	+1928	+7.81787109	-9.31640625	-1.00195313	+63.69873047	+3.77929688	-24.27978516	+1796
+1458241586.77180000	+10.02392578	-5.70849609	-1.27441406	+50.93261719	-1.42822266	-58.84277344	+2052	+9.74707031	-5.00537109	-0.89208984	+11.93115234	-11.44775391	+17.90771484	+1920	+7.80029297	-9.32958984	-0.98876953	+63.67675781	+3.75732422	-24.27978516	+1788
+1458241586.77600000	+10.00634766	-5.71728516	-1.26562500	+50.91064453	-1.42822266	-58.82080078	+2048	+9.73388672	-5.01416016	-0.88330078	+11.86523438	-11.44775391	+17.88574219	+1916	+7.78710938	-9.33837891	-0.97119141	+63.67675781	+3.75732422	-24.27978516	+1784
+1458241586.78020000	+9.99755859	-5.72607422	-1.25244141	+50.88867188	-1.47216797	-58.79882813	+2044	+9.72509766	-5.01855469	-0.87011719	+11.82128906	-11.46972656	+17.88574219	+1908	+7.77832031	-9.34277344	-0.95800781	+63.74267578	+3.73535156	-24.27978516	+1776
+1458241586.78430010	+9.98876953	-5.73046875	-1.24804688	+50.88867188	-1.49414063	-58.77685547	+2036	+9.71630859	-5.02294922	-0.86572266	+11.79931641	-11.46972656	+17.88574219	+1900	+7.77392578	-9.34716797	-0.94042969	+63.80859375	+3.75732422	-24.30175781	+1768
+1458241586.78850010	+9.97558594	-5.74365234	-1.23486328	+50.84472656	-1.49414063	-58.79882813	+2028	+9.70312500	-5.03173828	-0.85693359	+11.73339844	-11.49169922	+17.86376953	+1892	+7.76953125	-9.35156250	-0.92285156	+63.89648438	+3.77929688	-24.34570313	+1764
+1458241586.79679990	+9.96240234	-5.75683594	-1.21728516	+50.82275391	-1.51611328	-58.82080078	+2008	+9.68994141	-5.04492188	-0.83935547	+11.64550781	-11.53564453	+17.84179688	+1876	+7.76074219	-9.35595703	-0.88330078	+64.05029297	+3.84521484	-24.38964844	+1760
+1458241586.80100010	+9.95361328	-5.77001953	-1.20849609	+50.75683594	-1.51611328	-58.86474609	+2000	+9.68115234	-5.05371094	-0.83056641	+11.55761719	-11.57958984	+17.79785156	+1864	+7.76074219	-9.36035156	-0.86572266	+64.11621094	+3.91113281	-24.43359375	+1760
+1458241586.80520010	+9.94921875	-5.77880859	-1.19970703	+50.73486328	-1.53808594	-58.90869141	+1988	+9.67236328	-5.05810547	-0.82177734	+11.53564453	-11.62353516	+17.77587891	+1852	+7.76074219	-9.36474609	-0.84375000	+64.20410156	+3.95507813	-24.47753906	+1760
+1458241586.80929990	+9.94482422	-5.78320313	-1.19970703	+50.71289063	-1.53808594	-58.90869141	+1976	+9.66796875	-5.06250000	-0.82177734	+11.49169922	-11.60156250	+17.77587891	+1840	+7.76074219	-9.36474609	-0.83056641	+64.27001953	+3.97705078	-24.49951172	+1756
+1458241586.81349990	+9.94042969	-5.79199219	-1.19531250	+50.64697266	-1.53808594	-58.95263672	+1968	+9.65917969	-5.07568359	-0.81738281	+11.42578125	-11.64550781	+17.70996094	+1828	+7.76074219	-9.36914063	-0.82177734	+64.31396484	+4.02099609	-24.49951172	+1756
+1458241586.81769990	+9.93164063	-5.80078125	-1.18652344	+50.62500000	-1.53808594	-59.01855469	+1960	+9.65478516	-5.08007813	-0.81298828	+11.38183594	-11.68945313	+17.64404297	+1816	+7.75634766	-9.37353516	-0.80859375	+64.33593750	+4.06494141	-24.54345703	+1760
+1458241586.82180000	+9.93164063	-5.80957031	-1.18652344	+50.58105469	-1.53808594	-59.04052734	+1952	+9.65039063	-5.08447266	-0.81298828	+11.33789063	-11.71142578	+17.62207031	+1800	+7.75195313	-9.37353516	-0.79980469	+64.37988281	+4.08691406	-24.56542969	+1760
+1458241586.83020000	+9.92285156	-5.82275391	-1.17773438	+50.49316406	-1.53808594	-59.19433594	+1940	+9.64599609	-5.09765625	-0.80859375	+11.22802734	-11.79931641	+17.49023438	+1776	+7.74316406	-9.38671875	-0.78662109	+64.33593750	+4.13085938	-24.60937500	+1760
+1458241586.83430000	+9.91845703	-5.82714844	-1.17773438	+50.44921875	-1.51611328	-59.26025391	+1932	+9.64160156	-5.10205078	-0.80419922	+11.18408203	-11.84326172	+17.42431641	+1764	+7.73437500	-9.39111328	-0.78662109	+64.29199219	+4.13085938	-24.58740234	+1764
+1458241586.83850000	+9.91845703	-5.83593750	-1.17333984	+50.40527344	-1.51611328	-59.30419922	+1924	+9.64160156	-5.10644531	-0.80419922	+11.14013672	-11.86523438	+17.35839844	+1752	+7.72558594	-9.39990234	-0.78662109	+64.22607422	+4.13085938	-24.58740234	+1764
+1458241586.84260010	+9.91406250	-5.84033203	-1.17333984	+50.36132813	-1.51611328	-59.37011719	+1916	+9.63720703	-5.11083984	-0.80419922	+11.09619141	-11.90917969	+17.29248047	+1740	+7.71240234	-9.40869141	-0.78662109	+64.13818359	+4.10888672	-24.58740234	+1760
+1458241586.85100010	+9.90527344	-5.84912109	-1.17333984	+50.27343750	-1.49414063	-59.47998047	+1900	+9.63281250	-5.11962891	-0.80419922	+11.03027344	-11.97509766	+17.18261719	+1720	+7.69042969	-9.42187500	-0.79541016	+63.96240234	+4.06494141	-24.56542969	+1760
+1458241586.85509990	+9.90527344	-5.85351563	-1.17333984	+50.25146484	-1.49414063	-59.52392578	+1896	+9.63281250	-5.12402344	-0.80419922	+10.98632813	-11.99707031	+17.13867188	+1712	+7.68164063	-9.43066406	-0.79980469	+63.85253906	+4.04296875	-24.56542969	+1760
+1458241586.85929990	+9.90087891	-5.85791016	-1.16894531	+50.20751953	-1.49414063	-59.58984375	+1888	+9.63281250	-5.12841797	-0.80419922	+10.94238281	-12.04101563	+17.07275391	+1704	+7.66845703	-9.43945313	-0.80859375	+63.74267578	+3.99902344	-24.54345703	+1760
+1458241586.86350010	+9.90087891	-5.85791016	-1.16894531	+50.18554688	-1.49414063	-59.63378906	+1880	+9.62841797	-5.13281250	-0.80419922	+10.92041016	-12.06298828	+17.00683594	+1700	+7.65527344	-9.44824219	-0.81298828	+63.63281250	+3.97705078	-24.54345703	+1756
+1458241586.87179990	+9.89648438	-5.86669922	-1.16894531	+50.09765625	-1.49414063	-59.74365234	+1868	+9.62841797	-5.14160156	-0.80419922	+10.83251953	-12.15087891	+16.89697266	+1688	+7.63330078	-9.46582031	-0.82617188	+63.41308594	+3.91113281	-24.54345703	+1752
+1458241586.87599990	+9.89208984	-5.87109375	-1.16894531	+50.05371094	-1.51611328	-59.80957031	+1864	+9.62402344	-5.14599609	-0.80419922	+10.76660156	-12.21679688	+16.80908203	+1684	+7.62011719	-9.47021484	-0.83056641	+63.30322266	+3.86718750	-24.54345703	+1748
+1458241586.88010000	+9.89208984	-5.87548828	-1.16894531	+50.00976563	-1.51611328	-59.87548828	+1856	+9.62402344	-5.15478516	-0.80419922	+10.70068359	-12.28271484	+16.74316406	+1684	+7.61132813	-9.47900391	-0.83496094	+63.21533203	+3.82324219	-24.56542969	+1744
+1458241586.88430000	+9.88769531	-5.87988281	-1.16894531	+49.96582031	-1.53808594	-59.94140625	+1852	+9.62402344	-5.15917969	-0.80419922	+10.63476563	-12.37060547	+16.65527344	+1680	+7.60253906	-9.48339844	-0.84375000	+63.10546875	+3.80126953	-24.58740234	+1736
+1458241586.88850000	+9.88330078	-5.88427734	-1.16455078	+49.89990234	-1.56005859	-60.05126953	+1852	+9.61962891	-5.16796875	-0.80419922	+10.52490234	-12.50244141	+16.56738281	+1680	+7.59375000	-9.49218750	-0.84814453	+63.01757813	+3.75732422	-24.60937500	+1732
+1458241586.89260010	+9.88330078	-5.89306641	-1.16455078	+49.83398438	-1.60400391	-60.13916016	+1848	+9.61962891	-5.17236328	-0.80419922	+10.41503906	-12.61230469	+16.47949219	+1680	+7.58496094	-9.49658203	-0.85253906	+62.92968750	+3.73535156	-24.63134766	+1724
+1458241586.89680000	+9.87890625	-5.89746094	-1.16015625	+49.76806641	-1.64794922	-60.24902344	+1848	+9.61523438	-5.18115234	-0.79980469	+10.34912109	-12.72216797	+16.41357422	+1684	+7.58056641	-9.50097656	-0.85253906	+62.84179688	+3.71337891	-24.69726563	+1716
+1458241586.90100000	+9.87890625	-5.90625000	-1.16015625	+49.65820313	-1.73583984	-60.35888672	+1848	+9.61523438	-5.18554688	-0.79980469	+10.23925781	-12.87597656	+16.36962891	+1684	+7.57617188	-9.50537109	-0.85253906	+62.77587891	+3.66943359	-24.74121094	+1712
+1458241586.90510010	+9.87451172	-5.91503906	-1.15576172	+49.59228516	-1.80175781	-60.46875000	+1848	+9.61523438	-5.19433594	-0.79980469	+10.15136719	-12.98583984	+16.34765625	+1684	+7.57177734	-9.50976563	-0.85253906	+62.73193359	+3.64746094	-24.80712891	+1704
+1458241586.91339990	+9.87451172	-5.92822266	-1.15136719	+49.43847656	-1.99951172	-60.66650391	+1844	+9.61083984	-5.19873047	-0.79541016	+9.99755859	-13.22753906	+16.32568359	+1680	+7.56738281	-9.51416016	-0.84814453	+62.64404297	+3.60351563	-24.98291016	+1688
+1458241586.91759990	+9.87451172	-5.93261719	-1.14697266	+49.35058594	-2.08740234	-60.75439453	+1844	+9.61083984	-5.20312500	-0.79101563	+9.90966797	-13.35937500	+16.34765625	+1676	+7.56738281	-9.51416016	-0.84814453	+62.60009766	+3.60351563	-25.07080078	+1680
+1458241586.92179990	+9.87011719	-5.93701172	-1.14257813	+49.28466797	-2.19726563	-60.84228516	+1844	+9.60644531	-5.20751953	-0.78662109	+9.82177734	-13.49121094	+16.34765625	+1672	+7.57177734	-9.51416016	-0.84375000	+62.60009766	+3.58154297	-25.18066406	+1676
+1458241586.92590000	+9.87011719	-5.94580078	-1.13818359	+49.19677734	-2.28515625	-60.90820313	+1844	+9.60644531	-5.21191406	-0.78662109	+9.73388672	-13.62304688	+16.34765625	+1668	+7.57177734	-9.51416016	-0.83935547	+62.57812500	+3.55957031	-25.29052734	+1672
+1458241586.93010000	+9.87011719	-5.95019531	-1.13378906	+49.13085938	-2.39501953	-60.99609375	+1844	+9.60644531	-5.21630859	-0.78222656	+9.64599609	-13.75488281	+16.34765625	+1664	+7.57617188	-9.51416016	-0.83056641	+62.57812500	+3.53759766	-25.40039063	+1672
+1458241586.93429990	+9.87011719	-5.95458984	-1.12939453	+49.04296875	-2.50488281	-61.06201172	+1844	+9.60205078	-5.21630859	-0.77783203	+9.55810547	-13.88671875	+16.34765625	+1660	+7.57617188	-9.50976563	-0.82617188	+62.55615234	+3.51562500	-25.51025391	+1668
+1458241586.93840000	+9.87011719	-5.96337891	-1.12500000	+48.97705078	-2.59277344	-61.14990234	+1844	+9.60205078	-5.22070313	-0.77343750	+9.47021484	-14.04052734	+16.36962891	+1656	+7.57617188	-9.50976563	-0.82177734	+62.53417969	+3.47167969	-25.64208984	+1668
+1458241586.94260000	+9.86572266	-5.96777344	-1.11621094	+48.88916016	-2.68066406	-61.21582031	+1848	+9.59765625	-5.22509766	-0.76904297	+9.38232422	-14.17236328	+16.36962891	+1648	+7.57617188	-9.50976563	-0.81298828	+62.51220703	+3.44970703	-25.77392578	+1664
+1458241586.95090010	+9.86132813	-5.97656250	-1.10742188	+48.75732422	-2.87841797	-61.34765625	+1848	+9.59326172	-5.23388672	-0.76025391	+9.18457031	-14.41406250	+16.36962891	+1640	+7.57177734	-9.51416016	-0.80859375	+62.42431641	+3.31787109	-25.99365234	+1664
+1458241586.95510010	+9.85693359	-5.98095703	-1.10302734	+48.66943359	-2.96630859	-61.41357422	+1852	+9.58886719	-5.23828125	-0.75585938	+9.09667969	-14.52392578	+16.36962891	+1636	+7.56738281	-9.51416016	-0.80859375	+62.35839844	+3.25195313	-26.08154297	+1664
+1458241586.95930000	+9.85253906	-5.98535156	-1.09863281	+48.58154297	-3.03222656	-61.47949219	+1852	+9.58447266	-5.24267578	-0.74707031	+9.00878906	-14.63378906	+16.34765625	+1632	+7.55419922	-9.51855469	-0.80859375	+62.27050781	+3.18603516	-26.16943359	+1664
+1458241586.96339990	+9.84814453	-5.98974609	-1.09423828	+48.51562500	-3.12011719	-61.52343750	+1856	+9.58007813	-5.24267578	-0.74267578	+8.92089844	-14.74365234	+16.32568359	+1628	+7.54101563	-9.52294922	-0.80859375	+62.13867188	+3.07617188	-26.25732422	+1668
+1458241586.96760010	+9.84375000	-5.99414063	-1.08984375	+48.44970703	-3.18603516	-61.58935547	+1860	+9.57568359	-5.24707031	-0.73828125	+8.83300781	-14.85351563	+16.30371094	+1624	+7.52343750	-9.52734375	-0.81738281	+62.00683594	+2.96630859	-26.30126953	+1668
+1458241586.97180010	+9.83496094	-5.99853516	-1.08105469	+48.36181641	-3.25195313	-61.63330078	+1860	+9.57128906	-5.25146484	-0.73388672	+8.74511719	-14.94140625	+16.28173828	+1624	+7.50585938	-9.53613281	-0.82177734	+61.85302734	+2.85644531	-26.32324219	+1672
+1458241586.97589990	+9.83056641	-5.99853516	-1.07666016	+48.29589844	-3.29589844	-61.67724609	+1864	+9.56250000	-5.25585938	-0.72949219	+8.65722656	-15.00732422	+16.25976563	+1624	+7.48388672	-9.54052734	-0.83056641	+61.67724609	+2.74658203	-26.34521484	+1676
+1458241586.98009990	+9.82177734	-6.00292969	-1.07226563	+48.22998047	-3.33984375	-61.72119141	+1864	+9.55810547	-5.26025391	-0.72509766	+8.59130859	-15.07324219	+16.25976563	+1624	+7.45751953	-9.54931641	-0.83935547	+61.50146484	+2.61474609	-26.32324219	+1676
+1458241586.98840000	+9.80859375	-6.01171875	-1.06347656	+48.07617188	-3.42773438	-61.76513672	+1868	+9.54492188	-5.26904297	-0.71630859	+8.41552734	-15.16113281	+16.21582031	+1624	+7.40917969	-9.56689453	-0.86132813	+61.14990234	+2.39501953	-26.30126953	+1680
+1458241586.99260000	+9.79980469	-6.01611328	-1.06347656	+48.01025391	-3.47167969	-61.78710938	+1868	+9.54052734	-5.27343750	-0.71191406	+8.34960938	-15.20507813	+16.21582031	+1624	+7.38720703	-9.57568359	-0.87451172	+60.99609375	+2.30712891	-26.25732422	+1680
+1458241586.99670000	+9.79541016	-6.02050781	-1.05908203	+47.94433594	-3.49365234	-61.80908203	+1872	+9.53173828	-5.27783203	-0.70751953	+8.28369141	-15.24902344	+16.19384766	+1628	+7.36083984	-9.58007813	-0.87890625	+60.86425781	+2.21923828	-26.23535156	+1676
+1458241587.00090000	+9.78662109	-6.02490234	-1.05468750	+47.87841797	-3.53759766	-61.83105469	+1872	+9.52734375	-5.28222656	-0.70312500	+8.19580078	-15.27099609	+16.19384766	+1632	+7.34326172	-9.58886719	-0.88769531	+60.73242188	+2.17529297	-26.23535156	+1672
+1458241587.00510000	+9.77783203	-6.02929688	-1.05029297	+47.79052734	-3.55957031	-61.85302734	+1872	+9.52294922	-5.28662109	-0.70312500	+8.12988281	-15.29296875	+16.19384766	+1632	+7.32568359	-9.59326172	-0.89208984	+60.62255859	+2.10937500	-26.21337891	+1668
+1458241587.00920010	+9.77343750	-6.03369141	-1.04589844	+47.72460938	-3.58154297	-61.85302734	+1872	+9.51416016	-5.29101563	-0.69873047	+8.04199219	-15.31494141	+16.19384766	+1636	+7.30810547	-9.59765625	-0.89648438	+60.55664063	+2.06542969	-26.19140625	+1660
+1458241587.01760010	+9.75585938	-6.04248047	-1.04150391	+47.57080078	-3.64746094	-61.85302734	+1876	+9.50537109	-5.29980469	-0.69433594	+7.91015625	-15.35888672	+16.21582031	+1640	+7.29052734	-9.60644531	-0.89648438	+60.44677734	+2.02148438	-26.19140625	+1644
+1458241587.02169990	+9.74707031	-6.05126953	-1.03710938	+47.50488281	-3.66943359	-61.85302734	+1876	+9.49658203	-5.30419922	-0.69433594	+7.82226563	-15.35888672	+16.25976563	+1640	+7.28613281	-9.60644531	-0.89648438	+60.44677734	+2.02148438	-26.21337891	+1636
+1458241587.02589990	+9.74267578	-6.05566406	-1.03710938	+47.43896484	-3.69140625	-61.85302734	+1880	+9.49218750	-5.30859375	-0.68994141	+7.75634766	-15.38085938	+16.28173828	+1644	+7.28173828	-9.60644531	-0.89208984	+60.44677734	+2.02148438	-26.23535156	+1628
+1458241587.03010010	+9.73388672	-6.06445313	-1.03271484	+47.35107422	-3.71337891	-61.83105469	+1880	+9.48779297	-5.31298828	-0.68994141	+7.66845703	-15.38085938	+16.30371094	+1644	+7.27734375	-9.60644531	-0.88769531	+60.44677734	+2.02148438	-26.25732422	+1620
+1458241587.03420000	+9.72949219	-6.06884766	-1.03271484	+47.28515625	-3.73535156	-61.83105469	+1880	+9.48339844	-5.31738281	-0.68994141	+7.60253906	-15.40283203	+16.32568359	+1644	+7.27734375	-9.60644531	-0.88330078	+60.46875000	+2.04345703	-26.30126953	+1616
+1458241587.04259990	+9.72070313	-6.08203125	-1.02832031	+47.13134766	-3.77929688	-61.80908203	+1884	+9.47900391	-5.33056641	-0.68994141	+7.44873047	-15.40283203	+16.39160156	+1644	+7.27734375	-9.60644531	-0.87451172	+60.49072266	+2.08740234	-26.34521484	+1604
+1458241587.04670000	+9.72070313	-6.09082031	-1.02832031	+47.06542969	-3.80126953	-61.78710938	+1884	+9.47460938	-5.33496094	-0.68994141	+7.36083984	-15.40283203	+16.43554688	+1640	+7.28173828	-9.60644531	-0.87011719	+60.51269531	+2.10937500	-26.36718750	+1600
+1458241587.05090000	+9.71630859	-6.09521484	-1.02832031	+46.99951172	-3.80126953	-61.78710938	+1884	+9.47021484	-5.33935547	-0.68994141	+7.29492188	-15.40283203	+16.45751953	+1636	+7.28173828	-9.60644531	-0.86572266	+60.51269531	+2.13134766	-26.36718750	+1600
+1458241587.05510000	+9.71630859	-6.09960938	-1.02832031	+46.95556641	-3.82324219	-61.76513672	+1888	+9.47021484	-5.34375000	-0.68994141	+7.20703125	-15.40283203	+16.47949219	+1636	+7.28173828	-9.60644531	-0.86132813	+60.53466797	+2.13134766	-26.38916016	+1596
+1458241587.06760000	+9.71191406	-6.11279297	-1.02832031	+46.77978516	-3.82324219	-61.74316406	+1888	+9.47021484	-5.35693359	-0.68994141	+6.98730469	-15.40283203	+16.54541016	+1624	+7.28613281	-9.60644531	-0.85693359	+60.51269531	+2.17529297	-26.38916016	+1588
+1458241587.07170010	+9.71191406	-6.11718750	-1.02832031	+46.73583984	-3.82324219	-61.74316406	+1888	+9.47021484	-5.36132813	-0.68994141	+6.92138672	-15.38085938	+16.54541016	+1620	+7.28613281	-9.61083984	-0.85253906	+60.49072266	+2.19726563	-26.38916016	+1588
+1458241587.07590010	+9.71191406	-6.12158203	-1.02832031	+46.69189453	-3.80126953	-61.74316406	+1892	+9.47021484	-5.36572266	-0.68994141	+6.81152344	-15.38085938	+16.56738281	+1616	+7.28613281	-9.61083984	-0.85253906	+60.46875000	+2.19726563	-26.38916016	+1584
+1458241587.08419990	+9.71191406	-6.12597656	-1.02832031	+46.60400391	-3.80126953	-61.72119141	+1892	+9.47021484	-5.37890625	-0.68994141	+6.61376953	-15.33691406	+16.56738281	+1612	+7.28173828	-9.61523438	-0.85253906	+60.40283203	+2.19726563	-26.34521484	+1580
+1458241587.08839990	+9.71191406	-6.13476563	-1.02832031	+46.51611328	-3.77929688	-61.72119141	+1892	+9.47460938	-5.38769531	-0.68994141	+6.43798828	-15.29296875	+16.54541016	+1608	+7.27734375	-9.61523438	-0.85253906	+60.35888672	+2.19726563	-26.32324219	+1580
+1458241587.09250000	+9.71191406	-6.13916016	-1.02392578	+46.45019531	-3.75732422	-61.72119141	+1896	+9.47900391	-5.39648438	-0.68994141	+6.28417969	-15.27099609	+16.52343750	+1608	+7.27734375	-9.61523438	-0.85253906	+60.31494141	+2.19726563	-26.30126953	+1576
+1458241587.09670000	+9.71191406	-6.14355469	-1.02392578	+46.38427734	-3.73535156	-61.72119141	+1896	+9.48339844	-5.40087891	-0.68994141	+6.17431641	-15.22705078	+16.50146484	+1608	+7.27294922	-9.61962891	-0.85693359	+60.27099609	+2.19726563	-26.27929688	+1576
+1458241587.10089990	+9.71630859	-6.15234375	-1.02392578	+46.20849609	-3.66943359	-61.72119141	+1900	+9.49218750	-5.40966797	-0.68554688	+5.99853516	-15.18310547	+16.43554688	+1608	+7.26855469	-9.62402344	-0.85693359	+60.18310547	+2.17529297	-26.23535156	+1572
+1458241587.10500000	+9.72070313	-6.16113281	-1.01953125	+46.05468750	-3.62548828	-61.72119141	+1900	+9.50097656	-5.41406250	-0.68115234	+5.91064453	-15.16113281	+16.39160156	+1608	+7.26416016	-9.62402344	-0.85693359	+60.11718750	+2.17529297	-26.21337891	+1572
+1458241587.11340000	+9.72509766	-6.17431641	-1.01074219	+45.76904297	-3.51562500	-61.74316406	+1908	+9.50976563	-5.41845703	-0.67675781	+5.77880859	-15.11718750	+16.30371094	+1616	+7.25097656	-9.63720703	-0.86572266	+59.89746094	+2.15332031	-26.10351563	+1572
+1458241587.11750010	+9.72949219	-6.17871094	-1.00634766	+45.63720703	-3.47167969	-61.74316406	+1912	+9.51416016	-5.41845703	-0.67236328	+5.73486328	-15.09521484	+16.25976563	+1620	+7.24218750	-9.64160156	-0.86572266	+59.78759766	+2.13134766	-26.03759766	+1568
+1458241587.12590000	+9.73388672	-6.18310547	-0.99755859	+45.52734375	-3.42773438	-61.78710938	+1916	+9.52294922	-5.41845703	-0.66796875	+5.69091797	-15.11718750	+16.19384766	+1632	+7.22900391	-9.65039063	-0.87011719	+59.50195313	+2.06542969	-25.88378906	+1564
+1458241587.13420010	+9.74267578	-6.18750000	-0.98437500	+45.46142578	-3.42773438	-61.83105469	+1920	+9.53173828	-5.41845703	-0.65917969	+5.66894531	-15.13916016	+16.14990234	+1640	+7.21582031	-9.66357422	-0.87011719	+59.26025391	+2.04345703	-25.79589844	+1556
+1458241587.14249990	+9.75146484	-6.18750000	-0.97998047	+45.46142578	-3.42773438	-61.85302734	+1928	+9.54052734	-5.41845703	-0.65478516	+5.66894531	-15.16113281	+16.14990234	+1648	+7.22021484	-9.66796875	-0.86132813	+59.10644531	+2.02148438	-25.75195313	+1548
+1458241587.14669990	+9.75585938	-6.18750000	-0.97558594	+45.43945313	-3.44970703	-61.85302734	+1932	+9.54052734	-5.41406250	-0.65039063	+5.64697266	-15.18310547	+16.14990234	+1652	+7.22460938	-9.66796875	-0.85253906	+59.08447266	+2.02148438	-25.75195313	+1544
+1458241587.15500000	+9.76464844	-6.18310547	-0.96679688	+45.46142578	-3.47167969	-61.87500000	+1940	+9.54931641	-5.41406250	-0.64599609	+5.66894531	-15.22705078	+16.14990234	+1656	+7.23779297	-9.66357422	-0.83496094	+59.10644531	+2.04345703	-25.81787109	+1544
+1458241587.16330000	+9.76904297	-6.18310547	-0.96240234	+45.46142578	-3.49365234	-61.91894531	+1948	+9.55371094	-5.40966797	-0.64599609	+5.66894531	-15.24902344	+16.12792969	+1656	+7.25976563	-9.65478516	-0.80859375	+59.21630859	+2.08740234	-25.92773438	+1552
+1458241587.16750000	+9.77343750	-6.18310547	-0.96240234	+45.48339844	-3.51562500	-61.91894531	+1952	+9.55371094	-5.40966797	-0.64160156	+5.66894531	-15.27099609	+16.12792969	+1656	+7.27294922	-9.65039063	-0.79980469	+59.28222656	+2.13134766	-25.97167969	+1556
+1458241587.17170000	+9.77783203	-6.18310547	-0.95800781	+45.48339844	-3.49365234	-61.94091797	+1956	+9.55810547	-5.40966797	-0.64160156	+5.69091797	-15.27099609	+16.12792969	+1656	+7.28173828	-9.64599609	-0.78662109	+59.34814453	+2.15332031	-26.03759766	+1564
+1458241587.18000010	+9.78222656	-6.17871094	-0.95800781	+45.50537109	-3.49365234	-61.94091797	+1964	+9.55810547	-5.40527344	-0.64160156	+5.69091797	-15.27099609	+16.10595703	+1656	+7.30371094	-9.63720703	-0.76464844	+59.47998047	+2.24121094	-26.10351563	+1576
+1458241587.18420000	+9.78222656	-6.17871094	-0.95800781	+45.50537109	-3.47167969	-61.94091797	+1968	+9.55810547	-5.40527344	-0.64160156	+5.71289063	-15.27099609	+16.08398438	+1656	+7.31250000	-9.63281250	-0.76025391	+59.54589844	+2.28515625	-26.12548828	+1580
+1458241587.18829990	+9.78222656	-6.17871094	-0.95800781	+45.50537109	-3.44970703	-61.94091797	+1972	+9.56250000	-5.40527344	-0.64160156	+5.71289063	-15.27099609	+16.06201172	+1656	+7.31689453	-9.62841797	-0.75146484	+59.58984375	+2.30712891	-26.14746094	+1584
+1458241587.19250010	+9.78222656	-6.17871094	-0.95800781	+45.52734375	-3.42773438	-61.94091797	+1972	+9.56250000	-5.40527344	-0.64160156	+5.73486328	-15.24902344	+16.04003906	+1656	+7.31689453	-9.62402344	-0.74707031	+59.63378906	+2.32910156	-26.14746094	+1588
+1458241587.20079990	+9.78222656	-6.17871094	-0.95800781	+45.52734375	-3.38378906	-61.91894531	+1980	+9.56250000	-5.40087891	-0.64160156	+5.75683594	-15.22705078	+15.99609375	+1652	+7.32128906	-9.62402344	-0.74267578	+59.67773438	+2.39501953	-26.12548828	+1592
+1458241587.20919990	+9.78222656	-6.17431641	-0.96240234	+45.54931641	-3.29589844	-61.89697266	+1988	+9.55810547	-5.40087891	-0.64599609	+5.77880859	-15.18310547	+15.93017578	+1652	+7.31250000	-9.62402344	-0.74267578	+59.67773438	+2.43896484	-26.05957031	+1600
+1458241587.21750000	+9.78222656	-6.17431641	-0.96240234	+45.57128906	-3.25195313	-61.87500000	+1992	+9.55810547	-5.40087891	-0.64599609	+5.82275391	-15.13916016	+15.88623047	+1648	+7.30371094	-9.62402344	-0.74707031	+59.65576172	+2.46093750	-25.97167969	+1604
+1458241587.22580000	+9.77783203	-6.16992188	-0.96679688	+45.61523438	-3.16406250	-61.83105469	+1996	+9.55371094	-5.39648438	-0.65039063	+5.86669922	-15.05126953	+15.79833984	+1648	+7.29492188	-9.62841797	-0.75585938	+59.63378906	+2.50488281	-25.88378906	+1608
+1458241587.23410010	+9.76904297	-6.16552734	-0.97119141	+45.65917969	-3.03222656	-61.74316406	+2000	+9.54931641	-5.39208984	-0.65478516	+5.95458984	-14.91943359	+15.66650391	+1644	+7.28173828	-9.63281250	-0.76025391	+59.63378906	+2.54882813	-25.77392578	+1608
+1458241587.24250010	+9.75146484	-6.15234375	-0.98437500	+45.81298828	-2.63671875	-61.50146484	+2000	+9.52734375	-5.38330078	-0.66796875	+6.19628906	-14.56787109	+15.33691406	+1648	+7.26416016	-9.63720703	-0.76904297	+59.61181641	+2.61474609	-25.59814453	+1612
+1458241587.25079990	+9.72949219	-6.14355469	-1.00195313	+45.98876953	-2.21923828	-61.19384766	+2000	+9.50976563	-5.37890625	-0.68115234	+6.39404297	-14.23828125	+15.13916016	+1652	+7.24658203	-9.63720703	-0.77783203	+59.67773438	+2.72460938	-25.37841797	+1612
+1458241587.25500010	+9.72070313	-6.13916016	-1.01074219	+46.07666016	-2.06542969	-61.08398438	+2000	+9.50097656	-5.37451172	-0.68554688	+6.48193359	-14.12841797	+15.07324219	+1656	+7.23779297	-9.63720703	-0.78222656	+59.72167969	+2.79052734	-25.26855469	+1608
+1458241587.25910000	+9.71630859	-6.13476563	-1.01513672	+46.14257813	-1.97753906	-60.99609375	+1996	+9.49658203	-5.37011719	-0.68994141	+6.52587891	-14.06250000	+15.05126953	+1656	+7.23339844	-9.63720703	-0.78222656	+59.78759766	+2.85644531	-25.20263672	+1604
+1458241587.26749990	+9.71191406	-6.13476563	-1.02832031	+46.20849609	-1.82373047	-60.88623047	+1988	+9.48779297	-5.37011719	-0.69873047	+6.59179688	-13.95263672	+15.02929688	+1656	+7.23339844	-9.63281250	-0.77343750	+60.02929688	+3.07617188	-25.07080078	+1600
+1458241587.27160000	+9.70751953	-6.13476563	-1.03271484	+46.25244141	-1.75781250	-60.82031250	+1984	+9.48339844	-5.37011719	-0.70312500	+6.63574219	-13.90869141	+15.02929688	+1652	+7.23779297	-9.62841797	-0.76464844	+60.13916016	+3.16406250	-25.02685547	+1600
+1458241587.27580000	+9.70751953	-6.13916016	-1.03710938	+46.25244141	-1.71386719	-60.79833984	+1980	+9.48339844	-5.37011719	-0.70751953	+6.65771484	-13.86474609	+15.02929688	+1652	+7.24218750	-9.62402344	-0.76025391	+60.24902344	+3.25195313	-25.00488281	+1604
+1458241587.28000000	+9.70751953	-6.13916016	-1.03710938	+46.27441406	-1.69189453	-60.77636719	+1976	+9.47900391	-5.37011719	-0.70751953	+6.67968750	-13.82080078	+15.02929688	+1648	+7.25097656	-9.61962891	-0.75146484	+60.38085938	+3.36181641	-25.00488281	+1604
+1458241587.28830000	+9.70751953	-6.14355469	-1.04150391	+46.29638672	-1.64794922	-60.73242188	+1968	+9.47900391	-5.37451172	-0.71191406	+6.72363281	-13.77685547	+15.02929688	+1640	+7.26416016	-9.61523438	-0.73388672	+60.60058594	+3.49365234	-25.02685547	+1616
+1458241587.29250000	+9.70312500	-6.14355469	-1.04589844	+46.29638672	-1.62597656	-60.73242188	+1968	+9.47460938	-5.37451172	-0.71630859	+6.74560547	-13.77685547	+15.00732422	+1636	+7.27294922	-9.61083984	-0.72509766	+60.68847656	+3.55957031	-25.04882813	+1620
+1458241587.29660010	+9.70751953	-6.14355469	-1.04589844	+46.31835938	-1.60400391	-60.73242188	+1964	+9.47460938	-5.37451172	-0.71630859	+6.74560547	-13.75488281	+15.00732422	+1628	+7.27734375	-9.60644531	-0.71630859	+60.77636719	+3.62548828	-25.07080078	+1624
+1458241587.30080010	+9.70751953	-6.14794922	-1.04589844	+46.31835938	-1.58203125	-60.75439453	+1960	+9.47460938	-5.37890625	-0.71630859	+6.76757813	-13.75488281	+14.98535156	+1624	+7.28173828	-9.60644531	-0.71191406	+60.82031250	+3.66943359	-25.09277344	+1628
+1458241587.30909990	+9.70751953	-6.15234375	-1.04589844	+46.29638672	-1.56005859	-60.77636719	+1956	+9.47460938	-5.37890625	-0.71630859	+6.78955078	-13.75488281	+14.96337891	+1612	+7.29052734	-9.60644531	-0.70312500	+60.88623047	+3.75732422	-25.11474609	+1636
+1458241587.31329990	+9.70751953	-6.15234375	-1.04589844	+46.29638672	-1.56005859	-60.77636719	+1952	+9.47460938	-5.38330078	-0.71630859	+6.78955078	-13.75488281	+14.94140625	+1608	+7.29052734	-9.60644531	-0.69873047	+60.90820313	+3.75732422	-25.11474609	+1640
+1458241587.31740000	+9.70312500	-6.15234375	-1.04589844	+46.29638672	-1.53808594	-60.79833984	+1948	+9.47460938	-5.38330078	-0.71630859	+6.78955078	-13.75488281	+14.91943359	+1604	+7.28613281	-9.61083984	-0.69873047	+60.90820313	+3.77929688	-25.13671875	+1644
+1458241587.32160000	+9.70312500	-6.15673828	-1.04589844	+46.29638672	-1.53808594	-60.82031250	+1948	+9.47460938	-5.38330078	-0.71630859	+6.81152344	-13.75488281	+14.89746094	+1600	+7.28613281	-9.61083984	-0.69873047	+60.90820313	+3.77929688	-25.13671875	+1648
+1458241587.32990000	+9.70312500	-6.15673828	-1.04589844	+46.27441406	-1.51611328	-60.86425781	+1944	+9.47460938	-5.38769531	-0.71630859	+6.81152344	-13.77685547	+14.83154297	+1592	+7.28173828	-9.61962891	-0.69873047	+60.86425781	+3.77929688	-25.11474609	+1652
+1458241587.33830000	+9.70312500	-6.16113281	-1.04150391	+46.27441406	-1.51611328	-60.88623047	+1940	+9.47900391	-5.39208984	-0.71630859	+6.83349609	-13.79882813	+14.78759766	+1588	+7.27294922	-9.62402344	-0.70312500	+60.77636719	+3.75732422	-25.11474609	+1656
+1458241587.34660010	+9.70312500	-6.16113281	-1.04150391	+46.25244141	-1.49414063	-60.93017578	+1936	+9.47900391	-5.39208984	-0.71191406	+6.85546875	-13.82080078	+14.72167969	+1584	+7.26416016	-9.63281250	-0.70751953	+60.68847656	+3.73535156	-25.09277344	+1660
+1458241587.35080000	+9.70312500	-6.16552734	-1.04150391	+46.25244141	-1.49414063	-60.97412109	+1936	+9.47900391	-5.39648438	-0.71191406	+6.85546875	-13.82080078	+14.67773438	+1580	+7.25976563	-9.63720703	-0.70751953	+60.64453125	+3.71337891	-25.09277344	+1660
+1458241587.35489990	+9.70312500	-6.16552734	-1.03710938	+46.23046875	-1.49414063	-60.99609375	+1936	+9.47900391	-5.39648438	-0.71191406	+6.87744141	-13.84277344	+14.65576172	+1580	+7.25097656	-9.64599609	-0.71191406	+60.60058594	+3.69140625	-25.07080078	+1660
+1458241587.35910010	+9.70312500	-6.16552734	-1.03710938	+46.23046875	-1.49414063	-61.04003906	+1936	+9.48339844	-5.40087891	-0.70751953	+6.87744141	-13.86474609	+14.61181641	+1580	+7.24658203	-9.65039063	-0.71191406	+60.53466797	+3.66943359	-25.07080078	+1660
+1458241587.36739990	+9.70312500	-6.17431641	-1.03271484	+46.18652344	-1.47216797	-61.19384766	+1936	+9.48339844	-5.40527344	-0.70751953	+6.89941406	-13.90869141	+14.50195313	+1584	+7.23779297	-9.65917969	-0.72070313	+60.42480469	+3.62548828	-25.07080078	+1660
+1458241587.37159990	+9.70312500	-6.17871094	-1.02832031	+46.16455078	-1.45019531	-61.25976563	+1936	+9.48779297	-5.40966797	-0.70312500	+6.92138672	-13.93066406	+14.45800781	+1588	+7.23339844	-9.66796875	-0.72070313	+60.35888672	+3.62548828	-25.09277344	+1660
+1458241587.37579990	+9.70751953	-6.18310547	-1.02392578	+46.12060547	-1.45019531	-61.36962891	+1936	+9.48779297	-5.41406250	-0.70312500	+6.92138672	-13.97460938	+14.41406250	+1592	+7.22900391	-9.67236328	-0.72070313	+60.31494141	+3.60351563	-25.09277344	+1656
+1458241587.38410000	+9.71191406	-6.19189453	-1.01953125	+46.07666016	-1.45019531	-61.50146484	+1936	+9.49218750	-5.42285156	-0.70312500	+6.94335938	-14.04052734	+14.37011719	+1596	+7.22900391	-9.68115234	-0.71630859	+60.27099609	+3.58154297	-25.15869141	+1648
+1458241587.38820000	+9.71191406	-6.19628906	-1.01513672	+46.03271484	-1.47216797	-61.58935547	+1940	+9.49658203	-5.42285156	-0.70312500	+6.94335938	-14.06250000	+14.37011719	+1600	+7.22900391	-9.68554688	-0.71191406	+60.27099609	+3.60351563	-25.20263672	+1648
+1458241587.39240000	+9.71630859	-6.20507813	-1.01074219	+46.01074219	-1.49414063	-61.63330078	+1940	+9.49658203	-5.42724609	-0.70312500	+6.94335938	-14.08447266	+14.37011719	+1600	+7.23339844	-9.68994141	-0.70751953	+60.29296875	+3.60351563	-25.24658203	+1644
+1458241587.39660000	+9.71630859	-6.20947266	-1.01074219	+45.98876953	-1.49414063	-61.67724609	+1940	+9.49658203	-5.43164063	-0.69873047	+6.94335938	-14.12841797	+14.37011719	+1600	+7.23779297	-9.68994141	-0.70312500	+60.31494141	+3.62548828	-25.31250000	+1644
+1458241587.40070010	+9.72070313	-6.20947266	-1.01074219	+45.96679688	-1.51611328	-61.72119141	+1944	+9.50097656	-5.43603516	-0.69873047	+6.94335938	-14.15039063	+14.37011719	+1600	+7.24658203	-9.68994141	-0.69433594	+60.33691406	+3.64746094	-25.37841797	+1644
+1458241587.40910010	+9.72509766	-6.21826172	-1.00634766	+45.90087891	-1.53808594	-61.76513672	+1948	+9.50097656	-5.44042969	-0.69873047	+6.94335938	-14.19433594	+14.39208984	+1600	+7.25976563	-9.68994141	-0.68115234	+60.42480469	+3.71337891	-25.51025391	+1648
+1458241587.41319990	+9.72949219	-6.22265625	-1.00634766	+45.87890625	-1.53808594	-61.78710938	+1948	+9.50097656	-5.44042969	-0.69873047	+6.94335938	-14.21630859	+14.39208984	+1600	+7.26416016	-9.68994141	-0.67236328	+60.46875000	+3.73535156	-25.57617188	+1648
+1458241587.41739990	+9.72949219	-6.22265625	-1.00634766	+45.87890625	-1.56005859	-61.80908203	+1952	+9.50097656	-5.44482422	-0.69873047	+6.94335938	-14.23828125	+14.39208984	+1596	+7.27294922	-9.68994141	-0.66357422	+60.51269531	+3.75732422	-25.64208984	+1652
+1458241587.42569990	+9.72949219	-6.23144531	-1.00195313	+45.83496094	-1.56005859	-61.85302734	+1956	+9.50097656	-5.44921875	-0.69873047	+6.94335938	-14.26025391	+14.41406250	+1596	+7.28173828	-9.68994141	-0.65478516	+60.57861328	+3.80126953	-25.75195313	+1656
+1458241587.43409990	+9.72949219	-6.23144531	-1.00195313	+45.79101563	-1.56005859	-61.89697266	+1960	+9.50537109	-5.44921875	-0.69873047	+6.94335938	-14.28222656	+14.39208984	+1592	+7.28613281	-9.69433594	-0.64599609	+60.60058594	+3.84521484	-25.83984375	+1660
+1458241587.44240000	+9.72949219	-6.23583984	-0.99755859	+45.76904297	-1.56005859	-61.94091797	+1964	+9.50537109	-5.45361328	-0.69433594	+6.94335938	-14.28222656	+14.39208984	+1592	+7.28613281	-9.69433594	-0.64160156	+60.60058594	+3.84521484	-25.88378906	+1664
+1458241587.45070000	+9.72949219	-6.23583984	-0.99755859	+45.74707031	-1.53808594	-61.98486328	+1968	+9.50097656	-5.45361328	-0.69433594	+6.96533203	-14.30419922	+14.37011719	+1592	+7.28173828	-9.69873047	-0.64599609	+60.55664063	+3.82324219	-25.90576172	+1668
+1458241587.45490000	+9.72509766	-6.23583984	-0.99755859	+45.74707031	-1.51611328	-62.00683594	+1968	+9.50097656	-5.45361328	-0.69433594	+6.96533203	-14.30419922	+14.34814453	+1592	+7.27734375	-9.70312500	-0.64599609	+60.53466797	+3.80126953	-25.88378906	+1668
+1458241587.45900010	+9.72509766	-6.23583984	-0.99755859	+45.74707031	-1.51611328	-62.02880859	+1968	+9.50097656	-5.45361328	-0.69433594	+6.98730469	-14.30419922	+14.32617188	+1592	+7.27294922	-9.70312500	-0.65039063	+60.51269531	+3.80126953	-25.88378906	+1668
+1458241587.46740010	+9.72070313	-6.23583984	-0.99316406	+45.74707031	-1.47216797	-62.05078125	+1972	+9.50097656	-5.45800781	-0.68994141	+6.98730469	-14.30419922	+14.30419922	+1592	+7.26416016	-9.70751953	-0.65478516	+60.44677734	+3.75732422	-25.86181641	+1668
+1458241587.47149990	+9.72070313	-6.23583984	-0.99316406	+45.74707031	-1.47216797	-62.07275391	+1972	+9.50097656	-5.45800781	-0.68994141	+7.00927734	-14.30419922	+14.30419922	+1596	+7.25976563	-9.71191406	-0.65917969	+60.40283203	+3.73535156	-25.86181641	+1668
+1458241587.47989990	+9.72070313	-6.23583984	-0.99316406	+45.74707031	-1.45019531	-62.09472656	+1972	+9.49658203	-5.45800781	-0.68994141	+7.00927734	-14.28222656	+14.28222656	+1596	+7.24658203	-9.71630859	-0.66796875	+60.33691406	+3.69140625	-25.81787109	+1668
+1458241587.48400000	+9.71630859	-6.23144531	-0.99316406	+45.74707031	-1.42822266	-62.09472656	+1972	+9.49658203	-5.45800781	-0.68994141	+7.03125000	-14.28222656	+14.26025391	+1596	+7.24218750	-9.71630859	-0.67236328	+60.31494141	+3.66943359	-25.81787109	+1668
+1458241587.48819990	+9.71630859	-6.23144531	-0.99316406	+45.74707031	-1.42822266	-62.09472656	+1972	+9.49658203	-5.45800781	-0.68994141	+7.03125000	-14.28222656	+14.26025391	+1596	+7.23779297	-9.72070313	-0.67236328	+60.29296875	+3.64746094	-25.79589844	+1668
+1458241587.49650000	+9.71630859	-6.23144531	-0.99316406	+45.74707031	-1.40625000	-62.11669922	+1972	+9.49658203	-5.45361328	-0.68554688	+7.05322266	-14.28222656	+14.26025391	+1600	+7.23339844	-9.72070313	-0.67675781	+60.27099609	+3.62548828	-25.79589844	+1660
+1458241587.50070000	+9.71630859	-6.23144531	-0.99316406	+45.74707031	-1.40625000	-62.11669922	+1972	+9.49658203	-5.45361328	-0.68554688	+7.07519531	-14.28222656	+14.26025391	+1600	+7.22900391	-9.72509766	-0.67675781	+60.27099609	+3.62548828	-25.79589844	+1660
+1458241587.50490000	+9.71630859	-6.23144531	-0.99316406	+45.74707031	-1.40625000	-62.11669922	+1972	+9.49218750	-5.45361328	-0.68554688	+7.09716797	-14.28222656	+14.23828125	+1604	+7.22900391	-9.72509766	-0.67675781	+60.29296875	+3.62548828	-25.79589844	+1656
+1458241587.50900010	+9.71191406	-6.23144531	-0.99316406	+45.76904297	-1.38427734	-62.11669922	+1972	+9.49218750	-5.45361328	-0.68554688	+7.09716797	-14.28222656	+14.23828125	+1604	+7.23339844	-9.72509766	-0.67675781	+60.31494141	+3.64746094	-25.81787109	+1652
+1458241587.51320000	+9.71191406	-6.22705078	-0.99755859	+45.76904297	-1.38427734	-62.13867188	+1972	+9.49218750	-5.45361328	-0.68554688	+7.11914063	-14.28222656	+14.26025391	+1604	+7.23339844	-9.72070313	-0.67236328	+60.33691406	+3.64746094	-25.83984375	+1652
+1458241587.51740000	+9.71191406	-6.22705078	-0.99755859	+45.76904297	-1.38427734	-62.13867188	+1972	+9.49218750	-5.45361328	-0.68554688	+7.14111328	-14.28222656	+14.26025391	+1604	+7.23339844	-9.72070313	-0.67236328	+60.35888672	+3.66943359	-25.83984375	+1648
+1458241587.52570010	+9.71191406	-6.22705078	-0.99755859	+45.79101563	-1.36230469	-62.13867188	+1972	+9.48779297	-5.45361328	-0.68994141	+7.20703125	-14.28222656	+14.26025391	+1604	+7.24218750	-9.72070313	-0.66796875	+60.42480469	+3.69140625	-25.88378906	+1648
+1458241587.52990010	+9.71191406	-6.22705078	-0.99755859	+45.79101563	-1.36230469	-62.13867188	+1972	+9.48779297	-5.44921875	-0.68994141	+7.22900391	-14.28222656	+14.28222656	+1608	+7.24218750	-9.71630859	-0.66357422	+60.46875000	+3.71337891	-25.90576172	+1648
+1458241587.53399990	+9.71191406	-6.22705078	-0.99755859	+45.81298828	-1.36230469	-62.13867188	+1972	+9.48779297	-5.44921875	-0.68994141	+7.27294922	-14.28222656	+14.28222656	+1604	+7.24658203	-9.71630859	-0.65917969	+60.51269531	+3.73535156	-25.92773438	+1648
+1458241587.53819990	+9.71191406	-6.22705078	-1.00195313	+45.81298828	-1.34033203	-62.13867188	+1972	+9.48339844	-5.44921875	-0.68994141	+7.31689453	-14.26025391	+14.28222656	+1604	+7.25097656	-9.71630859	-0.65917969	+60.53466797	+3.73535156	-25.92773438	+1648
+1458241587.54230000	+9.71191406	-6.22705078	-1.00195313	+45.83496094	-1.31835938	-62.13867188	+1972	+9.48339844	-5.44921875	-0.69433594	+7.36083984	-14.23828125	+14.28222656	+1604	+7.25097656	-9.71630859	-0.65478516	+60.57861328	+3.75732422	-25.94970703	+1648
+1458241587.54650000	+9.71191406	-6.22705078	-1.00195313	+45.83496094	-1.31835938	-62.13867188	+1972	+9.47900391	-5.44482422	-0.69433594	+7.40478516	-14.23828125	+14.30419922	+1604	+7.25537109	-9.71191406	-0.65478516	+60.60058594	+3.77929688	-25.97167969	+1648
+1458241587.55069990	+9.71191406	-6.22705078	-1.00634766	+45.85693359	-1.29638672	-62.16064453	+1972	+9.47900391	-5.44482422	-0.69873047	+7.47070313	-14.19433594	+14.28222656	+1604	+7.25537109	-9.71191406	-0.65039063	+60.64453125	+3.80126953	-25.99365234	+1652
+1458241587.55900000	+9.70751953	-6.22265625	-1.00634766	+45.87890625	-1.25244141	-62.16064453	+1972	+9.47460938	-5.44042969	-0.70312500	+7.55859375	-14.15039063	+14.26025391	+1600	+7.25976563	-9.71191406	-0.64599609	+60.71044922	+3.82324219	-25.99365234	+1652
+1458241587.56320000	+9.70751953	-6.22265625	-1.00634766	+45.90087891	-1.20849609	-62.18261719	+1972	+9.47021484	-5.44042969	-0.70312500	+7.60253906	-14.12841797	+14.23828125	+1600	+7.25976563	-9.70751953	-0.64599609	+60.75439453	+3.84521484	-26.01562500	+1652
+1458241587.56730010	+9.70312500	-6.22265625	-1.01074219	+45.92285156	-1.16455078	-62.20458984	+1972	+9.47021484	-5.44042969	-0.70312500	+7.64648438	-14.10644531	+14.19433594	+1596	+7.25976563	-9.70751953	-0.64599609	+60.77636719	+3.86718750	-26.01562500	+1652
+1458241587.57150010	+9.69873047	-6.22265625	-1.01074219	+45.94482422	-1.12060547	-62.22656250	+1972	+9.47021484	-5.44042969	-0.70751953	+7.69042969	-14.08447266	+14.17236328	+1596	+7.25976563	-9.70751953	-0.64599609	+60.79833984	+3.88916016	-26.01562500	+1652
+1458241587.57570000	+9.69873047	-6.21826172	-1.01074219	+45.94482422	-1.07666016	-62.24853516	+1972	+9.46582031	-5.44042969	-0.70751953	+7.71240234	-14.04052734	+14.12841797	+1592	+7.25537109	-9.71191406	-0.64599609	+60.82031250	+3.88916016	-25.99365234	+1652
+1458241587.57979990	+9.69433594	-6.21826172	-1.01074219	+45.96679688	-1.03271484	-62.27050781	+1968	+9.46582031	-5.44042969	-0.70751953	+7.75634766	-14.01855469	+14.10644531	+1592	+7.25537109	-9.71191406	-0.65039063	+60.82031250	+3.91113281	-25.97167969	+1656
+1458241587.58820010	+9.68554688	-6.21826172	-1.01513672	+45.98876953	-0.94482422	-62.29248047	+1968	+9.46142578	-5.43603516	-0.71191406	+7.80029297	-13.97460938	+14.04052734	+1592	+7.24218750	-9.71191406	-0.65478516	+60.82031250	+3.91113281	-25.92773438	+1656
+1458241587.59229990	+9.68115234	-6.21386719	-1.01513672	+45.98876953	-0.90087891	-62.31445313	+1964	+9.45703125	-5.43603516	-0.71191406	+7.84423828	-13.95263672	+13.99658203	+1592	+7.23779297	-9.71630859	-0.65917969	+60.82031250	+3.91113281	-25.88378906	+1656
+1458241587.59649990	+9.68115234	-6.21386719	-1.01513672	+45.98876953	-0.85693359	-62.33642578	+1964	+9.45703125	-5.43603516	-0.71191406	+7.86621094	-13.93066406	+13.97460938	+1592	+7.23339844	-9.71630859	-0.66357422	+60.79833984	+3.91113281	-25.86181641	+1656
+1458241587.60069990	+9.67675781	-6.21386719	-1.01513672	+45.98876953	-0.81298828	-62.35839844	+1960	+9.45703125	-5.43603516	-0.71191406	+7.88818359	-13.90869141	+13.93066406	+1592	+7.22460938	-9.72070313	-0.66796875	+60.79833984	+3.93310547	-25.83984375	+1656
+1458241587.60480000	+9.67675781	-6.21386719	-1.01513672	+45.98876953	-0.79101563	-62.38037109	+1956	+9.45263672	-5.43603516	-0.71191406	+7.88818359	-13.88671875	+13.90869141	+1596	+7.22021484	-9.72509766	-0.67236328	+60.77636719	+3.93310547	-25.79589844	+1656
+1458241587.60900000	+9.67236328	-6.21386719	-1.01513672	+45.98876953	-0.76904297	-62.40234375	+1956	+9.45263672	-5.43603516	-0.71191406	+7.91015625	-13.88671875	+13.88671875	+1596	+7.21582031	-9.72509766	-0.67236328	+60.77636719	+3.95507813	-25.77392578	+1652
+1458241587.61730000	+9.67236328	-6.21386719	-1.01953125	+45.98876953	-0.72509766	-62.40234375	+1948	+9.45263672	-5.43603516	-0.71191406	+7.93212891	-13.86474609	+13.86474609	+1600	+7.21142578	-9.72509766	-0.67675781	+60.82031250	+3.97705078	-25.75195313	+1644
+1458241587.62150000	+9.67236328	-6.21386719	-1.01953125	+45.98876953	-0.70312500	-62.40234375	+1948	+9.44824219	-5.43603516	-0.71630859	+7.95410156	-13.86474609	+13.86474609	+1600	+7.21142578	-9.72509766	-0.67675781	+60.84228516	+3.99902344	-25.75195313	+1640
+1458241587.62560010	+9.67236328	-6.21826172	-1.01953125	+45.98876953	-0.70312500	-62.42431641	+1944	+9.44824219	-5.43603516	-0.71630859	+7.95410156	-13.86474609	+13.84277344	+1600	+7.21142578	-9.72509766	-0.67236328	+60.88623047	+4.02099609	-25.75195313	+1640
+1458241587.62980010	+9.67236328	-6.21826172	-1.01953125	+45.98876953	-0.70312500	-62.42431641	+1944	+9.44824219	-5.43603516	-0.71630859	+7.95410156	-13.86474609	+13.84277344	+1600	+7.21582031	-9.72509766	-0.66796875	+60.93017578	+4.06494141	-25.77392578	+1636
+1458241587.63400010	+9.67236328	-6.21826172	-1.01953125	+45.96679688	-0.68115234	-62.42431641	+1940	+9.44824219	-5.43603516	-0.71630859	+7.95410156	-13.86474609	+13.84277344	+1600	+7.22021484	-9.72070313	-0.66357422	+60.97412109	+4.08691406	-25.79589844	+1636
+1458241587.64229990	+9.67236328	-6.21826172	-1.01953125	+45.96679688	-0.68115234	-62.42431641	+1936	+9.44824219	-5.44042969	-0.71630859	+7.97607422	-13.86474609	+13.84277344	+1596	+7.22460938	-9.71630859	-0.65478516	+61.06201172	+4.15283203	-25.83984375	+1636
+1458241587.64650010	+9.67675781	-6.21826172	-1.02392578	+45.96679688	-0.68115234	-62.42431641	+1936	+9.44824219	-5.44042969	-0.72070313	+7.97607422	-13.86474609	+13.84277344	+1596	+7.22900391	-9.71630859	-0.65039063	+61.10595703	+4.17480469	-25.88378906	+1640
+1458241587.65060000	+9.67675781	-6.22265625	-1.02392578	+45.94482422	-0.68115234	-62.42431641	+1936	+9.44824219	-5.44042969	-0.72070313	+7.97607422	-13.86474609	+13.84277344	+1596	+7.23339844	-9.71191406	-0.65039063	+61.14990234	+4.19677734	-25.90576172	+1640
+1458241587.65479990	+9.67675781	-6.22265625	-1.02392578	+45.94482422	-0.68115234	-62.42431641	+1936	+9.44824219	-5.44042969	-0.72070313	+7.97607422	-13.86474609	+13.84277344	+1592	+7.23779297	-9.71191406	-0.64599609	+61.17187500	+4.21875000	-25.92773438	+1640
+1458241587.65899990	+9.67675781	-6.22265625	-1.02392578	+45.94482422	-0.68115234	-62.42431641	+1932	+9.44824219	-5.44042969	-0.72070313	+7.97607422	-13.86474609	+13.84277344	+1592	+7.24218750	-9.70751953	-0.64160156	+61.21582031	+4.24072266	-25.94970703	+1644
+1458241587.66310000	+9.67675781	-6.22265625	-1.02392578	+45.94482422	-0.68115234	-62.44628906	+1932	+9.44824219	-5.44042969	-0.72070313	+7.97607422	-13.88671875	+13.84277344	+1588	+7.24658203	-9.70751953	-0.63720703	+61.25976563	+4.26269531	-25.97167969	+1644
+1458241587.66730000	+9.67675781	-6.22265625	-1.02392578	+45.92285156	-0.68115234	-62.44628906	+1932	+9.44824219	-5.44042969	-0.72070313	+7.97607422	-13.88671875	+13.84277344	+1588	+7.24658203	-9.70751953	-0.63720703	+61.28173828	+4.28466797	-25.99365234	+1648
+1458241587.67560010	+9.67675781	-6.22265625	-1.02392578	+45.92285156	-0.65917969	-62.44628906	+1932	+9.44824219	-5.44042969	-0.72509766	+7.97607422	-13.88671875	+13.82080078	+1584	+7.25097656	-9.70312500	-0.63281250	+61.30371094	+4.30664063	-26.01562500	+1652
+1458241587.67980000	+9.67675781	-6.22265625	-1.02392578	+45.92285156	-0.65917969	-62.44628906	+1932	+9.44824219	-5.44042969	-0.72509766	+7.97607422	-13.86474609	+13.82080078	+1580	+7.25097656	-9.70312500	-0.62841797	+61.32568359	+4.30664063	-26.01562500	+1652
+1458241587.68400000	+9.67675781	-6.22265625	-1.02392578	+45.90087891	-0.65917969	-62.44628906	+1932	+9.44824219	-5.44042969	-0.72509766	+7.97607422	-13.86474609	+13.79882813	+1580	+7.25097656	-9.70312500	-0.62841797	+61.32568359	+4.30664063	-26.03759766	+1652
+1458241587.68810010	+9.67675781	-6.22265625	-1.02392578	+45.90087891	-0.65917969	-62.44628906	+1932	+9.44824219	-5.44042969	-0.72509766	+7.97607422	-13.86474609	+13.79882813	+1576	+7.25097656	-9.70312500	-0.62841797	+61.32568359	+4.30664063	-26.03759766	+1652
+1458241587.69230010	+9.67675781	-6.22265625	-1.02392578	+45.90087891	-0.63720703	-62.46826172	+1932	+9.44824219	-5.44042969	-0.72509766	+7.97607422	-13.86474609	+13.79882813	+1576	+7.25097656	-9.70312500	-0.62841797	+61.32568359	+4.30664063	-26.03759766	+1656
+1458241587.70059990	+9.67675781	-6.22265625	-1.02392578	+45.87890625	-0.63720703	-62.46826172	+1932	+9.44824219	-5.44042969	-0.72509766	+7.97607422	-13.86474609	+13.75488281	+1572	+7.24658203	-9.70751953	-0.63281250	+61.30371094	+4.30664063	-26.03759766	+1656
+1458241587.70479990	+9.67675781	-6.22265625	-1.02392578	+45.85693359	-0.61523438	-62.46826172	+1932	+9.44824219	-5.44042969	-0.72509766	+7.97607422	-13.86474609	+13.75488281	+1572	+7.24218750	-9.70751953	-0.63281250	+61.28173828	+4.30664063	-26.03759766	+1656
+1458241587.70890000	+9.67675781	-6.22265625	-1.02392578	+45.85693359	-0.61523438	-62.49023438	+1932	+9.44824219	-5.44482422	-0.72509766	+7.97607422	-13.86474609	+13.73291016	+1572	+7.24218750	-9.70751953	-0.63281250	+61.28173828	+4.30664063	-26.01562500	+1660
+1458241587.71310000	+9.67236328	-6.22265625	-1.02392578	+45.83496094	-0.61523438	-62.49023438	+1928	+9.44824219	-5.44482422	-0.72509766	+7.97607422	-13.86474609	+13.71093750	+1568	+7.23779297	-9.70751953	-0.63720703	+61.25976563	+4.28466797	-26.01562500	+1660
+1458241587.71729990	+9.67236328	-6.22265625	-1.02392578	+45.83496094	-0.59326172	-62.51220703	+1928	+9.44824219	-5.44482422	-0.72509766	+7.95410156	-13.84277344	+13.71093750	+1568	+7.23779297	-9.70751953	-0.63720703	+61.23779297	+4.28466797	-26.01562500	+1660
+1458241587.72140000	+9.67236328	-6.22265625	-1.02392578	+45.81298828	-0.59326172	-62.51220703	+1928	+9.44824219	-5.44482422	-0.72509766	+7.95410156	-13.84277344	+13.68896484	+1568	+7.23339844	-9.71191406	-0.64160156	+61.21582031	+4.28466797	-25.99365234	+1660
+1458241587.72980000	+9.67236328	-6.22265625	-1.01953125	+45.79101563	-0.54931641	-62.53417969	+1928	+9.44824219	-5.44482422	-0.72070313	+7.95410156	-13.84277344	+13.64501953	+1568	+7.22900391	-9.71191406	-0.64599609	+61.17187500	+4.26269531	-25.99365234	+1660
+1458241587.73390010	+9.67236328	-6.22265625	-1.01953125	+45.76904297	-0.54931641	-62.55615234	+1928	+9.44824219	-5.44482422	-0.72070313	+7.95410156	-13.84277344	+13.64501953	+1568	+7.22460938	-9.71191406	-0.64599609	+61.14990234	+4.24072266	-25.99365234	+1660
+1458241587.73810010	+9.67236328	-6.22265625	-1.01953125	+45.74707031	-0.54931641	-62.55615234	+1928	+9.44824219	-5.44482422	-0.72070313	+7.95410156	-13.84277344	+13.62304688	+1568	+7.22021484	-9.71630859	-0.64599609	+61.12792969	+4.24072266	-25.99365234	+1660
+1458241587.74230000	+9.67236328	-6.22705078	-1.01953125	+45.72509766	-0.52734375	-62.57812500	+1928	+9.44824219	-5.44482422	-0.72070313	+7.95410156	-13.84277344	+13.60107422	+1564	+7.22021484	-9.71630859	-0.65039063	+61.10595703	+4.24072266	-25.99365234	+1660
+1458241587.74640010	+9.67236328	-6.22705078	-1.01953125	+45.70312500	-0.52734375	-62.57812500	+1928	+9.44824219	-5.44482422	-0.72070313	+7.95410156	-13.84277344	+13.60107422	+1564	+7.22021484	-9.71630859	-0.65039063	+61.10595703	+4.24072266	-25.99365234	+1656
+1458241587.75060010	+9.67236328	-6.22705078	-1.01953125	+45.70312500	-0.52734375	-62.57812500	+1924	+9.44824219	-5.44482422	-0.72070313	+7.95410156	-13.84277344	+13.57910156	+1564	+7.22021484	-9.71630859	-0.65039063	+61.10595703	+4.24072266	-25.99365234	+1656
+1458241587.75889990	+9.67236328	-6.22705078	-1.01953125	+45.65917969	-0.52734375	-62.60009766	+1924	+9.44824219	-5.44482422	-0.72070313	+7.93212891	-13.84277344	+13.57910156	+1564	+7.22021484	-9.71630859	-0.64599609	+61.12792969	+4.24072266	-26.01562500	+1652
+1458241587.76309990	+9.67236328	-6.22705078	-1.01953125	+45.65917969	-0.52734375	-62.60009766	+1924	+9.44824219	-5.44482422	-0.72070313	+7.93212891	-13.86474609	+13.57910156	+1564	+7.22460938	-9.71191406	-0.64599609	+61.14990234	+4.24072266	-26.03759766	+1652
+1458241587.76720000	+9.67236328	-6.23144531	-1.01953125	+45.63720703	-0.52734375	-62.60009766	+1924	+9.44824219	-5.44482422	-0.72070313	+7.93212891	-13.86474609	+13.57910156	+1564	+7.22460938	-9.71191406	-0.64599609	+61.14990234	+4.26269531	-26.03759766	+1652
+1458241587.77140000	+9.67236328	-6.23144531	-1.01953125	+45.61523438	-0.52734375	-62.60009766	+1924	+9.44824219	-5.44482422	-0.72070313	+7.93212891	-13.86474609	+13.57910156	+1564	+7.22900391	-9.71191406	-0.64160156	+61.17187500	+4.26269531	-26.05957031	+1652
+1458241587.77560000	+9.67236328	-6.23144531	-1.01953125	+45.61523438	-0.50537109	-62.60009766	+1924	+9.44824219	-5.44482422	-0.72070313	+7.93212891	-13.86474609	+13.57910156	+1564	+7.22900391	-9.71191406	-0.64160156	+61.17187500	+4.26269531	-26.05957031	+1652
+1458241587.77970000	+9.67236328	-6.23144531	-1.01953125	+45.59326172	-0.50537109	-62.60009766	+1924	+9.44824219	-5.44482422	-0.72070313	+7.93212891	-13.86474609	+13.57910156	+1564	+7.22900391	-9.71191406	-0.64160156	+61.19384766	+4.28466797	-26.08154297	+1652
+1458241587.78810000	+9.67236328	-6.23144531	-1.01953125	+45.57128906	-0.50537109	-62.60009766	+1924	+9.44824219	-5.44482422	-0.72070313	+7.93212891	-13.86474609	+13.55712891	+1564	+7.23339844	-9.71191406	-0.64160156	+61.21582031	+4.28466797	-26.08154297	+1652
+1458241587.79220010	+9.67236328	-6.23144531	-1.01953125	+45.57128906	-0.50537109	-62.62207031	+1924	+9.44824219	-5.44482422	-0.72070313	+7.93212891	-13.86474609	+13.55712891	+1564	+7.23339844	-9.70751953	-0.64160156	+61.21582031	+4.28466797	-26.08154297	+1652
+1458241587.79640010	+9.67236328	-6.23144531	-1.02392578	+45.54931641	-0.50537109	-62.62207031	+1924	+9.44824219	-5.44482422	-0.72070313	+7.93212891	-13.86474609	+13.55712891	+1564	+7.23339844	-9.70751953	-0.64160156	+61.21582031	+4.28466797	-26.08154297	+1652
+1458241587.80060010	+9.67236328	-6.23144531	-1.02392578	+45.54931641	-0.50537109	-62.62207031	+1924	+9.44824219	-5.44921875	-0.72509766	+7.93212891	-13.86474609	+13.55712891	+1560	+7.23339844	-9.70751953	-0.64160156	+61.21582031	+4.28466797	-26.08154297	+1652
+1458241587.80469990	+9.67236328	-6.23144531	-1.02392578	+45.52734375	-0.48339844	-62.62207031	+1924	+9.44824219	-5.44921875	-0.72509766	+7.93212891	-13.86474609	+13.53515625	+1560	+7.23339844	-9.70751953	-0.63720703	+61.21582031	+4.28466797	-26.08154297	+1652
+1458241587.80890010	+9.67236328	-6.23583984	-1.02392578	+45.52734375	-0.48339844	-62.62207031	+1924	+9.44824219	-5.44921875	-0.72509766	+7.93212891	-13.86474609	+13.53515625	+1560	+7.23339844	-9.70751953	-0.64160156	+61.21582031	+4.28466797	-26.08154297	+1652
+1458241587.81719990	+9.67236328	-6.23583984	-1.02392578	+45.50537109	-0.46142578	-62.62207031	+1924	+9.44824219	-5.44921875	-0.72509766	+7.93212891	-13.86474609	+13.49121094	+1560	+7.23339844	-9.71191406	-0.64160156	+61.21582031	+4.28466797	-26.08154297	+1648
+1458241587.82139990	+9.67236328	-6.23583984	-1.02392578	+45.48339844	-0.43945313	-62.64404297	+1924	+9.44824219	-5.44921875	-0.72509766	+7.95410156	-13.86474609	+13.46923828	+1556	+7.23339844	-9.71191406	-0.64160156	+61.21582031	+4.28466797	-26.08154297	+1648
+1458241587.82559990	+9.67236328	-6.23583984	-1.02392578	+45.48339844	-0.43945313	-62.64404297	+1924	+9.44824219	-5.44921875	-0.72509766	+7.95410156	-13.86474609	+13.44726563	+1556	+7.22900391	-9.71191406	-0.64160156	+61.19384766	+4.28466797	-26.05957031	+1648
+1458241587.82970000	+9.66796875	-6.23583984	-1.02392578	+45.48339844	-0.41748047	-62.64404297	+1924	+9.44824219	-5.44921875	-0.72509766	+7.95410156	-13.84277344	+13.42529297	+1556	+7.22900391	-9.71191406	-0.64160156	+61.19384766	+4.28466797	-26.05957031	+1648
+1458241587.83390000	+9.66796875	-6.23583984	-1.02392578	+45.46142578	-0.39550781	-62.66601563	+1924	+9.44824219	-5.44921875	-0.72509766	+7.97607422	-13.84277344	+13.40332031	+1556	+7.22900391	-9.71191406	-0.64160156	+61.19384766	+4.28466797	-26.05957031	+1648
+1458241587.84220000	+9.66796875	-6.23583984	-1.02392578	+45.43945313	-0.37353516	-62.68798828	+1924	+9.44384766	-5.45361328	-0.72509766	+7.99804688	-13.84277344	+13.31542969	+1556	+7.22460938	-9.71191406	-0.64599609	+61.17187500	+4.28466797	-26.03759766	+1648
+1458241587.84640000	+9.66796875	-6.23583984	-1.02392578	+45.43945313	-0.35156250	-62.68798828	+1924	+9.44384766	-5.45361328	-0.72509766	+7.99804688	-13.82080078	+13.29345703	+1560	+7.22460938	-9.71191406	-0.64599609	+61.17187500	+4.28466797	-26.03759766	+1648
+1458241587.85050010	+9.66357422	-6.23583984	-1.02392578	+45.41748047	-0.35156250	-62.68798828	+1924	+9.44384766	-5.45361328	-0.72509766	+8.02001953	-13.82080078	+13.27148438	+1560	+7.22460938	-9.71630859	-0.64599609	+61.14990234	+4.28466797	-26.03759766	+1648
+1458241587.85470010	+9.66357422	-6.23583984	-1.02392578	+45.41748047	-0.32958984	-62.70996094	+1924	+9.44384766	-5.45361328	-0.72509766	+8.02001953	-13.79882813	+13.22753906	+1560	+7.22021484	-9.71630859	-0.64599609	+61.14990234	+4.28466797	-26.03759766	+1648
+1458241587.85890010	+9.66357422	-6.23583984	-1.02392578	+45.41748047	-0.32958984	-62.70996094	+1924	+9.44384766	-5.45361328	-0.72509766	+8.04199219	-13.79882813	+13.20556641	+1564	+7.22021484	-9.71630859	-0.65039063	+61.12792969	+4.28466797	-26.01562500	+1648
+1458241587.86299990	+9.66357422	-6.23583984	-1.02392578	+45.39550781	-0.30761719	-62.73193359	+1924	+9.44384766	-5.45361328	-0.72509766	+8.04199219	-13.79882813	+13.20556641	+1564	+7.22021484	-9.71630859	-0.65039063	+61.12792969	+4.28466797	-26.01562500	+1644
+1458241587.86719990	+9.66357422	-6.24023438	-1.02392578	+45.39550781	-0.30761719	-62.73193359	+1924	+9.44384766	-5.45361328	-0.72949219	+8.04199219	-13.79882813	+13.18359375	+1564	+7.22021484	-9.71630859	-0.65039063	+61.12792969	+4.28466797	-26.01562500	+1644
+1458241587.87550000	+9.66357422	-6.24023438	-1.02392578	+45.37353516	-0.30761719	-62.73193359	+1924	+9.44384766	-5.45800781	-0.72949219	+8.06396484	-13.79882813	+13.18359375	+1568	+7.22021484	-9.71630859	-0.64599609	+61.12792969	+4.30664063	-26.03759766	+1644
+1458241587.87969990	+9.66357422	-6.24023438	-1.02392578	+45.37353516	-0.30761719	-62.75390625	+1924	+9.44824219	-5.45800781	-0.72949219	+8.06396484	-13.79882813	+13.18359375	+1568	+7.22021484	-9.71630859	-0.64599609	+61.14990234	+4.30664063	-26.03759766	+1644
+1458241587.88389990	+9.66357422	-6.24023438	-1.02392578	+45.37353516	-0.30761719	-62.75390625	+1924	+9.44824219	-5.45800781	-0.73388672	+8.06396484	-13.79882813	+13.20556641	+1568	+7.22460938	-9.71630859	-0.64599609	+61.14990234	+4.32861328	-26.05957031	+1644
+1458241587.88800000	+9.66357422	-6.24462891	-1.02392578	+45.35156250	-0.30761719	-62.75390625	+1924	+9.44824219	-5.45800781	-0.73388672	+8.06396484	-13.79882813	+13.20556641	+1564	+7.22460938	-9.71630859	-0.64160156	+61.14990234	+4.32861328	-26.05957031	+1640
+1458241587.89220000	+9.66796875	-6.24462891	-1.02392578	+45.35156250	-0.30761719	-62.75390625	+1924	+9.44824219	-5.45800781	-0.73388672	+8.06396484	-13.79882813	+13.20556641	+1564	+7.22460938	-9.71630859	-0.64160156	+61.17187500	+4.35058594	-26.05957031	+1640
+1458241587.89640000	+9.66796875	-6.24462891	-1.02392578	+45.35156250	-0.30761719	-62.75390625	+1924	+9.44824219	-5.45800781	-0.73388672	+8.08593750	-13.79882813	+13.20556641	+1564	+7.22460938	-9.71630859	-0.64160156	+61.17187500	+4.35058594	-26.08154297	+1644
+1458241587.90470000	+9.66796875	-6.24462891	-1.02832031	+45.32958984	-0.30761719	-62.77587891	+1924	+9.44824219	-5.45800781	-0.73388672	+8.08593750	-13.79882813	+13.20556641	+1564	+7.22900391	-9.71630859	-0.63720703	+61.19384766	+4.37255859	-26.10351563	+1644
+1458241587.90890000	+9.66796875	-6.24902344	-1.02832031	+45.32958984	-0.30761719	-62.77587891	+1924	+9.44824219	-5.45800781	-0.73388672	+8.08593750	-13.79882813	+13.20556641	+1564	+7.22900391	-9.71630859	-0.63720703	+61.21582031	+4.39453125	-26.10351563	+1644
+1458241587.91300010	+9.66796875	-6.24902344	-1.02832031	+45.32958984	-0.28564453	-62.77587891	+1924	+9.44824219	-5.46240234	-0.73828125	+8.08593750	-13.79882813	+13.20556641	+1560	+7.23339844	-9.71630859	-0.63281250	+61.21582031	+4.39453125	-26.10351563	+1644
+1458241587.91720010	+9.66796875	-6.24902344	-1.02832031	+45.32958984	-0.28564453	-62.77587891	+1928	+9.44824219	-5.46240234	-0.73828125	+8.08593750	-13.79882813	+13.20556641	+1560	+7.23339844	-9.71630859	-0.63281250	+61.23779297	+4.41650391	-26.12548828	+1648
+1458241587.92129990	+9.66796875	-6.24902344	-1.02832031	+45.30761719	-0.28564453	-62.79785156	+1928	+9.44824219	-5.46240234	-0.73828125	+8.08593750	-13.77685547	+13.18359375	+1560	+7.23339844	-9.71630859	-0.63281250	+61.23779297	+4.43847656	-26.12548828	+1648
+1458241587.92549990	+9.66796875	-6.24902344	-1.02832031	+45.30761719	-0.28564453	-62.79785156	+1928	+9.44824219	-5.46240234	-0.73828125	+8.10791016	-13.77685547	+13.18359375	+1560	+7.23339844	-9.72070313	-0.63281250	+61.23779297	+4.43847656	-26.12548828	+1648
+1458241587.93380000	+9.66796875	-6.24902344	-1.02832031	+45.30761719	-0.26367188	-62.81982422	+1928	+9.44824219	-5.46240234	-0.73828125	+8.10791016	-13.77685547	+13.13964844	+1560	+7.23339844	-9.72070313	-0.63281250	+61.21582031	+4.46044922	-26.12548828	+1648
+1458241587.93800000	+9.66796875	-6.25341797	-1.02832031	+45.30761719	-0.26367188	-62.81982422	+1928	+9.44824219	-5.46240234	-0.73828125	+8.10791016	-13.77685547	+13.11767578	+1556	+7.22900391	-9.72509766	-0.63281250	+61.21582031	+4.46044922	-26.12548828	+1648
+1458241587.94219990	+9.66796875	-6.25341797	-1.02832031	+45.28564453	-0.26367188	-62.81982422	+1928	+9.44824219	-5.46240234	-0.73828125	+8.12988281	-13.77685547	+13.09570313	+1556	+7.22900391	-9.72509766	-0.63281250	+61.19384766	+4.48242188	-26.12548828	+1652
+1458241587.94630000	+9.66796875	-6.25341797	-1.02832031	+45.28564453	-0.24169922	-62.81982422	+1928	+9.44824219	-5.46679688	-0.73828125	+8.12988281	-13.77685547	+13.07373047	+1556	+7.22460938	-9.72949219	-0.63281250	+61.17187500	+4.48242188	-26.10351563	+1652
+1458241587.95050000	+9.66796875	-6.25341797	-1.02832031	+45.28564453	-0.24169922	-62.84179688	+1928	+9.44824219	-5.46679688	-0.73828125	+8.15185547	-13.77685547	+13.05175781	+1560	+7.22021484	-9.72949219	-0.63720703	+61.14990234	+4.46044922	-26.10351563	+1652
+1458241587.95470000	+9.66796875	-6.25341797	-1.02832031	+45.28564453	-0.21972656	-62.84179688	+1928	+9.44824219	-5.46679688	-0.73388672	+8.15185547	-13.77685547	+13.00781250	+1560	+7.22021484	-9.73388672	-0.63720703	+61.12792969	+4.46044922	-26.08154297	+1652
+1458241587.96300010	+9.66796875	-6.25341797	-1.02832031	+45.28564453	-0.21972656	-62.86376953	+1928	+9.44824219	-5.46679688	-0.73388672	+8.17382813	-13.77685547	+12.96386719	+1560	+7.21142578	-9.73828125	-0.64160156	+61.06201172	+4.46044922	-26.05957031	+1652
+1458241587.96720000	+9.66796875	-6.25341797	-1.02832031	+45.26367188	-0.19775391	-62.86376953	+1924	+9.44824219	-5.46679688	-0.73388672	+8.17382813	-13.77685547	+12.94189453	+1560	+7.21142578	-9.73828125	-0.64599609	+61.04003906	+4.46044922	-26.05957031	+1652
+1458241587.97129990	+9.66796875	-6.25341797	-1.02832031	+45.26367188	-0.19775391	-62.88574219	+1924	+9.44824219	-5.46679688	-0.73388672	+8.17382813	-13.77685547	+12.91992188	+1564	+7.20703125	-9.74267578	-0.64599609	+61.01806641	+4.46044922	-26.05957031	+1648
+1458241587.97550010	+9.66357422	-6.25341797	-1.02832031	+45.26367188	-0.19775391	-62.88574219	+1924	+9.44824219	-5.46679688	-0.73388672	+8.19580078	-13.79882813	+12.89794922	+1564	+7.20703125	-9.74267578	-0.64599609	+61.01806641	+4.46044922	-26.03759766	+1648
+1458241587.97970010	+9.66796875	-6.25341797	-1.02832031	+45.26367188	-0.19775391	-62.88574219	+1924	+9.44824219	-5.47119141	-0.73388672	+8.19580078	-13.79882813	+12.87597656	+1568	+7.20703125	-9.74267578	-0.64599609	+61.01806641	+4.46044922	-26.03759766	+1644
+1458241587.98379990	+9.66796875	-6.25341797	-1.02832031	+45.26367188	-0.19775391	-62.88574219	+1924	+9.44824219	-5.47119141	-0.73388672	+8.19580078	-13.79882813	+12.87597656	+1568	+7.20703125	-9.74267578	-0.64599609	+61.01806641	+4.46044922	-26.05957031	+1644
+1458241587.99219990	+9.66796875	-6.25341797	-1.02832031	+45.24169922	-0.19775391	-62.90771484	+1924	+9.44824219	-5.47119141	-0.73388672	+8.19580078	-13.84277344	+12.87597656	+1572	+7.21142578	-9.74707031	-0.64599609	+61.04003906	+4.46044922	-26.08154297	+1640
+1458241587.99630000	+9.66796875	-6.25341797	-1.02832031	+45.24169922	-0.19775391	-62.90771484	+1924	+9.44824219	-5.47119141	-0.73388672	+8.19580078	-13.84277344	+12.87597656	+1572	+7.21142578	-9.74707031	-0.64160156	+61.04003906	+4.48242188	-26.08154297	+1640
+1458241588.00050000	+9.66796875	-6.25781250	-1.02832031	+45.24169922	-0.21972656	-62.90771484	+1924	+9.44824219	-5.47119141	-0.73388672	+8.19580078	-13.86474609	+12.89794922	+1572	+7.21582031	-9.74267578	-0.64160156	+61.06201172	+4.48242188	-26.10351563	+1640
+1458241588.00460000	+9.67236328	-6.25781250	-1.02832031	+45.24169922	-0.21972656	-62.90771484	+1920	+9.45263672	-5.47119141	-0.73388672	+8.19580078	-13.86474609	+12.89794922	+1572	+7.22021484	-9.74267578	-0.63720703	+61.08398438	+4.50439453	-26.12548828	+1640
+1458241588.00880000	+9.67236328	-6.25781250	-1.02832031	+45.24169922	-0.21972656	-62.90771484	+1920	+9.45263672	-5.47119141	-0.73388672	+8.19580078	-13.86474609	+12.89794922	+1572	+7.22460938	-9.74267578	-0.63720703	+61.10595703	+4.50439453	-26.14746094	+1640
+1458241588.01300000	+9.67236328	-6.25781250	-1.02832031	+45.24169922	-0.24169922	-62.90771484	+1924	+9.45263672	-5.47119141	-0.73388672	+8.19580078	-13.88671875	+12.91992188	+1572	+7.22900391	-9.74267578	-0.63281250	+61.14990234	+4.52636719	-26.16943359	+1640
+1458241588.02130010	+9.67675781	-6.25781250	-1.02832031	+45.24169922	-0.24169922	-62.92968750	+1924	+9.45263672	-5.47558594	-0.73388672	+8.19580078	-13.90869141	+12.94189453	+1572	+7.23779297	-9.74267578	-0.62841797	+61.19384766	+4.54833984	-26.21337891	+1644
+1458241588.02550010	+9.67675781	-6.25781250	-1.02832031	+45.21972656	-0.26367188	-62.92968750	+1924	+9.45263672	-5.47558594	-0.72949219	+8.19580078	-13.90869141	+12.94189453	+1568	+7.24218750	-9.73828125	-0.62402344	+61.21582031	+4.57031250	-26.23535156	+1644
+1458241588.02959990	+9.67675781	-6.26220703	-1.02832031	+45.21972656	-0.26367188	-62.92968750	+1924	+9.45263672	-5.47558594	-0.72949219	+8.19580078	-13.90869141	+12.94189453	+1568	+7.24218750	-9.73828125	-0.61962891	+61.23779297	+4.57031250	-26.25732422	+1648
+1458241588.03800010	+9.68115234	-6.26220703	-1.02392578	+45.21972656	-0.28564453	-62.92968750	+1924	+9.45703125	-5.47558594	-0.72949219	+8.19580078	-13.93066406	+12.94189453	+1568	+7.24658203	-9.73828125	-0.61962891	+61.25976563	+4.59228516	-26.27929688	+1648
+1458241588.04210000	+9.68115234	-6.26220703	-1.02392578	+45.21972656	-0.28564453	-62.95166016	+1924	+9.45703125	-5.47558594	-0.72949219	+8.19580078	-13.93066406	+12.96386719	+1568	+7.24658203	-9.74267578	-0.61523438	+61.25976563	+4.59228516	-26.27929688	+1648
+1458241588.04629990	+9.68115234	-6.26220703	-1.02392578	+45.21972656	-0.28564453	-62.95166016	+1928	+9.45703125	-5.47558594	-0.72949219	+8.19580078	-13.93066406	+12.96386719	+1568	+7.24658203	-9.74267578	-0.61962891	+61.25976563	+4.59228516	-26.30126953	+1648
+1458241588.05049990	+9.68115234	-6.26220703	-1.02392578	+45.21972656	-0.28564453	-62.95166016	+1928	+9.45703125	-5.47558594	-0.72949219	+8.19580078	-13.93066406	+12.96386719	+1564	+7.24658203	-9.74267578	-0.61962891	+61.23779297	+4.57031250	-26.30126953	+1648
+1458241588.05460000	+9.68115234	-6.26220703	-1.02392578	+45.21972656	-0.28564453	-62.95166016	+1928	+9.45703125	-5.47558594	-0.72949219	+8.21777344	-13.93066406	+12.96386719	+1564	+7.24658203	-9.74267578	-0.61962891	+61.23779297	+4.57031250	-26.27929688	+1648
+1458241588.05880000	+9.67675781	-6.26220703	-1.02392578	+45.21972656	-0.28564453	-62.95166016	+1928	+9.45703125	-5.47558594	-0.72949219	+8.21777344	-13.93066406	+12.94189453	+1564	+7.24218750	-9.74267578	-0.61962891	+61.21582031	+4.57031250	-26.27929688	+1652
+1458241588.06710000	+9.67675781	-6.26220703	-1.02392578	+45.24169922	-0.28564453	-62.95166016	+1928	+9.45703125	-5.47558594	-0.72949219	+8.21777344	-13.93066406	+12.94189453	+1564	+7.23779297	-9.74707031	-0.62402344	+61.19384766	+4.54833984	-26.27929688	+1652
+1458241588.07130000	+9.67675781	-6.26220703	-1.02392578	+45.24169922	-0.28564453	-62.97363281	+1928	+9.45703125	-5.47558594	-0.72949219	+8.21777344	-13.93066406	+12.94189453	+1564	+7.23779297	-9.74707031	-0.62402344	+61.17187500	+4.52636719	-26.27929688	+1652
+1458241588.07540010	+9.67675781	-6.26220703	-1.02392578	+45.24169922	-0.28564453	-62.97363281	+1928	+9.45703125	-5.47558594	-0.72949219	+8.21777344	-13.93066406	+12.94189453	+1564	+7.23339844	-9.74707031	-0.62841797	+61.14990234	+4.52636719	-26.25732422	+1652
+1458241588.07960010	+9.67675781	-6.26220703	-1.02392578	+45.24169922	-0.26367188	-62.97363281	+1928	+9.45703125	-5.47558594	-0.72949219	+8.21777344	-13.93066406	+12.94189453	+1564	+7.23339844	-9.75146484	-0.62841797	+61.12792969	+4.52636719	-26.25732422	+1648
+1458241588.08380010	+9.67675781	-6.26220703	-1.02392578	+45.24169922	-0.26367188	-62.97363281	+1928	+9.45703125	-5.47558594	-0.72949219	+8.21777344	-13.93066406	+12.94189453	+1564	+7.22900391	-9.75146484	-0.62841797	+61.12792969	+4.50439453	-26.25732422	+1648
+1458241588.08789990	+9.67675781	-6.26220703	-1.02392578	+45.24169922	-0.26367188	-62.97363281	+1928	+9.45703125	-5.47558594	-0.72949219	+8.21777344	-13.93066406	+12.94189453	+1564	+7.22900391	-9.75146484	-0.63281250	+61.10595703	+4.50439453	-26.23535156	+1648
+1458241588.09629990	+9.67675781	-6.26220703	-1.02392578	+45.24169922	-0.26367188	-62.97363281	+1928	+9.45703125	-5.47558594	-0.72949219	+8.21777344	-13.93066406	+12.94189453	+1564	+7.22460938	-9.75146484	-0.63281250	+61.08398438	+4.50439453	-26.23535156	+1644
+1458241588.10040000	+9.67675781	-6.26220703	-1.02392578	+45.24169922	-0.26367188	-62.97363281	+1932	+9.45703125	-5.47558594	-0.72949219	+8.21777344	-13.93066406	+12.94189453	+1564	+7.22460938	-9.75585938	-0.63281250	+61.08398438	+4.50439453	-26.23535156	+1644
+1458241588.10879990	+9.67675781	-6.26220703	-1.02392578	+45.24169922	-0.26367188	-62.97363281	+1932	+9.45703125	-5.47558594	-0.72949219	+8.23974609	-13.93066406	+12.94189453	+1564	+7.22460938	-9.75585938	-0.63281250	+61.08398438	+4.50439453	-26.25732422	+1640
+1458241588.11290000	+9.67675781	-6.26220703	-1.02392578	+45.24169922	-0.26367188	-62.97363281	+1932	+9.45703125	-5.47558594	-0.72949219	+8.23974609	-13.93066406	+12.94189453	+1564	+7.22460938	-9.75585938	-0.63281250	+61.08398438	+4.50439453	-26.25732422	+1640
+1458241588.11710000	+9.67675781	-6.26220703	-1.02392578	+45.24169922	-0.28564453	-62.97363281	+1932	+9.45703125	-5.47558594	-0.72949219	+8.23974609	-13.93066406	+12.96386719	+1564	+7.22900391	-9.75146484	-0.63281250	+61.10595703	+4.50439453	-26.25732422	+1640
+1458241588.12540010	+9.67675781	-6.26220703	-1.02392578	+45.26367188	-0.28564453	-62.97363281	+1932	+9.45703125	-5.47558594	-0.72949219	+8.23974609	-13.93066406	+12.96386719	+1564	+7.22900391	-9.75146484	-0.62841797	+61.12792969	+4.50439453	-26.27929688	+1640
+1458241588.12960000	+9.67675781	-6.26220703	-1.02392578	+45.26367188	-0.28564453	-62.97363281	+1932	+9.45703125	-5.47558594	-0.72949219	+8.23974609	-13.93066406	+12.96386719	+1564	+7.23339844	-9.75146484	-0.62841797	+61.12792969	+4.52636719	-26.27929688	+1640
+1458241588.13380000	+9.67675781	-6.26220703	-1.02392578	+45.26367188	-0.28564453	-62.97363281	+1932	+9.45703125	-5.47558594	-0.72949219	+8.23974609	-13.93066406	+12.98583984	+1564	+7.23339844	-9.75146484	-0.62841797	+61.14990234	+4.52636719	-26.30126953	+1640
+1458241588.13790010	+9.67675781	-6.26220703	-1.02392578	+45.26367188	-0.28564453	-62.97363281	+1932	+9.45703125	-5.47558594	-0.72949219	+8.23974609	-13.93066406	+12.98583984	+1564	+7.23339844	-9.75146484	-0.62402344	+61.17187500	+4.52636719	-26.30126953	+1640
+1458241588.14210010	+9.67675781	-6.26220703	-1.02392578	+45.26367188	-0.28564453	-62.99560547	+1932	+9.45703125	-5.47558594	-0.72949219	+8.23974609	-13.93066406	+13.00781250	+1564	+7.23779297	-9.75146484	-0.62402344	+61.17187500	+4.54833984	-26.30126953	+1640
+1458241588.14630010	+9.67675781	-6.26220703	-1.02392578	+45.26367188	-0.28564453	-62.99560547	+1932	+9.45703125	-5.47558594	-0.72949219	+8.23974609	-13.93066406	+13.02978516	+1564	+7.23779297	-9.75146484	-0.62402344	+61.19384766	+4.54833984	-26.32324219	+1640
+1458241588.15459990	+9.67675781	-6.26220703	-1.02392578	+45.28564453	-0.30761719	-62.99560547	+1932	+9.45703125	-5.47558594	-0.72949219	+8.23974609	-13.95263672	+13.05175781	+1564	+7.24218750	-9.74707031	-0.61962891	+61.23779297	+4.54833984	-26.34521484	+1644
+1458241588.15870000	+9.67675781	-6.26220703	-1.02392578	+45.28564453	-0.30761719	-62.99560547	+1932	+9.45703125	-5.47558594	-0.72949219	+8.23974609	-13.95263672	+13.07373047	+1560	+7.24218750	-9.74707031	-0.61962891	+61.23779297	+4.57031250	-26.34521484	+1644
+1458241588.16290000	+9.67675781	-6.26220703	-1.02392578	+45.30761719	-0.30761719	-62.99560547	+1932	+9.45703125	-5.47558594	-0.72949219	+8.23974609	-13.95263672	+13.07373047	+1560	+7.24658203	-9.74707031	-0.61962891	+61.25976563	+4.57031250	-26.34521484	+1644
+1458241588.16710000	+9.68115234	-6.26220703	-1.02392578	+45.30761719	-0.30761719	-62.99560547	+1932	+9.45703125	-5.47558594	-0.72949219	+8.26171875	-13.95263672	+13.09570313	+1560	+7.24658203	-9.74707031	-0.61962891	+61.25976563	+4.57031250	-26.34521484	+1644
+1458241588.17120000	+9.67675781	-6.26220703	-1.02392578	+45.32958984	-0.30761719	-63.01757813	+1932	+9.45703125	-5.47558594	-0.72949219	+8.26171875	-13.95263672	+13.09570313	+1560	+7.24658203	-9.75146484	-0.61962891	+61.25976563	+4.57031250	-26.34521484	+1644
+1458241588.17960000	+9.67675781	-6.26220703	-1.02392578	+45.35156250	-0.30761719	-63.01757813	+1932	+9.45263672	-5.47558594	-0.72949219	+8.26171875	-13.95263672	+13.09570313	+1560	+7.24218750	-9.75146484	-0.61962891	+61.23779297	+4.54833984	-26.34521484	+1644
+1458241588.18370010	+9.67675781	-6.26220703	-1.02392578	+45.35156250	-0.30761719	-63.01757813	+1932	+9.45263672	-5.47558594	-0.72949219	+8.28369141	-13.95263672	+13.09570313	+1560	+7.24218750	-9.75146484	-0.62402344	+61.23779297	+4.54833984	-26.34521484	+1648
+1458241588.18790010	+9.67675781	-6.26220703	-1.02392578	+45.37353516	-0.30761719	-63.01757813	+1932	+9.45263672	-5.47558594	-0.72949219	+8.28369141	-13.93066406	+13.09570313	+1564	+7.23779297	-9.75585938	-0.62402344	+61.21582031	+4.54833984	-26.32324219	+1648
+1458241588.19210000	+9.67675781	-6.26220703	-1.02392578	+45.37353516	-0.28564453	-63.03955078	+1932	+9.45263672	-5.47558594	-0.72949219	+8.28369141	-13.93066406	+13.07373047	+1564	+7.23339844	-9.75585938	-0.62841797	+61.19384766	+4.52636719	-26.32324219	+1648
+1458241588.19619990	+9.67675781	-6.26220703	-1.02392578	+45.39550781	-0.28564453	-63.03955078	+1932	+9.45263672	-5.47558594	-0.72949219	+8.28369141	-13.93066406	+13.07373047	+1564	+7.23339844	-9.75585938	-0.62841797	+61.19384766	+4.52636719	-26.30126953	+1648
+1458241588.20040010	+9.67675781	-6.26220703	-1.02392578	+45.39550781	-0.28564453	-63.03955078	+1932	+9.45263672	-5.47558594	-0.72949219	+8.30566406	-13.93066406	+13.07373047	+1564	+7.22900391	-9.76025391	-0.62841797	+61.17187500	+4.50439453	-26.30126953	+1648
+1458241588.20460010	+9.67675781	-6.26220703	-1.02392578	+45.41748047	-0.28564453	-63.03955078	+1932	+9.45263672	-5.47558594	-0.72949219	+8.30566406	-13.93066406	+13.07373047	+1564	+7.22900391	-9.76025391	-0.63281250	+61.14990234	+4.50439453	-26.27929688	+1644
+1458241588.21289990	+9.67675781	-6.26220703	-1.02392578	+45.43945313	-0.26367188	-63.06152344	+1928	+9.45263672	-5.47558594	-0.72949219	+8.30566406	-13.93066406	+13.07373047	+1564	+7.22460938	-9.76464844	-0.63281250	+61.12792969	+4.50439453	-26.27929688	+1644
+1458241588.21709990	+9.67675781	-6.26220703	-1.02392578	+45.46142578	-0.26367188	-63.06152344	+1928	+9.45263672	-5.47558594	-0.72949219	+8.30566406	-13.93066406	+13.07373047	+1564	+7.22460938	-9.76464844	-0.63720703	+61.12792969	+4.50439453	-26.25732422	+1640
+1458241588.22120000	+9.67675781	-6.26220703	-1.02392578	+45.46142578	-0.26367188	-63.06152344	+1928	+9.45263672	-5.47558594	-0.72949219	+8.30566406	-13.93066406	+13.07373047	+1568	+7.22460938	-9.76904297	-0.63720703	+61.12792969	+4.50439453	-26.25732422	+1640
+1458241588.22540000	+9.67675781	-6.26220703	-1.02392578	+45.48339844	-0.26367188	-63.06152344	+1928	+9.45263672	-5.47558594	-0.72949219	+8.30566406	-13.93066406	+13.07373047	+1568	+7.22460938	-9.76904297	-0.63281250	+61.12792969	+4.50439453	-26.25732422	+1636
+1458241588.22950010	+9.67675781	-6.26220703	-1.02392578	+45.48339844	-0.26367188	-63.06152344	+1928	+9.45263672	-5.47558594	-0.72949219	+8.30566406	-13.93066406	+13.07373047	+1568	+7.22460938	-9.76904297	-0.63281250	+61.14990234	+4.52636719	-26.27929688	+1636
+1458241588.23370000	+9.67675781	-6.26220703	-1.02392578	+45.48339844	-0.26367188	-63.06152344	+1924	+9.45263672	-5.47558594	-0.72949219	+8.30566406	-13.93066406	+13.07373047	+1568	+7.22900391	-9.76904297	-0.63281250	+61.17187500	+4.52636719	-26.27929688	+1636
+1458241588.24200010	+9.67675781	-6.26660156	-1.02392578	+45.50537109	-0.28564453	-63.06152344	+1924	+9.45263672	-5.47998047	-0.72949219	+8.30566406	-13.93066406	+13.09570313	+1568	+7.23339844	-9.76464844	-0.62841797	+61.21582031	+4.57031250	-26.30126953	+1636
+1458241588.24620010	+9.67675781	-6.26660156	-1.02392578	+45.50537109	-0.28564453	-63.06152344	+1924	+9.45263672	-5.47998047	-0.72949219	+8.30566406	-13.93066406	+13.09570313	+1568	+7.23779297	-9.76464844	-0.62402344	+61.23779297	+4.57031250	-26.32324219	+1636
+1458241588.25040010	+9.68115234	-6.26660156	-1.02392578	+45.50537109	-0.28564453	-63.06152344	+1924	+9.45263672	-5.47998047	-0.72949219	+8.32763672	-13.93066406	+13.11767578	+1568	+7.23779297	-9.76464844	-0.61962891	+61.25976563	+4.59228516	-26.32324219	+1636
+1458241588.25449990	+9.68115234	-6.26660156	-1.02392578	+45.50537109	-0.28564453	-63.06152344	+1924	+9.45263672	-5.47998047	-0.72949219	+8.32763672	-13.93066406	+13.11767578	+1568	+7.24218750	-9.76464844	-0.61962891	+61.28173828	+4.61425781	-26.34521484	+1640
+1458241588.25869990	+9.68115234	-6.26660156	-1.02392578	+45.52734375	-0.30761719	-63.06152344	+1924	+9.45263672	-5.47998047	-0.72949219	+8.32763672	-13.93066406	+13.13964844	+1568	+7.24658203	-9.76025391	-0.61523438	+61.32568359	+4.63623047	-26.34521484	+1640
+1458241588.26290010	+9.68115234	-6.26660156	-1.02392578	+45.52734375	-0.30761719	-63.06152344	+1924	+9.45703125	-5.47998047	-0.73388672	+8.32763672	-13.95263672	+13.13964844	+1568	+7.25097656	-9.76025391	-0.61523438	+61.34765625	+4.63623047	-26.36718750	+1640
+1458241588.27119990	+9.68115234	-6.26660156	-1.02392578	+45.52734375	-0.30761719	-63.06152344	+1924	+9.45703125	-5.47998047	-0.73388672	+8.32763672	-13.95263672	+13.16162109	+1568	+7.25537109	-9.76025391	-0.61083984	+61.36962891	+4.65820313	-26.38916016	+1644
+1458241588.27539990	+9.68115234	-6.27099609	-1.02392578	+45.52734375	-0.32958984	-63.06152344	+1924	+9.45703125	-5.47998047	-0.73388672	+8.32763672	-13.95263672	+13.18359375	+1568	+7.25537109	-9.76025391	-0.60644531	+61.39160156	+4.65820313	-26.38916016	+1644
+1458241588.27950000	+9.68115234	-6.27099609	-1.02392578	+45.52734375	-0.32958984	-63.06152344	+1924	+9.45703125	-5.47998047	-0.73388672	+8.32763672	-13.95263672	+13.18359375	+1568	+7.25537109	-9.76025391	-0.60644531	+61.39160156	+4.65820313	-26.38916016	+1648
+1458241588.28370000	+9.68115234	-6.27099609	-1.02392578	+45.52734375	-0.32958984	-63.06152344	+1924	+9.45703125	-5.47998047	-0.72949219	+8.32763672	-13.95263672	+13.20556641	+1568	+7.25537109	-9.76025391	-0.60644531	+61.36962891	+4.65820313	-26.38916016	+1648
+1458241588.28790000	+9.68115234	-6.27099609	-1.02392578	+45.52734375	-0.32958984	-63.06152344	+1924	+9.45703125	-5.47998047	-0.72949219	+8.32763672	-13.95263672	+13.20556641	+1568	+7.25537109	-9.76025391	-0.60644531	+61.36962891	+4.65820313	-26.38916016	+1648
+1458241588.29200010	+9.68115234	-6.27099609	-1.02392578	+45.50537109	-0.32958984	-63.06152344	+1924	+9.45703125	-5.47998047	-0.72949219	+8.32763672	-13.97460938	+13.20556641	+1568	+7.25537109	-9.76025391	-0.61083984	+61.36962891	+4.65820313	-26.38916016	+1648
+1458241588.29620000	+9.68115234	-6.27099609	-1.01953125	+45.50537109	-0.32958984	-63.06152344	+1924	+9.45703125	-5.47998047	-0.72949219	+8.32763672	-13.97460938	+13.20556641	+1568	+7.25097656	-9.76025391	-0.61083984	+61.34765625	+4.65820313	-26.36718750	+1648
+1458241588.30450010	+9.68115234	-6.27099609	-1.01953125	+45.50537109	-0.32958984	-63.06152344	+1924	+9.45703125	-5.47998047	-0.72949219	+8.32763672	-13.97460938	+13.20556641	+1568	+7.25097656	-9.76464844	-0.61083984	+61.32568359	+4.63623047	-26.36718750	+1652
+1458241588.30870010	+9.68115234	-6.27099609	-1.01953125	+45.50537109	-0.32958984	-63.06152344	+1924	+9.45703125	-5.47998047	-0.72949219	+8.32763672	-13.97460938	+13.20556641	+1568	+7.25097656	-9.76464844	-0.61083984	+61.30371094	+4.63623047	-26.36718750	+1652
+1458241588.31279990	+9.68115234	-6.27099609	-1.01953125	+45.50537109	-0.32958984	-63.06152344	+1924	+9.45703125	-5.47998047	-0.72509766	+8.32763672	-13.97460938	+13.18359375	+1568	+7.24658203	-9.76464844	-0.61523438	+61.30371094	+4.61425781	-26.36718750	+1652
+1458241588.31699990	+9.68115234	-6.27099609	-1.01953125	+45.50537109	-0.32958984	-63.06152344	+1924	+9.45703125	-5.47998047	-0.72509766	+8.32763672	-13.97460938	+13.18359375	+1568	+7.24658203	-9.76464844	-0.61523438	+61.30371094	+4.61425781	-26.34521484	+1648
+1458241588.32119990	+9.68115234	-6.26660156	-1.01953125	+45.50537109	-0.32958984	-63.06152344	+1924	+9.45703125	-5.47998047	-0.72509766	+8.32763672	-13.97460938	+13.18359375	+1568	+7.24658203	-9.76464844	-0.61523438	+61.28173828	+4.61425781	-26.34521484	+1648
+1458241588.32530000	+9.68115234	-6.26660156	-1.01953125	+45.50537109	-0.32958984	-63.06152344	+1924	+9.45703125	-5.47998047	-0.72509766	+8.32763672	-13.99658203	+13.18359375	+1572	+7.24658203	-9.76464844	-0.61523438	+61.28173828	+4.61425781	-26.34521484	+1648
+1458241588.33369990	+9.68115234	-6.26660156	-1.01953125	+45.48339844	-0.35156250	-63.08349609	+1924	+9.46142578	-5.47998047	-0.72509766	+8.32763672	-13.99658203	+13.18359375	+1572	+7.24658203	-9.76464844	-0.61962891	+61.25976563	+4.59228516	-26.34521484	+1648
+1458241588.33780000	+9.68115234	-6.26660156	-1.01953125	+45.48339844	-0.35156250	-63.08349609	+1924	+9.46142578	-5.47998047	-0.72509766	+8.32763672	-13.99658203	+13.18359375	+1576	+7.24218750	-9.76904297	-0.61962891	+61.25976563	+4.59228516	-26.34521484	+1648
+1458241588.34200000	+9.68115234	-6.26660156	-1.01513672	+45.48339844	-0.35156250	-63.08349609	+1924	+9.46142578	-5.47998047	-0.72509766	+8.32763672	-14.01855469	+13.18359375	+1576	+7.24218750	-9.76904297	-0.61962891	+61.25976563	+4.59228516	-26.34521484	+1648
+1458241588.34620000	+9.68554688	-6.26660156	-1.01513672	+45.48339844	-0.35156250	-63.08349609	+1924	+9.46142578	-5.47998047	-0.72070313	+8.32763672	-14.01855469	+13.18359375	+1576	+7.24218750	-9.76904297	-0.61962891	+61.25976563	+4.59228516	-26.34521484	+1644
+1458241588.35030010	+9.68554688	-6.26660156	-1.01513672	+45.46142578	-0.37353516	-63.08349609	+1924	+9.46142578	-5.47998047	-0.72070313	+8.32763672	-14.01855469	+13.20556641	+1576	+7.24658203	-9.76464844	-0.61962891	+61.25976563	+4.57031250	-26.36718750	+1644
+1458241588.35450010	+9.68554688	-6.26660156	-1.01513672	+45.46142578	-0.37353516	-63.08349609	+1928	+9.46142578	-5.47998047	-0.72070313	+8.32763672	-14.04052734	+13.20556641	+1580	+7.24658203	-9.76464844	-0.61962891	+61.25976563	+4.57031250	-26.36718750	+1644
+1458241588.35870000	+9.68554688	-6.26660156	-1.01513672	+45.46142578	-0.39550781	-63.10546875	+1928	+9.46142578	-5.47998047	-0.72070313	+8.32763672	-14.04052734	+13.20556641	+1580	+7.24658203	-9.76464844	-0.61523438	+61.25976563	+4.57031250	-26.36718750	+1644
+1458241588.36700010	+9.68554688	-6.26660156	-1.01513672	+45.41748047	-0.41748047	-63.10546875	+1928	+9.46142578	-5.47998047	-0.72070313	+8.32763672	-14.06250000	+13.22753906	+1580	+7.24658203	-9.76464844	-0.61523438	+61.28173828	+4.57031250	-26.38916016	+1644
+1458241588.37120010	+9.68994141	-6.26660156	-1.01074219	+45.41748047	-0.43945313	-63.10546875	+1932	+9.46582031	-5.47998047	-0.72070313	+8.32763672	-14.06250000	+13.24951172	+1580	+7.24658203	-9.76464844	-0.61523438	+61.28173828	+4.57031250	-26.38916016	+1644
+1458241588.37529990	+9.68994141	-6.26660156	-1.01074219	+45.39550781	-0.46142578	-63.10546875	+1932	+9.46582031	-5.47558594	-0.72070313	+8.32763672	-14.08447266	+13.24951172	+1580	+7.25097656	-9.76464844	-0.61523438	+61.28173828	+4.57031250	-26.38916016	+1644
+1458241588.37949990	+9.68994141	-6.26660156	-1.01074219	+45.39550781	-0.48339844	-63.12744141	+1932	+9.46582031	-5.47558594	-0.72070313	+8.32763672	-14.08447266	+13.27148438	+1580	+7.25097656	-9.76464844	-0.61523438	+61.30371094	+4.57031250	-26.41113281	+1644
+1458241588.38360000	+9.68994141	-6.26660156	-1.01074219	+45.37353516	-0.50537109	-63.12744141	+1936	+9.46582031	-5.47558594	-0.72070313	+8.32763672	-14.10644531	+13.27148438	+1580	+7.25097656	-9.76025391	-0.61083984	+61.30371094	+4.57031250	-26.41113281	+1644
+1458241588.38780000	+9.69433594	-6.26660156	-1.01074219	+45.35156250	-0.52734375	-63.12744141	+1936	+9.46582031	-5.47558594	-0.72070313	+8.34960938	-14.10644531	+13.27148438	+1580	+7.25537109	-9.76025391	-0.61083984	+61.32568359	+4.57031250	-26.43310547	+1644
