# Supplementary material for: A direct effect of perception on action when grasping a cup
Source: Sci Rep. 2018 Jan 9;8:171. doi: 10.1038/s41598-017-18591-5 (PMC5760564; doi:10.1038/s41598-017-18591-5)
Supplement: Supplementary file 6 — Supplementary Information [file 41598_2017_18591_MOESM6_ESM.zip › SciRep_Data/S02instruct/S02_100instruct_Tr92.dat]

+1000000000000.00000000	+0.00000000	+0.00000000	+0.00000000	+0.00000000	+0.00000000	+0.00000000	+0	+0.00000000	+0.00000000	+0.00000000	+0.00000000	+0.00000000	+0.00000000	+0	+0.00000000	+0.00000000	+0.00000000	+0.00000000	+0.00000000	+0.00000000	+0
+1458241588.39610000	+9.69433594	-6.26660156	-1.00634766	+45.32958984	-0.54931641	-63.14941406	+1940	+9.46582031	-5.47558594	-0.72070313	+8.34960938	-14.12841797	+13.27148438	+1576	+7.25537109	-9.76025391	-0.61083984	+61.32568359	+4.57031250	-26.45507813	+1648
+1458241588.40030000	+9.69433594	-6.26660156	-1.00634766	+45.30761719	-0.54931641	-63.14941406	+1944	+9.47021484	-5.47558594	-0.72070313	+8.34960938	-14.12841797	+13.27148438	+1576	+7.25537109	-9.76025391	-0.61083984	+61.32568359	+4.57031250	-26.45507813	+1648
+1458241588.40450000	+9.69433594	-6.26660156	-1.00634766	+45.28564453	-0.57128906	-63.17138672	+1944	+9.47021484	-5.47558594	-0.72070313	+8.37158203	-14.12841797	+13.27148438	+1576	+7.25537109	-9.76025391	-0.61083984	+61.32568359	+4.57031250	-26.47705078	+1648
+1458241588.40860010	+9.69433594	-6.26660156	-1.00634766	+45.28564453	-0.57128906	-63.19335938	+1948	+9.47021484	-5.47558594	-0.72070313	+8.37158203	-14.15039063	+13.24951172	+1576	+7.25537109	-9.76025391	-0.61083984	+61.32568359	+4.54833984	-26.47705078	+1648
+1458241588.41280010	+9.69433594	-6.26660156	-1.00634766	+45.26367188	-0.57128906	-63.19335938	+1948	+9.47021484	-5.47558594	-0.72070313	+8.37158203	-14.15039063	+13.24951172	+1576	+7.25537109	-9.76025391	-0.61083984	+61.32568359	+4.54833984	-26.47705078	+1648
+1458241588.41700010	+9.69433594	-6.26660156	-1.00634766	+45.24169922	-0.57128906	-63.21533203	+1952	+9.47021484	-5.47558594	-0.72070313	+8.37158203	-14.15039063	+13.22753906	+1576	+7.25537109	-9.76025391	-0.61083984	+61.30371094	+4.52636719	-26.47705078	+1648
+1458241588.42529990	+9.69433594	-6.26660156	-1.00195313	+45.21972656	-0.57128906	-63.23730469	+1952	+9.47021484	-5.47558594	-0.71630859	+8.39355469	-14.15039063	+13.20556641	+1576	+7.25097656	-9.76025391	-0.61523438	+61.28173828	+4.50439453	-26.47705078	+1648
+1458241592.71930000	+9.74707031	-6.31933594	-0.97998047	+44.71435547	-1.25244141	-62.99560547	+2064	+9.52294922	-5.51953125	-0.68554688	+8.48144531	-14.69970703	+13.62304688	+1676	+7.29931641	-9.80859375	-0.58007813	+61.08398438	+4.41650391	-27.04833984	+1660
+1458241592.72340010	+9.74707031	-6.31933594	-0.97998047	+44.71435547	-1.25244141	-62.99560547	+2064	+9.52294922	-5.51953125	-0.68554688	+8.48144531	-14.69970703	+13.62304688	+1676	+7.29931641	-9.80859375	-0.58007813	+61.06201172	+4.39453125	-27.02636719	+1660
+1458241592.72760010	+9.74707031	-6.31933594	-0.97998047	+44.71435547	-1.25244141	-62.99560547	+2064	+9.52294922	-5.51953125	-0.68554688	+8.48144531	-14.69970703	+13.60107422	+1676	+7.29492188	-9.81298828	-0.58447266	+61.04003906	+4.39453125	-27.02636719	+1660
+1458241592.73180010	+9.74707031	-6.31933594	-0.97998047	+44.71435547	-1.25244141	-62.99560547	+2064	+9.52294922	-5.51953125	-0.68554688	+8.48144531	-14.69970703	+13.60107422	+1676	+7.29052734	-9.81298828	-0.58447266	+61.01806641	+4.39453125	-27.00439453	+1660
+1458241592.73589990	+9.74707031	-6.31933594	-0.97998047	+44.71435547	-1.23046875	-62.99560547	+2064	+9.52294922	-5.51953125	-0.68554688	+8.50341797	-14.67773438	+13.60107422	+1676	+7.28613281	-9.81298828	-0.58886719	+60.99609375	+4.37255859	-26.98242188	+1660
+1458241592.74009990	+9.74707031	-6.31933594	-0.97998047	+44.71435547	-1.23046875	-62.99560547	+2064	+9.52294922	-5.51953125	-0.68554688	+8.50341797	-14.67773438	+13.57910156	+1676	+7.28173828	-9.81738281	-0.59326172	+60.95214844	+4.35058594	-26.96044922	+1656
+1458241592.74429990	+9.74267578	-6.31933594	-0.97998047	+44.71435547	-1.23046875	-62.99560547	+2064	+9.52294922	-5.51953125	-0.68554688	+8.50341797	-14.67773438	+13.57910156	+1676	+7.27734375	-9.81738281	-0.59326172	+60.93017578	+4.32861328	-26.93847656	+1656
+1458241592.74840000	+9.74267578	-6.31494141	-0.97998047	+44.71435547	-1.23046875	-62.99560547	+2064	+9.52294922	-5.51953125	-0.68554688	+8.50341797	-14.67773438	+13.57910156	+1676	+7.26855469	-9.82177734	-0.60644531	+60.84228516	+4.28466797	-26.87255859	+1660
+1458241592.75260000	+9.74267578	-6.31494141	-0.97998047	+44.71435547	-1.23046875	-62.99560547	+2064	+9.52294922	-5.51953125	-0.68554688	+8.50341797	-14.67773438	+13.55712891	+1676	+7.25976563	-9.82617188	-0.61083984	+60.77636719	+4.26269531	-26.82861328	+1656
+1458241592.75679990	+9.74267578	-6.31494141	-0.97998047	+44.71435547	-1.20849609	-62.99560547	+2064	+9.52294922	-5.51953125	-0.68554688	+8.50341797	-14.67773438	+13.55712891	+1680	+7.25097656	-9.83056641	-0.61962891	+60.71044922	+4.24072266	-26.80664063	+1656
+1458241592.76090000	+9.74267578	-6.31494141	-0.97998047	+44.71435547	-1.20849609	-62.99560547	+2064	+9.52294922	-5.51953125	-0.68554688	+8.50341797	-14.67773438	+13.55712891	+1680	+7.24658203	-9.83496094	-0.62402344	+60.66650391	+4.21875000	-26.78466797	+1652
+1458241592.76510000	+9.74267578	-6.31494141	-0.97558594	+44.71435547	-1.20849609	-63.01757813	+2060	+9.52294922	-5.51953125	-0.68554688	+8.50341797	-14.65576172	+13.53515625	+1680	+7.24218750	-9.83496094	-0.62402344	+60.66650391	+4.19677734	-26.76269531	+1648
+1458241592.76930000	+9.74267578	-6.31494141	-0.97558594	+44.71435547	-1.20849609	-63.01757813	+2060	+9.52294922	-5.51953125	-0.68554688	+8.50341797	-14.65576172	+13.53515625	+1680	+7.24658203	-9.83496094	-0.62402344	+60.66650391	+4.19677734	-26.76269531	+1644
+1458241592.77340010	+9.74267578	-6.31494141	-0.97558594	+44.71435547	-1.20849609	-63.01757813	+2060	+9.52294922	-5.51953125	-0.68554688	+8.50341797	-14.65576172	+13.53515625	+1680	+7.24658203	-9.83496094	-0.62402344	+60.66650391	+4.21875000	-26.78466797	+1636
+1458241592.77760000	+9.74267578	-6.31494141	-0.97558594	+44.71435547	-1.20849609	-63.01757813	+2060	+9.52294922	-5.51953125	-0.68554688	+8.50341797	-14.65576172	+13.55712891	+1680	+7.25097656	-9.83056641	-0.61962891	+60.68847656	+4.21875000	-26.80664063	+1636
+1458241592.78180000	+9.74267578	-6.31494141	-0.97558594	+44.71435547	-1.20849609	-63.01757813	+2060	+9.52294922	-5.51953125	-0.68554688	+8.50341797	-14.65576172	+13.55712891	+1680	+7.25537109	-9.83056641	-0.61523438	+60.73242188	+4.24072266	-26.80664063	+1632
+1458241592.78590010	+9.74267578	-6.31494141	-0.97558594	+44.71435547	-1.20849609	-63.01757813	+2060	+9.52294922	-5.51953125	-0.68554688	+8.50341797	-14.65576172	+13.55712891	+1680	+7.25537109	-9.83056641	-0.61523438	+60.73242188	+4.24072266	-26.82861328	+1628
+1458241592.79010010	+9.74267578	-6.31494141	-0.97558594	+44.71435547	-1.23046875	-63.01757813	+2060	+9.52294922	-5.51953125	-0.68554688	+8.50341797	-14.67773438	+13.55712891	+1684	+7.25537109	-9.83056641	-0.61523438	+60.75439453	+4.24072266	-26.82861328	+1628
+1458241592.79419990	+9.74267578	-6.31494141	-0.97558594	+44.71435547	-1.23046875	-63.01757813	+2060	+9.52294922	-5.51953125	-0.68554688	+8.50341797	-14.67773438	+13.55712891	+1684	+7.25976563	-9.83056641	-0.61523438	+60.75439453	+4.26269531	-26.82861328	+1624
+1458241592.79839990	+9.74267578	-6.31494141	-0.97558594	+44.71435547	-1.23046875	-63.01757813	+2060	+9.52294922	-5.51953125	-0.68554688	+8.50341797	-14.67773438	+13.55712891	+1684	+7.25976563	-9.82617188	-0.61083984	+60.77636719	+4.26269531	-26.85058594	+1624
+1458241592.80259990	+9.74267578	-6.31933594	-0.97558594	+44.71435547	-1.23046875	-63.01757813	+2060	+9.52294922	-5.51953125	-0.68554688	+8.50341797	-14.67773438	+13.57910156	+1684	+7.25976563	-9.82617188	-0.61083984	+60.79833984	+4.26269531	-26.85058594	+1620
+1458241592.80670000	+9.74267578	-6.31933594	-0.97558594	+44.71435547	-1.23046875	-63.01757813	+2060	+9.52294922	-5.51953125	-0.68554688	+8.50341797	-14.67773438	+13.57910156	+1684	+7.26416016	-9.82617188	-0.61083984	+60.79833984	+4.26269531	-26.85058594	+1620
+1458241592.81090000	+9.74267578	-6.31933594	-0.97558594	+44.71435547	-1.23046875	-63.01757813	+2060	+9.52294922	-5.51953125	-0.68554688	+8.50341797	-14.67773438	+13.57910156	+1684	+7.26416016	-9.82617188	-0.61083984	+60.79833984	+4.28466797	-26.87255859	+1616
+1458241592.81510000	+9.74267578	-6.31933594	-0.97558594	+44.71435547	-1.23046875	-63.01757813	+2060	+9.52294922	-5.51953125	-0.68554688	+8.50341797	-14.67773438	+13.57910156	+1684	+7.26416016	-9.82617188	-0.60644531	+60.82031250	+4.28466797	-26.87255859	+1616
+1458241592.81920000	+9.74267578	-6.31933594	-0.97558594	+44.71435547	-1.23046875	-63.01757813	+2060	+9.52294922	-5.51953125	-0.68554688	+8.50341797	-14.67773438	+13.57910156	+1684	+7.26855469	-9.82617188	-0.60644531	+60.82031250	+4.28466797	-26.87255859	+1612
+1458241592.82340000	+9.74267578	-6.31933594	-0.97558594	+44.71435547	-1.23046875	-62.99560547	+2060	+9.52294922	-5.51953125	-0.68554688	+8.50341797	-14.67773438	+13.57910156	+1684	+7.26855469	-9.82617188	-0.60644531	+60.82031250	+4.28466797	-26.87255859	+1612
+1458241592.82760000	+9.74267578	-6.31933594	-0.97558594	+44.71435547	-1.23046875	-62.99560547	+2060	+9.52294922	-5.51953125	-0.68554688	+8.50341797	-14.67773438	+13.57910156	+1684	+7.26855469	-9.82617188	-0.60644531	+60.84228516	+4.28466797	-26.87255859	+1612
+1458241592.83170010	+9.74267578	-6.31933594	-0.97558594	+44.71435547	-1.23046875	-62.99560547	+2060	+9.52294922	-5.51953125	-0.68554688	+8.50341797	-14.67773438	+13.57910156	+1684	+7.26855469	-9.82617188	-0.60644531	+60.84228516	+4.28466797	-26.87255859	+1608
+1458241592.83590010	+9.74267578	-6.31933594	-0.97558594	+44.71435547	-1.23046875	-62.99560547	+2060	+9.52294922	-5.51953125	-0.68554688	+8.50341797	-14.67773438	+13.57910156	+1684	+7.26855469	-9.82617188	-0.60644531	+60.84228516	+4.28466797	-26.87255859	+1608
+1458241592.84010000	+9.74267578	-6.31933594	-0.97558594	+44.71435547	-1.23046875	-62.99560547	+2060	+9.52294922	-5.51953125	-0.68554688	+8.50341797	-14.67773438	+13.57910156	+1684	+7.26855469	-9.82617188	-0.60644531	+60.84228516	+4.28466797	-26.87255859	+1608
+1458241592.84419990	+9.74267578	-6.31933594	-0.97558594	+44.71435547	-1.23046875	-62.99560547	+2060	+9.52294922	-5.51953125	-0.68554688	+8.50341797	-14.65576172	+13.57910156	+1684	+7.26855469	-9.82617188	-0.60644531	+60.82031250	+4.28466797	-26.87255859	+1604
+1458241592.84840010	+9.74267578	-6.31933594	-0.97558594	+44.71435547	-1.23046875	-62.99560547	+2060	+9.52294922	-5.51953125	-0.68554688	+8.50341797	-14.65576172	+13.57910156	+1684	+7.26855469	-9.82617188	-0.60644531	+60.82031250	+4.28466797	-26.87255859	+1604
+1458241592.85260010	+9.74267578	-6.31933594	-0.97558594	+44.71435547	-1.23046875	-62.99560547	+2060	+9.52294922	-5.51953125	-0.68554688	+8.50341797	-14.65576172	+13.57910156	+1684	+7.26855469	-9.82617188	-0.60644531	+60.82031250	+4.28466797	-26.87255859	+1604
+1458241592.85669990	+9.74267578	-6.31933594	-0.97558594	+44.71435547	-1.23046875	-62.99560547	+2060	+9.52294922	-5.51953125	-0.68554688	+8.50341797	-14.65576172	+13.57910156	+1684	+7.26416016	-9.82617188	-0.60644531	+60.82031250	+4.28466797	-26.87255859	+1604
+1458241592.86089990	+9.74267578	-6.31933594	-0.97558594	+44.71435547	-1.23046875	-62.99560547	+2060	+9.52294922	-5.51953125	-0.68554688	+8.50341797	-14.65576172	+13.57910156	+1684	+7.26416016	-9.82617188	-0.60644531	+60.82031250	+4.28466797	-26.87255859	+1600
+1458241592.86509990	+9.74267578	-6.31933594	-0.97558594	+44.73632813	-1.23046875	-62.99560547	+2060	+9.52294922	-5.51953125	-0.68554688	+8.50341797	-14.65576172	+13.57910156	+1684	+7.26416016	-9.82617188	-0.60644531	+60.79833984	+4.28466797	-26.87255859	+1600
+1458241592.86920000	+9.74267578	-6.31933594	-0.97558594	+44.73632813	-1.23046875	-62.99560547	+2056	+9.52294922	-5.51953125	-0.68554688	+8.50341797	-14.65576172	+13.57910156	+1684	+7.26416016	-9.82617188	-0.60644531	+60.79833984	+4.28466797	-26.87255859	+1600
+1458241592.87340000	+9.74267578	-6.31933594	-0.97558594	+44.73632813	-1.23046875	-62.99560547	+2056	+9.52294922	-5.51953125	-0.68554688	+8.50341797	-14.65576172	+13.57910156	+1684	+7.26416016	-9.82617188	-0.61083984	+60.79833984	+4.28466797	-26.87255859	+1596
+1458241592.87750010	+9.74267578	-6.31933594	-0.97998047	+44.73632813	-1.20849609	-62.99560547	+2056	+9.52294922	-5.51953125	-0.68554688	+8.50341797	-14.65576172	+13.57910156	+1684	+7.26416016	-9.82617188	-0.61083984	+60.79833984	+4.28466797	-26.87255859	+1596
+1458241592.88170000	+9.74267578	-6.31933594	-0.97998047	+44.73632813	-1.20849609	-62.99560547	+2056	+9.52294922	-5.51953125	-0.68554688	+8.50341797	-14.65576172	+13.57910156	+1684	+7.26416016	-9.82617188	-0.60644531	+60.79833984	+4.28466797	-26.87255859	+1596
+1458241592.88590000	+9.74267578	-6.31933594	-0.97998047	+44.73632813	-1.20849609	-62.99560547	+2056	+9.52294922	-5.51953125	-0.68554688	+8.50341797	-14.65576172	+13.57910156	+1688	+7.26416016	-9.82617188	-0.60644531	+60.79833984	+4.28466797	-26.87255859	+1592
+1458241592.89000010	+9.74267578	-6.31933594	-0.97998047	+44.73632813	-1.20849609	-62.99560547	+2056	+9.52294922	-5.51953125	-0.68554688	+8.50341797	-14.65576172	+13.57910156	+1688	+7.26416016	-9.82617188	-0.60644531	+60.82031250	+4.28466797	-26.87255859	+1592
+1458241592.89420010	+9.74267578	-6.31933594	-0.97998047	+44.73632813	-1.23046875	-62.99560547	+2056	+9.52294922	-5.51953125	-0.68554688	+8.50341797	-14.65576172	+13.57910156	+1688	+7.26855469	-9.82617188	-0.60644531	+60.82031250	+4.28466797	-26.87255859	+1592
+1458241592.89840010	+9.74267578	-6.31933594	-0.97998047	+44.73632813	-1.23046875	-62.99560547	+2056	+9.52294922	-5.51953125	-0.68554688	+8.50341797	-14.65576172	+13.57910156	+1688	+7.26855469	-9.82617188	-0.60644531	+60.82031250	+4.28466797	-26.87255859	+1592
+1458241592.90249990	+9.74267578	-6.31933594	-0.97998047	+44.73632813	-1.23046875	-62.99560547	+2056	+9.52294922	-5.51953125	-0.68554688	+8.50341797	-14.65576172	+13.60107422	+1688	+7.26855469	-9.82617188	-0.60644531	+60.84228516	+4.28466797	-26.89453125	+1592
+1458241592.90669990	+9.74707031	-6.31933594	-0.97998047	+44.73632813	-1.23046875	-62.97363281	+2056	+9.52294922	-5.51953125	-0.68554688	+8.48144531	-14.65576172	+13.60107422	+1688	+7.26855469	-9.82617188	-0.60644531	+60.84228516	+4.30664063	-26.89453125	+1592
+1458241592.91090010	+9.74707031	-6.31933594	-0.97998047	+44.73632813	-1.23046875	-62.97363281	+2056	+9.52294922	-5.51953125	-0.68554688	+8.48144531	-14.65576172	+13.60107422	+1688	+7.27294922	-9.82177734	-0.60205078	+60.86425781	+4.30664063	-26.89453125	+1592
+1458241592.91500000	+9.74707031	-6.31933594	-0.97998047	+44.73632813	-1.23046875	-62.97363281	+2056	+9.52294922	-5.51953125	-0.68554688	+8.48144531	-14.65576172	+13.60107422	+1688	+7.27294922	-9.82177734	-0.60205078	+60.86425781	+4.30664063	-26.89453125	+1592
+1458241592.91919990	+9.74707031	-6.31933594	-0.97998047	+44.73632813	-1.23046875	-62.97363281	+2056	+9.52294922	-5.51953125	-0.68554688	+8.48144531	-14.65576172	+13.60107422	+1688	+7.27294922	-9.82177734	-0.60205078	+60.88623047	+4.30664063	-26.91650391	+1592
+1458241592.92339990	+9.74707031	-6.31933594	-0.97998047	+44.73632813	-1.23046875	-62.97363281	+2056	+9.52294922	-5.51953125	-0.68554688	+8.48144531	-14.65576172	+13.60107422	+1688	+7.27734375	-9.82177734	-0.59765625	+60.90820313	+4.32861328	-26.91650391	+1596
+1458241592.92750000	+9.74707031	-6.31933594	-0.97998047	+44.73632813	-1.23046875	-62.97363281	+2056	+9.52294922	-5.51953125	-0.68554688	+8.48144531	-14.65576172	+13.62304688	+1684	+7.28173828	-9.81738281	-0.59765625	+60.93017578	+4.32861328	-26.93847656	+1596
+1458241592.93170000	+9.74707031	-6.31933594	-0.97998047	+44.73632813	-1.23046875	-62.97363281	+2056	+9.52294922	-5.51953125	-0.68554688	+8.48144531	-14.65576172	+13.62304688	+1684	+7.28173828	-9.81738281	-0.59326172	+60.95214844	+4.32861328	-26.93847656	+1600
+1458241592.93590000	+9.74707031	-6.31933594	-0.97998047	+44.73632813	-1.23046875	-62.97363281	+2056	+9.52294922	-5.51953125	-0.68554688	+8.48144531	-14.65576172	+13.62304688	+1684	+7.28613281	-9.81738281	-0.59326172	+60.95214844	+4.35058594	-26.96044922	+1600
+1458241592.94000010	+9.74707031	-6.31933594	-0.97998047	+44.73632813	-1.23046875	-62.97363281	+2056	+9.52294922	-5.51953125	-0.68554688	+8.48144531	-14.67773438	+13.62304688	+1684	+7.28613281	-9.81738281	-0.59326172	+60.97412109	+4.35058594	-26.96044922	+1600
+1458241592.94420000	+9.74707031	-6.31933594	-0.97998047	+44.73632813	-1.23046875	-62.97363281	+2056	+9.52294922	-5.51953125	-0.68554688	+8.48144531	-14.67773438	+13.62304688	+1684	+7.28613281	-9.81738281	-0.59326172	+60.97412109	+4.35058594	-26.96044922	+1604
+1458241592.94829990	+9.74707031	-6.31933594	-0.97998047	+44.73632813	-1.23046875	-62.97363281	+2056	+9.52294922	-5.51953125	-0.68554688	+8.48144531	-14.67773438	+13.62304688	+1684	+7.28613281	-9.81738281	-0.59326172	+60.97412109	+4.35058594	-26.96044922	+1604
+1458241592.95250010	+9.74707031	-6.31933594	-0.97998047	+44.73632813	-1.23046875	-62.97363281	+2056	+9.52294922	-5.51953125	-0.68554688	+8.48144531	-14.67773438	+13.62304688	+1684	+7.28613281	-9.81738281	-0.59326172	+60.97412109	+4.32861328	-26.96044922	+1604
+1458241592.95670010	+9.74707031	-6.31933594	-0.97998047	+44.73632813	-1.23046875	-62.97363281	+2056	+9.52294922	-5.51953125	-0.68554688	+8.48144531	-14.67773438	+13.62304688	+1684	+7.28173828	-9.81738281	-0.59326172	+60.95214844	+4.32861328	-26.96044922	+1604
+1458241592.96079990	+9.74707031	-6.31933594	-0.97998047	+44.73632813	-1.23046875	-62.97363281	+2060	+9.52294922	-5.51953125	-0.68554688	+8.48144531	-14.67773438	+13.62304688	+1684	+7.28173828	-9.81738281	-0.59326172	+60.95214844	+4.32861328	-26.96044922	+1604
+1458241592.96499990	+9.74707031	-6.31933594	-0.97998047	+44.73632813	-1.23046875	-62.97363281	+2060	+9.52294922	-5.51953125	-0.68554688	+8.48144531	-14.67773438	+13.62304688	+1684	+7.28173828	-9.81738281	-0.59326172	+60.95214844	+4.32861328	-26.96044922	+1604
+1458241592.96919990	+9.74707031	-6.31933594	-0.97998047	+44.73632813	-1.23046875	-62.97363281	+2060	+9.52294922	-5.51953125	-0.68554688	+8.48144531	-14.67773438	+13.62304688	+1684	+7.28173828	-9.81738281	-0.59326172	+60.93017578	+4.32861328	-26.96044922	+1604
+1458241592.97330000	+9.74707031	-6.31933594	-0.97998047	+44.73632813	-1.23046875	-62.97363281	+2056	+9.52294922	-5.51953125	-0.68554688	+8.48144531	-14.67773438	+13.62304688	+1684	+7.28173828	-9.81738281	-0.59326172	+60.93017578	+4.32861328	-26.96044922	+1608
+1458241592.97750000	+9.74707031	-6.31933594	-0.97998047	+44.73632813	-1.23046875	-62.97363281	+2056	+9.52294922	-5.51953125	-0.68554688	+8.48144531	-14.65576172	+13.60107422	+1684	+7.27734375	-9.81738281	-0.59326172	+60.93017578	+4.32861328	-26.96044922	+1608
+1458241592.98169990	+9.74707031	-6.31494141	-0.97998047	+44.73632813	-1.23046875	-62.97363281	+2056	+9.52294922	-5.51953125	-0.68554688	+8.48144531	-14.65576172	+13.60107422	+1684	+7.27734375	-9.81738281	-0.59765625	+60.90820313	+4.30664063	-26.93847656	+1608
+1458241592.98580000	+9.74707031	-6.31494141	-0.97998047	+44.73632813	-1.23046875	-62.97363281	+2056	+9.52294922	-5.51953125	-0.68554688	+8.48144531	-14.65576172	+13.60107422	+1684	+7.27734375	-9.82177734	-0.59765625	+60.90820313	+4.30664063	-26.93847656	+1608
+1458241592.99000000	+9.74707031	-6.31494141	-0.97998047	+44.73632813	-1.23046875	-62.97363281	+2056	+9.52294922	-5.51953125	-0.68554688	+8.48144531	-14.65576172	+13.60107422	+1684	+7.27734375	-9.82177734	-0.59765625	+60.90820313	+4.30664063	-26.93847656	+1608
+1458241592.99420000	+9.74707031	-6.31494141	-0.97998047	+44.73632813	-1.23046875	-62.97363281	+2056	+9.52294922	-5.51953125	-0.68554688	+8.48144531	-14.65576172	+13.60107422	+1684	+7.27734375	-9.82177734	-0.59765625	+60.90820313	+4.30664063	-26.93847656	+1608
+1458241592.99830010	+9.74707031	-6.31494141	-0.97998047	+44.73632813	-1.23046875	-62.97363281	+2056	+9.52294922	-5.51953125	-0.68554688	+8.48144531	-14.65576172	+13.60107422	+1684	+7.27734375	-9.82177734	-0.59765625	+60.90820313	+4.30664063	-26.93847656	+1608
+1458241593.00250010	+9.74707031	-6.31494141	-0.97998047	+44.73632813	-1.23046875	-62.97363281	+2056	+9.52294922	-5.51953125	-0.68554688	+8.48144531	-14.65576172	+13.60107422	+1684	+7.27734375	-9.82177734	-0.59765625	+60.90820313	+4.30664063	-26.93847656	+1604
+1458241593.00670000	+9.74707031	-6.31494141	-0.97998047	+44.73632813	-1.23046875	-62.97363281	+2056	+9.52294922	-5.51953125	-0.68554688	+8.48144531	-14.67773438	+13.60107422	+1684	+7.27734375	-9.82177734	-0.59765625	+60.90820313	+4.30664063	-26.93847656	+1604
+1458241593.01079990	+9.74707031	-6.31494141	-0.97998047	+44.73632813	-1.23046875	-62.95166016	+2056	+9.52294922	-5.51953125	-0.68554688	+8.48144531	-14.67773438	+13.62304688	+1684	+7.27734375	-9.82177734	-0.59765625	+60.90820313	+4.30664063	-26.93847656	+1604
+1458241593.01500010	+9.74707031	-6.31494141	-0.97998047	+44.73632813	-1.23046875	-62.95166016	+2056	+9.52294922	-5.51953125	-0.68554688	+8.48144531	-14.67773438	+13.62304688	+1684	+7.27734375	-9.82177734	-0.59765625	+60.90820313	+4.30664063	-26.93847656	+1604
+1458241593.01920010	+9.74707031	-6.31933594	-0.97998047	+44.73632813	-1.23046875	-62.95166016	+2056	+9.52294922	-5.51953125	-0.68554688	+8.48144531	-14.67773438	+13.62304688	+1680	+7.27734375	-9.81738281	-0.59765625	+60.90820313	+4.30664063	-26.93847656	+1604
+1458241593.02329990	+9.74707031	-6.31933594	-0.97998047	+44.73632813	-1.23046875	-62.95166016	+2056	+9.52294922	-5.51953125	-0.68554688	+8.48144531	-14.67773438	+13.62304688	+1680	+7.28173828	-9.81738281	-0.59765625	+60.93017578	+4.30664063	-26.93847656	+1608
+1458241593.02749990	+9.74707031	-6.31933594	-0.97998047	+44.73632813	-1.23046875	-62.95166016	+2056	+9.52294922	-5.51953125	-0.68554688	+8.48144531	-14.67773438	+13.62304688	+1680	+7.28173828	-9.81738281	-0.59326172	+60.93017578	+4.30664063	-26.96044922	+1608
+1458241593.03160000	+9.74707031	-6.31933594	-0.97998047	+44.73632813	-1.23046875	-62.95166016	+2056	+9.52294922	-5.51953125	-0.68554688	+8.48144531	-14.67773438	+13.62304688	+1680	+7.28173828	-9.81738281	-0.59326172	+60.95214844	+4.32861328	-26.96044922	+1608
+1458241593.03580000	+9.74707031	-6.31933594	-0.97998047	+44.73632813	-1.23046875	-62.95166016	+2056	+9.52294922	-5.51953125	-0.68554688	+8.45947266	-14.67773438	+13.62304688	+1680	+7.28173828	-9.81738281	-0.59326172	+60.95214844	+4.32861328	-26.96044922	+1608
+1458241593.04000000	+9.74707031	-6.31933594	-0.97998047	+44.73632813	-1.25244141	-62.95166016	+2056	+9.52294922	-5.51953125	-0.68554688	+8.45947266	-14.67773438	+13.64501953	+1680	+7.28613281	-9.81738281	-0.59326172	+60.95214844	+4.32861328	-26.96044922	+1608
+1458241593.04410000	+9.74707031	-6.31933594	-0.97998047	+44.73632813	-1.25244141	-62.95166016	+2056	+9.52294922	-5.51953125	-0.68554688	+8.45947266	-14.67773438	+13.64501953	+1680	+7.28613281	-9.81738281	-0.59326172	+60.97412109	+4.32861328	-26.96044922	+1608
+1458241593.04830000	+9.74707031	-6.31933594	-0.97998047	+44.73632813	-1.25244141	-62.95166016	+2056	+9.52294922	-5.51953125	-0.68554688	+8.45947266	-14.67773438	+13.64501953	+1680	+7.28613281	-9.81738281	-0.58886719	+60.97412109	+4.32861328	-26.98242188	+1612
+1458241593.05250000	+9.74707031	-6.31933594	-0.97998047	+44.73632813	-1.25244141	-62.95166016	+2056	+9.52294922	-5.51953125	-0.68554688	+8.45947266	-14.67773438	+13.64501953	+1680	+7.29052734	-9.81298828	-0.58886719	+60.99609375	+4.35058594	-26.98242188	+1612
+1458241593.05660010	+9.74707031	-6.31933594	-0.97998047	+44.73632813	-1.25244141	-62.95166016	+2056	+9.52294922	-5.51953125	-0.68554688	+8.45947266	-14.67773438	+13.64501953	+1680	+7.29052734	-9.81298828	-0.58886719	+60.99609375	+4.35058594	-26.98242188	+1612
+1458241593.06080010	+9.74707031	-6.31933594	-0.97998047	+44.73632813	-1.25244141	-62.95166016	+2056	+9.52294922	-5.51953125	-0.68554688	+8.45947266	-14.67773438	+13.64501953	+1680	+7.29052734	-9.81298828	-0.58886719	+60.99609375	+4.35058594	-26.98242188	+1612
+1458241593.06500010	+9.74707031	-6.31933594	-0.97998047	+44.73632813	-1.25244141	-62.95166016	+2056	+9.52294922	-5.51953125	-0.68554688	+8.45947266	-14.67773438	+13.64501953	+1680	+7.29052734	-9.81298828	-0.58886719	+60.99609375	+4.35058594	-26.98242188	+1616
+1458241593.06909990	+9.74707031	-6.31933594	-0.97998047	+44.73632813	-1.25244141	-62.95166016	+2056	+9.52294922	-5.51953125	-0.68554688	+8.45947266	-14.67773438	+13.64501953	+1680	+7.29052734	-9.81298828	-0.58886719	+60.99609375	+4.35058594	-26.98242188	+1616
+1458241593.07329990	+9.74707031	-6.31933594	-0.97998047	+44.73632813	-1.25244141	-62.95166016	+2056	+9.52294922	-5.51953125	-0.68554688	+8.45947266	-14.67773438	+13.64501953	+1680	+7.29052734	-9.81298828	-0.58886719	+60.99609375	+4.35058594	-26.98242188	+1616
+1458241593.07750010	+9.74707031	-6.31933594	-0.97998047	+44.73632813	-1.25244141	-62.95166016	+2056	+9.52294922	-5.51953125	-0.68554688	+8.45947266	-14.67773438	+13.64501953	+1676	+7.29052734	-9.81298828	-0.58886719	+60.99609375	+4.35058594	-26.98242188	+1616
+1458241593.08160000	+9.74707031	-6.31933594	-0.97998047	+44.73632813	-1.25244141	-62.95166016	+2056	+9.52294922	-5.51953125	-0.68554688	+8.45947266	-14.67773438	+13.62304688	+1676	+7.29052734	-9.81298828	-0.58886719	+60.99609375	+4.32861328	-26.98242188	+1616
+1458241593.08579990	+9.74707031	-6.31933594	-0.97998047	+44.73632813	-1.25244141	-62.95166016	+2056	+9.52294922	-5.51953125	-0.68554688	+8.48144531	-14.67773438	+13.62304688	+1676	+7.28613281	-9.81298828	-0.59326172	+60.99609375	+4.32861328	-26.96044922	+1616
+1458241593.08999990	+9.74707031	-6.31933594	-0.97998047	+44.73632813	-1.25244141	-62.95166016	+2056	+9.52294922	-5.51953125	-0.68554688	+8.48144531	-14.67773438	+13.62304688	+1676	+7.28613281	-9.81738281	-0.59326172	+60.97412109	+4.32861328	-26.96044922	+1616
+1458241593.09410000	+9.74707031	-6.31933594	-0.97998047	+44.73632813	-1.25244141	-62.95166016	+2056	+9.52294922	-5.51953125	-0.68554688	+8.48144531	-14.67773438	+13.62304688	+1676	+7.28613281	-9.81738281	-0.59326172	+60.97412109	+4.32861328	-26.96044922	+1620
+1458241593.09830000	+9.74707031	-6.31933594	-0.97998047	+44.73632813	-1.25244141	-62.95166016	+2056	+9.52294922	-5.51953125	-0.68554688	+8.48144531	-14.67773438	+13.62304688	+1676	+7.28613281	-9.81738281	-0.59326172	+60.97412109	+4.32861328	-26.96044922	+1620
+1458241593.10240010	+9.74707031	-6.31933594	-0.97998047	+44.73632813	-1.25244141	-62.95166016	+2056	+9.52294922	-5.51953125	-0.68554688	+8.48144531	-14.67773438	+13.62304688	+1676	+7.28613281	-9.81738281	-0.59326172	+60.95214844	+4.32861328	-26.96044922	+1620
+1458241593.10660000	+9.74707031	-6.31933594	-0.97998047	+44.73632813	-1.25244141	-62.95166016	+2056	+9.52294922	-5.51953125	-0.68554688	+8.48144531	-14.67773438	+13.62304688	+1676	+7.28173828	-9.81738281	-0.59326172	+60.95214844	+4.30664063	-26.93847656	+1620
+1458241593.11080000	+9.74707031	-6.31933594	-0.97998047	+44.73632813	-1.23046875	-62.97363281	+2056	+9.52294922	-5.51953125	-0.68554688	+8.48144531	-14.67773438	+13.62304688	+1676	+7.28173828	-9.81738281	-0.59326172	+60.95214844	+4.30664063	-26.93847656	+1620
+1458241593.11490010	+9.74707031	-6.31933594	-0.97998047	+44.73632813	-1.23046875	-62.97363281	+2056	+9.52294922	-5.51953125	-0.68554688	+8.48144531	-14.67773438	+13.60107422	+1676	+7.28173828	-9.81738281	-0.59326172	+60.95214844	+4.30664063	-26.93847656	+1620
+1458241593.11910010	+9.74707031	-6.31933594	-0.97998047	+44.73632813	-1.23046875	-62.97363281	+2056	+9.52294922	-5.51953125	-0.68554688	+8.48144531	-14.67773438	+13.60107422	+1676	+7.28173828	-9.81738281	-0.59765625	+60.95214844	+4.30664063	-26.93847656	+1620
+1458241593.12330010	+9.74707031	-6.31933594	-0.97998047	+44.73632813	-1.23046875	-62.97363281	+2056	+9.52294922	-5.51953125	-0.68554688	+8.48144531	-14.67773438	+13.60107422	+1676	+7.28173828	-9.81738281	-0.59765625	+60.95214844	+4.30664063	-26.93847656	+1620
+1458241593.12739990	+9.74707031	-6.31933594	-0.97998047	+44.73632813	-1.23046875	-62.97363281	+2056	+9.52294922	-5.51953125	-0.68554688	+8.48144531	-14.67773438	+13.60107422	+1676	+7.28173828	-9.81738281	-0.59326172	+60.95214844	+4.30664063	-26.93847656	+1620
+1458241593.13159990	+9.74707031	-6.31933594	-0.97998047	+44.73632813	-1.25244141	-62.97363281	+2052	+9.52294922	-5.51953125	-0.68554688	+8.48144531	-14.67773438	+13.60107422	+1676	+7.28173828	-9.81738281	-0.59326172	+60.95214844	+4.30664063	-26.93847656	+1620
+1458241593.13579990	+9.74707031	-6.31933594	-0.97998047	+44.73632813	-1.25244141	-62.97363281	+2052	+9.52294922	-5.51953125	-0.68554688	+8.48144531	-14.67773438	+13.60107422	+1676	+7.28173828	-9.81738281	-0.59326172	+60.95214844	+4.30664063	-26.93847656	+1620
+1458241593.13990000	+9.74707031	-6.31933594	-0.97998047	+44.73632813	-1.25244141	-62.97363281	+2052	+9.52294922	-5.51953125	-0.68554688	+8.48144531	-14.67773438	+13.60107422	+1676	+7.28613281	-9.81738281	-0.59326172	+60.97412109	+4.32861328	-26.96044922	+1620
+1458241593.14410000	+9.74707031	-6.31933594	-0.97998047	+44.73632813	-1.25244141	-62.97363281	+2052	+9.52294922	-5.51953125	-0.68554688	+8.48144531	-14.67773438	+13.60107422	+1676	+7.28613281	-9.81738281	-0.59326172	+60.97412109	+4.32861328	-26.96044922	+1620
+1458241593.14829990	+9.74707031	-6.31933594	-0.97998047	+44.73632813	-1.25244141	-62.97363281	+2052	+9.52294922	-5.51953125	-0.68554688	+8.48144531	-14.67773438	+13.62304688	+1676	+7.28613281	-9.81738281	-0.59326172	+60.97412109	+4.32861328	-26.96044922	+1620
+1458241593.15240000	+9.74707031	-6.31933594	-0.97998047	+44.73632813	-1.25244141	-62.97363281	+2052	+9.52294922	-5.51953125	-0.68554688	+8.48144531	-14.67773438	+13.62304688	+1676	+7.28613281	-9.81298828	-0.59326172	+60.99609375	+4.32861328	-26.96044922	+1620
+1458241593.15660000	+9.74707031	-6.31933594	-0.97998047	+44.73632813	-1.25244141	-62.97363281	+2052	+9.52294922	-5.51953125	-0.68554688	+8.48144531	-14.67773438	+13.62304688	+1676	+7.29052734	-9.81298828	-0.58886719	+60.99609375	+4.32861328	-26.96044922	+1624
+1458241593.16080000	+9.74707031	-6.31933594	-0.97998047	+44.73632813	-1.25244141	-62.97363281	+2052	+9.52294922	-5.51953125	-0.68554688	+8.48144531	-14.67773438	+13.62304688	+1676	+7.29052734	-9.81298828	-0.58886719	+60.99609375	+4.32861328	-26.98242188	+1624
+1458241593.16490010	+9.74707031	-6.31933594	-0.97998047	+44.73632813	-1.25244141	-62.97363281	+2052	+9.52294922	-5.51953125	-0.68554688	+8.48144531	-14.67773438	+13.62304688	+1676	+7.29052734	-9.81298828	-0.58886719	+61.01806641	+4.35058594	-26.98242188	+1624
+1458241593.16910000	+9.74707031	-6.31933594	-0.97998047	+44.73632813	-1.25244141	-62.97363281	+2052	+9.52294922	-5.51953125	-0.68554688	+8.48144531	-14.67773438	+13.62304688	+1676	+7.29052734	-9.81298828	-0.58886719	+61.01806641	+4.35058594	-26.98242188	+1624
+1458241593.17330000	+9.74707031	-6.31933594	-0.97998047	+44.73632813	-1.25244141	-62.97363281	+2052	+9.52294922	-5.51953125	-0.68554688	+8.45947266	-14.69970703	+13.62304688	+1676	+7.29052734	-9.81298828	-0.58886719	+61.01806641	+4.35058594	-26.98242188	+1628
+1458241593.17740010	+9.74707031	-6.31933594	-0.97998047	+44.73632813	-1.25244141	-62.97363281	+2052	+9.52294922	-5.51953125	-0.68554688	+8.45947266	-14.69970703	+13.62304688	+1676	+7.29052734	-9.81298828	-0.58886719	+61.01806641	+4.35058594	-26.98242188	+1628
+1458241593.18160010	+9.74707031	-6.31933594	-0.97998047	+44.73632813	-1.25244141	-62.97363281	+2056	+9.52294922	-5.51953125	-0.68554688	+8.45947266	-14.69970703	+13.62304688	+1676	+7.29052734	-9.81298828	-0.58886719	+61.04003906	+4.35058594	-26.98242188	+1628
+1458241593.18569990	+9.74707031	-6.31933594	-0.97998047	+44.73632813	-1.25244141	-62.97363281	+2056	+9.52294922	-5.51953125	-0.68554688	+8.45947266	-14.69970703	+13.62304688	+1676	+7.29052734	-9.81298828	-0.58886719	+61.01806641	+4.35058594	-26.98242188	+1628
+1458241593.18989990	+9.74707031	-6.31933594	-0.97998047	+44.73632813	-1.25244141	-62.97363281	+2056	+9.52294922	-5.51953125	-0.68554688	+8.48144531	-14.69970703	+13.62304688	+1676	+7.29052734	-9.81298828	-0.58886719	+61.01806641	+4.35058594	-26.98242188	+1628
+1458241593.19409990	+9.74707031	-6.31933594	-0.97998047	+44.73632813	-1.25244141	-62.97363281	+2056	+9.52294922	-5.51953125	-0.68554688	+8.48144531	-14.69970703	+13.62304688	+1676	+7.29052734	-9.81298828	-0.58886719	+61.01806641	+4.35058594	-26.98242188	+1628
+1458241593.19820000	+9.74707031	-6.31933594	-0.97998047	+44.73632813	-1.25244141	-62.97363281	+2056	+9.52294922	-5.51953125	-0.68554688	+8.48144531	-14.69970703	+13.60107422	+1676	+7.29052734	-9.81298828	-0.58886719	+61.01806641	+4.35058594	-26.98242188	+1632
+1458241593.20240000	+9.74707031	-6.31933594	-0.97998047	+44.73632813	-1.25244141	-62.99560547	+2056	+9.52294922	-5.51953125	-0.68554688	+8.48144531	-14.67773438	+13.60107422	+1676	+7.29052734	-9.81298828	-0.58886719	+61.01806641	+4.35058594	-26.98242188	+1632
+1458241593.20660000	+9.74707031	-6.31933594	-0.97998047	+44.73632813	-1.25244141	-62.99560547	+2056	+9.52294922	-5.51953125	-0.68554688	+8.48144531	-14.67773438	+13.60107422	+1676	+7.29052734	-9.81298828	-0.58886719	+60.99609375	+4.35058594	-26.98242188	+1632
+1458241593.21070000	+9.74707031	-6.31933594	-0.97998047	+44.73632813	-1.25244141	-62.99560547	+2056	+9.52294922	-5.51953125	-0.68554688	+8.48144531	-14.67773438	+13.60107422	+1676	+7.28613281	-9.81298828	-0.58886719	+60.99609375	+4.35058594	-26.96044922	+1632
+1458241593.21490000	+9.74707031	-6.31933594	-0.97998047	+44.73632813	-1.25244141	-62.99560547	+2056	+9.52294922	-5.51953125	-0.68554688	+8.48144531	-14.67773438	+13.60107422	+1676	+7.28613281	-9.81298828	-0.59326172	+60.99609375	+4.32861328	-26.96044922	+1632
+1458241593.21910000	+9.74707031	-6.31933594	-0.97998047	+44.73632813	-1.23046875	-62.99560547	+2052	+9.52294922	-5.51953125	-0.68554688	+8.48144531	-14.67773438	+13.57910156	+1676	+7.28613281	-9.81738281	-0.59326172	+60.97412109	+4.32861328	-26.96044922	+1632
+1458241593.22320010	+9.74707031	-6.31933594	-0.97998047	+44.73632813	-1.23046875	-62.99560547	+2052	+9.52294922	-5.51953125	-0.68554688	+8.48144531	-14.67773438	+13.57910156	+1676	+7.28613281	-9.81738281	-0.59326172	+60.97412109	+4.32861328	-26.96044922	+1632
+1458241593.22740010	+9.74707031	-6.31933594	-0.97998047	+44.73632813	-1.23046875	-62.99560547	+2052	+9.52294922	-5.51953125	-0.68554688	+8.48144531	-14.67773438	+13.57910156	+1676	+7.28173828	-9.81738281	-0.59326172	+60.97412109	+4.32861328	-26.96044922	+1632
+1458241593.23160000	+9.74707031	-6.31933594	-0.97998047	+44.73632813	-1.23046875	-62.99560547	+2052	+9.52294922	-5.51953125	-0.68554688	+8.48144531	-14.67773438	+13.57910156	+1676	+7.28173828	-9.81738281	-0.59326172	+60.97412109	+4.32861328	-26.96044922	+1632
+1458241593.23569990	+9.74707031	-6.31933594	-0.97998047	+44.73632813	-1.23046875	-62.99560547	+2052	+9.52294922	-5.51953125	-0.68554688	+8.48144531	-14.67773438	+13.55712891	+1676	+7.28173828	-9.81738281	-0.59326172	+60.97412109	+4.32861328	-26.96044922	+1632
+1458241593.23990010	+9.74707031	-6.31933594	-0.97998047	+44.73632813	-1.23046875	-62.99560547	+2052	+9.52294922	-5.51953125	-0.68554688	+8.48144531	-14.67773438	+13.55712891	+1676	+7.28173828	-9.81738281	-0.59326172	+60.97412109	+4.32861328	-26.96044922	+1632
+1458241593.24410010	+9.74707031	-6.31933594	-0.97998047	+44.73632813	-1.23046875	-62.99560547	+2052	+9.52294922	-5.51953125	-0.68554688	+8.48144531	-14.67773438	+13.55712891	+1676	+7.28173828	-9.81738281	-0.59326172	+60.97412109	+4.32861328	-26.96044922	+1632
+1458241593.24819990	+9.74707031	-6.31933594	-0.97998047	+44.73632813	-1.23046875	-62.99560547	+2052	+9.52294922	-5.51953125	-0.68554688	+8.48144531	-14.67773438	+13.55712891	+1676	+7.28173828	-9.81738281	-0.59326172	+60.97412109	+4.32861328	-26.96044922	+1632
+1458241593.25239990	+9.74707031	-6.31933594	-0.97998047	+44.73632813	-1.23046875	-62.99560547	+2052	+9.52294922	-5.52392578	-0.68554688	+8.48144531	-14.67773438	+13.55712891	+1676	+7.28173828	-9.81738281	-0.59326172	+60.97412109	+4.32861328	-26.96044922	+1632
+1458241593.25650000	+9.74707031	-6.31933594	-0.97998047	+44.73632813	-1.23046875	-62.99560547	+2052	+9.52294922	-5.52392578	-0.68554688	+8.48144531	-14.67773438	+13.55712891	+1676	+7.28613281	-9.81738281	-0.59326172	+60.97412109	+4.32861328	-26.96044922	+1632
+1458241593.26070000	+9.74707031	-6.31933594	-0.97998047	+44.73632813	-1.23046875	-62.99560547	+2052	+9.52294922	-5.52392578	-0.68554688	+8.48144531	-14.69970703	+13.55712891	+1676	+7.28613281	-9.81738281	-0.59326172	+60.99609375	+4.32861328	-26.96044922	+1632
+1458241593.26490000	+9.74707031	-6.31933594	-0.97998047	+44.73632813	-1.23046875	-62.99560547	+2052	+9.52294922	-5.52392578	-0.68554688	+8.48144531	-14.69970703	+13.55712891	+1676	+7.28613281	-9.81298828	-0.59326172	+60.99609375	+4.35058594	-26.96044922	+1632
+1458241593.26900010	+9.74707031	-6.31933594	-0.97998047	+44.71435547	-1.23046875	-62.99560547	+2052	+9.52294922	-5.52392578	-0.68554688	+8.48144531	-14.69970703	+13.55712891	+1676	+7.28613281	-9.81298828	-0.59326172	+60.99609375	+4.35058594	-26.98242188	+1632
+1458241593.27320000	+9.74707031	-6.31933594	-0.97998047	+44.71435547	-1.23046875	-62.99560547	+2052	+9.52294922	-5.52392578	-0.68554688	+8.48144531	-14.69970703	+13.55712891	+1676	+7.28613281	-9.81298828	-0.58886719	+61.01806641	+4.35058594	-26.98242188	+1632
+1458241593.27740000	+9.74707031	-6.31933594	-0.97998047	+44.71435547	-1.23046875	-62.99560547	+2052	+9.52294922	-5.52392578	-0.68554688	+8.48144531	-14.69970703	+13.55712891	+1676	+7.29052734	-9.81298828	-0.58886719	+61.01806641	+4.35058594	-26.98242188	+1632
+1458241593.28150010	+9.74707031	-6.31933594	-0.97998047	+44.71435547	-1.23046875	-62.99560547	+2052	+9.52294922	-5.52392578	-0.68554688	+8.48144531	-14.69970703	+13.55712891	+1676	+7.29052734	-9.81298828	-0.58886719	+61.04003906	+4.35058594	-26.98242188	+1632
+1458241593.28570010	+9.74707031	-6.31933594	-0.97998047	+44.71435547	-1.23046875	-62.99560547	+2052	+9.52294922	-5.52392578	-0.68554688	+8.48144531	-14.69970703	+13.55712891	+1676	+7.29052734	-9.81298828	-0.58886719	+61.04003906	+4.37255859	-27.00439453	+1636
+1458241593.28990010	+9.74707031	-6.31933594	-0.97998047	+44.71435547	-1.23046875	-62.99560547	+2052	+9.52294922	-5.52392578	-0.68554688	+8.48144531	-14.69970703	+13.55712891	+1676	+7.29052734	-9.81298828	-0.58886719	+61.04003906	+4.37255859	-27.00439453	+1636
+1458241593.29399990	+9.74707031	-6.31933594	-0.97998047	+44.71435547	-1.23046875	-62.99560547	+2052	+9.52294922	-5.52392578	-0.68554688	+8.48144531	-14.69970703	+13.55712891	+1676	+7.29052734	-9.81298828	-0.58886719	+61.04003906	+4.37255859	-27.00439453	+1636
+1458241593.29819990	+9.74707031	-6.31933594	-0.97998047	+44.73632813	-1.23046875	-62.99560547	+2052	+9.52294922	-5.52392578	-0.68554688	+8.48144531	-14.69970703	+13.55712891	+1676	+7.29492188	-9.81298828	-0.58886719	+61.04003906	+4.37255859	-27.00439453	+1636
+1458241593.30240010	+9.74707031	-6.31933594	-0.97998047	+44.73632813	-1.23046875	-62.99560547	+2052	+9.52294922	-5.52392578	-0.68554688	+8.48144531	-14.69970703	+13.55712891	+1676	+7.29492188	-9.81298828	-0.58886719	+61.04003906	+4.37255859	-27.00439453	+1636
+1458241593.30650000	+9.74707031	-6.31933594	-0.97998047	+44.73632813	-1.23046875	-62.99560547	+2052	+9.52294922	-5.52392578	-0.68554688	+8.48144531	-14.69970703	+13.55712891	+1676	+7.29492188	-9.81298828	-0.58886719	+61.04003906	+4.37255859	-27.00439453	+1636
+1458241593.31069990	+9.74707031	-6.31933594	-0.97998047	+44.73632813	-1.23046875	-62.99560547	+2052	+9.52294922	-5.52392578	-0.68554688	+8.48144531	-14.69970703	+13.55712891	+1672	+7.29052734	-9.81298828	-0.58886719	+61.04003906	+4.37255859	-27.00439453	+1636
+1458241593.31489990	+9.74707031	-6.31933594	-0.97998047	+44.73632813	-1.23046875	-62.99560547	+2052	+9.52294922	-5.52392578	-0.68554688	+8.48144531	-14.69970703	+13.55712891	+1672	+7.29052734	-9.81298828	-0.58886719	+61.04003906	+4.37255859	-27.00439453	+1636
+1458241593.31900000	+9.74707031	-6.31933594	-0.97998047	+44.73632813	-1.23046875	-62.99560547	+2052	+9.52294922	-5.52392578	-0.68554688	+8.48144531	-14.69970703	+13.55712891	+1672	+7.29052734	-9.81298828	-0.58886719	+61.04003906	+4.35058594	-27.00439453	+1636
+1458241593.32320000	+9.74707031	-6.31933594	-0.97998047	+44.73632813	-1.23046875	-62.99560547	+2052	+9.52294922	-5.52392578	-0.68554688	+8.48144531	-14.69970703	+13.55712891	+1672	+7.29052734	-9.81298828	-0.58886719	+61.01806641	+4.35058594	-26.98242188	+1636
+1458241593.32740000	+9.74707031	-6.31933594	-0.97998047	+44.73632813	-1.23046875	-62.99560547	+2052	+9.52294922	-5.52392578	-0.68554688	+8.48144531	-14.69970703	+13.55712891	+1672	+7.29052734	-9.81298828	-0.58886719	+61.01806641	+4.35058594	-26.98242188	+1636
+1458241593.33150010	+9.74707031	-6.31933594	-0.97998047	+44.73632813	-1.23046875	-62.99560547	+2052	+9.52294922	-5.51953125	-0.68554688	+8.48144531	-14.72167969	+13.55712891	+1672	+7.29052734	-9.81298828	-0.58886719	+61.01806641	+4.35058594	-26.98242188	+1636
+1458241593.33570000	+9.74707031	-6.31933594	-0.97998047	+44.73632813	-1.23046875	-62.99560547	+2052	+9.52294922	-5.51953125	-0.68554688	+8.48144531	-14.72167969	+13.55712891	+1676	+7.28613281	-9.81738281	-0.59326172	+60.99609375	+4.35058594	-26.98242188	+1636
+1458241593.33979990	+9.74707031	-6.31933594	-0.97998047	+44.73632813	-1.23046875	-62.99560547	+2052	+9.52294922	-5.51953125	-0.68554688	+8.48144531	-14.72167969	+13.55712891	+1676	+7.28613281	-9.81738281	-0.59326172	+60.99609375	+4.32861328	-26.98242188	+1636
+1458241593.34400010	+9.74707031	-6.31933594	-0.97998047	+44.73632813	-1.25244141	-62.99560547	+2052	+9.52294922	-5.51953125	-0.68554688	+8.48144531	-14.72167969	+13.53515625	+1676	+7.28613281	-9.81738281	-0.59326172	+60.97412109	+4.32861328	-26.98242188	+1636
+1458241593.34820010	+9.74707031	-6.31933594	-0.97998047	+44.73632813	-1.25244141	-62.99560547	+2052	+9.52294922	-5.51953125	-0.68554688	+8.48144531	-14.72167969	+13.53515625	+1676	+7.28613281	-9.81738281	-0.59326172	+60.97412109	+4.32861328	-26.98242188	+1636
+1458241593.35229990	+9.74707031	-6.31933594	-0.97998047	+44.75830078	-1.25244141	-62.99560547	+2052	+9.52294922	-5.51953125	-0.68554688	+8.48144531	-14.72167969	+13.55712891	+1676	+7.28613281	-9.81738281	-0.59326172	+60.97412109	+4.30664063	-27.00439453	+1636
+1458241593.35649990	+9.74707031	-6.31933594	-0.97998047	+44.75830078	-1.25244141	-62.99560547	+2052	+9.52294922	-5.51953125	-0.68554688	+8.45947266	-14.74365234	+13.55712891	+1676	+7.28613281	-9.81738281	-0.59326172	+60.95214844	+4.30664063	-27.00439453	+1632
+1458241593.36069990	+9.74707031	-6.31933594	-0.97998047	+44.75830078	-1.27441406	-62.99560547	+2052	+9.52294922	-5.51953125	-0.68115234	+8.45947266	-14.74365234	+13.55712891	+1676	+7.28613281	-9.81738281	-0.59326172	+60.95214844	+4.30664063	-27.02636719	+1632
+1458241593.36480000	+9.74707031	-6.31933594	-0.97558594	+44.75830078	-1.27441406	-62.99560547	+2052	+9.52294922	-5.51953125	-0.68115234	+8.45947266	-14.76562500	+13.55712891	+1676	+7.28613281	-9.81738281	-0.59326172	+60.95214844	+4.28466797	-27.02636719	+1632
+1458241593.36900000	+9.74707031	-6.31933594	-0.97558594	+44.78027344	-1.29638672	-63.01757813	+2056	+9.52734375	-5.51953125	-0.68115234	+8.43750000	-14.78759766	+13.57910156	+1676	+7.29052734	-9.81738281	-0.59326172	+60.95214844	+4.28466797	-27.04833984	+1632
+1458241593.37319990	+9.75146484	-6.31933594	-0.97558594	+44.80224609	-1.31835938	-63.01757813	+2056	+9.52734375	-5.51953125	-0.67675781	+8.41552734	-14.83154297	+13.60107422	+1680	+7.29052734	-9.81738281	-0.58886719	+60.95214844	+4.26269531	-27.09228516	+1632
+1458241593.37730000	+9.75146484	-6.31494141	-0.97119141	+44.82421875	-1.36230469	-63.01757813	+2056	+9.52734375	-5.51513672	-0.67675781	+8.37158203	-14.89746094	+13.64501953	+1680	+7.29492188	-9.81298828	-0.58886719	+60.97412109	+4.24072266	-27.13623047	+1636
+1458241593.38150000	+9.75146484	-6.31494141	-0.97119141	+44.84619141	-1.40625000	-63.03955078	+2060	+9.53173828	-5.51513672	-0.67236328	+8.32763672	-14.94140625	+13.68896484	+1680	+7.29931641	-9.81298828	-0.58447266	+60.99609375	+4.21875000	-27.18017578	+1636
+1458241593.38570000	+9.75585938	-6.31494141	-0.96679688	+44.91210938	-1.49414063	-63.03955078	+2060	+9.53613281	-5.51074219	-0.66796875	+8.23974609	-15.09521484	+13.79882813	+1684	+7.31250000	-9.80859375	-0.58007813	+61.01806641	+4.19677734	-27.26806641	+1640
+1458241593.38980010	+9.76025391	-6.31054688	-0.96240234	+44.97802734	-1.58203125	-63.06152344	+2064	+9.54052734	-5.50634766	-0.65917969	+8.15185547	-15.22705078	+13.88671875	+1688	+7.32128906	-9.80419922	-0.57128906	+61.04003906	+4.15283203	-27.35595703	+1644
+1458241593.39400010	+9.76464844	-6.31054688	-0.95800781	+45.04394531	-1.69189453	-63.08349609	+2068	+9.54492188	-5.50634766	-0.65478516	+8.06396484	-15.33691406	+13.95263672	+1692	+7.33007813	-9.80419922	-0.56689453	+61.06201172	+4.10888672	-27.42187500	+1648
+1458241593.39820000	+9.76904297	-6.30615234	-0.94921875	+45.17578125	-1.86767578	-63.10546875	+2076	+9.54931641	-5.50195313	-0.64160156	+7.93212891	-15.53466797	+14.08447266	+1696	+7.34326172	-9.79541016	-0.56250000	+61.08398438	+4.02099609	-27.55371094	+1656
+1458241593.40229990	+9.77783203	-6.29736328	-0.94042969	+45.28564453	-2.02148438	-63.12744141	+2084	+9.55371094	-5.49755859	-0.63281250	+7.82226563	-15.66650391	+14.17236328	+1700	+7.35205078	-9.79541016	-0.55371094	+61.08398438	+3.93310547	-27.66357422	+1664
+1458241593.40650010	+9.78222656	-6.29296875	-0.93164063	+45.39550781	-2.17529297	-63.14941406	+2088	+9.55810547	-5.48876953	-0.62841797	+7.73437500	-15.79833984	+14.23828125	+1704	+7.35644531	-9.79101563	-0.55371094	+61.08398438	+3.82324219	-27.75146484	+1668
+1458241593.41059990	+9.78662109	-6.28857422	-0.92285156	+45.54931641	-2.37304688	-63.17138672	+2096	+9.56250000	-5.48876953	-0.61962891	+7.60253906	-15.93017578	+14.30419922	+1708	+7.36523438	-9.78662109	-0.55371094	+61.01806641	+3.69140625	-27.86132813	+1672
+1458241593.41479990	+9.79541016	-6.27978516	-0.91406250	+45.65917969	-2.54882813	-63.19335938	+2104	+9.56689453	-5.48437500	-0.61083984	+7.51464844	-16.06201172	+14.34814453	+1712	+7.36523438	-9.78662109	-0.55371094	+60.95214844	+3.53759766	-27.92724609	+1676
+1458241593.41899990	+9.79980469	-6.27539063	-0.90527344	+45.79101563	-2.72460938	-63.21533203	+2112	+9.57128906	-5.47558594	-0.60205078	+7.42675781	-16.19384766	+14.39208984	+1720	+7.36962891	-9.78662109	-0.55810547	+60.88623047	+3.38378906	-27.99316406	+1676
+1458241593.42310000	+9.80419922	-6.26660156	-0.89208984	+45.90087891	-2.90039063	-63.23730469	+2120	+9.57568359	-5.47119141	-0.58886719	+7.29492188	-16.34765625	+14.41406250	+1724	+7.36523438	-9.78662109	-0.56689453	+60.77636719	+3.18603516	-28.03710938	+1680
+1458241593.42730000	+9.80859375	-6.25781250	-0.88330078	+46.03271484	-3.09814453	-63.25927734	+2128	+9.58447266	-5.46679688	-0.57568359	+7.20703125	-16.50146484	+14.45800781	+1732	+7.36523438	-9.78662109	-0.57128906	+60.66650391	+3.01025391	-28.10302734	+1680
+1458241593.43150000	+9.81298828	-6.25341797	-0.87011719	+46.16455078	-3.27392578	-63.30322266	+2136	+9.58886719	-5.46240234	-0.56250000	+7.09716797	-16.67724609	+14.47998047	+1740	+7.36083984	-9.79101563	-0.58007813	+60.53466797	+2.83447266	-28.14697266	+1684
+1458241593.43560000	+9.82177734	-6.24462891	-0.86132813	+46.27441406	-3.49365234	-63.30322266	+2144	+9.59765625	-5.45800781	-0.54931641	+6.92138672	-16.85302734	+14.54589844	+1748	+7.35644531	-9.79541016	-0.58886719	+60.38085938	+2.61474609	-28.19091797	+1684
+1458241593.43980000	+9.82617188	-6.23583984	-0.84814453	+46.40625000	-3.71337891	-63.30322266	+2152	+9.60644531	-5.44921875	-0.53613281	+6.81152344	-17.05078125	+14.58984375	+1760	+7.35644531	-9.79541016	-0.59765625	+60.24902344	+2.39501953	-28.25683594	+1684
+1458241593.44400000	+9.83496094	-6.22705078	-0.83496094	+46.53808594	-3.95507813	-63.30322266	+2160	+9.61523438	-5.44042969	-0.52294922	+6.67968750	-17.27050781	+14.67773438	+1768	+7.35644531	-9.79541016	-0.60205078	+60.13916016	+2.17529297	-28.32275391	+1680
+1458241593.44810010	+9.84375000	-6.21386719	-0.82177734	+46.69189453	-4.24072266	-63.30322266	+2168	+9.62402344	-5.43164063	-0.50537109	+6.45996094	-17.53417969	+14.76562500	+1780	+7.36083984	-9.79541016	-0.61083984	+60.00732422	+1.91162109	-28.43261719	+1680
+1458241593.45230010	+9.85253906	-6.20507813	-0.80859375	+46.84570313	-4.54833984	-63.28125000	+2176	+9.63281250	-5.41845703	-0.48779297	+6.30615234	-17.77587891	+14.87548828	+1796	+7.36962891	-9.79101563	-0.61962891	+59.89746094	+1.64794922	-28.54248047	+1676
+1458241593.45650010	+9.86572266	-6.19628906	-0.79101563	+46.99951172	-4.85595703	-63.28125000	+2188	+9.64599609	-5.40966797	-0.47021484	+6.15234375	-18.06152344	+14.98535156	+1808	+7.37841797	-9.78662109	-0.61962891	+59.85351563	+1.40625000	-28.69628906	+1672
+1458241593.46059990	+9.87890625	-6.18310547	-0.77343750	+47.17529297	-5.27343750	-63.23730469	+2200	+9.65917969	-5.40527344	-0.45263672	+5.91064453	-18.32519531	+15.13916016	+1820	+7.40039063	-9.78222656	-0.61523438	+59.76562500	+1.12060547	-28.89404297	+1672
+1458241593.46479990	+9.89648438	-6.16992188	-0.75585938	+47.35107422	-5.64697266	-63.19335938	+2216	+9.67236328	-5.39208984	-0.43505859	+5.71289063	-18.61083984	+15.31494141	+1836	+7.42236328	-9.77783203	-0.61523438	+59.74365234	+0.87890625	-29.11376953	+1676
+1458241593.46900010	+9.91406250	-6.16113281	-0.73828125	+47.54882813	-5.99853516	-63.17138672	+2228	+9.68554688	-5.37890625	-0.41748047	+5.49316406	-18.94042969	+15.49072266	+1852	+7.44433594	-9.76904297	-0.60644531	+59.74365234	+0.61523438	-29.33349609	+1676
+1458241593.47309990	+9.93164063	-6.14794922	-0.71630859	+47.74658203	-6.48193359	-63.08349609	+2244	+9.69873047	-5.37451172	-0.39990234	+5.22949219	-19.24804688	+15.71044922	+1864	+7.47949219	-9.76025391	-0.60205078	+59.69970703	+0.30761719	-29.64111328	+1684
+1458241593.47729990	+9.94921875	-6.13476563	-0.70312500	+47.96630859	-6.87744141	-63.01757813	+2260	+9.71630859	-5.36132813	-0.38232422	+5.00976563	-19.57763672	+15.93017578	+1880	+7.51464844	-9.74707031	-0.58886719	+59.74365234	+0.04394531	-29.94873047	+1692
+1458241593.48149990	+9.96679688	-6.12158203	-0.68554688	+48.18603516	-7.29492188	-62.95166016	+2280	+9.73388672	-5.34375000	-0.36474609	+4.79003906	-19.92919922	+16.17187500	+1896	+7.54980469	-9.73388672	-0.58447266	+59.80957031	-0.21972656	-30.25634766	+1704
+1458241593.48560000	+9.98437500	-6.11279297	-0.66796875	+48.36181641	-7.69042969	-62.88574219	+2296	+9.74707031	-5.33056641	-0.34277344	+4.54833984	-20.30273438	+16.41357422	+1912	+7.59375000	-9.72509766	-0.57128906	+59.83154297	-0.54931641	-30.60791016	+1712
+1458241593.48980000	+10.00634766	-6.09521484	-0.65039063	+48.60351563	-8.08593750	-62.81982422	+2320	+9.76464844	-5.31738281	-0.32519531	+4.35058594	-20.72021484	+16.63330078	+1932	+7.62890625	-9.71191406	-0.56250000	+59.87548828	-0.81298828	-31.00341797	+1724
+1458241593.49390010	+10.02832031	-6.08203125	-0.63281250	+48.84521484	-8.45947266	-62.75390625	+2340	+9.78662109	-5.29980469	-0.30761719	+4.15283203	-21.09375000	+16.89697266	+1952	+7.66845703	-9.69873047	-0.55371094	+59.89746094	-1.12060547	-31.33300781	+1736
+1458241593.49810000	+10.05029297	-6.07324219	-0.61523438	+49.02099609	-8.83300781	-62.73193359	+2364	+9.80419922	-5.28222656	-0.28564453	+3.97705078	-21.53320313	+17.11669922	+1972	+7.70361328	-9.68994141	-0.54931641	+59.87548828	-1.42822266	-31.68457031	+1748
+1458241593.50230000	+10.07226563	-6.05566406	-0.59326172	+49.26269531	-9.20654297	-62.68798828	+2388	+9.82617188	-5.26904297	-0.25927734	+3.82324219	-21.99462891	+17.35839844	+1992	+7.74316406	-9.67675781	-0.53613281	+59.87548828	-1.71386719	-32.12402344	+1760
+1458241593.50640010	+10.09863281	-6.03808594	-0.58447266	+49.50439453	-9.55810547	-62.60009766	+2416	+9.84814453	-5.25146484	-0.25048828	+3.64746094	-22.34619141	+17.62207031	+2008	+7.78271484	-9.66796875	-0.54052734	+59.85351563	-2.08740234	-32.47558594	+1768
+1458241593.51060010	+10.12060547	-6.03369141	-0.56689453	+49.63623047	-9.86572266	-62.60009766	+2440	+9.86572266	-5.22949219	-0.22851563	+3.60351563	-22.85156250	+17.77587891	+2032	+7.81787109	-9.65917969	-0.54052734	+59.76562500	-2.41699219	-32.82714844	+1776
+1458241593.51480010	+10.14697266	-6.01611328	-0.55371094	+49.85595703	-10.17333984	-62.57812500	+2468	+9.89208984	-5.20312500	-0.20654297	+3.60351563	-23.33496094	+17.90771484	+2056	+7.84863281	-9.65039063	-0.54052734	+59.67773438	-2.76855469	-33.24462891	+1784
+1458241593.51889990	+10.17333984	-5.99414063	-0.54052734	+50.07568359	-10.43701172	-62.51220703	+2496	+9.91406250	-5.18115234	-0.19335938	+3.60351563	-23.75244141	+18.03955078	+2080	+7.88378906	-9.64160156	-0.54931641	+59.58984375	-3.16406250	-33.57421875	+1796
+1458241593.52309990	+10.19970703	-5.99414063	-0.52734375	+50.14160156	-10.70068359	-62.55615234	+2520	+9.93603516	-5.15917969	-0.17138672	+3.66943359	-24.27978516	+18.10546875	+2104	+7.91015625	-9.63720703	-0.55810547	+59.43603516	-3.51562500	-33.92578125	+1800
+1458241593.52729990	+10.22607422	-5.97656250	-0.50976563	+50.29541016	-10.92041016	-62.57812500	+2548	+9.96240234	-5.13281250	-0.14941406	+3.75732422	-24.78515625	+18.12744141	+2128	+7.93652344	-9.62841797	-0.57128906	+59.21630859	-3.88916016	-34.27734375	+1808
+1458241593.53140000	+10.25683594	-5.95898438	-0.50097656	+50.44921875	-11.11816406	-62.55615234	+2576	+9.99316406	-5.11083984	-0.14062500	+3.86718750	-25.18066406	+18.17138672	+2152	+7.95849609	-9.62402344	-0.58886719	+58.99658203	-4.26269531	-34.56298828	+1812
+1458241593.53559990	+10.28759766	-5.95898438	-0.49218750	+50.42724609	-11.29394531	-62.60009766	+2604	+10.01513672	-5.08886719	-0.12304688	+3.97705078	-25.66406250	+18.12744141	+2176	+7.98046875	-9.62402344	-0.60205078	+58.75488281	-4.61425781	-34.87060547	+1812
+1458241593.53979990	+10.31835938	-5.94580078	-0.47900391	+50.47119141	-11.46972656	-62.62207031	+2632	+10.04589844	-5.06250000	-0.10546875	+4.17480469	-26.10351563	+18.08349609	+2196	+8.00683594	-9.61962891	-0.62402344	+58.46923828	-4.98779297	-35.13427734	+1816
+1458241593.54390000	+10.35351563	-5.93261719	-0.47900391	+50.51513672	-11.60156250	-62.60009766	+2656	+10.07666016	-5.03613281	-0.09667969	+4.37255859	-26.47705078	+18.01757813	+2216	+8.02880859	-9.61083984	-0.64599609	+58.20556641	-5.33935547	-35.35400391	+1820
+1458241593.54810000	+10.38427734	-5.93261719	-0.47021484	+50.40527344	-11.73339844	-62.62207031	+2680	+10.10742188	-5.01416016	-0.08789063	+4.52636719	-26.89453125	+17.90771484	+2240	+8.05078125	-9.60644531	-0.67236328	+57.89794922	-5.64697266	-35.57373047	+1820
+1458241593.55230000	+10.41943359	-5.92382813	-0.47021484	+50.33935547	-11.84326172	-62.62207031	+2708	+10.13818359	-4.98339844	-0.07910156	+4.76806641	-27.24609375	+17.79785156	+2260	+8.07275391	-9.60205078	-0.70312500	+57.59033203	-5.97656250	-35.70556641	+1820
+1458241593.55640010	+10.45898438	-5.91503906	-0.47021484	+50.29541016	-11.93115234	-62.57812500	+2736	+10.17773438	-4.95263672	-0.07031250	+5.03173828	-27.57568359	+17.64404297	+2280	+8.09472656	-9.59326172	-0.72509766	+57.28271484	-6.24023438	-35.88134766	+1820
+1458241593.56060000	+10.49853516	-5.91064453	-0.46582031	+50.11962891	-12.01904297	-62.57812500	+2756	+10.20849609	-4.93505859	-0.06591797	+5.09765625	-27.88330078	+17.55615234	+2296	+8.12109375	-9.58886719	-0.74707031	+56.95312500	-6.48193359	-36.03515625	+1816
+1458241593.56480000	+10.53808594	-5.90625000	-0.46582031	+49.98779297	-12.12890625	-62.57812500	+2780	+10.24804688	-4.90869141	-0.06591797	+5.22949219	-28.10302734	+17.44628906	+2316	+8.15185547	-9.57568359	-0.77783203	+56.64550781	-6.70166016	-36.10107422	+1816
+1458241593.56890010	+10.57763672	-5.90185547	-0.47021484	+49.83398438	-12.19482422	-62.53417969	+2804	+10.28759766	-4.88232422	-0.07031250	+5.40527344	-28.30078125	+17.31445313	+2332	+8.18261719	-9.56689453	-0.79541016	+56.35986328	-6.87744141	-36.21093750	+1816
+1458241593.57310010	+10.62158203	-5.90185547	-0.47900391	+49.61425781	-12.26074219	-62.46826172	+2828	+10.32714844	-4.86914063	-0.07910156	+5.40527344	-28.45458984	+17.22656250	+2348	+8.21777344	-9.55810547	-0.81738281	+56.03027344	-7.03125000	-36.29882813	+1816
+1458241593.57719990	+10.66552734	-5.89746094	-0.48779297	+49.41650391	-12.34863281	-62.40234375	+2852	+10.36669922	-4.84277344	-0.08789063	+5.49316406	-28.56445313	+17.13867188	+2368	+8.26171875	-9.53613281	-0.84814453	+55.78857422	-7.18505859	-36.29882813	+1816
+1458241593.58139990	+10.71386719	-5.89306641	-0.50097656	+49.21875000	-12.39257813	-62.27050781	+2880	+10.41503906	-4.81640625	-0.09667969	+5.60302734	-28.69628906	+17.02880859	+2384	+8.30566406	-9.51855469	-0.86572266	+55.56884766	-7.29492188	-36.36474609	+1820
+1458241593.58559990	+10.76220703	-5.89306641	-0.51416016	+48.99902344	-12.45849609	-62.20458984	+2904	+10.45898438	-4.80322266	-0.10986328	+5.51513672	-28.76220703	+16.98486328	+2400	+8.35400391	-9.50097656	-0.87890625	+55.32714844	-7.36083984	-36.43066406	+1820
+1458241593.58970000	+10.81054688	-5.88867188	-0.52734375	+48.77929688	-12.52441406	-62.16064453	+2924	+10.50732422	-4.77685547	-0.12304688	+5.51513672	-28.80615234	+16.91894531	+2420	+8.40673828	-9.47460938	-0.90087891	+55.10742188	-7.42675781	-36.43066406	+1824
+1458241593.59390000	+10.86328125	-5.88867188	-0.54052734	+48.55957031	-12.59033203	-62.07275391	+2948	+10.56005859	-4.75488281	-0.14062500	+5.51513672	-28.85009766	+16.83105469	+2436	+8.46386719	-9.44824219	-0.90966797	+54.90966797	-7.47070313	-36.49658203	+1828
+1458241593.59809990	+10.91601563	-5.88867188	-0.55810547	+48.33984375	-12.65625000	-61.98486328	+2972	+10.60839844	-4.74169922	-0.15820313	+5.38330078	-28.82812500	+16.78710938	+2452	+8.52099609	-9.42626953	-0.92285156	+54.68994141	-7.49267578	-36.54052734	+1836
+1458241593.60220000	+10.96875000	-5.88867188	-0.57568359	+48.09814453	-12.72216797	-61.89697266	+2992	+10.66113281	-4.71972656	-0.18017578	+5.29541016	-28.80615234	+16.74316406	+2472	+8.57812500	-9.39550781	-0.93603516	+54.47021484	-7.49267578	-36.56250000	+1840
+1458241593.60640000	+11.02587891	-5.88867188	-0.59326172	+47.85644531	-12.78808594	-61.80908203	+3012	+10.71826172	-4.69775391	-0.20214844	+5.22949219	-28.78417969	+16.67724609	+2488	+8.63964844	-9.36474609	-0.94921875	+54.27246094	-7.53662109	-36.56250000	+1848
+1458241593.61060000	+11.07861328	-5.88867188	-0.61083984	+47.63671875	-12.87597656	-61.69921875	+3032	+10.77099609	-4.68017578	-0.22412109	+5.09765625	-28.76220703	+16.63330078	+2508	+8.70117188	-9.33837891	-0.96679688	+54.00878906	-7.55859375	-36.56250000	+1856
+1458241593.61470010	+11.14013672	-5.88427734	-0.62841797	+47.39501953	-12.96386719	-61.61132813	+3052	+10.83251953	-4.65820313	-0.24609375	+5.00976563	-28.71826172	+16.56738281	+2524	+8.76269531	-9.30322266	-0.98437500	+53.76708984	-7.55859375	-36.54052734	+1864
+1458241593.61890010	+11.19726563	-5.87988281	-0.64599609	+47.17529297	-13.07373047	-61.54541016	+3068	+10.89404297	-4.63623047	-0.26806641	+4.92187500	-28.71826172	+16.50146484	+2540	+8.81982422	-9.26806641	-0.99755859	+53.54736328	-7.60253906	-36.51855469	+1876
+1458241593.62310000	+11.25439453	-5.87988281	-0.66357422	+46.95556641	-13.20556641	-61.45751953	+3088	+10.95117188	-4.61425781	-0.29003906	+4.81201172	-28.67431641	+16.43554688	+2560	+8.88134766	-9.23291016	-1.01513672	+53.23974609	-7.62451172	-36.51855469	+1884
+1458241593.62719990	+11.31591797	-5.87548828	-0.68115234	+46.69189453	-13.31542969	-61.36962891	+3104	+11.01708984	-4.59228516	-0.31201172	+4.70214844	-28.63037109	+16.36962891	+2576	+8.93408203	-9.20214844	-1.03271484	+52.88818359	-7.64648438	-36.45263672	+1892
+1458241593.63140010	+11.37304688	-5.87109375	-0.68994141	+46.45019531	-13.46923828	-61.34765625	+3116	+11.07861328	-4.57031250	-0.32958984	+4.61425781	-28.63037109	+16.25976563	+2592	+8.98681641	-9.16699219	-1.05908203	+52.53662109	-7.69042969	-36.36474609	+1900
+1458241593.63560010	+11.43457031	-5.86669922	-0.70312500	+46.18652344	-13.62304688	-61.23779297	+3128	+11.14453125	-4.54394531	-0.34716797	+4.54833984	-28.58642578	+16.19384766	+2608	+9.03955078	-9.13623047	-1.08544922	+52.11914063	-7.75634766	-36.23291016	+1904
+1458241593.63969990	+11.49609375	-5.86230469	-0.71630859	+45.92285156	-13.77685547	-61.08398438	+3144	+11.21044922	-4.51757813	-0.36914063	+4.46044922	-28.52050781	+16.10595703	+2624	+9.08789063	-9.10107422	-1.11621094	+51.67968750	-7.80029297	-36.07910156	+1912
+1458241593.64389990	+11.55322266	-5.84912109	-0.72509766	+45.65917969	-13.97460938	-60.97412109	+3152	+11.27636719	-4.49121094	-0.38232422	+4.39453125	-28.52050781	+15.99609375	+2636	+9.13183594	-9.06591797	-1.15136719	+51.19628906	-7.86621094	-35.88134766	+1920
+1458241593.64800000	+11.61035156	-5.83593750	-0.73828125	+45.39550781	-14.15039063	-60.84228516	+3164	+11.34667969	-4.45605469	-0.39990234	+4.37255859	-28.45458984	+15.93017578	+2652	+9.17138672	-9.03515625	-1.18652344	+50.69091797	-7.93212891	-35.66162109	+1924
+1458241593.65220000	+11.67187500	-5.82714844	-0.75146484	+45.08789063	-14.34814453	-60.71044922	+3176	+11.41259766	-4.42968750	-0.41748047	+4.32861328	-28.38867188	+15.84228516	+2668	+9.21093750	-9.00000000	-1.23046875	+50.16357422	-7.97607422	-35.37597656	+1932
+1458241593.65640000	+11.72900391	-5.81396484	-0.75146484	+44.80224609	-14.54589844	-60.60058594	+3184	+11.48291016	-4.39892578	-0.42626953	+4.28466797	-28.41064453	+15.71044922	+2680	+9.25048828	-8.96484375	-1.26562500	+49.63623047	-8.02001953	-35.15625000	+1936
+1458241593.66050000	+11.79052734	-5.79638672	-0.76025391	+44.56054688	-14.76562500	-60.44677734	+3196	+11.55322266	-4.35937500	-0.43945313	+4.30664063	-28.34472656	+15.66650391	+2700	+9.28564453	-8.92968750	-1.30517578	+49.06494141	-8.08593750	-34.84863281	+1944
+1458241593.66470000	+11.84765625	-5.78320313	-0.76904297	+44.25292969	-14.98535156	-60.27099609	+3204	+11.62353516	-4.32861328	-0.45263672	+4.26269531	-28.25683594	+15.60058594	+2712	+9.32519531	-8.89453125	-1.34912109	+48.49365234	-8.10791016	-34.49707031	+1952
+1458241593.66890000	+11.90478516	-5.77001953	-0.77343750	+43.94531250	-15.22705078	-60.09521484	+3212	+11.68945313	-4.29785156	-0.46142578	+4.21875000	-28.21289063	+15.49072266	+2728	+9.36035156	-8.85937500	-1.38427734	+47.92236328	-8.15185547	-34.18945313	+1960
+1458241593.67300010	+11.96630859	-5.73925781	-0.78222656	+43.74755859	-15.46875000	-59.89746094	+3224	+11.76416016	-4.25390625	-0.47460938	+4.26269531	-28.10302734	+15.44677734	+2744	+9.39550781	-8.81982422	-1.42822266	+47.32910156	-8.17382813	-33.81591797	+1972
+1458241593.67720010	+12.02343750	-5.72607422	-0.78662109	+43.48388672	-15.73242188	-59.69970703	+3236	+11.83007813	-4.21875000	-0.48779297	+4.24072266	-28.01513672	+15.40283203	+2760	+9.43945313	-8.77587891	-1.47216797	+46.82373047	-8.19580078	-33.42041016	+1988
+1458241593.68140010	+12.08056641	-5.70849609	-0.79980469	+43.17626953	-16.01806641	-59.43603516	+3252	+11.90039063	-4.18359375	-0.49218750	+4.19677734	-27.94921875	+15.35888672	+2776	+9.48339844	-8.72753906	-1.50292969	+46.31835938	-8.21777344	-33.11279297	+2000
+1458241593.68549990	+12.14208984	-5.66894531	-0.80419922	+43.08837891	-16.32568359	-59.23828125	+3272	+11.97070313	-4.13964844	-0.50537109	+4.24072266	-27.83935547	+15.33691406	+2792	+9.52294922	-8.68359375	-1.53369141	+45.81298828	-8.21777344	-32.76123047	+2012
+1458241593.68969990	+12.19921875	-5.64697266	-0.80859375	+42.89062500	-16.69921875	-59.06250000	+3288	+12.03662109	-4.10449219	-0.51416016	+4.19677734	-27.70751953	+15.33691406	+2808	+9.57128906	-8.63085938	-1.56884766	+45.37353516	-8.23974609	-32.38769531	+2028
+1458241593.69390010	+12.25634766	-5.62939453	-0.81738281	+42.67089844	-17.07275391	-58.79882813	+3308	+12.10253906	-4.06494141	-0.51855469	+4.13085938	-27.64160156	+15.33691406	+2824	+9.62402344	-8.57373047	-1.58642578	+44.95605469	-8.23974609	-32.12402344	+2040
+1458241593.69800000	+12.31787109	-5.58544922	-0.82177734	+42.71484375	-17.51220703	-58.57910156	+3332	+12.17285156	-4.02099609	-0.53173828	+4.15283203	-27.48779297	+15.38085938	+2844	+9.67236328	-8.52099609	-1.60839844	+44.53857422	-8.23974609	-31.83837891	+2056
+1458241593.70219990	+12.37939453	-5.56347656	-0.82177734	+42.67089844	-18.01757813	-58.40332031	+3348	+12.24316406	-3.98144531	-0.54052734	+4.08691406	-27.35595703	+15.42480469	+2860	+9.73388672	-8.45507813	-1.62597656	+44.20898438	-8.23974609	-31.53076172	+2068
+1458241593.70639990	+12.43212891	-5.53710938	-0.83496094	+42.56103516	-18.52294922	-58.09570313	+3368	+12.30468750	-3.94189453	-0.54492188	+3.99902344	-27.24609375	+15.49072266	+2876	+9.79101563	-8.38916016	-1.63916016	+43.90136719	-8.23974609	-31.26708984	+2080
+1458241593.71050000	+12.48925781	-5.48437500	-0.84375000	+42.75878906	-19.09423828	-57.91992188	+3392	+12.37060547	-3.89355469	-0.55810547	+3.99902344	-27.09228516	+15.57861328	+2896	+9.84814453	-8.32324219	-1.65234375	+43.59375000	-8.23974609	-31.00341797	+2092
+1458241593.71470000	+12.54638672	-5.45361328	-0.83935547	+42.89062500	-19.77539063	-57.76611328	+3412	+12.43652344	-3.85400391	-0.56689453	+3.93310547	-26.91650391	+15.68847656	+2912	+9.91406250	-8.25292969	-1.66552734	+43.35205078	-8.26171875	-30.73974609	+2108
+1458241593.71890000	+12.59912109	-5.41845703	-0.85253906	+42.93457031	-20.41259766	-57.48046875	+3428	+12.49804688	-3.81445313	-0.57128906	+3.84521484	-26.80664063	+15.79833984	+2928	+9.97558594	-8.17382813	-1.66552734	+43.13232422	-8.28369141	-30.54199219	+2120
+1458241593.72300000	+12.65625000	-5.37011719	-0.85693359	+43.24218750	-21.15966797	-57.41455078	+3448	+12.55957031	-3.75732422	-0.58007813	+3.84521484	-26.65283203	+15.93017578	+2948	+10.03710938	-8.10351563	-1.66992188	+42.89062500	-8.28369141	-30.32226563	+2128
+1458241593.72720000	+12.70898438	-5.33056641	-0.84814453	+43.50585938	-21.95068359	-57.37060547	+3464	+12.62548828	-3.71777344	-0.58886719	+3.77929688	-26.49902344	+16.08398438	+2964	+10.09863281	-8.02880859	-1.67431641	+42.64892578	-8.30566406	-30.12451172	+2140
+1458241593.73130010	+12.75732422	-5.29101563	-0.85693359	+43.70361328	-22.74169922	-57.21679688	+3480	+12.68261719	-3.67382813	-0.59326172	+3.71337891	-26.34521484	+16.21582031	+2980	+10.15576172	-7.95410156	-1.67871094	+42.42919922	-8.32763672	-29.90478516	+2148
+1458241593.73550010	+12.81005859	-5.24267578	-0.85253906	+44.03320313	-23.57666016	-57.19482422	+3496	+12.74414063	-3.61669922	-0.60205078	+3.77929688	-26.19140625	+16.39160156	+3004	+10.21289063	-7.87939453	-1.68310547	+42.16552734	-8.32763672	-29.66308594	+2160
+1458241593.73970010	+12.85839844	-5.19433594	-0.84814453	+44.34082031	-24.43359375	-57.21679688	+3512	+12.80566406	-3.56835938	-0.60644531	+3.75732422	-26.03759766	+16.56738281	+3020	+10.27001953	-7.80468750	-1.69189453	+41.92382813	-8.32763672	-29.44335938	+2168
+1458241593.74379990	+12.90234375	-5.14599609	-0.85253906	+44.62646484	-25.24658203	-57.12890625	+3528	+12.85839844	-3.52001953	-0.61083984	+3.73535156	-25.86181641	+16.72119141	+3036	+10.32275391	-7.72998047	-1.70507813	+41.68212891	-8.32763672	-29.15771484	+2180
+1458241593.74799990	+12.94628906	-5.10644531	-0.84814453	+44.91210938	-26.12548828	-57.23876953	+3544	+12.91552734	-3.45849609	-0.61523438	+3.86718750	-25.72998047	+16.87500000	+3060	+10.36669922	-7.65966797	-1.71826172	+41.37451172	-8.30566406	-28.85009766	+2188
+1458241593.75219990	+12.99023438	-5.05371094	-0.83935547	+45.21972656	-26.98242188	-57.34863281	+3564	+12.97265625	-3.40576172	-0.61962891	+3.93310547	-25.57617188	+17.02880859	+3076	+10.41064453	-7.58935547	-1.73144531	+41.06689453	-8.28369141	-28.58642578	+2196
+1458241593.75630000	+13.03417969	-5.00537109	-0.83056641	+45.54931641	-27.79541016	-57.48046875	+3584	+13.02539063	-3.35302734	-0.61962891	+3.99902344	-25.44433594	+17.16064453	+3096	+10.45458984	-7.52343750	-1.74902344	+40.75927734	-8.26171875	-28.27880859	+2208
+1458241593.76050000	+13.07373047	-4.96582031	-0.81738281	+45.74707031	-28.63037109	-57.67822266	+3600	+13.08251953	-3.28710938	-0.61962891	+4.21875000	-25.33447266	+17.29248047	+3116	+10.48974609	-7.45751953	-1.76660156	+40.38574219	-8.21777344	-27.94921875	+2216
+1458241593.76469990	+13.11767578	-4.91748047	-0.80859375	+45.98876953	-29.39941406	-57.83203125	+3624	+13.13964844	-3.22998047	-0.61523438	+4.37255859	-25.24658203	+17.40234375	+3136	+10.52490234	-7.40039063	-1.78857422	+39.99023438	-8.17382813	-27.61962891	+2224
+1458241593.76880000	+13.15722656	-4.86474609	-0.79980469	+46.25244141	-30.14648438	-58.02978516	+3648	+13.18798828	-3.17724609	-0.61523438	+4.52636719	-25.11474609	+17.51220703	+3152	+10.56005859	-7.34326172	-1.81494141	+39.59472656	-8.10791016	-27.24609375	+2236
+1458241593.77300000	+13.19677734	-4.82519531	-0.78662109	+46.38427734	-30.89355469	-58.22753906	+3668	+13.24072266	-3.10693359	-0.60644531	+4.83398438	-25.04882813	+17.57812500	+3176	+10.58642578	-7.28613281	-1.84570313	+39.15527344	-8.02001953	-26.85058594	+2248
+1458241593.77720000	+13.23632813	-4.77685547	-0.77783203	+46.53808594	-31.59667969	-58.40332031	+3696	+13.28906250	-3.04541016	-0.59765625	+5.07568359	-24.96093750	+17.66601563	+3196	+10.61718750	-7.22900391	-1.87207031	+38.73779297	-7.95410156	-26.45507813	+2260
+1458241593.78130010	+13.27148438	-4.72412109	-0.76025391	+46.73583984	-32.27783203	-58.64501953	+3724	+13.33740234	-2.98388672	-0.59765625	+5.33935547	-24.85107422	+17.73193359	+3216	+10.64794922	-7.16748047	-1.90283203	+38.34228516	-7.88818359	-26.05957031	+2272
+1458241593.78550000	+13.31103516	-4.68017578	-0.74707031	+46.84570313	-32.98095703	-58.86474609	+3752	+13.39013672	-2.91357422	-0.58886719	+5.69091797	-24.80712891	+17.77587891	+3236	+10.66992188	-7.11474609	-1.92919922	+37.92480469	-7.80029297	-25.68603516	+2284
+1458241593.78970000	+13.35058594	-4.63183594	-0.73388672	+46.95556641	-33.61816406	-59.08447266	+3780	+13.43847656	-2.84765625	-0.58007813	+5.97656250	-24.76318359	+17.79785156	+3252	+10.70068359	-7.05761719	-1.95556641	+37.55126953	-7.73437500	-25.29052734	+2296
+1458241593.79380010	+13.39013672	-4.58349609	-0.71630859	+47.10937500	-34.25537109	-59.34814453	+3808	+13.48242188	-2.78613281	-0.56689453	+6.28417969	-24.71923828	+17.84179688	+3272	+10.73144531	-7.00048828	-1.97753906	+37.17773438	-7.66845703	-24.98291016	+2304
+1458241593.79800010	+13.42968750	-4.53515625	-0.69873047	+47.19726563	-34.89257813	-59.54589844	+3840	+13.53076172	-2.71582031	-0.55371094	+6.63574219	-24.69726563	+17.88574219	+3288	+10.75781250	-6.94335938	-1.99951172	+36.80419922	-7.60253906	-24.63134766	+2316
+1458241593.80209990	+13.46484375	-4.48681641	-0.68994141	+47.24121094	-35.48583984	-59.69970703	+3868	+13.57470703	-2.64990234	-0.54052734	+6.96533203	-24.67529297	+17.90771484	+3308	+10.78857422	-6.88183594	-2.01708984	+36.49658203	-7.53662109	-24.27978516	+2328
+1458241593.80629990	+13.50439453	-4.44287109	-0.67675781	+47.28515625	-36.07910156	-59.87548828	+3896	+13.61425781	-2.58398438	-0.52734375	+7.27294922	-24.63134766	+17.95166016	+3324	+10.82373047	-6.82031250	-2.03027344	+36.21093750	-7.51464844	-23.97216797	+2336
+1458241593.81049990	+13.53955078	-4.39453125	-0.66796875	+47.37304688	-36.67236328	-60.02929688	+3924	+13.65820313	-2.51367188	-0.51855469	+7.62451172	-24.56542969	+17.99560547	+3344	+10.85888672	-6.75439453	-2.04345703	+35.94726563	-7.47070313	-23.68652344	+2344
+1458241593.81460000	+13.57470703	-4.34619141	-0.65917969	+47.41699219	-37.26562500	-60.13916016	+3948	+13.69335938	-2.45214844	-0.50976563	+7.93212891	-24.54345703	+18.06152344	+3360	+10.89843750	-6.67968750	-2.05664063	+35.77148438	-7.47070313	-23.37890625	+2356
+1458241593.81880000	+13.60986328	-4.29785156	-0.64599609	+47.48291016	-37.88085938	-60.31494141	+3976	+13.73291016	-2.38183594	-0.49658203	+8.21777344	-24.52148438	+18.12744141	+3372	+10.93798828	-6.60498047	-2.05224609	+35.61767578	-7.49267578	-23.18115234	+2368
+1458241593.82300000	+13.64941406	-4.24511719	-0.63720703	+47.57080078	-38.47412109	-60.40283203	+4000	+13.77685547	-2.31591797	-0.48339844	+8.50341797	-24.49951172	+18.21533203	+3388	+10.98193359	-6.53027344	-2.04785156	+35.48583984	-7.53662109	-22.98339844	+2376
+1458241593.82710000	+13.68017578	-4.20117188	-0.62841797	+47.61474609	-39.06738281	-60.49072266	+4020	+13.81201172	-2.25439453	-0.47021484	+8.76708984	-24.47753906	+18.32519531	+3404	+11.02587891	-6.45117188	-2.04345703	+35.39794922	-7.60253906	-22.78564453	+2388
+1458241593.83130000	+13.71533203	-4.15283203	-0.62402344	+47.63671875	-39.63867188	-60.55664063	+4040	+13.84716797	-2.18847656	-0.45703125	+9.00878906	-24.47753906	+18.43505859	+3416	+11.06982422	-6.37207031	-2.03027344	+35.33203125	-7.66845703	-22.63183594	+2400
+1458241593.83550000	+13.75048828	-4.10449219	-0.61962891	+47.65869141	-40.18798828	-60.57861328	+4060	+13.88232422	-2.12255859	-0.44384766	+9.25048828	-24.43359375	+18.54492188	+3428	+11.11376953	-6.29296875	-2.01708984	+35.26611328	-7.75634766	-22.47802734	+2412
+1458241593.83960010	+13.78564453	-4.06054688	-0.61962891	+47.65869141	-40.73730469	-60.55664063	+4072	+13.91748047	-2.06103516	-0.43505859	+9.44824219	-24.41162109	+18.67675781	+3440	+11.15771484	-6.20947266	-2.00390625	+35.26611328	-7.84423828	-22.32421875	+2428
+1458241593.84380010	+13.81201172	-4.01220703	-0.61523438	+47.68066406	-41.26464844	-60.60058594	+4088	+13.94824219	-1.99511719	-0.42626953	+9.66796875	-24.36767578	+18.80859375	+3448	+11.20166016	-6.12158203	-1.99072266	+35.24414063	-7.93212891	-22.17041016	+2440
+1458241593.84800000	+13.84277344	-3.95947266	-0.61083984	+47.72460938	-41.79199219	-60.60058594	+4104	+13.98339844	-1.93359375	-0.41308594	+9.84375000	-24.34570313	+18.94042969	+3460	+11.24121094	-6.04248047	-1.97314453	+35.22216797	-7.99804688	-22.03857422	+2452
+1458241593.85209990	+13.86914063	-3.91113281	-0.61083984	+47.74658203	-42.27539063	-60.55664063	+4116	+14.01416016	-1.87207031	-0.40429688	+9.99755859	-24.32373047	+19.09423828	+3468	+11.28515625	-5.95898438	-1.95996094	+35.20019531	-8.08593750	-21.88476563	+2464
+1458241593.85630010	+13.89990234	-3.86279297	-0.60205078	+47.81250000	-42.78076172	-60.62255859	+4128	+14.04492188	-1.81054688	-0.39111328	+10.17333984	-24.30175781	+19.22607422	+3476	+11.32470703	-5.87988281	-1.94677734	+35.20019531	-8.17382813	-21.75292969	+2480
+1458241593.86050010	+13.92626953	-3.81005859	-0.59765625	+47.83447266	-43.24218750	-60.62255859	+4140	+14.08007813	-1.74902344	-0.37792969	+10.28320313	-24.30175781	+19.35791016	+3484	+11.36425781	-5.80517578	-1.93359375	+35.15625000	-8.23974609	-21.62109375	+2488
+1458241593.86459990	+13.95703125	-3.76171875	-0.59765625	+47.83447266	-43.61572266	-60.57861328	+4152	+14.11083984	-1.69189453	-0.36474609	+10.39306641	-24.30175781	+19.48974609	+3492	+11.39941406	-5.73486328	-1.92041016	+35.09033203	-8.30566406	-21.51123047	+2500
+1458241593.86879990	+13.98339844	-3.71337891	-0.58447266	+47.92236328	-43.98925781	-60.64453125	+4164	+14.14160156	-1.63476563	-0.35156250	+10.50292969	-24.27978516	+19.59960938	+3500	+11.43457031	-5.66894531	-1.92041016	+35.02441406	-8.32763672	-21.31347656	+2508
+1458241593.87299990	+14.00976563	-3.66503906	-0.58007813	+47.94433594	-44.34082031	-60.64453125	+4172	+14.17236328	-1.57763672	-0.33837891	+10.59082031	-24.25781250	+19.68750000	+3508	+11.46093750	-5.60302734	-1.92041016	+34.89257813	-8.30566406	-21.13769531	+2512
+1458241593.87710000	+14.04052734	-3.61669922	-0.57568359	+47.98828125	-44.64843750	-60.64453125	+4184	+14.20312500	-1.52490234	-0.32519531	+10.65673828	-24.25781250	+19.77539063	+3516	+11.48730469	-5.55029297	-1.92041016	+34.76074219	-8.30566406	-20.93994141	+2516
+1458241593.88130000	+14.06689453	-3.56396484	-0.56250000	+48.12011719	-44.93408203	-60.75439453	+4200	+14.23388672	-1.46777344	-0.31201172	+10.72265625	-24.23583984	+19.86328125	+3520	+11.51806641	-5.49316406	-1.92919922	+34.62890625	-8.26171875	-20.72021484	+2524
+1458241593.88540010	+14.09326172	-3.51562500	-0.54492188	+48.20800781	-45.19775391	-60.88623047	+4212	+14.26464844	-1.41503906	-0.29882813	+10.76660156	-24.27978516	+19.92919922	+3528	+11.54003906	-5.44042969	-1.93798828	+34.43115234	-8.19580078	-20.52246094	+2528
+1458241593.88960000	+14.11962891	-3.46289063	-0.53173828	+48.29589844	-45.39550781	-60.99609375	+4224	+14.29541016	-1.36230469	-0.28125000	+10.81054688	-24.30175781	+19.97314453	+3536	+11.56201172	-5.39648438	-1.94677734	+34.23339844	-8.12988281	-20.32470703	+2532
+1458241593.89380000	+14.15039063	-3.41455078	-0.51416016	+48.42773438	-45.59326172	-61.17187500	+4236	+14.33056641	-1.31396484	-0.26367188	+10.83251953	-24.30175781	+20.01708984	+3544	+11.58398438	-5.35693359	-1.95996094	+34.03564453	-8.04199219	-20.12695313	+2536
+1458241593.89790010	+14.17675781	-3.36621094	-0.50097656	+48.49365234	-45.74707031	-61.28173828	+4248	+14.36132813	-1.26123047	-0.24609375	+10.85449219	-24.34570313	+20.03906250	+3556	+11.60156250	-5.31298828	-1.97314453	+33.81591797	-7.95410156	-19.92919922	+2540
+1458241593.90210010	+14.20751953	-3.31787109	-0.49218750	+48.51562500	-45.85693359	-61.34765625	+4260	+14.39208984	-1.21289063	-0.22851563	+10.85449219	-24.38964844	+20.06103516	+3564	+11.62353516	-5.27783203	-1.98632813	+33.59619141	-7.86621094	-19.73144531	+2544
+1458241593.90630010	+14.23828125	-3.26953125	-0.47460938	+48.62548828	-45.94482422	-61.52343750	+4272	+14.42285156	-1.16894531	-0.21093750	+10.85449219	-24.38964844	+20.08300781	+3572	+11.64550781	-5.24267578	-1.99951172	+33.39843750	-7.75634766	-19.53369141	+2544
+1458241593.91039990	+14.26904297	-3.22558594	-0.46582031	+48.62548828	-46.01074219	-61.61132813	+4280	+14.44921875	-1.11621094	-0.19775391	+10.87646484	-24.41162109	+20.10498047	+3584	+11.66748047	-5.20312500	-2.01269531	+33.17871094	-7.64648438	-19.33593750	+2548
+1458241593.91459990	+14.29541016	-3.18164063	-0.45263672	+48.62548828	-46.05468750	-61.69921875	+4292	+14.47558594	-1.07226563	-0.18457031	+10.85449219	-24.41162109	+20.14892578	+3592	+11.68945313	-5.16357422	-2.03027344	+33.00292969	-7.55859375	-19.16015625	+2548
+1458241593.91880010	+14.32617188	-3.13769531	-0.43945313	+48.64746094	-46.12060547	-61.85302734	+4304	+14.50634766	-1.02832031	-0.16699219	+10.83251953	-24.43359375	+20.17089844	+3604	+11.71582031	-5.12402344	-2.03906250	+32.84912109	-7.49267578	-19.00634766	+2552
+1458241593.92290000	+14.35693359	-3.09375000	-0.43066406	+48.58154297	-46.12060547	-61.85302734	+4312	+14.53710938	-0.97998047	-0.15380859	+10.83251953	-24.45556641	+20.19287109	+3616	+11.73779297	-5.08007813	-2.04345703	+32.71728516	-7.44873047	-18.87451172	+2552
+1458241593.92709990	+14.38330078	-3.05419922	-0.42626953	+48.44970703	-46.12060547	-61.83105469	+4316	+14.56347656	-0.93603516	-0.13623047	+10.78857422	-24.49951172	+20.23681641	+3624	+11.76416016	-5.03613281	-2.04785156	+32.60742188	-7.38281250	-18.74267578	+2552
+1458241593.93129990	+14.41845703	-3.01464844	-0.41748047	+48.36181641	-46.09863281	-61.87500000	+4324	+14.58984375	-0.89648438	-0.12304688	+10.72265625	-24.49951172	+20.28076172	+3636	+11.79052734	-4.99218750	-2.04345703	+32.49755859	-7.38281250	-18.67675781	+2556
+1458241593.93540000	+14.44921875	-2.97949219	-0.42187500	+48.09814453	-46.01074219	-61.67724609	+4332	+14.61621094	-0.84814453	-0.11425781	+10.72265625	-24.47753906	+20.34667969	+3648	+11.82128906	-4.94384766	-2.03906250	+32.45361328	-7.38281250	-18.58886719	+2560
+1458241593.93960000	+14.47558594	-2.94433594	-0.43066406	+47.79052734	-45.92285156	-61.45751953	+4336	+14.64257813	-0.80859375	-0.10986328	+10.65673828	-24.45556641	+20.41259766	+3656	+11.85205078	-4.88671875	-2.03466797	+32.43164063	-7.40478516	-18.50097656	+2564
+1458241593.94380000	+14.50634766	-2.90917969	-0.43066406	+47.54882813	-45.85693359	-61.32568359	+4340	+14.66894531	-0.76904297	-0.10546875	+10.59082031	-24.38964844	+20.52246094	+3664	+11.88720703	-4.82958984	-2.02148438	+32.45361328	-7.47070313	-18.43505859	+2572
+1458241593.94790010	+14.53710938	-2.87402344	-0.43945313	+47.19726563	-45.74707031	-61.01806641	+4344	+14.69531250	-0.72509766	-0.10107422	+10.54687500	-24.32373047	+20.61035156	+3672	+11.92236328	-4.76806641	-2.00390625	+32.47558594	-7.53662109	-18.39111328	+2580
+1458241593.95210000	+14.56347656	-2.83886719	-0.45263672	+46.80175781	-45.59326172	-60.71044922	+4348	+14.72167969	-0.68554688	-0.10107422	+10.48095703	-24.27978516	+20.72021484	+3684	+11.95312500	-4.70654297	-1.99072266	+32.54150391	-7.60253906	-18.34716797	+2588
+1458241593.95619990	+14.59423828	-2.80810547	-0.45263672	+46.45019531	-45.48339844	-60.49072266	+4352	+14.74804688	-0.64599609	-0.09667969	+10.39306641	-24.21386719	+20.83007813	+3692	+11.98828125	-4.64501953	-1.96875000	+32.58544922	-7.71240234	-18.34716797	+2600
+1458241593.96040010	+14.62500000	-2.77734375	-0.46582031	+46.01074219	-45.32958984	-60.11718750	+4352	+14.77441406	-0.60644531	-0.09667969	+10.34912109	-24.16992188	+20.91796875	+3700	+12.02343750	-4.57910156	-1.94677734	+32.65136719	-7.82226563	-18.34716797	+2612
+1458241593.96460010	+14.65576172	-2.74658203	-0.47900391	+45.54931641	-45.13183594	-59.72167969	+4356	+14.80517578	-0.57128906	-0.09228516	+10.26123047	-24.12597656	+21.02783203	+3708	+12.05859375	-4.52197266	-1.92480469	+32.69531250	-7.93212891	-18.32519531	+2620
+1458241593.96869990	+14.68652344	-2.71582031	-0.48779297	+45.15380859	-44.93408203	-59.43603516	+4356	+14.83154297	-0.53613281	-0.09667969	+10.15136719	-24.03808594	+21.11572266	+3716	+12.09375000	-4.46484375	-1.90722656	+32.73925781	-8.02001953	-18.30322266	+2632
+1458241593.97289990	+14.71728516	-2.68945313	-0.50097656	+44.69238281	-44.69238281	-59.06250000	+4360	+14.85791016	-0.50097656	-0.09667969	+10.06347656	-23.97216797	+21.20361328	+3724	+12.12451172	-4.40771484	-1.88964844	+32.78320313	-8.10791016	-18.30322266	+2644
+1458241593.97709990	+14.74804688	-2.65869141	-0.50976563	+44.23095703	-44.45068359	-58.66699219	+4360	+14.88867188	-0.46582031	-0.10107422	+9.97558594	-23.90625000	+21.29150391	+3732	+12.15527344	-4.35058594	-1.87207031	+32.80517578	-8.21777344	-18.28125000	+2652
+1458241593.98120000	+14.77880859	-2.62792969	-0.51855469	+43.81347656	-44.20898438	-58.35937500	+4364	+14.91503906	-0.43066406	-0.10107422	+9.88769531	-23.81835938	+21.37939453	+3740	+12.18603516	-4.29785156	-1.86328125	+32.82714844	-8.26171875	-18.21533203	+2660
+1458241593.98540000	+14.80517578	-2.59716797	-0.51855469	+43.41796875	-43.98925781	-58.09570313	+4360	+14.94140625	-0.39550781	-0.09667969	+9.79980469	-23.81835938	+21.44531250	+3748	+12.21240234	-4.24511719	-1.85449219	+32.80517578	-8.30566406	-18.17138672	+2668
+1458241593.98959990	+14.83593750	-2.57080078	-0.52294922	+43.02246094	-43.72558594	-57.83203125	+4360	+14.97216797	-0.36914063	-0.09228516	+9.66796875	-23.84033203	+21.48925781	+3756	+12.23876953	-4.20996094	-1.84570313	+32.71728516	-8.37158203	-18.14941406	+2672
+1458241593.99370000	+14.86669922	-2.54443359	-0.51855469	+42.69287109	-43.48388672	-57.65625000	+4364	+15.00292969	-0.33837891	-0.08789063	+9.55810547	-23.84033203	+21.51123047	+3768	+12.26513672	-4.17480469	-1.85009766	+32.62939453	-8.37158203	-18.08349609	+2676
+1458241593.99790000	+14.89746094	-2.51806641	-0.50976563	+42.36328125	-43.22021484	-57.48046875	+4364	+15.02929688	-0.30761719	-0.07470703	+9.47021484	-23.90625000	+21.51123047	+3776	+12.29150391	-4.13964844	-1.85009766	+32.51953125	-8.37158203	-18.03955078	+2680
+1458241594.00210000	+14.93261719	-2.48730469	-0.50537109	+42.03369141	-42.91259766	-57.32666016	+4368	+15.06445313	-0.28125000	-0.06152344	+9.33837891	-23.97216797	+21.51123047	+3788	+12.31347656	-4.11767578	-1.85009766	+32.32177734	-8.39355469	-18.01757813	+2680
+1458241594.01040010	+14.98535156	-2.43017578	-0.48339844	+41.46240234	-42.31933594	-57.10693359	+4380	+15.11718750	-0.22412109	-0.03955078	+9.07470703	-24.14794922	+21.46728516	+3812	+12.35742188	-4.07373047	-1.88525391	+31.92626953	-8.23974609	-17.81982422	+2684
+1458241594.01460000	+15.01611328	-2.39941406	-0.47021484	+41.19873047	-42.03369141	-57.01904297	+4388	+15.14794922	-0.20214844	-0.02636719	+8.94287109	-24.25781250	+21.46728516	+3824	+12.37500000	-4.05615234	-1.90283203	+31.70654297	-8.19580078	-17.73193359	+2684
+1458241594.02290010	+15.06884766	-2.34228516	-0.44384766	+40.64941406	-41.46240234	-56.93115234	+4404	+15.20068359	-0.14501953	+0.00878906	+8.67919922	-24.56542969	+21.37939453	+3856	+12.41894531	-4.02099609	-1.93798828	+31.28906250	-8.08593750	-17.60009766	+2688
+1458241594.02710010	+15.09960938	-2.31591797	-0.42626953	+40.38574219	-41.17675781	-56.88720703	+4416	+15.22705078	-0.12744141	+0.03076172	+8.52539063	-24.76318359	+21.33544922	+3872	+12.44091797	-4.00781250	-1.95117188	+31.04736328	-8.04199219	-17.55615234	+2684
+1458241594.03119990	+15.12597656	-2.29394531	-0.40869141	+40.10009766	-40.86914063	-56.84326172	+4432	+15.25341797	-0.10546875	+0.05273438	+8.32763672	-24.93896484	+21.31347656	+3888	+12.46289063	-3.99902344	-1.96875000	+30.80566406	-7.99804688	-17.53417969	+2684
+1458241594.03539990	+15.15673828	-2.26318359	-0.39990234	+39.81445313	-40.51757813	-56.75537109	+4448	+15.27978516	-0.08349609	+0.07031250	+8.17382813	-25.09277344	+21.29150391	+3904	+12.48486328	-3.98144531	-1.98193359	+30.58593750	-7.99804688	-17.51220703	+2684
+1458241594.03950000	+15.17871094	-2.23681641	-0.38671875	+39.48486328	-40.20996094	-56.64550781	+4464	+15.30615234	-0.06152344	+0.08349609	+7.99804688	-25.24658203	+21.26953125	+3920	+12.50683594	-3.96386719	-1.99511719	+30.43212891	-7.99804688	-17.49023438	+2684
+1458241594.04790000	+15.23144531	-2.18408203	-0.38232422	+38.80371094	-39.50683594	-56.31591797	+4500	+15.35449219	-0.01318359	+0.10107422	+7.64648438	-25.46630859	+21.26953125	+3952	+12.55517578	-3.91552734	-2.01708984	+30.14648438	-8.04199219	-17.49023438	+2684
+1458241594.05200000	+15.25341797	-2.16650391	-0.38232422	+38.40820313	-39.17724609	-56.16210938	+4520	+15.37207031	+0.00439453	+0.10986328	+7.42675781	-25.57617188	+21.29150391	+3968	+12.58154297	-3.88476563	-2.02587891	+30.08056641	-8.08593750	-17.49023438	+2684
+1458241594.05620000	+15.28417969	-2.14892578	-0.38232422	+37.99072266	-38.84765625	-55.94238281	+4536	+15.39843750	+0.02197266	+0.11425781	+7.20703125	-25.68603516	+21.33544922	+3984	+12.60791016	-3.84960938	-2.01708984	+29.99267578	-8.21777344	-17.55615234	+2688
+1458241594.06040000	+15.31054688	-2.12255859	-0.38671875	+37.59521484	-38.49609375	-55.70068359	+4552	+15.42041016	+0.04394531	+0.12304688	+7.03125000	-25.77392578	+21.37939453	+3996	+12.63867188	-3.81005859	-2.00390625	+29.99267578	-8.39355469	-17.64404297	+2696
+1458241594.06450010	+15.33691406	-2.10937500	-0.39111328	+37.15576172	-38.16650391	-55.45898438	+4568	+15.44677734	+0.06152344	+0.12744141	+6.78955078	-25.83984375	+21.40136719	+4012	+12.66943359	-3.77490234	-1.99511719	+29.99267578	-8.56933594	-17.75390625	+2704
+1458241594.06870010	+15.36328125	-2.09619141	-0.40429688	+36.67236328	-37.77099609	-55.15136719	+4584	+15.46875000	+0.07470703	+0.12304688	+6.56982422	-25.88378906	+21.46728516	+4024	+12.70019531	-3.73535156	-1.98193359	+29.99267578	-8.74511719	-17.81982422	+2712
+1458241594.07290010	+15.38964844	-2.07421875	-0.41748047	+36.25488281	-37.37548828	-54.84375000	+4600	+15.49511719	+0.09667969	+0.11425781	+6.35009766	-25.86181641	+21.51123047	+4040	+12.73095703	-3.68701172	-1.96875000	+30.05859375	-8.92089844	-17.90771484	+2720
+1458241594.07699990	+15.41601563	-2.06103516	-0.43066406	+35.79345703	-37.02392578	-54.53613281	+4612	+15.51269531	+0.11425781	+0.10107422	+6.13037109	-25.81787109	+21.57714844	+4056	+12.75732422	-3.64306641	-1.95556641	+30.10253906	-9.11865234	-17.99560547	+2732
+1458241594.08119990	+15.44238281	-2.04785156	-0.44824219	+35.31005859	-36.62841797	-54.20654297	+4624	+15.53466797	+0.13183594	+0.09228516	+5.91064453	-25.79589844	+21.64306641	+4072	+12.78808594	-3.59472656	-1.93798828	+30.16845703	-9.31640625	-18.08349609	+2744
+1458241594.08540010	+15.46435547	-2.03027344	-0.45703125	+34.93652344	-36.32080078	-53.94287109	+4632	+15.55664063	+0.14941406	+0.08789063	+5.69091797	-25.83984375	+21.68701172	+4088	+12.81884766	-3.54638672	-1.92041016	+30.25634766	-9.53613281	-18.17138672	+2760
+1458241594.08950000	+15.49072266	-2.02148438	-0.46582031	+34.49707031	-35.99121094	-53.72314453	+4640	+15.58300781	+0.16699219	+0.08349609	+5.44921875	-25.88378906	+21.73095703	+4100	+12.84521484	-3.50683594	-1.90283203	+30.27832031	-9.75585938	-18.28125000	+2772
+1458241594.09369990	+15.51708984	-2.01269531	-0.47900391	+34.05761719	-35.66162109	-53.45947266	+4644	+15.60498047	+0.18017578	+0.08349609	+5.20751953	-25.94970703	+21.77490234	+4112	+12.87158203	-3.46289063	-1.88525391	+30.32226563	-9.95361328	-18.39111328	+2784
+1458241594.09789990	+15.54345703	-1.99511719	-0.48339844	+33.70605469	-35.37597656	-53.28369141	+4652	+15.63134766	+0.19335938	+0.07910156	+4.96582031	-25.99365234	+21.84082031	+4124	+12.89794922	-3.42333984	-1.87207031	+30.34423828	-10.15136719	-18.47900391	+2796
+1458241594.10200000	+15.56982422	-1.98632813	-0.48779297	+33.33251953	-35.09033203	-53.10791016	+4656	+15.65332031	+0.21093750	+0.07910156	+4.72412109	-26.03759766	+21.86279297	+4136	+12.92431641	-3.39257813	-1.85888672	+30.30029297	-10.32714844	-18.56689453	+2808
+1458241594.10620000	+15.59179688	-1.97314453	-0.49658203	+32.95898438	-34.78271484	-52.91015625	+4660	+15.67529297	+0.22412109	+0.07910156	+4.48242188	-26.08154297	+21.88476563	+4148	+12.95068359	-3.36621094	-1.85888672	+30.25634766	-10.41503906	-18.61083984	+2816
+1458241594.11030010	+15.61376953	-1.95996094	-0.49218750	+32.65136719	-34.56298828	-52.82226563	+4668	+15.69726563	+0.23730469	+0.08349609	+4.26269531	-26.19140625	+21.86279297	+4164	+12.97265625	-3.33544922	-1.86328125	+30.21240234	-10.50292969	-18.65478516	+2820
+1458241594.11870000	+15.64892578	-1.93359375	-0.47900391	+32.08007813	-34.14550781	-52.66845703	+4680	+15.73681641	+0.26806641	+0.10107422	+3.77929688	-26.49902344	+21.88476563	+4192	+13.01220703	-3.30029297	-1.87207031	+29.97070313	-10.65673828	-18.72070313	+2828
+1458241594.12280010	+15.66650391	-1.92041016	-0.46142578	+31.83837891	-34.03564453	-52.73437500	+4692	+15.75878906	+0.28125000	+0.12304688	+3.51562500	-26.71875000	+21.88476563	+4208	+13.02978516	-3.28271484	-1.88525391	+29.81689453	-10.67871094	-18.74267578	+2832
+1458241594.12700010	+15.68408203	-1.90722656	-0.43945313	+31.61865234	-33.92578125	-52.82226563	+4708	+15.78076172	+0.29443359	+0.14062500	+3.27392578	-26.93847656	+21.86279297	+4228	+13.04736328	-3.28271484	-1.89404297	+29.59716797	-10.67871094	-18.78662109	+2832
+1458241594.13120010	+15.70166016	-1.89404297	-0.42187500	+31.37695313	-33.79394531	-52.86621094	+4720	+15.79833984	+0.30322266	+0.16259766	+3.01025391	-27.15820313	+21.81884766	+4244	+13.06494141	-3.28271484	-1.91162109	+29.35546875	-10.65673828	-18.78662109	+2832
+1458241594.13529990	+15.71923828	-1.87646484	-0.39990234	+31.20117188	-33.68408203	-52.91015625	+4740	+15.82031250	+0.32080078	+0.18017578	+2.79052734	-27.33398438	+21.77490234	+4264	+13.08251953	-3.27832031	-1.93359375	+29.15771484	-10.63476563	-18.80859375	+2832
+1458241594.14369990	+15.75000000	-1.85009766	-0.36474609	+30.76171875	-33.46435547	-52.99804688	+4780	+15.85986328	+0.34716797	+0.21093750	+2.32910156	-27.70751953	+21.70898438	+4308	+13.11767578	-3.27392578	-1.97314453	+28.71826172	-10.56884766	-18.83056641	+2832
+1458241594.14780000	+15.76318359	-1.83251953	-0.34277344	+30.58593750	-33.39843750	-53.08593750	+4808	+15.87304688	+0.36035156	+0.22851563	+2.08740234	-27.88330078	+21.66503906	+4328	+13.13085938	-3.26953125	-1.99511719	+28.52050781	-10.50292969	-18.80859375	+2832
+1458241594.15200000	+15.77197266	-1.81933594	-0.32080078	+30.38818359	-33.37646484	-53.15185547	+4836	+15.89062500	+0.37353516	+0.24609375	+1.84570313	-28.05908203	+21.64306641	+4348	+13.14404297	-3.26074219	-2.01708984	+28.32275391	-10.45898438	-18.78662109	+2828
+1458241594.15619990	+15.78515625	-1.80615234	-0.29882813	+30.16845703	-33.31054688	-53.17382813	+4860	+15.90820313	+0.38671875	+0.26367188	+1.58203125	-28.23486328	+21.66503906	+4372	+13.16162109	-3.25634766	-2.02587891	+28.12500000	-10.45898438	-18.83056641	+2824
+1458241594.16030000	+15.80273438	-1.78417969	-0.28564453	+30.01464844	-33.24462891	-53.19580078	+4892	+15.93017578	+0.39990234	+0.27685547	+1.34033203	-28.38867188	+21.66503906	+4392	+13.17919922	-3.24755859	-2.03906250	+27.97119141	-10.48095703	-18.85253906	+2820
+1458241594.16450000	+15.81591797	-1.77539063	-0.26806641	+29.77294922	-33.20068359	-53.19580078	+4916	+15.94775391	+0.40869141	+0.28564453	+1.05468750	-28.52050781	+21.66503906	+4416	+13.19238281	-3.23437500	-2.04785156	+27.83935547	-10.50292969	-18.85253906	+2820
+1458241594.16870000	+15.83349609	-1.76660156	-0.26367188	+29.50927734	-33.06884766	-53.12988281	+4940	+15.96533203	+0.41748047	+0.29443359	+0.76904297	-28.60839844	+21.68701172	+4436	+13.20996094	-3.22119141	-2.04785156	+27.70751953	-10.54687500	-18.89648438	+2816
+1458241594.17700000	+15.86865234	-1.74462891	-0.27246094	+28.98193359	-32.80517578	-52.86621094	+4988	+16.00048828	+0.43505859	+0.28564453	+0.15380859	-28.60839844	+21.75292969	+4476	+13.24511719	-3.17285156	-2.04785156	+27.64160156	-10.70068359	-18.94042969	+2816
+1458241594.18530010	+15.90380859	-1.72265625	-0.28564453	+28.43261719	-32.51953125	-52.51464844	+5032	+16.03125000	+0.44384766	+0.28125000	-0.57128906	-28.67431641	+21.95068359	+4512	+13.28466797	-3.10693359	-2.02587891	+27.66357422	-11.00830078	-19.02832031	+2824
+1458241594.18950010	+15.92138672	-1.72265625	-0.29003906	+28.14697266	-32.40966797	-52.33886719	+5044	+16.04443359	+0.44384766	+0.28125000	-0.98876953	-28.69628906	+22.08251953	+4528	+13.30224609	-3.07617188	-2.01708984	+27.68554688	-11.14013672	-19.07226563	+2832
+1458241594.19779990	+15.96533203	-1.70947266	-0.31640625	+27.53173828	-32.14599609	-51.89941406	+5068	+16.08837891	+0.44384766	+0.27246094	-1.88964844	-28.67431641	+22.36816406	+4564	+13.34179688	-3.00585938	-1.97314453	+27.77343750	-11.55761719	-19.18212891	+2852
+1458241594.20199990	+15.98730469	-1.70947266	-0.33398438	+27.20214844	-31.99218750	-51.65771484	+5076	+16.11035156	+0.43945313	+0.26367188	-2.37304688	-28.65234375	+22.52197266	+4580	+13.35937500	-2.97070313	-1.95556641	+27.81738281	-11.75537109	-19.22607422	+2864
+1458241594.20610000	+16.00927734	-1.70947266	-0.34716797	+26.87255859	-31.81640625	-51.41601563	+5084	+16.12792969	+0.43505859	+0.25488281	-2.85644531	-28.63037109	+22.69775391	+4596	+13.38134766	-2.93994141	-1.93798828	+27.86132813	-11.93115234	-19.27001953	+2876
+1458241594.21030000	+16.03125000	-1.70947266	-0.36035156	+26.58691406	-31.68457031	-51.21826172	+5088	+16.14111328	+0.42626953	+0.25488281	-3.38378906	-28.63037109	+22.85156250	+4612	+13.39892578	-2.90478516	-1.92480469	+27.90527344	-12.08496094	-19.29199219	+2884
+1458241594.21450000	+16.04882813	-1.70507813	-0.36914063	+26.27929688	-31.57470703	-50.99853516	+5092	+16.15869141	+0.41748047	+0.25048828	-3.93310547	-28.65234375	+23.04931641	+4628	+13.41210938	-2.87402344	-1.90722656	+27.90527344	-12.26074219	-19.31396484	+2896
+1458241594.22280000	+16.07958984	-1.70068359	-0.37353516	+25.70800781	-31.46484375	-50.64697266	+5092	+16.18945313	+0.40429688	+0.25927734	-5.09765625	-28.76220703	+23.48876953	+4660	+13.44726563	-2.81689453	-1.88525391	+27.90527344	-12.54638672	-19.35791016	+2916
+1458241594.22700000	+16.10156250	-1.70068359	-0.37353516	+25.44433594	-31.42089844	-50.51513672	+5092	+16.20703125	+0.39111328	+0.27246094	-5.69091797	-28.87207031	+23.70849609	+4676	+13.46484375	-2.80810547	-1.87646484	+27.77343750	-12.67822266	-19.37988281	+2924
+1458241594.23530010	+16.13232422	-1.70068359	-0.35595703	+24.93896484	-31.37695313	-50.36132813	+5100	+16.24658203	+0.37353516	+0.30322266	-6.87744141	-29.11376953	+24.10400391	+4712	+13.49560547	-2.79052734	-1.88085938	+27.50976563	-12.78808594	-19.35791016	+2928
+1458241594.24359990	+16.15429688	-1.69628906	-0.32958984	+24.47753906	-31.35498047	-50.25146484	+5112	+16.28173828	+0.36035156	+0.33398438	-7.99804688	-29.33349609	+24.47753906	+4748	+13.52197266	-2.78613281	-1.89843750	+27.13623047	-12.78808594	-19.31396484	+2932
+1458241594.24780010	+16.16308594	-1.69189453	-0.30761719	+24.27978516	-31.39892578	-50.25146484	+5124	+16.29492188	+0.35595703	+0.36035156	-8.54736328	-29.55322266	+24.67529297	+4768	+13.53515625	-2.79052734	-1.91601563	+26.91650391	-12.74414063	-19.24804688	+2936
+1458241594.25200010	+16.16748047	-1.68750000	-0.28564453	+24.08203125	-31.48681641	-50.25146484	+5140	+16.30810547	+0.34277344	+0.38671875	-9.11865234	-29.75097656	+24.87304688	+4792	+13.54394531	-2.79931641	-1.93359375	+26.65283203	-12.70019531	-19.20410156	+2936
+1458241594.25609990	+16.17626953	-1.68310547	-0.25927734	+23.88427734	-31.57470703	-50.25146484	+5156	+16.32128906	+0.33398438	+0.41748047	-9.71191406	-29.99267578	+25.09277344	+4816	+13.55712891	-2.80371094	-1.95117188	+26.38916016	-12.65625000	-19.18212891	+2936
+1458241594.26029990	+16.18505859	-1.67871094	-0.23291016	+23.70849609	-31.64062500	-50.27343750	+5176	+16.34326172	+0.33398438	+0.44384766	-10.19531250	-30.14648438	+25.31250000	+4840	+13.57031250	-2.81250000	-1.96435547	+26.16943359	-12.61230469	-19.13818359	+2936
+1458241594.26440000	+16.19384766	-1.67431641	-0.20654297	+23.53271484	-31.72851563	-50.29541016	+5200	+16.36083984	+0.32958984	+0.47021484	-10.70068359	-30.32226563	+25.48828125	+4860	+13.57910156	-2.82568359	-1.98193359	+25.88378906	-12.54638672	-19.09423828	+2936
+1458241594.27280000	+16.20703125	-1.66992188	-0.16259766	+23.15917969	-31.79443359	-50.29541016	+5248	+16.38720703	+0.32080078	+0.51855469	-11.60156250	-30.62988281	+25.81787109	+4908	+13.60546875	-2.84765625	-2.00830078	+25.40039063	-12.45849609	-19.02832031	+2936
+1458241594.27690010	+16.21582031	-1.67431641	-0.14501953	+22.91748047	-31.81640625	-50.25146484	+5276	+16.40039063	+0.31201172	+0.53613281	-12.08496094	-30.73974609	+25.99365234	+4928	+13.61425781	-2.84765625	-2.02148438	+25.20263672	-12.41455078	-18.98437500	+2932
+1458241594.28110000	+16.22021484	-1.67431641	-0.13183594	+22.65380859	-31.81640625	-50.18554688	+5300	+16.41357422	+0.30322266	+0.55371094	-12.56835938	-30.84960938	+26.16943359	+4952	+13.62744141	-2.84765625	-2.02587891	+25.02685547	-12.41455078	-18.94042969	+2928
+1458241594.28530000	+16.22460938	-1.66992188	-0.11425781	+22.47802734	-31.86035156	-50.11962891	+5328	+16.42236328	+0.30322266	+0.57128906	-12.96386719	-30.93750000	+26.34521484	+4972	+13.64062500	-2.84326172	-2.03027344	+24.89501953	-12.43652344	-18.89648438	+2924
+1458241594.28940010	+16.22900391	-1.67871094	-0.10107422	+22.23632813	-31.88232422	-50.05371094	+5356	+16.43554688	+0.29003906	+0.58886719	-13.42529297	-31.02539063	+26.52099609	+4996	+13.64941406	-2.83447266	-2.03466797	+24.78515625	-12.45849609	-18.87451172	+2920
+1458241594.29360010	+16.24658203	-1.68750000	-0.08349609	+21.99462891	-31.90429688	-49.96582031	+5384	+16.44873047	+0.27685547	+0.60205078	-13.88671875	-31.09130859	+26.74072266	+5020	+13.66259766	-2.82568359	-2.02148438	+24.67529297	-12.56835938	-18.89648438	+2924
+1458241594.29780010	+16.26416016	-1.68750000	-0.08349609	+21.75292969	-31.81640625	-49.79003906	+5404	+16.46191406	+0.27246094	+0.60644531	-14.30419922	-31.06933594	+26.91650391	+5040	+13.68017578	-2.81250000	-2.00390625	+24.65332031	-12.72216797	-18.89648438	+2928
+1458241594.30189990	+16.27734375	-1.69628906	-0.08789063	+21.46728516	-31.72851563	-49.61425781	+5428	+16.47509766	+0.25927734	+0.61083984	-14.72167969	-31.04736328	+27.09228516	+5060	+13.69335938	-2.79492188	-1.98193359	+24.65332031	-12.87597656	-18.91845703	+2936
+1458241594.30609990	+16.29052734	-1.70947266	-0.09667969	+21.15966797	-31.57470703	-49.41650391	+5448	+16.48388672	+0.24609375	+0.61083984	-15.16113281	-30.98144531	+27.24609375	+5080	+13.70654297	-2.77294922	-1.96435547	+24.65332031	-13.02978516	-18.91845703	+2944
+1458241594.31440000	+16.31250000	-1.72265625	-0.10986328	+20.63232422	-31.39892578	-49.02099609	+5488	+16.50146484	+0.22412109	+0.60205078	-16.01806641	-30.80566406	+27.59765625	+5124	+13.73730469	-2.72021484	-1.92041016	+24.78515625	-13.35937500	-18.91845703	+2964
+1458241594.32279990	+16.34326172	-1.73583984	-0.11425781	+20.17089844	-31.24511719	-48.64746094	+5512	+16.52343750	+0.19335938	+0.59765625	-16.96289063	-30.67382813	+28.01513672	+5164	+13.76367188	-2.65869141	-1.86328125	+24.93896484	-13.75488281	-18.98437500	+2996
+1458241594.32690000	+16.35644531	-1.74023438	-0.11865234	+19.97314453	-31.15722656	-48.47167969	+5520	+16.53222656	+0.18457031	+0.59765625	-17.42431641	-30.60791016	+28.23486328	+5184	+13.77685547	-2.63671875	-1.83691406	+24.98291016	-13.95263672	-19.00634766	+3012
+1458241594.33110000	+16.36962891	-1.74462891	-0.12304688	+19.77539063	-31.06933594	-48.31787109	+5528	+16.54101563	+0.17578125	+0.60205078	-17.90771484	-30.56396484	+28.47656250	+5204	+13.79443359	-2.61474609	-1.81054688	+25.04882813	-14.12841797	-19.05029297	+3028
+1458241594.33530000	+16.38720703	-1.74902344	-0.12304688	+19.57763672	-30.98144531	-48.16406250	+5536	+16.54980469	+0.16259766	+0.59765625	-18.43505859	-30.43212891	+28.67431641	+5224	+13.80761719	-2.59277344	-1.78857422	+25.09277344	-14.28222656	-19.05029297	+3044
+1458241594.33940010	+16.40039063	-1.75341797	-0.12744141	+19.42382813	-30.89355469	-48.03222656	+5540	+16.55859375	+0.15820313	+0.58886719	-18.89648438	-30.30029297	+28.87207031	+5244	+13.82080078	-2.57958984	-1.76220703	+25.11474609	-14.43603516	-19.07226563	+3056
+1458241594.34360000	+16.40478516	-1.75341797	-0.13183594	+19.27001953	-30.76171875	-47.90039063	+5544	+16.56738281	+0.14941406	+0.58886719	-19.37988281	-30.19042969	+29.06982422	+5260	+13.83398438	-2.56201172	-1.75341797	+25.13671875	-14.50195313	-19.05029297	+3068
+1458241594.34770010	+16.41357422	-1.74902344	-0.12304688	+19.18212891	-30.78369141	-47.85644531	+5548	+16.57617188	+0.14062500	+0.59326172	-19.92919922	-30.14648438	+29.31152344	+5284	+13.84277344	-2.54882813	-1.74902344	+25.09277344	-14.52392578	-19.02832031	+3080
+1458241594.35190010	+16.42236328	-1.74462891	-0.10986328	+19.11621094	-30.82763672	-47.83447266	+5556	+16.58496094	+0.14062500	+0.60205078	-20.43457031	-30.10253906	+29.57519531	+5300	+13.85156250	-2.54882813	-1.74462891	+25.00488281	-14.56787109	-19.02832031	+3088
+1458241594.35610010	+16.42675781	-1.74023438	-0.09228516	+19.07226563	-30.87158203	-47.83447266	+5564	+16.58935547	+0.14062500	+0.61962891	-20.98388672	-30.12451172	+29.86083984	+5324	+13.86474609	-2.54882813	-1.74902344	+24.91699219	-14.54589844	-19.00634766	+3096
+1458241594.36019990	+16.43115234	-1.73583984	-0.07031250	+19.05029297	-30.95947266	-47.85644531	+5576	+16.59814453	+0.13623047	+0.64160156	-21.55517578	-30.12451172	+30.16845703	+5344	+13.87353516	-2.54882813	-1.75341797	+24.78515625	-14.50195313	-18.96240234	+3100
+1458241594.36859990	+16.44433594	-1.72265625	-0.03076172	+19.02832031	-31.02539063	-47.94433594	+5600	+16.61572266	+0.13623047	+0.67236328	-22.67578125	-30.10253906	+30.67382813	+5388	+13.89111328	-2.58398438	-1.77539063	+24.41162109	-14.30419922	-18.89648438	+3120
+1458241594.37270000	+16.44873047	-1.71826172	-0.00878906	+19.02832031	-31.09130859	-48.03222656	+5616	+16.62451172	+0.13623047	+0.68994141	-23.20312500	-30.08056641	+30.89355469	+5412	+13.89990234	-2.59716797	-1.79296875	+24.21386719	-14.17236328	-18.87451172	+3128
+1458241594.37690000	+16.45312500	-1.70947266	+0.01318359	+19.05029297	-31.15722656	-48.12011719	+5636	+16.63330078	+0.14062500	+0.70312500	-23.73046875	-30.03662109	+31.15722656	+5432	+13.90869141	-2.61474609	-1.81054688	+24.01611328	-14.04052734	-18.83056641	+3136
+1458241594.38109990	+16.45312500	-1.70507813	+0.03955078	+19.05029297	-31.24511719	-48.20800781	+5656	+16.63769531	+0.14062500	+0.72070313	-24.27978516	-30.01464844	+31.42089844	+5456	+13.91748047	-2.63232422	-1.82812500	+23.81835938	-13.88671875	-18.78662109	+3144
+1458241594.38520000	+16.45312500	-1.69628906	+0.07031250	+19.09423828	-31.37695313	-48.31787109	+5680	+16.64648438	+0.14501953	+0.74707031	-24.80712891	-30.05859375	+31.70654297	+5480	+13.92187500	-2.64550781	-1.85009766	+23.64257813	-13.73291016	-18.74267578	+3148
+1458241594.38940000	+16.45312500	-1.69628906	+0.10107422	+19.09423828	-31.50878906	-48.42773438	+5708	+16.65087891	+0.14501953	+0.77343750	-25.37841797	-30.10253906	+32.01416016	+5504	+13.93066406	-2.65869141	-1.87207031	+23.46679688	-13.55712891	-18.72070313	+3152
+1458241594.39360000	+16.46191406	-1.69189453	+0.12744141	+19.09423828	-31.59667969	-48.51562500	+5732	+16.65966797	+0.14062500	+0.79541016	-25.92773438	-30.12451172	+32.27783203	+5528	+13.93945313	-2.67626953	-1.88085938	+23.29101563	-13.46923828	-18.72070313	+3156
+1458241594.39770010	+16.47070313	-1.68750000	+0.14501953	+19.11621094	-31.61865234	-48.53759766	+5756	+16.66845703	+0.14501953	+0.80859375	-26.38916016	-30.05859375	+32.51953125	+5552	+13.94824219	-2.68505859	-1.88964844	+23.18115234	-13.40332031	-18.72070313	+3156
+1458241594.40610000	+16.48388672	-1.68310547	+0.16699219	+19.07226563	-31.59667969	-48.60351563	+5808	+16.68164063	+0.12744141	+0.81738281	-27.42187500	-29.83886719	+32.91503906	+5596	+13.96582031	-2.69384766	-1.89843750	+23.00537109	-13.27148438	-18.72070313	+3152
+1458241594.41020010	+16.49267578	-1.67871094	+0.16699219	+19.05029297	-31.48681641	-48.55957031	+5832	+16.68603516	+0.12744141	+0.81738281	-27.86132813	-29.75097656	+33.11279297	+5616	+13.97460938	-2.69384766	-1.89843750	+23.00537109	-13.24951172	-18.74267578	+3152
+1458241594.41849990	+16.50585938	-1.67871094	+0.16259766	+18.89648438	-31.35498047	-48.38378906	+5876	+16.69482422	+0.10546875	+0.81738281	-28.80615234	-29.48730469	+33.55224609	+5652	+13.99218750	-2.66308594	-1.88085938	+23.11523438	-13.31542969	-18.76464844	+3156
+1458241594.42269990	+16.51464844	-1.67431641	+0.15380859	+18.85253906	-31.26708984	-48.27392578	+5892	+16.69921875	+0.10107422	+0.81738281	-29.24560547	-29.35546875	+33.77197266	+5672	+14.00097656	-2.64990234	-1.86767578	+23.20312500	-13.40332031	-18.78662109	+3164
+1458241594.43100000	+16.53222656	-1.67871094	+0.13623047	+18.72070313	-31.00341797	-48.03222656	+5924	+16.71240234	+0.07031250	+0.79980469	-30.16845703	-28.98193359	+34.12353516	+5708	+14.01416016	-2.61035156	-1.82812500	+23.40087891	-13.60107422	-18.87451172	+3180
+1458241594.43520000	+16.54541016	-1.67431641	+0.11425781	+18.67675781	-30.80566406	-47.90039063	+5940	+16.71679688	+0.05712891	+0.77783203	-30.58593750	-28.74023438	+34.25537109	+5728	+14.02294922	-2.58837891	-1.80615234	+23.53271484	-13.71093750	-18.91845703	+3192
+1458241594.44350000	+16.56738281	-1.66992188	+0.06152344	+18.58886719	-30.36621094	-47.54882813	+5960	+16.72558594	+0.03515625	+0.73388672	-31.39892578	-28.21289063	+34.51904297	+5764	+14.04492188	-2.53564453	-1.76220703	+23.86230469	-13.95263672	-18.98437500	+3220
+1458241594.44770000	+16.57617188	-1.66552734	+0.04394531	+18.56689453	-30.21240234	-47.41699219	+5964	+16.72998047	+0.02197266	+0.71630859	-31.83837891	-28.01513672	+34.71679688	+5780	+14.04931641	-2.51367188	-1.74902344	+23.97216797	-14.01855469	-18.98437500	+3228
+1458241594.45600010	+16.59375000	-1.65673828	+0.01318359	+18.52294922	-29.92675781	-47.17529297	+5968	+16.73876953	+0.00439453	+0.69433594	-32.69531250	-27.64160156	+35.09033203	+5804	+14.06250000	-2.46972656	-1.71386719	+24.23583984	-14.19433594	-19.02832031	+3256
+1458241594.46020010	+16.60253906	-1.65234375	+0.00439453	+18.54492188	-29.88281250	-47.10937500	+5968	+16.74316406	-0.00439453	+0.68115234	-33.13476563	-27.46582031	+35.26611328	+5816	+14.07128906	-2.45214844	-1.70068359	+24.34570313	-14.26025391	-19.05029297	+3268
+1458241594.46440010	+16.61572266	-1.64794922	+0.00439453	+18.58886719	-29.81689453	-47.08740234	+5964	+16.75195313	-0.00878906	+0.66796875	-33.55224609	-27.26806641	+35.44189453	+5828	+14.07568359	-2.43896484	-1.68750000	+24.43359375	-14.32617188	-19.09423828	+3276
+1458241594.46849990	+16.62011719	-1.64355469	+0.00000000	+18.63281250	-29.70703125	-47.06542969	+5960	+16.75634766	-0.01757813	+0.65917969	-33.96972656	-27.11425781	+35.59570313	+5840	+14.08447266	-2.43457031	-1.67871094	+24.47753906	-14.32617188	-19.09423828	+3288
+1458241594.47270010	+16.62451172	-1.64355469	-0.00439453	+18.67675781	-29.64111328	-47.08740234	+5960	+16.76074219	-0.02636719	+0.65478516	-34.43115234	-26.98242188	+35.79345703	+5852	+14.08886719	-2.43017578	-1.67871094	+24.47753906	-14.30419922	-19.09423828	+3292
+1458241594.47690010	+16.62890625	-1.63916016	-0.00878906	+18.72070313	-29.59716797	-47.10937500	+5960	+16.76953125	-0.03076172	+0.65039063	-34.84863281	-26.87255859	+35.99121094	+5860	+14.09765625	-2.43017578	-1.68310547	+24.45556641	-14.26025391	-19.09423828	+3300
+1458241594.48099990	+16.63330078	-1.63037109	-0.00439453	+18.78662109	-29.55322266	-47.15332031	+5960	+16.77832031	-0.03076172	+0.65917969	-35.26611328	-26.80664063	+36.23291016	+5872	+14.10205078	-2.43017578	-1.69628906	+24.43359375	-14.15039063	-19.07226563	+3304
+1458241594.48939990	+16.63769531	-1.62158203	+0.01757813	+18.96240234	-29.66308594	-47.35107422	+5972	+16.78710938	-0.03515625	+0.68554688	-36.18896484	-26.76269531	+36.76025391	+5896	+14.11523438	-2.45214844	-1.72265625	+24.23583984	-13.93066406	-19.07226563	+3320
+1458241594.49350000	+16.63769531	-1.61718750	+0.03955078	+19.05029297	-29.75097656	-47.48291016	+5980	+16.79589844	-0.03515625	+0.70312500	-36.65039063	-26.71875000	+37.02392578	+5908	+14.12402344	-2.46972656	-1.74023438	+24.10400391	-13.79882813	-19.05029297	+3328
+1458241594.49770000	+16.64208984	-1.61279297	+0.05712891	+19.13818359	-29.79492188	-47.59277344	+5992	+16.80468750	-0.03955078	+0.71630859	-37.11181641	-26.69677734	+37.28759766	+5920	+14.12841797	-2.49169922	-1.76220703	+23.95019531	-13.62304688	-19.05029297	+3336
+1458241594.50180010	+16.64648438	-1.60839844	+0.07470703	+19.22607422	-29.86083984	-47.70263672	+6008	+16.81347656	-0.04394531	+0.73388672	-37.59521484	-26.67480469	+37.57324219	+5936	+14.13720703	-2.51367188	-1.78417969	+23.77441406	-13.46923828	-19.05029297	+3340
+1458241594.50600000	+16.64648438	-1.60839844	+0.09228516	+19.31396484	-29.90478516	-47.83447266	+6024	+16.81787109	-0.04833984	+0.74707031	-38.05664063	-26.63085938	+37.83691406	+5948	+14.14160156	-2.53564453	-1.80615234	+23.59863281	-13.29345703	-19.05029297	+3344
+1458241594.51020000	+16.64648438	-1.60400391	+0.10107422	+19.40185547	-29.92675781	-47.92236328	+6040	+16.82226563	-0.05273438	+0.76904297	-38.54003906	-26.60888672	+38.12255859	+5964	+14.15039063	-2.56201172	-1.82812500	+23.42285156	-13.11767578	-19.05029297	+3348
+1458241594.51430010	+16.65087891	-1.59960938	+0.11425781	+19.51171875	-29.94873047	-48.01025391	+6056	+16.82666016	-0.06152344	+0.78222656	-39.02343750	-26.56494141	+38.43017578	+5976	+14.15478516	-2.57958984	-1.85449219	+23.29101563	-12.96386719	-19.05029297	+3352
+1458241594.51850010	+16.65087891	-1.59082031	+0.12304688	+19.59960938	-29.99267578	-48.09814453	+6076	+16.83105469	-0.06591797	+0.79541016	-39.50683594	-26.47705078	+38.71582031	+5992	+14.15917969	-2.59716797	-1.86767578	+23.15917969	-12.85400391	-19.07226563	+3348
+1458241594.52679990	+16.65527344	-1.58203125	+0.14941406	+19.77539063	-30.05859375	-48.20800781	+6116	+16.83544922	-0.09228516	+0.82177734	-40.58349609	-26.34521484	+39.33105469	+6016	+14.17236328	-2.61474609	-1.88525391	+23.02734375	-12.74414063	-19.13818359	+3340
+1458241594.53099990	+16.65527344	-1.57763672	+0.16259766	+19.86328125	-30.08056641	-48.25195313	+6132	+16.83544922	-0.10986328	+0.82617188	-41.13281250	-26.19140625	+39.59472656	+6032	+14.17675781	-2.61914063	-1.88085938	+22.96142578	-12.76611328	-19.20410156	+3336
+1458241594.53520010	+16.66406250	-1.57324219	+0.16259766	+19.90722656	-30.03662109	-48.22998047	+6152	+16.83984375	-0.12744141	+0.82177734	-41.66015625	-26.01562500	+39.83642578	+6044	+14.18115234	-2.61914063	-1.87646484	+22.98339844	-12.81005859	-19.24804688	+3328
+1458241594.53930000	+16.66845703	-1.56884766	+0.15820313	+19.97314453	-29.97070313	-48.18603516	+6164	+16.83544922	-0.14501953	+0.81298828	-42.18750000	-25.79589844	+40.05615234	+6056	+14.18994141	-2.61035156	-1.86328125	+23.04931641	-12.87597656	-19.29199219	+3328
+1458241594.54349990	+16.67285156	-1.56445313	+0.14941406	+20.01708984	-29.86083984	-48.09814453	+6180	+16.83544922	-0.16259766	+0.79980469	-42.71484375	-25.51025391	+40.27587891	+6068	+14.19433594	-2.59277344	-1.85009766	+23.13720703	-12.96386719	-19.35791016	+3328
+1458241594.54769990	+16.67724609	-1.55566406	+0.14062500	+20.08300781	-29.75097656	-47.98828125	+6192	+16.83105469	-0.18017578	+0.78662109	-43.24218750	-25.29052734	+40.51757813	+6080	+14.20312500	-2.57958984	-1.83691406	+23.22509766	-13.05175781	-19.40185547	+3332
+1458241594.55600000	+16.68603516	-1.54687500	+0.11865234	+20.17089844	-29.55322266	-47.72460938	+6212	+16.82666016	-0.21972656	+0.75585938	-44.31884766	-24.78515625	+40.93505859	+6108	+14.21191406	-2.54003906	-1.80175781	+23.48876953	-13.29345703	-19.51171875	+3340
+1458241594.56020000	+16.69482422	-1.53808594	+0.10107422	+20.21484375	-29.39941406	-47.52685547	+6216	+16.82226563	-0.24169922	+0.73388672	-44.86816406	-24.49951172	+41.13281250	+6120	+14.21630859	-2.52246094	-1.78417969	+23.62060547	-13.42529297	-19.57763672	+3348
+1458241594.56430010	+16.70361328	-1.53369141	+0.08349609	+20.23681641	-29.24560547	-47.35107422	+6216	+16.82226563	-0.26367188	+0.71191406	-45.39550781	-24.23583984	+41.28662109	+6132	+14.22070313	-2.50048828	-1.76220703	+23.77441406	-13.55712891	-19.64355469	+3356
+1458241594.56850000	+16.70800781	-1.52929688	+0.06591797	+20.28076172	-29.09179688	-47.17529297	+6216	+16.82226563	-0.28564453	+0.69433594	-45.92285156	-23.97216797	+41.46240234	+6144	+14.22949219	-2.48291016	-1.74023438	+23.90625000	-13.68896484	-19.70947266	+3368
+1458241594.57259990	+16.71679688	-1.52490234	+0.04394531	+20.32470703	-28.89404297	-46.99951172	+6212	+16.81787109	-0.30322266	+0.67236328	-46.40625000	-23.70849609	+41.61621094	+6152	+14.23388672	-2.46533203	-1.72265625	+24.03808594	-13.79882813	-19.77539063	+3376
+1458241594.57680010	+16.72119141	-1.52050781	+0.02636719	+20.36865234	-28.71826172	-46.84570313	+6204	+16.81347656	-0.31640625	+0.65039063	-46.86767578	-23.46679688	+41.72607422	+6164	+14.23828125	-2.44775391	-1.70507813	+24.16992188	-13.90869141	-19.84130859	+3388
+1458241594.58100010	+16.72558594	-1.51171875	+0.00878906	+20.43457031	-28.58642578	-46.73583984	+6196	+16.80908203	-0.32958984	+0.63281250	-47.30712891	-23.24707031	+41.85791016	+6172	+14.24707031	-2.43457031	-1.69189453	+24.27978516	-13.99658203	-19.90722656	+3396
+1458241594.58929990	+16.72998047	-1.50292969	+0.00878906	+20.58837891	-28.47656250	-46.66992188	+6176	+16.80908203	-0.34716797	+0.62402344	-48.25195313	-22.98339844	+42.27539063	+6188	+14.25585938	-2.41259766	-1.66992188	+24.45556641	-14.10644531	-20.01708984	+3412
+1458241594.59349990	+16.73437500	-1.49414063	+0.01318359	+20.69824219	-28.43261719	-46.71386719	+6168	+16.81347656	-0.35595703	+0.63720703	-48.73535156	-22.93945313	+42.49511719	+6196	+14.26025391	-2.40820313	-1.66552734	+24.49951172	-14.15039063	-20.10498047	+3420
+1458241594.60180000	+16.73876953	-1.48535156	+0.02636719	+20.87402344	-28.41064453	-46.86767578	+6156	+16.82226563	-0.36474609	+0.65039063	-49.61425781	-22.80761719	+42.82470703	+6208	+14.26904297	-2.41259766	-1.66113281	+24.52148438	-14.15039063	-20.23681641	+3432
+1458241594.60599990	+16.73437500	-1.48095703	+0.03515625	+20.98388672	-28.38867188	-46.99951172	+6152	+16.82226563	-0.36474609	+0.65478516	-50.00976563	-22.76367188	+42.97851563	+6216	+14.27343750	-2.42578125	-1.66552734	+24.49951172	-14.08447266	-20.32470703	+3440
+1458241594.61010000	+16.73437500	-1.47656250	+0.04833984	+21.09375000	-28.41064453	-47.15332031	+6152	+16.82226563	-0.36474609	+0.67675781	-50.47119141	-22.78564453	+43.19824219	+6228	+14.28222656	-2.43896484	-1.67871094	+24.43359375	-13.99658203	-20.41259766	+3448
+1458241594.61430000	+16.72998047	-1.47216797	+0.06591797	+21.20361328	-28.43261719	-47.30712891	+6156	+16.82226563	-0.36474609	+0.69433594	-50.91064453	-22.82958984	+43.43994141	+6240	+14.28662109	-2.46093750	-1.69189453	+24.34570313	-13.88671875	-20.47851563	+3456
+1458241594.61850000	+16.72998047	-1.46777344	+0.08349609	+21.33544922	-28.45458984	-47.50488281	+6164	+16.82666016	-0.36035156	+0.72070313	-51.35009766	-22.89550781	+43.70361328	+6252	+14.29101563	-2.48291016	-1.70947266	+24.25781250	-13.75488281	-20.56640625	+3464
+1458241594.62260010	+16.72558594	-1.45898438	+0.10107422	+21.44531250	-28.49853516	-47.68066406	+6172	+16.83105469	-0.36035156	+0.74707031	-51.83349609	-22.96142578	+43.94531250	+6264	+14.29541016	-2.50927734	-1.72705078	+24.12597656	-13.60107422	-20.69824219	+3472
+1458241594.62680010	+16.72558594	-1.45458984	+0.11865234	+21.57714844	-28.54248047	-47.90039063	+6184	+16.83544922	-0.36474609	+0.77343750	-52.31689453	-23.02734375	+44.18701172	+6276	+14.29541016	-2.54003906	-1.74462891	+23.99414063	-13.46923828	-20.83007813	+3480
+1458241594.63100000	+16.72558594	-1.45019531	+0.14062500	+21.70898438	-28.60839844	-48.12011719	+6196	+16.83544922	-0.36474609	+0.79541016	-52.80029297	-23.04931641	+44.38476563	+6288	+14.29980469	-2.56640625	-1.76220703	+23.88427734	-13.33740234	-20.93994141	+3484
+1458241594.63509990	+16.72119141	-1.44140625	+0.16259766	+21.86279297	-28.63037109	-48.36181641	+6212	+16.83984375	-0.37353516	+0.81298828	-53.32763672	-23.04931641	+44.58251953	+6300	+14.30419922	-2.60156250	-1.77978516	+23.75244141	-13.20556641	-21.11572266	+3488
+1458241594.63930010	+16.72119141	-1.43701172	+0.18017578	+21.99462891	-28.63037109	-48.58154297	+6232	+16.83544922	-0.37792969	+0.82617188	-53.83300781	-23.04931641	+44.78027344	+6308	+14.30859375	-2.61914063	-1.79296875	+23.70849609	-13.09570313	-21.24755859	+3492
+1458241594.64759990	+16.72119141	-1.42382813	+0.20654297	+22.23632813	-28.56445313	-48.99902344	+6264	+16.83544922	-0.38671875	+0.83935547	-54.84375000	-22.96142578	+45.13183594	+6332	+14.31738281	-2.64111328	-1.80175781	+23.73046875	-13.02978516	-21.51123047	+3488
+1458241594.65179990	+16.71679688	-1.41943359	+0.21533203	+22.39013672	-28.52050781	-49.19677734	+6284	+16.83105469	-0.40429688	+0.85253906	-55.45898438	-22.91748047	+45.37353516	+6340	+14.31738281	-2.64111328	-1.80175781	+23.84033203	-13.02978516	-21.66503906	+3484
+1458241594.65590000	+16.72119141	-1.41064453	+0.21972656	+22.50000000	-28.43261719	-49.35058594	+6300	+16.83105469	-0.41748047	+0.84814453	-56.03027344	-22.78564453	+45.54931641	+6352	+14.32177734	-2.63232422	-1.79296875	+23.95019531	-13.09570313	-21.81884766	+3484
+1458241594.66010000	+16.72558594	-1.39746094	+0.21972656	+22.65380859	-28.32275391	-49.46044922	+6312	+16.83105469	-0.43945313	+0.83935547	-56.64550781	-22.63183594	+45.68115234	+6360	+14.32617188	-2.62353516	-1.77539063	+24.10400391	-13.20556641	-21.97265625	+3488
+1458241594.66430000	+16.72998047	-1.39306641	+0.21093750	+22.74169922	-28.19091797	-49.57031250	+6324	+16.83105469	-0.46142578	+0.83056641	-57.23876953	-22.47802734	+45.81298828	+6372	+14.33056641	-2.61035156	-1.75781250	+24.27978516	-13.33740234	-22.12646484	+3492
+1458241594.66840000	+16.73437500	-1.38867188	+0.20214844	+22.82958984	-28.03710938	-49.63623047	+6332	+16.82666016	-0.48339844	+0.80419922	-57.81005859	-22.25830078	+45.85693359	+6384	+14.33935547	-2.59716797	-1.73583984	+24.47753906	-13.46923828	-22.30224609	+3500
+1458241594.67260000	+16.74316406	-1.38427734	+0.18457031	+22.91748047	-27.83935547	-49.68017578	+6340	+16.82666016	-0.50097656	+0.77783203	-58.38134766	-22.06054688	+45.92285156	+6392	+14.34375000	-2.57958984	-1.71826172	+24.65332031	-13.60107422	-22.45605469	+3504
+1458241594.68090010	+16.75634766	-1.37109375	+0.14062500	+23.11523438	-27.35595703	-49.72412109	+6348	+16.81787109	-0.54931641	+0.72949219	-59.56787109	-21.59912109	+46.09863281	+6416	+14.35693359	-2.54003906	-1.67431641	+25.13671875	-13.88671875	-22.78564453	+3524
+1458241594.68510010	+16.76513672	-1.36230469	+0.11425781	+23.22509766	-27.15820313	-49.76806641	+6348	+16.81347656	-0.57128906	+0.70751953	-60.16113281	-21.37939453	+46.23046875	+6420	+14.36132813	-2.51806641	-1.65673828	+25.37841797	-14.04052734	-22.93945313	+3536
+1458241594.68930010	+16.76953125	-1.35351563	+0.09667969	+23.35693359	-26.96044922	-49.83398438	+6344	+16.81347656	-0.59326172	+0.68554688	-60.75439453	-21.18164063	+46.34033203	+6428	+14.36572266	-2.50048828	-1.63476563	+25.59814453	-14.17236328	-23.11523438	+3544
+1458241594.69339990	+16.77832031	-1.34472656	+0.07910156	+23.48876953	-26.80664063	-49.92187500	+6336	+16.80908203	-0.61523438	+0.66796875	-61.34765625	-20.96191406	+46.47216797	+6432	+14.37451172	-2.48730469	-1.61279297	+25.81787109	-14.32617188	-23.31298828	+3556
+1458241594.69759990	+16.78710938	-1.34033203	+0.06591797	+23.64257813	-26.65283203	-50.07568359	+6324	+16.81347656	-0.63281250	+0.64160156	-61.89697266	-20.74218750	+46.56005859	+6436	+14.37890625	-2.46972656	-1.59082031	+26.05957031	-14.45800781	-23.51074219	+3568
+1458241594.70590000	+16.80468750	-1.32714844	+0.04394531	+23.92822266	-26.34521484	-50.42724609	+6300	+16.80908203	-0.65478516	+0.60644531	-62.95166016	-20.34667969	+46.77978516	+6440	+14.39208984	-2.45654297	-1.55566406	+26.45507813	-14.67773438	-23.92822266	+3584
+1458241594.71009990	+16.80908203	-1.32714844	+0.03515625	+24.08203125	-26.21337891	-50.73486328	+6288	+16.80908203	-0.66357422	+0.60205078	-63.47900391	-20.19287109	+46.97753906	+6436	+14.39648438	-2.45214844	-1.55126953	+26.63085938	-14.69970703	-24.14794922	+3592
+1458241594.71429990	+16.81347656	-1.31396484	+0.03515625	+24.27978516	-26.12548828	-51.04248047	+6276	+16.80908203	-0.66796875	+0.59765625	-63.96240234	-20.03906250	+47.15332031	+6432	+14.40087891	-2.45654297	-1.55126953	+26.74072266	-14.69970703	-24.34570313	+3596
+1458241594.71840000	+16.81347656	-1.30078125	+0.03955078	+24.49951172	-26.08154297	-51.39404297	+6268	+16.80468750	-0.67236328	+0.60205078	-64.48974609	-19.88525391	+47.39501953	+6428	+14.40527344	-2.46533203	-1.55566406	+26.85058594	-14.65576172	-24.52148438	+3600
+1458241594.72260000	+16.81347656	-1.29199219	+0.05273438	+24.71923828	-26.10351563	-51.85546875	+6260	+16.80468750	-0.67675781	+0.61083984	-64.99511719	-19.77539063	+47.65869141	+6424	+14.40966797	-2.48291016	-1.56445313	+26.91650391	-14.56787109	-24.71923828	+3608
+1458241594.72670010	+16.81347656	-1.28320313	+0.07470703	+24.89501953	-26.14746094	-52.31689453	+6256	+16.80468750	-0.66796875	+0.61962891	-65.45654297	-19.64355469	+47.92236328	+6424	+14.40966797	-2.50488281	-1.57763672	+26.91650391	-14.45800781	-24.91699219	+3616
+1458241594.73090000	+16.81347656	-1.27880859	+0.09667969	+25.09277344	-26.19140625	-52.80029297	+6256	+16.80468750	-0.66357422	+0.63281250	-65.91796875	-19.53369141	+48.18603516	+6420	+14.41406250	-2.53564453	-1.59082031	+26.89453125	-14.32617188	-25.09277344	+3624
+1458241594.73510000	+16.80908203	-1.27441406	+0.11865234	+25.29052734	-26.21337891	-53.37158203	+6260	+16.80468750	-0.65478516	+0.64160156	-66.35742188	-19.40185547	+48.42773438	+6420	+14.41406250	-2.56640625	-1.61279297	+26.87255859	-14.15039063	-25.26855469	+3636
+1458241594.74340010	+16.80029297	-1.24804688	+0.15820313	+25.64208984	-26.25732422	-54.27246094	+6276	+16.80029297	-0.64160156	+0.65478516	-67.21435547	-19.09423828	+48.84521484	+6412	+14.41406250	-2.61474609	-1.65673828	+26.87255859	-13.79882813	-25.55419922	+3648
+1458241594.74760010	+16.79150391	-1.23486328	+0.17138672	+25.79589844	-26.21337891	-54.68994141	+6284	+16.79589844	-0.63281250	+0.66357422	-67.65380859	-18.94042969	+49.06494141	+6408	+14.40966797	-2.64111328	-1.67871094	+26.87255859	-13.60107422	-25.68603516	+3656
+1458241594.75169990	+16.78271484	-1.22167969	+0.18017578	+25.90576172	-26.21337891	-55.01953125	+6296	+16.78710938	-0.62402344	+0.66796875	-68.07128906	-18.78662109	+49.30664063	+6404	+14.40527344	-2.65869141	-1.70507813	+26.89453125	-13.40332031	-25.77392578	+3660
+1458241594.76009990	+16.78271484	-1.20410156	+0.20654297	+26.12548828	-26.21337891	-55.61279297	+6316	+16.78271484	-0.60205078	+0.66357422	-68.84033203	-18.39111328	+49.65820313	+6400	+14.40527344	-2.68505859	-1.71826172	+27.00439453	-13.22753906	-26.03759766	+3656
+1458241594.76420000	+16.77832031	-1.19970703	+0.21093750	+26.14746094	-26.14746094	-55.85449219	+6324	+16.77832031	-0.60644531	+0.65917969	-69.25781250	-18.17138672	+49.81201172	+6396	+14.40527344	-2.68945313	-1.72265625	+27.09228516	-13.16162109	-26.12548828	+3652
+1458241594.77259990	+16.78271484	-1.19091797	+0.19775391	+26.19140625	-25.88378906	-56.09619141	+6340	+16.76953125	-0.61083984	+0.61962891	-70.00488281	-17.66601563	+49.94384766	+6396	+14.40527344	-2.68945313	-1.70947266	+27.35595703	-13.16162109	-26.34521484	+3648
+1458241594.77670000	+16.78271484	-1.18652344	+0.17578125	+26.14746094	-25.64208984	-56.09619141	+6344	+16.76513672	-0.61962891	+0.59326172	-70.40039063	-17.38037109	+49.98779297	+6396	+14.40527344	-2.68066406	-1.70507813	+27.55371094	-13.16162109	-26.41113281	+3648
+1458241594.78090000	+16.78710938	-1.18652344	+0.15820313	+26.10351563	-25.46630859	-56.07421875	+6348	+16.75634766	-0.62841797	+0.56689453	-70.77392578	-17.07275391	+49.98779297	+6396	+14.40966797	-2.66308594	-1.68750000	+27.77343750	-13.22753906	-26.49902344	+3652
+1458241594.78510000	+16.78710938	-1.18212891	+0.13623047	+26.08154297	-25.29052734	-56.00830078	+6348	+16.74755859	-0.62841797	+0.54052734	-71.08154297	-16.78710938	+50.05371094	+6392	+14.40966797	-2.64990234	-1.67431641	+27.94921875	-13.27148438	-26.56494141	+3652
+1458241594.79340000	+16.79589844	-1.18212891	+0.09667969	+25.97167969	-24.89501953	-55.87646484	+6340	+16.73437500	-0.65917969	+0.49218750	-71.85058594	-16.19384766	+50.20751953	+6392	+14.41406250	-2.61474609	-1.63916016	+28.36669922	-13.44726563	-26.69677734	+3660
+1458241594.79760000	+16.80468750	-1.18212891	+0.08349609	+25.92773438	-24.74121094	-55.81054688	+6332	+16.72998047	-0.66796875	+0.46582031	-72.13623047	-15.90820313	+50.25146484	+6388	+14.41406250	-2.59716797	-1.61718750	+28.56445313	-13.53515625	-26.76269531	+3664
+1458241594.80590010	+16.81787109	-1.19091797	+0.04394531	+25.77392578	-24.32373047	-55.61279297	+6312	+16.72119141	-0.69873047	+0.41748047	-72.81738281	-15.27099609	+50.33935547	+6384	+14.42285156	-2.56640625	-1.57324219	+28.95996094	-13.73291016	-26.89453125	+3676
+1458241594.80999990	+16.81787109	-1.19531250	+0.02636719	+25.72998047	-24.14794922	-55.52490234	+6304	+16.71240234	-0.70751953	+0.39111328	-73.10302734	-14.96337891	+50.40527344	+6376	+14.42285156	-2.54882813	-1.55566406	+29.13574219	-13.82080078	-26.93847656	+3680
+1458241594.81419990	+16.82226563	-1.19531250	+0.00878906	+25.66406250	-23.95019531	-55.43701172	+6288	+16.70361328	-0.72070313	+0.36914063	-73.38867188	-14.63378906	+50.47119141	+6372	+14.42724609	-2.53564453	-1.53808594	+29.31152344	-13.88671875	-26.98242188	+3684
+1458241594.81839990	+16.82666016	-1.19970703	-0.00878906	+25.62011719	-23.75244141	-55.32714844	+6276	+16.69482422	-0.73388672	+0.36035156	-73.69628906	-14.34814453	+50.66894531	+6364	+14.42724609	-2.52246094	-1.52050781	+29.48730469	-13.93066406	-27.00439453	+3688
+1458241594.82250000	+16.82666016	-1.19970703	-0.02197266	+25.55419922	-23.59863281	-55.26123047	+6260	+16.68603516	-0.74267578	+0.36474609	-73.95996094	-14.08447266	+50.91064453	+6356	+14.42724609	-2.50927734	-1.50732422	+29.64111328	-13.99658203	-27.04833984	+3692
+1458241594.82670000	+16.83105469	-1.20410156	-0.02636719	+25.51025391	-23.46679688	-55.23925781	+6244	+16.67724609	-0.74267578	+0.36914063	-74.20166016	-13.82080078	+51.15234375	+6348	+14.42724609	-2.50488281	-1.49414063	+29.75097656	-14.04052734	-27.11425781	+3692
+1458241594.83500000	+16.83105469	-1.20849609	-0.02636719	+25.46630859	-23.24707031	-55.28320313	+6216	+16.67285156	-0.74267578	+0.38232422	-74.61914063	-13.29345703	+51.61376953	+6328	+14.42724609	-2.51367188	-1.48095703	+29.86083984	-14.04052734	-27.18017578	+3692
+1458241594.83920000	+16.83105469	-1.20849609	-0.02197266	+25.46630859	-23.15917969	-55.32714844	+6204	+16.66845703	-0.74267578	+0.38232422	-74.77294922	-13.02978516	+51.78955078	+6320	+14.42724609	-2.52246094	-1.48095703	+29.86083984	-14.01855469	-27.22412109	+3692
+1458241594.84340000	+16.83105469	-1.20849609	-0.01318359	+25.44433594	-23.07128906	-55.41503906	+6192	+16.65966797	-0.74267578	+0.39111328	-74.97070313	-12.78808594	+52.05322266	+6312	+14.42724609	-2.53564453	-1.48974609	+29.83886719	-13.95263672	-27.22412109	+3696
+1458241594.84750010	+16.82226563	-1.21289063	+0.00000000	+25.42236328	-23.00537109	-55.54687500	+6188	+16.65087891	-0.73828125	+0.40869141	-75.14648438	-12.56835938	+52.36083984	+6308	+14.42285156	-2.55322266	-1.49853516	+29.79492188	-13.86474609	-27.24609375	+3700
+1458241594.85170010	+16.81787109	-1.21289063	+0.01318359	+25.42236328	-22.96142578	-55.67871094	+6188	+16.64208984	-0.72949219	+0.43066406	-75.27832031	-12.34863281	+52.66845703	+6304	+14.41845703	-2.57080078	-1.51171875	+29.70703125	-13.75488281	-27.26806641	+3700
+1458241594.85590000	+16.80908203	-1.20849609	+0.03515625	+25.44433594	-22.98339844	-55.85449219	+6188	+16.63769531	-0.72070313	+0.45263672	-75.43212891	-12.17285156	+52.99804688	+6300	+14.41845703	-2.59277344	-1.52490234	+29.61914063	-13.66699219	-27.26806641	+3704
+1458241594.85999990	+16.80468750	-1.20849609	+0.06152344	+25.42236328	-22.98339844	-56.03027344	+6192	+16.63330078	-0.70751953	+0.47460938	-75.52001953	-11.97509766	+53.26171875	+6296	+14.41406250	-2.61474609	-1.53808594	+29.53125000	-13.55712891	-27.31201172	+3708
+1458241594.86420010	+16.80029297	-1.20849609	+0.08349609	+25.37841797	-22.96142578	-56.18408203	+6200	+16.63330078	-0.70312500	+0.49218750	-75.65185547	-11.79931641	+53.50341797	+6292	+14.40966797	-2.63671875	-1.55566406	+29.42138672	-13.46923828	-27.33398438	+3712
+1458241594.87249990	+16.78710938	-1.21289063	+0.13183594	+25.22460938	-22.87353516	-56.49169922	+6224	+16.62890625	-0.69873047	+0.50976563	-75.87158203	-11.44775391	+53.87695313	+6284	+14.40527344	-2.68945313	-1.58642578	+29.20166016	-13.24951172	-27.42187500	+3720
+1458241594.87669990	+16.78271484	-1.21728516	+0.14501953	+25.07080078	-22.74169922	-56.53564453	+6236	+16.62451172	-0.69873047	+0.51855469	-76.00341797	-11.27197266	+54.00878906	+6276	+14.40527344	-2.71582031	-1.60400391	+29.09179688	-13.11767578	-27.44384766	+3724
+1458241594.88080000	+16.77832031	-1.21728516	+0.15820313	+24.93896484	-22.65380859	-56.55761719	+6252	+16.62011719	-0.70312500	+0.52294922	-76.13525391	-11.14013672	+54.16259766	+6272	+14.40087891	-2.73339844	-1.62158203	+29.02587891	-13.02978516	-27.48779297	+3724
+1458241594.88500000	+16.77392578	-1.22607422	+0.16259766	+24.69726563	-22.43408203	-56.49169922	+6264	+16.61572266	-0.70751953	+0.53173828	-76.24511719	-10.98632813	+54.31640625	+6268	+14.40087891	-2.75097656	-1.63037109	+28.98193359	-12.96386719	-27.53173828	+3724
+1458241594.88920000	+16.76953125	-1.23486328	+0.16259766	+24.45556641	-22.19238281	-56.35986328	+6276	+16.61132813	-0.72070313	+0.54052734	-76.42089844	-10.83251953	+54.47021484	+6264	+14.40087891	-2.75976563	-1.63916016	+28.98193359	-12.91992188	-27.57568359	+3724
+1458241594.89750000	+16.78710938	-1.24804688	+0.16699219	+23.86230469	-21.66503906	-55.94238281	+6296	+16.61132813	-0.75146484	+0.53613281	-76.75048828	-10.54687500	+54.60205078	+6256	+14.40087891	-2.76416016	-1.63476563	+29.04785156	-12.98583984	-27.72949219	+3716
+1458241594.90170000	+16.79150391	-1.26123047	+0.14941406	+23.55468750	-21.29150391	-55.63476563	+6304	+16.61132813	-0.77783203	+0.53173828	-76.94824219	-10.39306641	+54.62402344	+6256	+14.40527344	-2.75976563	-1.62597656	+29.15771484	-13.07373047	-27.79541016	+3716
+1458241594.90580010	+16.80029297	-1.27441406	+0.13623047	+23.24707031	-20.96191406	-55.32714844	+6308	+16.60693359	-0.80419922	+0.51855469	-77.16796875	-10.21728516	+54.62402344	+6252	+14.40966797	-2.75097656	-1.60839844	+29.26757813	-13.16162109	-27.86132813	+3720
+1458241594.91000010	+16.80468750	-1.28320313	+0.11425781	+22.93945313	-20.54443359	-54.95361328	+6308	+16.60253906	-0.83056641	+0.50537109	-77.34375000	-10.06347656	+54.64599609	+6252	+14.41406250	-2.74218750	-1.59960938	+29.37744141	-13.24951172	-27.92724609	+3720
+1458241594.91420010	+16.80908203	-1.28759766	+0.09228516	+22.65380859	-20.12695313	-54.58007813	+6308	+16.59814453	-0.85253906	+0.49658203	-77.51953125	-9.88769531	+54.66796875	+6248	+14.41845703	-2.73339844	-1.58642578	+29.50927734	-13.33740234	-27.97119141	+3724
+1458241594.91829990	+16.81787109	-1.29638672	+0.07470703	+22.39013672	-19.77539063	-54.20654297	+6300	+16.59375000	-0.87451172	+0.48779297	-77.69531250	-9.71191406	+54.71191406	+6248	+14.41845703	-2.71582031	-1.56884766	+29.66308594	-13.44726563	-28.01513672	+3728
+1458241594.92249990	+16.82666016	-1.29199219	+0.06591797	+22.21435547	-19.46777344	-53.87695313	+6292	+16.58935547	-0.89208984	+0.48779297	-77.84912109	-9.55810547	+54.79980469	+6240	+14.42285156	-2.70263672	-1.55566406	+29.77294922	-13.53515625	-28.05908203	+3732
+1458241594.92670010	+16.83984375	-1.30078125	+0.05712891	+22.03857422	-19.16015625	-53.54736328	+6280	+16.58935547	-0.91845703	+0.48779297	-78.04687500	-9.40429688	+54.90966797	+6236	+14.42724609	-2.68945313	-1.53808594	+29.90478516	-13.66699219	-28.12500000	+3736
+1458241594.93080000	+16.84423828	-1.30517578	+0.04394531	+21.84082031	-18.78662109	-53.26171875	+6264	+16.58496094	-0.94042969	+0.48779297	-78.24462891	-9.22851563	+54.99755859	+6232	+14.43164063	-2.67626953	-1.52050781	+30.03662109	-13.77685547	-28.19091797	+3740
+1458241594.93919990	+16.86181641	-1.30517578	+0.03515625	+21.66503906	-18.21533203	-52.77832031	+6232	+16.57617188	-0.97558594	+0.48339844	-78.57421875	-8.89892578	+55.21728516	+6224	+14.43603516	-2.65429688	-1.48535156	+30.27832031	-13.99658203	-28.30078125	+3748
+1458241594.94330000	+16.85742188	-1.30517578	+0.01757813	+21.57714844	-17.81982422	-52.53662109	+6216	+16.57177734	-0.97998047	+0.48339844	-78.68408203	-8.72314453	+55.32714844	+6216	+14.44042969	-2.64550781	-1.47216797	+30.41015625	-14.10644531	-28.34472656	+3752
+1458241594.94750000	+16.85302734	-1.29638672	+0.01757813	+21.57714844	-17.62207031	-52.40478516	+6200	+16.56738281	-0.98876953	+0.49218750	-78.85986328	-8.54736328	+55.54687500	+6216	+14.44482422	-2.64111328	-1.45898438	+30.52001953	-14.19433594	-28.41064453	+3756
+1458241594.95170000	+16.85302734	-1.29638672	+0.02197266	+21.57714844	-17.42431641	-52.31689453	+6188	+16.55859375	-0.98876953	+0.50097656	-79.01367188	-8.37158203	+55.78857422	+6212	+14.44482422	-2.63671875	-1.45019531	+30.58593750	-14.28222656	-28.47656250	+3760
+1458241594.95580010	+16.84863281	-1.29199219	+0.02636719	+21.57714844	-17.18261719	-52.25097656	+6176	+16.55419922	-0.98876953	+0.51855469	-79.12353516	-8.19580078	+56.07421875	+6208	+14.44921875	-2.63671875	-1.44140625	+30.65185547	-14.34814453	-28.52050781	+3760
+1458241594.96000000	+16.84423828	-1.28759766	+0.03955078	+21.64306641	-17.07275391	-52.22900391	+6172	+16.55419922	-0.98876953	+0.54492188	-79.34326172	-8.02001953	+56.42578125	+6204	+14.44921875	-2.64111328	-1.43701172	+30.67382813	-14.39208984	-28.58642578	+3764
+1458241594.96409990	+16.83984375	-1.28759766	+0.05712891	+21.68701172	-16.94091797	-52.27294922	+6168	+16.54980469	-0.97998047	+0.56689453	-79.49707031	-7.86621094	+56.73339844	+6204	+14.44921875	-2.65429688	-1.43261719	+30.67382813	-14.43603516	-28.63037109	+3764
+1458241594.97250010	+16.81787109	-1.28759766	+0.07910156	+21.79687500	-16.52343750	-52.36083984	+6172	+16.54541016	-0.96679688	+0.61083984	-79.84863281	-7.53662109	+57.32666016	+6204	+14.44921875	-2.68945313	-1.44580078	+30.56396484	-14.39208984	-28.74023438	+3772
+1458241594.97659990	+16.80908203	-1.28320313	+0.08789063	+21.86279297	-16.32568359	-52.36083984	+6180	+16.54101563	-0.95800781	+0.62841797	-80.02441406	-7.36083984	+57.61230469	+6204	+14.44921875	-2.71582031	-1.45458984	+30.45410156	-14.32617188	-28.78417969	+3780
+1458241594.98079990	+16.80029297	-1.28320313	+0.08789063	+21.90673828	-16.10595703	-52.33886719	+6188	+16.54101563	-0.94921875	+0.65039063	-80.17822266	-7.18505859	+57.89794922	+6204	+14.44921875	-2.74218750	-1.46777344	+30.34423828	-14.26025391	-28.80615234	+3784
+1458241594.98499990	+16.78710938	-1.28320313	+0.09228516	+21.95068359	-15.90820313	-52.31689453	+6196	+16.53222656	-0.94482422	+0.66796875	-80.39794922	-7.03125000	+58.18359375	+6200	+14.44482422	-2.77734375	-1.48974609	+30.19042969	-14.15039063	-28.82812500	+3796
+1458241594.98910000	+16.77832031	-1.28320313	+0.09228516	+21.99462891	-15.68847656	-52.27294922	+6212	+16.52783203	-0.94921875	+0.68994141	-80.66162109	-6.87744141	+58.44726563	+6200	+14.44482422	-2.80810547	-1.51171875	+30.03662109	-14.01855469	-28.85009766	+3804
+1458241594.99330000	+16.77832031	-1.28759766	+0.10546875	+22.03857422	-15.57861328	-52.22900391	+6228	+16.52783203	-0.95361328	+0.70751953	-80.92529297	-6.72363281	+58.71093750	+6200	+14.44042969	-2.83886719	-1.52490234	+29.88281250	-13.93066406	-28.87207031	+3808
+1458241595.00160000	+16.77392578	-1.29199219	+0.10546875	+22.10449219	-15.09521484	-51.94335938	+6260	+16.52343750	-0.97558594	+0.71630859	-81.40869141	-6.41601563	+58.93066406	+6196	+14.44042969	-2.89160156	-1.55566406	+29.64111328	-13.73291016	-28.87207031	+3820
+1458241595.01000000	+16.77832031	-1.29638672	+0.07031250	+22.12646484	-14.45800781	-51.37207031	+6292	+16.51464844	-1.00195313	+0.70312500	-81.91406250	-6.13037109	+59.01855469	+6192	+14.44042969	-2.92236328	-1.56445313	+29.53125000	-13.62304688	-28.87207031	+3820
+1458241595.01410010	+16.78271484	-1.29638672	+0.04394531	+22.14843750	-14.12841797	-50.99853516	+6304	+16.50585938	-1.02392578	+0.68994141	-82.19970703	-5.97656250	+59.04052734	+6196	+14.44042969	-2.92675781	-1.56884766	+29.55322266	-13.57910156	-28.82812500	+3820
+1458241595.01830010	+16.79150391	-1.29638672	+0.02197266	+22.14843750	-13.84277344	-50.58105469	+6312	+16.50585938	-1.05029297	+0.68115234	-82.48535156	-5.86669922	+59.04052734	+6196	+14.44482422	-2.92236328	-1.56445313	+29.59716797	-13.57910156	-28.80615234	+3820
+1458241595.02250000	+16.80468750	-1.29638672	+0.00439453	+22.21435547	-13.62304688	-50.20751953	+6316	+16.50146484	-1.06347656	+0.66357422	-82.68310547	-5.75683594	+58.97460938	+6196	+14.44921875	-2.91357422	-1.55566406	+29.66308594	-13.60107422	-28.80615234	+3820
+1458241595.02659990	+16.81347656	-1.29638672	-0.00878906	+22.25830078	-13.42529297	-49.83398438	+6316	+16.49707031	-1.09423828	+0.64599609	-82.92480469	-5.64697266	+58.90869141	+6200	+14.45361328	-2.90478516	-1.54687500	+29.75097656	-13.64501953	-28.78417969	+3820
+1458241595.03080010	+16.82666016	-1.29638672	-0.03515625	+22.30224609	-13.13964844	-49.39453125	+6312	+16.49267578	-1.12500000	+0.63281250	-83.18847656	-5.58105469	+58.82080078	+6204	+14.45361328	-2.89599609	-1.53369141	+29.83886719	-13.68896484	-28.76220703	+3824
+1458241595.03909990	+16.85742188	-1.29199219	-0.07910156	+22.45605469	-12.70019531	-48.55957031	+6296	+16.49267578	-1.16015625	+0.59326172	-83.51806641	-5.49316406	+58.60107422	+6212	+14.46240234	-2.87402344	-1.50732422	+30.01464844	-13.77685547	-28.74023438	+3832
+1458241595.04329990	+16.86181641	-1.28759766	-0.11425781	+22.54394531	-12.39257813	-48.09814453	+6284	+16.48828125	-1.18212891	+0.57128906	-83.67187500	-5.44921875	+58.46923828	+6212	+14.46679688	-2.86083984	-1.49414063	+30.12451172	-13.82080078	-28.74023438	+3836
+1458241595.04740000	+16.87060547	-1.27880859	-0.13183594	+22.65380859	-12.28271484	-47.74658203	+6268	+16.48388672	-1.19531250	+0.55810547	-83.78173828	-5.42724609	+58.40332031	+6216	+14.47119141	-2.84326172	-1.48095703	+30.23437500	-13.86474609	-28.71826172	+3840
+1458241595.05160000	+16.87500000	-1.27441406	-0.14941406	+22.76367188	-12.17285156	-47.43896484	+6248	+16.48388672	-1.20849609	+0.54492188	-83.89160156	-5.40527344	+58.29345703	+6220	+14.47558594	-2.83007813	-1.46777344	+30.34423828	-13.90869141	-28.69628906	+3844
+1458241595.05580000	+16.88378906	-1.27001953	-0.16699219	+22.87353516	-12.01904297	-47.10937500	+6228	+16.47949219	-1.22167969	+0.53173828	-84.00146484	-5.40527344	+58.22753906	+6220	+14.47998047	-2.81689453	-1.45458984	+30.45410156	-13.95263672	-28.67431641	+3848
+1458241595.05990000	+16.88818359	-1.26562500	-0.17138672	+22.98339844	-12.01904297	-46.88964844	+6208	+16.47949219	-1.23486328	+0.52734375	-84.06738281	-5.40527344	+58.18359375	+6220	+14.48437500	-2.79492188	-1.43701172	+30.60791016	-13.99658203	-28.63037109	+3852
+1458241595.06830000	+16.89257813	-1.26562500	-0.18896484	+23.18115234	-11.86523438	-46.56005859	+6168	+16.48388672	-1.24804688	+0.51416016	-84.19921875	-5.44921875	+58.07373047	+6224	+14.49316406	-2.77294922	-1.41064453	+30.76171875	-14.01855469	-28.56445313	+3860
+1458241595.07240010	+16.88818359	-1.27001953	-0.19335938	+23.24707031	-11.86523438	-46.45019531	+6152	+16.48828125	-1.25244141	+0.51416016	-84.24316406	-5.47119141	+58.05175781	+6224	+14.49755859	-2.77294922	-1.40625000	+30.78369141	-13.93066406	-28.49853516	+3860
+1458241595.08080010	+16.88378906	-1.27001953	-0.20214844	+23.40087891	-11.82128906	-46.29638672	+6128	+16.48828125	-1.25683594	+0.51416016	-84.30908203	-5.49316406	+58.02978516	+6224	+14.50195313	-2.79492188	-1.41503906	+30.65185547	-13.68896484	-28.36669922	+3864
+1458241595.08489990	+16.87500000	-1.27880859	-0.19775391	+23.44482422	-11.86523438	-46.29638672	+6124	+16.49267578	-1.25244141	+0.51416016	-84.33105469	-5.51513672	+58.02978516	+6224	+14.50195313	-2.81250000	-1.43261719	+30.52001953	-13.51318359	-28.27880859	+3872
+1458241595.08909990	+16.86621094	-1.28759766	-0.18896484	+23.48876953	-11.93115234	-46.31835938	+6124	+16.49707031	-1.25244141	+0.51855469	-84.35302734	-5.53710938	+58.02978516	+6224	+14.50195313	-2.83447266	-1.45019531	+30.34423828	-13.31542969	-28.19091797	+3876
+1458241595.09330010	+16.86621094	-1.29638672	-0.18457031	+23.51074219	-11.97509766	-46.34033203	+6132	+16.49707031	-1.25244141	+0.52734375	-84.37500000	-5.55908203	+58.05175781	+6224	+14.50195313	-2.86523438	-1.47216797	+30.14648438	-13.11767578	-28.10302734	+3884
+1458241595.10159990	+16.86181641	-1.31835938	-0.17138672	+23.51074219	-12.01904297	-46.38427734	+6152	+16.50585938	-1.25244141	+0.54052734	-84.44091797	-5.60302734	+58.09570313	+6228	+14.50195313	-2.92675781	-1.52050781	+29.68505859	-12.67822266	-27.90527344	+3900
+1458241595.10579990	+16.86181641	-1.32714844	-0.17138672	+23.51074219	-12.01904297	-46.40625000	+6168	+16.51025391	-1.25244141	+0.54492188	-84.46289063	-5.60302734	+58.09570313	+6232	+14.49755859	-2.96191406	-1.54687500	+29.44335938	-12.45849609	-27.81738281	+3908
+1458241595.10990000	+16.85742188	-1.33593750	-0.17138672	+23.46679688	-12.01904297	-46.40625000	+6188	+16.51904297	-1.25244141	+0.55371094	-84.48486328	-5.62500000	+58.11767578	+6232	+14.49755859	-2.99707031	-1.57324219	+29.17968750	-12.19482422	-27.70751953	+3920
+1458241595.11410000	+16.85302734	-1.34472656	-0.17578125	+23.44482422	-11.99707031	-46.38427734	+6208	+16.52343750	-1.25244141	+0.56250000	-84.52880859	-5.64697266	+58.13964844	+6236	+14.49755859	-3.02343750	-1.60400391	+28.95996094	-11.95312500	-27.57568359	+3924
+1458241595.11820010	+16.85302734	-1.35351563	-0.17578125	+23.40087891	-11.99707031	-46.36230469	+6228	+16.52783203	-1.25683594	+0.57128906	-84.59472656	-5.66894531	+58.16162109	+6240	+14.49755859	-3.04980469	-1.62597656	+28.76220703	-11.77734375	-27.48779297	+3928
+1458241595.12240000	+16.85742188	-1.36230469	-0.18017578	+23.37890625	-11.99707031	-46.31835938	+6248	+16.53662109	-1.25683594	+0.57568359	-84.66064453	-5.66894531	+58.16162109	+6240	+14.50195313	-3.06738281	-1.63916016	+28.60839844	-11.62353516	-27.39990234	+3932
+1458241595.12660000	+16.85742188	-1.37109375	-0.18017578	+23.33496094	-11.97509766	-46.27441406	+6272	+16.54101563	-1.26562500	+0.58007813	-84.74853516	-5.69091797	+58.16162109	+6244	+14.50195313	-3.08056641	-1.65234375	+28.49853516	-11.49169922	-27.31201172	+3932
+1458241595.13490010	+16.87060547	-1.38427734	-0.19335938	+23.22509766	-11.90917969	-46.12060547	+6308	+16.55859375	-1.28759766	+0.56689453	-84.92431641	-5.71289063	+58.05175781	+6256	+14.51074219	-3.09375000	-1.65673828	+28.38867188	-11.40380859	-27.22412109	+3924
+1458241595.13910010	+16.87939453	-1.39306641	-0.20654297	+23.18115234	-11.84326172	-45.98876953	+6324	+16.56298828	-1.30517578	+0.55371094	-85.03417969	-5.71289063	+57.94189453	+6260	+14.51513672	-3.08935547	-1.65234375	+28.41064453	-11.40380859	-27.18017578	+3924
+1458241595.14319990	+16.88818359	-1.39746094	-0.21972656	+23.09326172	-11.75537109	-45.85693359	+6340	+16.56738281	-1.32275391	+0.54052734	-85.14404297	-5.73486328	+57.83203125	+6268	+14.52392578	-3.07617188	-1.64355469	+28.45458984	-11.42578125	-27.13623047	+3928
+1458241595.15159990	+16.91015625	-1.41064453	-0.26367188	+22.93945313	-11.53564453	-45.46142578	+6360	+16.57617188	-1.36669922	+0.49658203	-85.36376953	-5.75683594	+57.59033203	+6288	+14.53271484	-3.04980469	-1.62597656	+28.63037109	-11.51367188	-27.07031250	+3932
+1458241595.15570000	+16.91894531	-1.41943359	-0.28564453	+22.85156250	-11.44775391	-45.26367188	+6364	+16.58056641	-1.39306641	+0.47021484	-85.45166016	-5.77880859	+57.45849609	+6300	+14.54150391	-3.03222656	-1.60839844	+28.74023438	-11.57958984	-27.07031250	+3936
+1458241595.15990000	+16.93652344	-1.42382813	-0.30761719	+22.74169922	-11.33789063	-45.00000000	+6364	+16.58496094	-1.41503906	+0.43945313	-85.53955078	-5.77880859	+57.28271484	+6312	+14.55029297	-3.01464844	-1.59082031	+28.82812500	-11.66748047	-27.04833984	+3940
+1458241595.16820000	+16.96728516	-1.44140625	-0.35156250	+22.54394531	-11.14013672	-44.58251953	+6352	+16.59375000	-1.46777344	+0.38232422	-85.64941406	-5.84472656	+56.97509766	+6332	+14.56347656	-2.98388672	-1.56005859	+29.02587891	-11.82128906	-27.02636719	+3948
+1458241595.17240000	+16.98046875	-1.45458984	-0.37792969	+22.41210938	-11.00830078	-44.38476563	+6344	+16.59814453	-1.48974609	+0.35595703	-85.64941406	-5.88867188	+56.82128906	+6344	+14.56787109	-2.96630859	-1.54687500	+29.11376953	-11.88720703	-27.02636719	+3956
+1458241595.18070010	+16.99804688	-1.48095703	-0.42626953	+22.14843750	-10.76660156	-44.03320313	+6320	+16.60693359	-1.53369141	+0.31201172	-85.60546875	-5.97656250	+56.62353516	+6368	+14.58544922	-2.94873047	-1.53369141	+29.24560547	-11.93115234	-26.96044922	+3960
+1458241595.18910000	+17.00683594	-1.51171875	-0.43945313	+21.88476563	-10.81054688	-43.92333984	+6300	+16.61572266	-1.56005859	+0.29443359	-85.38574219	-6.15234375	+56.57958984	+6384	+14.59423828	-2.94873047	-1.53808594	+29.24560547	-11.88720703	-26.85058594	+3964
+1458241595.19320010	+17.01123047	-1.52929688	-0.43505859	+21.75292969	-10.85449219	-43.92333984	+6292	+16.62011719	-1.56884766	+0.29882813	-85.25390625	-6.26220703	+56.62353516	+6392	+14.59423828	-2.95751953	-1.54687500	+29.17968750	-11.79931641	-26.80664063	+3968
+1458241595.20149990	+17.02001953	-1.56445313	-0.42626953	+21.48925781	-10.92041016	-44.01123047	+6288	+16.63769531	-1.58203125	+0.31201172	-84.83642578	-6.50390625	+56.68945313	+6412	+14.59863281	-2.99707031	-1.57324219	+28.93798828	-11.57958984	-26.67480469	+3980
+1458241595.20989990	+17.02001953	-1.60839844	-0.41748047	+21.20361328	-10.98632813	-44.14306641	+6300	+16.64648438	-1.59082031	+0.35156250	-84.37500000	-6.83349609	+56.90917969	+6444	+14.60302734	-3.05859375	-1.62597656	+28.56445313	-11.16210938	-26.47705078	+3996
+1458241595.21820000	+17.01123047	-1.64794922	-0.40429688	+20.93994141	-11.09619141	-44.34082031	+6332	+16.65966797	-1.58642578	+0.39111328	-83.82568359	-7.11914063	+57.10693359	+6476	+14.60302734	-3.12890625	-1.69628906	+28.12500000	-10.67871094	-26.27929688	+4016
+1458241595.22650000	+17.00683594	-1.68310547	-0.38232422	+20.67626953	-11.22802734	-44.58251953	+6376	+16.67724609	-1.58642578	+0.42626953	-83.27636719	-7.40478516	+57.23876953	+6508	+14.59863281	-3.26074219	-1.81054688	+27.39990234	-9.86572266	-25.94970703	+4048
+1458241595.23070000	+17.00683594	-1.70507813	-0.36914063	+20.54443359	-11.29394531	-44.71435547	+6404	+16.68164063	-1.59082031	+0.43945313	-83.01269531	-7.53662109	+57.30468750	+6528	+14.59863281	-3.29150391	-1.83251953	+27.22412109	-9.71191406	-25.90576172	+4052
+1458241595.23900010	+17.01562500	-1.73583984	-0.36474609	+20.32470703	-11.27197266	-44.86816406	+6460	+16.69042969	-1.60839844	+0.44384766	-82.59521484	-7.71240234	+57.17285156	+6560	+14.60302734	-3.32666016	-1.86328125	+27.09228516	-9.44824219	-25.81787109	+4052
+1458241595.24740000	+17.02441406	-1.76220703	-0.38232422	+20.12695313	-11.09619141	-44.91210938	+6520	+16.69921875	-1.63476563	+0.41748047	-82.19970703	-7.80029297	+56.90917969	+6596	+14.61181641	-3.33984375	-1.87646484	+27.11425781	-9.36035156	-25.72998047	+4044
+1458241595.25570010	+17.03759766	-1.77539063	-0.41308594	+19.99511719	-10.87646484	-44.82421875	+6576	+16.70361328	-1.66113281	+0.37792969	-81.87011719	-7.77832031	+56.60156250	+6632	+14.62500000	-3.31787109	-1.86328125	+27.33398438	-9.40429688	-25.70800781	+4044
+1458241595.26399990	+17.06835938	-1.78417969	-0.45703125	+19.92919922	-10.59082031	-44.64843750	+6616	+16.71240234	-1.70947266	+0.30761719	-81.69433594	-7.66845703	+56.09619141	+6672	+14.64257813	-3.28710938	-1.82373047	+27.64160156	-9.62402344	-25.75195313	+4052
+1458241595.26819990	+17.08154297	-1.78857422	-0.48339844	+19.88525391	-10.39306641	-44.53857422	+6628	+16.71240234	-1.73583984	+0.26806641	-81.62841797	-7.62451172	+55.87646484	+6692	+14.65136719	-3.26953125	-1.80615234	+27.81738281	-9.71191406	-25.77392578	+4056
+1458241595.27650000	+17.11230469	-1.79736328	-0.54492188	+19.84130859	-9.97558594	-44.27490234	+6648	+16.71679688	-1.78417969	+0.19775391	-81.56250000	-7.51464844	+55.39306641	+6732	+14.66894531	-3.22998047	-1.77539063	+28.14697266	-9.88769531	-25.79589844	+4072
+1458241595.28480010	+17.13867188	-1.79736328	-0.61083984	+19.81933594	-9.58007813	-43.98925781	+6648	+16.72119141	-1.82812500	+0.12744141	-81.47460938	-7.33886719	+54.97558594	+6764	+14.68212891	-3.19482422	-1.75781250	+28.43261719	-9.99755859	-25.79589844	+4080
+1458241595.29320000	+17.16503906	-1.81054688	-0.66796875	+19.75341797	-9.25048828	-43.79150391	+6636	+16.72998047	-1.86767578	+0.07470703	-81.38671875	-7.22900391	+54.71191406	+6796	+14.69531250	-3.18603516	-1.74462891	+28.60839844	-10.06347656	-25.81787109	+4092
+1458241595.30150010	+17.19140625	-1.83251953	-0.70751953	+19.68750000	-8.98681641	-43.68164063	+6612	+16.74316406	-1.90283203	+0.03955078	-81.34277344	-7.16308594	+54.51416016	+6820	+14.70849609	-3.19482422	-1.74023438	+28.63037109	-10.08544922	-25.88378906	+4100
+1458241595.30979990	+17.20019531	-1.85888672	-0.74707031	+19.59960938	-8.74511719	-43.68164063	+6592	+16.75195313	-1.92480469	+0.02197266	-81.25488281	-7.16308594	+54.47021484	+6840	+14.71728516	-3.23876953	-1.77539063	+28.45458984	-9.84375000	-25.83984375	+4116
+1458241595.31820010	+17.20019531	-1.88964844	-0.77343750	+19.48974609	-8.59130859	-43.79150391	+6580	+16.76513672	-1.92041016	+0.02636719	-81.05712891	-7.16308594	+54.55810547	+6860	+14.72167969	-3.30029297	-1.83691406	+28.14697266	-9.49218750	-25.77392578	+4136
+1458241595.32649990	+17.20019531	-1.92480469	-0.78662109	+19.37988281	-8.52539063	-43.98925781	+6580	+16.78271484	-1.92041016	+0.03515625	-80.92529297	-7.20703125	+54.68994141	+6876	+14.72167969	-3.39697266	-1.92041016	+27.61962891	-9.00878906	-25.75195313	+4164
+1458241595.33480000	+17.19580078	-1.96875000	-0.79101563	+19.27001953	-8.48144531	-44.27490234	+6592	+16.80029297	-1.92480469	+0.04394531	-80.81542969	-7.25097656	+54.79980469	+6896	+14.72167969	-3.51562500	-2.01269531	+26.98242188	-8.45947266	-25.72998047	+4188
+1458241595.34320000	+17.19140625	-2.01269531	-0.80419922	+19.18212891	-8.43750000	-44.58251953	+6624	+16.82226563	-1.92480469	+0.04394531	-80.68359375	-7.25097656	+54.86572266	+6916	+14.72167969	-3.60351563	-2.10498047	+26.52099609	-7.97607422	-25.68603516	+4204
+1458241595.34730010	+17.18701172	-2.03466797	-0.81738281	+19.13818359	-8.34960938	-44.75830078	+6648	+16.82666016	-1.92919922	+0.03955078	-80.61767578	-7.22900391	+54.88769531	+6924	+14.72167969	-3.64306641	-2.14892578	+26.30126953	-7.73437500	-25.66406250	+4212
+1458241595.35560010	+17.19140625	-2.07861328	-0.84375000	+19.07226563	-8.23974609	-44.97802734	+6708	+16.84863281	-1.94677734	+0.02197266	-80.57373047	-7.18505859	+54.90966797	+6948	+14.72167969	-3.70898438	-2.22363281	+25.97167969	-7.38281250	-25.68603516	+4220
+1458241595.36400010	+17.21337891	-2.12255859	-0.88769531	+19.09423828	-8.08593750	-45.15380859	+6768	+16.87060547	-1.98193359	-0.01318359	-80.61767578	-7.11914063	+54.82177734	+6972	+14.73925781	-3.75732422	-2.26318359	+25.79589844	-7.22900391	-25.79589844	+4216
+1458241595.36809990	+17.23095703	-2.14453125	-0.91845703	+19.11621094	-7.97607422	-45.17578125	+6796	+16.87939453	-2.01269531	-0.04833984	-80.68359375	-7.05322266	+54.66796875	+6988	+14.74804688	-3.77929688	-2.27636719	+25.72998047	-7.18505859	-25.86181641	+4216
+1458241595.37649990	+17.26171875	-2.18408203	-1.00634766	+19.13818359	-7.58056641	-45.08789063	+6852	+16.89697266	-2.08300781	-0.14501953	-80.85937500	-6.87744141	+54.22851563	+7028	+14.77001953	-3.79248047	-2.29833984	+25.77392578	-7.16308594	-25.97167969	+4212
+1458241595.38060000	+17.28808594	-2.20605469	-1.05908203	+19.13818359	-7.33886719	-44.97802734	+6872	+16.91015625	-2.12695313	-0.20214844	-80.96923828	-6.78955078	+54.00878906	+7048	+14.78320313	-3.79248047	-2.30273438	+25.83984375	-7.20703125	-26.03759766	+4208
+1458241595.38480000	+17.31445313	-2.23242188	-1.11181641	+19.13818359	-7.16308594	-44.89013672	+6888	+16.92333984	-2.17968750	-0.26367188	-81.12304688	-6.70166016	+53.74511719	+7072	+14.79638672	-3.79248047	-2.30712891	+25.88378906	-7.25097656	-26.14746094	+4204
+1458241595.39310000	+17.37158203	-2.28515625	-1.21289063	+19.13818359	-6.81152344	-44.75830078	+6904	+16.94970703	-2.28515625	-0.38671875	-81.45263672	-6.59179688	+53.26171875	+7112	+14.83154297	-3.79687500	-2.30712891	+25.99365234	-7.38281250	-26.38916016	+4200
+1458241595.40150000	+17.43750000	-2.36425781	-1.32275391	+19.07226563	-6.45996094	-44.69238281	+6904	+16.97167969	-2.39941406	-0.53173828	-81.80419922	-6.50390625	+52.66845703	+7156	+14.87109375	-3.81884766	-2.30273438	+26.03759766	-7.53662109	-26.69677734	+4204
+1458241595.40980010	+17.49023438	-2.44775391	-1.44580078	+18.94042969	-6.02050781	-44.71435547	+6896	+16.99804688	-2.50048828	-0.65478516	-82.11181641	-6.50390625	+52.20703125	+7196	+14.90625000	-3.84960938	-2.34228516	+25.99365234	-7.42675781	-26.91650391	+4216
+1458241595.41400000	+17.51220703	-2.49609375	-1.50732422	+18.85253906	-5.82275391	-44.75830078	+6888	+17.01123047	-2.54003906	-0.71191406	-82.24365234	-6.50390625	+52.03125000	+7216	+14.91943359	-3.88037109	-2.36425781	+25.90576172	-7.38281250	-27.04833984	+4224
+1458241595.42230010	+17.55615234	-2.58837891	-1.60400391	+18.69873047	-5.60302734	-45.00000000	+6868	+17.05078125	-2.63232422	-0.79101563	-82.55126953	-6.67968750	+51.87744141	+7244	+14.95458984	-3.95947266	-2.43457031	+25.59814453	-7.11914063	-27.31201172	+4252
+1458241595.43059990	+17.60009766	-2.69824219	-1.68310547	+18.50097656	-5.42724609	-45.48339844	+6860	+17.10351563	-2.69824219	-0.85253906	-82.70507813	-6.92138672	+51.81152344	+7272	+14.98535156	-4.08691406	-2.53125000	+25.02685547	-6.70166016	-27.59765625	+4288
+1458241595.43890000	+17.63085938	-2.82568359	-1.77099609	+18.21533203	-5.18554688	-46.01074219	+6872	+17.15625000	-2.76416016	-0.90966797	-82.92480469	-7.20703125	+51.78955078	+7304	+15.00732422	-4.24511719	-2.65429688	+24.30175781	-6.10839844	-27.88330078	+4328
+1458241595.44730000	+17.65283203	-2.94873047	-1.86767578	+17.92968750	-4.94384766	-46.62597656	+6908	+17.21777344	-2.83007813	-0.94482422	-83.16650391	-7.58056641	+51.89941406	+7336	+15.02490234	-4.42089844	-2.81689453	+23.46679688	-5.33935547	-28.12500000	+4372
+1458241595.45560000	+17.68359375	-3.08056641	-1.94677734	+17.64404297	-4.81201172	-47.28515625	+6956	+17.29248047	-2.89599609	-0.97998047	-83.36425781	-7.97607422	+52.03125000	+7368	+15.04687500	-4.60107422	-2.97509766	+22.60986328	-4.61425781	-28.43261719	+4408
+1458241595.46390010	+17.72314453	-3.22558594	-2.03027344	+17.31445313	-4.72412109	-47.98828125	+7024	+17.36718750	-2.97949219	-1.02832031	-83.71582031	-8.39355469	+52.07519531	+7408	+15.06884766	-4.78564453	-3.12451172	+21.77490234	-3.93310547	-28.80615234	+4440
+1458241595.47230010	+17.77148438	-3.37939453	-2.14013672	+16.96289063	-4.41650391	-48.60351563	+7108	+17.44189453	-3.08496094	-1.10302734	-84.11132813	-8.81103516	+51.96533203	+7456	+15.09521484	-4.97021484	-3.27392578	+20.98388672	-3.27392578	-29.20166016	+4472
+1458241595.48060010	+17.82861328	-3.53759766	-2.27197266	+16.58935547	-4.08691406	-49.04296875	+7192	+17.51220703	-3.21679688	-1.20849609	-84.63867188	-9.20654297	+51.67968750	+7512	+15.13037109	-5.11523438	-3.40136719	+20.41259766	-2.81250000	-29.61914063	+4488
+1458241595.48889990	+17.89453125	-3.70019531	-2.39941406	+16.23779297	-3.86718750	-49.50439453	+7264	+17.57373047	-3.37500000	-1.34033203	-85.29785156	-9.60205078	+51.35009766	+7576	+15.17431641	-5.24267578	-3.49804688	+19.99511719	-2.54882813	-30.10253906	+4492
+1458241595.49729990	+18.00439453	-3.86718750	-2.54443359	+15.93017578	-3.58154297	-49.92187500	+7316	+17.64404297	-3.55957031	-1.50292969	-86.04492188	-9.99755859	+50.82275391	+7640	+15.24462891	-5.36132813	-3.54638672	+19.66552734	-2.63671875	-30.76171875	+4488
+1458241595.50560000	+18.10986328	-4.04296875	-2.71582031	+15.62255859	-3.14208984	-50.27343750	+7344	+17.70117188	-3.77050781	-1.68750000	-86.87988281	-10.41503906	+50.20751953	+7708	+15.31933594	-5.46240234	-3.59033203	+19.44580078	-2.70263672	-31.42089844	+4480
+1458241595.51390000	+18.21093750	-4.22314453	-2.88720703	+15.29296875	-2.74658203	-50.64697266	+7344	+17.74951172	-3.98144531	-1.88085938	-87.73681641	-10.87646484	+49.63623047	+7776	+15.38964844	-5.55908203	-3.63427734	+19.24804688	-2.85644531	-32.10205078	+4468
+1458241595.52220010	+18.32519531	-4.40332031	-3.03662109	+15.00732422	-2.52685547	-51.15234375	+7316	+17.81542969	-4.20117188	-2.06982422	-88.59375000	-11.31591797	+49.13085938	+7832	+15.47314453	-5.66894531	-3.66503906	+19.02832031	-3.12011719	-32.89306641	+4456
+1458241595.52640010	+18.38671875	-4.50000000	-3.11132813	+14.87548828	-2.41699219	-51.48193359	+7292	+17.84619141	-4.30664063	-2.16650391	-89.01123047	-11.57958984	+48.91113281	+7860	+15.51269531	-5.73925781	-3.68261719	+18.85253906	-3.20800781	-33.33251953	+4456
+1458241595.53469990	+18.49218750	-4.69775391	-3.24755859	+14.56787109	-2.21923828	-52.20703125	+7240	+17.91210938	-4.51757813	-2.32910156	-89.84619141	-12.15087891	+48.60351563	+7904	+15.58300781	-5.88867188	-3.75732422	+18.45703125	-3.20800781	-34.18945313	+4464
+1458241595.54310010	+18.58007813	-4.89550781	-3.39257813	+14.26025391	-1.88964844	-52.97607422	+7188	+17.98681641	-4.69775391	-2.48291016	-90.50537109	-12.67822266	+48.38378906	+7944	+15.64892578	-6.07324219	-3.86279297	+17.90771484	-3.01025391	-35.00244141	+4484
+1458241595.55559990	+18.68554688	-5.19433594	-3.52880859	+13.71093750	-1.86767578	-54.58007813	+7136	+18.12744141	-4.93505859	-2.64550781	-91.45019531	-13.57910156	+48.51562500	+7980	+15.70166016	-6.42480469	-4.09130859	+16.65527344	-2.30712891	-36.27685547	+4524
+1458241595.56390000	+18.76464844	-5.40966797	-3.62109375	+13.31542969	-1.80175781	-55.74462891	+7124	+18.23730469	-5.08007813	-2.73339844	-91.99951172	-14.17236328	+48.71337891	+7992	+15.72802734	-6.69726563	-4.28027344	+15.64453125	-1.60400391	-37.17773438	+4552
+1458241595.57640000	+18.83935547	-5.72607422	-3.76171875	+12.70019531	-1.62597656	-57.43652344	+7168	+18.40429688	-5.29541016	-2.85205078	-92.85644531	-15.07324219	+49.06494141	+8012	+15.74560547	-7.11474609	-4.59667969	+14.10644531	-0.37353516	-38.40820313	+4600
+1458241595.58470010	+18.89648438	-5.93261719	-3.87158203	+12.28271484	-1.47216797	-58.49121094	+7224	+18.52734375	-5.44921875	-2.93554688	-93.44970703	-15.62255859	+49.30664063	+8020	+15.75000000	-7.38720703	-4.80761719	+13.13964844	+0.37353516	-39.22119141	+4628
+1458241595.59299990	+18.97119141	-6.15673828	-3.97265625	+11.86523438	-1.49414063	-59.56787109	+7284	+18.64160156	-5.61621094	-3.02343750	-94.15283203	-16.21582031	+49.59228516	+8028	+15.76318359	-7.63769531	-4.98339844	+12.21679688	+0.94482422	-40.12207031	+4652
+1458241595.60139990	+19.05468750	-6.38525391	-4.11328125	+11.40380859	-1.23046875	-60.42480469	+7348	+18.74707031	-5.82275391	-3.14648438	-94.92187500	-16.76513672	+49.63623047	+8036	+15.80712891	-7.84863281	-5.12841797	+11.53564453	+1.27441406	-40.95703125	+4656
+1458241595.60970000	+19.14257813	-6.63134766	-4.28906250	+10.87646484	-0.87890625	-61.10595703	+7400	+18.82617188	-6.06005859	-3.32666016	-95.75683594	-17.31445313	+49.37255859	+8052	+15.86425781	-8.04638672	-5.23388672	+10.92041016	+1.34033203	-41.79199219	+4648
+1458241595.61800000	+19.25244141	-6.87744141	-4.47363281	+10.32714844	-0.70312500	-61.69921875	+7416	+18.89648438	-6.32373047	-3.52441406	-96.70166016	-17.84179688	+49.10888672	+8064	+15.94335938	-8.18261719	-5.29541016	+10.54687500	+1.09863281	-42.60498047	+4620
+1458241595.62640000	+19.37988281	-7.14550781	-4.64501953	+9.77783203	-0.57128906	-62.33642578	+7388	+18.95800781	-6.60058594	-3.73095703	-97.64648438	-18.43505859	+48.86718750	+8072	+16.04882813	-8.31445313	-5.31738281	+10.28320313	+0.59326172	-43.52783203	+4580
+1458241595.63470010	+19.49853516	-7.42236328	-4.81640625	+9.18457031	-0.43945313	-62.97363281	+7324	+19.01074219	-6.88623047	-3.93750000	-98.61328125	-19.09423828	+48.60351563	+8072	+16.16308594	-8.45507813	-5.32177734	+9.97558594	+0.00000000	-44.47265625	+4532
+1458241595.63890000	+19.56445313	-7.55419922	-4.91308594	+8.92089844	-0.32958984	-63.28125000	+7280	+19.03710938	-7.03125000	-4.04736328	-99.07470703	-19.44580078	+48.42773438	+8068	+16.22900391	-8.52539063	-5.32617188	+9.84375000	-0.28564453	-44.91210938	+4504
+1458241595.64720010	+19.66992188	-7.82666016	-5.10205078	+8.32763672	-0.13183594	-63.91845703	+7172	+19.07226563	-7.31689453	-4.27148438	-99.97558594	-20.10498047	+48.09814453	+8056	+16.32128906	-8.65722656	-5.37451172	+9.58007813	-0.65917969	-45.76904297	+4452
+1458241595.65969990	+19.82373047	-8.20898438	-5.30419922	+7.60253906	-0.26367188	-65.17089844	+6964	+19.17773438	-7.68164063	-4.50000000	-101.16210938	-21.18164063	+48.33984375	+8000	+16.44873047	-8.92089844	-5.47558594	+8.96484375	-1.05468750	-47.24121094	+4388
+1458241595.68880010	+19.99951172	-8.91210938	-5.66455078	+6.56982422	-0.06591797	-69.14794922	+6632	+19.55566406	-8.30126953	-4.79443359	-103.22753906	-23.79638672	+49.94384766	+7748	+16.45751953	-9.84375000	-6.15234375	+6.32812500	+0.96679688	-50.91064453	+4324
+1458241595.69720010	+20.03466797	-9.08789063	-5.72167969	+6.37207031	-0.13183594	-70.44433594	+6604	+19.69628906	-8.45507813	-4.83837891	-103.73291016	-24.56542969	+50.62500000	+7656	+16.42675781	-10.13378906	-6.37646484	+5.55908203	+1.77978516	-52.07519531	+4328
+1458241595.70549990	+20.06982422	-9.25048828	-5.79638672	+6.24023438	-0.04394531	-71.71875000	+6608	+19.81933594	-8.60888672	-4.91748047	-104.21630859	-25.37841797	+51.08642578	+7564	+16.38720703	-10.39746094	-6.59619141	+4.83398438	+2.59277344	-53.17382813	+4340
+1458241595.71380000	+20.08740234	-9.43945313	-5.90185547	+5.91064453	+0.10986328	-72.81738281	+6640	+19.92041016	-8.78466797	-5.01855469	-104.74365234	-26.14746094	+51.48193359	+7480	+16.36083984	-10.60839844	-6.81152344	+4.32861328	+3.27392578	-54.05273438	+4360
+1458241595.72219990	+20.16650391	-9.65917969	-5.98535156	+5.58105469	-0.02197266	-73.93798828	+6656	+20.00830078	-8.97363281	-5.15478516	-105.29296875	-26.91650391	+51.72363281	+7396	+16.40039063	-10.81054688	-6.91259766	+3.86718750	+3.27392578	-55.10742188	+4352
+1458241595.73050000	+20.24560547	-9.92724609	-6.09960938	+5.11962891	-0.04394531	-74.99267578	+6656	+20.05664063	-9.21972656	-5.32177734	-105.97412109	-27.83935547	+51.74560547	+7320	+16.46191406	-10.97753906	-6.97851563	+3.51562500	+3.05419922	-56.09619141	+4328
+1458241595.73880000	+20.32910156	-10.22607422	-6.29736328	+4.52636719	+0.21972656	-75.76171875	+6624	+20.08300781	-9.49658203	-5.53271484	-106.72119141	-28.76220703	+51.59179688	+7252	+16.57177734	-11.10498047	-7.03125000	+3.33984375	+2.61474609	-56.82128906	+4268
+1458241595.74710010	+20.42138672	-10.53369141	-6.48632813	+3.93310547	+0.32958984	-76.50878906	+6540	+20.06982422	-9.76025391	-5.74804688	-107.40234375	-29.70703125	+51.35009766	+7188	+16.69042969	-11.22802734	-7.03564453	+3.09814453	+1.88964844	-57.56835938	+4192
+1458241595.75550010	+20.50488281	-10.85449219	-6.67089844	+3.29589844	+0.35156250	-77.25585938	+6404	+20.06103516	-10.04150391	-5.95019531	-108.19335938	-30.58593750	+51.30615234	+7120	+16.81347656	-11.33789063	-7.02246094	+2.92236328	+1.03271484	-58.29345703	+4104
+1458241595.76379990	+20.61474609	-11.16650391	-6.86425781	+2.76855469	+0.41748047	-77.98095703	+6224	+20.06103516	-10.31396484	-6.16992188	-108.89648438	-31.44287109	+51.08642578	+7044	+16.93652344	-11.48291016	-7.01806641	+2.61474609	+0.28564453	-59.08447266	+4012
+1458241595.77630000	+20.69824219	-11.57519531	-7.14111328	+2.13134766	+0.74707031	-79.14550781	+5908	+20.08300781	-10.66552734	-6.42480469	-109.84130859	-32.76123047	+51.13037109	+6916	+17.04199219	-11.73779297	-7.11035156	+1.99951172	-0.13183594	-60.22705078	+3876
+1458241595.78880000	+20.74658203	-11.84765625	-7.28173828	+1.80175781	+0.72509766	-80.55175781	+5592	+20.17529297	-10.92041016	-6.56542969	-110.69824219	-33.75000000	+51.76757813	+6756	+17.03320313	-12.05419922	-7.29052734	+1.18652344	+0.13183594	-61.65527344	+3768
+1458241595.79710010	+20.76855469	-12.00146484	-7.31250000	+1.69189453	+0.63720703	-81.67236328	+5420	+20.29394531	-11.06982422	-6.62695313	-111.24755859	-34.40917969	+52.38281250	+6636	+16.99365234	-12.29589844	-7.47949219	+0.63720703	+0.83496094	-62.75390625	+3724
+1458241595.80550000	+20.76855469	-12.10253906	-7.35644531	+1.71386719	+0.79101563	-82.79296875	+5300	+20.41259766	-11.19287109	-6.67968750	-111.66503906	-35.06835938	+52.97607422	+6512	+16.91015625	-12.57714844	-7.69921875	-0.02197266	+1.82373047	-63.91845703	+3696
+1458241595.81380010	+20.75976563	-12.18603516	-7.36083984	+1.73583984	+0.79101563	-83.93554688	+5240	+20.54443359	-11.29394531	-6.69287109	-112.14843750	-35.68359375	+53.72314453	+6392	+16.81347656	-12.81005859	-7.91455078	-0.52734375	+2.81250000	-65.03906250	+3688
+1458241595.81789990	+20.76416016	-12.22998047	-7.35644531	+1.77978516	+0.70312500	-84.50683594	+5228	+20.61035156	-11.35107422	-6.70605469	-112.41210938	-35.96923828	+54.14062500	+6332	+16.77392578	-12.92431641	-8.00683594	-0.76904297	+3.18603516	-65.63232422	+3696
+1458241595.82629990	+20.77734375	-12.34423828	-7.33886719	+1.73583984	+0.50537109	-85.73730469	+5240	+20.72460938	-11.49169922	-6.73242188	-113.04931641	-36.62841797	+54.90966797	+6216	+16.70361328	-13.13525391	-8.18701172	-1.20849609	+3.93310547	-66.79687500	+3728
+1458241595.83460000	+20.81689453	-12.51123047	-7.41357422	+1.62597656	+0.65917969	-86.87988281	+5284	+20.79052734	-11.64111328	-6.83349609	-113.51074219	-37.39746094	+55.21728516	+6112	+16.69042969	-13.36376953	-8.31445313	-1.60400391	+4.32861328	-67.91748047	+3764
+1458241595.84290000	+20.86523438	-12.72656250	-7.55419922	+1.38427734	+0.87890625	-87.69287109	+5320	+20.81250000	-11.86083984	-6.95214844	-114.21386719	-38.23242188	+55.48095703	+6020	+16.71240234	-13.53515625	-8.38476563	-1.97753906	+4.21875000	-68.86230469	+3784
+1458241595.85130000	+20.88281250	-13.01660156	-7.72558594	+0.81298828	+1.12060547	-88.52783203	+5332	+20.78173828	-12.10693359	-7.07519531	-115.07080078	-39.11132813	+55.74462891	+5948	+16.78710938	-13.66259766	-8.40673828	-2.24121094	+3.69140625	-69.58740234	+3772
+1458241595.85960010	+20.97070313	-13.38574219	-7.94091797	+0.19775391	+1.20849609	-89.38476563	+5276	+20.72460938	-12.37500000	-7.31250000	-115.70800781	-40.10009766	+55.52490234	+5892	+16.93652344	-13.81640625	-8.36279297	-2.52685547	+2.59277344	-70.42236328	+3724
+1458241595.86789990	+21.03662109	-13.75488281	-8.21777344	-0.39550781	+1.69189453	-90.17578125	+5160	+20.62792969	-12.67382813	-7.55419922	-116.36718750	-41.19873047	+55.21728516	+5844	+17.06396484	-13.97900391	-8.33203125	-2.92236328	+1.66992188	-71.14746094	+3628
+1458241595.87630010	+21.06298828	-14.12841797	-8.53417969	-1.07666016	+2.30712891	-90.83496094	+4992	+20.52246094	-12.95947266	-7.80468750	-116.91650391	-42.25341797	+54.73388672	+5804	+17.20019531	-14.12841797	-8.31445313	-3.31787109	+0.72509766	-71.67480469	+3496
+1458241595.88459990	+21.08056641	-14.47998047	-8.74072266	-1.73583984	+2.46093750	-91.58203125	+4768	+20.42578125	-13.23193359	-8.05957031	-117.39990234	-43.28613281	+54.27246094	+5764	+17.28808594	-14.24707031	-8.30566406	-3.71337891	-0.10986328	-72.26806641	+3344
+1458241595.89290000	+21.09375000	-14.77441406	-8.89892578	-2.19726563	+2.65869141	-92.61474609	+4532	+20.36865234	-13.45166016	-8.27050781	-117.83935547	-44.34082031	+54.11865234	+5716	+17.33642578	-14.41406250	-8.34521484	-4.13085938	-0.50537109	-73.05908203	+3212
+1458241595.90120010	+21.12451172	-14.97656250	-9.04394531	-2.32910156	+2.96630859	-93.60351563	+4296	+20.38623047	-13.63183594	-8.45068359	-118.05908203	-45.26367188	+53.98681641	+5644	+17.36718750	-14.60742188	-8.42871094	-4.54833984	-0.52734375	-74.02587891	+3100
+1458241595.90960000	+21.06738281	-15.08203125	-9.07031250	-2.48291016	+3.18603516	-94.57031250	+4088	+20.41699219	-13.78564453	-8.55615234	-118.41064453	-46.16455078	+54.14062500	+5560	+17.29687500	-14.75244141	-8.59570313	-4.81201172	+0.24169922	-74.97070313	+3008
+1458241595.91790010	+21.03222656	-15.13037109	-9.01757813	-2.48291016	+3.07617188	-95.58105469	+3936	+20.50927734	-13.88671875	-8.60009766	-118.89404297	-46.91162109	+54.79980469	+5464	+17.18701172	-14.93261719	-8.76708984	-5.16357422	+1.14257813	-76.09130859	+2932
+1458241595.92619990	+21.03222656	-15.12158203	-8.89892578	-2.21923828	+2.76855469	-96.76757813	+3856	+20.68066406	-13.95703125	-8.55175781	-119.55322266	-47.61474609	+56.03027344	+5372	+17.07714844	-15.07763672	-8.93408203	-5.31738281	+2.15332031	-77.38769531	+2884
+1458241595.93460010	+21.03222656	-15.10400391	-8.80664063	-1.93359375	+2.68066406	-97.88818359	+3864	+20.83447266	-14.03173828	-8.50781250	-120.23437500	-48.31787109	+57.12890625	+5284	+16.96289063	-15.22705078	-9.13623047	-5.42724609	+3.47167969	-78.55224609	+2908
+1458241595.93870000	+21.03222656	-15.10400391	-8.76708984	-1.84570313	+2.61474609	-98.34960938	+3888	+20.90478516	-14.08886719	-8.48144531	-120.67382813	-48.64746094	+57.72216797	+5240	+16.89697266	-15.29736328	-9.22851563	-5.55908203	+4.02099609	-79.07958984	+2940
+1458241595.94709990	+21.00146484	-15.08642578	-8.75830078	-1.73583984	+2.70263672	-99.09667969	+3972	+21.01464844	-14.18554688	-8.43750000	-121.59667969	-49.28466797	+58.90869141	+5156	+16.78710938	-15.43359375	-9.40429688	-5.77880859	+4.98779297	-80.02441406	+3028
+1458241595.95540000	+21.03662109	-15.15673828	-8.73632813	-1.62597656	+2.43896484	-100.01953125	+4088	+21.10253906	-14.31298828	-8.40234375	-122.67333984	-49.92187500	+60.16113281	+5080	+16.73876953	-15.56542969	-9.47021484	-6.04248047	+5.18554688	-81.10107422	+3124
+1458241595.96370010	+21.09814453	-15.33691406	-8.83740234	-1.73583984	+2.57080078	-100.85449219	+4184	+21.14208984	-14.49755859	-8.43750000	-123.70605469	-50.71289063	+60.99609375	+5016	+16.79150391	-15.70166016	-9.53173828	-6.24023438	+5.05371094	-81.82617188	+3180
+1458241595.97199990	+21.10693359	-15.56542969	-9.10546875	-2.08740234	+3.27392578	-101.46972656	+4252	+21.06738281	-14.70849609	-8.62646484	-124.25537109	-51.63574219	+60.86425781	+4984	+16.89697266	-15.87304688	-9.56250000	-6.59179688	+4.52636719	-82.44140625	+3200
+1458241595.98040010	+21.12011719	-15.91259766	-9.42187500	-2.70263672	+3.91113281	-101.95312500	+4244	+20.93115234	-14.98095703	-8.83300781	-125.00244141	-52.62451172	+60.71044922	+4968	+17.00244141	-16.05322266	-9.51855469	-7.16308594	+3.40576172	-82.94677734	+3152
+1458241595.98869990	+21.14208984	-16.27734375	-9.68994141	-3.22998047	+4.32861328	-102.74414063	+4144	+20.82128906	-15.23583984	-9.03515625	-125.70556641	-53.65722656	+60.62255859	+4952	+17.13867188	-16.23339844	-9.46142578	-7.66845703	+2.15332031	-83.51806641	+3036
+1458241595.99289990	+21.15087891	-16.46630859	-9.82177734	-3.49365234	+4.52636719	-103.20556641	+4068	+20.75537109	-15.36328125	-9.16259766	-125.90332031	-54.25048828	+60.40283203	+4944	+17.20458984	-16.32568359	-9.42626953	-7.93212891	+1.51611328	-83.80371094	+2976
+1458241596.00120000	+21.18164063	-16.85302734	-10.14697266	-3.99902344	+5.18554688	-104.08447266	+3900	+20.61914063	-15.61376953	-9.44824219	-126.10107422	-55.41503906	+59.72167969	+4936	+17.33642578	-16.54101563	-9.37353516	-8.50341797	+0.43945313	-84.41894531	+2876
+1458241596.00950000	+21.14208984	-17.16503906	-10.34033203	-4.59228516	+5.64697266	-104.89746094	+3724	+20.50488281	-15.86865234	-9.63720703	-126.67236328	-56.53564453	+59.58984375	+4904	+17.35839844	-16.70361328	-9.37353516	-9.09667969	-0.15380859	-85.03417969	+2780
+1458241596.01790000	+21.10693359	-17.41552734	-10.42822266	-5.03173828	+5.82275391	-105.93017578	+3548	+20.46533203	-16.03125000	-9.76025391	-127.37548828	-57.48046875	+59.98535156	+4852	+17.37597656	-16.84423828	-9.40429688	-9.40429688	-0.39550781	-85.75927734	+2696
+1458241596.02620010	+21.15966797	-17.52539063	-10.34912109	-4.92187500	+5.55908203	-107.16064453	+3376	+20.51806641	-16.13232422	-9.79980469	-128.27636719	-58.29345703	+60.95214844	+4776	+17.35400391	-17.00244141	-9.42626953	-9.60205078	-0.26367188	-87.07763672	+2620
+1458241596.03449990	+21.15527344	-17.55175781	-10.24365234	-4.89990234	+5.44921875	-108.28125000	+3232	+20.62353516	-16.23779297	-9.77783203	-129.46289063	-59.04052734	+62.35839844	+4696	+17.27929688	-17.09472656	-9.52734375	-9.55810547	+0.54931641	-88.35205078	+2564
+1458241596.04279990	+21.13330078	-17.54736328	-10.11181641	-4.92187500	+5.29541016	-109.33593750	+3112	+20.74658203	-16.31250000	-9.72509766	-130.84716797	-59.65576172	+63.98437500	+4612	+17.17822266	-17.14306641	-9.64599609	-9.42626953	+1.64794922	-89.60449219	+2528
+1458241596.05119990	+21.15966797	-17.47705078	-9.88769531	-4.68017578	+4.76806641	-110.41259766	+3048	+20.88281250	-16.35205078	-9.61962891	-132.47314453	-60.13916016	+65.98388672	+4532	+17.01123047	-17.14746094	-9.76904297	-9.31640625	+2.87841797	-90.81298828	+2516
+1458241596.05950000	+21.20361328	-17.39794922	-9.68115234	-4.37255859	+4.24072266	-111.51123047	+3060	+21.04541016	-16.39160156	-9.51416016	-134.18701172	-60.60058594	+68.13720703	+4448	+16.91894531	-17.19580078	-9.85693359	-9.14062500	+3.75732422	-92.10937500	+2572
+1458241596.06780000	+21.23876953	-17.36279297	-9.52734375	-4.21875000	+3.82324219	-112.56591797	+3124	+21.15966797	-16.47949219	-9.45703125	-135.83496094	-61.21582031	+69.96093750	+4348	+16.83984375	-17.23095703	-9.90527344	-9.09667969	+4.41650391	-93.36181641	+2684
+1458241596.07620000	+21.23876953	-17.41113281	-9.46582031	-4.41650391	+3.66943359	-113.44482422	+3216	+21.19482422	-16.60693359	-9.44824219	-137.39501953	-61.94091797	+71.41113281	+4252	+16.77392578	-17.27490234	-9.98876953	-9.25048828	+4.83398438	-93.93310547	+2816
+1458241596.08450010	+21.26074219	-17.54296875	-9.50976563	-4.63623047	+3.69140625	-114.27978516	+3300	+21.16406250	-16.74755859	-9.50097656	-138.80126953	-62.77587891	+72.55371094	+4156	+16.82226563	-17.40234375	-9.98437500	-9.53613281	+4.35058594	-94.63623047	+2916
+1458241596.09279990	+21.28710938	-17.79345703	-9.61523438	-5.07568359	+3.75732422	-115.18066406	+3348	+21.07177734	-16.93652344	-9.59765625	-140.20751953	-63.83056641	+73.49853516	+4088	+16.91894531	-17.58251953	-9.90527344	-9.99755859	+3.22998047	-95.36132813	+2960
+1458241596.09699990	+21.28710938	-17.96044922	-9.71191406	-5.40527344	+3.91113281	-115.59814453	+3356	+21.01025391	-17.04638672	-9.67675781	-140.80078125	-64.42382813	+73.78417969	+4060	+16.98925781	-17.67919922	-9.89208984	-10.21728516	+2.70263672	-95.53710938	+2948
+1458241596.10120010	+21.28271484	-18.14062500	-9.84375000	-5.75683594	+4.19677734	-115.99365234	+3352	+20.93115234	-17.17382813	-9.76464844	-141.39404297	-65.06103516	+74.02587891	+4036	+17.05517578	-17.79785156	-9.87011719	-10.50292969	+2.10937500	-95.73486328	+2916
+1458241596.10949990	+21.25195313	-18.50537109	-10.15576172	-6.41601563	+4.96582031	-116.74072266	+3312	+20.72021484	-17.41113281	-9.97558594	-142.25097656	-66.40136719	+74.04785156	+4004	+17.14306641	-18.01757813	-9.84814453	-11.18408203	+1.07666016	-95.99853516	+2824
+1458241596.11369990	+21.23876953	-18.68994141	-10.30517578	-6.72363281	+5.29541016	-117.13623047	+3288	+20.62353516	-17.51220703	-10.08105469	-142.64648438	-67.01660156	+74.06982422	+3992	+17.17382813	-18.13183594	-9.83496094	-11.60156250	+0.52734375	-96.15234375	+2776
+1458241596.12200000	+21.22998047	-19.05029297	-10.52490234	-7.25097656	+5.69091797	-117.99316406	+3228	+20.48730469	-17.71435547	-10.23046875	-143.87695313	-68.07128906	+74.75097656	+3956	+17.22656250	-18.36474609	-9.79541016	-12.39257813	-0.65917969	-96.56982422	+2680
+1458241596.12610010	+21.22558594	-19.18652344	-10.62597656	-7.38281250	+5.93261719	-118.43261719	+3192	+20.42578125	-17.80224609	-10.29638672	-144.49218750	-68.57666016	+75.14648438	+3936	+17.26611328	-18.48339844	-9.79980469	-12.63427734	-1.07666016	-96.85546875	+2636
+1458241596.13030000	+21.21240234	-19.30078125	-10.70507813	-7.53662109	+6.15234375	-118.85009766	+3160	+20.36865234	-17.89453125	-10.35351563	-145.19531250	-69.10400391	+75.60791016	+3920	+17.28369141	-18.56689453	-9.80419922	-12.83203125	-1.34033203	-97.11914063	+2592
+1458241596.13860010	+21.21240234	-19.43261719	-10.83251953	-7.60253906	+6.56982422	-119.53125000	+3092	+20.30712891	-18.02636719	-10.46777344	-146.18408203	-69.89501953	+76.31103516	+3884	+17.29248047	-18.73828125	-9.83496094	-13.18359375	-1.56005859	-97.77832031	+2516
+1458241596.14280010	+21.19482422	-19.46777344	-10.83691406	-7.71240234	+6.67968750	-119.83886719	+3052	+20.31152344	-18.07031250	-10.48095703	-146.95312500	-70.15869141	+77.03613281	+3856	+17.26611328	-18.77343750	-9.87890625	-13.27148438	-1.34033203	-98.06396484	+2484
+1458241596.15109990	+21.19482422	-19.44580078	-10.73144531	-7.66845703	+6.52587891	-120.47607422	+2988	+20.39062500	-18.10107422	-10.45898438	-148.51318359	-70.42236328	+78.75000000	+3804	+17.21337891	-18.78662109	-9.90966797	-13.16162109	-0.92285156	-98.92089844	+2416
+1458241596.15949990	+21.22558594	-19.36669922	-10.56884766	-7.51464844	+6.15234375	-121.09130859	+2944	+20.52246094	-18.12744141	-10.36669922	-150.55664063	-70.46630859	+81.03515625	+3760	+17.15625000	-18.76904297	-9.91845703	-12.85400391	-0.30761719	-99.95361328	+2360
+1458241596.16360000	+21.23437500	-19.30517578	-10.47656250	-7.42675781	+5.97656250	-121.35498047	+2928	+20.59716797	-18.13183594	-10.31835938	-151.52343750	-70.46630859	+82.17773438	+3740	+17.12548828	-18.74267578	-9.93603516	-12.65625000	+0.13183594	-100.45898438	+2340
+1458241596.17199990	+21.23876953	-19.17773438	-10.28759766	-7.29492188	+5.66894531	-121.90429688	+2900	+20.75097656	-18.13183594	-10.23486328	-153.19335938	-70.46630859	+84.15527344	+3692	+17.02441406	-18.66357422	-10.00634766	-12.23876953	+1.38427734	-101.44775391	+2332
+1458241596.17610000	+21.23876953	-19.12939453	-10.18652344	-7.29492188	+5.47119141	-122.14599609	+2896	+20.83447266	-18.12744141	-10.19531250	-153.96240234	-70.44433594	+85.10009766	+3668	+16.96289063	-18.61083984	-10.03710938	-12.06298828	+1.97753906	-101.86523438	+2336
+1458241596.18450000	+21.23876953	-19.04150391	-9.97998047	-7.31689453	+4.98779297	-122.67333984	+2920	+21.01025391	-18.10546875	-10.08544922	-155.69824219	-70.22460938	+87.18750000	+3612	+16.83544922	-18.51855469	-10.07226563	-11.84326172	+2.98828125	-102.67822266	+2404
+1458241596.19280000	+21.23437500	-19.00195313	-9.79101563	-7.38281250	+4.52636719	-123.22265625	+2984	+21.14208984	-18.14062500	-9.97558594	-157.67578125	-70.15869141	+89.38476563	+3544	+16.74755859	-18.49218750	-10.04150391	-11.79931641	+3.38378906	-103.51318359	+2544
+1458241596.19689990	+21.23437500	-19.00634766	-9.73828125	-7.47070313	+4.39453125	-123.48632813	+3024	+21.18603516	-18.17578125	-9.94921875	-158.57666016	-70.20263672	+90.30761719	+3504	+16.73876953	-18.52734375	-10.06347656	-11.88720703	+3.53759766	-103.71093750	+2616
+1458241596.20110010	+21.22998047	-19.04589844	-9.70312500	-7.60253906	+4.32861328	-123.75000000	+3060	+21.21679688	-18.21972656	-9.93164063	-159.45556641	-70.29052734	+91.20849609	+3468	+16.73876953	-18.57128906	-10.08105469	-12.01904297	+3.53759766	-103.86474609	+2680
+1458241596.20530010	+21.22119141	-19.10302734	-9.69433594	-7.75634766	+4.30664063	-124.01367188	+3100	+21.23437500	-18.25927734	-9.93603516	-160.22460938	-70.42236328	+91.93359375	+3428	+16.75634766	-18.63281250	-10.09423828	-12.19482422	+3.42773438	-104.01855469	+2732
+1458241596.20939990	+21.19921875	-19.18652344	-9.70312500	-7.99804688	+4.37255859	-124.27734375	+3132	+21.23437500	-18.29882813	-9.94482422	-160.94970703	-70.59814453	+92.59277344	+3388	+16.77392578	-18.68115234	-10.11621094	-12.34863281	+3.33984375	-104.04052734	+2768
+1458241596.21359990	+21.17724609	-19.29199219	-9.72949219	-8.26171875	+4.41650391	-124.51904297	+3160	+21.21240234	-18.36474609	-9.96240234	-161.82861328	-70.79589844	+93.33984375	+3356	+16.79150391	-18.75146484	-10.11621094	-12.56835938	+3.03222656	-104.08447266	+2788
+1458241596.21779990	+21.16406250	-19.42382813	-9.78222656	-8.50341797	+4.52636719	-124.73876953	+3176	+21.17285156	-18.43945313	-9.98437500	-162.72949219	-71.03759766	+94.04296875	+3328	+16.83105469	-18.85693359	-10.09863281	-12.87597656	+2.54882813	-104.17236328	+2796
+1458241596.22190000	+21.15527344	-19.56884766	-9.84814453	-8.74511719	+4.63623047	-124.98046875	+3180	+21.12011719	-18.52734375	-10.01074219	-163.65234375	-71.27929688	+94.76806641	+3308	+16.86181641	-18.94482422	-10.07666016	-13.11767578	+2.13134766	-104.23828125	+2780
+1458241596.22610000	+21.14648438	-19.71826172	-9.93603516	-8.98681641	+4.81201172	-125.24414063	+3172	+21.05859375	-18.61083984	-10.04150391	-164.61914063	-71.56494141	+95.47119141	+3288	+16.89697266	-19.05029297	-10.05908203	-13.42529297	+1.66992188	-104.30419922	+2760
+1458241596.23029990	+21.13769531	-19.87207031	-10.03271484	-9.20654297	+5.03173828	-125.48583984	+3156	+20.98828125	-18.70312500	-10.08544922	-165.54199219	-71.89453125	+96.17431641	+3276	+16.93212891	-19.16894531	-10.04589844	-13.77685547	+1.18652344	-104.37011719	+2732
+1458241596.23440000	+21.12890625	-20.06982422	-10.16455078	-9.47021484	+5.31738281	-125.79345703	+3132	+20.91357422	-18.78662109	-10.13818359	-166.39892578	-72.26806641	+96.76757813	+3268	+16.97607422	-19.30517578	-10.04150391	-14.17236328	+0.63720703	-104.41406250	+2704
+1458241596.23860000	+21.12451172	-20.24560547	-10.29638672	-9.66796875	+5.62500000	-126.05712891	+3108	+20.83886719	-18.87451172	-10.19531250	-167.21191406	-72.61962891	+97.33886719	+3264	+17.02001953	-19.43701172	-10.05029297	-14.54589844	+0.10986328	-104.43603516	+2672
+1458241596.24280000	+21.11572266	-20.41259766	-10.41943359	-9.86572266	+5.91064453	-126.27685547	+3080	+20.75537109	-18.95361328	-10.24365234	-168.04687500	-72.92724609	+97.91015625	+3264	+17.05078125	-19.55126953	-10.05468750	-14.91943359	-0.32958984	-104.41406250	+2636
+1458241596.24690010	+21.11132813	-20.58837891	-10.54248047	-10.04150391	+6.15234375	-126.51855469	+3052	+20.68066406	-19.02832031	-10.28759766	-168.83789063	-73.21289063	+98.41552734	+3264	+17.08154297	-19.69628906	-10.03271484	-15.38085938	-0.94482422	-104.47998047	+2600
+1458241596.25110010	+21.11132813	-20.71582031	-10.64794922	-10.17333984	+6.37207031	-126.76025391	+3020	+20.60156250	-19.09423828	-10.32714844	-169.62890625	-73.47656250	+98.96484375	+3268	+17.09472656	-19.81494141	-10.01513672	-15.77636719	-1.40625000	-104.58984375	+2564
+1458241596.25530000	+21.11132813	-20.82128906	-10.70947266	-10.28320313	+6.45996094	-126.95800781	+2980	+20.54443359	-19.16894531	-10.34472656	-170.61767578	-73.67431641	+99.71191406	+3272	+17.09472656	-19.90283203	-10.00195313	-16.08398438	-1.71386719	-104.69970703	+2532
+1458241596.25939990	+21.14208984	-20.87402344	-10.73144531	-10.26123047	+6.43798828	-127.13378906	+2936	+20.50927734	-19.23046875	-10.36230469	-171.49658203	-73.80615234	+100.39306641	+3272	+17.09472656	-19.96875000	-9.96679688	-16.30371094	-1.99951172	-104.91943359	+2508
+1458241596.26360010	+21.17724609	-20.88281250	-10.74462891	-10.17333984	+6.43798828	-127.28759766	+2892	+20.49609375	-19.27441406	-10.37548828	-172.22167969	-73.89404297	+101.00830078	+3272	+17.11230469	-20.00830078	-9.97119141	-16.34765625	-2.02148438	-105.16113281	+2476
+1458241596.26780010	+21.19921875	-20.86083984	-10.72265625	-10.12939453	+6.41601563	-127.41943359	+2856	+20.49609375	-19.30957031	-10.36669922	-172.99072266	-73.93798828	+101.68945313	+3268	+17.11230469	-20.00390625	-9.97558594	-16.30371094	-1.84570313	-105.40283203	+2436
+1458241596.27189990	+21.20800781	-20.83447266	-10.69189453	-10.12939453	+6.39404297	-127.48535156	+2824	+20.50927734	-19.33154297	-10.35791016	-173.58398438	-73.93798828	+102.21679688	+3264	+17.10351563	-19.99072266	-9.97998047	-16.21582031	-1.66992188	-105.55664063	+2396
+1458241596.27609990	+21.22119141	-20.79492188	-10.64355469	-10.12939453	+6.30615234	-127.57324219	+2792	+20.53125000	-19.35351563	-10.33593750	-174.19921875	-73.87207031	+102.74414063	+3260	+17.09472656	-19.96435547	-9.98437500	-16.10595703	-1.40625000	-105.77636719	+2360
+1458241596.28020000	+21.22558594	-20.74218750	-10.57763672	-10.15136719	+6.17431641	-127.66113281	+2768	+20.56640625	-19.37548828	-10.30517578	-174.81445313	-73.78417969	+103.31542969	+3252	+17.07275391	-19.92480469	-9.98876953	-15.99609375	-1.07666016	-105.99609375	+2328
+1458241596.28440000	+21.23437500	-20.69824219	-10.52490234	-10.12939453	+6.04248047	-127.70507813	+2744	+20.60595703	-19.38427734	-10.27001953	-175.31982422	-73.65234375	+103.77685547	+3248	+17.05957031	-19.89404297	-9.98437500	-15.88623047	-0.85693359	-106.14990234	+2300
+1458241596.28860000	+21.23876953	-20.63671875	-10.46337891	-10.10742188	+5.93261719	-127.74902344	+2720	+20.65429688	-19.38867188	-10.23486328	-175.78125000	-73.52050781	+104.23828125	+3240	+17.03759766	-19.85449219	-9.97998047	-15.79833984	-0.59326172	-106.36962891	+2276
+1458241596.29270010	+21.24755859	-20.57080078	-10.39306641	-10.06347656	+5.77880859	-127.81494141	+2700	+20.71582031	-19.38867188	-10.18652344	-176.26464844	-73.32275391	+104.74365234	+3236	+17.01123047	-19.81054688	-9.97998047	-15.66650391	-0.26367188	-106.58935547	+2256
+1458241596.29690000	+21.25195313	-20.52246094	-10.33593750	-10.04150391	+5.66894531	-127.85888672	+2680	+20.78173828	-19.39306641	-10.14257813	-176.70410156	-73.14697266	+105.20507813	+3224	+16.97167969	-19.74023438	-9.98876953	-15.49072266	+0.26367188	-106.89697266	+2252
+1458241596.30110000	+21.25195313	-20.47412109	-10.27441406	-10.06347656	+5.55908203	-127.92480469	+2668	+20.84326172	-19.40185547	-10.09423828	-177.16552734	-72.97119141	+105.71044922	+3212	+16.92773438	-19.67431641	-10.00195313	-15.33691406	+0.76904297	-107.18261719	+2256
+1458241596.30520010	+21.25195313	-20.43017578	-10.21728516	-10.08544922	+5.47119141	-127.99072266	+2656	+20.90478516	-19.40625000	-10.05468750	-177.56103516	-72.83935547	+106.12792969	+3200	+16.88818359	-19.61718750	-10.01074219	-15.20507813	+1.25244141	-107.44628906	+2268
+1458241596.30940010	+21.23437500	-20.37304688	-10.15576172	-10.15136719	+5.42724609	-128.07861328	+2656	+20.95312500	-19.40625000	-10.02392578	-177.93457031	-72.72949219	+106.47949219	+3184	+16.81787109	-19.53808594	-10.04589844	-15.09521484	+2.04345703	-107.73193359	+2304
+1458241596.31360010	+21.21240234	-20.32910156	-10.10302734	-10.23925781	+5.36132813	-128.12255859	+2660	+20.99707031	-19.41943359	-9.98876953	-178.30810547	-72.61962891	+106.80908203	+3164	+16.75195313	-19.48974609	-10.05029297	-15.11718750	+2.48291016	-107.92968750	+2356
+1458241596.31769990	+21.19921875	-20.30273438	-10.06347656	-10.32714844	+5.31738281	-128.21044922	+2668	+21.03222656	-19.43261719	-9.97119141	-178.63769531	-72.55371094	+107.09472656	+3144	+16.72558594	-19.48974609	-10.05029297	-15.22705078	+2.63671875	-108.08349609	+2412
+1458241596.32189990	+21.18164063	-20.28955078	-10.02392578	-10.45898438	+5.29541016	-128.29833984	+2684	+21.05419922	-19.45458984	-9.95361328	-179.03320313	-72.48779297	+107.42431641	+3124	+16.72119141	-19.50732422	-10.05908203	-15.33691406	+2.65869141	-108.12744141	+2468
+1458241596.32610010	+21.16406250	-20.30712891	-10.00195313	-10.61279297	+5.29541016	-128.40820313	+2704	+21.05859375	-19.48535156	-9.94921875	-179.49462891	-72.48779297	+107.79785156	+3104	+16.72558594	-19.54687500	-10.05908203	-15.51269531	+2.50488281	-108.14941406	+2516
+1458241596.33020000	+21.14208984	-20.34228516	-10.00634766	-10.81054688	+5.33935547	-128.51806641	+2724	+21.04980469	-19.52050781	-9.95800781	-179.95605469	-72.57568359	+108.14941406	+3084	+16.74755859	-19.60839844	-10.04150391	-15.68847656	+2.21923828	-108.19335938	+2552
+1458241596.33439990	+21.12451172	-20.39941406	-10.03710938	-11.00830078	+5.44921875	-128.60595703	+2748	+21.02783203	-19.55566406	-9.97998047	+179.60449219	-72.68554688	+108.43505859	+3072	+16.76953125	-19.65673828	-10.04150391	-15.82031250	+2.06542969	-108.17138672	+2576
+1458241596.33859990	+21.10253906	-20.48291016	-10.08544922	-11.25000000	+5.58105469	-128.71582031	+2768	+20.99267578	-19.59960938	-10.01074219	+179.16503906	-72.86132813	+108.72070313	+3060	+16.79589844	-19.72265625	-10.03710938	-16.01806641	+1.80175781	-108.12744141	+2584
+1458241596.34270000	+21.07617188	-20.57958984	-10.14697266	-11.49169922	+5.75683594	-128.80371094	+2784	+20.94873047	-19.65234375	-10.05468750	+178.74755859	-73.05908203	+108.89648438	+3056	+16.82226563	-19.79736328	-10.02832031	-16.25976563	+1.45019531	-108.03955078	+2588
+1458241596.34690000	+21.05859375	-20.66308594	-10.20410156	-11.68945313	+5.91064453	-128.89160156	+2796	+20.89599609	-19.69628906	-10.10302734	+178.39599609	-73.27880859	+109.05029297	+3048	+16.83984375	-19.84570313	-10.02392578	-16.41357422	+1.23046875	-107.99560547	+2584
+1458241596.35100010	+21.04101563	-20.75976563	-10.27001953	-11.88720703	+6.06445313	-129.00146484	+2800	+20.83447266	-19.74023438	-10.15576172	+178.04443359	-73.52050781	+109.20410156	+3048	+16.86181641	-19.89843750	-10.01513672	-16.58935547	+0.94482422	-107.90771484	+2580
+1458241596.35520010	+21.02783203	-20.86523438	-10.33593750	-12.06298828	+6.19628906	-129.08935547	+2796	+20.76855469	-19.78857422	-10.20410156	+177.62695313	-73.76220703	+109.40185547	+3048	+16.88378906	-19.95556641	-10.00195313	-16.78710938	+0.63720703	-107.84179688	+2572
+1458241596.35940000	+21.02343750	-20.98828125	-10.40625000	-12.26074219	+6.30615234	-129.19921875	+2792	+20.71142578	-19.83691406	-10.25244141	+177.25341797	-73.98193359	+109.57763672	+3048	+16.92773438	-20.08300781	-9.97119141	-17.20458984	-0.06591797	-107.70996094	+2564
+1458241596.36350010	+21.01904297	-21.11132813	-10.48095703	-12.45849609	+6.43798828	-129.33105469	+2776	+20.65869141	-19.88085938	-10.30078125	+176.85791016	-74.20166016	+109.79736328	+3048	+16.97607422	-20.20166016	-9.94921875	-17.57812500	-0.68115234	-107.57812500	+2548
+1458241596.36770010	+21.00585938	-21.22998047	-10.55126953	-12.65625000	+6.56982422	-129.44091797	+2764	+20.60595703	-19.92480469	-10.34472656	+176.41845703	-74.42138672	+110.03906250	+3048	+17.00244141	-20.29833984	-9.93164063	-17.92968750	-1.18652344	-107.44628906	+2528
+1458241596.37190010	+20.99267578	-21.37500000	-10.63916016	-12.89794922	+6.74560547	-129.61669922	+2756	+20.55761719	-19.95996094	-10.38867188	+176.06689453	-74.66308594	+110.21484375	+3052	+17.04638672	-20.47412109	-9.89208984	-18.56689453	-2.06542969	-107.24853516	+2512
+1458241596.37599990	+20.97509766	-21.48046875	-10.71826172	-13.07373047	+6.92138672	-129.74853516	+2740	+20.51806641	-19.99072266	-10.42822266	+175.80322266	-74.86083984	+110.32470703	+3052	+17.07714844	-20.57958984	-9.88769531	-18.94042969	-2.50488281	-107.11669922	+2484
+1458241596.38019990	+20.96630859	-21.57275391	-10.75781250	-13.24951172	+7.00927734	-129.85839844	+2720	+20.49169922	-20.02148438	-10.45019531	+175.49560547	-74.99267578	+110.47851563	+3048	+17.08154297	-20.61474609	-9.89648438	-19.16015625	-2.63671875	-107.00683594	+2452
+1458241596.38439990	+20.96630859	-21.63427734	-10.76220703	-13.38134766	+6.98730469	-129.94628906	+2700	+20.48291016	-20.04345703	-10.45898438	+175.25390625	-75.05859375	+110.63232422	+3044	+17.08154297	-20.61035156	-9.87890625	-19.18212891	-2.68066406	-107.05078125	+2420
+1458241596.38850000	+20.96630859	-21.66064453	-10.73583984	-13.44726563	+6.92138672	-130.03417969	+2676	+20.48291016	-20.05224609	-10.45898438	+175.03417969	-75.08056641	+110.76416016	+3036	+17.08154297	-20.58398438	-9.87011719	-19.07226563	-2.57080078	-107.18261719	+2388
+1458241596.39270000	+20.96630859	-21.66064453	-10.69189453	-13.51318359	+6.81152344	-130.12207031	+2656	+20.50048828	-20.06103516	-10.44140625	+174.79248047	-75.03662109	+110.98388672	+3032	+17.07714844	-20.53564453	-9.86572266	-18.87451172	-2.32910156	-107.38037109	+2364
+1458241596.39689990	+20.97070313	-21.64746094	-10.64794922	-13.53515625	+6.70166016	-130.14404297	+2636	+20.52685547	-20.06103516	-10.41943359	+174.61669922	-74.97070313	+111.18164063	+3032	+17.07714844	-20.51367188	-9.86132813	-18.80859375	-2.19726563	-107.46826172	+2344
+1458241596.40100000	+20.97509766	-21.61669922	-10.59960938	-13.53515625	+6.61376953	-130.16601563	+2616	+20.56640625	-20.06103516	-10.39306641	+174.44091797	-74.88281250	+111.37939453	+3028	+17.07275391	-20.48291016	-9.86132813	-18.67675781	-2.02148438	-107.55615234	+2324
+1458241596.40520000	+20.97949219	-21.57275391	-10.53808594	-13.53515625	+6.50390625	-130.18798828	+2600	+20.61035156	-20.05664063	-10.35791016	+174.28710938	-74.77294922	+111.53320313	+3028	+17.06396484	-20.44335938	-9.87011719	-18.52294922	-1.75781250	-107.68798828	+2312
+1458241596.40940000	+20.97949219	-21.54638672	-10.49853516	-13.53515625	+6.43798828	-130.20996094	+2580	+20.65429688	-20.05224609	-10.32275391	+174.22119141	-74.64111328	+111.66503906	+3028	+17.06396484	-20.43017578	-9.87451172	-18.47900391	-1.66992188	-107.70996094	+2300
+1458241596.41350010	+20.97949219	-21.51123047	-10.45458984	-13.53515625	+6.35009766	-130.20996094	+2564	+20.70263672	-20.03906250	-10.28320313	+174.17724609	-74.48730469	+111.75292969	+3028	+17.05957031	-20.41259766	-9.87451172	-18.43505859	-1.56005859	-107.75390625	+2288
+1458241596.41770010	+20.98388672	-21.47607422	-10.40185547	-13.51318359	+6.24023438	-130.20996094	+2548	+20.75976563	-20.02148438	-10.23486328	+174.15527344	-74.31152344	+111.84082031	+3032	+17.05078125	-20.39062500	-9.87890625	-18.36914063	-1.45019531	-107.79785156	+2276
+1458241596.42190000	+20.98388672	-21.44531250	-10.35791016	-13.49121094	+6.13037109	-130.20996094	+2532	+20.82128906	-20.00390625	-10.18212891	+174.13330078	-74.09179688	+111.97265625	+3036	+17.02001953	-20.28955078	-9.88769531	-18.06152344	-0.87890625	-108.03955078	+2284
+1458241596.42600010	+20.98828125	-21.41015625	-10.30517578	-13.46923828	+6.02050781	-130.23193359	+2520	+20.88720703	-19.98632813	-10.12500000	+174.06738281	-73.87207031	+112.14843750	+3036	+16.98046875	-20.18847656	-9.88769531	-17.77587891	-0.35156250	-108.28125000	+2292
+1458241596.43020010	+20.99267578	-21.37500000	-10.25683594	-13.44726563	+5.91064453	-130.23193359	+2508	+20.95312500	-19.96875000	-10.07226563	+174.02343750	-73.65234375	+112.30224609	+3040	+16.94970703	-20.10058594	-9.88769531	-17.53417969	+0.10986328	-108.52294922	+2312
+1458241596.43429990	+21.00146484	-21.31347656	-10.16015625	-13.40332031	+5.71289063	-130.25390625	+2504	+21.01904297	-19.95117188	-10.01953125	+174.02343750	-73.43261719	+112.43408203	+3044	+16.84863281	-19.88964844	-9.93603516	-17.00683594	+1.45019531	-108.98437500	+2364
+1458241596.43849990	+21.01025391	-21.26074219	-10.07226563	-13.35937500	+5.53710938	-130.29785156	+2508	+21.07617188	-19.93798828	-9.97119141	+173.97949219	-73.25683594	+112.58789063	+3044	+16.78710938	-19.78857422	-9.95361328	-16.85302734	+2.04345703	-109.13818359	+2420
+1458241596.44269990	+21.01904297	-21.22119141	-9.99755859	-13.31542969	+5.36132813	-130.34179688	+2512	+21.11572266	-19.92480469	-9.94042969	+173.97949219	-73.12500000	+112.65380859	+3040	+16.76953125	-19.77099609	-9.95361328	-16.85302734	+2.13134766	-109.22607422	+2472
+1458241596.44680000	+21.02343750	-21.18164063	-9.91406250	-13.29345703	+5.18554688	-130.38574219	+2524	+21.14208984	-19.91601563	-9.91845703	+173.95751953	-73.03710938	+112.71972656	+3036	+16.77392578	-19.77978516	-9.95800781	-16.91894531	+2.08740234	-109.16015625	+2512
+1458241596.45100000	+21.02783203	-21.16406250	-9.84814453	-13.27148438	+5.05371094	-130.40771484	+2532	+21.15527344	-19.91162109	-9.90087891	+173.91357422	-72.97119141	+112.78564453	+3032	+16.78271484	-19.81494141	-9.93603516	-17.05078125	+1.80175781	-109.07226563	+2544
+1458241596.45520000	+21.03662109	-21.16406250	-9.80859375	-13.27148438	+4.92187500	-130.45166016	+2536	+21.16406250	-19.91162109	-9.89648438	+173.86962891	-72.92724609	+112.85156250	+3024	+16.81347656	-19.87646484	-9.90966797	-17.22656250	+1.34033203	-109.00634766	+2560
+1458241596.45930000	+21.04541016	-21.18164063	-9.79541016	-13.27148438	+4.87792969	-130.49560547	+2540	+21.16406250	-19.91601563	-9.90087891	+173.80371094	-72.94921875	+112.91748047	+3016	+16.82666016	-19.89843750	-9.90527344	-17.29248047	+1.18652344	-108.98437500	+2564
+1458241596.46350000	+21.05419922	-21.21240234	-9.79101563	-13.27148438	+4.85595703	-130.53955078	+2540	+21.15087891	-19.92480469	-9.90966797	+173.71582031	-72.97119141	+113.00537109	+3008	+16.84423828	-19.92919922	-9.90087891	-17.35839844	+1.01074219	-108.91845703	+2560
+1458241596.46770000	+21.05859375	-21.24755859	-9.80859375	-13.29345703	+4.87792969	-130.58349609	+2536	+21.13330078	-19.93798828	-9.92724609	+173.58398438	-73.05908203	+113.07128906	+3004	+16.86621094	-19.96435547	-9.89648438	-17.46826172	+0.79101563	-108.85253906	+2556
+1458241596.47180010	+21.06298828	-21.26513672	-9.81738281	-13.29345703	+4.89990234	-130.60546875	+2532	+21.11572266	-19.94677734	-9.94042969	+173.54003906	-73.10302734	+113.07128906	+2996	+16.87060547	-19.97314453	-9.89648438	-17.49023438	+0.74707031	-108.85253906	+2548
+1458241596.47600010	+21.06298828	-21.28271484	-9.83056641	-13.31542969	+4.94384766	-130.60546875	+2528	+21.09814453	-19.95117188	-9.95361328	+173.51806641	-73.16894531	+113.07128906	+2992	+16.87500000	-19.98193359	-9.89648438	-17.51220703	+0.68115234	-108.83056641	+2540
+1458241596.48020010	+21.06298828	-21.30468750	-9.84814453	-13.33740234	+4.96582031	-130.60546875	+2524	+21.08056641	-19.95996094	-9.97119141	+173.47412109	-73.23486328	+113.04931641	+2984	+16.87939453	-19.99072266	-9.89648438	-17.53417969	+0.63720703	-108.80859375	+2532
+1458241596.48429990	+21.06298828	-21.31787109	-9.85693359	-13.33740234	+4.98779297	-130.62744141	+2516	+21.06738281	-19.96435547	-9.98437500	+173.45214844	-73.27880859	+113.04931641	+2976	+16.91894531	-20.09179688	-9.87890625	-17.86376953	+0.00000000	-108.56689453	+2520
+1458241596.48850010	+21.06738281	-21.33105469	-9.87011719	-13.35937500	+5.00976563	-130.62744141	+2508	+21.05419922	-19.97314453	-9.99755859	+173.40820313	-73.32275391	+113.04931641	+2972	+16.95410156	-20.18408203	-9.87011719	-18.12744141	-0.50537109	-108.34716797	+2500
+1458241596.49270010	+21.06738281	-21.34423828	-9.88330078	-13.35937500	+5.03173828	-130.62744141	+2500	+21.04101563	-19.97753906	-10.00634766	+173.38623047	-73.38867188	+113.04931641	+2964	+16.97607422	-20.25439453	-9.86572266	-18.36914063	-0.92285156	-108.14941406	+2472
+1458241596.49679990	+21.07177734	-21.37500000	-9.90966797	-13.38134766	+5.07568359	-130.62744141	+2492	+21.01904297	-19.98632813	-10.02392578	+173.32031250	-73.45458984	+113.02734375	+2956	+17.01562500	-20.41259766	-9.83935547	-18.94042969	-1.93359375	-107.68798828	+2444
+1458241596.50099990	+21.08056641	-21.39697266	-9.93164063	-13.38134766	+5.11962891	-130.62744141	+2484	+20.99707031	-19.99511719	-10.04589844	+173.29833984	-73.54248047	+112.98339844	+2952	+17.03759766	-20.47412109	-9.85693359	-19.11621094	-2.24121094	-107.49023438	+2412
+1458241596.50510000	+21.08496094	-21.41455078	-9.95361328	-13.40332031	+5.16357422	-130.62744141	+2472	+20.97949219	-19.99951172	-10.06347656	+173.29833984	-73.60839844	+112.93945313	+2944	+17.03759766	-20.46093750	-9.87011719	-19.11621094	-2.17529297	-107.35839844	+2380
+1458241596.50930000	+21.08935547	-21.43652344	-9.98437500	-13.40332031	+5.22949219	-130.60546875	+2468	+20.95312500	-20.00830078	-10.08544922	+173.29833984	-73.71826172	+112.85156250	+2940	+17.02441406	-20.42138672	-9.86572266	-19.00634766	-2.02148438	-107.35839844	+2344
+1458241596.51350000	+21.09375000	-21.44970703	-10.00195313	-13.42529297	+5.25146484	-130.56152344	+2464	+20.93115234	-20.01269531	-10.10302734	+173.34228516	-73.78417969	+112.74169922	+2932	+17.00683594	-20.36865234	-9.86572266	-18.87451172	-1.75781250	-107.38037109	+2312
+1458241596.51760010	+21.10253906	-21.45410156	-10.01513672	-13.42529297	+5.27343750	-130.53955078	+2456	+20.91796875	-20.01269531	-10.11621094	+173.38623047	-73.82812500	+112.65380859	+2924	+16.98046875	-20.29394531	-9.86572266	-18.65478516	-1.42822266	-107.44628906	+2284
+1458241596.52180000	+21.10693359	-21.44531250	-10.01074219	-13.42529297	+5.25146484	-130.49560547	+2456	+20.91357422	-20.01269531	-10.12060547	+173.45214844	-73.85009766	+112.56591797	+2916	+16.97607422	-20.27197266	-9.86572266	-18.58886719	-1.31835938	-107.49023438	+2252
+1458241596.52600000	+21.11132813	-21.42773438	-10.00195313	-13.38134766	+5.22949219	-130.47363281	+2452	+20.91357422	-20.00830078	-10.12060547	+173.54003906	-73.85009766	+112.47802734	+2908	+16.97167969	-20.23681641	-9.86132813	-18.47900391	-1.18652344	-107.53417969	+2228
+1458241596.53010010	+21.11572266	-21.40136719	-9.98876953	-13.33740234	+5.18554688	-130.45166016	+2456	+20.91796875	-19.99951172	-10.11181641	+173.64990234	-73.80615234	+112.36816406	+2900	+16.96728516	-20.19287109	-9.85693359	-18.32519531	-1.03271484	-107.62207031	+2204
+1458241596.53430010	+21.11572266	-21.38818359	-9.97998047	-13.33740234	+5.18554688	-130.42968750	+2456	+20.92675781	-19.99072266	-10.10742188	+173.73779297	-73.78417969	+112.28027344	+2892	+16.96728516	-20.18408203	-9.85693359	-18.28125000	-0.98876953	-107.62207031	+2184
+1458241596.53850010	+21.12011719	-21.37500000	-9.97119141	-13.31542969	+5.16357422	-130.40771484	+2456	+20.93554688	-19.98193359	-10.09423828	+173.84765625	-73.74023438	+112.19238281	+2884	+16.96289063	-20.17089844	-9.85693359	-18.25927734	-0.92285156	-107.64404297	+2160
+1458241596.54259990	+21.12011719	-21.35742188	-9.96240234	-13.29345703	+5.14160156	-130.40771484	+2456	+20.94873047	-19.96875000	-10.08544922	+173.97949219	-73.69628906	+112.08251953	+2880	+16.96289063	-20.15771484	-9.85693359	-18.21533203	-0.85693359	-107.64404297	+2144
+1458241596.54679990	+21.12011719	-21.33105469	-9.94482422	-13.27148438	+5.09765625	-130.36376953	+2460	+20.96630859	-19.95556641	-10.07226563	+174.15527344	-73.63037109	+111.95068359	+2876	+16.93652344	-20.00830078	-9.87011719	-17.75390625	-0.24169922	-107.73193359	+2144
+1458241596.55100010	+21.12011719	-21.29589844	-9.92724609	-13.22753906	+5.05371094	-130.31982422	+2464	+20.98388672	-19.93798828	-10.05468750	+174.30908203	-73.56445313	+111.81884766	+2868	+16.91015625	-19.87646484	-9.87011719	-17.38037109	+0.21972656	-107.79785156	+2148
+1458241596.55510000	+21.12011719	-21.26513672	-9.90527344	-13.18359375	+5.00976563	-130.25390625	+2468	+21.00146484	-19.92480469	-10.03710938	+174.50683594	-73.47656250	+111.68701172	+2864	+16.89257813	-19.77099609	-9.86572266	-17.07275391	+0.57128906	-107.81982422	+2152
+1458241596.55929990	+21.12011719	-21.15966797	-9.85693359	-13.05175781	+4.85595703	-130.07812500	+2488	+21.02783203	-19.89404297	-10.01074219	+174.85839844	-73.34472656	+111.40136719	+2864	+16.87500000	-19.57763672	-9.88330078	-16.52343750	+1.18652344	-107.70996094	+2188
+1458241596.56349990	+21.12451172	-21.06738281	-9.81298828	-12.91992188	+4.74609375	-129.90234375	+2504	+21.04980469	-19.86767578	-9.98437500	+175.18798828	-73.23486328	+111.11572266	+2860	+16.87500000	-19.48535156	-9.89648438	-16.28173828	+1.38427734	-107.51220703	+2216
+1458241596.56760000	+21.12890625	-20.99267578	-9.79101563	-12.78808594	+4.68017578	-129.72656250	+2524	+21.06738281	-19.84130859	-9.97119141	+175.58349609	-73.14697266	+110.76416016	+2856	+16.90136719	-19.46777344	-9.90527344	-16.23779297	+1.29638672	-107.27050781	+2236
+1458241596.57180000	+21.13330078	-20.90478516	-9.78662109	-12.65625000	+4.65820313	-129.41894531	+2544	+21.08496094	-19.79736328	-9.95800781	+176.24267578	-73.08105469	+110.12695313	+2848	+16.92333984	-19.48095703	-9.91845703	-16.28173828	+1.18652344	-107.02880859	+2248
+1458241596.57600000	+21.13330078	-20.86083984	-9.80859375	-12.59033203	+4.70214844	-129.11132813	+2564	+21.08496094	-19.76660156	-9.95361328	+176.90185547	-73.03710938	+109.46777344	+2840	+16.95410156	-19.50732422	-9.93164063	-16.39160156	+0.96679688	-106.74316406	+2248
+1458241596.58010010	+21.13330078	-20.84765625	-9.85693359	-12.54638672	+4.79003906	-128.80371094	+2576	+21.07617188	-19.73583984	-9.96240234	+177.56103516	-73.03710938	+108.76464844	+2828	+16.98486328	-19.54687500	-9.93603516	-16.56738281	+0.63720703	-106.36962891	+2244
+1458241596.58430000	+21.13769531	-20.85205078	-9.91406250	-12.52441406	+4.89990234	-128.54003906	+2584	+21.05419922	-19.70068359	-9.98876953	+178.46191406	-73.08105469	+107.79785156	+2820	+16.99365234	-19.56005859	-9.93603516	-16.63330078	+0.48339844	-106.25976563	+2236
+1458241596.58839990	+21.13769531	-20.86523438	-9.98876953	-12.50244141	+5.03173828	-128.27636719	+2588	+21.01464844	-19.66992188	-10.01953125	+179.36279297	-73.14697266	+106.80908203	+2808	+17.00683594	-19.57763672	-9.93603516	-16.69921875	+0.32958984	-106.10595703	+2224
+1458241596.59260010	+21.14208984	-20.89599609	-10.05908203	-12.50244141	+5.16357422	-128.01269531	+2588	+20.97070313	-19.64794922	-10.05908203	-179.75830078	-73.23486328	+105.82031250	+2796	+17.02441406	-19.59960938	-9.93164063	-16.80908203	+0.13183594	-105.93017578	+2212
+1458241596.59680010	+21.15087891	-20.92675781	-10.12060547	-12.50244141	+5.27343750	-127.81494141	+2584	+20.91796875	-19.62158203	-10.11621094	-178.63769531	-73.36669922	+104.58984375	+2788	+17.05078125	-19.63916016	-9.93164063	-16.98486328	-0.21972656	-105.60058594	+2196
+1458241596.60089990	+21.16406250	-20.95751953	-10.18652344	-12.48046875	+5.40527344	-127.59521484	+2584	+20.86523438	-19.59521484	-10.18212891	-177.51708984	-73.52050781	+103.31542969	+2776	+17.08154297	-19.67871094	-9.93603516	-17.16064453	-0.54931641	-105.24902344	+2176
+1458241596.60509990	+21.16845703	-20.99267578	-10.25244141	-12.50244141	+5.53710938	-127.35351563	+2580	+20.80810547	-19.57763672	-10.23925781	-176.41845703	-73.65234375	+102.06298828	+2768	+17.10791016	-19.70947266	-9.94042969	-17.33642578	-0.83496094	-104.87548828	+2152
+1458241596.60929990	+21.17285156	-21.01904297	-10.33154297	-12.50244141	+5.69091797	-127.04589844	+2580	+20.75097656	-19.55126953	-10.30517578	-175.01220703	-73.76220703	+100.48095703	+2760	+17.16943359	-19.76660156	-9.92724609	-17.84179688	-1.77978516	-103.68896484	+2128
+1458241596.61340000	+21.17724609	-21.02783203	-10.40185547	-12.48046875	+5.82275391	-126.71630859	+2580	+20.70703125	-19.51611328	-10.35791016	-173.58398438	-73.80615234	+98.94287109	+2748	+17.20898438	-19.77099609	-9.91845703	-18.08349609	-2.28515625	-102.87597656	+2104
+1458241596.61760000	+21.17724609	-21.03222656	-10.45019531	-12.45849609	+5.91064453	-126.38671875	+2576	+20.67626953	-19.48095703	-10.38427734	-172.35351563	-73.74023438	+97.62451172	+2740	+17.22216797	-19.72265625	-9.90527344	-18.12744141	-2.48291016	-102.30468750	+2088
+1458241596.62179990	+21.18603516	-21.01025391	-10.48095703	-12.41455078	+5.91064453	-125.92529297	+2576	+20.67187500	-19.42382813	-10.38867188	-170.99121094	-73.54248047	+96.21826172	+2732	+17.23535156	-19.64355469	-9.86572266	-18.01757813	-2.61474609	-101.90917969	+2072
+1458241596.62590000	+21.19482422	-20.95751953	-10.48535156	-12.32666016	+5.86669922	-125.50781250	+2572	+20.68505859	-19.36230469	-10.37109375	-169.78271484	-73.30078125	+95.07568359	+2728	+17.24853516	-19.55126953	-9.85693359	-17.73193359	-2.43896484	-101.68945313	+2060
+1458241596.63010000	+21.19921875	-20.88281250	-10.46337891	-12.21679688	+5.80078125	-125.13427734	+2572	+20.71582031	-19.29638672	-10.33593750	-168.77197266	-72.94921875	+94.10888672	+2728	+17.24853516	-19.44140625	-9.85253906	-17.40234375	-2.10937500	-101.51367188	+2052
+1458241596.63430000	+21.20800781	-20.76416016	-10.41503906	-12.04101563	+5.66894531	-124.62890625	+2576	+20.76855469	-19.21728516	-10.27880859	-167.62939453	-72.50976563	+93.05419922	+2736	+17.25292969	-19.36230469	-9.85253906	-17.13867188	-1.86767578	-101.42578125	+2044
+1458241596.63840010	+21.21679688	-20.61914063	-10.35791016	-11.84326172	+5.51513672	-124.14550781	+2584	+20.83007813	-19.12939453	-10.21728516	-166.57470703	-72.02636719	+92.13134766	+2748	+17.25292969	-19.26562500	-9.84814453	-16.80908203	-1.53808594	-101.33789063	+2040
+1458241596.64260010	+21.22119141	-20.45654297	-10.29199219	-11.62353516	+5.36132813	-123.66210938	+2592	+20.89599609	-19.04150391	-10.13818359	-165.62988281	-71.52099609	+91.29638672	+2760	+17.23974609	-19.14697266	-9.84375000	-16.45751953	-1.14257813	-101.25000000	+2044
+1458241596.64680000	+21.22119141	-20.21484375	-10.19091797	-11.31591797	+5.14160156	-123.00292969	+2608	+20.97070313	-18.92724609	-10.03710938	-164.59716797	-70.88378906	+90.43945313	+2784	+17.21777344	-19.03710938	-9.83935547	-16.14990234	-0.76904297	-101.14013672	+2048
+1458241596.65089990	+21.21240234	-19.99511719	-10.08105469	-11.03027344	+4.85595703	-122.43164063	+2632	+21.04541016	-18.81738281	-9.92724609	-163.74023438	-70.24658203	+89.75830078	+2812	+17.18261719	-18.91845703	-9.82617188	-15.84228516	-0.37353516	-101.05224609	+2052
+1458241596.65510010	+21.21679688	-19.78857422	-9.96240234	-10.70068359	+4.54833984	-121.94824219	+2664	+21.12011719	-18.69873047	-9.82617188	-162.90527344	-69.65332031	+89.14306641	+2836	+17.15185547	-18.80419922	-9.82177734	-15.55664063	+0.00000000	-100.94238281	+2064
+1458241596.65920000	+21.22998047	-19.55566406	-9.82177734	-10.32714844	+4.15283203	-121.42089844	+2712	+21.20361328	-18.57568359	-9.72070313	-162.02636719	-68.99414063	+88.52783203	+2868	+17.11230469	-18.65478516	-9.82617188	-15.16113281	+0.52734375	-100.74462891	+2092
+1458241596.66339990	+21.25195313	-19.35791016	-9.69873047	-9.95361328	+3.82324219	-121.00341797	+2772	+21.27392578	-18.47021484	-9.63281250	-161.27929688	-68.48876953	+87.95654297	+2892	+17.07714844	-18.52294922	-9.82617188	-14.83154297	+0.98876953	-100.54687500	+2140
+1458241596.66759990	+21.27392578	-19.17333984	-9.62841797	-9.55810547	+3.62548828	-120.58593750	+2836	+21.31347656	-18.36914063	-9.57568359	-160.35644531	-68.11523438	+87.16552734	+2912	+17.05517578	-18.42187500	-9.83056641	-14.56787109	+1.31835938	-100.32714844	+2200
+1458241596.67170000	+21.27832031	-19.02832031	-9.61083984	-9.29443359	+3.64746094	-120.12451172	+2896	+21.31787109	-18.27246094	-9.54931641	-159.34570313	-67.82958984	+86.17675781	+2928	+17.02880859	-18.31201172	-9.86572266	-14.32617188	+1.80175781	-99.86572266	+2276
+1458241596.67590000	+21.28271484	-18.94042969	-9.60644531	-9.14062500	+3.60351563	-119.66308594	+2952	+21.31347656	-18.19335938	-9.53613281	-158.31298828	-67.58789063	+85.14404297	+2944	+17.00244141	-18.22851563	-9.87890625	-14.23828125	+1.97753906	-99.38232422	+2348
+1458241596.68010000	+21.30029297	-18.88769531	-9.62841797	-9.00878906	+3.55957031	-119.20166016	+2996	+21.29589844	-18.11865234	-9.54931641	-157.17041016	-67.41210938	+84.02343750	+2960	+17.00244141	-18.17578125	-9.88330078	-14.21630859	+1.93359375	-98.89892578	+2412
+1458241596.68420000	+21.31347656	-18.86572266	-9.65917969	-8.92089844	+3.53759766	-118.80615234	+3024	+21.27832031	-18.04394531	-9.56250000	-156.15966797	-67.25830078	+83.05664063	+2976	+17.01562500	-18.13623047	-9.89208984	-14.19433594	+1.82373047	-98.37158203	+2464
+1458241596.68840000	+21.32666016	-18.87011719	-9.69873047	-8.89892578	+3.51562500	-118.43261719	+3040	+21.24316406	-17.98681641	-9.58007813	-155.23681641	-67.17041016	+82.11181641	+2988	+17.04199219	-18.10546875	-9.88769531	-14.21630859	+1.60400391	-97.84423828	+2496
+1458241596.69260000	+21.34423828	-18.88769531	-9.75146484	-8.83300781	+3.53759766	-118.10302734	+3040	+21.19042969	-17.93408203	-9.61523438	-154.22607422	-67.14843750	+81.05712891	+3008	+17.08593750	-18.10107422	-9.88330078	-14.28222656	+1.23046875	-97.31689453	+2508
+1458241596.69670010	+21.35742188	-18.91845703	-9.81298828	-8.81103516	+3.60351563	-117.79541016	+3028	+21.13330078	-17.89013672	-9.66796875	-153.21533203	-67.17041016	+79.95849609	+3024	+17.13867188	-18.10107422	-9.88330078	-14.37011719	+0.87890625	-96.70166016	+2504
+1458241596.70090010	+21.37060547	-18.95361328	-9.88769531	-8.81103516	+3.73535156	-117.46582031	+3008	+21.06298828	-17.85498047	-9.73388672	-152.09472656	-67.23632813	+78.70605469	+3048	+17.19140625	-18.09667969	-9.88769531	-14.47998047	+0.48339844	-96.04248047	+2488
+1458241596.70510010	+21.37500000	-18.99316406	-9.97558594	-8.85498047	+3.91113281	-117.09228516	+2980	+20.98828125	-17.81982422	-9.79980469	-150.95214844	-67.30224609	+77.40966797	+3072	+17.22656250	-18.08349609	-9.88769531	-14.63378906	+0.13183594	-95.33935547	+2460
+1458241596.70919990	+21.37500000	-19.01953125	-10.06347656	-8.87695313	+4.04296875	-116.67480469	+2948	+20.91357422	-17.78027344	-9.86132813	-149.80957031	-67.34619141	+76.13525391	+3096	+17.26611328	-18.05712891	-9.88330078	-14.80957031	-0.32958984	-94.43847656	+2436
+1458241596.71339990	+21.37939453	-19.04589844	-10.15136719	-8.89892578	+4.17480469	-116.23535156	+2916	+20.84765625	-17.73632813	-9.91845703	-148.66699219	-67.32421875	+74.88281250	+3120	+17.30566406	-18.02197266	-9.87011719	-14.91943359	-0.76904297	-93.62548828	+2408
+1458241596.71760010	+21.37939453	-19.06787109	-10.22167969	-8.92089844	+4.26269531	-115.77392578	+2880	+20.78613281	-17.69238281	-9.95800781	-147.65625000	-67.23632813	+73.78417969	+3144	+17.33203125	-17.97363281	-9.86132813	-15.00732422	-1.14257813	-92.85644531	+2380
+1458241596.72170000	+21.39257813	-19.07666016	-10.26562500	-8.87695313	+4.26269531	-115.29052734	+2840	+20.74658203	-17.63964844	-9.98437500	-146.64550781	-67.08251953	+72.75146484	+3168	+17.37158203	-17.90332031	-9.81298828	-15.02929688	-1.69189453	-92.06542969	+2356
+1458241596.72589990	+21.40136719	-19.04589844	-10.30517578	-8.76708984	+4.28466797	-114.85107422	+2808	+20.71142578	-17.56933594	-10.00195313	-145.70068359	-66.90673828	+71.80664063	+3192	+17.40234375	-17.84179688	-9.80859375	-14.96337891	-1.84570313	-91.47216797	+2336
+1458241596.73009990	+21.40576172	-18.99316406	-10.32714844	-8.65722656	+4.30664063	-114.41162109	+2772	+20.68505859	-17.50341797	-9.99316406	-144.95361328	-66.70898438	+71.05957031	+3216	+17.40673828	-17.74072266	-9.80419922	-14.80957031	-1.80175781	-90.92285156	+2316
+1458241596.73420000	+21.41894531	-18.90527344	-10.34033203	-8.45947266	+4.32861328	-113.86230469	+2744	+20.66748047	-17.41992188	-9.97998047	-144.05273438	-66.42333984	+70.15869141	+3240	+17.40234375	-17.64404297	-9.79101563	-14.65576172	-1.73583984	-90.48339844	+2296
+1458241596.73840000	+21.44091797	-18.78222656	-10.34472656	-8.21777344	+4.35058594	-113.29101563	+2720	+20.67187500	-17.31884766	-9.96240234	-143.12988281	-66.04980469	+69.32373047	+3268	+17.41113281	-17.54736328	-9.80859375	-14.39208984	-1.51611328	-90.04394531	+2288
+1458241596.74250010	+21.44091797	-18.63720703	-10.32275391	-7.97607422	+4.35058594	-112.69775391	+2696	+20.69384766	-17.20898438	-9.92285156	-142.31689453	-65.58837891	+68.66455078	+3300	+17.38476563	-17.40673828	-9.83056641	-14.04052734	-1.09863281	-89.53857422	+2276
+1458241596.74670000	+21.44970703	-18.42187500	-10.24804688	-7.60253906	+4.19677734	-111.99462891	+2680	+20.75097656	-17.06396484	-9.85693359	-141.43798828	-64.97314453	+68.07128906	+3336	+17.36279297	-17.25732422	-9.82617188	-13.64501953	-0.74707031	-89.23095703	+2264
+1458241596.75500010	+21.47167969	-17.95605469	-10.05029297	-6.74560547	+3.80126953	-110.83007813	+2660	+20.90039063	-16.73876953	-9.68115234	-140.05371094	-63.69873047	+67.45605469	+3416	+17.31005859	-16.96728516	-9.83496094	-12.72216797	+0.15380859	-88.68164063	+2240
+1458241596.76340010	+21.51123047	-17.38476563	-9.81298828	-5.55908203	+3.36181641	-109.55566406	+2672	+21.07177734	-16.36083984	-9.47021484	-138.47167969	-62.20458984	+66.75292969	+3496	+17.23535156	-16.69482422	-9.87011719	-11.88720703	+1.27441406	-88.17626953	+2228
+1458241596.76749990	+21.51562500	-17.11230469	-9.71630859	-5.00976563	+3.22998047	-108.98437500	+2700	+21.13769531	-16.18066406	-9.39990234	-137.54882813	-61.58935547	+66.24755859	+3528	+17.17382813	-16.55859375	-9.90527344	-11.49169922	+1.97753906	-87.89062500	+2248
+1458241596.77169990	+21.51123047	-16.81347656	-9.62841797	-4.41650391	+3.20800781	-108.28125000	+2752	+21.22119141	-15.96533203	-9.33398438	-136.36230469	-60.90820313	+65.56640625	+3556	+17.12109375	-16.40039063	-9.95361328	-11.05224609	+2.74658203	-87.45117188	+2296
+1458241596.77589990	+21.50683594	-16.57617188	-9.54052734	-3.95507813	+3.09814453	-107.64404297	+2820	+21.30029297	-15.78076172	-9.27685547	-135.30761719	-60.27099609	+64.95117188	+3580	+17.06835938	-16.25976563	-9.97998047	-10.67871094	+3.31787109	-87.03369141	+2352
+1458241596.78420000	+21.47607422	-16.13671875	-9.42626953	-3.07617188	+3.01025391	-106.36962891	+2980	+21.41015625	-15.38085938	-9.18457031	-133.06640625	-58.97460938	+63.56689453	+3616	+16.99365234	-16.00927734	-10.02392578	-9.99755859	+4.21875000	-86.08886719	+2496
+1458241596.78839990	+21.44970703	-15.96533203	-9.36914063	-2.74658203	+2.94433594	-105.82031250	+3068	+21.42333984	-15.22265625	-9.14062500	-132.14355469	-58.46923828	+62.92968750	+3632	+16.94970703	-15.88183594	-10.01953125	-9.75585938	+4.48242188	-85.62744141	+2576
+1458241596.79250000	+21.45849609	-15.82470703	-9.36035156	-2.37304688	+2.94433594	-105.33691406	+3152	+21.42333984	-15.06884766	-9.14062500	-131.04492188	-58.02978516	+62.09472656	+3644	+16.94970703	-15.80712891	-9.98876953	-9.58007813	+4.48242188	-85.29785156	+2644
+1458241596.79670000	+21.45410156	-15.72802734	-9.40869141	-2.15332031	+3.16406250	-104.69970703	+3232	+21.41015625	-14.92382813	-9.16699219	-129.85839844	-57.61230469	+61.06201172	+3660	+16.97607422	-15.71484375	-9.99316406	-9.36035156	+4.57031250	-84.63867188	+2712
+1458241596.80090000	+21.44531250	-15.66210938	-9.47460938	-2.04345703	+3.38378906	-104.04052734	+3296	+21.38818359	-14.81396484	-9.20214844	-128.69384766	-57.28271484	+59.98535156	+3668	+16.99365234	-15.62695313	-9.97998047	-9.20654297	+4.50439453	-83.95751953	+2756
+1458241596.80500010	+21.41894531	-15.59619141	-9.54931641	-1.91162109	+3.69140625	-103.35937500	+3348	+21.33544922	-14.69531250	-9.26806641	-127.41943359	-56.97509766	+58.71093750	+3684	+17.02001953	-15.54785156	-9.95361328	-9.11865234	+4.35058594	-83.32031250	+2792
+1458241596.81340000	+21.35302734	-15.49072266	-9.71191406	-1.77978516	+4.28466797	-101.99707031	+3408	+21.21240234	-14.47558594	-9.37792969	-125.06835938	-56.31591797	+56.35986328	+3712	+17.11230469	-15.32812500	-9.88330078	-8.70117188	+3.77929688	-81.67236328	+2816
+1458241596.81750010	+21.33105469	-15.45556641	-9.79980469	-1.71386719	+4.48242188	-101.31591797	+3412	+21.14648438	-14.38330078	-9.42187500	-124.12353516	-55.94238281	+55.32714844	+3724	+17.16503906	-15.22705078	-9.81298828	-8.54736328	+3.31787109	-80.94726563	+2808
+1458241596.82170010	+21.32666016	-15.40722656	-9.88330078	-1.58203125	+4.63623047	-100.59082031	+3400	+21.07617188	-14.27783203	-9.45703125	-123.17871094	-55.52490234	+54.33837891	+3744	+17.21777344	-15.11718750	-9.74267578	-8.34960938	+2.83447266	-80.15625000	+2784
+1458241596.82579990	+21.32226563	-15.34570313	-9.97558594	-1.38427734	+4.85595703	-99.88769531	+3380	+21.00146484	-14.17675781	-9.49658203	-122.23388672	-55.15136719	+53.37158203	+3764	+17.26611328	-15.00732422	-9.68994141	-8.12988281	+2.48291016	-79.38720703	+2756
+1458241596.82999990	+21.31347656	-15.27539063	-10.04150391	-1.18652344	+5.05371094	-99.18457031	+3348	+20.92675781	-14.07568359	-9.53173828	-121.31103516	-54.77783203	+52.40478516	+3792	+17.30126953	-14.88427734	-9.63720703	-7.91015625	+2.19726563	-78.59619141	+2720
+1458241596.83419990	+21.31347656	-15.18750000	-10.10302734	-0.94482422	+5.22949219	-98.41552734	+3304	+20.86523438	-13.97021484	-9.58447266	-120.25634766	-54.36035156	+51.30615234	+3820	+17.34960938	-14.75244141	-9.58007813	-7.60253906	+1.88964844	-77.80517578	+2692
+1458241596.84250000	+21.27832031	-14.97216797	-10.20410156	-0.46142578	+5.62500000	-96.87744141	+3208	+20.76416016	-13.71972656	-9.61962891	-118.52050781	-53.37158203	+49.61425781	+3880	+17.41992188	-14.45361328	-9.50976563	-6.83349609	+1.62597656	-76.11328125	+2640
+1458241596.84670000	+21.26513672	-14.79199219	-10.20410156	-0.02197266	+5.64697266	-96.04248047	+3164	+20.72900391	-13.55712891	-9.59765625	-117.70751953	-52.75634766	+48.95507813	+3916	+17.42431641	-14.29541016	-9.46582031	-6.43798828	+1.53808594	-75.45410156	+2612
+1458241596.85080000	+21.24755859	-14.58984375	-10.19970703	+0.46142578	+5.71289063	-95.27343750	+3124	+20.69824219	-13.38574219	-9.55810547	-117.00439453	-52.11914063	+48.47167969	+3956	+17.43310547	-14.15917969	-9.44384766	-5.99853516	+1.58203125	-74.81689453	+2588
+1458241596.85500000	+21.23437500	-14.38769531	-10.16455078	+0.94482422	+5.66894531	-94.57031250	+3088	+20.68066406	-13.22314453	-9.50537109	-116.38916016	-51.50390625	+48.12011719	+3992	+17.41992188	-13.99658203	-9.42626953	-5.47119141	+1.77978516	-74.15771484	+2564
+1458241596.85920000	+21.24316406	-14.14160156	-10.08544922	+1.60400391	+5.44921875	-93.88916016	+3068	+20.68505859	-13.04296875	-9.46142578	-115.68603516	-50.82275391	+47.74658203	+4032	+17.39794922	-13.84716797	-9.39990234	-4.98779297	+1.91162109	-73.69628906	+2540
+1458241596.86330010	+21.23876953	-13.90429688	-10.02392578	+2.21923828	+5.44921875	-93.33984375	+3056	+20.69824219	-12.83642578	-9.42187500	-114.80712891	-50.16357422	+47.26318359	+4076	+17.38037109	-13.71972656	-9.39990234	-4.46044922	+2.30712891	-73.23486328	+2520
+1458241596.87170000	+21.15527344	-13.38574219	-9.84375000	+3.40576172	+5.49316406	-92.10937500	+3084	+20.73339844	-12.41894531	-9.25927734	-113.35693359	-48.82324219	+46.71386719	+4172	+17.27490234	-13.42089844	-9.47900391	-3.38378906	+3.55957031	-72.15820313	+2520
+1458241596.87579990	+21.11572266	-13.12207031	-9.74707031	+4.02099609	+5.42724609	-91.49414063	+3128	+20.74658203	-12.20800781	-9.17578125	-112.65380859	-48.14208984	+46.45019531	+4220	+17.21777344	-13.28906250	-9.51416016	-2.90039063	+4.13085938	-71.65283203	+2532
+1458241596.88000010	+21.07177734	-12.86718750	-9.66796875	+4.59228516	+5.40527344	-90.87890625	+3180	+20.75097656	-11.99707031	-9.09667969	-111.95068359	-47.46093750	+46.16455078	+4268	+17.14306641	-13.15283203	-9.54492188	-2.41699219	+4.74609375	-71.12548828	+2548
+1458241596.88420010	+21.04101563	-12.59912109	-9.56689453	+5.27343750	+5.25146484	-90.30761719	+3252	+20.75537109	-11.77734375	-9.01318359	-111.20361328	-46.77978516	+45.90087891	+4316	+17.06835938	-13.01220703	-9.57128906	-1.91162109	+5.33935547	-70.62011719	+2580
+1458241596.89249990	+20.95751953	-12.11572266	-9.36474609	+6.50390625	+5.03173828	-89.34082031	+3440	+20.76416016	-11.35986328	-8.85937500	-109.70947266	-45.48339844	+45.35156250	+4408	+16.91015625	-12.77490234	-9.60644531	-1.09863281	+6.48193359	-69.71923828	+2680
+1458241596.89660000	+20.92236328	-11.89599609	-9.29882813	+7.05322266	+5.09765625	-88.74755859	+3544	+20.76855469	-11.16210938	-8.79785156	-108.89648438	-44.84619141	+44.97802734	+4452	+16.85742188	-12.64746094	-9.63720703	-0.63720703	+7.03125000	-69.10400391	+2744
+1458241596.90080000	+20.88720703	-11.71142578	-9.22851563	+7.51464844	+5.07568359	-88.17626953	+3648	+20.75976563	-10.99072266	-8.74072266	-108.17138672	-44.29687500	+44.58251953	+4492	+16.79589844	-12.52001953	-9.65478516	-0.21972656	+7.47070313	-68.48876953	+2812
+1458241596.90500000	+20.83886719	-11.52685547	-9.18457031	+7.95410156	+5.11962891	-87.58300781	+3756	+20.72900391	-10.81933594	-8.68798828	-107.44628906	-43.74755859	+44.14306641	+4532	+16.74316406	-12.41015625	-9.64599609	+0.10986328	+7.77832031	-67.91748047	+2880
+1458241596.90910010	+20.79492188	-11.34228516	-9.17138672	+8.41552734	+5.29541016	-86.81396484	+3864	+20.68945313	-10.65234375	-8.64843750	-106.67724609	-43.15429688	+43.59375000	+4572	+16.72119141	-12.26953125	-9.65039063	+0.59326172	+8.06396484	-67.12646484	+2952
+1458241596.91330000	+20.75097656	-11.17968750	-9.14062500	+8.78906250	+5.27343750	-86.04492188	+3964	+20.64111328	-10.52050781	-8.60009766	-106.08398438	-42.60498047	+43.13232422	+4608	+16.69482422	-12.11572266	-9.62402344	+1.05468750	+8.12988281	-66.35742188	+3016
+1458241596.92160010	+20.72460938	-10.90283203	-9.12304688	+9.55810547	+5.22949219	-84.59472656	+4136	+20.50927734	-10.24365234	-8.58251953	-104.67773438	-41.41845703	+41.90185547	+4688	+16.71240234	-11.84326172	-9.48779297	+1.84570313	+7.71240234	-64.92919922	+3128
+1458241596.92580010	+20.70703125	-10.79296875	-9.11865234	+9.82177734	+5.20751953	-83.86962891	+4196	+20.44335938	-10.12060547	-8.57373047	-104.01855469	-40.84716797	+41.30859375	+4724	+16.73437500	-11.68505859	-9.40869141	+2.32910156	+7.42675781	-64.16015625	+3172
+1458241596.93000010	+20.68945313	-10.68310547	-9.11865234	+10.10742188	+5.20751953	-83.16650391	+4248	+20.38623047	-10.00634766	-8.56054688	-103.40332031	-40.29785156	+40.82519531	+4760	+16.76074219	-11.54443359	-9.31201172	+2.74658203	+7.00927734	-63.45703125	+3208
+1458241596.93409990	+20.67626953	-10.56884766	-9.14941406	+10.39306641	+5.36132813	-82.26562500	+4288	+20.33349609	-9.89208984	-8.55615234	-102.72216797	-39.70458984	+40.20996094	+4796	+16.81347656	-11.37744141	-9.22851563	+3.29589844	+6.63574219	-62.55615234	+3240
+1458241596.94250010	+20.64111328	-10.32714844	-9.18896484	+10.96435547	+5.42724609	-80.44189453	+4316	+20.18847656	-9.66357422	-8.53857422	-101.57958984	-38.51806641	+39.06738281	+4860	+16.89257813	-11.02587891	-9.04394531	+4.39453125	+5.77880859	-60.79833984	+3272
+1458241596.94660000	+20.62353516	-10.19091797	-9.18017578	+11.27197266	+5.36132813	-79.58496094	+4312	+20.10937500	-9.53173828	-8.52099609	-100.94238281	-37.85888672	+38.54003906	+4892	+16.92333984	-10.84130859	-8.94726563	+5.00976563	+5.33935547	-59.96337891	+3284
+1458241596.95079990	+20.60156250	-10.05468750	-9.16699219	+11.60156250	+5.29541016	-78.77197266	+4300	+20.04345703	-9.38671875	-8.50341797	-100.30517578	-37.15576172	+38.07861328	+4928	+16.95410156	-10.66113281	-8.85058594	+5.60302734	+4.89990234	-59.15039063	+3296
+1458241596.95499990	+20.57080078	-9.91406250	-9.14062500	+11.90917969	+5.20751953	-77.95898438	+4280	+19.98632813	-9.25048828	-8.47265625	-99.73388672	-36.49658203	+37.74902344	+4960	+16.98046875	-10.47656250	-8.75390625	+6.24023438	+4.50439453	-58.33740234	+3304
+1458241596.95910000	+20.55761719	-9.76025391	-9.10986328	+12.28271484	+5.09765625	-77.16796875	+4256	+19.95556641	-9.09667969	-8.43310547	-99.09667969	-35.79345703	+37.46337891	+4992	+16.99804688	-10.30078125	-8.65722656	+6.83349609	+4.10888672	-57.59033203	+3308
+1458241596.96750000	+20.48291016	-9.41308594	-9.03515625	+13.16162109	+5.05371094	-75.62988281	+4204	+19.87646484	-8.75390625	-8.31445313	-97.84423828	-34.47509766	+37.08984375	+5060	+16.99804688	-9.98876953	-8.53857422	+8.04199219	+3.88916016	-56.11816406	+3308
+1458241596.97160010	+20.44335938	-9.22412109	-8.97802734	+13.64501953	+4.98779297	-74.86083984	+4184	+19.85009766	-8.57373047	-8.23095703	-97.20703125	-33.81591797	+36.95800781	+5096	+16.97607422	-9.83496094	-8.49902344	+8.63525391	+3.91113281	-55.39306641	+3304
+1458241596.97580000	+20.39501953	-9.01757813	-8.92529297	+14.19433594	+4.98779297	-74.11376953	+4172	+19.82373047	-8.38037109	-8.15185547	-96.50390625	-33.13476563	+36.87011719	+5132	+16.94970703	-9.70751953	-8.46386719	+9.16259766	+3.97705078	-54.75585938	+3300
+1458241596.97989990	+20.32031250	-8.81103516	-8.85498047	+14.72167969	+5.00976563	-73.38867188	+4164	+19.78417969	-8.18261719	-8.06396484	-95.86669922	-32.45361328	+36.76025391	+5168	+16.89697266	-9.56689453	-8.45068359	+9.73388672	+4.19677734	-54.03076172	+3296
+1458241596.98410010	+20.25878906	-8.59570313	-8.74951172	+15.31494141	+4.83398438	-72.79541016	+4176	+19.76220703	-7.97607422	-7.96289063	-95.16357422	-31.77246094	+36.76025391	+5212	+16.83105469	-9.44384766	-8.42871094	+10.21728516	+4.41650391	-53.45947266	+3296
+1458241596.98830010	+20.19726563	-8.37597656	-8.64843750	+15.95214844	+4.72412109	-72.24609375	+4196	+19.74023438	-7.76074219	-7.86181641	-94.43847656	-31.09130859	+36.80419922	+5260	+16.76513672	-9.34716797	-8.41992188	+10.65673828	+4.72412109	-52.91015625	+3292
+1458241596.99659990	+20.07861328	-7.94531250	-8.44628906	+17.24853516	+4.50439453	-71.14746094	+4272	+19.72265625	-7.35205078	-7.62011719	-93.09814453	-29.88281250	+37.11181641	+5356	+16.62890625	-9.14941406	-8.41552734	+11.57958984	+5.40527344	-51.76757813	+3304
+1458241597.00079990	+20.01708984	-7.73437500	-8.35400391	+17.92968750	+4.46044922	-70.57617188	+4320	+19.70507813	-7.15429688	-7.50146484	-92.41699219	-29.33349609	+37.19970703	+5400	+16.55859375	-9.06591797	-8.41992188	+11.99707031	+5.80078125	-51.19628906	+3312
+1458241597.00490000	+19.93798828	-7.52783203	-8.26171875	+18.56689453	+4.46044922	-70.02685547	+4380	+19.66992188	-6.96093750	-7.38720703	-91.75781250	-28.76220703	+37.24365234	+5444	+16.47509766	-8.98242188	-8.41552734	+12.39257813	+6.17431641	-50.62500000	+3328
+1458241597.01329990	+19.78857422	-7.12792969	-8.08154297	+19.86328125	+4.37255859	-68.88427734	+4524	+19.59082031	-6.58300781	-7.18505859	-90.39550781	-27.55371094	+37.22167969	+5532	+16.33007813	-8.78027344	-8.41552734	+13.31542969	+6.85546875	-49.30664063	+3384
+1458241597.01740000	+19.73583984	-6.94775391	-7.98486328	+20.45654297	+4.21875000	-68.40087891	+4604	+19.55126953	-6.40722656	-7.08398438	-89.75830078	-26.98242188	+37.26562500	+5580	+16.27294922	-8.68798828	-8.36718750	+13.71093750	+6.94335938	-48.77929688	+3412
+1458241597.02160000	+19.68310547	-6.76757813	-7.89697266	+21.11572266	+4.08691406	-67.82958984	+4684	+19.51171875	-6.23144531	-6.99169922	-89.07714844	-26.38916016	+37.24365234	+5624	+16.23779297	-8.57812500	-8.32763672	+14.21630859	+7.00927734	-48.12011719	+3444
+1458241597.02580000	+19.63037109	-6.59619141	-7.80908203	+21.68701172	+3.93310547	-67.25830078	+4768	+19.46337891	-6.07763672	-6.90380859	-88.48388672	-25.83984375	+37.22167969	+5660	+16.19384766	-8.45947266	-8.28369141	+14.74365234	+7.03125000	-47.48291016	+3480
+1458241597.02990010	+19.58642578	-6.43798828	-7.71679688	+22.25830078	+3.73535156	-66.77490234	+4848	+19.41064453	-5.92822266	-6.81591797	-87.91259766	-25.29052734	+37.22167969	+5700	+16.16748047	-8.35839844	-8.19580078	+15.13916016	+6.85546875	-46.97753906	+3520
+1458241597.03830000	+19.49414063	-6.14794922	-7.62451172	+23.29101563	+3.71337891	-65.30273438	+4976	+19.28759766	-5.66015625	-6.69287109	-86.74804688	-24.10400391	+36.82617188	+5764	+16.16748047	-8.07714844	-8.04199219	+16.39160156	+6.39404297	-45.54931641	+3596
+1458241597.04239990	+19.45019531	-6.01611328	-7.57177734	+23.75244141	+3.62548828	-64.59960938	+5032	+19.22167969	-5.53710938	-6.64013672	-86.22070313	-23.51074219	+36.62841797	+5792	+16.17187500	-7.93212891	-7.92333984	+16.98486328	+5.93261719	-44.93408203	+3636
+1458241597.04660010	+19.41064453	-5.87988281	-7.52343750	+24.23583984	+3.55957031	-63.89648438	+5076	+19.15576172	-5.40966797	-6.59619141	-85.60546875	-22.89550781	+36.36474609	+5820	+16.18505859	-7.77832031	-7.80468750	+17.64404297	+5.49316406	-44.27490234	+3676
+1458241597.05069990	+19.37109375	-5.74804688	-7.47070313	+24.69726563	+3.40576172	-63.17138672	+5116	+19.08544922	-5.29541016	-6.55224609	-85.07812500	-22.23632813	+36.18896484	+5848	+16.19824219	-7.61132813	-7.68164063	+18.32519531	+4.98779297	-43.63769531	+3708
+1458241597.05489990	+19.34472656	-5.62500000	-7.40039063	+25.13671875	+3.12011719	-62.55615234	+5148	+19.02392578	-5.18554688	-6.49072266	-84.59472656	-21.64306641	+36.07910156	+5872	+16.22021484	-7.45312500	-7.53662109	+18.96240234	+4.35058594	-43.08837891	+3740
+1458241597.06320000	+19.29199219	-5.37451172	-7.28173828	+26.05957031	+2.76855469	-61.19384766	+5176	+18.90087891	-4.97021484	-6.39843750	-83.56201172	-20.45654297	+35.68359375	+5904	+16.26416016	-7.13671875	-7.26855469	+20.32470703	+3.22998047	-41.87988281	+3788
+1458241597.07160000	+19.21728516	-5.13281250	-7.17187500	+26.96044922	+2.48291016	-59.85351563	+5176	+18.78222656	-4.75927734	-6.29736328	-82.50732422	-19.31396484	+35.37597656	+5936	+16.27734375	-6.83349609	-7.00927734	+21.62109375	+2.21923828	-40.75927734	+3820
+1458241597.07570000	+19.18212891	-5.00976563	-7.11914063	+27.42187500	+2.32910156	-59.21630859	+5164	+18.72949219	-4.65380859	-6.24902344	-81.95800781	-18.74267578	+35.22216797	+5948	+16.28173828	-6.69726563	-6.89062500	+22.23632813	+1.75781250	-40.23193359	+3836
+1458241597.08410000	+19.10302734	-4.75927734	-6.94775391	+28.36669922	+1.77978516	-58.13964844	+5148	+18.62402344	-4.43408203	-6.09521484	-80.85937500	-17.68798828	+35.20019531	+5980	+16.25097656	-6.43359375	-6.68408203	+23.40087891	+1.09863281	-39.15527344	+3852
+1458241597.08820010	+19.06787109	-4.63623047	-6.85546875	+28.87207031	+1.51611328	-57.70019531	+5136	+18.58007813	-4.31982422	-6.02050781	-80.26611328	-17.16064453	+35.17822266	+5992	+16.22460938	-6.34130859	-6.59619141	+23.79638672	+0.87890625	-38.69384766	+3852
+1458241597.09660010	+18.97558594	-4.39453125	-6.64892578	+29.86083984	+0.96679688	-56.86523438	+5128	+18.50976563	-4.09130859	-5.80957031	-79.16748047	-16.28173828	+35.48583984	+6028	+16.15429688	-6.17871094	-6.45117188	+24.54345703	+0.65917969	-37.74902344	+3844
+1458241597.10069990	+18.92285156	-4.27587891	-6.55664063	+30.36621094	+0.76904297	-56.46972656	+5128	+18.47900391	-3.97265625	-5.71289063	-78.53027344	-15.84228516	+35.59570313	+6044	+16.11474609	-6.13037109	-6.39843750	+24.80712891	+0.70312500	-37.28759766	+3832
+1458241597.10489990	+18.86572266	-4.16162109	-6.44238281	+30.84960938	+0.50537109	-56.11816406	+5136	+18.44824219	-3.85400391	-5.58544922	-77.93701172	-15.49072266	+35.83740234	+6064	+16.06201172	-6.07324219	-6.35449219	+25.09277344	+0.81298828	-36.78222656	+3824
+1458241597.10910010	+18.80859375	-4.03857422	-6.34130859	+31.39892578	+0.30761719	-55.72265625	+5152	+18.41748047	-3.73535156	-5.47558594	-77.29980469	-15.05126953	+35.94726563	+6084	+16.00048828	-6.02929688	-6.32812500	+25.29052734	+1.03271484	-36.23291016	+3812
+1458241597.11319990	+18.75146484	-3.92431641	-6.24023438	+31.92626953	+0.08789063	-55.30517578	+5176	+18.38232422	-3.62109375	-5.36572266	-76.68457031	-14.61181641	+36.07910156	+6100	+15.93896484	-5.99414063	-6.30615234	+25.46630859	+1.23046875	-35.70556641	+3800
+1458241597.11739990	+18.69873047	-3.81005859	-6.11718750	+32.45361328	-0.24169922	-55.01953125	+5208	+18.35595703	-3.51123047	-5.23388672	-76.13525391	-14.21630859	+36.40869141	+6120	+15.88623047	-5.95898438	-6.26220703	+25.62011719	+1.34033203	-35.24414063	+3796
+1458241597.12570000	+18.58007813	-3.59472656	-5.89306641	+33.46435547	-0.76904297	-54.27246094	+5284	+18.29443359	-3.29589844	-4.99218750	-74.97070313	-13.40332031	+36.78222656	+6160	+15.78076172	-5.89306641	-6.20947266	+25.92773438	+1.75781250	-34.12353516	+3792
+1458241597.12990000	+18.53173828	-3.50244141	-5.77880859	+33.92578125	-1.07666016	-53.98681641	+5328	+18.27246094	-3.19042969	-4.85595703	-74.42138672	-13.02978516	+37.11181641	+6180	+15.73242188	-5.86669922	-6.15673828	+26.08154297	+1.86767578	-33.70605469	+3800
+1458241597.13400010	+18.48339844	-3.41015625	-5.69091797	+34.43115234	-1.20849609	-53.48144531	+5376	+18.24609375	-3.08935547	-4.74609375	-73.87207031	-12.61230469	+37.22167969	+6196	+15.69287109	-5.83154297	-6.11718750	+26.25732422	+2.02148438	-33.13476563	+3804
+1458241597.14240000	+18.38671875	-3.21679688	-5.52392578	+35.41992188	-1.62597656	-52.51464844	+5472	+18.18457031	-2.91796875	-4.53515625	-72.90527344	-11.75537109	+37.46337891	+6228	+15.62695313	-5.73486328	-6.00732422	+26.74072266	+2.06542969	-32.10205078	+3832
+1458241597.14650010	+18.34277344	-3.12451172	-5.44042969	+35.90332031	-1.80175781	-52.00927734	+5520	+18.14501953	-2.83886719	-4.44726563	-72.44384766	-11.27197266	+37.48535156	+6236	+15.60058594	-5.68212891	-5.93701172	+27.00439453	+2.04345703	-31.57470703	+3848
+1458241597.15070010	+18.30322266	-3.04101563	-5.35693359	+36.34277344	-2.04345703	-51.48193359	+5564	+18.10107422	-2.76416016	-4.36816406	-71.98242188	-10.81054688	+37.48535156	+6248	+15.57861328	-5.59863281	-5.87109375	+27.39990234	+1.93359375	-31.02539063	+3868
+1458241597.15490010	+18.28125000	-2.96630859	-5.27343750	+36.76025391	-2.35107422	-51.04248047	+5608	+18.07470703	-2.68945313	-4.28466797	-71.54296875	-10.34912109	+37.57324219	+6260	+15.57861328	-5.52392578	-5.76123047	+27.75146484	+1.62597656	-30.67382813	+3896
+1458241597.15899990	+18.25488281	-2.89599609	-5.20751953	+37.13378906	-2.54882813	-50.49316406	+5636	+18.03955078	-2.62353516	-4.20556641	-71.16943359	-9.90966797	+37.59521484	+6268	+15.57861328	-5.44482422	-5.65576172	+28.14697266	+1.34033203	-30.25634766	+3920
+1458241597.16739990	+18.21533203	-2.75537109	-5.08447266	+37.88085938	-2.92236328	-49.46044922	+5680	+17.96923828	-2.51367188	-4.06494141	-70.46630859	-9.09667969	+37.59521484	+6280	+15.58740234	-5.26904297	-5.43164063	+29.04785156	+0.63720703	-29.53125000	+3972
+1458241597.17150000	+18.19775391	-2.69824219	-5.02734375	+38.21044922	-3.09814453	-48.95507813	+5692	+17.92968750	-2.46972656	-4.01220703	-70.18066406	-8.65722656	+37.48535156	+6280	+15.59179688	-5.18115234	-5.30859375	+29.48730469	+0.24169922	-29.22363281	+3996
+1458241597.17569990	+18.18017578	-2.62792969	-4.97021484	+38.56201172	-3.27392578	-48.47167969	+5700	+17.89013672	-2.42138672	-3.96386719	-69.85107422	-8.21777344	+37.37548828	+6284	+15.60058594	-5.08007813	-5.18554688	+30.01464844	-0.17578125	-28.93798828	+4024
+1458241597.17989990	+18.17138672	-2.56201172	-4.91308594	+38.93554688	-3.44970703	-48.01025391	+5700	+17.85937500	-2.37304688	-3.91552734	-69.54345703	-7.82226563	+37.28759766	+6288	+15.61816406	-4.98339844	-5.06689453	+30.54199219	-0.61523438	-28.65234375	+4048
+1458241597.18400000	+18.14941406	-2.51367188	-4.84716797	+39.15527344	-3.66943359	-47.68066406	+5692	+17.82421875	-2.33349609	-3.84960938	-69.27978516	-7.51464844	+37.33154297	+6292	+15.62255859	-4.89550781	-4.95263672	+31.00341797	-1.01074219	-28.41064453	+4068
+1458241597.19240000	+18.12304688	-2.41259766	-4.71533203	+39.63867188	-4.02099609	-47.10937500	+5668	+17.76269531	-2.25000000	-3.72216797	-68.75244141	-7.00927734	+37.39746094	+6300	+15.63574219	-4.73291016	-4.73291016	+31.90429688	-1.75781250	-28.01513672	+4108
+1458241597.19650010	+18.10986328	-2.37744141	-4.64062500	+39.79248047	-4.21875000	-46.91162109	+5648	+17.73632813	-2.21923828	-3.65625000	-68.55468750	-6.76757813	+37.44140625	+6300	+15.63574219	-4.66259766	-4.62744141	+32.29980469	-2.08740234	-27.86132813	+4124
+1458241597.20070000	+18.09667969	-2.32910156	-4.57470703	+40.03417969	-4.35058594	-46.75781250	+5632	+17.71435547	-2.17968750	-3.59472656	-68.31298828	-6.54785156	+37.44140625	+6308	+15.64013672	-4.61425781	-4.52636719	+32.60742188	-2.37304688	-27.72949219	+4136
+1458241597.20479990	+18.07910156	-2.28076172	-4.50439453	+40.27587891	-4.43847656	-46.62597656	+5616	+17.69238281	-2.14013672	-3.52441406	-68.07128906	-6.41601563	+37.52929688	+6312	+15.63574219	-4.56152344	-4.45605469	+32.95898438	-2.54882813	-27.50976563	+4140
+1458241597.20900010	+18.05273438	-2.24560547	-4.42089844	+40.40771484	-4.57031250	-46.60400391	+5600	+17.67041016	-2.10498047	-3.44531250	-67.87353516	-6.30615234	+37.63916016	+6316	+15.61816406	-4.52197266	-4.39013672	+33.15673828	-2.63671875	-27.31201172	+4144
+1458241597.21729990	+18.00439453	-2.16210938	-4.25390625	+40.75927734	-4.85595703	-46.62597656	+5580	+17.63964844	-2.01269531	-3.26953125	-67.34619141	-6.19628906	+37.94677734	+6336	+15.59179688	-4.46923828	-4.28027344	+33.55224609	-2.74658203	-26.89453125	+4148
+1458241597.22149990	+17.97802734	-2.12695313	-4.16162109	+40.86914063	-5.00976563	-46.71386719	+5576	+17.62646484	-1.96875000	-3.17285156	-67.10449219	-6.17431641	+38.16650391	+6348	+15.56982422	-4.45605469	-4.24511719	+33.64013672	-2.70263672	-26.65283203	+4144
+1458241597.22569990	+17.95166016	-2.08740234	-4.06933594	+41.02294922	-5.11962891	-46.84570313	+5576	+17.60888672	-1.92919922	-3.07617188	-66.86279297	-6.19628906	+38.36425781	+6360	+15.54785156	-4.46044922	-4.20996094	+33.68408203	-2.61474609	-26.43310547	+4140
+1458241597.22980000	+17.92529297	-2.05224609	-3.96386719	+41.17675781	-5.29541016	-47.04345703	+5584	+17.60009766	-1.88964844	-2.97070313	-66.64306641	-6.24023438	+38.60595703	+6376	+15.52587891	-4.46484375	-4.17919922	+33.70605469	-2.52685547	-26.21337891	+4140
+1458241597.23400000	+17.89892578	-2.01708984	-3.87158203	+41.30859375	-5.40527344	-47.15332031	+5600	+17.58691406	-1.85009766	-2.87402344	-66.40136719	-6.24023438	+38.75976563	+6388	+15.50390625	-4.47363281	-4.15283203	+33.70605469	-2.39501953	-25.92773438	+4136
+1458241597.24230000	+17.84619141	-1.93798828	-3.68261719	+41.61621094	-5.66894531	-47.32910156	+5640	+17.56933594	-1.75341797	-2.68945313	-65.80810547	-6.28417969	+39.06738281	+6416	+15.45556641	-4.48242188	-4.10449219	+33.75000000	-2.17529297	-25.37841797	+4136
+1458241597.25070000	+17.78027344	-1.85888672	-3.52001953	+41.87988281	-5.84472656	-47.39501953	+5692	+17.54296875	-1.67431641	-2.48730469	-65.25878906	-6.39404297	+39.44091797	+6448	+15.40283203	-4.48242188	-4.06933594	+33.81591797	-1.86767578	-24.74121094	+4132
+1458241597.25480010	+17.75830078	-1.82812500	-3.42773438	+42.01171875	-5.99853516	-47.46093750	+5724	+17.53857422	-1.64355469	-2.39941406	-65.03906250	-6.41601563	+39.59472656	+6460	+15.38964844	-4.47802734	-4.02539063	+33.85986328	-1.86767578	-24.49951172	+4136
+1458241597.25900010	+17.73632813	-1.78857422	-3.34423828	+42.14355469	-6.10839844	-47.46093750	+5756	+17.52539063	-1.60400391	-2.31591797	-64.73144531	-6.39404297	+39.70458984	+6472	+15.38085938	-4.46923828	-3.98144531	+33.96972656	-1.86767578	-24.25781250	+4140
+1458241597.26320000	+17.71875000	-1.75781250	-3.26513672	+42.27539063	-6.24023438	-47.43896484	+5792	+17.51220703	-1.57324219	-2.24121094	-64.44580078	-6.39404297	+39.77050781	+6484	+15.37207031	-4.45166016	-3.93750000	+34.10156250	-1.88964844	-23.99414063	+4144
+1458241597.26729990	+17.70556641	-1.72265625	-3.19042969	+42.40722656	-6.37207031	-47.41699219	+5824	+17.49902344	-1.54248047	-2.17529297	-64.16015625	-6.37207031	+39.79248047	+6496	+15.36767578	-4.43847656	-3.88037109	+34.23339844	-1.99951172	-23.81835938	+4152
+1458241597.27570010	+17.67919922	-1.66113281	-3.08056641	+42.62695313	-6.43798828	-47.04345703	+5880	+17.47265625	-1.49414063	-2.05224609	-63.56689453	-6.32812500	+39.83642578	+6516	+15.36328125	-4.35937500	-3.74414063	+34.76074219	-2.32910156	-23.46679688	+4184
+1458241597.27979990	+17.67480469	-1.63037109	-3.03662109	+42.71484375	-6.48193359	-46.80175781	+5900	+17.45947266	-1.47656250	-2.00830078	-63.32519531	-6.26220703	+39.77050781	+6520	+15.37207031	-4.30664063	-3.66503906	+35.09033203	-2.59277344	-23.33496094	+4204
+1458241597.28399990	+17.66162109	-1.59960938	-2.99267578	+42.82470703	-6.54785156	-46.60400391	+5916	+17.44628906	-1.45898438	-1.95996094	-63.03955078	-6.21826172	+39.79248047	+6528	+15.38085938	-4.25390625	-3.57275391	+35.41992188	-2.90039063	-23.29101563	+4224
+1458241597.29230000	+17.66162109	-1.55126953	-2.89160156	+43.00048828	-6.74560547	-46.27441406	+5940	+17.41992188	-1.44140625	-1.88085938	-62.55615234	-6.13037109	+39.72656250	+6532	+15.40722656	-4.13525391	-3.38818359	+36.18896484	-3.58154297	-23.22509766	+4272
+1458241597.29650000	+17.67041016	-1.52490234	-2.84326172	+43.11035156	-6.83349609	-46.12060547	+5944	+17.40234375	-1.42382813	-1.84570313	-62.27050781	-6.08642578	+39.68261719	+6536	+15.42041016	-4.08251953	-3.28710938	+36.54052734	-3.95507813	-23.26904297	+4300
+1458241597.30480000	+17.67919922	-1.48095703	-2.75976563	+43.26416016	-6.96533203	-45.70312500	+5936	+17.38037109	-1.40185547	-1.78417969	-61.69921875	-5.99853516	+39.61669922	+6544	+15.44677734	-3.96826172	-3.09814453	+37.33154297	-4.65820313	-23.35693359	+4348
+1458241597.30900000	+17.67480469	-1.45898438	-2.72460938	+43.33007813	-7.03125000	-45.52734375	+5924	+17.36718750	-1.38867188	-1.74462891	-61.43554688	-6.02050781	+39.63867188	+6552	+15.45556641	-3.91552734	-3.01025391	+37.66113281	-4.98779297	-23.40087891	+4372
+1458241597.31310010	+17.67480469	-1.43701172	-2.68945313	+43.41796875	-7.09716797	-45.35156250	+5912	+17.35400391	-1.37988281	-1.70507813	-61.19384766	-6.04248047	+39.68261719	+6556	+15.46435547	-3.86718750	-2.92236328	+38.01269531	-5.31738281	-23.48876953	+4396
+1458241597.31730010	+17.67480469	-1.41503906	-2.64550781	+43.50585938	-7.16308594	-45.19775391	+5900	+17.34521484	-1.37109375	-1.66552734	-60.95214844	-6.02050781	+39.70458984	+6560	+15.47314453	-3.81445313	-2.85205078	+38.34228516	-5.58105469	-23.46679688	+4416
+1458241597.32559990	+17.67041016	-1.37988281	-2.51806641	+43.70361328	-7.55859375	-45.21972656	+5880	+17.32324219	-1.34033203	-1.57763672	-60.40283203	-6.10839844	+39.90234375	+6572	+15.47753906	-3.76171875	-2.72021484	+38.71582031	-6.02050781	-23.53271484	+4444
+1458241597.32979990	+17.66601563	-1.36230469	-2.45654297	+43.79150391	-7.69042969	-45.24169922	+5872	+17.31445313	-1.31835938	-1.52050781	-60.09521484	-6.19628906	+40.07812500	+6584	+15.47314453	-3.74853516	-2.68066406	+38.82568359	-6.10839844	-23.48876953	+4456
+1458241597.33400010	+17.65722656	-1.34472656	-2.39501953	+43.87939453	-7.84423828	-45.24169922	+5864	+17.31005859	-1.30078125	-1.45898438	-59.85351563	-6.30615234	+40.25390625	+6596	+15.46875000	-3.74414063	-2.64550781	+38.89160156	-6.17431641	-23.42285156	+4464
+1458241597.33810000	+17.64843750	-1.33154297	-2.33789063	+43.98925781	-7.95410156	-45.26367188	+5860	+17.30566406	-1.27880859	-1.39306641	-59.56787109	-6.39404297	+40.45166016	+6608	+15.45996094	-3.74853516	-2.61035156	+38.89160156	-6.24023438	-23.37890625	+4472
+1458241597.34649990	+17.60449219	-1.29199219	-2.22363281	+44.20898438	-8.21777344	-45.32958984	+5864	+17.28808594	-1.23046875	-1.26123047	-59.06250000	-6.63574219	+40.91308594	+6632	+15.43359375	-3.76611328	-2.60156250	+38.80371094	-6.08642578	-23.00537109	+4480
+1458241597.35060000	+17.58251953	-1.27441406	-2.15771484	+44.34082031	-8.41552734	-45.43945313	+5876	+17.27929688	-1.19970703	-1.18652344	-58.79882813	-6.74560547	+41.19873047	+6644	+15.41601563	-3.78369141	-2.60595703	+38.69384766	-6.02050781	-22.80761719	+4488
+1458241597.35480000	+17.56494141	-1.25683594	-2.08300781	+44.45068359	-8.63525391	-45.54931641	+5892	+17.27490234	-1.17333984	-1.11621094	-58.53515625	-6.85546875	+41.48437500	+6660	+15.40283203	-3.80566406	-2.60595703	+38.58398438	-5.93261719	-22.60986328	+4496
+1458241597.35890010	+17.55175781	-1.23486328	-2.01269531	+44.62646484	-8.87695313	-45.68115234	+5916	+17.27490234	-1.14697266	-1.04150391	-58.31542969	-6.96533203	+41.77001953	+6672	+15.38964844	-3.82324219	-2.60595703	+38.47412109	-5.84472656	-22.45605469	+4504
+1458241597.36310010	+17.53857422	-1.22167969	-1.93798828	+44.75830078	-9.09667969	-45.83496094	+5940	+17.27050781	-1.12060547	-0.97119141	-58.09570313	-7.07519531	+42.03369141	+6684	+15.37207031	-3.84521484	-2.61035156	+38.36425781	-5.75683594	-22.28027344	+4516
+1458241597.37140010	+17.50341797	-1.19531250	-1.82373047	+45.00000000	-9.36035156	-45.94482422	+5996	+17.26611328	-1.06787109	-0.83935547	-57.65625000	-7.22900391	+42.51708984	+6704	+15.35009766	-3.88476563	-2.61035156	+38.18847656	-5.60302734	-21.97265625	+4532
+1458241597.37560010	+17.48144531	-1.17333984	-1.77539063	+45.15380859	-9.51416016	-45.92285156	+6024	+17.25732422	-1.04589844	-0.77783203	-57.50244141	-7.27294922	+42.73681641	+6712	+15.34130859	-3.88476563	-2.60595703	+38.21044922	-5.58105469	-21.79687500	+4536
+1458241597.38389990	+17.45947266	-1.12939453	-1.67871094	+45.48339844	-9.86572266	-45.90087891	+6088	+17.24414063	-1.01074219	-0.68994141	-57.15087891	-7.20703125	+43.04443359	+6724	+15.32812500	-3.87597656	-2.57519531	+38.29833984	-5.66894531	-21.59912109	+4552
+1458241597.39229990	+17.45068359	-1.10302734	-1.57763672	+45.74707031	-10.28320313	-45.94482422	+6148	+17.23535156	-0.97558594	-0.61083984	-56.86523438	-7.11914063	+43.37402344	+6732	+15.32812500	-3.83203125	-2.50488281	+38.60595703	-5.95458984	-21.57714844	+4580
+1458241597.39640000	+17.45947266	-1.08984375	-1.54248047	+45.85693359	-10.39306641	-45.81298828	+6168	+17.23535156	-0.96240234	-0.58447266	-56.71142578	-6.98730469	+43.46191406	+6732	+15.33691406	-3.80126953	-2.44335938	+38.84765625	-6.21826172	-21.68701172	+4596
+1458241597.40060000	+17.45947266	-1.07226563	-1.51611328	+45.98876953	-10.50292969	-45.65917969	+6188	+17.23095703	-0.95800781	-0.56250000	-56.62353516	-6.87744141	+43.50585938	+6728	+15.35009766	-3.75732422	-2.38183594	+39.15527344	-6.48193359	-21.79687500	+4620
+1458241597.40479990	+17.45947266	-1.05029297	-1.49414063	+46.12060547	-10.59082031	-45.46142578	+6200	+17.22656250	-0.95361328	-0.54931641	-56.51367188	-6.72363281	+43.50585938	+6728	+15.35888672	-3.71337891	-2.32031250	+39.46289063	-6.76757813	-21.88476563	+4640
+1458241597.40890000	+17.45947266	-1.03271484	-1.47216797	+46.25244141	-10.67871094	-45.30761719	+6208	+17.21337891	-0.94921875	-0.54052734	-56.42578125	-6.56982422	+43.52783203	+6724	+15.37207031	-3.66943359	-2.25439453	+39.79248047	-7.05322266	-21.99462891	+4660
+1458241597.41730000	+17.46386719	-0.99316406	-1.43261719	+46.51611328	-10.94238281	-44.93408203	+6216	+17.19580078	-0.94042969	-0.51855469	-56.20605469	-6.24023438	+43.59375000	+6716	+15.39404297	-3.55957031	-2.12255859	+40.53955078	-7.66845703	-22.25830078	+4704
+1458241597.42140010	+17.46826172	-0.97558594	-1.40625000	+46.62597656	-11.09619141	-44.80224609	+6212	+17.19140625	-0.93603516	-0.50976563	-56.11816406	-6.06445313	+43.63769531	+6712	+15.40722656	-3.50683594	-2.04785156	+40.91308594	-7.97607422	-22.41210938	+4724
+1458241597.42560010	+17.47265625	-0.96240234	-1.37548828	+46.73583984	-11.25000000	-44.69238281	+6204	+17.18261719	-0.93164063	-0.49658203	-56.03027344	-5.88867188	+43.68164063	+6708	+15.41601563	-3.46289063	-1.97753906	+41.24267578	-8.28369141	-22.58789063	+4740
+1458241597.43390010	+17.47705078	-0.93164063	-1.32714844	+46.93359375	-11.46972656	-44.42871094	+6180	+17.17382813	-0.91845703	-0.47021484	-55.83251953	-5.60302734	+43.79150391	+6704	+15.43798828	-3.38818359	-1.85449219	+41.81396484	-8.78906250	-22.82958984	+4772
+1458241597.43810010	+17.48144531	-0.90966797	-1.30957031	+47.06542969	-11.57958984	-44.27490234	+6164	+17.16503906	-0.90966797	-0.45703125	-55.72265625	-5.44921875	+43.83544922	+6700	+15.44677734	-3.36181641	-1.79736328	+42.03369141	-9.03076172	-22.93945313	+4784
+1458241597.44219990	+17.46826172	-0.88330078	-1.29638672	+47.19726563	-11.64550781	-44.09912109	+6148	+17.15625000	-0.90087891	-0.43945313	-55.61279297	-5.31738281	+43.90136719	+6700	+15.45117188	-3.33105469	-1.77099609	+42.23144531	-9.14062500	-22.89550781	+4788
+1458241597.44639990	+17.45068359	-0.86572266	-1.26562500	+47.30712891	-11.79931641	-44.05517578	+6136	+17.14306641	-0.89648438	-0.41748047	-55.52490234	-5.22949219	+44.01123047	+6700	+15.44677734	-3.31347656	-1.74902344	+42.31933594	-9.20654297	-22.85156250	+4792
+1458241597.45059990	+17.44189453	-0.85253906	-1.23486328	+47.41699219	-11.95312500	-44.05517578	+6128	+17.13427734	-0.87890625	-0.38671875	-55.39306641	-5.11962891	+44.14306641	+6704	+15.44238281	-3.31347656	-1.73144531	+42.31933594	-9.27246094	-22.78564453	+4792
+1458241597.45470000	+17.42871094	-0.83496094	-1.20410156	+47.50488281	-12.10693359	-44.03320313	+6116	+17.12988281	-0.85693359	-0.35595703	-55.26123047	-5.05371094	+44.29687500	+6704	+15.43798828	-3.31787109	-1.72705078	+42.31933594	-9.27246094	-22.67578125	+4792
+1458241597.45890000	+17.41552734	-0.82617188	-1.16455078	+47.59277344	-12.28271484	-44.07714844	+6112	+17.12988281	-0.83935547	-0.32080078	-55.15136719	-4.98779297	+44.49462891	+6708	+15.42919922	-3.32666016	-1.72705078	+42.25341797	-9.25048828	-22.54394531	+4792
+1458241597.46720000	+17.38916016	-0.79541016	-1.09423828	+47.79052734	-12.54638672	-44.14306641	+6112	+17.12109375	-0.80859375	-0.23730469	-54.93164063	-4.96582031	+44.86816406	+6720	+15.41162109	-3.37500000	-1.75341797	+41.92382813	-9.07470703	-22.19238281	+4796
+1458241597.47140000	+17.37158203	-0.78222656	-1.07226563	+47.83447266	-12.63427734	-44.14306641	+6116	+17.11669922	-0.79101563	-0.19335938	-54.84375000	-4.94384766	+45.04394531	+6724	+15.39843750	-3.40576172	-1.77978516	+41.72607422	-8.94287109	-21.95068359	+4804
+1458241597.47560000	+17.35400391	-0.77343750	-1.04589844	+47.87841797	-12.76611328	-44.14306641	+6124	+17.11230469	-0.77343750	-0.15380859	-54.73388672	-4.92187500	+45.21972656	+6728	+15.38964844	-3.43212891	-1.80615234	+41.52832031	-8.78906250	-21.68701172	+4808
+1458241597.47970010	+17.33642578	-0.76464844	-1.01953125	+47.92236328	-12.87597656	-44.12109375	+6136	+17.11230469	-0.75585938	-0.11425781	-54.62402344	-4.87792969	+45.37353516	+6732	+15.37646484	-3.45410156	-1.84130859	+41.35253906	-8.63525391	-21.42333984	+4816
+1458241597.48390010	+17.32324219	-0.76025391	-0.99755859	+47.94433594	-13.00781250	-44.14306641	+6148	+17.10791016	-0.73828125	-0.07031250	-54.51416016	-4.85595703	+45.59326172	+6736	+15.35888672	-3.48486328	-1.86767578	+41.13281250	-8.50341797	-21.18164063	+4820
+1458241597.49219990	+17.30126953	-0.74707031	-0.93603516	+48.01025391	-13.29345703	-44.20898438	+6184	+17.10351563	-0.71191406	+0.01318359	-54.38232422	-4.83398438	+46.01074219	+6744	+15.33251953	-3.52880859	-1.91162109	+40.78125000	-8.30566406	-20.76416016	+4828
+1458241597.49640010	+17.29687500	-0.74267578	-0.91406250	+48.03222656	-13.40332031	-44.20898438	+6200	+17.10791016	-0.69873047	+0.04833984	-54.29443359	-4.79003906	+46.16455078	+6748	+15.32812500	-3.54199219	-1.92041016	+40.69335938	-8.26171875	-20.63232422	+4824
+1458241597.50060010	+17.29248047	-0.74267578	-0.89208984	+48.01025391	-13.53515625	-44.16503906	+6220	+17.10791016	-0.69433594	+0.08349609	-54.25048828	-4.76806641	+46.31835938	+6748	+15.32373047	-3.54638672	-1.92919922	+40.64941406	-8.21777344	-20.45654297	+4820
+1458241597.50469990	+17.28808594	-0.73828125	-0.87451172	+47.98828125	-13.64501953	-44.09912109	+6236	+17.10791016	-0.69433594	+0.10546875	-54.22851563	-4.68017578	+46.42822266	+6744	+15.31933594	-3.54638672	-1.92919922	+40.60546875	-8.21777344	-20.34667969	+4816
+1458241597.50889990	+17.28369141	-0.73828125	-0.86132813	+47.96630859	-13.71093750	-44.01123047	+6252	+17.10351563	-0.68994141	+0.12304688	-54.16259766	-4.59228516	+46.51611328	+6744	+15.31933594	-3.54638672	-1.92041016	+40.62744141	-8.28369141	-20.28076172	+4812
+1458241597.51720000	+17.28369141	-0.72949219	-0.84814453	+47.90039063	-13.88671875	-43.72558594	+6280	+17.09472656	-0.68994141	+0.14941406	-54.09667969	-4.30664063	+46.66992188	+6740	+15.31933594	-3.48925781	-1.87646484	+40.89111328	-8.52539063	-20.21484375	+4820
+1458241597.52140000	+17.28808594	-0.72509766	-0.83496094	+47.87841797	-14.01855469	-43.59375000	+6288	+17.09033203	-0.68994141	+0.15820313	-54.03076172	-4.19677734	+46.75781250	+6736	+15.32373047	-3.45849609	-1.83691406	+41.11083984	-8.74511719	-20.28076172	+4828
+1458241597.52550010	+17.29687500	-0.72070313	-0.82617188	+47.87841797	-14.15039063	-43.48388672	+6296	+17.08593750	-0.69873047	+0.17138672	-54.00878906	-4.06494141	+46.84570313	+6736	+15.33251953	-3.41894531	-1.79296875	+41.35253906	-8.94287109	-20.36865234	+4840
+1458241597.52970000	+17.30126953	-0.71630859	-0.81298828	+47.85644531	-14.28222656	-43.35205078	+6296	+17.08154297	-0.70751953	+0.17578125	-54.00878906	-3.95507813	+46.93359375	+6736	+15.34130859	-3.37500000	-1.74462891	+41.59423828	-9.18457031	-20.47851563	+4852
+1458241597.53800010	+17.31884766	-0.70312500	-0.80419922	+47.81250000	-14.47998047	-43.04443359	+6292	+17.07714844	-0.72070313	+0.17138672	-53.94287109	-3.64746094	+46.95556641	+6732	+15.36328125	-3.28271484	-1.63037109	+42.18750000	-9.73388672	-20.74218750	+4880
+1458241597.54220010	+17.32324219	-0.69433594	-0.80419922	+47.79052734	-14.52392578	-42.84667969	+6284	+17.07275391	-0.72949219	+0.16259766	-53.87695313	-3.47167969	+46.93359375	+6732	+15.37207031	-3.23876953	-1.58642578	+42.47314453	-9.95361328	-20.83007813	+4892
+1458241597.54640010	+17.32763672	-0.68554688	-0.80419922	+47.76855469	-14.61181641	-42.67089844	+6272	+17.06396484	-0.73388672	+0.15380859	-53.81103516	-3.29589844	+46.93359375	+6728	+15.37646484	-3.19042969	-1.54687500	+42.75878906	-10.17333984	-20.91796875	+4904
+1458241597.55049990	+17.33203125	-0.67675781	-0.80419922	+47.76855469	-14.69970703	-42.51708984	+6260	+17.05517578	-0.73828125	+0.14941406	-53.74511719	-3.14208984	+46.95556641	+6728	+15.38085938	-3.15527344	-1.50732422	+43.00048828	-10.37109375	-20.98388672	+4916
+1458241597.55890010	+17.34082031	-0.65478516	-0.79541016	+47.79052734	-14.89746094	-42.29736328	+6228	+17.04638672	-0.73828125	+0.14941406	-53.56933594	-2.90039063	+47.04345703	+6724	+15.38964844	-3.10693359	-1.45898438	+43.28613281	-10.56884766	-21.07177734	+4924
+1458241597.56300000	+17.34960938	-0.65039063	-0.78662109	+47.79052734	-15.00732422	-42.25341797	+6212	+17.04638672	-0.74267578	+0.14941406	-53.45947266	-2.79052734	+47.06542969	+6724	+15.39404297	-3.10253906	-1.45019531	+43.33007813	-10.61279297	-21.09375000	+4924
+1458241597.56719990	+17.34960938	-0.64599609	-0.77783203	+47.76855469	-15.07324219	-42.20947266	+6196	+17.04638672	-0.74267578	+0.14941406	-53.34960938	-2.70263672	+47.10937500	+6724	+15.39404297	-3.09814453	-1.44140625	+43.35205078	-10.65673828	-21.07177734	+4924
+1458241597.57139990	+17.34521484	-0.64160156	-0.76904297	+47.74658203	-15.13916016	-42.18750000	+6180	+17.04199219	-0.73828125	+0.15380859	-53.23974609	-2.59277344	+47.13134766	+6724	+15.39404297	-3.09375000	-1.43701172	+43.37402344	-10.65673828	-21.04980469	+4920
+1458241597.57970000	+17.34082031	-0.63720703	-0.75146484	+47.70263672	-15.27099609	-42.16552734	+6156	+17.04199219	-0.72070313	+0.17138672	-52.88818359	-2.43896484	+47.21923828	+6728	+15.38964844	-3.10253906	-1.44140625	+43.30810547	-10.63476563	-20.91796875	+4920
+1458241597.58390000	+17.33642578	-0.63720703	-0.74267578	+47.65869141	-15.33691406	-42.18750000	+6144	+17.03759766	-0.70751953	+0.18457031	-52.66845703	-2.39501953	+47.30712891	+6732	+15.38525391	-3.10693359	-1.45019531	+43.26416016	-10.59082031	-20.83007813	+4920
+1458241597.58800010	+17.32763672	-0.63720703	-0.73388672	+47.63671875	-15.40283203	-42.25341797	+6140	+17.04199219	-0.69873047	+0.20654297	-52.47070313	-2.37304688	+47.39501953	+6736	+15.38085938	-3.12011719	-1.46337891	+43.17626953	-10.52490234	-20.69824219	+4924
+1458241597.59220000	+17.32324219	-0.63720703	-0.71630859	+47.61474609	-15.51269531	-42.31933594	+6136	+17.04638672	-0.68994141	+0.22851563	-52.29492188	-2.39501953	+47.52685547	+6740	+15.37207031	-3.13769531	-1.48095703	+43.04443359	-10.43701172	-20.56640625	+4928
+1458241597.59629990	+17.31884766	-0.64160156	-0.70312500	+47.59277344	-15.57861328	-42.38525391	+6136	+17.05078125	-0.67675781	+0.25927734	-52.05322266	-2.39501953	+47.65869141	+6744	+15.36767578	-3.15527344	-1.49853516	+42.91259766	-10.34912109	-20.43457031	+4932
+1458241597.60470010	+17.31005859	-0.64599609	-0.66796875	+47.50488281	-15.77636719	-42.56103516	+6144	+17.05957031	-0.65917969	+0.31201172	-51.56982422	-2.39501953	+47.87841797	+6752	+15.35449219	-3.19921875	-1.54248047	+42.62695313	-10.12939453	-20.10498047	+4940
+1458241597.60879990	+17.30566406	-0.65039063	-0.65478516	+47.43896484	-15.86425781	-42.62695313	+6156	+17.06396484	-0.64160156	+0.33837891	-51.19628906	-2.41699219	+47.98828125	+6756	+15.34570313	-3.22998047	-1.57324219	+42.40722656	-9.99755859	-19.88525391	+4948
+1458241597.61299990	+17.30126953	-0.65478516	-0.63720703	+47.37304688	-15.95214844	-42.67089844	+6164	+17.06396484	-0.63281250	+0.36474609	-50.88867188	-2.46093750	+48.12011719	+6760	+15.33691406	-3.25634766	-1.60400391	+42.23144531	-9.84375000	-19.64355469	+4952
+1458241597.61719990	+17.29687500	-0.65917969	-0.62402344	+47.32910156	-16.04003906	-42.73681641	+6176	+17.06835938	-0.62841797	+0.38671875	-50.58105469	-2.46093750	+48.20800781	+6764	+15.32812500	-3.27832031	-1.63476563	+42.05566406	-9.68994141	-19.42382813	+4960
+1458241597.62130000	+17.29248047	-0.66357422	-0.60644531	+47.24121094	-16.17187500	-42.78076172	+6192	+17.07275391	-0.61083984	+0.41308594	-50.09765625	-2.50488281	+48.36181641	+6764	+15.31933594	-3.31347656	-1.66992188	+41.83593750	-9.53613281	-19.13818359	+4964
+1458241597.62969990	+17.28369141	-0.66796875	-0.57128906	+47.08740234	-16.45751953	-42.89062500	+6224	+17.08154297	-0.61523438	+0.45703125	-49.43847656	-2.57080078	+48.53759766	+6764	+15.30175781	-3.35302734	-1.71826172	+41.57226563	-9.29443359	-18.67675781	+4964
+1458241597.63380000	+17.28369141	-0.67236328	-0.54931641	+46.95556641	-16.65527344	-42.89062500	+6244	+17.08154297	-0.60644531	+0.46582031	-48.91113281	-2.59277344	+48.58154297	+6764	+15.29736328	-3.36181641	-1.72705078	+41.50634766	-9.25048828	-18.45703125	+4960
+1458241597.63800000	+17.28369141	-0.67675781	-0.53613281	+46.80175781	-16.83105469	-42.82470703	+6260	+17.08154297	-0.61083984	+0.47900391	-48.49365234	-2.61474609	+48.60351563	+6764	+15.29736328	-3.35742188	-1.72705078	+41.52832031	-9.25048828	-18.30322266	+4948
+1458241597.64220000	+17.28808594	-0.67675781	-0.52734375	+46.66992188	-16.96289063	-42.71484375	+6276	+17.07714844	-0.61962891	+0.47460938	-48.07617188	-2.57080078	+48.55957031	+6760	+15.29736328	-3.34423828	-1.71826172	+41.63818359	-9.29443359	-18.17138672	+4944
+1458241597.65050010	+17.29687500	-0.67236328	-0.52734375	+46.29638672	-17.27050781	-42.27539063	+6296	+17.07275391	-0.61083984	+0.47021484	-47.04345703	-2.61474609	+48.53759766	+6756	+15.30175781	-3.28271484	-1.66992188	+42.01171875	-9.47021484	-17.97363281	+4944
+1458241597.65470000	+17.30566406	-0.66357422	-0.53173828	+46.14257813	-17.40234375	-42.05566406	+6300	+17.07275391	-0.61523438	+0.46582031	-46.56005859	-2.63671875	+48.49365234	+6752	+15.30615234	-3.24316406	-1.63476563	+42.25341797	-9.62402344	-17.95166016	+4944
+1458241597.65879990	+17.31445313	-0.65478516	-0.54052734	+45.94482422	-17.57812500	-41.74804688	+6300	+17.07275391	-0.61083984	+0.46582031	-45.96679688	-2.70263672	+48.47167969	+6748	+15.31054688	-3.19042969	-1.58203125	+42.58300781	-9.82177734	-17.92968750	+4952
+1458241597.66710000	+17.33642578	-0.64599609	-0.55371094	+45.57128906	-17.77587891	-41.22070313	+6288	+17.06396484	-0.61962891	+0.45703125	-44.93408203	-2.85644531	+48.33984375	+6740	+15.31933594	-3.11132813	-1.48974609	+43.13232422	-10.15136719	-17.92968750	+4960
+1458241597.67129990	+17.34521484	-0.65039063	-0.57128906	+45.32958984	-17.79785156	-40.89111328	+6276	+17.05957031	-0.61523438	+0.45263672	-44.29687500	-2.96630859	+48.25195313	+6740	+15.31933594	-3.06298828	-1.45019531	+43.41796875	-10.28320313	-17.86376953	+4968
+1458241597.67549990	+17.35400391	-0.64599609	-0.59326172	+45.13183594	-17.81982422	-40.56152344	+6264	+17.05957031	-0.60644531	+0.44824219	-43.63769531	-3.05419922	+48.16406250	+6736	+15.31933594	-3.03222656	-1.41943359	+43.59375000	-10.34912109	-17.79785156	+4968
+1458241597.67960000	+17.35400391	-0.64160156	-0.61523438	+44.93408203	-17.77587891	-40.25390625	+6252	+17.05517578	-0.59326172	+0.43945313	-42.97851563	-3.14208984	+48.05419922	+6736	+15.31933594	-3.01025391	-1.40185547	+43.74755859	-10.34912109	-17.64404297	+4964
+1458241597.68380000	+17.35400391	-0.64160156	-0.63281250	+44.75830078	-17.79785156	-40.03417969	+6240	+17.05517578	-0.58007813	+0.44824219	-42.29736328	-3.36181641	+48.03222656	+6732	+15.31054688	-2.98828125	-1.39306641	+43.85742188	-10.32714844	-17.46826172	+4956
+1458241597.69210000	+17.34960938	-0.65478516	-0.64160156	+44.38476563	-17.86376953	-39.77050781	+6208	+17.05078125	-0.55810547	+0.47021484	-40.93505859	-3.82324219	+47.92236328	+6728	+15.28857422	-2.99707031	-1.40185547	+43.76953125	-10.15136719	-17.05078125	+4944
+1458241597.69630000	+17.34960938	-0.65478516	-0.64160156	+44.23095703	-17.88574219	-39.66064453	+6196	+17.04638672	-0.54052734	+0.48779297	-40.20996094	-4.13085938	+47.87841797	+6728	+15.27978516	-3.00585938	-1.41943359	+43.68164063	-9.99755859	-16.78710938	+4940
+1458241597.70460010	+17.33642578	-0.68115234	-0.64599609	+43.85742188	-17.75390625	-39.44091797	+6180	+17.05078125	-0.50097656	+0.52294922	-38.69384766	-4.72412109	+47.74658203	+6732	+15.24902344	-3.06738281	-1.47656250	+43.28613281	-9.58007813	-16.17187500	+4940
+1458241597.71300010	+17.31884766	-0.69873047	-0.66796875	+43.61572266	-17.55615234	-39.17724609	+6184	+17.04638672	-0.45263672	+0.56689453	-37.08984375	-5.40527344	+47.65869141	+6736	+15.21826172	-3.13330078	-1.56445313	+42.86865234	-9.03076172	-15.40283203	+4940
+1458241597.72129990	+17.29687500	-0.70751953	-0.67236328	+43.46191406	-17.42431641	-38.95751953	+6192	+17.04638672	-0.40429688	+0.61523438	-35.44189453	-6.15234375	+47.61474609	+6740	+15.18310547	-3.19482422	-1.65234375	+42.47314453	-8.50341797	-14.65576172	+4932
+1458241597.72550010	+17.28369141	-0.71191406	-0.67236328	+43.41796875	-17.38037109	-38.84765625	+6196	+17.04199219	-0.38671875	+0.64599609	-34.65087891	-6.56982422	+47.57080078	+6744	+15.16552734	-3.22558594	-1.69189453	+42.29736328	-8.23974609	-14.28222656	+4928
