# Supplementary material for: A direct effect of perception on action when grasping a cup
Source: Sci Rep. 2018 Jan 9;8:171. doi: 10.1038/s41598-017-18591-5 (PMC5760564; doi:10.1038/s41598-017-18591-5)
Supplement: Supplementary file 6 — Supplementary Information [file 41598_2017_18591_MOESM6_ESM.zip › SciRep_Data/S02instruct/S02_100instruct_Tr93.dat]

+1000000000000.00000000	+0.00000000	+0.00000000	+0.00000000	+0.00000000	+0.00000000	+0.00000000	+0	+0.00000000	+0.00000000	+0.00000000	+0.00000000	+0.00000000	+0.00000000	+0	+0.00000000	+0.00000000	+0.00000000	+0.00000000	+0.00000000	+0.00000000	+0
+1458241597.73379990	+17.26611328	-0.72509766	-0.67675781	+43.37402344	-17.22656250	-38.49609375	+6220	+17.03320313	-0.34277344	+0.68994141	-32.98095703	-7.25097656	+47.41699219	+6744	+15.13476563	-3.28710938	-1.75341797	+42.01171875	-7.77832031	-13.62304688	+4908
+1458241597.74210000	+17.24414063	-0.72509766	-0.71191406	+43.46191406	-17.00683594	-37.88085938	+6252	+17.02880859	-0.29882813	+0.70751953	-31.26708984	-7.80029297	+47.19726563	+6744	+15.10839844	-3.30908203	-1.79736328	+42.01171875	-7.42675781	-13.02978516	+4872
+1458241597.74630000	+17.23095703	-0.70751953	-0.74267578	+43.70361328	-16.89697266	-37.30957031	+6272	+17.02441406	-0.27685547	+0.71191406	-30.43212891	-8.04199219	+47.06542969	+6740	+15.09521484	-3.30908203	-1.80615234	+42.09960938	-7.29492188	-12.74414063	+4848
+1458241597.75460000	+17.20458984	-0.68554688	-0.79980469	+44.09912109	-16.91894531	-36.21093750	+6296	+17.00244141	-0.24609375	+0.71630859	-28.76220703	-8.48144531	+46.80175781	+6732	+15.08203125	-3.26953125	-1.79296875	+42.49511719	-7.20703125	-12.39257813	+4812
+1458241597.75880000	+17.20019531	-0.63281250	-0.83496094	+44.71435547	-17.11669922	-35.37597656	+6312	+16.99365234	-0.23291016	+0.71191406	-27.99316406	-8.61328125	+46.64794922	+6724	+15.08203125	-3.23876953	-1.75781250	+42.82470703	-7.27294922	-12.28271484	+4800
+1458241597.76290010	+17.19580078	-0.61962891	-0.86132813	+45.08789063	-17.38037109	-34.76074219	+6308	+16.98925781	-0.21533203	+0.70312500	-27.18017578	-8.76708984	+46.47216797	+6720	+15.07763672	-3.20361328	-1.72705078	+43.15429688	-7.31689453	-12.21679688	+4792
+1458241597.76710010	+17.18261719	-0.60644531	-0.90966797	+45.35156250	-17.60009766	-33.92578125	+6308	+16.98486328	-0.19775391	+0.68994141	-26.36718750	-8.87695313	+46.31835938	+6716	+15.07324219	-3.16845703	-1.68750000	+43.48388672	-7.38281250	-12.15087891	+4784
+1458241605.47210000	+10.21728516	-6.27099609	-0.90966797	+34.40917969	-0.72509766	-56.51367188	+2412	+10.27001953	-5.43164063	-0.61523438	-5.69091797	-10.83251953	+15.44677734	+2344	+7.28613281	-8.99560547	-0.79101563	+52.09716797	+4.52636719	-15.66650391	+1796
+1458241605.47630000	+10.21728516	-6.27099609	-0.90966797	+34.40917969	-0.72509766	-56.51367188	+2412	+10.27001953	-5.43164063	-0.61523438	-5.69091797	-10.83251953	+15.44677734	+2344	+7.28173828	-8.99560547	-0.79541016	+52.05322266	+4.50439453	-15.62255859	+1796
+1458241605.48040010	+10.21728516	-6.27099609	-0.90966797	+34.40917969	-0.72509766	-56.51367188	+2412	+10.27001953	-5.43164063	-0.61523438	-5.69091797	-10.83251953	+15.44677734	+2344	+7.27734375	-8.99560547	-0.79541016	+52.05322266	+4.50439453	-15.62255859	+1796
+1458241605.48460010	+10.21728516	-6.27099609	-0.90966797	+34.40917969	-0.72509766	-56.51367188	+2412	+10.27001953	-5.43164063	-0.61523438	-5.69091797	-10.83251953	+15.42480469	+2344	+7.27734375	-9.00000000	-0.79980469	+52.03125000	+4.50439453	-15.60058594	+1796
+1458241605.48880000	+10.21728516	-6.27099609	-0.90966797	+34.38720703	-0.70312500	-56.51367188	+2412	+10.27001953	-5.43164063	-0.61523438	-5.69091797	-10.83251953	+15.42480469	+2344	+7.27294922	-9.00000000	-0.79980469	+52.00927734	+4.48242188	-15.60058594	+1792
+1458241605.49289990	+10.21728516	-6.27099609	-0.90966797	+34.38720703	-0.70312500	-56.51367188	+2412	+10.27001953	-5.43164063	-0.61523438	-5.69091797	-10.83251953	+15.40283203	+2344	+7.27294922	-9.00000000	-0.80419922	+51.98730469	+4.48242188	-15.57861328	+1792
+1458241605.49710010	+10.21728516	-6.27099609	-0.90966797	+34.38720703	-0.70312500	-56.51367188	+2412	+10.27001953	-5.43164063	-0.61523438	-5.69091797	-10.83251953	+15.40283203	+2344	+7.26855469	-9.00439453	-0.80419922	+51.96533203	+4.48242188	-15.57861328	+1792
+1458241605.50130010	+10.21728516	-6.27099609	-0.90966797	+34.38720703	-0.70312500	-56.51367188	+2412	+10.27001953	-5.43164063	-0.61523438	-5.69091797	-10.83251953	+15.40283203	+2344	+7.26855469	-9.00439453	-0.80859375	+51.94335938	+4.46044922	-15.55664063	+1792
+1458241605.50539990	+10.21289063	-6.27099609	-0.90966797	+34.38720703	-0.68115234	-56.51367188	+2412	+10.27001953	-5.43164063	-0.61523438	-5.66894531	-10.83251953	+15.38085938	+2344	+7.25976563	-9.01318359	-0.81738281	+51.85546875	+4.43847656	-15.49072266	+1796
+1458241605.50959990	+10.21289063	-6.27099609	-0.90966797	+34.38720703	-0.68115234	-56.51367188	+2412	+10.27001953	-5.43164063	-0.61523438	-5.66894531	-10.83251953	+15.38085938	+2344	+7.25097656	-9.01757813	-0.82617188	+51.78955078	+4.41650391	-15.42480469	+1796
+1458241605.51379990	+10.21289063	-6.27099609	-0.90966797	+34.38720703	-0.68115234	-56.51367188	+2412	+10.27001953	-5.43164063	-0.61083984	-5.66894531	-10.83251953	+15.35888672	+2344	+7.24218750	-9.02197266	-0.83056641	+51.72363281	+4.39453125	-15.38085938	+1796
+1458241605.51790000	+10.21289063	-6.27099609	-0.90966797	+34.38720703	-0.68115234	-56.51367188	+2412	+10.27001953	-5.43164063	-0.61083984	-5.66894531	-10.83251953	+15.35888672	+2344	+7.23339844	-9.02636719	-0.83935547	+51.65771484	+4.35058594	-15.31494141	+1796
+1458241605.52210000	+10.21289063	-6.27099609	-0.90966797	+34.38720703	-0.65917969	-56.51367188	+2412	+10.27001953	-5.43164063	-0.61083984	-5.66894531	-10.83251953	+15.33691406	+2344	+7.22900391	-9.03076172	-0.84375000	+51.61376953	+4.35058594	-15.29296875	+1796
+1458241605.52630000	+10.21289063	-6.27099609	-0.90966797	+34.36523438	-0.65917969	-56.51367188	+2412	+10.27001953	-5.43164063	-0.61083984	-5.66894531	-10.83251953	+15.33691406	+2344	+7.22900391	-9.03076172	-0.84814453	+51.59179688	+4.32861328	-15.27099609	+1792
+1458241605.53040000	+10.21289063	-6.27099609	-0.90966797	+34.36523438	-0.65917969	-56.51367188	+2408	+10.27001953	-5.43164063	-0.61083984	-5.66894531	-10.83251953	+15.33691406	+2344	+7.22900391	-9.03076172	-0.84814453	+51.61376953	+4.35058594	-15.27099609	+1788
+1458241605.53460000	+10.21289063	-6.27099609	-0.90966797	+34.36523438	-0.65917969	-56.51367188	+2408	+10.27001953	-5.43164063	-0.61083984	-5.66894531	-10.83251953	+15.33691406	+2340	+7.23339844	-9.03076172	-0.84375000	+51.63574219	+4.35058594	-15.29296875	+1784
+1458241605.53880000	+10.21289063	-6.27099609	-0.90966797	+34.36523438	-0.65917969	-56.51367188	+2408	+10.27001953	-5.43164063	-0.61083984	-5.66894531	-10.83251953	+15.33691406	+2340	+7.23779297	-9.02636719	-0.83935547	+51.65771484	+4.37255859	-15.31494141	+1784
+1458241605.54290010	+10.21289063	-6.27099609	-0.90966797	+34.36523438	-0.65917969	-56.51367188	+2408	+10.27001953	-5.43164063	-0.61083984	-5.66894531	-10.83251953	+15.33691406	+2340	+7.23779297	-9.02636719	-0.83935547	+51.67968750	+4.37255859	-15.31494141	+1780
+1458241605.54710010	+10.21289063	-6.27099609	-0.90966797	+34.36523438	-0.65917969	-56.51367188	+2408	+10.27001953	-5.43164063	-0.61523438	-5.66894531	-10.83251953	+15.33691406	+2340	+7.24218750	-9.02636719	-0.83935547	+51.70166016	+4.37255859	-15.33691406	+1780
+1458241605.55130000	+10.21289063	-6.27099609	-0.90966797	+34.36523438	-0.65917969	-56.51367188	+2408	+10.27001953	-5.43164063	-0.61523438	-5.66894531	-10.83251953	+15.33691406	+2340	+7.24218750	-9.02197266	-0.83496094	+51.72363281	+4.37255859	-15.33691406	+1776
+1458241605.55539990	+10.21289063	-6.27099609	-0.90966797	+34.36523438	-0.65917969	-56.51367188	+2408	+10.27001953	-5.43164063	-0.61523438	-5.66894531	-10.83251953	+15.33691406	+2340	+7.24218750	-9.02197266	-0.83496094	+51.72363281	+4.39453125	-15.33691406	+1776
+1458241605.55960010	+10.21289063	-6.27099609	-0.90966797	+34.36523438	-0.65917969	-56.49169922	+2408	+10.27001953	-5.43164063	-0.61523438	-5.66894531	-10.83251953	+15.35888672	+2340	+7.24658203	-9.02197266	-0.83496094	+51.74560547	+4.39453125	-15.35888672	+1772
+1458241605.56370000	+10.21289063	-6.27099609	-0.90966797	+34.36523438	-0.65917969	-56.49169922	+2408	+10.27001953	-5.43164063	-0.61523438	-5.66894531	-10.83251953	+15.35888672	+2340	+7.24658203	-9.02197266	-0.83056641	+51.74560547	+4.39453125	-15.35888672	+1772
+1458241605.56789990	+10.21289063	-6.27099609	-0.90966797	+34.36523438	-0.65917969	-56.49169922	+2408	+10.27001953	-5.43164063	-0.61523438	-5.66894531	-10.81054688	+15.35888672	+2340	+7.24658203	-9.01757813	-0.83056641	+51.76757813	+4.39453125	-15.38085938	+1768
+1458241605.57209990	+10.21289063	-6.27099609	-0.90966797	+34.36523438	-0.65917969	-56.49169922	+2408	+10.27001953	-5.43164063	-0.61523438	-5.66894531	-10.81054688	+15.35888672	+2340	+7.24658203	-9.01757813	-0.83056641	+51.76757813	+4.39453125	-15.38085938	+1768
+1458241605.57620000	+10.21289063	-6.27099609	-0.90966797	+34.36523438	-0.65917969	-56.49169922	+2408	+10.27001953	-5.43164063	-0.61523438	-5.66894531	-10.81054688	+15.35888672	+2340	+7.25097656	-9.01757813	-0.83056641	+51.78955078	+4.41650391	-15.38085938	+1768
+1458241605.58040000	+10.21289063	-6.27099609	-0.90966797	+34.36523438	-0.65917969	-56.49169922	+2408	+10.27001953	-5.43164063	-0.61523438	-5.66894531	-10.81054688	+15.35888672	+2340	+7.25097656	-9.01757813	-0.82617188	+51.78955078	+4.41650391	-15.40283203	+1764
+1458241605.58460000	+10.21289063	-6.27099609	-0.90966797	+34.36523438	-0.65917969	-56.49169922	+2408	+10.27001953	-5.43164063	-0.61523438	-5.66894531	-10.81054688	+15.35888672	+2340	+7.25097656	-9.01757813	-0.82617188	+51.81152344	+4.41650391	-15.40283203	+1764
+1458241605.58870010	+10.21289063	-6.27099609	-0.90966797	+34.36523438	-0.65917969	-56.49169922	+2408	+10.27001953	-5.43164063	-0.61523438	-5.66894531	-10.81054688	+15.35888672	+2340	+7.25097656	-9.01757813	-0.82617188	+51.81152344	+4.41650391	-15.40283203	+1764
+1458241605.59290000	+10.21289063	-6.27099609	-0.91406250	+34.36523438	-0.65917969	-56.49169922	+2408	+10.27001953	-5.43164063	-0.61523438	-5.66894531	-10.81054688	+15.35888672	+2340	+7.25097656	-9.01757813	-0.82617188	+51.81152344	+4.41650391	-15.40283203	+1760
+1458241605.59710000	+10.21289063	-6.27099609	-0.91406250	+34.36523438	-0.65917969	-56.49169922	+2408	+10.27001953	-5.43164063	-0.61523438	-5.66894531	-10.81054688	+15.35888672	+2340	+7.25097656	-9.01757813	-0.82617188	+51.81152344	+4.41650391	-15.40283203	+1760
+1458241605.60120010	+10.21289063	-6.27099609	-0.91406250	+34.36523438	-0.65917969	-56.49169922	+2408	+10.27001953	-5.43164063	-0.61523438	-5.66894531	-10.81054688	+15.35888672	+2340	+7.25097656	-9.01757813	-0.82617188	+51.81152344	+4.41650391	-15.40283203	+1760
+1458241605.60540010	+10.21289063	-6.27099609	-0.91406250	+34.36523438	-0.65917969	-56.49169922	+2408	+10.27001953	-5.43164063	-0.61523438	-5.66894531	-10.81054688	+15.35888672	+2340	+7.25097656	-9.01757813	-0.82617188	+51.81152344	+4.41650391	-15.40283203	+1756
+1458241605.60960010	+10.21289063	-6.27099609	-0.91406250	+34.36523438	-0.65917969	-56.49169922	+2408	+10.27001953	-5.43164063	-0.61523438	-5.66894531	-10.81054688	+15.35888672	+2340	+7.25097656	-9.01757813	-0.82617188	+51.78955078	+4.41650391	-15.40283203	+1756
+1458241605.61369990	+10.21289063	-6.27099609	-0.91406250	+34.36523438	-0.63720703	-56.49169922	+2408	+10.27001953	-5.43164063	-0.61523438	-5.66894531	-10.81054688	+15.35888672	+2340	+7.25097656	-9.01757813	-0.82617188	+51.78955078	+4.41650391	-15.40283203	+1756
+1458241605.61789990	+10.21289063	-6.27099609	-0.91406250	+34.36523438	-0.63720703	-56.49169922	+2408	+10.27001953	-5.43164063	-0.61523438	-5.66894531	-10.81054688	+15.35888672	+2340	+7.25097656	-9.01757813	-0.82617188	+51.78955078	+4.41650391	-15.40283203	+1756
+1458241605.62210010	+10.21289063	-6.27099609	-0.91406250	+34.36523438	-0.63720703	-56.49169922	+2408	+10.27001953	-5.43164063	-0.61523438	-5.66894531	-10.81054688	+15.33691406	+2340	+7.25097656	-9.01757813	-0.82617188	+51.78955078	+4.41650391	-15.38085938	+1752
+1458241605.62620000	+10.21289063	-6.27099609	-0.91406250	+34.36523438	-0.63720703	-56.49169922	+2404	+10.27001953	-5.43164063	-0.61523438	-5.66894531	-10.81054688	+15.33691406	+2340	+7.24658203	-9.01757813	-0.83056641	+51.78955078	+4.41650391	-15.38085938	+1752
+1458241605.63039990	+10.21289063	-6.27099609	-0.91406250	+34.36523438	-0.63720703	-56.49169922	+2404	+10.27001953	-5.43164063	-0.61523438	-5.66894531	-10.81054688	+15.33691406	+2340	+7.24658203	-9.01757813	-0.83056641	+51.78955078	+4.41650391	-15.38085938	+1752
+1458241605.63450000	+10.21289063	-6.27099609	-0.91406250	+34.36523438	-0.63720703	-56.49169922	+2404	+10.27001953	-5.43164063	-0.61523438	-5.66894531	-10.81054688	+15.33691406	+2340	+7.24658203	-9.01757813	-0.83056641	+51.76757813	+4.41650391	-15.38085938	+1752
+1458241605.63870000	+10.21289063	-6.27099609	-0.91406250	+34.36523438	-0.63720703	-56.49169922	+2404	+10.27001953	-5.43164063	-0.61523438	-5.66894531	-10.81054688	+15.33691406	+2340	+7.24658203	-9.01757813	-0.83056641	+51.76757813	+4.41650391	-15.38085938	+1748
+1458241605.64290000	+10.21289063	-6.27099609	-0.91406250	+34.36523438	-0.63720703	-56.49169922	+2404	+10.27001953	-5.43164063	-0.61523438	-5.66894531	-10.81054688	+15.33691406	+2340	+7.24658203	-9.01757813	-0.83056641	+51.78955078	+4.41650391	-15.38085938	+1748
+1458241605.64700010	+10.21289063	-6.27099609	-0.91406250	+34.36523438	-0.63720703	-56.49169922	+2404	+10.27001953	-5.43164063	-0.61523438	-5.66894531	-10.81054688	+15.33691406	+2340	+7.24658203	-9.01757813	-0.83056641	+51.78955078	+4.41650391	-15.38085938	+1748
+1458241605.65120010	+10.21289063	-6.27099609	-0.91406250	+34.36523438	-0.63720703	-56.49169922	+2404	+10.27001953	-5.43164063	-0.61523438	-5.66894531	-10.81054688	+15.33691406	+2340	+7.25097656	-9.01757813	-0.82617188	+51.78955078	+4.41650391	-15.38085938	+1748
+1458241605.65540000	+10.21289063	-6.27099609	-0.91406250	+34.36523438	-0.63720703	-56.49169922	+2404	+10.27001953	-5.43164063	-0.61523438	-5.66894531	-10.81054688	+15.33691406	+2340	+7.25097656	-9.01757813	-0.82617188	+51.78955078	+4.41650391	-15.38085938	+1748
+1458241605.65949990	+10.21289063	-6.27099609	-0.91406250	+34.36523438	-0.63720703	-56.49169922	+2404	+10.27001953	-5.43164063	-0.61523438	-5.66894531	-10.81054688	+15.33691406	+2336	+7.25097656	-9.01757813	-0.82617188	+51.81152344	+4.41650391	-15.40283203	+1748
+1458241605.66370010	+10.21289063	-6.27099609	-0.91406250	+34.36523438	-0.63720703	-56.49169922	+2404	+10.27001953	-5.43164063	-0.61523438	-5.66894531	-10.81054688	+15.33691406	+2336	+7.25097656	-9.01757813	-0.82617188	+51.81152344	+4.41650391	-15.40283203	+1748
+1458241605.66790010	+10.21289063	-6.27099609	-0.91406250	+34.36523438	-0.63720703	-56.49169922	+2404	+10.27001953	-5.43164063	-0.61523438	-5.66894531	-10.81054688	+15.33691406	+2336	+7.25097656	-9.01318359	-0.82617188	+51.81152344	+4.43847656	-15.40283203	+1748
+1458241605.67199990	+10.21289063	-6.27099609	-0.91406250	+34.36523438	-0.63720703	-56.49169922	+2404	+10.27001953	-5.43164063	-0.61523438	-5.66894531	-10.81054688	+15.33691406	+2336	+7.25537109	-9.01318359	-0.82177734	+51.83349609	+4.43847656	-15.42480469	+1748
+1458241605.67619990	+10.21289063	-6.27099609	-0.91406250	+34.36523438	-0.63720703	-56.49169922	+2404	+10.27001953	-5.43164063	-0.61523438	-5.66894531	-10.81054688	+15.35888672	+2336	+7.25537109	-9.01318359	-0.82177734	+51.83349609	+4.43847656	-15.42480469	+1748
+1458241605.68039990	+10.21289063	-6.27099609	-0.91406250	+34.36523438	-0.63720703	-56.49169922	+2404	+10.27001953	-5.43164063	-0.61523438	-5.66894531	-10.81054688	+15.35888672	+2336	+7.25537109	-9.01318359	-0.82177734	+51.85546875	+4.43847656	-15.44677734	+1748
+1458241605.68450000	+10.21289063	-6.27099609	-0.91406250	+34.36523438	-0.63720703	-56.49169922	+2404	+10.27001953	-5.43164063	-0.61523438	-5.66894531	-10.81054688	+15.35888672	+2336	+7.25976563	-9.00878906	-0.81738281	+51.87744141	+4.46044922	-15.44677734	+1752
+1458241605.68870000	+10.21289063	-6.27099609	-0.91406250	+34.36523438	-0.65917969	-56.49169922	+2404	+10.27001953	-5.43164063	-0.61523438	-5.66894531	-10.81054688	+15.35888672	+2336	+7.25976563	-9.00878906	-0.81738281	+51.89941406	+4.46044922	-15.46875000	+1752
+1458241605.69289990	+10.21289063	-6.27539063	-0.91406250	+34.36523438	-0.65917969	-56.49169922	+2404	+10.27001953	-5.43164063	-0.61523438	-5.66894531	-10.81054688	+15.35888672	+2336	+7.26416016	-9.00878906	-0.81298828	+51.92138672	+4.46044922	-15.46875000	+1752
+1458241605.69700000	+10.21289063	-6.27539063	-0.91406250	+34.36523438	-0.65917969	-56.49169922	+2404	+10.27001953	-5.43164063	-0.61523438	-5.66894531	-10.81054688	+15.35888672	+2336	+7.26416016	-9.00439453	-0.81298828	+51.94335938	+4.48242188	-15.49072266	+1756
+1458241605.70120000	+10.21289063	-6.27539063	-0.91406250	+34.36523438	-0.65917969	-56.49169922	+2404	+10.27001953	-5.43164063	-0.61523438	-5.66894531	-10.81054688	+15.35888672	+2336	+7.26855469	-9.00439453	-0.81298828	+51.94335938	+4.48242188	-15.49072266	+1756
+1458241605.70540000	+10.21289063	-6.27539063	-0.91406250	+34.36523438	-0.65917969	-56.46972656	+2404	+10.27001953	-5.43164063	-0.61523438	-5.66894531	-10.81054688	+15.35888672	+2336	+7.26855469	-9.00439453	-0.81298828	+51.94335938	+4.48242188	-15.49072266	+1756
+1458241605.70950010	+10.21289063	-6.27539063	-0.91406250	+34.36523438	-0.65917969	-56.46972656	+2404	+10.27001953	-5.43164063	-0.61523438	-5.66894531	-10.81054688	+15.35888672	+2336	+7.26416016	-9.00439453	-0.81298828	+51.94335938	+4.48242188	-15.49072266	+1756
+1458241605.71370010	+10.21289063	-6.27539063	-0.91406250	+34.36523438	-0.65917969	-56.46972656	+2408	+10.27001953	-5.43164063	-0.61523438	-5.66894531	-10.81054688	+15.35888672	+2336	+7.26416016	-9.00439453	-0.81298828	+51.94335938	+4.48242188	-15.49072266	+1756
+1458241605.71779990	+10.21289063	-6.27539063	-0.91406250	+34.36523438	-0.65917969	-56.46972656	+2408	+10.27001953	-5.43164063	-0.61523438	-5.66894531	-10.81054688	+15.35888672	+2336	+7.26416016	-9.00439453	-0.81298828	+51.94335938	+4.48242188	-15.46875000	+1760
+1458241605.72199990	+10.21289063	-6.27539063	-0.91406250	+34.36523438	-0.63720703	-56.46972656	+2408	+10.27001953	-5.43164063	-0.61523438	-5.66894531	-10.81054688	+15.35888672	+2336	+7.26416016	-9.00439453	-0.81298828	+51.92138672	+4.48242188	-15.46875000	+1760
+1458241605.72620010	+10.21289063	-6.27539063	-0.91406250	+34.36523438	-0.63720703	-56.46972656	+2408	+10.27001953	-5.43164063	-0.61523438	-5.66894531	-10.81054688	+15.35888672	+2336	+7.26416016	-9.00878906	-0.81298828	+51.92138672	+4.46044922	-15.46875000	+1760
+1458241605.73029990	+10.21289063	-6.27539063	-0.91406250	+34.36523438	-0.63720703	-56.46972656	+2408	+10.27001953	-5.43164063	-0.61523438	-5.66894531	-10.81054688	+15.35888672	+2336	+7.25976563	-9.00878906	-0.81738281	+51.92138672	+4.46044922	-15.46875000	+1760
+1458241605.73449990	+10.21289063	-6.27539063	-0.91406250	+34.36523438	-0.63720703	-56.46972656	+2408	+10.27001953	-5.43164063	-0.61523438	-5.66894531	-10.81054688	+15.35888672	+2336	+7.25976563	-9.00878906	-0.81738281	+51.89941406	+4.46044922	-15.44677734	+1760
+1458241605.73869990	+10.21289063	-6.27539063	-0.91406250	+34.36523438	-0.63720703	-56.46972656	+2408	+10.27001953	-5.43164063	-0.61523438	-5.66894531	-10.78857422	+15.35888672	+2336	+7.25976563	-9.00878906	-0.81738281	+51.89941406	+4.46044922	-15.44677734	+1760
+1458241605.74280000	+10.21289063	-6.27539063	-0.91406250	+34.36523438	-0.63720703	-56.46972656	+2408	+10.27001953	-5.43164063	-0.61523438	-5.66894531	-10.78857422	+15.35888672	+2336	+7.25976563	-9.00878906	-0.81738281	+51.89941406	+4.46044922	-15.44677734	+1760
+1458241605.74700000	+10.21289063	-6.27539063	-0.91406250	+34.36523438	-0.63720703	-56.46972656	+2408	+10.27001953	-5.43164063	-0.61523438	-5.66894531	-10.78857422	+15.33691406	+2336	+7.25976563	-9.00878906	-0.81738281	+51.87744141	+4.46044922	-15.44677734	+1760
+1458241605.75120000	+10.21289063	-6.27539063	-0.91406250	+34.36523438	-0.63720703	-56.46972656	+2408	+10.27001953	-5.43164063	-0.61523438	-5.66894531	-10.78857422	+15.33691406	+2336	+7.25537109	-9.00878906	-0.81738281	+51.87744141	+4.46044922	-15.42480469	+1760
+1458241605.75530000	+10.21289063	-6.27539063	-0.91406250	+34.36523438	-0.63720703	-56.46972656	+2408	+10.27001953	-5.43164063	-0.61523438	-5.66894531	-10.78857422	+15.33691406	+2336	+7.25537109	-9.00878906	-0.81738281	+51.87744141	+4.46044922	-15.42480469	+1760
+1458241605.75950000	+10.21289063	-6.27539063	-0.91406250	+34.36523438	-0.63720703	-56.46972656	+2408	+10.27001953	-5.43164063	-0.61523438	-5.66894531	-10.78857422	+15.33691406	+2336	+7.25537109	-9.00878906	-0.82177734	+51.87744141	+4.46044922	-15.42480469	+1760
+1458241605.76370000	+10.21289063	-6.27539063	-0.91406250	+34.36523438	-0.63720703	-56.46972656	+2408	+10.27001953	-5.43164063	-0.61523438	-5.66894531	-10.78857422	+15.33691406	+2336	+7.25537109	-9.00878906	-0.82177734	+51.87744141	+4.46044922	-15.42480469	+1760
+1458241605.76780010	+10.21289063	-6.27539063	-0.91406250	+34.36523438	-0.63720703	-56.46972656	+2408	+10.27001953	-5.43164063	-0.61523438	-5.66894531	-10.78857422	+15.33691406	+2336	+7.25537109	-9.00878906	-0.82177734	+51.87744141	+4.46044922	-15.42480469	+1760
+1458241605.77200010	+10.21289063	-6.27539063	-0.91406250	+34.36523438	-0.63720703	-56.46972656	+2408	+10.27001953	-5.43164063	-0.61523438	-5.66894531	-10.78857422	+15.33691406	+2336	+7.25537109	-9.00878906	-0.81738281	+51.87744141	+4.46044922	-15.42480469	+1760
+1458241605.77620010	+10.21289063	-6.27539063	-0.91406250	+34.36523438	-0.63720703	-56.46972656	+2408	+10.27001953	-5.43164063	-0.61523438	-5.66894531	-10.78857422	+15.35888672	+2336	+7.25976563	-9.00878906	-0.81738281	+51.87744141	+4.46044922	-15.44677734	+1760
+1458241605.78029990	+10.21289063	-6.27539063	-0.91406250	+34.36523438	-0.63720703	-56.46972656	+2404	+10.27001953	-5.43164063	-0.61523438	-5.66894531	-10.78857422	+15.35888672	+2336	+7.25976563	-9.00878906	-0.81738281	+51.89941406	+4.46044922	-15.44677734	+1760
+1458241605.78449990	+10.21289063	-6.27539063	-0.91406250	+34.36523438	-0.63720703	-56.46972656	+2404	+10.27001953	-5.43164063	-0.61523438	-5.69091797	-10.78857422	+15.35888672	+2336	+7.25976563	-9.00878906	-0.81738281	+51.89941406	+4.46044922	-15.44677734	+1760
+1458241605.78860000	+10.21289063	-6.27539063	-0.90966797	+34.36523438	-0.63720703	-56.46972656	+2404	+10.27001953	-5.43164063	-0.61523438	-5.69091797	-10.78857422	+15.35888672	+2336	+7.25976563	-9.00878906	-0.81738281	+51.92138672	+4.46044922	-15.44677734	+1760
+1458241605.79279990	+10.21289063	-6.27539063	-0.90966797	+34.36523438	-0.65917969	-56.46972656	+2404	+10.27001953	-5.43164063	-0.61523438	-5.69091797	-10.78857422	+15.35888672	+2336	+7.25976563	-9.00878906	-0.81738281	+51.92138672	+4.46044922	-15.46875000	+1760
+1458241605.79699990	+10.21289063	-6.27539063	-0.90966797	+34.36523438	-0.65917969	-56.46972656	+2404	+10.27001953	-5.43164063	-0.61523438	-5.69091797	-10.78857422	+15.35888672	+2336	+7.26416016	-9.00439453	-0.81298828	+51.92138672	+4.46044922	-15.46875000	+1764
+1458241605.80110000	+10.21289063	-6.27539063	-0.90966797	+34.36523438	-0.65917969	-56.46972656	+2408	+10.27001953	-5.43164063	-0.61962891	-5.69091797	-10.78857422	+15.35888672	+2336	+7.26416016	-9.00439453	-0.81298828	+51.94335938	+4.48242188	-15.46875000	+1764
+1458241605.80530000	+10.21289063	-6.27539063	-0.90966797	+34.36523438	-0.65917969	-56.46972656	+2408	+10.27001953	-5.43164063	-0.61962891	-5.69091797	-10.78857422	+15.38085938	+2336	+7.26416016	-9.00439453	-0.81298828	+51.94335938	+4.48242188	-15.49072266	+1764
+1458241605.80950000	+10.21728516	-6.27539063	-0.90966797	+34.36523438	-0.65917969	-56.46972656	+2408	+10.27001953	-5.43164063	-0.61962891	-5.69091797	-10.78857422	+15.38085938	+2336	+7.26416016	-9.00439453	-0.81298828	+51.96533203	+4.48242188	-15.49072266	+1764
+1458241605.81360010	+10.21728516	-6.27539063	-0.90966797	+34.36523438	-0.65917969	-56.46972656	+2408	+10.27001953	-5.43164063	-0.61962891	-5.69091797	-10.78857422	+15.38085938	+2336	+7.26416016	-9.00439453	-0.81298828	+51.96533203	+4.48242188	-15.49072266	+1764
+1458241605.81780000	+10.21728516	-6.27539063	-0.90966797	+34.36523438	-0.65917969	-56.46972656	+2408	+10.27001953	-5.43164063	-0.61962891	-5.69091797	-10.78857422	+15.38085938	+2336	+7.26855469	-9.00439453	-0.81298828	+51.96533203	+4.48242188	-15.49072266	+1764
+1458241605.82200000	+10.21728516	-6.27539063	-0.90966797	+34.36523438	-0.65917969	-56.46972656	+2408	+10.27001953	-5.43164063	-0.61962891	-5.69091797	-10.78857422	+15.38085938	+2336	+7.26855469	-9.00439453	-0.81298828	+51.96533203	+4.48242188	-15.49072266	+1764
+1458241605.82610010	+10.21728516	-6.27539063	-0.90966797	+34.36523438	-0.65917969	-56.46972656	+2408	+10.27001953	-5.43164063	-0.61962891	-5.69091797	-10.78857422	+15.38085938	+2336	+7.26855469	-9.00439453	-0.80859375	+51.96533203	+4.48242188	-15.51269531	+1764
+1458241605.83030010	+10.21728516	-6.27539063	-0.90966797	+34.36523438	-0.65917969	-56.46972656	+2408	+10.27001953	-5.43164063	-0.61962891	-5.69091797	-10.78857422	+15.38085938	+2336	+7.26855469	-9.00439453	-0.81298828	+51.96533203	+4.48242188	-15.51269531	+1764
+1458241605.83450010	+10.21728516	-6.27539063	-0.90966797	+34.36523438	-0.65917969	-56.46972656	+2408	+10.27001953	-5.43164063	-0.61962891	-5.69091797	-10.78857422	+15.38085938	+2336	+7.26855469	-9.00439453	-0.81298828	+51.96533203	+4.48242188	-15.49072266	+1764
+1458241605.83859990	+10.21289063	-6.27539063	-0.90966797	+34.36523438	-0.65917969	-56.46972656	+2408	+10.27001953	-5.43164063	-0.61962891	-5.69091797	-10.78857422	+15.38085938	+2336	+7.26416016	-9.00439453	-0.81298828	+51.96533203	+4.48242188	-15.49072266	+1764
+1458241605.84279990	+10.21289063	-6.27539063	-0.90966797	+34.36523438	-0.65917969	-56.46972656	+2408	+10.27001953	-5.43164063	-0.61962891	-5.69091797	-10.78857422	+15.38085938	+2336	+7.26416016	-9.00439453	-0.81298828	+51.94335938	+4.48242188	-15.49072266	+1764
+1458241605.84699990	+10.21289063	-6.27539063	-0.90966797	+34.36523438	-0.65917969	-56.46972656	+2408	+10.27001953	-5.43164063	-0.61523438	-5.69091797	-10.78857422	+15.38085938	+2336	+7.26416016	-9.00439453	-0.81298828	+51.94335938	+4.46044922	-15.49072266	+1764
+1458241605.85110000	+10.21289063	-6.27539063	-0.90966797	+34.38720703	-0.65917969	-56.46972656	+2408	+10.27001953	-5.43164063	-0.61523438	-5.69091797	-10.78857422	+15.35888672	+2336	+7.26416016	-9.00439453	-0.81298828	+51.94335938	+4.46044922	-15.49072266	+1764
+1458241605.85529990	+10.21289063	-6.27539063	-0.90966797	+34.38720703	-0.65917969	-56.46972656	+2404	+10.27001953	-5.43164063	-0.61523438	-5.69091797	-10.78857422	+15.35888672	+2336	+7.26416016	-9.00878906	-0.81298828	+51.92138672	+4.46044922	-15.49072266	+1764
+1458241605.85949990	+10.21289063	-6.27539063	-0.90966797	+34.38720703	-0.65917969	-56.46972656	+2404	+10.27001953	-5.43164063	-0.61523438	-5.69091797	-10.81054688	+15.35888672	+2336	+7.26416016	-9.00878906	-0.81298828	+51.92138672	+4.46044922	-15.46875000	+1764
+1458241605.86360000	+10.21289063	-6.27539063	-0.90966797	+34.38720703	-0.65917969	-56.46972656	+2404	+10.27001953	-5.43164063	-0.61523438	-5.69091797	-10.81054688	+15.35888672	+2336	+7.25976563	-9.00878906	-0.81738281	+51.92138672	+4.46044922	-15.46875000	+1764
+1458241605.86780000	+10.21289063	-6.27539063	-0.90966797	+34.38720703	-0.65917969	-56.49169922	+2404	+10.27001953	-5.43164063	-0.61523438	-5.69091797	-10.81054688	+15.35888672	+2336	+7.25976563	-9.00878906	-0.81738281	+51.89941406	+4.46044922	-15.46875000	+1764
+1458241605.87190010	+10.21289063	-6.27539063	-0.90966797	+34.38720703	-0.65917969	-56.49169922	+2404	+10.27001953	-5.43164063	-0.61523438	-5.69091797	-10.81054688	+15.35888672	+2336	+7.25976563	-9.00878906	-0.81738281	+51.89941406	+4.46044922	-15.46875000	+1764
+1458241605.87610010	+10.21289063	-6.27539063	-0.90966797	+34.38720703	-0.65917969	-56.49169922	+2404	+10.27001953	-5.43164063	-0.61523438	-5.69091797	-10.81054688	+15.35888672	+2332	+7.25976563	-9.00878906	-0.81738281	+51.89941406	+4.43847656	-15.46875000	+1764
+1458241605.88030000	+10.21289063	-6.27539063	-0.90966797	+34.38720703	-0.65917969	-56.49169922	+2404	+10.27001953	-5.43164063	-0.61523438	-5.69091797	-10.81054688	+15.35888672	+2332	+7.25976563	-9.00878906	-0.81738281	+51.89941406	+4.43847656	-15.46875000	+1764
+1458241605.88439990	+10.21289063	-6.27539063	-0.90966797	+34.38720703	-0.65917969	-56.49169922	+2404	+10.27001953	-5.43164063	-0.61523438	-5.69091797	-10.81054688	+15.35888672	+2332	+7.25976563	-9.00878906	-0.81738281	+51.89941406	+4.43847656	-15.46875000	+1764
+1458241605.88860010	+10.21289063	-6.27539063	-0.90966797	+34.38720703	-0.65917969	-56.49169922	+2404	+10.27001953	-5.43164063	-0.61523438	-5.69091797	-10.81054688	+15.35888672	+2332	+7.25976563	-9.00878906	-0.81738281	+51.89941406	+4.43847656	-15.46875000	+1764
+1458241605.89280010	+10.21289063	-6.27539063	-0.90966797	+34.38720703	-0.65917969	-56.49169922	+2404	+10.27001953	-5.43164063	-0.61523438	-5.69091797	-10.78857422	+15.35888672	+2332	+7.25976563	-9.00878906	-0.81738281	+51.89941406	+4.43847656	-15.46875000	+1764
+1458241605.89689990	+10.21289063	-6.27539063	-0.90966797	+34.38720703	-0.65917969	-56.49169922	+2404	+10.27001953	-5.43164063	-0.61523438	-5.69091797	-10.78857422	+15.35888672	+2332	+7.25976563	-9.00878906	-0.81738281	+51.89941406	+4.43847656	-15.46875000	+1764
+1458241605.90109990	+10.21289063	-6.27539063	-0.90966797	+34.38720703	-0.65917969	-56.49169922	+2404	+10.27441406	-5.43164063	-0.61523438	-5.69091797	-10.78857422	+15.35888672	+2332	+7.26416016	-9.00878906	-0.81738281	+51.92138672	+4.46044922	-15.49072266	+1764
+1458241605.90529990	+10.21289063	-6.27539063	-0.90966797	+34.38720703	-0.65917969	-56.49169922	+2404	+10.27441406	-5.43164063	-0.61523438	-5.69091797	-10.78857422	+15.35888672	+2332	+7.26416016	-9.00878906	-0.81298828	+51.92138672	+4.46044922	-15.49072266	+1764
+1458241605.90940000	+10.21289063	-6.27539063	-0.90966797	+34.38720703	-0.65917969	-56.46972656	+2404	+10.27441406	-5.43164063	-0.61962891	-5.69091797	-10.78857422	+15.35888672	+2332	+7.26416016	-9.00878906	-0.81298828	+51.92138672	+4.46044922	-15.49072266	+1764
+1458241605.91360000	+10.21289063	-6.27539063	-0.90966797	+34.38720703	-0.65917969	-56.46972656	+2404	+10.27441406	-5.43164063	-0.61962891	-5.69091797	-10.78857422	+15.35888672	+2332	+7.26416016	-9.00878906	-0.81298828	+51.94335938	+4.46044922	-15.49072266	+1764
+1458241605.91779990	+10.21728516	-6.27539063	-0.90966797	+34.38720703	-0.65917969	-56.46972656	+2404	+10.27441406	-5.43164063	-0.61962891	-5.69091797	-10.78857422	+15.38085938	+2332	+7.26416016	-9.00878906	-0.81298828	+51.94335938	+4.46044922	-15.51269531	+1764
+1458241605.92190000	+10.21728516	-6.27539063	-0.90966797	+34.40917969	-0.65917969	-56.46972656	+2404	+10.27441406	-5.43164063	-0.61962891	-5.69091797	-10.78857422	+15.38085938	+2332	+7.26855469	-9.00439453	-0.81298828	+51.94335938	+4.46044922	-15.51269531	+1764
+1458241605.92610000	+10.21728516	-6.27539063	-0.90966797	+34.40917969	-0.68115234	-56.46972656	+2404	+10.27441406	-5.43164063	-0.61962891	-5.69091797	-10.78857422	+15.38085938	+2332	+7.26855469	-9.00439453	-0.80859375	+51.96533203	+4.46044922	-15.51269531	+1764
+1458241605.93030000	+10.21728516	-6.27539063	-0.90966797	+34.40917969	-0.68115234	-56.46972656	+2404	+10.27441406	-5.43164063	-0.61962891	-5.69091797	-10.78857422	+15.38085938	+2332	+7.26855469	-9.00439453	-0.80859375	+51.96533203	+4.46044922	-15.53466797	+1764
+1458241605.93440010	+10.21728516	-6.27539063	-0.90966797	+34.40917969	-0.68115234	-56.49169922	+2404	+10.27441406	-5.43164063	-0.61962891	-5.69091797	-10.78857422	+15.38085938	+2332	+7.26855469	-9.00439453	-0.80859375	+51.96533203	+4.46044922	-15.53466797	+1764
+1458241605.93860010	+10.21728516	-6.27539063	-0.90966797	+34.40917969	-0.68115234	-56.49169922	+2404	+10.27441406	-5.43164063	-0.61962891	-5.69091797	-10.78857422	+15.38085938	+2332	+7.26855469	-9.00439453	-0.80859375	+51.96533203	+4.46044922	-15.53466797	+1764
+1458241605.94269990	+10.21728516	-6.27539063	-0.90966797	+34.40917969	-0.68115234	-56.49169922	+2404	+10.27441406	-5.43164063	-0.61962891	-5.69091797	-10.78857422	+15.38085938	+2332	+7.26855469	-9.00439453	-0.80859375	+51.96533203	+4.46044922	-15.53466797	+1764
+1458241605.94689990	+10.21728516	-6.27539063	-0.90966797	+34.40917969	-0.68115234	-56.49169922	+2404	+10.27441406	-5.43164063	-0.61962891	-5.69091797	-10.81054688	+15.38085938	+2332	+7.26855469	-9.00439453	-0.80859375	+51.96533203	+4.46044922	-15.53466797	+1764
+1458241605.95110010	+10.21728516	-6.27539063	-0.90966797	+34.40917969	-0.68115234	-56.49169922	+2404	+10.27441406	-5.43164063	-0.61962891	-5.69091797	-10.81054688	+15.38085938	+2332	+7.26855469	-9.00439453	-0.80859375	+51.96533203	+4.46044922	-15.53466797	+1764
+1458241605.95520000	+10.21728516	-6.27539063	-0.90966797	+34.40917969	-0.68115234	-56.49169922	+2404	+10.27441406	-5.43164063	-0.61962891	-5.69091797	-10.81054688	+15.38085938	+2332	+7.26855469	-9.00439453	-0.80859375	+51.96533203	+4.46044922	-15.53466797	+1764
+1458241605.95939990	+10.21728516	-6.27539063	-0.90966797	+34.40917969	-0.68115234	-56.49169922	+2404	+10.27441406	-5.43164063	-0.61962891	-5.69091797	-10.81054688	+15.38085938	+2332	+7.26855469	-9.00439453	-0.81298828	+51.96533203	+4.46044922	-15.53466797	+1764
+1458241605.96359990	+10.21728516	-6.27539063	-0.90966797	+34.40917969	-0.68115234	-56.49169922	+2404	+10.27441406	-5.43164063	-0.61962891	-5.66894531	-10.81054688	+15.38085938	+2332	+7.26855469	-9.00878906	-0.81298828	+51.94335938	+4.46044922	-15.51269531	+1764
+1458241605.96770000	+10.21728516	-6.27539063	-0.90966797	+34.40917969	-0.68115234	-56.49169922	+2404	+10.27441406	-5.43164063	-0.61962891	-5.66894531	-10.81054688	+15.38085938	+2332	+7.26855469	-9.00878906	-0.81298828	+51.94335938	+4.43847656	-15.51269531	+1764
+1458241605.97190000	+10.21728516	-6.27539063	-0.90966797	+34.40917969	-0.68115234	-56.49169922	+2404	+10.27441406	-5.43164063	-0.61523438	-5.66894531	-10.81054688	+15.38085938	+2332	+7.26855469	-9.00878906	-0.81298828	+51.94335938	+4.43847656	-15.51269531	+1764
+1458241605.97610000	+10.21728516	-6.27539063	-0.90966797	+34.40917969	-0.68115234	-56.49169922	+2404	+10.27441406	-5.43164063	-0.61523438	-5.66894531	-10.81054688	+15.38085938	+2332	+7.26416016	-9.00878906	-0.81298828	+51.92138672	+4.43847656	-15.51269531	+1764
+1458241605.98020010	+10.21728516	-6.27539063	-0.90966797	+34.40917969	-0.68115234	-56.51367188	+2404	+10.27441406	-5.43164063	-0.61523438	-5.66894531	-10.81054688	+15.38085938	+2336	+7.26416016	-9.00878906	-0.81298828	+51.92138672	+4.43847656	-15.51269531	+1764
+1458241605.98440000	+10.21728516	-6.27539063	-0.90966797	+34.40917969	-0.68115234	-56.51367188	+2404	+10.27441406	-5.43164063	-0.61523438	-5.66894531	-10.81054688	+15.35888672	+2336	+7.26416016	-9.00878906	-0.81738281	+51.92138672	+4.43847656	-15.51269531	+1764
+1458241605.98860000	+10.21728516	-6.27099609	-0.90966797	+34.40917969	-0.68115234	-56.51367188	+2404	+10.27441406	-5.43164063	-0.61523438	-5.66894531	-10.81054688	+15.35888672	+2336	+7.26416016	-9.00878906	-0.81738281	+51.89941406	+4.43847656	-15.51269531	+1764
+1458241605.99270010	+10.21728516	-6.27099609	-0.90966797	+34.40917969	-0.68115234	-56.51367188	+2404	+10.27441406	-5.43164063	-0.61523438	-5.66894531	-10.81054688	+15.35888672	+2336	+7.26416016	-9.00878906	-0.81738281	+51.89941406	+4.41650391	-15.49072266	+1764
+1458241605.99690010	+10.21728516	-6.27099609	-0.90966797	+34.40917969	-0.68115234	-56.51367188	+2404	+10.27441406	-5.43164063	-0.61523438	-5.66894531	-10.81054688	+15.35888672	+2336	+7.26416016	-9.01318359	-0.81738281	+51.89941406	+4.41650391	-15.51269531	+1760
+1458241606.00110010	+10.21728516	-6.27099609	-0.90966797	+34.40917969	-0.68115234	-56.51367188	+2404	+10.27441406	-5.43164063	-0.61523438	-5.66894531	-10.81054688	+15.35888672	+2336	+7.26416016	-9.01318359	-0.81738281	+51.89941406	+4.41650391	-15.51269531	+1760
+1458241606.00519990	+10.21728516	-6.27099609	-0.90966797	+34.40917969	-0.68115234	-56.51367188	+2404	+10.27441406	-5.43164063	-0.61523438	-5.66894531	-10.81054688	+15.35888672	+2336	+7.26416016	-9.01318359	-0.81738281	+51.89941406	+4.41650391	-15.51269531	+1760
+1458241606.00939990	+10.21728516	-6.27099609	-0.90966797	+34.40917969	-0.68115234	-56.51367188	+2404	+10.27441406	-5.43164063	-0.61523438	-5.66894531	-10.83251953	+15.38085938	+2336	+7.26416016	-9.00878906	-0.81738281	+51.89941406	+4.41650391	-15.51269531	+1760
+1458241606.01360010	+10.21728516	-6.27099609	-0.90966797	+34.40917969	-0.68115234	-56.51367188	+2404	+10.27441406	-5.43164063	-0.61523438	-5.66894531	-10.83251953	+15.38085938	+2336	+7.26416016	-9.00878906	-0.81738281	+51.89941406	+4.41650391	-15.53466797	+1760
+1458241606.01770000	+10.21728516	-6.27099609	-0.90966797	+34.40917969	-0.68115234	-56.51367188	+2404	+10.27441406	-5.43164063	-0.61523438	-5.69091797	-10.83251953	+15.38085938	+2336	+7.26416016	-9.00878906	-0.81738281	+51.89941406	+4.41650391	-15.53466797	+1760
+1458241606.02189990	+10.21728516	-6.27099609	-0.90966797	+34.40917969	-0.68115234	-56.51367188	+2404	+10.27441406	-5.43164063	-0.61523438	-5.69091797	-10.83251953	+15.38085938	+2336	+7.26416016	-9.00878906	-0.81298828	+51.92138672	+4.41650391	-15.53466797	+1760
+1458241606.02600000	+10.21728516	-6.27099609	-0.90966797	+34.40917969	-0.68115234	-56.51367188	+2404	+10.27441406	-5.43164063	-0.61523438	-5.69091797	-10.83251953	+15.38085938	+2336	+7.26855469	-9.00878906	-0.81298828	+51.92138672	+4.41650391	-15.53466797	+1760
+1458241606.03020000	+10.21728516	-6.27099609	-0.90966797	+34.40917969	-0.68115234	-56.49169922	+2404	+10.27441406	-5.43164063	-0.61523438	-5.69091797	-10.83251953	+15.38085938	+2336	+7.26855469	-9.00878906	-0.81298828	+51.92138672	+4.41650391	-15.55664063	+1760
+1458241606.03440000	+10.21728516	-6.27099609	-0.90966797	+34.40917969	-0.68115234	-56.49169922	+2404	+10.27441406	-5.43164063	-0.61523438	-5.69091797	-10.83251953	+15.40283203	+2336	+7.26855469	-9.00878906	-0.81298828	+51.94335938	+4.41650391	-15.55664063	+1760
+1458241606.03850010	+10.21728516	-6.27099609	-0.90966797	+34.40917969	-0.70312500	-56.49169922	+2404	+10.27441406	-5.43164063	-0.61523438	-5.69091797	-10.83251953	+15.40283203	+2336	+7.26855469	-9.00439453	-0.81298828	+51.94335938	+4.41650391	-15.55664063	+1760
+1458241606.04270010	+10.21728516	-6.27099609	-0.90966797	+34.40917969	-0.70312500	-56.49169922	+2404	+10.27441406	-5.43164063	-0.61523438	-5.69091797	-10.83251953	+15.40283203	+2336	+7.26855469	-9.00439453	-0.80859375	+51.94335938	+4.41650391	-15.57861328	+1760
+1458241606.04690000	+10.21728516	-6.27099609	-0.90966797	+34.40917969	-0.70312500	-56.49169922	+2404	+10.27441406	-5.43164063	-0.61523438	-5.69091797	-10.83251953	+15.40283203	+2336	+7.27294922	-9.00439453	-0.80859375	+51.96533203	+4.41650391	-15.57861328	+1760
+1458241606.05100010	+10.21728516	-6.27099609	-0.90966797	+34.40917969	-0.70312500	-56.49169922	+2404	+10.27441406	-5.43164063	-0.61523438	-5.69091797	-10.83251953	+15.40283203	+2336	+7.27294922	-9.00439453	-0.80859375	+51.96533203	+4.41650391	-15.60058594	+1764
+1458241606.05520010	+10.21728516	-6.27099609	-0.90966797	+34.40917969	-0.70312500	-56.49169922	+2408	+10.27441406	-5.43164063	-0.61523438	-5.69091797	-10.83251953	+15.42480469	+2336	+7.27294922	-9.00439453	-0.80859375	+51.98730469	+4.41650391	-15.60058594	+1764
+1458241606.05940010	+10.21728516	-6.27099609	-0.90966797	+34.40917969	-0.70312500	-56.49169922	+2408	+10.27441406	-5.43164063	-0.61523438	-5.71289063	-10.85449219	+15.42480469	+2336	+7.27294922	-9.00000000	-0.80859375	+51.98730469	+4.41650391	-15.62255859	+1764
+1458241606.06349990	+10.21728516	-6.27099609	-0.90966797	+34.40917969	-0.70312500	-56.49169922	+2408	+10.27441406	-5.43164063	-0.61523438	-5.71289063	-10.85449219	+15.42480469	+2336	+7.27294922	-9.00000000	-0.80859375	+51.98730469	+4.39453125	-15.62255859	+1764
+1458241606.06769990	+10.21728516	-6.27099609	-0.90527344	+34.38720703	-0.72509766	-56.51367188	+2408	+10.27441406	-5.43164063	-0.61523438	-5.71289063	-10.85449219	+15.42480469	+2336	+7.27294922	-9.00000000	-0.80859375	+51.98730469	+4.39453125	-15.62255859	+1764
+1458241606.07189990	+10.22167969	-6.27099609	-0.90527344	+34.38720703	-0.72509766	-56.51367188	+2408	+10.27441406	-5.42724609	-0.61523438	-5.71289063	-10.85449219	+15.42480469	+2336	+7.27294922	-9.00000000	-0.80859375	+51.96533203	+4.37255859	-15.62255859	+1764
+1458241606.07600000	+10.22167969	-6.27099609	-0.90527344	+34.38720703	-0.72509766	-56.51367188	+2408	+10.27441406	-5.42724609	-0.61523438	-5.71289063	-10.87646484	+15.42480469	+2336	+7.27294922	-9.00000000	-0.80859375	+51.96533203	+4.37255859	-15.62255859	+1764
+1458241606.08020000	+10.22167969	-6.27099609	-0.90527344	+34.38720703	-0.72509766	-56.51367188	+2408	+10.27441406	-5.42724609	-0.61083984	-5.71289063	-10.87646484	+15.42480469	+2340	+7.27294922	-9.00000000	-0.81298828	+51.94335938	+4.35058594	-15.62255859	+1764
+1458241606.08439990	+10.22167969	-6.26660156	-0.90527344	+34.38720703	-0.74707031	-56.51367188	+2408	+10.27441406	-5.42724609	-0.61083984	-5.71289063	-10.87646484	+15.42480469	+2340	+7.27294922	-9.00439453	-0.81298828	+51.92138672	+4.32861328	-15.62255859	+1764
+1458241606.08850000	+10.22167969	-6.26660156	-0.90527344	+34.38720703	-0.74707031	-56.51367188	+2408	+10.27441406	-5.42724609	-0.61083984	-5.71289063	-10.89843750	+15.42480469	+2340	+7.26855469	-9.00439453	-0.81738281	+51.89941406	+4.30664063	-15.62255859	+1764
+1458241606.09270000	+10.22167969	-6.26660156	-0.90527344	+34.38720703	-0.74707031	-56.51367188	+2408	+10.27441406	-5.42724609	-0.61083984	-5.71289063	-10.92041016	+15.42480469	+2340	+7.26855469	-9.00439453	-0.81738281	+51.87744141	+4.28466797	-15.62255859	+1764
+1458241606.09680010	+10.22167969	-6.26660156	-0.90527344	+34.36523438	-0.76904297	-56.53564453	+2412	+10.27441406	-5.42724609	-0.60644531	-5.73486328	-10.92041016	+15.42480469	+2340	+7.26416016	-9.00439453	-0.82177734	+51.85546875	+4.24072266	-15.60058594	+1764
+1458241606.10100010	+10.22167969	-6.26660156	-0.90087891	+34.36523438	-0.76904297	-56.53564453	+2412	+10.27880859	-5.42724609	-0.60644531	-5.73486328	-10.94238281	+15.42480469	+2340	+7.26416016	-9.00439453	-0.82617188	+51.81152344	+4.21875000	-15.60058594	+1764
+1458241606.10520010	+10.22167969	-6.26660156	-0.90087891	+34.36523438	-0.79101563	-56.53564453	+2412	+10.27880859	-5.42285156	-0.60644531	-5.73486328	-10.96435547	+15.44677734	+2344	+7.26416016	-9.00878906	-0.82617188	+51.78955078	+4.17480469	-15.62255859	+1764
+1458241606.10929990	+10.22167969	-6.26660156	-0.90087891	+34.36523438	-0.79101563	-56.53564453	+2412	+10.27880859	-5.42285156	-0.60205078	-5.75683594	-10.96435547	+15.44677734	+2344	+7.26416016	-9.00878906	-0.83056641	+51.74560547	+4.13085938	-15.62255859	+1764
+1458241606.11350010	+10.22167969	-6.26220703	-0.90087891	+34.34326172	-0.81298828	-56.53564453	+2412	+10.27880859	-5.42285156	-0.60205078	-5.75683594	-10.98632813	+15.46875000	+2344	+7.26416016	-9.00878906	-0.83056641	+51.74560547	+4.08691406	-15.64453125	+1764
+1458241606.11770010	+10.22167969	-6.26220703	-0.90087891	+34.34326172	-0.83496094	-56.53564453	+2412	+10.27880859	-5.42285156	-0.59765625	-5.77880859	-11.03027344	+15.49072266	+2344	+7.26416016	-9.00439453	-0.83496094	+51.72363281	+4.04296875	-15.66650391	+1764
+1458241606.12179990	+10.22607422	-6.26220703	-0.89648438	+34.32128906	-0.85693359	-56.51367188	+2412	+10.28320313	-5.42285156	-0.59765625	-5.80078125	-11.05224609	+15.51269531	+2348	+7.26855469	-9.00439453	-0.83496094	+51.72363281	+3.99902344	-15.71044922	+1764
+1458241606.12599990	+10.22607422	-6.26220703	-0.89648438	+34.32128906	-0.90087891	-56.51367188	+2416	+10.28320313	-5.42285156	-0.59326172	-5.82275391	-11.07421875	+15.53466797	+2348	+7.27294922	-9.00000000	-0.83056641	+51.72363281	+3.95507813	-15.75439453	+1764
+1458241606.13019990	+10.23046875	-6.26220703	-0.89648438	+34.29931641	-0.94482422	-56.51367188	+2416	+10.28759766	-5.41845703	-0.59326172	-5.84472656	-11.09619141	+15.60058594	+2352	+7.27734375	-8.99560547	-0.83056641	+51.74560547	+3.93310547	-15.82031250	+1768
+1458241606.13430000	+10.23486328	-6.25781250	-0.89208984	+34.29931641	-0.98876953	-56.49169922	+2416	+10.28759766	-5.41845703	-0.58886719	-5.88867188	-11.14013672	+15.64453125	+2352	+7.28613281	-8.99121094	-0.82177734	+51.76757813	+3.88916016	-15.88623047	+1768
+1458241606.13850000	+10.23486328	-6.25781250	-0.89208984	+34.27734375	-1.03271484	-56.46972656	+2420	+10.29199219	-5.41845703	-0.58886719	-5.91064453	-11.16210938	+15.71044922	+2356	+7.29492188	-8.98242188	-0.82177734	+51.81152344	+3.86718750	-15.95214844	+1772
+1458241606.14270000	+10.23925781	-6.25781250	-0.89208984	+34.27734375	-1.09863281	-56.44775391	+2424	+10.29638672	-5.41845703	-0.58886719	-5.95458984	-11.18408203	+15.77636719	+2360	+7.30371094	-8.97802734	-0.81298828	+51.85546875	+3.82324219	-16.01806641	+1776
+1458241606.14680000	+10.24365234	-6.25781250	-0.88769531	+34.25537109	-1.14257813	-56.42578125	+2424	+10.29638672	-5.41406250	-0.58447266	-5.97656250	-11.20605469	+15.84228516	+2364	+7.31250000	-8.97363281	-0.80859375	+51.87744141	+3.77929688	-16.08398438	+1780
+1458241606.15100000	+10.24804688	-6.25341797	-0.88769531	+34.25537109	-1.20849609	-56.40380859	+2428	+10.30078125	-5.41406250	-0.58447266	-6.02050781	-11.22802734	+15.93017578	+2368	+7.32128906	-8.96923828	-0.80859375	+51.92138672	+3.75732422	-16.14990234	+1784
+1458241606.15520000	+10.25683594	-6.25341797	-0.88330078	+34.23339844	-1.27441406	-56.38183594	+2432	+10.30517578	-5.41406250	-0.58007813	-6.06445313	-11.25000000	+15.99609375	+2372	+7.33007813	-8.96044922	-0.80419922	+51.94335938	+3.71337891	-16.21582031	+1788
+1458241606.15930010	+10.26123047	-6.25341797	-0.87890625	+34.23339844	-1.34033203	-56.35986328	+2440	+10.30957031	-5.40966797	-0.58007813	-6.08642578	-11.27197266	+16.06201172	+2376	+7.33886719	-8.95605469	-0.79980469	+51.96533203	+3.66943359	-16.28173828	+1792
+1458241606.16350010	+10.26562500	-6.24902344	-0.87890625	+34.21142578	-1.40625000	-56.31591797	+2444	+10.31396484	-5.40966797	-0.57568359	-6.10839844	-11.29394531	+16.12792969	+2380	+7.34326172	-8.95605469	-0.79980469	+51.94335938	+3.62548828	-16.30371094	+1792
+1458241606.16770010	+10.27001953	-6.24902344	-0.87451172	+34.21142578	-1.47216797	-56.29394531	+2448	+10.31835938	-5.40527344	-0.57568359	-6.13037109	-11.31591797	+16.19384766	+2384	+7.34765625	-8.95605469	-0.80419922	+51.92138672	+3.55957031	-16.32568359	+1792
+1458241606.17179990	+10.27001953	-6.24462891	-0.87451172	+34.21142578	-1.51611328	-56.25000000	+2452	+10.32275391	-5.40527344	-0.57568359	-6.17431641	-11.31591797	+16.23779297	+2388	+7.34765625	-8.95605469	-0.80859375	+51.89941406	+3.51562500	-16.32568359	+1792
+1458241606.17600010	+10.27441406	-6.24462891	-0.87011719	+34.21142578	-1.56005859	-56.20605469	+2456	+10.32275391	-5.40087891	-0.57128906	-6.19628906	-11.31591797	+16.28173828	+2392	+7.34765625	-8.95605469	-0.81298828	+51.83349609	+3.42773438	-16.32568359	+1796
+1458241606.18010000	+10.27441406	-6.24023438	-0.87011719	+34.18945313	-1.60400391	-56.16210938	+2460	+10.32714844	-5.40087891	-0.57128906	-6.21826172	-11.33789063	+16.32568359	+2396	+7.34765625	-8.95605469	-0.82177734	+51.76757813	+3.36181641	-16.30371094	+1796
+1458241606.18429990	+10.27880859	-6.24023438	-0.87011719	+34.18945313	-1.64794922	-56.14013672	+2464	+10.33154297	-5.39648438	-0.56689453	-6.24023438	-11.33789063	+16.36962891	+2400	+7.34765625	-8.96044922	-0.83056641	+51.70166016	+3.29589844	-16.28173828	+1796
+1458241606.19260000	+10.28320313	-6.23583984	-0.86572266	+34.18945313	-1.75781250	-56.05224609	+2472	+10.34033203	-5.39648438	-0.56250000	-6.30615234	-11.35986328	+16.45751953	+2408	+7.33886719	-8.96923828	-0.85253906	+51.52587891	+3.12011719	-16.21582031	+1800
+1458241606.19680000	+10.28320313	-6.23144531	-0.86572266	+34.21142578	-1.80175781	-55.98632813	+2472	+10.34472656	-5.39208984	-0.55810547	-6.35009766	-11.38183594	+16.52343750	+2412	+7.33886719	-8.97363281	-0.86132813	+51.41601563	+3.03222656	-16.19384766	+1796
+1458241606.20100000	+10.28759766	-6.23144531	-0.86132813	+34.21142578	-1.86767578	-55.94238281	+2476	+10.34912109	-5.38769531	-0.55371094	-6.39404297	-11.40380859	+16.56738281	+2416	+7.33447266	-8.97802734	-0.87451172	+51.32812500	+2.94433594	-16.17187500	+1796
+1458241606.20510010	+10.28759766	-6.22705078	-0.86132813	+34.21142578	-1.93359375	-55.87646484	+2476	+10.35351563	-5.38769531	-0.54931641	-6.43798828	-11.40380859	+16.65527344	+2420	+7.33447266	-8.98242188	-0.88769531	+51.19628906	+2.85644531	-16.12792969	+1796
+1458241606.20930000	+10.29199219	-6.22705078	-0.86132813	+34.23339844	-1.99951172	-55.81054688	+2480	+10.35791016	-5.38330078	-0.54931641	-6.48193359	-11.44775391	+16.72119141	+2420	+7.33447266	-8.98681641	-0.90087891	+51.10839844	+2.74658203	-16.12792969	+1792
+1458241606.21760010	+10.30517578	-6.21826172	-0.85693359	+34.29931641	-2.21923828	-55.70068359	+2484	+10.37109375	-5.37890625	-0.54052734	-6.59179688	-11.53564453	+16.94091797	+2428	+7.34326172	-8.98681641	-0.91845703	+50.95458984	+2.50488281	-16.19384766	+1788
+1458241606.22180010	+10.31396484	-6.21386719	-0.85253906	+34.34326172	-2.37304688	-55.63476563	+2488	+10.37988281	-5.37451172	-0.53613281	-6.63574219	-11.62353516	+17.05078125	+2432	+7.35644531	-8.98681641	-0.92724609	+50.93261719	+2.39501953	-16.28173828	+1784
+1458241606.22600010	+10.32275391	-6.20947266	-0.85253906	+34.40917969	-2.52685547	-55.59082031	+2492	+10.38867188	-5.37011719	-0.53173828	-6.67968750	-11.71142578	+17.18261719	+2440	+7.36962891	-8.98242188	-0.93164063	+50.91064453	+2.26318359	-16.41357422	+1780
+1458241606.23429990	+10.34912109	-6.19628906	-0.83935547	+34.56298828	-2.98828125	-55.48095703	+2504	+10.41064453	-5.36132813	-0.51855469	-6.78955078	-11.97509766	+17.51220703	+2452	+7.41796875	-8.97363281	-0.93164063	+50.93261719	+1.97753906	-16.83105469	+1780
+1458241606.23850010	+10.36669922	-6.18750000	-0.83496094	+34.65087891	-3.25195313	-55.43701172	+2512	+10.42382813	-5.35693359	-0.51416016	-6.83349609	-12.10693359	+17.68798828	+2456	+7.44433594	-8.96484375	-0.93164063	+50.99853516	+1.80175781	-17.05078125	+1780
+1458241606.24260000	+10.38427734	-6.17871094	-0.83056641	+34.78271484	-3.58154297	-55.39306641	+2524	+10.43701172	-5.34814453	-0.50537109	-6.87744141	-12.30468750	+17.88574219	+2464	+7.47949219	-8.95605469	-0.93164063	+51.04248047	+1.60400391	-17.38037109	+1784
+1458241606.25090000	+10.42382813	-6.15673828	-0.81298828	+35.06835938	-4.26269531	-55.41503906	+2548	+10.46337891	-5.33056641	-0.49218750	-6.92138672	-12.78808594	+18.25927734	+2488	+7.54980469	-8.93408203	-0.92724609	+51.26220703	+1.20849609	-18.03955078	+1792
+1458241606.25510000	+10.45019531	-6.14355469	-0.79980469	+35.24414063	-4.72412109	-55.48095703	+2560	+10.48095703	-5.32177734	-0.47900391	-6.96533203	-13.11767578	+18.45703125	+2500	+7.58496094	-8.92968750	-0.92724609	+51.28417969	+1.01074219	-18.39111328	+1792
+1458241606.25930000	+10.47216797	-6.13476563	-0.78662109	+35.41992188	-5.14160156	-55.56884766	+2576	+10.49853516	-5.30859375	-0.46582031	-6.98730469	-13.44726563	+18.63281250	+2512	+7.62011719	-8.92089844	-0.91845703	+51.35009766	+0.81298828	-18.85253906	+1796
+1458241606.26340010	+10.49853516	-6.12158203	-0.77783203	+35.61767578	-5.53710938	-55.63476563	+2592	+10.51611328	-5.29541016	-0.46142578	-6.98730469	-13.75488281	+18.83056641	+2524	+7.65966797	-8.91210938	-0.92724609	+51.43798828	+0.52734375	-19.22607422	+1800
+1458241606.26760010	+10.52490234	-6.10839844	-0.76464844	+35.81542969	-6.02050781	-55.76660156	+2608	+10.53808594	-5.28662109	-0.44824219	-7.03125000	-14.17236328	+18.98437500	+2540	+7.69042969	-8.91210938	-0.93164063	+51.41601563	+0.28564453	-19.62158203	+1800
+1458241606.27180000	+10.55126953	-6.09082031	-0.75146484	+36.03515625	-6.48193359	-55.89843750	+2628	+10.55566406	-5.26904297	-0.43066406	-7.00927734	-14.61181641	+19.13818359	+2556	+7.72558594	-8.90771484	-0.93164063	+51.45996094	+0.00000000	-20.10498047	+1800
+1458241606.27589990	+10.57324219	-6.07324219	-0.74707031	+36.25488281	-6.92138672	-56.00830078	+2648	+10.57763672	-5.25585938	-0.42626953	-6.98730469	-14.96337891	+19.31396484	+2576	+7.76953125	-8.90332031	-0.94482422	+51.48193359	-0.30761719	-20.52246094	+1804
+1458241606.28010010	+10.59960938	-6.06005859	-0.72949219	+36.47460938	-7.40478516	-56.22802734	+2668	+10.59960938	-5.24267578	-0.40869141	-7.00927734	-15.46875000	+19.40185547	+2592	+7.80029297	-8.90332031	-0.95800781	+51.41601563	-0.61523438	-20.93994141	+1804
+1458241606.28430010	+10.62597656	-6.04248047	-0.71630859	+36.73828125	-7.86621094	-56.44775391	+2688	+10.62158203	-5.22509766	-0.39111328	-6.98730469	-15.99609375	+19.51171875	+2612	+7.83105469	-8.90332031	-0.96679688	+51.39404297	-0.94482422	-21.44531250	+1804
+1458241606.29259990	+10.67431641	-6.02050781	-0.68994141	+37.17773438	-8.76708984	-56.88720703	+2728	+10.66552734	-5.19873047	-0.36474609	-6.96533203	-16.98486328	+19.68750000	+2648	+7.89697266	-8.91210938	-1.00634766	+51.21826172	-1.62597656	-22.36816406	+1804
+1458241606.29679990	+10.70507813	-6.00292969	-0.67675781	+37.44140625	-9.20654297	-57.12890625	+2748	+10.69189453	-5.18115234	-0.34716797	-6.92138672	-17.53417969	+19.75341797	+2668	+7.93212891	-8.91650391	-1.02392578	+51.10839844	-1.95556641	-22.87353516	+1800
+1458241606.30090000	+10.73144531	-5.98535156	-0.67236328	+37.72705078	-9.62402344	-57.32666016	+2768	+10.72265625	-5.16357422	-0.34277344	-6.87744141	-17.99560547	+19.81933594	+2688	+7.96728516	-8.92089844	-1.05029297	+51.02050781	-2.32910156	-23.31298828	+1800
+1458241606.30510000	+10.75781250	-5.97216797	-0.66357422	+37.94677734	-10.06347656	-57.61230469	+2784	+10.74462891	-5.14599609	-0.32519531	-6.85546875	-18.58886719	+19.84130859	+2708	+7.99365234	-8.92968750	-1.07666016	+50.84472656	-2.65869141	-23.79638672	+1796
+1458241606.31340000	+10.82373047	-5.93701172	-0.64599609	+38.49609375	-10.85449219	-58.18359375	+2824	+10.80615234	-5.11083984	-0.30761719	-6.70166016	-19.68750000	+19.86328125	+2748	+8.06835938	-8.92968750	-1.13378906	+50.64697266	-3.33984375	-24.74121094	+1788
+1458241606.31760000	+10.85449219	-5.93261719	-0.63720703	+38.67187500	-11.25000000	-58.51318359	+2840	+10.83251953	-5.09326172	-0.29443359	-6.63574219	-20.28076172	+19.81933594	+2764	+8.10791016	-8.93847656	-1.15576172	+50.49316406	-3.62548828	-25.26855469	+1784
+1458241606.32180000	+10.88964844	-5.91503906	-0.63281250	+38.95751953	-11.62353516	-58.84277344	+2860	+10.86767578	-5.07128906	-0.28564453	-6.50390625	-20.87402344	+19.75341797	+2784	+8.14746094	-8.93847656	-1.18652344	+50.36132813	-3.93310547	-25.72998047	+1780
+1458241606.32590010	+10.92919922	-5.89746094	-0.63281250	+39.22119141	-11.95312500	-59.12841797	+2876	+10.90283203	-5.05371094	-0.28564453	-6.39404297	-21.35742188	+19.70947266	+2800	+8.18701172	-8.93847656	-1.21289063	+50.27343750	-4.19677734	-26.23535156	+1772
+1458241606.33010010	+10.96875000	-5.89306641	-0.63281250	+39.35302734	-12.26074219	-59.45800781	+2888	+10.93798828	-5.03613281	-0.28564453	-6.28417969	-21.90673828	+19.62158203	+2816	+8.23535156	-8.94287109	-1.23486328	+50.14160156	-4.46044922	-26.78466797	+1768
+1458241606.33839990	+11.05224609	-5.86230469	-0.64599609	+39.79248047	-12.83203125	-60.02929688	+2920	+11.01269531	-4.98779297	-0.29443359	-5.95458984	-22.87353516	+19.44580078	+2852	+8.34521484	-8.92529297	-1.28759766	+50.07568359	-4.94384766	-27.79541016	+1772
+1458241606.34260010	+11.09619141	-5.85791016	-0.65039063	+39.85839844	-13.09570313	-60.38085938	+2932	+11.05224609	-4.97021484	-0.30322266	-5.77880859	-23.37890625	+19.31396484	+2868	+8.40234375	-8.91650391	-1.30957031	+50.00976563	-5.14160156	-28.36669922	+1772
+1458241606.34670000	+11.14453125	-5.84472656	-0.65917969	+40.01220703	-13.33740234	-60.68847656	+2948	+11.09179688	-4.94384766	-0.31201172	-5.58105469	-23.88427734	+19.16015625	+2884	+8.46386719	-8.90332031	-1.33593750	+50.03173828	-5.33935547	-28.89404297	+1780
+1458241606.35089990	+11.19726563	-5.83154297	-0.67236328	+40.18798828	-13.57910156	-60.99609375	+2964	+11.13574219	-4.92187500	-0.32958984	-5.36132813	-24.32373047	+19.02832031	+2900	+8.53417969	-8.88574219	-1.35351563	+50.05371094	-5.53710938	-29.48730469	+1784
+1458241606.35509990	+11.24560547	-5.83154297	-0.68554688	+40.18798828	-13.79882813	-61.34765625	+2976	+11.17968750	-4.89990234	-0.34716797	-5.20751953	-24.76318359	+18.87451172	+2916	+8.60009766	-8.87255859	-1.37109375	+50.05371094	-5.69091797	-30.10253906	+1788
+1458241606.35920000	+11.30273438	-5.81835938	-0.70312500	+40.25390625	-13.99658203	-61.65527344	+2988	+11.22363281	-4.87353516	-0.36474609	-4.98779297	-25.20263672	+18.69873047	+2928	+8.67041016	-8.85498047	-1.38867188	+50.07568359	-5.86669922	-30.67382813	+1796
+1458241606.36340000	+11.35986328	-5.80517578	-0.72509766	+40.34179688	-14.19433594	-61.96289063	+3004	+11.27636719	-4.84716797	-0.39111328	-4.74609375	-25.59814453	+18.52294922	+2944	+8.74511719	-8.83300781	-1.41064453	+50.11962891	-6.02050781	-31.24511719	+1804
+1458241606.37170000	+11.46972656	-5.79199219	-0.76904297	+40.27587891	-14.56787109	-62.62207031	+3028	+11.37304688	-4.79443359	-0.44384766	-4.39453125	-26.41113281	+18.14941406	+2968	+8.89892578	-8.79345703	-1.45458984	+50.14160156	-6.32812500	-32.47558594	+1820
+1458241606.37590000	+11.53125000	-5.77880859	-0.79541016	+40.27587891	-14.74365234	-62.95166016	+3040	+11.42578125	-4.76367188	-0.47900391	-4.17480469	-26.80664063	+17.95166016	+2984	+8.97802734	-8.76708984	-1.48095703	+50.16357422	-6.50390625	-33.04687500	+1828
+1458241606.38010000	+11.59277344	-5.77880859	-0.81738281	+40.16601563	-14.91943359	-63.32519531	+3048	+11.47412109	-4.74169922	-0.50976563	-4.04296875	-27.22412109	+17.70996094	+2992	+9.05273438	-8.74951172	-1.50732422	+50.11962891	-6.67968750	-33.66210938	+1836
+1458241606.38420010	+11.65429688	-5.76562500	-0.84375000	+40.10009766	-15.09521484	-63.69873047	+3060	+11.52685547	-4.71093750	-0.54052734	-3.82324219	-27.66357422	+17.46826172	+3008	+9.12304688	-8.72753906	-1.53808594	+50.05371094	-6.83349609	-34.25537109	+1844
+1458241606.38840010	+11.71582031	-5.75244141	-0.86572266	+40.05615234	-15.29296875	-64.07226563	+3068	+11.58398438	-4.68017578	-0.57568359	-3.60351563	-28.08105469	+17.22656250	+3024	+9.19775391	-8.70556641	-1.57324219	+50.00976563	-7.00927734	-34.80468750	+1856
+1458241606.39260010	+11.77734375	-5.74365234	-0.89208984	+39.92431641	-15.51269531	-64.48974609	+3076	+11.64111328	-4.65380859	-0.60644531	-3.49365234	-28.54248047	+16.94091797	+3036	+9.26806641	-8.68798828	-1.60839844	+49.85595703	-7.18505859	-35.39794922	+1864
+1458241606.40089990	+11.90478516	-5.72167969	-0.94042969	+39.68261719	-15.88623047	-65.32470703	+3096	+11.75537109	-4.58789063	-0.68115234	-3.07617188	-29.39941406	+16.34765625	+3064	+9.40429688	-8.65283203	-1.69628906	+49.54833984	-7.51464844	-36.43066406	+1888
+1458241606.40500000	+11.96630859	-5.70849609	-0.96679688	+39.55078125	-16.08398438	-65.76416016	+3108	+11.81250000	-4.55712891	-0.71630859	-2.92236328	-29.88281250	+16.01806641	+3080	+9.46582031	-8.63964844	-1.74902344	+49.28466797	-7.69042969	-36.95800781	+1896
+1458241606.40920000	+12.03222656	-5.69091797	-0.99316406	+39.41894531	-16.30371094	-66.20361328	+3124	+11.87402344	-4.51757813	-0.75146484	-2.70263672	-30.36621094	+15.66650391	+3096	+9.52734375	-8.62207031	-1.80615234	+49.04296875	-7.84423828	-37.41943359	+1912
+1458241606.41750000	+12.16406250	-5.65576172	-1.03710938	+39.17724609	-16.78710938	-67.17041016	+3160	+12.00146484	-4.44726563	-0.81738281	-2.26318359	-31.39892578	+14.89746094	+3120	+9.64160156	-8.59130859	-1.92041016	+48.47167969	-8.19580078	-38.36425781	+1944
+1458241606.42590000	+12.29589844	-5.62060547	-1.07666016	+38.86962891	-17.31445313	-68.15917969	+3200	+12.12890625	-4.36816406	-0.88769531	-1.71386719	-32.43164063	+14.04052734	+3152	+9.76025391	-8.56054688	-2.04785156	+47.87841797	-8.50341797	-39.26513672	+1984
+1458241606.43000010	+12.36181641	-5.60302734	-1.09863281	+38.69384766	-17.57812500	-68.62060547	+3224	+12.19482422	-4.32861328	-0.92285156	-1.45019531	-32.93701172	+13.60107422	+3164	+9.81738281	-8.54296875	-2.10937500	+47.52685547	-8.65722656	-39.72656250	+2004
+1458241606.43420000	+12.42773438	-5.58105469	-1.12500000	+38.51806641	-17.84179688	-69.06005859	+3252	+12.26074219	-4.28466797	-0.96679688	-1.14257813	-33.42041016	+13.16162109	+3180	+9.87890625	-8.52099609	-2.18408203	+47.24121094	-8.81103516	-40.10009766	+2032
+1458241606.43840000	+12.49804688	-5.56347656	-1.14257813	+38.34228516	-18.12744141	-69.56542969	+3280	+12.33105469	-4.24072266	-1.00195313	-0.79101563	-33.96972656	+12.67822266	+3192	+9.94482422	-8.49902344	-2.24121094	+46.95556641	-8.98681641	-40.58349609	+2056
+1458241606.44250010	+12.56396484	-5.53710938	-1.16894531	+38.14453125	-18.41308594	-69.98291016	+3308	+12.39697266	-4.19238281	-1.04150391	-0.48339844	-34.45312500	+12.21679688	+3208	+10.00195313	-8.47705078	-2.30712891	+46.62597656	-9.16259766	-41.02294922	+2084
+1458241606.44670010	+12.63427734	-5.51513672	-1.19970703	+37.92480469	-18.67675781	-70.37841797	+3340	+12.46289063	-4.14843750	-1.08544922	-0.15380859	-34.91455078	+11.73339844	+3220	+10.07226563	-8.44189453	-2.37744141	+46.38427734	-9.33837891	-41.39648438	+2116
+1458241606.45499990	+12.77929688	-5.47119141	-1.24365234	+37.46337891	-19.33593750	-71.21337891	+3400	+12.60351563	-4.05615234	-1.16894531	+0.54931641	-35.90332031	+10.70068359	+3244	+10.22167969	-8.37597656	-2.47851563	+45.94482422	-9.77783203	-42.45117188	+2172
+1458241606.45919990	+12.84960938	-5.45361328	-1.27880859	+37.15576172	-19.59960938	-71.56494141	+3428	+12.67382813	-4.01220703	-1.22167969	+0.92285156	-36.32080078	+10.17333984	+3260	+10.30517578	-8.33203125	-2.54003906	+45.79101563	-9.97558594	-42.89062500	+2204
+1458241606.46339990	+12.92431641	-5.43603516	-1.30078125	+36.84814453	-19.92919922	-71.98242188	+3456	+12.74414063	-3.96386719	-1.26562500	+1.34033203	-36.80419922	+9.62402344	+3272	+10.38867188	-8.28808594	-2.57958984	+45.65917969	-10.21728516	-43.46191406	+2232
+1458241606.46750000	+12.99462891	-5.41406250	-1.33593750	+36.49658203	-20.21484375	-72.24609375	+3488	+12.81445313	-3.91113281	-1.31835938	+1.71386719	-37.19970703	+9.11865234	+3284	+10.47656250	-8.24414063	-2.62353516	+45.50537109	-10.50292969	-43.98925781	+2260
+1458241606.47589990	+13.14404297	-5.37890625	-1.40625000	+35.74951172	-20.80810547	-72.83935547	+3540	+12.95068359	-3.81884766	-1.42382813	+2.50488281	-38.03466797	+7.95410156	+3308	+10.66552734	-8.13867188	-2.71582031	+45.32958984	-11.09619141	-45.00000000	+2312
+1458241606.48000000	+13.21435547	-5.35253906	-1.44580078	+35.35400391	-21.11572266	-73.08105469	+3568	+13.02099609	-3.76611328	-1.47656250	+2.90039063	-38.40820313	+7.38281250	+3324	+10.75341797	-8.08154297	-2.75976563	+45.21972656	-11.42578125	-45.52734375	+2332
+1458241606.48420000	+13.28906250	-5.33496094	-1.48974609	+34.91455078	-21.37939453	-73.30078125	+3592	+13.08691406	-3.71777344	-1.53808594	+3.31787109	-38.75976563	+6.78955078	+3336	+10.84570313	-8.02441406	-2.80810547	+45.13183594	-11.73339844	-45.96679688	+2356
+1458241606.49250010	+13.43847656	-5.29101563	-1.55126953	+34.10156250	-22.01660156	-73.87207031	+3632	+13.22753906	-3.61230469	-1.63916016	+4.24072266	-39.59472656	+5.49316406	+3360	+11.03466797	-7.91455078	-2.87841797	+44.95605469	-12.43652344	-47.10937500	+2388
+1458241606.49670000	+13.51318359	-5.27783203	-1.59082031	+33.64013672	-22.30224609	-74.11376953	+3652	+13.29785156	-3.56396484	-1.69628906	+4.70214844	-39.92431641	+4.83398438	+3372	+11.12695313	-7.86181641	-2.92675781	+44.82421875	-12.76611328	-47.57080078	+2400
+1458241606.50500010	+13.64941406	-5.22949219	-1.65673828	+32.78320313	-22.93945313	-74.68505859	+3692	+13.43408203	-3.44970703	-1.79296875	+5.73486328	-40.75927734	+3.40576172	+3396	+11.29833984	-7.74755859	-3.01904297	+44.53857422	-13.44726563	-48.47167969	+2424
+1458241606.50920010	+13.72412109	-5.20312500	-1.69189453	+32.34375000	-23.22509766	-74.94873047	+3712	+13.50000000	-3.39697266	-1.84570313	+6.26220703	-41.11083984	+2.68066406	+3408	+11.37744141	-7.69482422	-3.07617188	+44.36279297	-13.75488281	-48.86718750	+2432
+1458241606.51749990	+13.86035156	-5.13281250	-1.73583984	+31.68457031	-23.95019531	-75.69580078	+3752	+13.63623047	-3.27832031	-1.92919922	+7.42675781	-41.98974609	+1.12060547	+3428	+11.52246094	-7.58935547	-3.18164063	+43.94531250	-14.37011719	-49.74609375	+2452
+1458241606.52169990	+13.92626953	-5.10205078	-1.75341797	+31.35498047	-24.30175781	-76.11328125	+3776	+13.70214844	-3.22119141	-1.97753906	+8.04199219	-42.36328125	+0.30761719	+3440	+11.59277344	-7.54980469	-3.24316406	+43.68164063	-14.58984375	-50.11962891	+2460
+1458241606.53000000	+14.05810547	-5.02294922	-1.77978516	+30.87158203	-25.09277344	-77.03613281	+3824	+13.84277344	-3.08935547	-2.04345703	+9.38232422	-43.30810547	-1.38427734	+3464	+11.71582031	-7.46191406	-3.36621094	+43.17626953	-15.05126953	-50.91064453	+2484
+1458241606.53830000	+14.18554688	-4.93945313	-1.80615234	+30.43212891	-25.86181641	-78.02490234	+3880	+13.97900391	-2.95751953	-2.10937500	+10.78857422	-44.20898438	-3.18603516	+3488	+11.83007813	-7.38281250	-3.49804688	+42.62695313	-15.42480469	-51.65771484	+2520
+1458241606.54670000	+14.30859375	-4.83398438	-1.81494141	+30.25634766	-26.76269531	-79.12353516	+3944	+14.10644531	-2.82128906	-2.18408203	+12.26074219	-45.02197266	-4.96582031	+3516	+11.93554688	-7.29052734	-3.63867188	+42.16552734	-15.75439453	-52.38281250	+2564
+1458241606.55500010	+14.42724609	-4.71972656	-1.81933594	+30.19042969	-27.72949219	-80.33203125	+4020	+14.24267578	-2.67626953	-2.23681641	+13.79882813	-45.94482422	-6.85546875	+3544	+12.04980469	-7.19824219	-3.74414063	+41.81396484	-16.17187500	-53.34960938	+2616
+1458241606.55920000	+14.48876953	-4.66699219	-1.81933594	+30.14648438	-28.19091797	-80.94726563	+4056	+14.30419922	-2.61474609	-2.27197266	+14.54589844	-46.31835938	-7.82226563	+3556	+12.11132813	-7.15429688	-3.80126953	+41.66015625	-16.36962891	-53.78906250	+2644
+1458241606.56750010	+14.59863281	-4.55273438	-1.83691406	+30.10253906	-29.09179688	-82.06787109	+4136	+14.43164063	-2.46972656	-2.33349609	+16.14990234	-47.15332031	-9.75585938	+3588	+12.23876953	-7.05322266	-3.89355469	+41.48437500	-16.85302734	-54.82177734	+2704
+1458241606.57160000	+14.65136719	-4.50439453	-1.85009766	+30.01464844	-29.53125000	-82.59521484	+4172	+14.48876953	-2.40380859	-2.36865234	+16.89697266	-47.46093750	-10.72265625	+3600	+12.30468750	-6.99169922	-3.94628906	+41.44042969	-17.11669922	-55.26123047	+2740
+1458241606.57999990	+14.75244141	-4.39892578	-1.87646484	+29.90478516	-30.45410156	-83.60595703	+4248	+14.60302734	-2.26757813	-2.43457031	+18.45703125	-48.16406250	-12.63427734	+3628	+12.45410156	-6.86425781	-4.00781250	+41.52832031	-17.84179688	-56.42578125	+2800
+1458241606.58410000	+14.80078125	-4.35058594	-1.89404297	+29.79492188	-30.89355469	-84.08935547	+4284	+14.65136719	-2.21044922	-2.47412109	+19.18212891	-48.42773438	-13.60107422	+3644	+12.52880859	-6.79394531	-4.04736328	+41.57226563	-18.19335938	-56.93115234	+2828
+1458241606.58830000	+14.85351563	-4.31103516	-1.90283203	+29.70703125	-31.39892578	-84.61669922	+4312	+14.70849609	-2.14892578	-2.50048828	+19.99511719	-48.82324219	-14.65576172	+3656	+12.61669922	-6.72802734	-4.05615234	+41.68212891	-18.65478516	-57.61230469	+2852
+1458241606.59660010	+14.95019531	-4.21875000	-1.95556641	+29.37744141	-32.16796875	-85.31982422	+4368	+14.81396484	-2.02587891	-2.57958984	+21.46728516	-49.28466797	-16.50146484	+3680	+12.78808594	-6.57861328	-4.10009766	+41.92382813	-19.57763672	-58.68896484	+2888
+1458241606.60500000	+15.03369141	-4.13964844	-1.99511719	+29.02587891	-33.02490234	-86.06689453	+4412	+14.91064453	-1.89843750	-2.64111328	+22.98339844	-49.76806641	-18.41308594	+3708	+12.95507813	-6.42919922	-4.13085938	+42.16552734	-20.56640625	-59.74365234	+2912
+1458241606.61330010	+15.11718750	-4.06494141	-2.03027344	+28.60839844	-33.92578125	-86.77001953	+4444	+15.00292969	-1.77978516	-2.70263672	+24.49951172	-50.25146484	-20.34667969	+3728	+13.11328125	-6.27978516	-4.16601563	+42.38525391	-21.51123047	-60.71044922	+2924
+1458241606.61750010	+15.16113281	-4.02539063	-2.04345703	+28.43261719	-34.36523438	-87.07763672	+4460	+15.05126953	-1.71386719	-2.72900391	+25.26855469	-50.44921875	-21.26953125	+3740	+13.18798828	-6.19628906	-4.18359375	+42.53906250	-22.03857422	-61.19384766	+2924
+1458241606.62579990	+15.24023438	-3.94189453	-2.05224609	+28.10302734	-35.31005859	-87.80273438	+4484	+15.14355469	-1.60400391	-2.76416016	+26.82861328	-50.95458984	-23.31298828	+3756	+13.33300781	-6.06884766	-4.21875000	+42.67089844	-22.89550781	-62.09472656	+2916
+1458241606.63000010	+15.27978516	-3.89355469	-2.05224609	+27.99316406	-35.79345703	-88.13232422	+4496	+15.19189453	-1.53808594	-2.78173828	+27.59765625	-51.15234375	-24.23583984	+3764	+13.39892578	-5.99853516	-4.24072266	+42.75878906	-23.33496094	-62.49023438	+2916
+1458241606.63829990	+15.36328125	-3.79687500	-2.03466797	+27.79541016	-36.82617188	-88.87939453	+4524	+15.28417969	-1.40185547	-2.79492188	+29.28955078	-51.67968750	-26.27929688	+3784	+13.51318359	-5.88867188	-4.29345703	+42.73681641	-23.97216797	-63.19335938	+2908
+1458241606.64240000	+15.40283203	-3.74414063	-2.01708984	+27.75146484	-37.37548828	-89.23095703	+4544	+15.33251953	-1.33154297	-2.79492188	+30.12451172	-51.89941406	-27.22412109	+3796	+13.56152344	-5.82714844	-4.32421875	+42.75878906	-24.27978516	-63.52294922	+2908
+1458241606.65080000	+15.47753906	-3.62548828	-1.96435547	+27.75146484	-38.54003906	-90.06591797	+4592	+15.42480469	-1.19531250	-2.77734375	+31.86035156	-52.49267578	-29.31152344	+3820	+13.64941406	-5.73046875	-4.38134766	+42.69287109	-24.78515625	-64.22607422	+2916
+1458241606.65490010	+15.51708984	-3.56396484	-1.93359375	+27.77343750	-39.15527344	-90.43945313	+4620	+15.47314453	-1.12060547	-2.76855469	+32.71728516	-52.75634766	-30.27832031	+3832	+13.69335938	-5.67333984	-4.40771484	+42.69287109	-25.07080078	-64.53369141	+2924
+1458241606.66330000	+15.59179688	-3.45410156	-1.85888672	+27.79541016	-40.38574219	-91.27441406	+4676	+15.57421875	-0.97998047	-2.72900391	+34.47509766	-53.39355469	-32.36572266	+3864	+13.77246094	-5.59423828	-4.46044922	+42.58300781	-25.44433594	-65.21484375	+2956
+1458241606.66739990	+15.62695313	-3.38818359	-1.82373047	+27.79541016	-40.91308594	-91.56005859	+4708	+15.61816406	-0.90087891	-2.71142578	+35.26611328	-53.61328125	-33.22265625	+3880	+13.81201172	-5.54589844	-4.49121094	+42.56103516	-25.64208984	-65.47851563	+2976
+1458241606.67580010	+15.69287109	-3.28271484	-1.75781250	+27.68554688	-42.07763672	-92.15332031	+4772	+15.70605469	-0.76464844	-2.67187500	+36.80419922	-54.14062500	-35.02441406	+3912	+13.88671875	-5.45800781	-4.53076172	+42.47314453	-26.08154297	-66.04980469	+3032
+1458241606.68409990	+15.75439453	-3.18603516	-1.70068359	+27.42187500	-43.13232422	-92.50488281	+4836	+15.78955078	-0.62841797	-2.63232422	+38.14453125	-54.60205078	-36.58447266	+3944	+13.96582031	-5.35253906	-4.57031250	+42.45117188	-26.58691406	-66.48925781	+3096
+1458241606.69240000	+15.82031250	-3.10693359	-1.64794922	+26.98242188	-44.14306641	-92.70263672	+4896	+15.87304688	-0.50976563	-2.59277344	+39.30908203	-55.04150391	-38.01269531	+3972	+14.07128906	-5.25146484	-4.57031250	+42.49511719	-27.29003906	-67.06054688	+3164
+1458241606.69660000	+15.85107422	-3.08496094	-1.63476563	+26.60888672	-44.53857422	-92.68066406	+4920	+15.91259766	-0.46582031	-2.57958984	+39.72656250	-55.19531250	-38.62792969	+3984	+14.12402344	-5.19873047	-4.57910156	+42.47314453	-27.64160156	-67.21435547	+3196
+1458241606.70490000	+15.90380859	-3.03662109	-1.61718750	+25.72998047	-45.32958984	-92.43896484	+4960	+15.97851563	-0.36474609	-2.55761719	+40.49560547	-55.48095703	-39.66064453	+4012	+14.23388672	-5.08447266	-4.56591797	+42.51708984	-28.49853516	-67.60986328	+3256
+1458241606.71330000	+15.96093750	-3.01464844	-1.61279297	+24.58740234	-46.01074219	-91.97753906	+4996	+16.03564453	-0.29443359	-2.54882813	+40.93505859	-55.72265625	-40.49560547	+4036	+14.35253906	-4.96142578	-4.54394531	+42.58300781	-29.48730469	-67.87353516	+3308
+1458241606.71740010	+15.98730469	-2.99267578	-1.61279297	+24.03808594	-46.36230469	-91.66992188	+5012	+16.06640625	-0.25488281	-2.54003906	+41.13281250	-55.81054688	-40.84716797	+4048	+14.41406250	-4.89111328	-4.53076172	+42.64892578	-30.01464844	-67.96142578	+3324
+1458241606.72569990	+16.04003906	-2.98828125	-1.61279297	+22.78564453	-47.02148438	-91.07666016	+5036	+16.12353516	-0.19775391	-2.52685547	+41.50634766	-56.05224609	-41.63818359	+4072	+14.53271484	-4.77685547	-4.50878906	+42.64892578	-31.02539063	-68.15917969	+3348
+1458241606.72989990	+16.06640625	-2.97509766	-1.61279297	+22.17041016	-47.30712891	-90.68115234	+5044	+16.15429688	-0.16259766	-2.51806641	+41.70410156	-56.11816406	-41.96777344	+4088	+14.58984375	-4.71533203	-4.49121094	+42.71484375	-31.55273438	-68.24707031	+3356
+1458241606.73819990	+16.11474609	-2.94873047	-1.60839844	+20.87402344	-47.90039063	-89.89013672	+5068	+16.20703125	-0.10107422	-2.50048828	+42.07763672	-56.29394531	-42.64892578	+4116	+14.69970703	-4.59667969	-4.47363281	+42.71484375	-32.49755859	-68.33496094	+3360
+1458241606.74659990	+16.15869141	-2.91357422	-1.57763672	+19.77539063	-48.71337891	-89.18701172	+5096	+16.26416016	-0.02197266	-2.46533203	+42.64892578	-56.55761719	-43.46191406	+4156	+14.79199219	-4.48681641	-4.44726563	+42.75878906	-33.44238281	-68.55468750	+3356
+1458241606.75490000	+16.20263672	-2.86962891	-1.51171875	+18.85253906	-49.68017578	-88.65966797	+5132	+16.32128906	+0.05273438	-2.40380859	+43.48388672	-56.93115234	-44.53857422	+4200	+14.87109375	-4.38574219	-4.43408203	+42.80273438	-34.25537109	-68.81835938	+3348
+1458241606.76320000	+16.23779297	-2.80371094	-1.42382813	+18.12744141	-50.71289063	-88.22021484	+5180	+16.38281250	+0.14062500	-2.32031250	+44.60449219	-57.32666016	-45.87890625	+4248	+14.93701172	-4.31542969	-4.42089844	+42.78076172	-34.87060547	-69.25781250	+3344
+1458241606.77160000	+16.26855469	-2.72460938	-1.31396484	+17.53417969	-51.92138672	-87.86865234	+5244	+16.44433594	+0.24169922	-2.22363281	+45.94482422	-57.76611328	-47.35107422	+4304	+14.99414063	-4.24951172	-4.40332031	+42.86865234	-35.46386719	-69.82910156	+3356
+1458241606.77990010	+16.28613281	-2.64990234	-1.19091797	+16.98486328	-53.19580078	-87.53906250	+5312	+16.50146484	+0.33837891	-2.10498047	+47.46093750	-58.24951172	-49.04296875	+4356	+15.03808594	-4.18798828	-4.39892578	+42.91259766	-35.96923828	-70.42236328	+3380
+1458241606.78819990	+16.29931641	-2.58837891	-1.05468750	+16.50146484	-54.53613281	-87.34130859	+5388	+16.55419922	+0.42187500	-1.97753906	+49.08691406	-58.75488281	-50.95458984	+4408	+15.07763672	-4.14843750	-4.37695313	+43.00048828	-36.54052734	-71.23535156	+3424
+1458241606.79650000	+16.31250000	-2.52685547	-0.92724609	+15.97412109	-55.85449219	-87.05566406	+5464	+16.60253906	+0.50537109	-1.85888672	+50.71289063	-59.19433594	-52.84423828	+4456	+15.13037109	-4.10009766	-4.34179688	+43.19824219	-37.15576172	-72.07031250	+3484
+1458241606.80489990	+16.31250000	-2.47412109	-0.82617188	+15.24902344	-56.97509766	-86.61621094	+5536	+16.64208984	+0.58007813	-1.74023438	+52.29492188	-59.56787109	-54.71191406	+4504	+15.18310547	-4.04296875	-4.31103516	+43.39599609	-37.79296875	-72.81738281	+3556
+1458241606.81320000	+16.31250000	-2.46533203	-0.73828125	+14.21630859	-58.02978516	-86.02294922	+5600	+16.66845703	+0.62402344	-1.63476563	+53.59130859	-59.89746094	-56.42578125	+4544	+15.23583984	-3.98583984	-4.26269531	+43.59375000	-38.62792969	-73.54248047	+3632
+1458241606.82150010	+16.31250000	-2.46093750	-0.67236328	+13.07373047	-58.95263672	-85.31982422	+5652	+16.69482422	+0.65917969	-1.55126953	+54.73388672	-60.16113281	-57.98583984	+4580	+15.30175781	-3.91113281	-4.21875000	+43.79150391	-39.55078125	-74.09179688	+3700
+1458241606.84240010	+16.29492188	-2.50048828	-0.59765625	+9.47021484	-60.53466797	-82.88085938	+5736	+16.72998047	+0.69433594	-1.40625000	+56.49169922	-60.57861328	-60.88623047	+4660	+15.47314453	-3.70458984	-4.06054688	+44.38476563	-42.12158203	-75.05859375	+3820
+1458241606.85069990	+16.29052734	-2.51806641	-0.57128906	+8.04199219	-61.12792969	-81.87011719	+5760	+16.74316406	+0.69433594	-1.35791016	+56.97509766	-60.75439453	-61.85302734	+4696	+15.53027344	-3.62109375	-4.00341797	+44.53857422	-43.11035156	-75.27832031	+3836
+1458241606.85900000	+16.29052734	-2.52685547	-0.54052734	+6.70166016	-61.67724609	-80.90332031	+5772	+16.76513672	+0.70751953	-1.31396484	+57.37060547	-60.88623047	-62.64404297	+4736	+15.58740234	-3.55517578	-3.93750000	+44.71435547	-44.05517578	-75.56396484	+3844
+1458241606.86739990	+16.28613281	-2.52685547	-0.50537109	+5.49316406	-62.24853516	-80.02441406	+5792	+16.78271484	+0.72949219	-1.24804688	+57.96386719	-61.10595703	-63.58886719	+4780	+15.62695313	-3.48925781	-3.89355469	+44.86816406	-44.73632813	-75.78369141	+3840
+1458241606.87570000	+16.28613281	-2.50048828	-0.45703125	+4.54833984	-62.88574219	-79.23339844	+5816	+16.79589844	+0.76904297	-1.18212891	+58.57910156	-61.30371094	-64.51171875	+4832	+15.66210938	-3.44531250	-3.86279297	+44.95605469	-45.24169922	-75.98144531	+3836
+1458241606.88400010	+16.28613281	-2.46093750	-0.37353516	+3.84521484	-63.69873047	-78.59619141	+5848	+16.82226563	+0.81298828	-1.09423828	+59.45800781	-61.56738281	-65.61035156	+4880	+15.67968750	-3.42333984	-3.82763672	+45.08789063	-45.61523438	-76.44287109	+3836
+1458241606.89229990	+16.29492188	-2.41259766	-0.26806641	+3.33984375	-64.62158203	-78.09082031	+5892	+16.84863281	+0.86572266	-0.99755859	+60.51269531	-61.85302734	-66.86279297	+4932	+15.70166016	-3.40576172	-3.79248047	+45.30761719	-45.90087891	-77.01416016	+3848
+1458241606.90070010	+16.29931641	-2.36865234	-0.16699219	+2.87841797	-65.47851563	-77.62939453	+5940	+16.87060547	+0.92285156	-0.90087891	+61.63330078	-62.07275391	-68.15917969	+4980	+15.71923828	-3.40136719	-3.76171875	+45.50537109	-46.07666016	-77.62939453	+3876
+1458241606.90479990	+16.29931641	-2.33789063	-0.11865234	+2.70263672	-65.89599609	-77.38769531	+5964	+16.87939453	+0.94921875	-0.85693359	+62.16064453	-62.18261719	-68.75244141	+5000	+15.72363281	-3.39697266	-3.75292969	+45.59326172	-46.09863281	-77.87109375	+3892
+1458241606.91319990	+16.30371094	-2.28515625	-0.02197266	+2.30712891	-66.75292969	-76.90429688	+6016	+16.89697266	+0.99316406	-0.76904297	+63.19335938	-62.40234375	-69.96093750	+5044	+15.73681641	-3.38378906	-3.73095703	+45.81298828	-46.25244141	-78.39843750	+3940
+1458241606.92980000	+16.31250000	-2.22802734	+0.14941406	+1.34033203	-68.20312500	-76.00341797	+6104	+16.92773438	+1.06347656	-0.63281250	+65.14892578	-62.75390625	-72.22412109	+5116	+15.78515625	-3.34423828	-3.65625000	+46.38427734	-46.80175781	-79.56298828	+4064
+1458241606.94230010	+16.30810547	-2.22802734	+0.18457031	+0.26367188	-68.66455078	-75.12451172	+6136	+16.93212891	+1.08544922	-0.58447266	+66.02783203	-62.88574219	-73.36669922	+5152	+15.82470703	-3.28271484	-3.61230469	+46.64794922	-47.37304688	-79.89257813	+4152
+1458241606.95479990	+16.31250000	-2.26318359	+0.18017578	-1.03271484	-68.88427734	-74.24560547	+6152	+16.93212891	+1.08984375	-0.57128906	+66.53320313	-63.01757813	-74.13574219	+5188	+15.87304688	-3.20800781	-3.55957031	+46.86767578	-48.14208984	-80.13427734	+4216
+1458241606.96310000	+16.31689453	-2.28955078	+0.15820313	-1.71386719	-68.90625000	-73.85009766	+6160	+16.93212891	+1.08544922	-0.57128906	+66.79687500	-63.12744141	-74.55322266	+5212	+15.91259766	-3.15966797	-3.52001953	+46.99951172	-48.66943359	-80.24414063	+4240
+1458241606.97149990	+16.31689453	-2.31152344	+0.11425781	-2.32910156	-68.75244141	-73.52050781	+6164	+16.92773438	+1.08544922	-0.58007813	+66.92871094	-63.23730469	-74.81689453	+5240	+15.93896484	-3.11132813	-3.49804688	+47.02148438	-49.08691406	-80.20019531	+4248
+1458241606.97980000	+16.31250000	-2.32031250	+0.10107422	-2.72460938	-68.81835938	-73.32275391	+6156	+16.92333984	+1.08105469	-0.58447266	+67.08251953	-63.39111328	-75.10253906	+5268	+15.96093750	-3.07177734	-3.47607422	+47.02148438	-49.41650391	-80.20019531	+4248
+1458241606.98810010	+16.31689453	-2.31591797	+0.10986328	-2.83447266	-68.99414063	-73.32275391	+6152	+16.92333984	+1.08544922	-0.58007813	+67.36816406	-63.65478516	-75.49804688	+5300	+15.97851563	-3.04101563	-3.44970703	+47.06542969	-49.68017578	-80.33203125	+4240
+1458241606.99230000	+16.32128906	-2.31152344	+0.11865234	-2.85644531	-69.10400391	-73.36669922	+6152	+16.92773438	+1.08984375	-0.56689453	+67.56591797	-63.78662109	-75.76171875	+5316	+15.98730469	-3.03222656	-3.43652344	+47.10937500	-49.76806641	-80.46386719	+4236
+1458241607.00060010	+16.33007813	-2.27636719	+0.14941406	-2.54882813	-69.36767578	-73.65234375	+6160	+16.93212891	+1.10742188	-0.53613281	+68.11523438	-64.13818359	-76.35498047	+5352	+16.00488281	-3.02783203	-3.41455078	+47.17529297	-49.79003906	-80.72753906	+4228
+1458241607.00900010	+16.33447266	-2.23242188	+0.19775391	-2.04345703	-69.78515625	-74.06982422	+6180	+16.94091797	+1.13378906	-0.49218750	+68.79638672	-64.53369141	-77.05810547	+5388	+16.00927734	-3.02783203	-3.40576172	+47.19726563	-49.72412109	-81.01318359	+4224
+1458241607.01729990	+16.33886719	-2.18847656	+0.26367188	-1.49414063	-70.26855469	-74.53125000	+6200	+16.94970703	+1.16455078	-0.43066406	+69.67529297	-64.99511719	-77.93701172	+5428	+16.01367188	-3.03222656	-3.39257813	+47.26318359	-49.57031250	-81.38671875	+4232
+1458241607.02979990	+16.35644531	-2.10937500	+0.36914063	-0.26367188	-71.05957031	-75.56396484	+6248	+16.97167969	+1.21728516	-0.32519531	+71.27929688	-65.83007813	-79.56298828	+5484	+16.01806641	-3.04541016	-3.36621094	+47.41699219	-49.32861328	-82.11181641	+4268
+1458241607.03810000	+16.36523438	-2.06542969	+0.43066406	+0.68115234	-71.52099609	-76.42089844	+6276	+16.98925781	+1.24804688	-0.25488281	+72.35595703	-66.44531250	-80.61767578	+5516	+16.02685547	-3.04541016	-3.35302734	+47.48291016	-49.17480469	-82.50732422	+4304
+1458241607.04640010	+16.36962891	-2.03027344	+0.47460938	+1.60400391	-71.91650391	-77.32177734	+6300	+16.99804688	+1.27441406	-0.18896484	+73.49853516	-67.14843750	-81.78222656	+5544	+16.02685547	-3.04101563	-3.34423828	+47.48291016	-49.04296875	-82.70507813	+4344
+1458241607.05890010	+16.38281250	-2.01269531	+0.50097656	+3.07617188	-72.29003906	-78.92578125	+6320	+17.01562500	+1.28759766	-0.11865234	+74.92675781	-68.42285156	-83.29833984	+5580	+16.04003906	-3.01025391	-3.32226563	+47.48291016	-49.15283203	-82.92480469	+4408
+1458241607.06310010	+16.38281250	-2.01269531	+0.49218750	+3.58154297	-72.29003906	-79.51904297	+6324	+17.02001953	+1.28320313	-0.10986328	+75.16845703	-68.86230469	-83.60595703	+5588	+16.04443359	-2.99707031	-3.31347656	+47.46093750	-49.24072266	-82.92480469	+4428
+1458241607.07139990	+16.38720703	-2.02148438	+0.45263672	+4.74609375	-72.26806641	-80.94726563	+6332	+17.02441406	+1.26562500	-0.11425781	+75.69580078	-69.98291016	-84.24316406	+5604	+16.06201172	-2.96630859	-3.31347656	+47.32910156	-49.39453125	-82.77099609	+4456
+1458241607.07979990	+16.38720703	-2.04345703	+0.39990234	+5.99853516	-72.18017578	-82.55126953	+6336	+17.02001953	+1.23046875	-0.14062500	+75.98144531	-71.23535156	-84.70458984	+5624	+16.07080078	-2.92675781	-3.30908203	+47.19726563	-49.59228516	-82.55126953	+4472
+1458241607.08810000	+16.38720703	-2.06542969	+0.34277344	+7.38281250	-72.11425781	-84.26513672	+6340	+17.01562500	+1.19091797	-0.15820313	+76.50878906	-72.53173828	-85.42968750	+5640	+16.08398438	-2.89160156	-3.30029297	+47.08740234	-49.83398438	-82.37548828	+4476
+1458241607.09640000	+16.39599609	-2.07861328	+0.28564453	+9.14062500	-72.04833984	-86.37451172	+6336	+17.01562500	+1.15576172	-0.18457031	+77.38769531	-74.02587891	-86.46240234	+5652	+16.10156250	-2.85644531	-3.28710938	+46.99951172	-50.07568359	-82.24365234	+4472
+1458241607.10060000	+16.39160156	-2.08300781	+0.26806641	+9.99755859	-72.09228516	-87.38525391	+6328	+17.01123047	+1.14257813	-0.18896484	+77.95898438	-74.70703125	-87.09960938	+5652	+16.11035156	-2.83886719	-3.28710938	+46.95556641	-50.16357422	-82.17773438	+4468
+1458241607.10890010	+16.39599609	-2.07861328	+0.26367188	+11.86523438	-72.33398438	-89.56054688	+6320	+17.00244141	+1.12060547	-0.18896484	+79.87060547	-76.20117188	-89.07714844	+5656	+16.11914063	-2.80810547	-3.28271484	+46.86767578	-50.27343750	-82.13378906	+4452
+1458241607.11719990	+16.39599609	-2.04785156	+0.29443359	+14.08447266	-72.83935547	-91.95556641	+6316	+17.00244141	+1.10742188	-0.14062500	+83.27636719	-77.69531250	-92.59277344	+5668	+16.12792969	-2.79052734	-3.27392578	+46.86767578	-50.33935547	-82.24365234	+4432
+1458241607.12560010	+16.40478516	-2.00830078	+0.35595703	+16.61132813	-73.47656250	-94.61425781	+6320	+17.00683594	+1.11621094	-0.07910156	+88.17626953	-79.05761719	-97.51464844	+5676	+16.13232422	-2.78173828	-3.25634766	+46.93359375	-50.33935547	-82.57324219	+4420
+1458241607.13389990	+16.41357422	-1.96435547	+0.42626953	+19.07226563	-74.06982422	-97.16308594	+6328	+17.00683594	+1.13378906	-0.03515625	+93.03222656	-80.28808594	-102.28271484	+5684	+16.13671875	-2.78613281	-3.24316406	+47.04345703	-50.25146484	-82.96875000	+4412
+1458241607.13809990	+16.41357422	-1.93359375	+0.47021484	+20.41259766	-74.46533203	-98.52539063	+6336	+17.00683594	+1.14697266	+0.00000000	+96.54785156	-80.83740234	-105.77636719	+5688	+16.14111328	-2.79052734	-3.24316406	+47.08740234	-50.20751953	-83.16650391	+4412
+1458241607.14640000	+16.41357422	-1.88525391	+0.56250000	+23.02734375	-75.19042969	-101.25000000	+6356	+17.00683594	+1.16455078	+0.06591797	+104.34814453	-81.82617188	-113.55468750	+5692	+16.13671875	-2.79492188	-3.23437500	+47.21923828	-50.05371094	-83.62792969	+4424
+1458241607.15470000	+16.41796875	-1.83691406	+0.62841797	+25.11474609	-75.76171875	-103.42529297	+6372	+17.01123047	+1.17773438	+0.11865234	+112.67578125	-82.61718750	-121.86035156	+5696	+16.13671875	-2.79931641	-3.22558594	+47.35107422	-49.96582031	-84.13330078	+4444
+1458241607.16310000	+16.41796875	-1.81054688	+0.67236328	+26.78466797	-76.17919922	-105.27099609	+6380	+17.01123047	+1.19091797	+0.14941406	+121.28906250	-83.18847656	-130.42968750	+5692	+16.14111328	-2.80371094	-3.21679688	+47.46093750	-49.92187500	-84.57275391	+4476
+1458241607.17140010	+16.41357422	-1.80615234	+0.68115234	+27.55371094	-76.39892578	-106.34765625	+6380	+17.00244141	+1.19091797	+0.14941406	+129.17724609	-83.69384766	-138.31787109	+5688	+16.14550781	-2.79492188	-3.22119141	+47.46093750	-49.92187500	-84.74853516	+4512
+1458241607.17969990	+16.40478516	-1.81494141	+0.64599609	+27.42187500	-76.42089844	-106.63330078	+6384	+16.99804688	+1.17333984	+0.13623047	+137.13134766	-84.06738281	-146.38183594	+5688	+16.14990234	-2.77734375	-3.23437500	+47.35107422	-50.00976563	-84.72656250	+4544
+1458241607.18800000	+16.39599609	-1.85449219	+0.60205078	+26.96044922	-76.39892578	-106.76513672	+6388	+16.98486328	+1.13818359	+0.11865234	+145.39306641	-84.28710938	-154.81933594	+5692	+16.14990234	-2.75097656	-3.24316406	+47.19726563	-50.20751953	-84.63867188	+4568
+1458241607.19639990	+16.39160156	-1.89843750	+0.53173828	+26.10351563	-76.20117188	-106.54541016	+6396	+16.97607422	+1.10742188	+0.08349609	+152.57812500	-84.52880859	-162.15820313	+5700	+16.16308594	-2.72900391	-3.24755859	+47.04345703	-50.47119141	-84.48486328	+4584
+1458241607.20050000	+16.38281250	-1.92041016	+0.49658203	+25.70800781	-76.09130859	-106.43554688	+6396	+16.96728516	+1.08984375	+0.06591797	+156.48925781	-84.57275391	-166.15722656	+5704	+16.16748047	-2.71582031	-3.25195313	+46.93359375	-50.58105469	-84.37500000	+4584
+1458241607.20890000	+16.37402344	-1.96875000	+0.42187500	+24.82910156	-75.87158203	-106.23779297	+6396	+16.95410156	+1.05468750	+0.03076172	+164.02587891	-84.59472656	-173.84765625	+5712	+16.17187500	-2.68505859	-3.26953125	+46.69189453	-50.82275391	-84.13330078	+4584
+1458241607.21720000	+16.36523438	-2.01269531	+0.38232422	+24.56542969	-75.82763672	-106.58935547	+6388	+16.94091797	+1.01513672	+0.01318359	+171.43066406	-84.44091797	+178.54980469	+5716	+16.17187500	-2.65869141	-3.27392578	+46.47216797	-51.10839844	-83.93554688	+4572
+1458241607.22550010	+16.36083984	-2.02587891	+0.36035156	+24.93896484	-75.87158203	-107.42431641	+6372	+16.93652344	+1.00195313	+0.00878906	+178.19824219	-84.06738281	+171.71630859	+5724	+16.17626953	-2.63671875	-3.27832031	+46.31835938	-51.35009766	-83.93554688	+4552
+1458241607.24219990	+16.36083984	-1.98193359	+0.39990234	+27.18017578	-76.28906250	-110.17089844	+6348	+16.93212891	+0.99755859	+0.04394531	-171.69433594	-83.10058594	+161.67480469	+5736	+16.17626953	-2.60595703	-3.28271484	+46.18652344	-51.54785156	-84.30908203	+4504
+1458241607.25050000	+16.36523438	-1.94238281	+0.46142578	+29.13574219	-76.66259766	-112.23632813	+6348	+16.93652344	+1.01513672	+0.07470703	-168.13476563	-82.46337891	+158.20312500	+5744	+16.16748047	-2.60595703	-3.27832031	+46.27441406	-51.50390625	-84.77050781	+4492
+1458241607.25880000	+16.36962891	-1.91601563	+0.49218750	+30.05859375	-76.81640625	-113.13720703	+6340	+16.94531250	+1.03271484	+0.11425781	-165.54199219	-81.84814453	+155.72021484	+5748	+16.16308594	-2.60595703	-3.26953125	+46.45019531	-51.43798828	-85.38574219	+4484
+1458241607.26720000	+16.37402344	-1.87646484	+0.53173828	+31.64062500	-77.01416016	-114.69726563	+6340	+16.95410156	+1.05468750	+0.14941406	-163.58642578	-81.23291016	+153.87451172	+5752	+16.15869141	-2.60595703	-3.26513672	+46.62597656	-51.28417969	-85.97900391	+4492
+1458241607.27550010	+16.38281250	-1.83251953	+0.57568359	+33.39843750	-77.23388672	-116.45507813	+6340	+16.95849609	+1.07226563	+0.17578125	-161.96044922	-80.70556641	+152.33642578	+5752	+16.14990234	-2.60156250	-3.26513672	+46.71386719	-51.13037109	-86.44042969	+4512
+1458241607.28379990	+16.38720703	-1.79296875	+0.61962891	+35.37597656	-77.43164063	-118.49853516	+6344	+16.96289063	+1.08105469	+0.18457031	-160.66406250	-80.28808594	+151.06201172	+5748	+16.13671875	-2.59716797	-3.26513672	+46.73583984	-51.02050781	-86.77001953	+4536
+1458241607.29220010	+16.39599609	-1.77099609	+0.63281250	+36.67236328	-77.47558594	-119.92675781	+6340	+16.96289063	+1.08544922	+0.18896484	-159.60937500	-79.87060547	+150.05126953	+5744	+16.13671875	-2.59277344	-3.26953125	+46.64794922	-51.04248047	-86.92382813	+4560
+1458241607.29629990	+16.39599609	-1.77099609	+0.62402344	+37.02392578	-77.43164063	-120.38818359	+6336	+16.96289063	+1.08544922	+0.19335938	-159.16992188	-79.67285156	+149.61181641	+5736	+16.13671875	-2.58398438	-3.27392578	+46.53808594	-51.06445313	-86.87988281	+4572
+1458241607.30469990	+16.40039063	-1.78417969	+0.59765625	+37.24365234	-77.27783203	-120.89355469	+6332	+16.95410156	+1.07666016	+0.17578125	-158.26904297	-79.38720703	+148.68896484	+5732	+16.13671875	-2.57080078	-3.29150391	+46.27441406	-51.15234375	-86.68212891	+4592
+1458241607.31300000	+16.39599609	-1.81494141	+0.54931641	+36.89208984	-77.05810547	-120.91552734	+6332	+16.93652344	+1.05908203	+0.14941406	-157.41210938	-79.16748047	+147.76611328	+5728	+16.13671875	-2.55761719	-3.30908203	+45.90087891	-51.30615234	-86.33056641	+4604
+1458241607.32130000	+16.39160156	-1.85449219	+0.48779297	+36.34277344	-76.79443359	-120.71777344	+6332	+16.92333984	+1.04150391	+0.12744141	-156.68701172	-78.90380859	+146.99707031	+5728	+16.13671875	-2.54443359	-3.32226563	+45.54931641	-51.50390625	-86.00097656	+4604
+1458241607.32970000	+16.38720703	-1.89404297	+0.42626953	+35.90332031	-76.57470703	-120.62988281	+6332	+16.91455078	+1.02392578	+0.10986328	-156.09375000	-78.61816406	+146.38183594	+5736	+16.13671875	-2.53125000	-3.33544922	+45.19775391	-51.72363281	-85.67138672	+4588
+1458241607.33800010	+16.38281250	-1.92919922	+0.37353516	+35.63964844	-76.39892578	-120.67382813	+6328	+16.90136719	+1.01074219	+0.08789063	-155.45654297	-78.35449219	+145.74462891	+5744	+16.14550781	-2.51367188	-3.34863281	+44.84619141	-51.94335938	-85.34179688	+4568
+1458241607.34629990	+16.37841797	-1.94677734	+0.33837891	+35.81542969	-76.33300781	-121.11328125	+6316	+16.87939453	+1.00195313	+0.06152344	-154.37988281	-77.84912109	+144.68994141	+5756	+16.14550781	-2.50048828	-3.36181641	+44.53857422	-52.14111328	-85.14404297	+4540
+1458241607.35460000	+16.37402344	-1.95117188	+0.32080078	+36.54052734	-76.39892578	-122.01416016	+6296	+16.88818359	+0.99755859	+0.07470703	-154.07226563	-77.36572266	+144.42626953	+5764	+16.14111328	-2.49169922	-3.37060547	+44.31884766	-52.29492188	-85.07812500	+4512
+1458241607.36299990	+16.37841797	-1.92919922	+0.32958984	+37.94677734	-76.57470703	-123.42041016	+6284	+16.89257813	+1.02832031	+0.08789063	-153.52294922	-76.92626953	+144.07470703	+5772	+16.14550781	-2.49169922	-3.37939453	+44.25292969	-52.38281250	-85.27587891	+4484
+1458241607.37130000	+16.38281250	-1.88525391	+0.35595703	+39.88037109	-76.79443359	-125.28808594	+6276	+16.90576172	+1.05908203	+0.07910156	-152.79785156	-76.59667969	+143.50341797	+5772	+16.14990234	-2.49169922	-3.38818359	+44.27490234	-52.38281250	-85.58349609	+4460
+1458241607.37960000	+16.38720703	-1.83251953	+0.38671875	+42.01171875	-77.03613281	-127.28759766	+6272	+16.91455078	+1.08105469	+0.08349609	-152.22656250	-76.20117188	+143.08593750	+5760	+16.14550781	-2.48730469	-3.40136719	+44.34082031	-52.29492188	-85.97900391	+4448
+1458241607.38800000	+16.39599609	-1.77539063	+0.42187500	+44.40673828	-77.25585938	-129.52880859	+6272	+16.92773438	+1.10302734	+0.08789063	-151.67724609	-75.80566406	+142.66845703	+5752	+16.14550781	-2.49169922	-3.41455078	+44.47265625	-52.22900391	-86.48437500	+4448
+1458241607.39630010	+16.40917969	-1.72265625	+0.44384766	+46.56005859	-77.40966797	-131.57226563	+6268	+16.94531250	+1.12060547	+0.07031250	-150.97412109	-75.54199219	+142.07519531	+5744	+16.14990234	-2.49169922	-3.43212891	+44.62646484	-52.11914063	-86.96777344	+4460
+1458241607.40459990	+16.41796875	-1.68750000	+0.43945313	+47.94433594	-77.38769531	-132.91259766	+6260	+16.94970703	+1.13818359	+0.04394531	-150.29296875	-75.34423828	+141.48193359	+5736	+16.15869141	-2.48730469	-3.45849609	+44.64843750	-52.05322266	-87.20947266	+4480
+1458241607.40879990	+16.41796875	-1.68310547	+0.42626953	+48.36181641	-77.34375000	-133.37402344	+6256	+16.94970703	+1.13378906	+0.02636719	-150.02929688	-75.25634766	+141.21826172	+5732	+16.15869141	-2.47851563	-3.47607422	+44.60449219	-52.03125000	-87.23144531	+4492
+1458241607.41710000	+16.42236328	-1.68310547	+0.38232422	+48.58154297	-77.16796875	-133.70361328	+6252	+16.94970703	+1.12060547	-0.01757813	-149.41406250	-75.14648438	+140.51513672	+5728	+16.15869141	-2.46093750	-3.51123047	+44.40673828	-52.05322266	-87.07763672	+4512
+1458241607.42540000	+16.42675781	-1.70068359	+0.31640625	+48.25195313	-76.92626953	-133.57177734	+6248	+16.94970703	+1.11621094	-0.06591797	-148.77685547	-75.08056641	+139.85595703	+5720	+16.16308594	-2.43896484	-3.55517578	+44.09912109	-52.11914063	-86.72607422	+4524
+1458241607.42960000	+16.43115234	-1.71386719	+0.27685547	+47.81250000	-76.75048828	-133.26416016	+6248	+16.94531250	+1.11621094	-0.09667969	-148.40332031	-75.10253906	+139.43847656	+5720	+16.16748047	-2.43017578	-3.57714844	+43.92333984	-52.14111328	-86.50634766	+4528
+1458241607.43380000	+16.43554688	-1.73144531	+0.23291016	+47.24121094	-76.57470703	-132.82470703	+6248	+16.94531250	+1.11181641	-0.13183594	-148.02978516	-75.12451172	+139.02099609	+5720	+16.17187500	-2.41699219	-3.60351563	+43.72558594	-52.16308594	-86.24267578	+4528
+1458241607.43790010	+16.43554688	-1.74902344	+0.18017578	+46.58203125	-76.35498047	-132.29736328	+6248	+16.94091797	+1.10742188	-0.16259766	-147.70019531	-75.14648438	+138.66943359	+5716	+16.17187500	-2.39941406	-3.63427734	+43.50585938	-52.18505859	-85.91308594	+4528
+1458241607.44210000	+16.43994141	-1.76660156	+0.12744141	+45.92285156	-76.15722656	-131.77001953	+6248	+16.93652344	+1.09863281	-0.19335938	-147.39257813	-75.19042969	+138.29589844	+5720	+16.17187500	-2.38183594	-3.66503906	+43.28613281	-52.18505859	-85.60546875	+4524
+1458241607.44630000	+16.44433594	-1.77539063	+0.07470703	+45.28564453	-75.93750000	-131.22070313	+6244	+16.93212891	+1.10302734	-0.22851563	-146.95312500	-75.23437500	+137.83447266	+5724	+16.17187500	-2.36425781	-3.70019531	+43.06640625	-52.18505859	-85.27587891	+4520
+1458241607.45040010	+16.44873047	-1.78857422	+0.02636719	+44.71435547	-75.73974609	-130.73730469	+6240	+16.92773438	+1.11181641	-0.25927734	-146.57958984	-75.25634766	+137.46093750	+5728	+16.17187500	-2.34228516	-3.73535156	+42.82470703	-52.18505859	-84.92431641	+4512
+1458241607.45460010	+16.45312500	-1.79736328	-0.02636719	+44.14306641	-75.54199219	-130.23193359	+6236	+16.92773438	+1.11621094	-0.29443359	-146.14013672	-75.32226563	+137.02148438	+5732	+16.17187500	-2.32470703	-3.76611328	+42.60498047	-52.18505859	-84.59472656	+4500
+1458241607.45880010	+16.46191406	-1.79736328	-0.07470703	+43.61572266	-75.32226563	-129.72656250	+6232	+16.93212891	+1.12939453	-0.32958984	-145.67871094	-75.41015625	+136.58203125	+5736	+16.17626953	-2.30273438	-3.80566406	+42.40722656	-52.16308594	-84.28710938	+4488
+1458241607.46709990	+16.47509766	-1.79296875	-0.16699219	+42.89062500	-74.92675781	-129.02343750	+6216	+16.94091797	+1.15576172	-0.38671875	-144.88769531	-75.54199219	+135.83496094	+5744	+16.17626953	-2.26318359	-3.88037109	+42.07763672	-52.00927734	-83.73779297	+4456
+1458241607.47129990	+16.48828125	-1.77539063	-0.20654297	+42.67089844	-74.75097656	-128.73779297	+6208	+16.94531250	+1.17333984	-0.42187500	-144.38232422	-75.65185547	+135.39550781	+5752	+16.17626953	-2.24560547	-3.91992188	+41.94580078	-51.89941406	-83.49609375	+4440
+1458241607.47540000	+16.49707031	-1.75341797	-0.24169922	+42.60498047	-74.57519531	-128.56201172	+6200	+16.94970703	+1.19970703	-0.44824219	-143.92089844	-75.71777344	+135.00000000	+5756	+16.17626953	-2.22363281	-3.95947266	+41.83593750	-51.74560547	-83.29833984	+4424
+1458241607.47960000	+16.51025391	-1.72705078	-0.26806641	+42.64892578	-74.44335938	-128.47412109	+6196	+16.95410156	+1.22167969	-0.47460938	-143.50341797	-75.80566406	+134.67041016	+5760	+16.17187500	-2.20605469	-3.99462891	+41.77001953	-51.56982422	-83.16650391	+4408
+1458241607.48379990	+16.51904297	-1.69628906	-0.29443359	+42.80273438	-74.33349609	-128.47412109	+6188	+16.96289063	+1.24804688	-0.50097656	-143.06396484	-75.87158203	+134.31884766	+5764	+16.17187500	-2.18847656	-4.03417969	+41.72607422	-51.39404297	-83.07861328	+4392
+1458241607.48790000	+16.53222656	-1.66113281	-0.31201172	+43.11035156	-74.22363281	-128.60595703	+6180	+16.97607422	+1.27880859	-0.52734375	-142.60253906	-75.95947266	+133.96728516	+5764	+16.17187500	-2.17529297	-4.06933594	+41.72607422	-51.19628906	-83.03466797	+4376
+1458241607.49210000	+16.54541016	-1.62158203	-0.32519531	+43.48388672	-74.11376953	-128.80371094	+6172	+16.98486328	+1.30517578	-0.54931641	-142.16308594	-76.04736328	+133.61572266	+5764	+16.17187500	-2.16210938	-4.10888672	+41.74804688	-50.95458984	-83.05664063	+4364
+1458241607.49620010	+16.55859375	-1.58203125	-0.33837891	+43.92333984	-74.00390625	-129.04541016	+6164	+16.99804688	+1.33593750	-0.58007813	-141.70166016	-76.15722656	+133.26416016	+5764	+16.17187500	-2.14892578	-4.14404297	+41.79199219	-50.71289063	-83.10058594	+4352
+1458241607.50460000	+16.58935547	-1.48974609	-0.36474609	+44.93408203	-73.76220703	-129.61669922	+6152	+17.01562500	+1.40185547	-0.63720703	-140.82275391	-76.39892578	+132.62695313	+5756	+16.16748047	-2.12255859	-4.22314453	+41.94580078	-50.11962891	-83.23242188	+4336
+1458241607.50869990	+16.60693359	-1.44580078	-0.37353516	+45.46142578	-73.63037109	-129.92431641	+6148	+17.02441406	+1.43261719	-0.66357422	-140.38330078	-76.53076172	+132.31933594	+5752	+16.16308594	-2.10498047	-4.26269531	+42.03369141	-49.81201172	-83.29833984	+4336
+1458241607.51290010	+16.62011719	-1.40185547	-0.39111328	+45.96679688	-73.47656250	-130.20996094	+6144	+17.03320313	+1.46777344	-0.69873047	-139.89990234	-76.66259766	+131.96777344	+5748	+16.15869141	-2.09179688	-4.29785156	+42.09960938	-49.52636719	-83.34228516	+4332
+1458241607.51710010	+16.63769531	-1.35351563	-0.40869141	+46.51611328	-73.30078125	-130.53955078	+6136	+17.04199219	+1.49853516	-0.73388672	-139.41650391	-76.81640625	+131.59423828	+5740	+16.15869141	-2.05224609	-4.37695313	+42.27539063	-48.93310547	-83.43017578	+4344
+1458241607.52119990	+16.65527344	-1.30957031	-0.42626953	+47.06542969	-73.10302734	-130.86914063	+6132	+17.05078125	+1.53369141	-0.76904297	-138.95507813	-76.99218750	+131.28662109	+5732	+16.14990234	-2.03466797	-4.42089844	+42.34130859	-48.66943359	-83.47412109	+4344
+1458241607.52539990	+16.66845703	-1.26562500	-0.45263672	+47.48291016	-72.88330078	-131.08886719	+6128	+17.05957031	+1.56445313	-0.80859375	-138.47167969	-77.16796875	+130.91308594	+5724	+16.15429688	-2.01708984	-4.45166016	+42.40722656	-48.51562500	-83.51806641	+4344
+1458241607.52959990	+16.68603516	-1.22607422	-0.48779297	+47.79052734	-72.57568359	-131.19873047	+6124	+17.06396484	+1.60400391	-0.85693359	-137.92236328	-77.38769531	+130.51757813	+5720	+16.15869141	-1.99072266	-4.49121094	+42.40722656	-48.31787109	-83.36425781	+4348
+1458241607.53370000	+16.70361328	-1.19091797	-0.53173828	+47.98828125	-72.24609375	-131.26464844	+6120	+17.06396484	+1.63476563	-0.90087891	-137.41699219	-77.60742188	+130.12207031	+5712	+16.15869141	-1.95556641	-4.53076172	+42.40722656	-48.16406250	-83.16650391	+4348
+1458241607.54210000	+16.72998047	-1.13818359	-0.65039063	+47.94433594	-71.45507813	-130.97900391	+6112	+17.06396484	+1.69628906	-1.01513672	-136.29638672	-78.15673828	+129.24316406	+5704	+16.15869141	-1.88525391	-4.61865234	+42.34130859	-47.85644531	-82.68310547	+4344
+1458241607.54620000	+16.73876953	-1.11621094	-0.71630859	+47.85644531	-71.03759766	-130.80322266	+6108	+17.05957031	+1.72705078	-1.07226563	-135.76904297	-78.44238281	+128.84765625	+5700	+16.14990234	-1.85009766	-4.65820313	+42.31933594	-47.74658203	-82.41943359	+4336
+1458241607.55040000	+16.74755859	-1.09423828	-0.78662109	+47.68066406	-70.62011719	-130.53955078	+6100	+17.05517578	+1.75341797	-1.13378906	-135.24169922	-78.72802734	+128.43017578	+5696	+16.15429688	-1.81494141	-4.70214844	+42.27539063	-47.65869141	-82.17773438	+4324
+1458241607.55460000	+16.76074219	-1.07226563	-0.87011719	+47.50488281	-70.13671875	-130.27587891	+6096	+17.05078125	+1.78857422	-1.19970703	-134.60449219	-79.05761719	+127.92480469	+5692	+16.15429688	-1.77539063	-4.74169922	+42.25341797	-47.59277344	-81.93603516	+4304
+1458241607.55870010	+16.76953125	-1.05029297	-0.94921875	+47.39501953	-69.67529297	-130.05615234	+6088	+17.04638672	+1.81933594	-1.26123047	-134.03320313	-79.36523438	+127.48535156	+5692	+16.16308594	-1.73583984	-4.78125000	+42.27539063	-47.48291016	-81.73828125	+4288
+1458241607.56290010	+16.77392578	-1.02392578	-1.02392578	+47.30712891	-69.23583984	-129.88037109	+6080	+17.03759766	+1.85449219	-1.32275391	-133.54980469	-79.67285156	+127.13378906	+5692	+16.16308594	-1.69628906	-4.82080078	+42.31933594	-47.37304688	-81.51855469	+4268
+1458241607.57119990	+16.79150391	-0.97119141	-1.17773438	+47.19726563	-68.31298828	-129.57275391	+6056	+17.02441406	+1.92919922	-1.45019531	-132.51708984	-80.35400391	+126.38671875	+5696	+16.16308594	-1.61279297	-4.89990234	+42.42919922	-47.15332031	-81.21093750	+4220
+1458241607.57540010	+16.79150391	-0.94042969	-1.24365234	+47.26318359	-67.93945313	-129.50683594	+6044	+17.01562500	+1.96435547	-1.50292969	-132.14355469	-80.63964844	+126.14501953	+5700	+16.15869141	-1.56884766	-4.94824219	+42.47314453	-46.95556641	-80.99121094	+4196
+1458241607.57950000	+16.79589844	-0.90527344	-1.30078125	+47.48291016	-67.58789063	-129.63867188	+6028	+17.01562500	+2.00390625	-1.56005859	-131.83593750	-80.94726563	+125.99121094	+5700	+16.14990234	-1.53808594	-4.98339844	+42.60498047	-46.82373047	-81.01318359	+4168
+1458241607.58369990	+16.80029297	-0.86132813	-1.34912109	+47.83447266	-67.28027344	-129.81445313	+6012	+17.01123047	+2.04785156	-1.60839844	-131.57226563	-81.21093750	+125.90332031	+5704	+16.14990234	-1.50732422	-5.01855469	+42.78076172	-46.66992188	-81.10107422	+4136
+1458241607.58789990	+16.80468750	-0.80859375	-1.38427734	+48.36181641	-67.03857422	-130.16601563	+5996	+17.00683594	+2.09619141	-1.65234375	-131.57226563	-81.45263672	+126.10107422	+5708	+16.14550781	-1.47656250	-5.04931641	+43.02246094	-46.47216797	-81.23291016	+4108
+1458241607.59200000	+16.81347656	-0.75585938	-1.41064453	+48.99902344	-66.84082031	-130.62744141	+5976	+17.00683594	+2.14892578	-1.68750000	-131.72607422	-81.69433594	+126.45263672	+5708	+16.14550781	-1.45019531	-5.07568359	+43.28613281	-46.29638672	-81.45263672	+4080
+1458241607.60040000	+16.82666016	-0.62841797	-1.43701172	+50.49316406	-66.51123047	-131.70410156	+5936	+17.01123047	+2.25878906	-1.75781250	-132.27539063	-82.13378906	+127.46337891	+5712	+16.14550781	-1.38867188	-5.13281250	+43.94531250	-45.83496094	-81.93603516	+4032
+1458241607.60450010	+16.83105469	-0.56250000	-1.44140625	+51.35009766	-66.37939453	-132.36328125	+5912	+17.01123047	+2.31152344	-1.78857422	-132.89062500	-82.35351563	+128.27636719	+5716	+16.14111328	-1.36230469	-5.15917969	+44.29687500	-45.57128906	-82.28759766	+4008
+1458241607.60870000	+16.83544922	-0.49218750	-1.44140625	+52.22900391	-66.29150391	-133.04443359	+5892	+17.01123047	+2.36865234	-1.81494141	-133.54980469	-82.55126953	+129.15527344	+5716	+16.13232422	-1.33593750	-5.18554688	+44.67041016	-45.32958984	-82.63916016	+3992
+1458241607.61290000	+16.83984375	-0.42187500	-1.44140625	+53.08593750	-66.20361328	-133.68164063	+5868	+17.01123047	+2.42138672	-1.83691406	-134.49462891	-82.70507813	+130.31982422	+5716	+16.12792969	-1.30957031	-5.20751953	+45.04394531	-45.08789063	-82.99072266	+3976
+1458241607.61700010	+16.84863281	-0.35156250	-1.43261719	+54.03076172	-66.11572266	-134.40673828	+5848	+17.00683594	+2.48730469	-1.85449219	-135.72509766	-82.85888672	+131.79199219	+5716	+16.12353516	-1.28320313	-5.22070313	+45.46142578	-44.89013672	-83.40820313	+3964
+1458241607.62120010	+16.85302734	-0.28125000	-1.42822266	+54.95361328	-66.04980469	-135.15380859	+5824	+17.00683594	+2.54882813	-1.86767578	-137.13134766	-82.96875000	+133.43994141	+5712	+16.11914063	-1.25683594	-5.23828125	+45.87890625	-44.69238281	-83.84765625	+3952
+1458241607.62540010	+16.85742188	-0.21093750	-1.42382813	+55.85449219	-65.98388672	-135.87890625	+5804	+17.00683594	+2.60595703	-1.88964844	-138.36181641	-83.12255859	+134.91210938	+5712	+16.11914063	-1.22607422	-5.24707031	+46.34033203	-44.51660156	-84.30908203	+3948
+1458241607.63369990	+16.86181641	-0.07910156	-1.41943359	+57.52441406	-65.78613281	-137.19726563	+5756	+16.99804688	+2.72021484	-1.93359375	-141.30615234	-83.45214844	+138.27392578	+5708	+16.11914063	-1.15576172	-5.27783203	+47.15332031	-44.18701172	-84.96826172	+3944
+1458241607.63790010	+16.86181641	-0.01757813	-1.43261719	+58.07373047	-65.63232422	-137.61474609	+5732	+16.98486328	+2.77734375	-1.95556641	-142.84423828	-83.60595703	+140.03173828	+5704	+16.11914063	-1.12060547	-5.29541016	+47.50488281	-44.05517578	-85.27587891	+3944
+1458241607.64619990	+16.84863281	+0.08349609	-1.47656250	+58.99658203	-65.32470703	-138.33984375	+5684	+16.96289063	+2.88281250	-2.00390625	-146.44775391	-83.89160156	+144.00878906	+5704	+16.10595703	-1.03710938	-5.32617188	+48.16406250	-43.85742188	-85.71533203	+3948
+1458241607.65030000	+16.84423828	+0.12744141	-1.50732422	+59.28222656	-65.14892578	-138.55957031	+5660	+16.94531250	+2.93115234	-2.03027344	-148.22753906	-84.06738281	+145.94238281	+5704	+16.11035156	-1.00195313	-5.33935547	+48.44970703	-43.85742188	-85.95703125	+3944
+1458241607.65450000	+16.83544922	+0.16699219	-1.53808594	+59.54589844	-64.97314453	-138.80126953	+5632	+16.92773438	+2.97509766	-2.06542969	-150.02929688	-84.26513672	+147.91992188	+5704	+16.11474609	-0.95800781	-5.35693359	+48.71337891	-43.85742188	-86.06689453	+3940
+1458241607.65870000	+16.83105469	+0.20214844	-1.57324219	+59.78759766	-64.79736328	-139.02099609	+5604	+16.91455078	+3.01904297	-2.10058594	-152.11669922	-84.44091797	+150.11718750	+5704	+16.11474609	-0.91406250	-5.37451172	+48.95507813	-43.85742188	-86.17675781	+3936
+1458241607.66700010	+16.80908203	+0.26367188	-1.66552734	+59.91943359	-64.33593750	-139.13085938	+5556	+16.87939453	+3.09814453	-2.17089844	-156.75292969	-84.81445313	+154.97314453	+5708	+16.11914063	-0.83056641	-5.42285156	+49.32861328	-43.87939453	-86.24267578	+3916
+1458241607.67120000	+16.80029297	+0.29003906	-1.71826172	+59.87548828	-64.11621094	-139.10888672	+5532	+16.86181641	+3.13330078	-2.21044922	-159.21386719	-85.03417969	+157.54394531	+5712	+16.12353516	-0.78662109	-5.44921875	+49.46044922	-43.90136719	-86.19873047	+3904
+1458241607.67529990	+16.78710938	+0.31201172	-1.76220703	+59.85351563	-63.91845703	-139.10888672	+5508	+16.84423828	+3.17285156	-2.24560547	-162.02636719	-85.16601563	+160.46630859	+5712	+16.11914063	-0.73828125	-5.47119141	+49.61425781	-43.94531250	-86.17675781	+3884
+1458241607.67950010	+16.77832031	+0.33398438	-1.80615234	+59.94140625	-63.76464844	-139.21875000	+5484	+16.82226563	+3.21240234	-2.27636719	-165.01464844	-85.34179688	+163.56445313	+5716	+16.11474609	-0.69433594	-5.48876953	+49.79003906	-43.98925781	-86.22070313	+3860
+1458241607.68370010	+16.76513672	+0.36035156	-1.84130859	+60.05126953	-63.61083984	-139.35058594	+5464	+16.80468750	+3.23876953	-2.30712891	-168.31054688	-85.49560547	+166.92626953	+5720	+16.11474609	-0.65917969	-5.51074219	+49.96582031	-44.03320313	-86.28662109	+3836
+1458241607.68779990	+16.75195313	+0.38671875	-1.87207031	+60.22705078	-63.47900391	-139.54833984	+5448	+16.79589844	+3.26953125	-2.32910156	-171.58447266	-85.53955078	+170.26611328	+5720	+16.11474609	-0.61962891	-5.52832031	+50.11962891	-44.07714844	-86.33056641	+3808
+1458241607.69199990	+16.74316406	+0.41308594	-1.90283203	+60.40283203	-63.36914063	-139.70214844	+5432	+16.78271484	+3.29589844	-2.35546875	-175.07812500	-85.62744141	+173.80371094	+5724	+16.11474609	-0.58447266	-5.54589844	+50.29541016	-44.09912109	-86.41845703	+3776
+1458241607.69619990	+16.73437500	+0.45263672	-1.93359375	+60.62255859	-63.23730469	-139.85595703	+5416	+16.77392578	+3.33544922	-2.38183594	-178.54980469	-85.71533203	+177.38525391	+5724	+16.11914063	-0.55371094	-5.56787109	+50.47119141	-44.09912109	-86.52832031	+3744
+1458241607.70450000	+16.71679688	+0.52294922	-1.95996094	+61.36962891	-63.12744141	-140.53710938	+5384	+16.75195313	+3.41894531	-2.39501953	+174.59472656	-85.62744141	-175.51757813	+5724	+16.11035156	-0.48779297	-5.58105469	+51.04248047	-44.03320313	-86.94580078	+3684
+1458241607.70869990	+16.70800781	+0.57128906	-1.96875000	+61.83105469	-63.10546875	-140.86669922	+5368	+16.74316406	+3.45849609	-2.40380859	+171.45263672	-85.58349609	-172.24365234	+5724	+16.11474609	-0.45703125	-5.58105469	+51.35009766	-44.01123047	-87.25341797	+3652
+1458241607.71280000	+16.69921875	+0.61962891	-1.95996094	+62.46826172	-63.14941406	-141.41601563	+5356	+16.73437500	+3.50244141	-2.39501953	+169.05761719	-85.47363281	-169.76074219	+5724	+16.10595703	-0.42626953	-5.58105469	+51.67968750	-43.94531250	-87.53906250	+3624
+1458241607.71700000	+16.69482422	+0.67236328	-1.94238281	+63.14941406	-63.21533203	-141.98730469	+5344	+16.73437500	+3.54199219	-2.39062500	+166.77246094	-85.34179688	-167.32177734	+5728	+16.10156250	-0.39990234	-5.57226563	+52.05322266	-43.92333984	-87.95654297	+3600
+1458241607.72110010	+16.68603516	+0.72949219	-1.92480469	+63.87451172	-63.25927734	-142.55859375	+5332	+16.72998047	+3.59033203	-2.38183594	+164.66308594	-85.20996094	-165.08056641	+5728	+16.10156250	-0.37792969	-5.56347656	+52.44873047	-43.85742188	-88.39599609	+3576
+1458241607.72950010	+16.67724609	+0.85253906	-1.87646484	+65.43457031	-63.39111328	-143.78906250	+5308	+16.72558594	+3.68701172	-2.34667969	+161.34521484	-84.85839844	-161.43310547	+5728	+16.10595703	-0.33398438	-5.52832031	+53.30566406	-43.74755859	-89.38476563	+3548
+1458241607.73779990	+16.67285156	+0.96679688	-1.82812500	+66.95068359	-63.52294922	-144.95361328	+5280	+16.71679688	+3.78808594	-2.31591797	+158.75244141	-84.55078125	-158.44482422	+5732	+16.10595703	-0.28125000	-5.49316406	+54.14062500	-43.61572266	-90.26367188	+3536
+1458241607.74200010	+16.66845703	+1.02392578	-1.80175781	+67.69775391	-63.61083984	-145.52490234	+5268	+16.70800781	+3.84082031	-2.29394531	+157.69775391	-84.41894531	-157.21435547	+5732	+16.10156250	-0.25048828	-5.47558594	+54.53613281	-43.52783203	-90.65917969	+3540
+1458241607.75029990	+16.65966797	+1.12500000	-1.74462891	+69.06005859	-63.74267578	-146.60156250	+5240	+16.69921875	+3.91992188	-2.26318359	+155.69824219	-84.13330078	-154.95117188	+5732	+16.09277344	-0.20654297	-5.43603516	+55.21728516	-43.50585938	-91.42822266	+3544
+1458241607.75449990	+16.65527344	+1.17333984	-1.72705078	+69.56542969	-63.76464844	-146.95312500	+5224	+16.69042969	+3.96386719	-2.25000000	+154.68750000	-84.02343750	-153.76464844	+5736	+16.09716797	-0.17578125	-5.42724609	+55.48095703	-43.46191406	-91.62597656	+3548
+1458241607.75860000	+16.65087891	+1.21289063	-1.71826172	+70.00488281	-63.78662109	-147.28271484	+5204	+16.68603516	+4.00341797	-2.23681641	+153.61083984	-83.93554688	-152.53417969	+5736	+16.09716797	-0.14941406	-5.42285156	+55.70068359	-43.43994141	-91.82373047	+3552
+1458241607.76700000	+16.64208984	+1.27441406	-1.70068359	+70.62011719	-63.78662109	-147.70019531	+5168	+16.66406250	+4.07812500	-2.22363281	+151.34765625	-83.80371094	-149.94140625	+5732	+16.10156250	-0.09228516	-5.41845703	+56.05224609	-43.43994141	-91.97753906	+3560
+1458241607.77110000	+16.63769531	+1.29638672	-1.70507813	+70.77392578	-63.76464844	-147.78808594	+5152	+16.65527344	+4.10449219	-2.22363281	+150.00732422	-83.78173828	-148.49121094	+5732	+16.09716797	-0.06152344	-5.43164063	+56.09619141	-43.43994141	-91.84570313	+3564
+1458241607.77530000	+16.63330078	+1.31835938	-1.70947266	+70.83984375	-63.72070313	-147.78808594	+5132	+16.64208984	+4.12646484	-2.22802734	+148.64501953	-83.75976563	-147.04101563	+5728	+16.09716797	-0.03515625	-5.44042969	+56.09619141	-43.50585938	-91.71386719	+3564
+1458241607.77950000	+16.62890625	+1.33154297	-1.71826172	+70.81787109	-63.67675781	-147.72216797	+5120	+16.62890625	+4.14404297	-2.23242188	+147.32666016	-83.78173828	-145.61279297	+5732	+16.09277344	-0.00878906	-5.45361328	+56.05224609	-43.54980469	-91.49414063	+3560
+1458241607.78360010	+16.62451172	+1.34472656	-1.73583984	+70.75195313	-63.63281250	-147.61230469	+5108	+16.61572266	+4.16162109	-2.23681641	+145.72265625	-83.78173828	-143.94287109	+5732	+16.08837891	+0.01757813	-5.47119141	+55.98632813	-43.59375000	-91.25244141	+3552
+1458241607.79200010	+16.61572266	+1.35791016	-1.76660156	+70.46630859	-63.50097656	-147.32666016	+5088	+16.59375000	+4.20117188	-2.25439453	+142.73437500	-83.80371094	-140.77880859	+5736	+16.09716797	+0.06152344	-5.48437500	+55.89843750	-43.74755859	-90.92285156	+3528
+1458241607.79609990	+16.61132813	+1.36230469	-1.78417969	+70.29052734	-63.43505859	-147.10693359	+5080	+16.58496094	+4.21435547	-2.26318359	+141.10839844	-83.80371094	-139.06494141	+5740	+16.10156250	+0.08789063	-5.49755859	+55.85449219	-43.79150391	-90.68115234	+3512
+1458241607.80029990	+16.60693359	+1.36669922	-1.80615234	+70.09277344	-63.36914063	-146.88720703	+5072	+16.57177734	+4.23193359	-2.26757813	+139.61425781	-83.82568359	-137.48291016	+5740	+16.10156250	+0.11425781	-5.51513672	+55.78857422	-43.83544922	-90.41748047	+3492
+1458241607.80440000	+16.60253906	+1.37548828	-1.81933594	+69.93896484	-63.32519531	-146.71142578	+5064	+16.56298828	+4.24511719	-2.27636719	+138.09814453	-83.84765625	-135.90087891	+5744	+16.10156250	+0.13183594	-5.52392578	+55.74462891	-43.85742188	-90.24169922	+3472
+1458241607.81279990	+16.59375000	+1.38867188	-1.85449219	+69.58740234	-63.21533203	-146.29394531	+5056	+16.54541016	+4.27148438	-2.28955078	+134.78027344	-83.86962891	-132.45117188	+5752	+16.10156250	+0.17138672	-5.53710938	+55.65673828	-43.94531250	-89.86816406	+3428
+1458241607.81690000	+16.59375000	+1.39306641	-1.86328125	+69.47753906	-63.17138672	-146.14013672	+5052	+16.53662109	+4.28027344	-2.28955078	+133.41796875	-83.86962891	-131.02294922	+5752	+16.10156250	+0.18896484	-5.54150391	+55.65673828	-43.98925781	-89.75830078	+3404
+1458241607.82530000	+16.58496094	+1.41503906	-1.88085938	+69.30175781	-63.12744141	-145.89843750	+5048	+16.52343750	+4.31542969	-2.28515625	+131.11083984	-83.82568359	-128.56201172	+5760	+16.10595703	+0.22412109	-5.53710938	+55.72265625	-44.05517578	-89.60449219	+3356
+1458241607.82940010	+16.58496094	+1.42382813	-1.88085938	+69.30175781	-63.12744141	-145.83251953	+5044	+16.51904297	+4.33740234	-2.27197266	+130.18798828	-83.80371094	-127.55126953	+5768	+16.10595703	+0.24609375	-5.52832031	+55.78857422	-44.07714844	-89.58251953	+3332
+1458241607.83360000	+16.58496094	+1.44140625	-1.88085938	+69.30175781	-63.12744141	-145.76660156	+5044	+16.51904297	+4.35937500	-2.26318359	+129.33105469	-83.75976563	-126.58447266	+5772	+16.10595703	+0.26367188	-5.52392578	+55.87646484	-44.07714844	-89.58251953	+3312
+1458241607.83780000	+16.58496094	+1.45458984	-1.88085938	+69.34570313	-63.14941406	-145.74462891	+5040	+16.51904297	+4.38134766	-2.24121094	+128.82568359	-83.71582031	-125.96923828	+5780	+16.11035156	+0.28125000	-5.51513672	+55.98632813	-44.05517578	-89.60449219	+3292
+1458241607.84610010	+16.58056641	+1.48974609	-1.86767578	+69.49951172	-63.21533203	-145.74462891	+5040	+16.51464844	+4.42968750	-2.19287109	+127.85888672	-83.58398438	-124.82666016	+5796	+16.10595703	+0.31201172	-5.48876953	+56.27197266	-44.01123047	-89.78027344	+3264
+1458241607.85030010	+16.58056641	+1.51171875	-1.85449219	+69.63134766	-63.25927734	-145.76660156	+5040	+16.51464844	+4.45166016	-2.16650391	+127.57324219	-83.51806641	-124.45312500	+5808	+16.10595703	+0.32519531	-5.47119141	+56.42578125	-43.98925781	-89.91210938	+3256
+1458241607.85439990	+16.58056641	+1.53369141	-1.84130859	+69.80712891	-63.32519531	-145.83251953	+5040	+16.51904297	+4.48242188	-2.13574219	+127.48535156	-83.45214844	-124.25537109	+5820	+16.10156250	+0.34716797	-5.44482422	+56.66748047	-43.94531250	-90.10986328	+3252
+1458241607.85859990	+16.58056641	+1.56005859	-1.82373047	+69.98291016	-63.39111328	-145.92041016	+5044	+16.52343750	+4.50878906	-2.10058594	+127.50732422	-83.38623047	-124.16748047	+5828	+16.10156250	+0.36474609	-5.42285156	+56.88720703	-43.90136719	-90.30761719	+3256
+1458241607.86279990	+16.58056641	+1.58642578	-1.80615234	+70.18066406	-63.47900391	-146.00830078	+5044	+16.52343750	+4.53076172	-2.07421875	+127.46337891	-83.32031250	-124.01367188	+5840	+16.09716797	+0.37792969	-5.39648438	+57.10693359	-43.83544922	-90.50537109	+3260
+1458241607.86690000	+16.58056641	+1.62158203	-1.78417969	+70.46630859	-63.58886719	-146.11816406	+5048	+16.52343750	+4.56152344	-2.04345703	+127.19970703	-83.27636719	-123.64013672	+5848	+16.09716797	+0.39990234	-5.36572266	+57.39257813	-43.74755859	-90.76904297	+3272
+1458241607.87520000	+16.58056641	+1.68750000	-1.73144531	+70.97167969	-63.78662109	-146.31591797	+5048	+16.52343750	+4.59667969	-1.99951172	+126.18896484	-83.16650391	-122.43164063	+5860	+16.08837891	+0.43066406	-5.32617188	+57.70019531	-43.63769531	-91.03271484	+3304
+1458241607.87940000	+16.58056641	+1.72705078	-1.70507813	+71.23535156	-63.91845703	-146.42578125	+5052	+16.52343750	+4.61865234	-1.98193359	+125.70556641	-83.12255859	-121.88232422	+5868	+16.08837891	+0.44824219	-5.30859375	+57.81005859	-43.59375000	-91.05468750	+3324
+1458241607.88360000	+16.58056641	+1.75781250	-1.67871094	+71.45507813	-64.05029297	-146.49169922	+5052	+16.51904297	+4.62744141	-1.95996094	+125.24414063	-83.07861328	-121.35498047	+5876	+16.07958984	+0.46142578	-5.29980469	+57.83203125	-43.59375000	-91.03271484	+3340
+1458241607.89190010	+16.58056641	+1.80615234	-1.63916016	+71.69677734	-64.22607422	-146.46972656	+5044	+16.51025391	+4.64941406	-1.95556641	+123.11279297	-83.05664063	-119.11376953	+5884	+16.08398438	+0.48339844	-5.29101563	+57.76611328	-43.63769531	-90.85693359	+3372
+1458241607.89610000	+16.58056641	+1.82373047	-1.62597656	+71.71875000	-64.29199219	-146.42578125	+5040	+16.50585938	+4.65820313	-1.95556641	+121.97021484	-83.05664063	-117.94921875	+5888	+16.08837891	+0.49658203	-5.29541016	+57.70019531	-43.68164063	-90.68115234	+3384
+1458241607.90440010	+16.58496094	+1.83691406	-1.61718750	+71.52099609	-64.35791016	-146.14013672	+5028	+16.48828125	+4.66259766	-1.95996094	+119.61914063	-83.01269531	-115.53222656	+5892	+16.09716797	+0.51855469	-5.30859375	+57.50244141	-43.74755859	-90.26367188	+3400
+1458241607.90860010	+16.58056641	+1.84130859	-1.62158203	+71.32324219	-64.37988281	-145.92041016	+5020	+16.47949219	+4.65820313	-1.95996094	+118.45458984	-82.99072266	-114.34570313	+5896	+16.10156250	+0.53173828	-5.31738281	+57.37060547	-43.79150391	-90.02197266	+3404
+1458241607.91269990	+16.58056641	+1.83691406	-1.62597656	+71.08154297	-64.37988281	-145.67871094	+5016	+16.46630859	+4.65820313	-1.96875000	+116.93847656	-82.99072266	-112.82958984	+5900	+16.10156250	+0.54492188	-5.33056641	+57.23876953	-43.83544922	-89.75830078	+3408
+1458241607.91689990	+16.58056641	+1.83691406	-1.63037109	+70.86181641	-64.35791016	-145.48095703	+5012	+16.45751953	+4.65380859	-1.97314453	+115.75195313	-82.96875000	-111.62109375	+5908	+16.10595703	+0.56250000	-5.33496094	+57.08496094	-43.92333984	-89.45068359	+3408
+1458241607.92520000	+16.58056641	+1.82373047	-1.64794922	+70.42236328	-64.35791016	-145.08544922	+5012	+16.44433594	+4.64941406	-1.98193359	+113.62060547	-82.92480469	-109.48974609	+5920	+16.11474609	+0.59326172	-5.34814453	+56.79931641	-44.09912109	-88.90136719	+3392
+1458241607.92940000	+16.57617188	+1.81933594	-1.65234375	+70.22460938	-64.33593750	-144.90966797	+5012	+16.43554688	+4.64941406	-1.98632813	+112.85156250	-82.90283203	-108.72070313	+5924	+16.11914063	+0.61962891	-5.35693359	+56.60156250	-44.23095703	-88.50585938	+3380
+1458241607.93770000	+16.57617188	+1.81054688	-1.66113281	+69.87304688	-64.33593750	-144.58007813	+5012	+16.42675781	+4.64941406	-1.97753906	+111.44531250	-82.83691406	-107.31445313	+5936	+16.13232422	+0.65917969	-5.36572266	+56.38183594	-44.38476563	-87.97851563	+3340
+1458241607.94190000	+16.57617188	+1.80615234	-1.66552734	+69.74121094	-64.33593750	-144.47021484	+5012	+16.42236328	+4.64941406	-1.96875000	+111.11572266	-82.79296875	-106.98486328	+5944	+16.12792969	+0.67236328	-5.35693359	+56.33789063	-44.42871094	-87.84667969	+3320
+1458241607.95020010	+16.57177734	+1.80615234	-1.66113281	+69.56542969	-64.37988281	-144.27246094	+5016	+16.41357422	+4.66259766	-1.94238281	+110.80810547	-82.74902344	-106.63330078	+5964	+16.12792969	+0.69433594	-5.33056641	+56.40380859	-44.51660156	-87.84667969	+3288
+1458241607.95440010	+16.57177734	+1.81054688	-1.65234375	+69.56542969	-64.40185547	-144.25048828	+5020	+16.41357422	+4.67138672	-1.92480469	+110.96191406	-82.72705078	-106.76513672	+5976	+16.12353516	+0.69873047	-5.31298828	+56.46972656	-44.51660156	-87.93457031	+3276
+1458241607.95849990	+16.57177734	+1.81494141	-1.64355469	+69.60937500	-64.46777344	-144.27246094	+5024	+16.41357422	+4.68457031	-1.90283203	+111.22558594	-82.68310547	-107.00683594	+5984	+16.12792969	+0.69873047	-5.29541016	+56.55761719	-44.53857422	-88.08837891	+3264
+1458241607.96269990	+16.57177734	+1.82812500	-1.62597656	+69.74121094	-64.51171875	-144.33837891	+5032	+16.41796875	+4.69775391	-1.87646484	+111.77490234	-82.66113281	-107.55615234	+5996	+16.12792969	+0.69873047	-5.27783203	+56.66748047	-44.49462891	-88.24218750	+3260
+1458241607.96690010	+16.57617188	+1.84130859	-1.60839844	+69.89501953	-64.57763672	-144.44824219	+5036	+16.42236328	+4.71093750	-1.84570313	+112.47802734	-82.63916016	-108.23730469	+6008	+16.12353516	+0.69873047	-5.26464844	+56.73339844	-44.47265625	-88.35205078	+3252
+1458241607.97100000	+16.57617188	+1.85449219	-1.58642578	+70.09277344	-64.66552734	-144.58007813	+5044	+16.42675781	+4.72412109	-1.81494141	+113.18115234	-82.61718750	-108.91845703	+6020	+16.12353516	+0.69873047	-5.25146484	+56.82128906	-44.42871094	-88.48388672	+3252
+1458241607.97519990	+16.57617188	+1.87207031	-1.56445313	+70.31250000	-64.73144531	-144.71191406	+5052	+16.42675781	+4.73730469	-1.78857422	+113.59863281	-82.61718750	-109.31396484	+6028	+16.11914063	+0.70312500	-5.23388672	+56.93115234	-44.38476563	-88.61572266	+3252
+1458241607.98350000	+16.57617188	+1.91162109	-1.51171875	+70.90576172	-64.88525391	-145.12939453	+5064	+16.43115234	+4.76367188	-1.73144531	+114.87304688	-82.61718750	-110.56640625	+6048	+16.11474609	+0.70312500	-5.19873047	+57.15087891	-44.31884766	-88.92333984	+3264
+1458241607.98770000	+16.57617188	+1.93359375	-1.48095703	+71.21337891	-64.95117188	-145.32714844	+5072	+16.43554688	+4.77685547	-1.70507813	+115.48828125	-82.63916016	-111.22558594	+6056	+16.11035156	+0.69873047	-5.17675781	+57.26074219	-44.27490234	-89.09912109	+3276
+1458241607.99190000	+16.58056641	+1.95556641	-1.45019531	+71.56494141	-65.01708984	-145.56884766	+5076	+16.43994141	+4.79003906	-1.68310547	+116.14746094	-82.66113281	-111.86279297	+6064	+16.11035156	+0.69873047	-5.15478516	+57.37060547	-44.23095703	-89.27490234	+3292
+1458241607.99600010	+16.58056641	+1.97314453	-1.42382813	+71.89453125	-65.06103516	-145.78857422	+5080	+16.44433594	+4.79443359	-1.65673828	+116.80664063	-82.68310547	-112.54394531	+6068	+16.10595703	+0.69873047	-5.13720703	+57.45849609	-44.18701172	-89.38476563	+3312
+1458241608.00020000	+16.58056641	+1.99072266	-1.39746094	+72.15820313	-65.08300781	-145.96435547	+5084	+16.44873047	+4.79882813	-1.63916016	+117.11425781	-82.70507813	-112.87353516	+6072	+16.10595703	+0.69873047	-5.12402344	+57.50244141	-44.14306641	-89.45068359	+3328
+1458241608.00440000	+16.58056641	+2.00390625	-1.37988281	+72.35595703	-65.10498047	-146.07421875	+5084	+16.44873047	+4.79882813	-1.62597656	+117.31201172	-82.74902344	-113.09326172	+6072	+16.10595703	+0.70312500	-5.11083984	+57.54638672	-44.09912109	-89.45068359	+3344
+1458241608.00850010	+16.58056641	+2.01269531	-1.36669922	+72.46582031	-65.08300781	-146.11816406	+5084	+16.44433594	+4.79882813	-1.61718750	+117.44384766	-82.79296875	-113.26904297	+6076	+16.10156250	+0.70751953	-5.10644531	+57.52441406	-44.07714844	-89.34082031	+3360
+1458241608.01690010	+16.57617188	+2.01708984	-1.35791016	+72.46582031	-64.97314453	-146.03027344	+5080	+16.43994141	+4.79003906	-1.60839844	+117.15820313	-82.92480469	-113.04931641	+6076	+16.09716797	+0.72070313	-5.10205078	+57.39257813	-44.09912109	-88.98925781	+3388
+1458241608.02099990	+16.57177734	+2.01708984	-1.35791016	+72.39990234	-64.92919922	-145.94238281	+5080	+16.43554688	+4.78564453	-1.60839844	+117.00439453	-82.99072266	-112.93945313	+6076	+16.09716797	+0.72509766	-5.10205078	+57.28271484	-44.14306641	-88.76953125	+3396
+1458241608.02519990	+16.56738281	+2.01269531	-1.36230469	+72.26806641	-64.84130859	-145.81054688	+5080	+16.43115234	+4.77685547	-1.60839844	+116.82861328	-83.05664063	-112.80761719	+6076	+16.09716797	+0.72949219	-5.10644531	+57.15087891	-44.18701172	-88.52783203	+3404
+1458241608.02930000	+16.56738281	+2.00390625	-1.37109375	+72.11425781	-64.77539063	-145.65673828	+5084	+16.42675781	+4.76806641	-1.60839844	+116.63085938	-83.10058594	-112.65380859	+6080	+16.10156250	+0.73828125	-5.11083984	+57.01904297	-44.23095703	-88.24218750	+3404
+1458241608.03350000	+16.56298828	+1.99511719	-1.37988281	+71.91650391	-64.70947266	-145.45898438	+5084	+16.42236328	+4.76367188	-1.61279297	+116.38916016	-83.16650391	-112.43408203	+6080	+16.10156250	+0.75146484	-5.11962891	+56.88720703	-44.29687500	-87.93457031	+3404
+1458241608.03769990	+16.55859375	+1.98632813	-1.39306641	+71.69677734	-64.62158203	-145.23925781	+5092	+16.41357422	+4.75488281	-1.61718750	+115.97167969	-83.23242188	-112.03857422	+6080	+16.10156250	+0.76025391	-5.12841797	+56.73339844	-44.34082031	-87.58300781	+3400
+1458241608.04180000	+16.55419922	+1.97753906	-1.40625000	+71.49902344	-64.55566406	-145.06347656	+5096	+16.40917969	+4.75048828	-1.62158203	+115.66406250	-83.29833984	-111.73095703	+6084	+16.10156250	+0.77783203	-5.14160156	+56.55761719	-44.42871094	-87.09960938	+3388
+1458241608.05020000	+16.54541016	+1.95996094	-1.43261719	+71.08154297	-64.40185547	-144.66796875	+5108	+16.39160156	+4.73730469	-1.63037109	+114.98291016	-83.43017578	-111.07177734	+6088	+16.09716797	+0.79980469	-5.15039063	+56.29394531	-44.56054688	-86.50634766	+3356
+1458241608.05430010	+16.54101563	+1.95117188	-1.44140625	+70.90576172	-64.35791016	-144.51416016	+5116	+16.38281250	+4.73291016	-1.63476563	+114.71923828	-83.51806641	-110.80810547	+6088	+16.08837891	+0.80419922	-5.14599609	+56.22802734	-44.64843750	-86.30859375	+3340
+1458241608.05850010	+16.54101563	+1.94238281	-1.45019531	+70.75195313	-64.29199219	-144.38232422	+5120	+16.37402344	+4.72851563	-1.63916016	+114.47753906	-83.58398438	-110.56640625	+6092	+16.09277344	+0.80419922	-5.14160156	+56.22802734	-44.71435547	-86.26464844	+3320
+1458241608.06270000	+16.53662109	+1.93798828	-1.45898438	+70.64208984	-64.24804688	-144.27246094	+5128	+16.36962891	+4.72851563	-1.64355469	+114.34570313	-83.64990234	-110.39062500	+6092	+16.09277344	+0.80419922	-5.13720703	+56.27197266	-44.69238281	-86.24267578	+3296
+1458241608.06680010	+16.53222656	+1.93359375	-1.46337891	+70.55419922	-64.22607422	-144.20654297	+5132	+16.35644531	+4.72851563	-1.64355469	+114.27978516	-83.73779297	-110.28076172	+6096	+16.08837891	+0.80419922	-5.13281250	+56.33789063	-44.67041016	-86.26464844	+3280
+1458241608.07100010	+16.52783203	+1.92919922	-1.46777344	+70.48828125	-64.18212891	-144.16259766	+5136	+16.34765625	+4.72851563	-1.64355469	+114.25781250	-83.82568359	-110.21484375	+6100	+16.08837891	+0.79980469	-5.12402344	+56.42578125	-44.64843750	-86.35253906	+3264
+1458241608.07929990	+16.52343750	+1.92919922	-1.46337891	+70.48828125	-64.16015625	-144.16259766	+5140	+16.33007813	+4.74169922	-1.63916016	+114.63134766	-84.02343750	-110.39062500	+6104	+16.07080078	+0.79101563	-5.11083984	+56.60156250	-44.53857422	-86.52832031	+3244
+1458241608.08349990	+16.51904297	+1.93359375	-1.45898438	+70.53222656	-64.16015625	-144.22851563	+5144	+16.32128906	+4.75488281	-1.63037109	+114.85107422	-84.08935547	-110.47851563	+6108	+16.06640625	+0.78222656	-5.09765625	+56.73339844	-44.49462891	-86.68212891	+3240
+1458241608.08769990	+16.51904297	+1.93798828	-1.45019531	+70.59814453	-64.16015625	-144.31640625	+5148	+16.31689453	+4.76367188	-1.62158203	+115.35644531	-84.15527344	-110.85205078	+6112	+16.05761719	+0.77343750	-5.08447266	+56.88720703	-44.42871094	-86.90185547	+3240
+1458241608.09180000	+16.51464844	+1.94238281	-1.44140625	+70.72998047	-64.16015625	-144.44824219	+5152	+16.31689453	+4.77685547	-1.60839844	+115.68603516	-84.19921875	-111.00585938	+6116	+16.05761719	+0.76464844	-5.07128906	+57.01904297	-44.38476563	-87.07763672	+3244
+1458241608.09600000	+16.51025391	+1.95117188	-1.42822266	+70.86181641	-64.18212891	-144.60205078	+5156	+16.31689453	+4.79003906	-1.59521484	+115.83984375	-84.22119141	-111.00585938	+6116	+16.05322266	+0.75585938	-5.05810547	+57.15087891	-44.29687500	-87.27539063	+3252
+1458241608.10019990	+16.51025391	+1.95996094	-1.41064453	+71.01562500	-64.22607422	-144.77783203	+5156	+16.32128906	+4.80322266	-1.57763672	+116.14746094	-84.17724609	-111.18164063	+6116	+16.04882813	+0.74267578	-5.04931641	+57.28271484	-44.20898438	-87.47314453	+3260
+1458241608.10850000	+16.49707031	+1.99511719	-1.35791016	+71.47705078	-64.35791016	-145.32714844	+5160	+16.32128906	+4.82958984	-1.56445313	+114.63134766	-84.02343750	-109.31396484	+6116	+16.03125000	+0.72509766	-5.02734375	+57.56835938	-43.98925781	-87.80273438	+3288
+1458241608.11260010	+16.49267578	+2.00830078	-1.33154297	+71.58691406	-64.42382813	-145.52490234	+5160	+16.32128906	+4.83398438	-1.55126953	+113.95019531	-83.84765625	-108.50097656	+6112	+16.02246094	+0.71191406	-5.01855469	+57.67822266	-43.90136719	-87.91259766	+3304
+1458241608.11680010	+16.48388672	+2.02587891	-1.30517578	+71.65283203	-64.55566406	-145.65673828	+5156	+16.32128906	+4.84277344	-1.55126953	+112.19238281	-83.64990234	-106.63330078	+6108	+16.01367188	+0.70312500	-5.00976563	+57.76611328	-43.79150391	-88.00048828	+3320
+1458241608.12100010	+16.47949219	+2.03466797	-1.28320313	+71.54296875	-64.66552734	-145.63476563	+5152	+16.32128906	+4.84716797	-1.55126953	+110.39062500	-83.38623047	-104.74365234	+6104	+16.00488281	+0.69873047	-5.00537109	+57.83203125	-43.72558594	-88.04443359	+3336
+1458241608.12930010	+16.47509766	+2.03466797	-1.27001953	+70.83984375	-64.86328125	-145.08544922	+5132	+16.32568359	+4.85156250	-1.56884766	+106.01806641	-82.61718750	-100.21728516	+6100	+16.00488281	+0.68994141	-5.00537109	+57.85400391	-43.65966797	-88.00048828	+3364
+1458241608.13759990	+16.47070313	+2.00830078	-1.28759766	+69.38964844	-65.06103516	-143.81103516	+5116	+16.32128906	+4.86035156	-1.59960938	+101.66748047	-81.54052734	-95.73486328	+6096	+16.00048828	+0.68994141	-5.02294922	+57.72216797	-43.59375000	-87.64892578	+3384
+1458241608.14179990	+16.46630859	+1.99511719	-1.30078125	+68.64257813	-65.12695313	-143.08593750	+5112	+16.31250000	+4.86035156	-1.63476563	+98.23974609	-80.59570313	-92.24121094	+6100	+15.99609375	+0.68994141	-5.03173828	+57.63427734	-43.59375000	-87.47314453	+3388
+1458241608.15010000	+16.46630859	+1.95556641	-1.34033203	+66.66503906	-65.30273438	-141.24023438	+5108	+16.30371094	+4.87353516	-1.69189453	+94.72412109	-78.96972656	-88.68164063	+6104	+15.99609375	+0.69433594	-5.05371094	+57.45849609	-43.61572266	-87.03369141	+3388
+1458241608.15430000	+16.46630859	+1.93359375	-1.36669922	+65.47851563	-65.41259766	-140.05371094	+5108	+16.29931641	+4.86474609	-1.72705078	+92.79052734	-78.04687500	-86.81396484	+6112	+15.99169922	+0.69873047	-5.06250000	+57.34863281	-43.63769531	-86.77001953	+3380
+1458241608.15850000	+16.46630859	+1.90722656	-1.39746094	+64.18212891	-65.50048828	-138.75732422	+5112	+16.29492188	+4.86914063	-1.76220703	+91.40625000	-77.10205078	-85.42968750	+6116	+15.99609375	+0.69873047	-5.07568359	+57.23876953	-43.63769531	-86.55029297	+3372
+1458241608.16260000	+16.47070313	+1.88525391	-1.42382813	+62.86376953	-65.61035156	-137.43896484	+5116	+16.29931641	+4.87353516	-1.78417969	+90.57128906	-76.09130859	-84.66064453	+6116	+15.99609375	+0.69873047	-5.08447266	+57.15087891	-43.63769531	-86.37451172	+3360
+1458241608.16680000	+16.47509766	+1.85009766	-1.45898438	+60.71044922	-65.76416016	-135.26367188	+5124	+16.29492188	+4.87353516	-1.81933594	+89.36279297	-75.01464844	-83.49609375	+6120	+15.99609375	+0.69433594	-5.09326172	+57.06298828	-43.61572266	-86.17675781	+3340
+1458241608.17100000	+16.47949219	+1.82373047	-1.49414063	+58.77685547	-65.89599609	-133.26416016	+5128	+16.29052734	+4.88671875	-1.85009766	+88.41796875	-73.93798828	-82.55126953	+6124	+16.00048828	+0.68994141	-5.10205078	+56.99707031	-43.59375000	-86.02294922	+3324
+1458241608.17930010	+16.48828125	+1.76660156	-1.53369141	+54.40429688	-66.33544922	-128.67187500	+5140	+16.29052734	+4.89990234	-1.89843750	+87.29736328	-71.69677734	-81.54052734	+6132	+15.98730469	+0.67675781	-5.11523438	+56.90917969	-43.48388672	-85.80322266	+3284
+1458241608.18350010	+16.49267578	+1.75781250	-1.54248047	+52.55859375	-66.53320313	-126.69433594	+5140	+16.29492188	+4.90869141	-1.92041016	+86.77001953	-70.57617188	-81.07910156	+6132	+15.98730469	+0.66796875	-5.11083984	+56.93115234	-43.39599609	-85.84716797	+3268
+1458241608.18759990	+16.50585938	+1.74902344	-1.53369141	+50.99853516	-66.81884766	-124.98046875	+5140	+16.30371094	+4.91748047	-1.92480469	+86.57226563	-69.47753906	-81.01318359	+6132	+15.98291016	+0.65478516	-5.10644531	+56.99707031	-43.30810547	-85.93505859	+3256
+1458241608.19590000	+16.52343750	+1.74023438	-1.51171875	+47.28515625	-67.28027344	-121.00341797	+5136	+16.32568359	+4.94824219	-1.94677734	+85.97900391	-67.19238281	-80.57373047	+6132	+15.97851563	+0.62402344	-5.09326172	+57.10693359	-43.08837891	-86.17675781	+3232
+1458241608.20429990	+16.54101563	+1.73144531	-1.46337891	+43.76953125	-67.78564453	-117.29003906	+5132	+16.34326172	+4.98779297	-1.94677734	+85.69335938	-64.97314453	-80.41992188	+6128	+15.96533203	+0.58007813	-5.07568359	+57.23876953	-42.80273438	-86.50634766	+3224
+1458241608.20840000	+16.54980469	+1.72705078	-1.44580078	+41.83593750	-67.98339844	-115.29052734	+5124	+16.35205078	+5.00097656	-1.95117188	+85.38574219	-63.85253906	-80.22216797	+6124	+15.96093750	+0.55810547	-5.06689453	+57.30468750	-42.62695313	-86.68212891	+3224
+1458241608.21260000	+16.56298828	+1.72265625	-1.41503906	+39.92431641	-68.20312500	-113.31298828	+5120	+16.37402344	+5.00976563	-1.95117188	+85.14404297	-62.75390625	-80.11230469	+6120	+15.95214844	+0.53613281	-5.05371094	+57.37060547	-42.47314453	-86.85791016	+3228
+1458241608.21680000	+16.56738281	+1.71826172	-1.39306641	+37.85888672	-68.35693359	-111.20361328	+5116	+16.38281250	+5.02734375	-1.95556641	+84.90234375	-61.63330078	-79.93652344	+6120	+15.93896484	+0.51416016	-5.04492188	+57.43652344	-42.27539063	-87.01171875	+3236
+1458241608.22090010	+16.57617188	+1.70947266	-1.36669922	+35.85937500	-68.46679688	-109.18212891	+5108	+16.39599609	+5.04492188	-1.96435547	+84.59472656	-60.53466797	-79.73876953	+6120	+15.93017578	+0.48779297	-5.03613281	+57.45849609	-42.07763672	-87.16552734	+3248
+1458241608.22510000	+16.58935547	+1.70947266	-1.34912109	+33.92578125	-68.51074219	-107.18261719	+5096	+16.41357422	+5.05371094	-1.96875000	+84.26513672	-59.45800781	-79.56298828	+6116	+15.92138672	+0.45703125	-5.01855469	+57.50244141	-41.94580078	-87.34130859	+3264
+1458241608.23340010	+16.60253906	+1.67431641	-1.33593750	+29.68505859	-68.24707031	-103.07373047	+5076	+16.43994141	+5.08447266	-2.00390625	+83.45214844	-57.21679688	-78.85986328	+6116	+15.91259766	+0.40429688	-5.00097656	+57.39257813	-41.52832031	-87.36328125	+3292
+1458241608.23760010	+16.61572266	+1.65673828	-1.34033203	+27.77343750	-68.02734375	-101.22802734	+5064	+16.45751953	+5.08447266	-2.03466797	+82.88085938	-56.11816406	-78.39843750	+6116	+15.90380859	+0.38232422	-4.99658203	+57.28271484	-41.37451172	-87.27539063	+3304
+1458241608.24180010	+16.61572266	+1.63916016	-1.34912109	+25.86181641	-67.69775391	-99.38232422	+5056	+16.46630859	+5.09765625	-2.06982422	+82.35351563	-54.99755859	-77.89306641	+6120	+15.89501953	+0.36035156	-5.00537109	+57.04101563	-41.13281250	-86.98974609	+3316
+1458241608.24589990	+16.62451172	+1.60839844	-1.35791016	+24.08203125	-67.34619141	-97.71240234	+5048	+16.47509766	+5.08447266	-2.10937500	+81.65039063	-53.87695313	-77.32177734	+6124	+15.88183594	+0.34277344	-5.01855469	+56.79931641	-40.91308594	-86.63818359	+3328
+1458241608.25009990	+16.64208984	+1.58203125	-1.37988281	+22.54394531	-66.88476563	-96.30615234	+5044	+16.49267578	+5.07128906	-2.16650391	+80.83740234	-52.77832031	-76.64062500	+6136	+15.87744141	+0.32519531	-5.01855469	+56.55761719	-40.80322266	-86.37451172	+3336
+1458241608.25840000	+16.66406250	+1.52490234	-1.45458984	+19.75341797	-65.65429688	-93.73535156	+5048	+16.51904297	+5.06250000	-2.28955078	+79.38720703	-50.53710938	-75.23437500	+6156	+15.87304688	+0.28564453	-5.04931641	+55.83251953	-40.36376953	-85.42968750	+3340
+1458241608.26259990	+16.68164063	+1.49414063	-1.49414063	+18.74267578	-64.99511719	-92.87841797	+5052	+16.54101563	+5.04052734	-2.35986328	+78.50830078	-49.43847656	-74.42138672	+6172	+15.86865234	+0.26806641	-5.05371094	+55.52490234	-40.16601563	-85.03417969	+3340
+1458241608.26670000	+16.69482422	+1.46337891	-1.54687500	+17.77587891	-64.20410156	-92.02148438	+5056	+16.55859375	+5.02734375	-2.43896484	+77.69531250	-48.33984375	-73.60839844	+6184	+15.86865234	+0.25927734	-5.06250000	+55.37109375	-40.05615234	-84.81445313	+3332
+1458241608.27510000	+16.72558594	+1.39306641	-1.65234375	+16.36962891	-62.60009766	-90.90087891	+5076	+16.59375000	+4.97021484	-2.60595703	+75.76171875	-46.16455078	-71.82861328	+6216	+15.85986328	+0.24169922	-5.08886719	+54.86572266	-39.68261719	-84.11132813	+3320
+1458241608.27920010	+16.73876953	+1.37109375	-1.70068359	+15.88623047	-61.78710938	-90.46142578	+5084	+16.61132813	+4.94824219	-2.68945313	+74.92675781	-45.13183594	-70.97167969	+6232	+15.85107422	+0.21533203	-5.11523438	+54.27246094	-39.22119141	-83.29833984	+3312
+1458241608.28340010	+16.76074219	+1.34033203	-1.75341797	+15.53466797	-60.97412109	-90.17578125	+5092	+16.62890625	+4.91748047	-2.77734375	+74.00390625	-44.07714844	-70.00488281	+6252	+15.84667969	+0.18896484	-5.13720703	+53.76708984	-38.78173828	-82.63916016	+3300
+1458241608.28760000	+16.78710938	+1.30957031	-1.79736328	+15.35888672	-60.18310547	-90.08789063	+5100	+16.65527344	+4.88671875	-2.85644531	+73.08105469	-43.11035156	-69.12597656	+6268	+15.83789063	+0.16699219	-5.14599609	+53.37158203	-38.38623047	-82.13378906	+3284
+1458241608.29169990	+16.81347656	+1.28759766	-1.84570313	+15.22705078	-59.32617188	-89.95605469	+5112	+16.68603516	+4.86035156	-2.93554688	+72.22412109	-42.16552734	-68.29101563	+6280	+15.82910156	+0.11865234	-5.16357422	+52.66845703	-37.68310547	-81.25488281	+3272
+1458241608.29590010	+16.83544922	+1.27001953	-1.89404297	+15.22705078	-58.44726563	-89.95605469	+5120	+16.71679688	+4.83398438	-3.01464844	+71.36718750	-41.19873047	-67.41210938	+6292	+15.82910156	+0.08349609	-5.17675781	+52.25097656	-37.15576172	-80.77148438	+3252
+1458241608.30010010	+16.85742188	+1.24804688	-1.92919922	+15.31494141	-57.65625000	-90.04394531	+5124	+16.74755859	+4.79882813	-3.07617188	+70.55419922	-40.36376953	-66.66503906	+6300	+15.81591797	+0.05273438	-5.18115234	+51.92138672	-36.58447266	-80.33203125	+3236
+1458241608.30839990	+16.90136719	+1.22167969	-1.97753906	+15.73242188	-56.16210938	-90.26367188	+5128	+16.80908203	+4.74609375	-3.19042969	+68.95019531	-38.67187500	-65.08300781	+6308	+15.78515625	-0.02636719	-5.20312500	+51.13037109	-35.31005859	-79.43115234	+3212
+1458241608.31259990	+16.92773438	+1.20849609	-1.99072266	+16.01806641	-55.48095703	-90.48339844	+5128	+16.83544922	+4.71972656	-3.23437500	+68.15917969	-37.94677734	-64.31396484	+6312	+15.77197266	-0.07031250	-5.19873047	+50.82275391	-34.71679688	-79.10156250	+3204
+1458241608.31670000	+16.95410156	+1.20849609	-1.99511719	+16.41357422	-54.84375000	-90.65917969	+5124	+16.87060547	+4.69775391	-3.26513672	+67.43408203	-37.26562500	-63.61083984	+6308	+15.75439453	-0.10986328	-5.19433594	+50.49316406	-34.07958984	-78.72802734	+3196
+1458241608.32090000	+16.98046875	+1.19531250	-1.99951172	+16.80908203	-54.18457031	-90.90087891	+5116	+16.90576172	+4.67138672	-3.30029297	+66.68701172	-36.60644531	-62.88574219	+6304	+15.73681641	-0.16259766	-5.18994141	+50.16357422	-33.39843750	-78.39843750	+3192
+1458241608.32509990	+17.00683594	+1.18212891	-2.00390625	+17.22656250	-53.50341797	-91.16455078	+5112	+16.94531250	+4.64062500	-3.32226563	+65.91796875	-36.01318359	-62.18261719	+6300	+15.72363281	-0.21533203	-5.17675781	+49.85595703	-32.76123047	-78.15673828	+3196
+1458241608.33340000	+17.05517578	+1.16455078	-2.02148438	+18.12744141	-52.11914063	-91.62597656	+5096	+17.02441406	+4.57910156	-3.37500000	+64.35791016	-34.76074219	-60.64453125	+6284	+15.68408203	-0.32080078	-5.18554688	+49.08691406	-31.26708984	-77.18994141	+3216
+1458241608.33760000	+17.07714844	+1.15136719	-2.02587891	+18.56689453	-51.41601563	-91.86767578	+5092	+17.05517578	+4.54394531	-3.40136719	+63.50097656	-34.16748047	-59.80957031	+6276	+15.66210938	-0.37792969	-5.17675781	+48.71337891	-30.58593750	-76.79443359	+3228
+1458241608.34170010	+17.09472656	+1.15136719	-2.02587891	+19.11621094	-50.73486328	-92.08740234	+5088	+17.08154297	+4.51757813	-3.42773438	+62.70996094	-33.59619141	-58.97460938	+6264	+15.64013672	-0.42626953	-5.18115234	+48.33984375	-29.81689453	-76.20117188	+3244
+1458241608.34590010	+17.11669922	+1.12500000	-2.03027344	+19.51171875	-50.03173828	-92.24121094	+5088	+17.11230469	+4.46923828	-3.45410156	+61.80908203	-33.00292969	-58.07373047	+6256	+15.60937500	-0.48339844	-5.18994141	+47.90039063	-29.06982422	-75.60791016	+3264
+1458241608.34999990	+17.13867188	+1.09423828	-2.04785156	+19.84130859	-49.26269531	-92.35107422	+5096	+17.14306641	+4.42089844	-3.49365234	+60.84228516	-32.43164063	-57.08496094	+6248	+15.59179688	-0.54492188	-5.17236328	+47.48291016	-28.45458984	-75.14648438	+3284
+1458241608.35419990	+17.16064453	+1.07226563	-2.07421875	+20.19287109	-48.42773438	-92.39501953	+5104	+17.17382813	+4.38134766	-3.53759766	+59.91943359	-31.81640625	-56.05224609	+6240	+15.57861328	-0.58886719	-5.17675781	+47.08740234	-27.75146484	-74.39941406	+3304
+1458241608.35840010	+17.18261719	+1.03271484	-2.10058594	+20.47851563	-47.57080078	-92.46093750	+5112	+17.20019531	+4.31542969	-3.58593750	+58.88671875	-31.17919922	-54.99755859	+6236	+15.55664063	-0.64599609	-5.18115234	+46.62597656	-27.04833984	-73.65234375	+3320
+1458241608.36669990	+17.21777344	+0.95800781	-2.19726563	+20.98388672	-45.63720703	-92.35107422	+5144	+17.25732422	+4.18798828	-3.71777344	+56.73339844	-29.75097656	-52.66845703	+6224	+15.53466797	-0.74707031	-5.18115234	+45.76904297	-25.75195313	-72.11425781	+3352
+1458241608.37089990	+17.23535156	+0.90527344	-2.25439453	+21.09375000	-44.60449219	-92.19726563	+5160	+17.27929688	+4.10888672	-3.79687500	+55.56884766	-28.98193359	-51.41601563	+6220	+15.51708984	-0.79101563	-5.18994141	+45.30761719	-25.07080078	-71.19140625	+3364
+1458241608.37500000	+17.25292969	+0.84375000	-2.31152344	+21.13769531	-43.57177734	-91.99951172	+5180	+17.29248047	+4.02539063	-3.88916016	+54.33837891	-28.19091797	-50.05371094	+6220	+15.50390625	-0.83935547	-5.18115234	+44.89013672	-24.49951172	-70.37841797	+3368
+1458241608.37920000	+17.26171875	+0.79101563	-2.36865234	+21.26953125	-42.51708984	-91.75781250	+5196	+17.31005859	+3.94628906	-3.96826172	+53.19580078	-27.48779297	-48.80126953	+6216	+15.49511719	-0.88330078	-5.17675781	+44.49462891	-23.88427734	-69.47753906	+3368
+1458241608.38340000	+17.27050781	+0.73388672	-2.43017578	+21.33544922	-41.46240234	-91.49414063	+5212	+17.32324219	+3.84960938	-4.04736328	+52.00927734	-26.76269531	-47.52685547	+6216	+15.47753906	-0.92724609	-5.17236328	+44.09912109	-23.26904297	-68.57666016	+3368
+1458241608.38750000	+17.28369141	+0.67236328	-2.50048828	+21.37939453	-40.36376953	-91.20849609	+5224	+17.34521484	+3.75732422	-4.13964844	+50.75683594	-26.01562500	-46.16455078	+6212	+15.46875000	-0.97119141	-5.15039063	+43.76953125	-22.74169922	-67.80761719	+3364
+1458241608.39170000	+17.30126953	+0.61962891	-2.57080078	+21.46728516	-39.24316406	-90.87890625	+5236	+17.36718750	+3.66503906	-4.21875000	+49.57031250	-25.40039063	-44.91210938	+6208	+15.46435547	-1.00634766	-5.13720703	+43.46191406	-22.19238281	-66.92871094	+3356
+1458241608.39590000	+17.31445313	+0.55810547	-2.64550781	+21.57714844	-38.12255859	-90.57128906	+5244	+17.38476563	+3.56835938	-4.29785156	+48.38378906	-24.80712891	-43.65966797	+6200	+15.45556641	-1.05468750	-5.12402344	+43.15429688	-21.57714844	-66.11572266	+3344
+1458241608.40420010	+17.32324219	+0.44824219	-2.76416016	+21.88476563	-36.03515625	-89.97802734	+5252	+17.41113281	+3.37500000	-4.43408203	+45.96679688	-23.84033203	-41.13281250	+6176	+15.42041016	-1.14257813	-5.08886719	+42.64892578	-20.30273438	-64.55566406	+3320
+1458241608.40840010	+17.32763672	+0.39990234	-2.81689453	+22.10449219	-35.02441406	-89.64843750	+5252	+17.41992188	+3.28271484	-4.46923828	+44.82421875	-23.57666016	-39.92431641	+6160	+15.40283203	-1.19091797	-5.07128906	+42.40722656	-19.64355469	-63.83056641	+3304
+1458241608.41249990	+17.32324219	+0.35156250	-2.86962891	+22.36816406	-34.01367188	-89.36279297	+5252	+17.42871094	+3.18603516	-4.52636719	+43.52783203	-23.29101563	-38.56201172	+6144	+15.38085938	-1.23925781	-5.04931641	+42.25341797	-18.94042969	-63.17138672	+3292
+1458241608.41669990	+17.32324219	+0.31640625	-2.90478516	+22.74169922	-33.13476563	-89.09912109	+5244	+17.44628906	+3.09375000	-4.52636719	+42.38525391	-23.48876953	-37.46337891	+6116	+15.35449219	-1.28320313	-5.02294922	+42.12158203	-18.28125000	-62.55615234	+3276
+1458241608.42080000	+17.32324219	+0.28125000	-2.93554688	+23.22509766	-32.25585938	-88.92333984	+5236	+17.45507813	+3.01464844	-4.51318359	+41.26464844	-23.73046875	-36.29882813	+6092	+15.33251953	-1.34912109	-5.00097656	+41.92382813	-17.53417969	-62.02880859	+3268
+1458241608.42500000	+17.31884766	+0.25048828	-2.95751953	+23.68652344	-31.39892578	-88.79150391	+5228	+17.46386719	+2.93115234	-4.53076172	+39.96826172	-23.88427734	-34.93652344	+6060	+15.30615234	-1.41503906	-4.97900391	+41.81396484	-16.74316406	-61.52343750	+3260
+1458241608.42919990	+17.31884766	+0.22851563	-2.97509766	+24.32373047	-30.65185547	-88.63769531	+5220	+17.47705078	+2.85205078	-4.47802734	+38.80371094	-24.63134766	-33.85986328	+6032	+15.27099609	-1.47656250	-4.96582031	+41.72607422	-15.93017578	-60.97412109	+3256
+1458241608.43330000	+17.31884766	+0.21093750	-2.98388672	+24.98291016	-29.88281250	-88.52783203	+5208	+17.49023438	+2.78173828	-4.42089844	+37.59521484	-25.40039063	-32.65136719	+6004	+15.24023438	-1.55126953	-4.95263672	+41.59423828	-15.02929688	-60.49072266	+3252
+1458241608.43750000	+17.30126953	+0.18896484	-2.99707031	+25.64208984	-29.04785156	-88.41796875	+5204	+17.49462891	+2.70263672	-4.39453125	+36.12304688	-26.05957031	-31.11328125	+5968	+15.20068359	-1.62158203	-4.94384766	+41.50634766	-14.08447266	-60.02929688	+3256
+1458241608.44580010	+17.27050781	+0.17138672	-2.99707031	+27.29003906	-27.66357422	-88.28613281	+5192	+17.50781250	+2.55322266	-4.20117188	+33.28857422	-28.60839844	-28.49853516	+5912	+15.10839844	-1.76660156	-4.92626953	+41.41845703	-12.23876953	-59.08447266	+3272
+1458241608.45000000	+17.25732422	+0.15380859	-3.00585938	+28.08105469	-26.87255859	-88.19824219	+5192	+17.51220703	+2.48291016	-4.13964844	+31.61865234	-29.72900391	-26.80664063	+5880	+15.06884766	-1.84570313	-4.90869141	+41.37451172	-11.33789063	-58.71093750	+3284
+1458241608.45420000	+17.24414063	+0.13623047	-3.01025391	+28.87207031	-26.19140625	-88.17626953	+5192	+17.51220703	+2.40380859	-4.04296875	+29.90478516	-31.11328125	-25.22460938	+5852	+15.02490234	-1.91162109	-4.89550781	+41.41845703	-10.45898438	-58.22753906	+3296
+1458241608.45830010	+17.23095703	+0.11865234	-3.01464844	+29.68505859	-25.48828125	-88.15429688	+5192	+17.50341797	+2.30712891	-3.94628906	+28.08105469	-32.45361328	-23.55468750	+5824	+14.98095703	-1.99511719	-4.89111328	+41.39648438	-9.53613281	-57.76611328	+3316
+1458241608.46250010	+17.21337891	+0.10107422	-3.02343750	+30.43212891	-24.74121094	-88.08837891	+5192	+17.49023438	+2.20605469	-3.88037109	+26.03759766	-33.59619141	-21.70898438	+5792	+14.94140625	-2.07421875	-4.87792969	+41.37451172	-8.63525391	-57.34863281	+3336
+1458241608.46670010	+17.18701172	+0.07910156	-3.03662109	+31.17919922	-23.97216797	-88.00048828	+5200	+17.46386719	+2.08300781	-3.79687500	+23.86230469	-34.87060547	-19.92919922	+5760	+14.89746094	-2.14453125	-4.86914063	+41.46240234	-7.77832031	-56.86523438	+3356
+1458241608.47079990	+17.16503906	+0.05712891	-3.04980469	+31.88232422	-23.20312500	-87.89062500	+5204	+17.43310547	+1.97314453	-3.71777344	+21.62109375	-36.05712891	-18.01757813	+5732	+14.85351563	-2.21044922	-4.86035156	+41.55029297	-6.94335938	-56.33789063	+3376
+1458241608.47499990	+17.13867188	+0.03076172	-3.08935547	+32.51953125	-22.34619141	-87.67089844	+5216	+17.40673828	+1.86328125	-3.64306641	+19.37988281	-37.13378906	-16.08398438	+5708	+14.81835938	-2.28076172	-4.83837891	+41.61621094	-6.21826172	-55.89843750	+3400
+1458241608.48330000	+17.08593750	-0.06152344	-3.15966797	+33.35449219	-20.69824219	-87.31933594	+5232	+17.30566406	+1.60839844	-3.58593750	+14.74365234	-38.29833984	-12.21679688	+5648	+14.74804688	-2.39501953	-4.78564453	+41.94580078	-4.94384766	-54.90966797	+3436
+1458241608.48750000	+17.06396484	-0.10546875	-3.19482422	+33.72802734	-19.95117188	-87.05566406	+5236	+17.25292969	+1.46777344	-3.53759766	+12.65625000	-38.89160156	-10.65673828	+5628	+14.72607422	-2.45214844	-4.74169922	+42.07763672	-4.43847656	-54.47021484	+3452
+1458241608.49580000	+17.01562500	-0.21533203	-3.26953125	+34.10156250	-18.36914063	-86.55029297	+5236	+17.13427734	+1.18652344	-3.55957031	+8.72314453	-38.84765625	-7.66845703	+5576	+14.67773438	-2.54882813	-4.66259766	+42.49511719	-3.51562500	-53.50341797	+3472
+1458241608.50000000	+16.98046875	-0.26367188	-3.31787109	+34.25537109	-17.55615234	-86.22070313	+5228	+17.07714844	+1.04589844	-3.52880859	+7.11914063	-39.02343750	-6.61376953	+5552	+14.65576172	-2.59716797	-4.61425781	+42.67089844	-3.12011719	-53.06396484	+3480
+1458241608.50830010	+16.91015625	-0.38232422	-3.41015625	+34.27734375	-15.95214844	-85.56152344	+5212	+16.95410156	+0.79541016	-3.59472656	+4.39453125	-38.05664063	-4.65820313	+5500	+14.61181641	-2.67626953	-4.51318359	+43.19824219	-2.46093750	-52.14111328	+3480
+1458241608.51250000	+16.87939453	-0.43505859	-3.44531250	+34.27734375	-15.27099609	-85.20996094	+5192	+16.90576172	+0.67236328	-3.57275391	+3.40576172	-37.94677734	-4.08691406	+5472	+14.58984375	-2.71582031	-4.46044922	+43.41796875	-2.19726563	-51.67968750	+3472
+1458241608.51659990	+16.84863281	-0.50537109	-3.47167969	+34.12353516	-14.65576172	-84.94628906	+5172	+16.85742188	+0.58447266	-3.59472656	+2.70263672	-37.28759766	-3.44970703	+5440	+14.56347656	-2.75097656	-4.40771484	+43.68164063	-1.93359375	-51.21826172	+3464
+1458241608.52080010	+16.81787109	-0.55810547	-3.48925781	+34.03564453	-14.04052734	-84.68261719	+5144	+16.80468750	+0.46582031	-3.62548828	+2.06542969	-36.60644531	-3.09814453	+5408	+14.53710938	-2.79931641	-4.35937500	+43.87939453	-1.64794922	-50.80078125	+3456
+1458241608.52909990	+16.74316406	-0.65039063	-3.51123047	+33.92578125	-12.94189453	-84.11132813	+5076	+16.70800781	+0.25927734	-3.61669922	+1.38427734	-35.52978516	-2.76855469	+5332	+14.47119141	-2.89160156	-4.26269531	+44.27490234	-1.07666016	-49.87792969	+3428
+1458241608.53329990	+16.70361328	-0.69433594	-3.52441406	+33.90380859	-12.39257813	-83.84765625	+5040	+16.66845703	+0.17578125	-3.62548828	+1.18652344	-34.87060547	-2.59277344	+5292	+14.43603516	-2.95312500	-4.21875000	+44.40673828	-0.76904297	-49.46044922	+3420
+1458241608.53749990	+16.65966797	-0.73828125	-3.52880859	+33.85986328	-11.86523438	-83.56201172	+5004	+16.62451172	+0.10107422	-3.59912109	+1.05468750	-34.40917969	-2.48291016	+5256	+14.39208984	-3.01025391	-4.18798828	+44.53857422	-0.39550781	-48.93310547	+3404
+1458241608.54160000	+16.62011719	-0.77783203	-3.51562500	+33.88183594	-11.49169922	-83.36425781	+4968	+16.58496094	+0.04833984	-3.57714844	+1.07666016	-33.90380859	-2.32910156	+5220	+14.34375000	-3.06298828	-4.16162109	+44.69238281	-0.04394531	-48.44970703	+3388
+1458241608.54580000	+16.58056641	-0.82177734	-3.50244141	+33.85986328	-11.11816406	-83.16650391	+4932	+16.54541016	-0.01318359	-3.55517578	+1.09863281	-33.37646484	-2.21923828	+5184	+14.29101563	-3.13330078	-4.13085938	+44.75830078	+0.32958984	-47.96630859	+3380
+1458241608.55000000	+16.53222656	-0.86572266	-3.47607422	+33.83789063	-10.81054688	-82.99072266	+4904	+16.50146484	-0.07470703	-3.52001953	+1.14257813	-32.93701172	-2.13134766	+5152	+14.23828125	-3.20361328	-4.11328125	+44.82421875	+0.72509766	-47.46093750	+3368
+1458241608.55410000	+16.49267578	-0.89208984	-3.44531250	+33.96972656	-10.56884766	-82.77099609	+4872	+16.46191406	-0.12744141	-3.48046875	+1.25244141	-32.56347656	-2.02148438	+5120	+14.17675781	-3.26953125	-4.09570313	+44.89013672	+1.07666016	-46.97753906	+3360
+1458241608.55830000	+16.44873047	-0.93164063	-3.41894531	+34.03564453	-10.30517578	-82.61718750	+4848	+16.42675781	-0.17138672	-3.44091797	+1.40625000	-32.16796875	-1.91162109	+5088	+14.11523438	-3.35302734	-4.07373047	+44.89013672	+1.47216797	-46.51611328	+3356
+1458241608.56660010	+16.35205078	-0.99755859	-3.36181641	+34.25537109	-9.77783203	-82.24365234	+4808	+16.34765625	-0.24609375	-3.35742188	+1.73583984	-31.46484375	-1.62597656	+5032	+13.99218750	-3.50683594	-4.04736328	+44.93408203	+2.21923828	-45.50537109	+3352
+1458241608.57080010	+16.30371094	-1.04150391	-3.33544922	+34.32128906	-9.53613281	-82.02392578	+4796	+16.30371094	-0.29003906	-3.31347656	+1.86767578	-31.11328125	-1.45019531	+5004	+13.92626953	-3.58593750	-4.03857422	+44.97802734	+2.57080078	-45.00000000	+3352
+1458241608.57489990	+16.25097656	-1.08544922	-3.30468750	+34.38720703	-9.33837891	-81.80419922	+4784	+16.25976563	-0.33398438	-3.27392578	+1.95556641	-30.76171875	-1.25244141	+4980	+13.86474609	-3.66064453	-4.02539063	+45.00000000	+2.90039063	-44.49462891	+3352
+1458241608.57909990	+16.20263672	-1.11621094	-3.27392578	+34.54101563	-9.16259766	-81.56250000	+4772	+16.21142578	-0.36474609	-3.23437500	+2.10937500	-30.45410156	-1.01074219	+4956	+13.80322266	-3.73095703	-4.00781250	+45.06591797	+3.18603516	-44.01123047	+3356
+1458241608.58330010	+16.14990234	-1.16894531	-3.24316406	+34.58496094	-8.98681641	-81.32080078	+4768	+16.16748047	-0.41308594	-3.19482422	+2.21923828	-30.12451172	-0.79101563	+4936	+13.73730469	-3.79687500	-3.99462891	+45.13183594	+3.47167969	-43.50585938	+3360
+1458241608.58740000	+16.10595703	-1.21728516	-3.21240234	+34.65087891	-8.83300781	-81.10107422	+4764	+16.12353516	-0.45703125	-3.15966797	+2.28515625	-29.79492188	-0.54931641	+4916	+13.68017578	-3.86718750	-3.96386719	+45.17578125	+3.64746094	-43.11035156	+3368
+1458241608.59159990	+16.06201172	-1.25683594	-3.19482422	+34.78271484	-8.59130859	-80.74951172	+4756	+16.07958984	-0.49218750	-3.13769531	+2.46093750	-29.39941406	-0.24169922	+4888	+13.62744141	-3.92431641	-3.93310547	+45.30761719	+3.77929688	-42.69287109	+3372
+1458241608.59990000	+15.96533203	-1.36669922	-3.15966797	+34.84863281	-8.17382813	-80.06835938	+4744	+15.98291016	-0.60205078	-3.09375000	+2.50488281	-28.58642578	+0.32958984	+4848	+13.53076172	-4.03417969	-3.85839844	+45.59326172	+3.99902344	-41.94580078	+3380
+1458241608.60410000	+15.91699219	-1.41503906	-3.15087891	+34.95849609	-7.93212891	-79.65087891	+4732	+15.93457031	-0.65039063	-3.08056641	+2.57080078	-28.10302734	+0.68115234	+4824	+13.48681641	-4.08251953	-3.81445313	+45.83496094	+4.02099609	-41.55029297	+3384
+1458241608.60830000	+15.86865234	-1.47656250	-3.14208984	+34.98046875	-7.71240234	-79.23339844	+4720	+15.87744141	-0.70751953	-3.07177734	+2.57080078	-27.64160156	+1.03271484	+4800	+13.44287109	-4.11767578	-3.77490234	+46.07666016	+4.04296875	-41.17675781	+3380
+1458241608.61240010	+15.82031250	-1.53369141	-3.12890625	+34.98046875	-7.53662109	-78.81591797	+4708	+15.82470703	-0.76904297	-3.05859375	+2.54882813	-27.18017578	+1.40625000	+4776	+13.40332031	-4.15722656	-3.71777344	+46.31835938	+3.99902344	-40.89111328	+3380
+1458241608.61660000	+15.77636719	-1.58203125	-3.12011719	+35.06835938	-7.33886719	-78.35449219	+4688	+15.76757813	-0.81298828	-3.04980469	+2.59277344	-26.71875000	+1.80175781	+4752	+13.36376953	-4.18798828	-3.65625000	+46.62597656	+3.93310547	-40.60546875	+3376
+1458241608.62080000	+15.73242188	-1.64355469	-3.11132813	+35.11230469	-7.14111328	-77.89306641	+4664	+15.71484375	-0.87451172	-3.04101563	+2.57080078	-26.27929688	+2.17529297	+4724	+13.32861328	-4.22314453	-3.59912109	+46.88964844	+3.86718750	-40.34179688	+3372
+1458241608.62490010	+15.68408203	-1.70507813	-3.09814453	+35.13427734	-6.96533203	-77.49755859	+4644	+15.66210938	-0.93603516	-3.02343750	+2.54882813	-25.88378906	+2.54882813	+4700	+13.28906250	-4.26269531	-3.53759766	+47.15332031	+3.80126953	-40.12207031	+3368
+1458241608.63330010	+15.59179688	-1.81054688	-3.07617188	+35.33203125	-6.59179688	-76.57470703	+4584	+15.55664063	-1.03710938	-3.00585938	+2.59277344	-25.00488281	+3.33984375	+4640	+13.21435547	-4.32861328	-3.42333984	+47.76855469	+3.64746094	-39.59472656	+3348
+1458241608.63739990	+15.53906250	-1.86328125	-3.06298828	+35.39794922	-6.45996094	-76.13525391	+4556	+15.49072266	-1.08984375	-2.98828125	+2.61474609	-24.60937500	+3.71337891	+4608	+13.17480469	-4.36816406	-3.36621094	+48.03222656	+3.60351563	-39.33105469	+3336
+1458241608.64159990	+15.48632813	-1.90722656	-3.04101563	+35.55175781	-6.35009766	-75.69580078	+4520	+15.43359375	-1.13818359	-2.96630859	+2.68066406	-24.21386719	+4.10888672	+4576	+13.13085938	-4.40332031	-3.31787109	+48.33984375	+3.55957031	-39.04541016	+3320
+1458241608.64580010	+15.43359375	-1.95996094	-3.02343750	+35.63964844	-6.21826172	-75.27832031	+4488	+15.37207031	-1.18652344	-2.94873047	+2.70263672	-23.84033203	+4.46044922	+4544	+13.08251953	-4.44726563	-3.27392578	+48.55957031	+3.53759766	-38.75976563	+3308
+1458241608.64990000	+15.37646484	-2.01269531	-2.99707031	+35.74951172	-6.13037109	-74.88281250	+4456	+15.31494141	-1.23486328	-2.91796875	+2.74658203	-23.55468750	+4.81201172	+4516	+13.03417969	-4.49560547	-3.22558594	+48.80126953	+3.53759766	-38.47412109	+3292
+1458241608.65409990	+15.32373047	-2.05224609	-2.96630859	+35.92529297	-6.08642578	-74.50927734	+4420	+15.26220703	-1.27441406	-2.88720703	+2.85644531	-23.29101563	+5.18554688	+4484	+12.98144531	-4.53515625	-3.18603516	+49.04296875	+3.51562500	-38.18847656	+3276
+1458241608.65820000	+15.26660156	-2.10058594	-2.93994141	+36.10107422	-5.99853516	-74.15771484	+4388	+15.20947266	-1.31835938	-2.85205078	+2.94433594	-23.02734375	+5.49316406	+4456	+12.92431641	-4.60107422	-3.14648438	+49.15283203	+3.55957031	-37.90283203	+3268
+1458241608.66660000	+15.14355469	-2.18408203	-2.86523438	+36.45263672	-5.93261719	-73.52050781	+4332	+15.09082031	-1.39306641	-2.77294922	+3.16406250	-22.58789063	+6.08642578	+4400	+12.79248047	-4.72412109	-3.09814453	+49.39453125	+3.71337891	-37.15576172	+3240
+1458241608.67070010	+15.08642578	-2.22802734	-2.83007813	+36.60644531	-5.88867188	-73.23486328	+4308	+15.03369141	-1.43261719	-2.73779297	+3.29589844	-22.32421875	+6.35009766	+4372	+12.72656250	-4.79443359	-3.07617188	+49.48242188	+3.80126953	-36.76025391	+3228
+1458241608.67490010	+15.02050781	-2.27197266	-2.79052734	+36.76025391	-5.86669922	-72.92724609	+4288	+14.97216797	-1.47216797	-2.69824219	+3.40576172	-22.12646484	+6.63574219	+4348	+12.66064453	-4.86035156	-3.05859375	+49.54833984	+3.86718750	-36.36474609	+3220
+1458241608.67910000	+14.95458984	-2.30712891	-2.75097656	+36.95800781	-5.84472656	-72.61962891	+4264	+14.91503906	-1.50732422	-2.64990234	+3.55957031	-21.97265625	+6.89941406	+4324	+12.58593750	-4.92626953	-3.04101563	+49.63623047	+3.95507813	-35.94726563	+3208
+1458241608.68740010	+14.82714844	-2.39062500	-2.67187500	+37.26562500	-5.84472656	-72.11425781	+4236	+14.80078125	-1.59082031	-2.55761719	+3.75732422	-21.70898438	+7.36083984	+4284	+12.44091797	-5.07128906	-3.00585938	+49.68017578	+4.08691406	-35.20019531	+3196
+1458241608.69569990	+14.70410156	-2.47412109	-2.58837891	+37.61718750	-5.84472656	-71.60888672	+4216	+14.68652344	-1.66992188	-2.47412109	+3.99902344	-21.37939453	+7.82226563	+4244	+12.29589844	-5.20751953	-2.96630859	+49.79003906	+4.17480469	-34.45312500	+3188
+1458241608.69989990	+14.64257813	-2.51806641	-2.55322266	+37.72705078	-5.84472656	-71.36718750	+4208	+14.62939453	-1.71386719	-2.43457031	+4.08691406	-21.22558594	+8.02001953	+4228	+12.22558594	-5.27783203	-2.93994141	+49.83398438	+4.19677734	-34.12353516	+3184
+1458241608.70409990	+14.57666016	-2.55761719	-2.52246094	+37.90283203	-5.80078125	-71.08154297	+4196	+14.56787109	-1.75341797	-2.39501953	+4.21875000	-21.02783203	+8.26171875	+4208	+12.15527344	-5.33935547	-2.91796875	+49.92187500	+4.21875000	-33.79394531	+3180
+1458241608.70820000	+14.51513672	-2.60156250	-2.49169922	+38.01269531	-5.77880859	-70.77392578	+4188	+14.50634766	-1.80175781	-2.35986328	+4.28466797	-20.85205078	+8.45947266	+4192	+12.09375000	-5.39648438	-2.89599609	+50.03173828	+4.19677734	-33.46435547	+3176
+1458241608.71240000	+14.45800781	-2.64550781	-2.46093750	+38.12255859	-5.77880859	-70.51025391	+4180	+14.44482422	-1.85009766	-2.32470703	+4.32861328	-20.67626953	+8.70117188	+4172	+12.03222656	-5.45361328	-2.85644531	+50.16357422	+4.13085938	-33.24462891	+3172
+1458241608.72070000	+14.33935547	-2.73779297	-2.39941406	+38.36425781	-5.77880859	-69.96093750	+4156	+14.32177734	-1.94238281	-2.25878906	+4.46044922	-20.36865234	+9.14062500	+4132	+11.91796875	-5.54589844	-2.78173828	+50.53710938	+3.97705078	-32.84912109	+3160
+1458241608.72490000	+14.28222656	-2.78613281	-2.37304688	+38.43017578	-5.77880859	-69.71923828	+4144	+14.26464844	-1.99511719	-2.22802734	+4.48242188	-20.19287109	+9.36035156	+4112	+11.86523438	-5.59423828	-2.73339844	+50.71289063	+3.88916016	-32.71728516	+3152
+1458241608.72900010	+14.22509766	-2.82568359	-2.34667969	+38.56201172	-5.73486328	-69.41162109	+4124	+14.20312500	-2.03906250	-2.20166016	+4.59228516	-19.97314453	+9.60205078	+4088	+11.81250000	-5.63378906	-2.68505859	+50.95458984	+3.77929688	-32.58544922	+3144
+1458241608.73740010	+14.11083984	-2.92675781	-2.30273438	+38.71582031	-5.69091797	-68.84033203	+4080	+14.07568359	-2.14453125	-2.15771484	+4.61425781	-19.53369141	+10.06347656	+4040	+11.72021484	-5.70410156	-2.58837891	+51.50390625	+3.55957031	-32.36572266	+3120
+1458241608.74149990	+14.05371094	-2.96630859	-2.28076172	+38.82568359	-5.66894531	-68.53271484	+4056	+14.01416016	-2.18847656	-2.13134766	+4.72412109	-19.33593750	+10.32714844	+4012	+11.67187500	-5.73925781	-2.54003906	+51.78955078	+3.42773438	-32.25585938	+3108
+1458241608.74990010	+13.93945313	-3.06298828	-2.23242188	+39.00146484	-5.64697266	-68.00537109	+3996	+13.88671875	-2.28515625	-2.08300781	+4.81201172	-18.98437500	+10.76660156	+3956	+11.57958984	-5.80517578	-2.44775391	+52.36083984	+3.20800781	-32.05810547	+3076
+1458241608.75399990	+13.88232422	-3.10253906	-2.20605469	+39.13330078	-5.66894531	-67.76367188	+3964	+13.82080078	-2.32470703	-2.05664063	+4.92187500	-18.83056641	+10.98632813	+3924	+11.53125000	-5.84033203	-2.39941406	+52.66845703	+3.09814453	-31.99218750	+3060
+1458241608.75819990	+13.82519531	-3.15087891	-2.17968750	+39.22119141	-5.66894531	-67.54394531	+3932	+13.75927734	-2.37304688	-2.03027344	+4.98779297	-18.65478516	+11.18408203	+3896	+11.47851563	-5.87988281	-2.35546875	+52.91015625	+3.01025391	-31.88232422	+3044
+1458241608.76239990	+13.76367188	-3.19482422	-2.15332031	+39.28710938	-5.64697266	-67.34619141	+3900	+13.69775391	-2.42138672	-2.00390625	+5.05371094	-18.50097656	+11.38183594	+3864	+11.43017578	-5.91943359	-2.31591797	+53.17382813	+2.94433594	-31.77246094	+3024
+1458241608.76650000	+13.70214844	-3.23437500	-2.12695313	+39.44091797	-5.66894531	-67.12646484	+3864	+13.63183594	-2.46093750	-1.97753906	+5.18554688	-18.34716797	+11.57958984	+3832	+11.37304688	-5.95898438	-2.28076172	+53.39355469	+2.85644531	-31.64062500	+3004
+1458241608.77490000	+13.57470703	-3.32226563	-2.07421875	+39.63867188	-5.64697266	-66.73095703	+3800	+13.50439453	-2.54882813	-1.92041016	+5.38330078	-18.08349609	+11.90917969	+3768	+11.25878906	-6.05566406	-2.21923828	+53.76708984	+2.72460938	-31.31103516	+2968
+1458241608.77900000	+13.51318359	-3.35742188	-2.03906250	+39.81445313	-5.71289063	-66.59912109	+3768	+13.43847656	-2.57958984	-1.88525391	+5.53710938	-18.01757813	+12.04101563	+3740	+11.19287109	-6.10400391	-2.19726563	+53.92089844	+2.68066406	-31.13525391	+2948
+1458241608.78320000	+13.44726563	-3.39697266	-2.00830078	+39.92431641	-5.73486328	-66.48925781	+3740	+13.37695313	-2.62353516	-1.85449219	+5.66894531	-17.97363281	+12.17285156	+3708	+11.12255859	-6.15673828	-2.17529297	+54.00878906	+2.63671875	-30.95947266	+2932
+1458241608.78740000	+13.38134766	-3.44091797	-1.97753906	+40.03417969	-5.75683594	-66.37939453	+3712	+13.31542969	-2.66308594	-1.81933594	+5.77880859	-17.92968750	+12.28271484	+3680	+11.05664063	-6.21386719	-2.15771484	+54.09667969	+2.59277344	-30.73974609	+2916
+1458241608.79150010	+13.31542969	-3.47167969	-1.94238281	+40.20996094	-5.80078125	-66.29150391	+3684	+13.25390625	-2.69824219	-1.78417969	+5.97656250	-17.88574219	+12.39257813	+3652	+10.98632813	-6.27099609	-2.14013672	+54.16259766	+2.54882813	-30.56396484	+2900
+1458241608.79570010	+13.24951172	-3.51562500	-1.91162109	+40.34179688	-5.82275391	-66.20361328	+3664	+13.18798828	-2.73779297	-1.74902344	+6.10839844	-17.84179688	+12.48046875	+3628	+10.91162109	-6.33251953	-2.12255859	+54.20654297	+2.52685547	-30.36621094	+2884
+1458241608.79990010	+13.18359375	-3.55517578	-1.88085938	+40.45166016	-5.84472656	-66.11572266	+3644	+13.12207031	-2.78173828	-1.71826172	+6.21826172	-17.79785156	+12.54638672	+3600	+10.84130859	-6.39404297	-2.10937500	+54.25048828	+2.48291016	-30.14648438	+2868
+1458241608.80399990	+13.11328125	-3.58593750	-1.85009766	+40.64941406	-5.86669922	-66.04980469	+3624	+13.06054688	-2.81250000	-1.68310547	+6.43798828	-17.77587891	+12.63427734	+3576	+10.76220703	-6.45556641	-2.10058594	+54.27246094	+2.43896484	-29.94873047	+2856
+1458241608.81230000	+12.98144531	-3.66503906	-1.79296875	+40.91308594	-5.95458984	-65.87402344	+3592	+12.93310547	-2.89160156	-1.61718750	+6.72363281	-17.75390625	+12.78808594	+3528	+10.62158203	-6.56982422	-2.07421875	+54.38232422	+2.35107422	-29.55322266	+2828
+1458241608.81649990	+12.91552734	-3.69580078	-1.76220703	+41.11083984	-5.99853516	-65.80810547	+3576	+12.86718750	-2.91796875	-1.58642578	+6.96533203	-17.75390625	+12.87597656	+3504	+10.54687500	-6.62255859	-2.06103516	+54.42626953	+2.28515625	-29.42138672	+2816
+1458241608.82480000	+12.78369141	-3.77490234	-1.70947266	+41.39648438	-6.06445313	-65.69824219	+3552	+12.73974609	-3.00146484	-1.52490234	+7.22900391	-17.75390625	+13.00781250	+3464	+10.41064453	-6.73242188	-2.02148438	+54.60205078	+2.19726563	-29.17968750	+2796
+1458241608.82900000	+12.72216797	-3.80566406	-1.68750000	+41.59423828	-6.08642578	-65.61035156	+3536	+12.67382813	-3.03222656	-1.49853516	+7.47070313	-17.70996094	+13.11767578	+3440	+10.34472656	-6.78076172	-1.99951172	+54.71191406	+2.13134766	-29.09179688	+2784
+1458241608.83320000	+12.65625000	-3.84521484	-1.66113281	+41.74804688	-6.13037109	-65.52246094	+3524	+12.61230469	-3.07177734	-1.47656250	+7.62451172	-17.66601563	+13.20556641	+3416	+10.28320313	-6.82470703	-1.98193359	+54.88769531	+2.06542969	-29.00390625	+2768
+1458241608.84150000	+12.53320313	-3.91113281	-1.62597656	+42.09960938	-6.19628906	-65.30273438	+3488	+12.48046875	-3.14208984	-1.43261719	+7.99804688	-17.57812500	+13.44726563	+3368	+10.16894531	-6.91259766	-1.92919922	+55.23925781	+1.93359375	-28.91601563	+2740
+1458241608.84570000	+12.47167969	-3.94628906	-1.60839844	+42.25341797	-6.24023438	-65.19287109	+3468	+12.41455078	-3.18164063	-1.41064453	+8.15185547	-17.55615234	+13.55712891	+3344	+10.11621094	-6.94335938	-1.90283203	+55.50292969	+1.86767578	-28.89404297	+2724
+1458241608.84980010	+12.41015625	-3.98583984	-1.59082031	+42.40722656	-6.26220703	-65.08300781	+3448	+12.34423828	-3.21679688	-1.39306641	+8.28369141	-17.51220703	+13.68896484	+3320	+10.06787109	-6.97851563	-1.87207031	+55.76660156	+1.80175781	-28.91601563	+2708
+1458241608.85400010	+12.34863281	-4.01660156	-1.57324219	+42.60498047	-6.30615234	-64.97314453	+3420	+12.28271484	-3.24755859	-1.37548828	+8.50341797	-17.46826172	+13.84277344	+3292	+10.01953125	-7.01367188	-1.83691406	+56.00830078	+1.73583984	-28.95996094	+2692
+1458241608.86229990	+12.22998047	-4.09130859	-1.54248047	+42.89062500	-6.37207031	-64.77539063	+3368	+12.15087891	-3.32226563	-1.34472656	+8.81103516	-17.38037109	+14.08447266	+3236	+9.92285156	-7.08398438	-1.77539063	+56.55761719	+1.62597656	-29.02587891	+2656
+1458241608.87069990	+12.11132813	-4.15283203	-1.52050781	+43.24218750	-6.43798828	-64.55566406	+3304	+12.02343750	-3.38818359	-1.31835938	+9.20654297	-17.29248047	+14.32617188	+3176	+9.82617188	-7.15429688	-1.72265625	+57.06298828	+1.53808594	-29.09179688	+2616
+1458241608.87480000	+12.04980469	-4.18798828	-1.50732422	+43.37402344	-6.43798828	-64.42382813	+3268	+11.95751953	-3.42333984	-1.30517578	+9.36035156	-17.24853516	+14.43603516	+3144	+9.78222656	-7.18505859	-1.70068359	+57.34863281	+1.47216797	-29.06982422	+2592
+1458241608.88310000	+11.93115234	-4.25390625	-1.48095703	+43.68164063	-6.52587891	-64.31396484	+3200	+11.83007813	-3.48486328	-1.27001953	+9.71191406	-17.22656250	+14.61181641	+3084	+9.67675781	-7.25976563	-1.65234375	+57.76611328	+1.40625000	-29.11376953	+2548
+1458241608.88730000	+11.86962891	-4.28906250	-1.46777344	+43.83544922	-6.54785156	-64.24804688	+3164	+11.76416016	-3.52001953	-1.25683594	+9.84375000	-17.20458984	+14.69970703	+3052	+9.62402344	-7.29931641	-1.63916016	+57.96386719	+1.36230469	-29.09179688	+2524
+1458241608.89560010	+11.75097656	-4.35058594	-1.44140625	+44.12109375	-6.59179688	-64.18212891	+3096	+11.64550781	-3.58154297	-1.22607422	+10.19531250	-17.18261719	+14.80957031	+2992	+9.50537109	-7.38720703	-1.60839844	+58.22753906	+1.29638672	-29.04785156	+2484
+1458241608.89980010	+11.68945313	-4.38134766	-1.42822266	+44.25292969	-6.59179688	-64.11621094	+3060	+11.58398438	-3.61230469	-1.21289063	+10.37109375	-17.16064453	+14.83154297	+2960	+9.44824219	-7.43115234	-1.60400391	+58.33740234	+1.25244141	-28.93798828	+2460
+1458241608.90400000	+11.62792969	-4.41210938	-1.41943359	+44.38476563	-6.59179688	-64.09423828	+3028	+11.52246094	-3.64306641	-1.19531250	+10.52490234	-17.16064453	+14.87548828	+2932	+9.37792969	-7.47949219	-1.59960938	+58.35937500	+1.20849609	-28.85009766	+2440
+1458241608.90809990	+11.56640625	-4.44287109	-1.40625000	+44.51660156	-6.61376953	-64.07226563	+3000	+11.46093750	-3.67382813	-1.18212891	+10.67871094	-17.16064453	+14.89746094	+2904	+9.31640625	-7.52343750	-1.59521484	+58.42529297	+1.16455078	-28.74023438	+2416
+1458241608.91650010	+11.44775391	-4.50000000	-1.37548828	+44.78027344	-6.63574219	-64.05029297	+2944	+11.34228516	-3.73095703	-1.15136719	+10.98632813	-17.16064453	+14.91943359	+2852	+9.18457031	-7.62011719	-1.59082031	+58.49121094	+1.07666016	-28.54248047	+2376
+1458241608.92059990	+11.38623047	-4.52636719	-1.36230469	+44.89013672	-6.63574219	-64.05029297	+2920	+11.28515625	-3.76171875	-1.13378906	+11.11816406	-17.16064453	+14.94140625	+2828	+9.11425781	-7.66406250	-1.58642578	+58.51318359	+1.03271484	-28.43261719	+2360
+1458241608.92479990	+11.32910156	-4.55712891	-1.34472656	+45.02197266	-6.65771484	-64.05029297	+2896	+11.22802734	-3.79248047	-1.12060547	+11.25000000	-17.16064453	+14.94140625	+2804	+9.04833984	-7.71240234	-1.58642578	+58.53515625	+0.98876953	-28.32275391	+2340
+1458241608.92899990	+11.27197266	-4.58349609	-1.33593750	+45.13183594	-6.65771484	-64.00634766	+2876	+11.17089844	-3.81884766	-1.10302734	+11.40380859	-17.13867188	+14.98535156	+2780	+8.98242188	-7.76074219	-1.58203125	+58.51318359	+0.94482422	-28.21289063	+2324
+1458241608.93730000	+11.15771484	-4.63623047	-1.30957031	+45.35156250	-6.65771484	-63.91845703	+2836	+11.05664063	-3.87158203	-1.07666016	+11.62353516	-17.09472656	+15.05126953	+2736	+8.85937500	-7.84423828	-1.57763672	+58.60107422	+0.83496094	-27.99316406	+2288
+1458241608.94149990	+11.10498047	-4.66259766	-1.30078125	+45.46142578	-6.65771484	-63.85253906	+2816	+11.00390625	-3.89794922	-1.06347656	+11.73339844	-17.07275391	+15.09521484	+2716	+8.79345703	-7.88818359	-1.57324219	+58.60107422	+0.79101563	-27.90527344	+2268
+1458241608.94560000	+11.04785156	-4.68896484	-1.28759766	+45.57128906	-6.67968750	-63.78662109	+2800	+10.94677734	-3.92431641	-1.05468750	+11.84326172	-17.02880859	+15.16113281	+2696	+8.74072266	-7.91894531	-1.57324219	+58.68896484	+0.74707031	-27.79541016	+2248
+1458241608.95400000	+10.94677734	-4.73730469	-1.26562500	+45.79101563	-6.72363281	-63.65478516	+2764	+10.84130859	-3.97705078	-1.02832031	+12.04101563	-16.98486328	+15.31494141	+2652	+8.63525391	-7.98925781	-1.55126953	+58.88671875	+0.68115234	-27.70751953	+2212
+1458241608.96639990	+10.79736328	-4.81201172	-1.24365234	+46.05468750	-6.76757813	-63.34716797	+2704	+10.68310547	-4.05175781	-0.99755859	+12.28271484	-16.89697266	+15.57861328	+2584	+8.49902344	-8.07275391	-1.50732422	+59.28222656	+0.59326172	-27.57568359	+2152
+1458241608.97059990	+10.74902344	-4.83398438	-1.23925781	+46.16455078	-6.78955078	-63.23730469	+2684	+10.63476563	-4.07373047	-0.98876953	+12.34863281	-16.85302734	+15.66650391	+2560	+8.45947266	-8.09912109	-1.49414063	+59.47998047	+0.57128906	-27.55371094	+2132
+1458241608.97480010	+10.70507813	-4.85595703	-1.23046875	+46.25244141	-6.81152344	-63.12744141	+2660	+10.58642578	-4.09570313	-0.97998047	+12.41455078	-16.83105469	+15.77636719	+2532	+8.42431641	-8.11669922	-1.47656250	+59.67773438	+0.52734375	-27.53173828	+2112
+1458241608.97890000	+10.65673828	-4.87792969	-1.22167969	+46.34033203	-6.85546875	-63.03955078	+2636	+10.53808594	-4.11767578	-0.97119141	+12.50244141	-16.83105469	+15.86425781	+2508	+8.38476563	-8.14306641	-1.45898438	+59.83154297	+0.52734375	-27.50976563	+2092
+1458241608.98729990	+10.56884766	-4.92187500	-1.20849609	+46.51611328	-6.92138672	-62.86376953	+2584	+10.44140625	-4.15722656	-0.95361328	+12.65625000	-16.78710938	+16.04003906	+2456	+8.31445313	-8.18261719	-1.42822266	+60.20507813	+0.46142578	-27.44384766	+2056
+1458241608.99560000	+10.48535156	-4.96582031	-1.19091797	+46.69189453	-6.98730469	-62.73193359	+2528	+10.35351563	-4.19677734	-0.93164063	+12.78808594	-16.80908203	+16.14990234	+2404	+8.23974609	-8.23095703	-1.39306641	+60.49072266	+0.43945313	-27.42187500	+2028
+1458241608.99980000	+10.44140625	-4.98339844	-1.18212891	+46.77978516	-7.00927734	-62.66601563	+2496	+10.30957031	-4.21875000	-0.92724609	+12.85400391	-16.80908203	+16.21582031	+2376	+8.20458984	-8.25292969	-1.38427734	+60.64453125	+0.39550781	-27.35595703	+2016
+1458241609.00390010	+10.40185547	-5.00537109	-1.17333984	+46.86767578	-7.05322266	-62.64404297	+2472	+10.26562500	-4.23632813	-0.91406250	+12.91992188	-16.83105469	+16.23779297	+2352	+8.16503906	-8.27490234	-1.37109375	+60.71044922	+0.35156250	-27.31201172	+2004
+1458241609.00810000	+10.36230469	-5.02294922	-1.16455078	+46.95556641	-7.07519531	-62.62207031	+2440	+10.22607422	-4.25390625	-0.90527344	+13.00781250	-16.85302734	+16.25976563	+2324	+8.12988281	-8.30126953	-1.35791016	+60.82031250	+0.32958984	-27.29003906	+1992
+1458241609.01640010	+10.27880859	-5.05371094	-1.14257813	+47.15332031	-7.16308594	-62.60009766	+2388	+10.14257813	-4.28906250	-0.88330078	+13.13964844	-16.89697266	+16.25976563	+2272	+8.04638672	-8.34960938	-1.34912109	+60.95214844	+0.21972656	-27.15820313	+1968
+1458241609.02060010	+10.24365234	-5.07128906	-1.13378906	+47.24121094	-7.18505859	-62.62207031	+2360	+10.10302734	-4.30224609	-0.87451172	+13.22753906	-16.91894531	+16.23779297	+2248	+8.00244141	-8.37158203	-1.34472656	+60.97412109	+0.17578125	-27.09228516	+1956
+1458241609.02480010	+10.20410156	-5.08447266	-1.12500000	+47.35107422	-7.20703125	-62.62207031	+2336	+10.06347656	-4.31982422	-0.86132813	+13.31542969	-16.96289063	+16.21582031	+2224	+7.95849609	-8.39794922	-1.34033203	+60.99609375	+0.10986328	-27.02636719	+1944
+1458241609.03309990	+10.12939453	-5.11523438	-1.10302734	+47.50488281	-7.22900391	-62.66601563	+2292	+9.98876953	-4.35058594	-0.83935547	+13.42529297	-17.00683594	+16.17187500	+2180	+7.87060547	-8.45507813	-1.34033203	+60.93017578	+0.00000000	-26.89453125	+1920
+1458241609.03720000	+10.09423828	-5.12841797	-1.08984375	+47.61474609	-7.25097656	-62.68798828	+2268	+9.95361328	-4.36376953	-0.83056641	+13.51318359	-17.02880859	+16.12792969	+2160	+7.82666016	-8.48144531	-1.34033203	+60.90820313	-0.08789063	-26.80664063	+1908
+1458241609.04140000	+10.05908203	-5.14160156	-1.08105469	+47.65869141	-7.27294922	-62.70996094	+2252	+9.91845703	-4.38134766	-0.82177734	+13.53515625	-17.05078125	+16.08398438	+2140	+7.77832031	-8.50781250	-1.34033203	+60.86425781	-0.13183594	-26.74072266	+1896
+1458241609.04970000	+9.98876953	-5.16357422	-1.06347656	+47.83447266	-7.29492188	-62.73193359	+2216	+9.85253906	-4.40771484	-0.79980469	+13.66699219	-17.09472656	+16.01806641	+2104	+7.69482422	-8.55175781	-1.34472656	+60.82031250	-0.26367188	-26.63085938	+1868
+1458241609.05390000	+9.95800781	-5.18115234	-1.05468750	+47.90039063	-7.31689453	-62.73193359	+2200	+9.81738281	-4.42089844	-0.79101563	+13.68896484	-17.09472656	+15.99609375	+2088	+7.65527344	-8.57812500	-1.34472656	+60.79833984	-0.30761719	-26.58691406	+1856
+1458241609.05810000	+9.92724609	-5.18994141	-1.04589844	+47.96630859	-7.31689453	-62.73193359	+2188	+9.78662109	-4.43408203	-0.78222656	+13.73291016	-17.09472656	+15.99609375	+2072	+7.61572266	-8.59570313	-1.34472656	+60.77636719	-0.35156250	-26.52099609	+1840
+1458241609.06220010	+9.89648438	-5.20312500	-1.03710938	+48.03222656	-7.31689453	-62.73193359	+2172	+9.76025391	-4.44726563	-0.77343750	+13.77685547	-17.11669922	+15.97412109	+2056	+7.58056641	-8.61767578	-1.34033203	+60.77636719	-0.39550781	-26.49902344	+1824
+1458241609.06640010	+9.86572266	-5.21630859	-1.03271484	+48.05419922	-7.31689453	-62.70996094	+2160	+9.72949219	-4.46044922	-0.76904297	+13.77685547	-17.09472656	+15.97412109	+2040	+7.54541016	-8.63525391	-1.33593750	+60.75439453	-0.41748047	-26.47705078	+1808
+1458241609.07470010	+9.80859375	-5.23828125	-1.01953125	+48.18603516	-7.33886719	-62.66601563	+2132	+9.67236328	-4.48242188	-0.75585938	+13.86474609	-17.07275391	+15.99609375	+2008	+7.48828125	-8.66601563	-1.32714844	+60.86425781	-0.46142578	-26.45507813	+1776
+1458241609.08310010	+9.75585938	-5.26025391	-1.01074219	+48.27392578	-7.36083984	-62.60009766	+2100	+9.61523438	-4.50439453	-0.74267578	+13.90869141	-17.05078125	+16.04003906	+1976	+7.43994141	-8.68798828	-1.30957031	+60.99609375	-0.48339844	-26.47705078	+1744
+1458241609.08719990	+9.73388672	-5.26904297	-1.00634766	+48.31787109	-7.38281250	-62.55615234	+2084	+9.59326172	-4.51318359	-0.73828125	+13.93066406	-17.05078125	+16.06201172	+1960	+7.42236328	-8.70117188	-1.29638672	+61.10595703	-0.46142578	-26.52099609	+1732
+1458241609.09139990	+9.71191406	-5.28222656	-1.00195313	+48.33984375	-7.40478516	-62.53417969	+2068	+9.56689453	-4.52636719	-0.73388672	+13.93066406	-17.02880859	+16.08398438	+1944	+7.40478516	-8.71435547	-1.28320313	+61.17187500	-0.43945313	-26.56494141	+1720
+1458241609.09970000	+9.66796875	-5.30419922	-0.99316406	+48.44970703	-7.42675781	-62.46826172	+2032	+9.52294922	-4.54394531	-0.72509766	+13.99658203	-17.00683594	+16.14990234	+1908	+7.37402344	-8.72753906	-1.26123047	+61.39160156	-0.41748047	-26.65283203	+1696
+1458241609.10809990	+9.62841797	-5.32177734	-0.98876953	+48.53759766	-7.44873047	-62.40234375	+1992	+9.47900391	-4.56152344	-0.71630859	+14.01855469	-17.00683594	+16.19384766	+1872	+7.35205078	-8.74511719	-1.23925781	+61.58935547	-0.35156250	-26.74072266	+1676
+1458241609.11640000	+9.59326172	-5.34375000	-0.97998047	+48.60351563	-7.47070313	-62.38037109	+1952	+9.43945313	-4.57910156	-0.71191406	+14.04052734	-16.98486328	+16.21582031	+1836	+7.33007813	-8.76269531	-1.21728516	+61.76513672	-0.30761719	-26.80664063	+1660
+1458241609.12050010	+9.57568359	-5.34814453	-0.97998047	+48.66943359	-7.49267578	-62.35839844	+1932	+9.42187500	-4.58349609	-0.70751953	+14.08447266	-16.98486328	+16.21582031	+1816	+7.31689453	-8.77148438	-1.20849609	+61.80908203	-0.26367188	-26.82861328	+1652
+1458241609.12890010	+9.54931641	-5.36572266	-0.97558594	+48.71337891	-7.47070313	-62.35839844	+1896	+9.39111328	-4.60546875	-0.70312500	+14.06250000	-16.96289063	+16.17187500	+1780	+7.29052734	-8.78906250	-1.19531250	+61.89697266	-0.21972656	-26.85058594	+1640
+1458241609.13720010	+9.52734375	-5.37451172	-0.97558594	+48.82324219	-7.42675781	-62.33642578	+1860	+9.36914063	-4.60986328	-0.70751953	+14.15039063	-16.89697266	+16.12792969	+1740	+7.25976563	-8.81103516	-1.19531250	+61.87500000	-0.17578125	-26.76269531	+1628
+1458241609.14549990	+9.50537109	-5.39208984	-0.97998047	+48.80126953	-7.36083984	-62.35839844	+1828	+9.34716797	-4.62744141	-0.70751953	+14.10644531	-16.85302734	+15.99609375	+1708	+7.22900391	-8.83300781	-1.19970703	+61.76513672	-0.13183594	-26.63085938	+1612
+1458241609.15389990	+9.49218750	-5.40087891	-0.97998047	+48.80126953	-7.27294922	-62.38037109	+1796	+9.33398438	-4.64501953	-0.71191406	+14.04052734	-16.76513672	+15.86425781	+1680	+7.19824219	-8.85498047	-1.20849609	+61.61132813	-0.08789063	-26.47705078	+1600
+1458241609.16220000	+9.48339844	-5.40966797	-0.98437500	+48.77929688	-7.18505859	-62.40234375	+1768	+9.33398438	-4.65380859	-0.71630859	+14.06250000	-16.67724609	+15.71044922	+1656	+7.16308594	-8.87695313	-1.22167969	+61.39160156	-0.04394531	-26.25732422	+1584
+1458241609.17050000	+9.47460938	-5.42285156	-0.98876953	+48.69140625	-7.07519531	-62.42431641	+1748	+9.32958984	-4.66699219	-0.72509766	+13.95263672	-16.58935547	+15.60058594	+1636	+7.14111328	-8.89892578	-1.23486328	+61.14990234	+0.00000000	-26.03759766	+1564
+1458241609.17470000	+9.47460938	-5.42724609	-0.99316406	+48.66943359	-7.03125000	-62.42431641	+1740	+9.33398438	-4.67138672	-0.72949219	+13.90869141	-16.52343750	+15.53466797	+1628	+7.13232422	-8.90771484	-1.24365234	+61.04003906	+0.02197266	-25.94970703	+1556
+1458241609.18300010	+9.47460938	-5.43603516	-0.99755859	+48.60351563	-6.96533203	-62.44628906	+1724	+9.33398438	-4.68017578	-0.73828125	+13.82080078	-16.47949219	+15.44677734	+1608	+7.11914063	-8.92089844	-1.25244141	+60.86425781	+0.08789063	-25.79589844	+1532
+1458241609.19129990	+9.47900391	-5.44482422	-1.00634766	+48.53759766	-6.89941406	-62.46826172	+1712	+9.34277344	-4.68896484	-0.74267578	+13.75488281	-16.43554688	+15.35888672	+1596	+7.11914063	-8.92968750	-1.25683594	+60.73242188	+0.17578125	-25.72998047	+1504
+1458241609.19549990	+9.47900391	-5.44482422	-1.00634766	+48.49365234	-6.87744141	-62.46826172	+1708	+9.34277344	-4.68896484	-0.74707031	+13.73291016	-16.41357422	+15.33691406	+1588	+7.11914063	-8.93408203	-1.25683594	+60.68847656	+0.21972656	-25.68603516	+1488
+1458241609.19970010	+9.48339844	-5.44921875	-1.00634766	+48.47167969	-6.85546875	-62.49023438	+1700	+9.34716797	-4.69335938	-0.75146484	+13.71093750	-16.39160156	+15.31494141	+1580	+7.12353516	-8.93847656	-1.25683594	+60.64453125	+0.26367188	-25.68603516	+1476
+1458241609.20799990	+9.48339844	-5.45361328	-1.01074219	+48.42773438	-6.83349609	-62.49023438	+1688	+9.35156250	-4.69335938	-0.75146484	+13.66699219	-16.39160156	+15.27099609	+1564	+7.13232422	-8.94287109	-1.25683594	+60.60058594	+0.32958984	-25.66406250	+1452
+1458241609.21219990	+9.48779297	-5.45361328	-1.01074219	+48.42773438	-6.83349609	-62.49023438	+1684	+9.35156250	-4.69775391	-0.75585938	+13.64501953	-16.36962891	+15.27099609	+1560	+7.13671875	-8.94287109	-1.25244141	+60.60058594	+0.37353516	-25.68603516	+1444
+1458241609.21630000	+9.49218750	-5.45800781	-1.01513672	+48.33984375	-6.78955078	-62.51220703	+1680	+9.36474609	-4.70214844	-0.76025391	+13.55712891	-16.34765625	+15.20507813	+1552	+7.14111328	-8.94287109	-1.25244141	+60.57861328	+0.39550781	-25.68603516	+1436
+1458241609.22470000	+9.50976563	-5.47119141	-1.02392578	+48.20800781	-6.74560547	-62.55615234	+1668	+9.38232422	-4.71533203	-0.77783203	+13.35937500	-16.32568359	+15.09521484	+1544	+7.15429688	-8.94287109	-1.24804688	+60.57861328	+0.46142578	-25.70800781	+1420
+1458241609.22880010	+9.53613281	-5.49316406	-1.03710938	+47.96630859	-6.65771484	-62.64404297	+1664	+9.42187500	-4.73291016	-0.79541016	+13.09570313	-16.25976563	+14.91943359	+1540	+7.16748047	-8.93847656	-1.24365234	+60.57861328	+0.50537109	-25.75195313	+1416
+1458241609.23720000	+9.57568359	-5.51513672	-1.05029297	+47.63671875	-6.54785156	-62.73193359	+1648	+9.45703125	-4.74609375	-0.81298828	+12.81005859	-16.23779297	+14.76562500	+1528	+7.19384766	-8.93847656	-1.23046875	+60.60058594	+0.63720703	-25.81787109	+1412
+1458241609.24550010	+9.61523438	-5.53271484	-1.05908203	+47.39501953	-6.48193359	-62.81982422	+1636	+9.48339844	-4.75048828	-0.81738281	+12.65625000	-16.21582031	+14.72167969	+1516	+7.25537109	-8.92968750	-1.20410156	+60.60058594	+0.87890625	-26.01562500	+1428
+1458241609.24970010	+9.62841797	-5.53710938	-1.05468750	+47.32910156	-6.45996094	-62.84179688	+1632	+9.49218750	-4.75488281	-0.81738281	+12.59033203	-16.21582031	+14.67773438	+1508	+7.27294922	-8.92968750	-1.19531250	+60.57861328	+0.94482422	-26.05957031	+1428
+1458241609.25379990	+9.63720703	-5.53710938	-1.05468750	+47.28515625	-6.45996094	-62.88574219	+1628	+9.50097656	-4.75488281	-0.81738281	+12.56835938	-16.21582031	+14.63378906	+1504	+7.29492188	-8.92529297	-1.18212891	+60.55664063	+1.01074219	-26.10351563	+1436
+1458241609.26220010	+9.65478516	-5.54150391	-1.05029297	+47.19726563	-6.41601563	-62.90771484	+1620	+9.51855469	-4.75488281	-0.81298828	+12.48046875	-16.19384766	+14.56787109	+1496	+7.30371094	-8.92529297	-1.17773438	+60.42480469	+1.05468750	-26.10351563	+1436
+1458241609.26630000	+9.65917969	-5.54150391	-1.04589844	+47.19726563	-6.39404297	-62.92968750	+1616	+9.52734375	-4.75488281	-0.81298828	+12.45849609	-16.17187500	+14.52392578	+1492	+7.30810547	-8.92529297	-1.17773438	+60.35888672	+1.05468750	-26.08154297	+1432
+1458241609.27049990	+9.66357422	-5.54150391	-1.04150391	+47.15332031	-6.37207031	-62.92968750	+1616	+9.53613281	-4.75488281	-0.80859375	+12.43652344	-16.14990234	+14.50195313	+1492	+7.30371094	-8.92968750	-1.17773438	+60.27099609	+1.05468750	-26.03759766	+1428
+1458241609.27880000	+9.67675781	-5.53710938	-1.03271484	+47.13134766	-6.32812500	-62.95166016	+1612	+9.54931641	-4.75048828	-0.79980469	+12.39257813	-16.12792969	+14.43603516	+1492	+7.29931641	-8.92968750	-1.17773438	+60.11718750	+1.01074219	-25.94970703	+1424
+1458241609.28710010	+9.68554688	-5.53271484	-1.02392578	+47.08740234	-6.30615234	-62.95166016	+1612	+9.56250000	-4.75048828	-0.79101563	+12.34863281	-16.08398438	+14.37011719	+1496	+7.29492188	-8.92968750	-1.18212891	+59.96337891	+0.96679688	-25.83984375	+1420
+1458241609.29130010	+9.68554688	-5.52832031	-1.01953125	+47.08740234	-6.28417969	-62.95166016	+1612	+9.56689453	-4.74609375	-0.78662109	+12.34863281	-16.08398438	+14.34814453	+1500	+7.29052734	-8.93408203	-1.18212891	+59.89746094	+0.94482422	-25.81787109	+1416
+1458241609.29959990	+9.69433594	-5.52392578	-1.00634766	+47.06542969	-6.26220703	-62.95166016	+1620	+9.57568359	-4.74169922	-0.77343750	+12.32666016	-16.06201172	+14.30419922	+1508	+7.28173828	-8.93408203	-1.18212891	+59.76562500	+0.90087891	-25.70800781	+1412
+1458241609.30800010	+9.69873047	-5.51953125	-0.99316406	+47.06542969	-6.24023438	-62.92968750	+1628	+9.58447266	-4.73730469	-0.76025391	+12.32666016	-16.06201172	+14.30419922	+1516	+7.28173828	-8.93408203	-1.17773438	+59.69970703	+0.85693359	-25.64208984	+1404
+1458241609.31209990	+9.69873047	-5.51513672	-0.98876953	+47.06542969	-6.24023438	-62.92968750	+1632	+9.58886719	-4.73730469	-0.75146484	+12.30468750	-16.06201172	+14.30419922	+1524	+7.28173828	-8.92968750	-1.17333984	+59.67773438	+0.81298828	-25.62011719	+1404
+1458241609.32049990	+9.70312500	-5.51074219	-0.97558594	+47.08740234	-6.26220703	-62.90771484	+1644	+9.59326172	-4.73291016	-0.73828125	+12.30468750	-16.06201172	+14.32617188	+1532	+7.28613281	-8.92529297	-1.15576172	+59.69970703	+0.76904297	-25.57617188	+1404
+1458241609.32880000	+9.70751953	-5.50634766	-0.96240234	+47.08740234	-6.28417969	-62.88574219	+1652	+9.59765625	-4.72851563	-0.72509766	+12.30468750	-16.08398438	+14.37011719	+1536	+7.29931641	-8.91210938	-1.13378906	+59.78759766	+0.74707031	-25.57617188	+1412
+1458241609.33299990	+9.71191406	-5.50195313	-0.95800781	+47.10937500	-6.28417969	-62.86376953	+1656	+9.59765625	-4.72412109	-0.71630859	+12.30468750	-16.08398438	+14.39208984	+1540	+7.30810547	-8.90771484	-1.12060547	+59.85351563	+0.72509766	-25.59814453	+1420
+1458241609.34130000	+9.71191406	-5.49755859	-0.94482422	+47.13134766	-6.32812500	-62.84179688	+1660	+9.60205078	-4.71972656	-0.70312500	+12.30468750	-16.10595703	+14.45800781	+1544	+7.33007813	-8.89013672	-1.08544922	+60.05126953	+0.70312500	-25.64208984	+1440
+1458241609.34960010	+9.71630859	-5.49316406	-0.93164063	+47.17529297	-6.37207031	-62.79785156	+1664	+9.60205078	-4.71533203	-0.68554688	+12.32666016	-16.14990234	+14.52392578	+1544	+7.35644531	-8.87255859	-1.05029297	+60.29296875	+0.68115234	-25.72998047	+1464
+1458241609.35380010	+9.71630859	-5.48876953	-0.92285156	+47.19726563	-6.39404297	-62.79785156	+1664	+9.60205078	-4.71533203	-0.67675781	+12.32666016	-16.14990234	+14.56787109	+1544	+7.36523438	-8.86376953	-1.02832031	+60.42480469	+0.65917969	-25.77392578	+1480
+1458241609.35789990	+9.72070313	-5.48437500	-0.91406250	+47.21923828	-6.41601563	-62.77587891	+1664	+9.60205078	-4.71093750	-0.66796875	+12.34863281	-16.17187500	+14.58984375	+1544	+7.37402344	-8.85498047	-1.01074219	+60.51269531	+0.65917969	-25.81787109	+1492
+1458241609.36630010	+9.72070313	-5.47998047	-0.89648438	+47.28515625	-6.45996094	-62.75390625	+1672	+9.60205078	-4.70654297	-0.65039063	+12.37060547	-16.21582031	+14.65576172	+1544	+7.38720703	-8.84619141	-0.98437500	+60.66650391	+0.61523438	-25.86181641	+1516
+1458241609.37459990	+9.72070313	-5.47119141	-0.87890625	+47.35107422	-6.50390625	-62.73193359	+1676	+9.60205078	-4.69775391	-0.63281250	+12.41455078	-16.23779297	+14.72167969	+1540	+7.38720703	-8.84179688	-0.96240234	+60.75439453	+0.57128906	-25.90576172	+1536
+1458241609.38290000	+9.72070313	-5.46679688	-0.85693359	+47.41699219	-6.54785156	-62.73193359	+1684	+9.60205078	-4.68896484	-0.61083984	+12.48046875	-16.28173828	+14.76562500	+1536	+7.38281250	-8.83740234	-0.95361328	+60.75439453	+0.48339844	-25.88378906	+1556
+1458241609.38710000	+9.72070313	-5.46240234	-0.84814453	+47.46093750	-6.54785156	-62.73193359	+1688	+9.59765625	-4.68896484	-0.60205078	+12.50244141	-16.30371094	+14.76562500	+1536	+7.37841797	-8.84179688	-0.94921875	+60.73242188	+0.46142578	-25.88378906	+1560
+1458241609.39540000	+9.71630859	-5.45800781	-0.83056641	+47.50488281	-6.56982422	-62.77587891	+1692	+9.59765625	-4.68457031	-0.58447266	+12.54638672	-16.32568359	+14.76562500	+1532	+7.36523438	-8.84619141	-0.94921875	+60.64453125	+0.39550781	-25.83984375	+1576
+1458241609.40380000	+9.71630859	-5.45361328	-0.81738281	+47.54882813	-6.59179688	-62.81982422	+1696	+9.59765625	-4.68017578	-0.57128906	+12.56835938	-16.34765625	+14.74365234	+1532	+7.35205078	-8.85058594	-0.94921875	+60.53466797	+0.32958984	-25.79589844	+1588
+1458241609.40790010	+9.71630859	-5.44921875	-0.80859375	+47.57080078	-6.59179688	-62.84179688	+1700	+9.59765625	-4.68017578	-0.56250000	+12.59033203	-16.34765625	+14.72167969	+1532	+7.34765625	-8.85498047	-0.95361328	+60.49072266	+0.28564453	-25.77392578	+1592
+1458241609.41630010	+9.71191406	-5.44921875	-0.79980469	+47.59277344	-6.59179688	-62.88574219	+1700	+9.59765625	-4.67578125	-0.55810547	+12.59033203	-16.36962891	+14.67773438	+1532	+7.33447266	-8.85937500	-0.95800781	+60.38085938	+0.24169922	-25.75195313	+1600
+1458241609.42459990	+9.71191406	-5.44482422	-0.79101563	+47.61474609	-6.59179688	-62.95166016	+1704	+9.59765625	-4.67578125	-0.54931641	+12.59033203	-16.39160156	+14.63378906	+1532	+7.33007813	-8.86376953	-0.95800781	+60.29296875	+0.19775391	-25.75195313	+1604
+1458241609.42870000	+9.71630859	-5.44482422	-0.79101563	+47.61474609	-6.59179688	-62.97363281	+1704	+9.59765625	-4.67578125	-0.54931641	+12.59033203	-16.39160156	+14.61181641	+1532	+7.32568359	-8.86376953	-0.95800781	+60.27099609	+0.17578125	-25.75195313	+1604
+1458241609.43290000	+9.71630859	-5.44482422	-0.78662109	+47.61474609	-6.59179688	-62.99560547	+1704	+9.60205078	-4.67578125	-0.54492188	+12.59033203	-16.39160156	+14.58984375	+1536	+7.32568359	-8.86376953	-0.95800781	+60.24902344	+0.17578125	-25.75195313	+1604
+1458241609.43709990	+9.71630859	-5.44482422	-0.78662109	+47.63671875	-6.59179688	-63.01757813	+1704	+9.60205078	-4.67578125	-0.54492188	+12.59033203	-16.41357422	+14.58984375	+1536	+7.32568359	-8.86816406	-0.95800781	+60.22705078	+0.17578125	-25.77392578	+1604
+1458241609.44540000	+9.71630859	-5.44482422	-0.78222656	+47.63671875	-6.61376953	-63.06152344	+1704	+9.60205078	-4.67578125	-0.54052734	+12.56835938	-16.43554688	+14.56787109	+1536	+7.32568359	-8.86816406	-0.95361328	+60.22705078	+0.15380859	-25.79589844	+1608
+1458241609.45370010	+9.72070313	-5.44482422	-0.77783203	+47.63671875	-6.63574219	-63.08349609	+1708	+9.60644531	-4.67578125	-0.54052734	+12.54638672	-16.47949219	+14.54589844	+1540	+7.33007813	-8.86376953	-0.94921875	+60.22705078	+0.15380859	-25.83984375	+1612
+1458241609.45790000	+9.72070313	-5.44482422	-0.77783203	+47.63671875	-6.63574219	-63.10546875	+1708	+9.60644531	-4.67578125	-0.53613281	+12.54638672	-16.50146484	+14.54589844	+1540	+7.33447266	-8.86376953	-0.94921875	+60.24902344	+0.15380859	-25.88378906	+1612
+1458241609.46210000	+9.72070313	-5.44482422	-0.77343750	+47.63671875	-6.65771484	-63.10546875	+1708	+9.60644531	-4.67578125	-0.53613281	+12.52441406	-16.52343750	+14.54589844	+1540	+7.33886719	-8.86376953	-0.94482422	+60.27099609	+0.15380859	-25.92773438	+1616
+1458241609.46620010	+9.72509766	-5.44482422	-0.77343750	+47.65869141	-6.67968750	-63.12744141	+1708	+9.61083984	-4.67578125	-0.53173828	+12.52441406	-16.54541016	+14.54589844	+1540	+7.34765625	-8.85937500	-0.93603516	+60.29296875	+0.13183594	-25.99365234	+1620
+1458241609.47460010	+9.72949219	-5.44482422	-0.76904297	+47.65869141	-6.70166016	-63.17138672	+1712	+9.61523438	-4.67578125	-0.52734375	+12.50244141	-16.63330078	+14.54589844	+1540	+7.36083984	-8.85498047	-0.92285156	+60.35888672	+0.13183594	-26.14746094	+1632
+1458241609.48289990	+9.73388672	-5.44482422	-0.76464844	+47.68066406	-6.76757813	-63.21533203	+1712	+9.61962891	-4.67138672	-0.52294922	+12.48046875	-16.74316406	+14.54589844	+1540	+7.39160156	-8.84619141	-0.89648438	+60.46875000	+0.06591797	-26.45507813	+1656
+1458241609.48709990	+9.73388672	-5.44042969	-0.76025391	+47.70263672	-6.81152344	-63.25927734	+1716	+9.62402344	-4.67138672	-0.51855469	+12.45849609	-16.80908203	+14.54589844	+1540	+7.40478516	-8.84179688	-0.88330078	+60.53466797	+0.02197266	-26.58691406	+1668
+1458241609.49120000	+9.74267578	-5.44042969	-0.75585938	+47.72460938	-6.87744141	-63.30322266	+1720	+9.62841797	-4.67138672	-0.50976563	+12.43652344	-16.91894531	+14.54589844	+1540	+7.42236328	-8.83740234	-0.87011719	+60.57861328	-0.04394531	-26.80664063	+1680
+1458241609.49540000	+9.74707031	-5.44042969	-0.75146484	+47.74658203	-6.94335938	-63.36914063	+1724	+9.63281250	-4.67138672	-0.50097656	+12.41455078	-17.02880859	+14.52392578	+1540	+7.43554688	-8.83740234	-0.85693359	+60.57861328	-0.10986328	-26.96044922	+1692
+1458241609.49950000	+9.75146484	-5.44042969	-0.74267578	+47.79052734	-7.00927734	-63.41308594	+1724	+9.64160156	-4.67138672	-0.49658203	+12.41455078	-17.13867188	+14.50195313	+1540	+7.44433594	-8.83740234	-0.85253906	+60.57861328	-0.17578125	-27.09228516	+1700
+1458241609.50370000	+9.77783203	-5.43164063	-0.70751953	+47.98828125	-7.40478516	-63.78662109	+1744	+9.64599609	-4.66699219	-0.48779297	+12.39257813	-17.27050781	+14.47998047	+1540	+7.44873047	-8.84179688	-0.84814453	+60.53466797	-0.28564453	-27.22412109	+1708
+1458241609.51200010	+9.79980469	-5.42285156	-0.67675781	+48.16406250	-7.69042969	-64.07226563	+1764	+9.65917969	-4.66699219	-0.47021484	+12.39257813	-17.53417969	+14.41406250	+1540	+7.45312500	-8.84619141	-0.84375000	+60.42480469	-0.48339844	-27.42187500	+1716
+1458241609.51620010	+9.80419922	-5.42285156	-0.66796875	+48.20800781	-7.77832031	-64.18212891	+1772	+9.66796875	-4.66259766	-0.45703125	+12.39257813	-17.70996094	+14.37011719	+1544	+7.45312500	-8.85058594	-0.84814453	+60.33691406	-0.59326172	-27.50976563	+1724
+1458241609.52040000	+9.80859375	-5.41845703	-0.65917969	+48.27392578	-7.84423828	-64.29199219	+1776	+9.67675781	-4.66259766	-0.44824219	+12.39257813	-17.84179688	+14.32617188	+1544	+7.45312500	-8.85937500	-0.84814453	+60.24902344	-0.68115234	-27.59765625	+1728
+1458241609.52449990	+9.81298828	-5.41845703	-0.65039063	+48.31787109	-7.91015625	-64.40185547	+1784	+9.68115234	-4.66259766	-0.43945313	+12.41455078	-17.99560547	+14.26025391	+1548	+7.45312500	-8.86376953	-0.84814453	+60.18310547	-0.79101563	-27.68554688	+1732
+1458241609.52870010	+9.81738281	-5.41845703	-0.64160156	+48.36181641	-7.97607422	-64.51171875	+1792	+9.68994141	-4.66259766	-0.42626953	+12.41455078	-18.12744141	+14.19433594	+1552	+7.45312500	-8.87255859	-0.84814453	+60.07324219	-0.87890625	-27.79541016	+1736
+1458241609.53290010	+9.82617188	-5.41845703	-0.63281250	+48.42773438	-8.06396484	-64.62158203	+1800	+9.69873047	-4.66259766	-0.41748047	+12.43652344	-18.28125000	+14.12841797	+1556	+7.45312500	-8.87695313	-0.84814453	+60.00732422	-0.96679688	-27.90527344	+1736
+1458241609.53699990	+9.83056641	-5.41406250	-0.62402344	+48.47167969	-8.12988281	-64.70947266	+1804	+9.70751953	-4.66259766	-0.40869141	+12.45849609	-18.39111328	+14.08447266	+1560	+7.45751953	-8.88134766	-0.84814453	+59.94140625	-1.05468750	-28.01513672	+1740
+1458241609.54539990	+9.84375000	-5.41406250	-0.60644531	+48.58154297	-8.30566406	-64.92919922	+1824	+9.72070313	-4.65820313	-0.39111328	+12.50244141	-18.67675781	+13.95263672	+1572	+7.47070313	-8.89013672	-0.84375000	+59.83154297	-1.23046875	-28.27880859	+1744
+1458241609.54950000	+9.85253906	-5.40966797	-0.60205078	+48.62548828	-8.37158203	-65.03906250	+1832	+9.72949219	-4.66259766	-0.38671875	+12.52441406	-18.80859375	+13.90869141	+1580	+7.47949219	-8.89453125	-0.83935547	+59.83154297	-1.29638672	-28.43261719	+1748
+1458241609.55370000	+9.86132813	-5.40966797	-0.59326172	+48.69140625	-8.45947266	-65.14892578	+1840	+9.73828125	-4.66259766	-0.37792969	+12.56835938	-18.94042969	+13.84277344	+1584	+7.49267578	-8.89453125	-0.83056641	+59.85351563	-1.36230469	-28.65234375	+1756
+1458241609.56200000	+9.87890625	-5.41406250	-0.58007813	+48.77929688	-8.65722656	-65.36865234	+1860	+9.75585938	-4.66259766	-0.36474609	+12.61230469	-19.20410156	+13.75488281	+1596	+7.52343750	-8.89892578	-0.80859375	+59.91943359	-1.45019531	-29.04785156	+1772
+1458241609.56620000	+9.89208984	-5.41406250	-0.57128906	+48.84521484	-8.74511719	-65.45654297	+1868	+9.76464844	-4.66259766	-0.35595703	+12.63427734	-19.33593750	+13.71093750	+1600	+7.54541016	-8.89453125	-0.79101563	+59.98535156	-1.49414063	-29.26757813	+1784
+1458241609.57040000	+9.90087891	-5.41406250	-0.56689453	+48.88916016	-8.83300781	-65.56640625	+1880	+9.77343750	-4.66259766	-0.35156250	+12.65625000	-19.46777344	+13.68896484	+1604	+7.56298828	-8.89453125	-0.77783203	+60.07324219	-1.53808594	-29.48730469	+1796
+1458241609.57870010	+9.91845703	-5.41406250	-0.55371094	+48.97705078	-9.03076172	-65.76416016	+1900	+9.79541016	-4.66259766	-0.33837891	+12.76611328	-19.88525391	+13.60107422	+1612	+7.60693359	-8.89013672	-0.75146484	+60.27099609	-1.62597656	-29.94873047	+1824
+1458241609.58279990	+9.92724609	-5.41406250	-0.54931641	+49.02099609	-9.11865234	-65.87402344	+1912	+9.80419922	-4.66699219	-0.32958984	+12.81005859	-20.03906250	+13.55712891	+1612	+7.62890625	-8.88574219	-0.73828125	+60.35888672	-1.64794922	-30.16845703	+1840
+1458241609.59120010	+9.94482422	-5.41845703	-0.53613281	+49.10888672	-9.29443359	-66.07177734	+1936	+9.81738281	-4.66699219	-0.32080078	+12.89794922	-20.30273438	+13.49121094	+1612	+7.66845703	-8.88134766	-0.70751953	+60.53466797	-1.71386719	-30.60791016	+1872
+1458241609.59949990	+9.95800781	-5.41845703	-0.52294922	+49.19677734	-9.44824219	-66.29150391	+1960	+9.83056641	-4.66699219	-0.31201172	+12.96386719	-20.54443359	+13.40332031	+1612	+7.69921875	-8.88134766	-0.68554688	+60.64453125	-1.80175781	-31.00341797	+1900
+1458241609.60369990	+9.96679688	-5.41845703	-0.51855469	+49.24072266	-9.53613281	-66.40136719	+1972	+9.83935547	-4.66699219	-0.30761719	+13.02978516	-20.67626953	+13.35937500	+1612	+7.71240234	-8.88134766	-0.68115234	+60.68847656	-1.86767578	-31.17919922	+1912
+1458241609.60780000	+9.97558594	-5.41845703	-0.50976563	+49.28466797	-9.60205078	-66.53320313	+1988	+9.84375000	-4.66699219	-0.29882813	+13.09570313	-20.83007813	+13.29345703	+1612	+7.72119141	-8.88574219	-0.67236328	+60.68847656	-1.93359375	-31.33300781	+1924
+1458241609.61200000	+9.97998047	-5.41406250	-0.50537109	+49.35058594	-9.68994141	-66.64306641	+2000	+9.84814453	-4.66259766	-0.29443359	+13.13964844	-20.96191406	+13.22753906	+1612	+7.72998047	-8.88574219	-0.67236328	+60.68847656	-2.02148438	-31.48681641	+1932
+1458241609.61620000	+9.98437500	-5.41406250	-0.49658203	+49.41650391	-9.75585938	-66.79687500	+2012	+9.85253906	-4.66259766	-0.28564453	+13.20556641	-21.11572266	+13.13964844	+1616	+7.73876953	-8.89013672	-0.66796875	+60.68847656	-2.08740234	-31.61865234	+1940
+1458241609.62030010	+9.98876953	-5.40966797	-0.48779297	+49.46044922	-9.82177734	-66.92871094	+2024	+9.86132813	-4.66259766	-0.27685547	+13.27148438	-21.24755859	+13.05175781	+1616	+7.73876953	-8.89453125	-0.66796875	+60.64453125	-2.17529297	-31.72851563	+1948
+1458241609.62870000	+9.99755859	-5.40527344	-0.47021484	+49.59228516	-9.95361328	-67.21435547	+2052	+9.86572266	-4.66259766	-0.26367188	+13.40332031	-21.48925781	+12.87597656	+1624	+7.73437500	-8.90332031	-0.67236328	+60.55664063	-2.32910156	-31.92626953	+1960
+1458241609.63280010	+9.99755859	-5.40527344	-0.46582031	+49.63623047	-10.01953125	-67.34619141	+2064	+9.87011719	-4.66259766	-0.25488281	+13.46923828	-21.62109375	+12.78808594	+1624	+7.73437500	-8.90771484	-0.67236328	+60.49072266	-2.41699219	-32.01416016	+1968
+1458241609.63700010	+10.00195313	-5.40087891	-0.45703125	+49.70214844	-10.06347656	-67.50000000	+2076	+9.87451172	-4.65820313	-0.24609375	+13.53515625	-21.75292969	+12.67822266	+1628	+7.72998047	-8.91650391	-0.67675781	+60.42480469	-2.50488281	-32.08007813	+1972
+1458241609.64120010	+10.00195313	-5.39648438	-0.44824219	+49.76806641	-10.12939453	-67.63183594	+2084	+9.87890625	-4.65820313	-0.24169922	+13.60107422	-21.84082031	+12.61230469	+1632	+7.72558594	-8.92089844	-0.68115234	+60.35888672	-2.59277344	-32.14599609	+1976
+1458241609.64529990	+10.00634766	-5.39648438	-0.43945313	+49.81201172	-10.17333984	-67.76367188	+2096	+9.87890625	-4.65380859	-0.23291016	+13.66699219	-21.97265625	+12.52441406	+1636	+7.72119141	-8.92529297	-0.68554688	+60.31494141	-2.68066406	-32.21191406	+1984
+1458241609.64949990	+10.00634766	-5.39208984	-0.43066406	+49.87792969	-10.23925781	-67.89550781	+2108	+9.88330078	-4.65380859	-0.22851563	+13.73291016	-22.08251953	+12.41455078	+1640	+7.71679688	-8.92968750	-0.68554688	+60.24902344	-2.74658203	-32.27783203	+1984
+1458241609.65370010	+10.01074219	-5.38769531	-0.42626953	+49.94384766	-10.28320313	-68.00537109	+2120	+9.88330078	-4.65380859	-0.21972656	+13.79882813	-22.17041016	+12.34863281	+1644	+7.71679688	-8.93408203	-0.68994141	+60.22705078	-2.81250000	-32.34375000	+1988
+1458241609.66199990	+10.01074219	-5.38330078	-0.41308594	+50.05371094	-10.37109375	-68.24707031	+2136	+9.88769531	-4.64941406	-0.21093750	+13.90869141	-22.34619141	+12.21679688	+1652	+7.71240234	-8.93847656	-0.68994141	+60.16113281	-2.92236328	-32.47558594	+1992
+1458241609.66610000	+10.01074219	-5.38330078	-0.40869141	+50.09765625	-10.39306641	-68.33496094	+2148	+9.88769531	-4.64941406	-0.20654297	+13.97460938	-22.41210938	+12.17285156	+1656	+7.71240234	-8.94287109	-0.68554688	+60.16113281	-2.94433594	-32.54150391	+1992
+1458241609.67030000	+10.01074219	-5.37890625	-0.40429688	+50.14160156	-10.43701172	-68.40087891	+2156	+9.88769531	-4.64941406	-0.20214844	+14.01855469	-22.47802734	+12.12890625	+1660	+7.71240234	-8.94287109	-0.68554688	+60.18310547	-2.98828125	-32.60742188	+1992
+1458241609.67450000	+10.01074219	-5.37890625	-0.39990234	+50.18554688	-10.45898438	-68.46679688	+2160	+9.88769531	-4.64501953	-0.20214844	+14.06250000	-22.54394531	+12.08496094	+1660	+7.71679688	-8.94287109	-0.68115234	+60.22705078	-3.01025391	-32.69531250	+1996
+1458241609.67860010	+10.01513672	-5.37890625	-0.39990234	+50.22949219	-10.50292969	-68.51074219	+2168	+9.88769531	-4.64501953	-0.19775391	+14.10644531	-22.58789063	+12.06298828	+1664	+7.72119141	-8.93847656	-0.67675781	+60.27099609	-3.03222656	-32.76123047	+2000
+1458241609.68700000	+10.01513672	-5.37451172	-0.39550781	+50.29541016	-10.54687500	-68.62060547	+2184	+9.88330078	-4.64501953	-0.19775391	+14.15039063	-22.67578125	+12.04101563	+1664	+7.73437500	-8.93408203	-0.66357422	+60.42480469	-3.05419922	-32.91503906	+2008
+1458241609.69109990	+10.01513672	-5.37451172	-0.39550781	+50.31738281	-10.56884766	-68.64257813	+2188	+9.88330078	-4.64062500	-0.19775391	+14.19433594	-22.69775391	+12.04101563	+1668	+7.73876953	-8.92968750	-0.65478516	+60.49072266	-3.03222656	-33.00292969	+2012
+1458241609.69530010	+10.01513672	-5.37451172	-0.39550781	+50.33935547	-10.59082031	-68.66455078	+2196	+9.88330078	-4.64062500	-0.19335938	+14.21630859	-22.71972656	+12.04101563	+1668	+7.74755859	-8.92968750	-0.65039063	+60.57861328	-3.03222656	-33.06884766	+2020
+1458241609.69950010	+10.01513672	-5.37451172	-0.39111328	+50.38330078	-10.61279297	-68.68652344	+2200	+9.88330078	-4.64062500	-0.19335938	+14.23828125	-22.76367188	+12.04101563	+1668	+7.75634766	-8.92529297	-0.64160156	+60.66650391	-3.01025391	-33.15673828	+2024
+1458241609.70359990	+10.01513672	-5.37451172	-0.39111328	+50.40527344	-10.63476563	-68.70849609	+2204	+9.87890625	-4.64062500	-0.19335938	+14.23828125	-22.76367188	+12.04101563	+1664	+7.76074219	-8.92089844	-0.63281250	+60.73242188	-3.01025391	-33.20068359	+2032
+1458241609.70779990	+10.01513672	-5.37451172	-0.39111328	+50.42724609	-10.63476563	-68.70849609	+2212	+9.87890625	-4.64062500	-0.19335938	+14.26025391	-22.78564453	+12.04101563	+1664	+7.76953125	-8.91650391	-0.62841797	+60.82031250	-2.98828125	-33.26660156	+2040
+1458241609.71610000	+10.01513672	-5.37451172	-0.39111328	+50.44921875	-10.67871094	-68.73046875	+2220	+9.87451172	-4.63623047	-0.19335938	+14.30419922	-22.82958984	+12.06298828	+1664	+7.77832031	-8.91210938	-0.61962891	+60.97412109	-2.96630859	-33.37646484	+2052
+1458241609.72030000	+10.01074219	-5.37011719	-0.39111328	+50.47119141	-10.67871094	-68.73046875	+2224	+9.87451172	-4.63623047	-0.19335938	+14.32617188	-22.85156250	+12.06298828	+1664	+7.78271484	-8.90771484	-0.61083984	+61.04003906	-2.96630859	-33.42041016	+2056
+1458241609.72449990	+10.01074219	-5.37011719	-0.39111328	+50.49316406	-10.70068359	-68.75244141	+2228	+9.87011719	-4.63623047	-0.19335938	+14.32617188	-22.87353516	+12.06298828	+1660	+7.78710938	-8.90771484	-0.60644531	+61.10595703	-2.96630859	-33.48632813	+2064
+1458241609.72860000	+10.01074219	-5.37011719	-0.39111328	+50.51513672	-10.72265625	-68.77441406	+2232	+9.87011719	-4.63623047	-0.19335938	+14.34814453	-22.89550781	+12.08496094	+1660	+7.79150391	-8.90332031	-0.60644531	+61.14990234	-2.94433594	-33.50830078	+2068
+1458241609.73280000	+10.01074219	-5.37011719	-0.39111328	+50.55908203	-10.72265625	-68.77441406	+2236	+9.86572266	-4.63183594	-0.19335938	+14.39208984	-22.91748047	+12.08496094	+1660	+7.79150391	-8.90332031	-0.60205078	+61.19384766	-2.94433594	-33.53027344	+2076
+1458241609.74110010	+10.00634766	-5.36572266	-0.38671875	+50.60302734	-10.74462891	-68.81835938	+2244	+9.85693359	-4.63183594	-0.18896484	+14.43603516	-22.98339844	+12.06298828	+1656	+7.79150391	-8.89892578	-0.59765625	+61.25976563	-2.96630859	-33.57421875	+2084
+1458241609.74530010	+10.00195313	-5.36572266	-0.38671875	+50.64697266	-10.76660156	-68.86230469	+2248	+9.85253906	-4.62744141	-0.18457031	+14.47998047	-23.00537109	+12.06298828	+1656	+7.79150391	-8.89892578	-0.59765625	+61.28173828	-2.96630859	-33.59619141	+2088
+1458241609.75359990	+9.99755859	-5.35693359	-0.38232422	+50.71289063	-10.78857422	-68.92822266	+2252	+9.85253906	-4.62304688	-0.18017578	+14.52392578	-23.04931641	+12.01904297	+1652	+7.78710938	-8.89892578	-0.60205078	+61.30371094	-2.98828125	-33.61816406	+2096
+1458241609.75780010	+9.99316406	-5.35693359	-0.37792969	+50.75683594	-10.78857422	-68.97216797	+2256	+9.84814453	-4.62304688	-0.18017578	+14.52392578	-23.07128906	+12.01904297	+1652	+7.78271484	-8.89892578	-0.60205078	+61.30371094	-3.01025391	-33.61816406	+2100
+1458241609.76189990	+9.98876953	-5.35253906	-0.37353516	+50.80078125	-10.78857422	-69.01611328	+2260	+9.84814453	-4.62304688	-0.18017578	+14.54589844	-23.07128906	+11.99707031	+1652	+7.78271484	-8.90332031	-0.60205078	+61.28173828	-3.03222656	-33.61816406	+2100
+1458241609.76609990	+9.98876953	-5.34814453	-0.36914063	+50.82275391	-10.81054688	-69.06005859	+2260	+9.84814453	-4.62304688	-0.17578125	+14.54589844	-23.09326172	+11.99707031	+1652	+7.77392578	-8.90332031	-0.60644531	+61.28173828	-3.05419922	-33.61816406	+2104
+1458241609.77440000	+9.97998047	-5.34375000	-0.36474609	+50.86669922	-10.81054688	-69.12597656	+2268	+9.84814453	-4.62304688	-0.17578125	+14.56787109	-23.11523438	+11.97509766	+1652	+7.76074219	-8.90332031	-0.61523438	+61.23779297	-3.12011719	-33.59619141	+2112
+1458241609.78280000	+9.97558594	-5.33935547	-0.36035156	+50.88867188	-10.83251953	-69.19189453	+2268	+9.84375000	-4.61865234	-0.17138672	+14.56787109	-23.13720703	+11.95312500	+1648	+7.74316406	-8.90771484	-0.62402344	+61.17187500	-3.20800781	-33.55224609	+2120
+1458241609.78690000	+9.97558594	-5.33496094	-0.35595703	+50.88867188	-10.85449219	-69.21386719	+2272	+9.84375000	-4.61865234	-0.17138672	+14.58984375	-23.15917969	+11.93115234	+1648	+7.73876953	-8.90771484	-0.62841797	+61.14990234	-3.25195313	-33.55224609	+2120
+1458241609.79530000	+9.97119141	-5.33496094	-0.35595703	+50.88867188	-10.87646484	-69.25781250	+2276	+9.84375000	-4.61865234	-0.16699219	+14.58984375	-23.18115234	+11.90917969	+1652	+7.72558594	-8.90771484	-0.63281250	+61.12792969	-3.31787109	-33.53027344	+2120
+1458241609.80360010	+9.97119141	-5.33496094	-0.35156250	+50.88867188	-10.89843750	-69.25781250	+2276	+9.83935547	-4.61865234	-0.16699219	+14.58984375	-23.22509766	+11.90917969	+1652	+7.72558594	-8.90771484	-0.63281250	+61.12792969	-3.36181641	-33.55224609	+2120
+1458241609.80780010	+9.97119141	-5.33496094	-0.35156250	+50.86669922	-10.92041016	-69.25781250	+2276	+9.83935547	-4.61865234	-0.16259766	+14.56787109	-23.22509766	+11.90917969	+1652	+7.72558594	-8.90332031	-0.63281250	+61.17187500	-3.38378906	-33.55224609	+2120
+1458241609.81609990	+9.97119141	-5.33496094	-0.35156250	+50.84472656	-10.94238281	-69.27978516	+2280	+9.83935547	-4.61865234	-0.16259766	+14.56787109	-23.24707031	+11.93115234	+1652	+7.72998047	-8.89892578	-0.62841797	+61.23779297	-3.38378906	-33.59619141	+2120
+1458241609.82439990	+9.97119141	-5.33496094	-0.35156250	+50.82275391	-10.98632813	-69.25781250	+2284	+9.83935547	-4.61425781	-0.16259766	+14.54589844	-23.29101563	+11.93115234	+1648	+7.73876953	-8.89013672	-0.61962891	+61.32568359	-3.38378906	-33.64013672	+2128
+1458241609.82859990	+9.97119141	-5.33496094	-0.35156250	+50.82275391	-10.98632813	-69.25781250	+2284	+9.83935547	-4.61425781	-0.16259766	+14.54589844	-23.29101563	+11.95312500	+1648	+7.74316406	-8.89013672	-0.61523438	+61.36962891	-3.38378906	-33.66210938	+2128
+1458241609.83690000	+9.97558594	-5.33935547	-0.35156250	+50.80078125	-11.03027344	-69.25781250	+2288	+9.83935547	-4.61425781	-0.15820313	+14.52392578	-23.31298828	+11.97509766	+1648	+7.75195313	-8.88134766	-0.61083984	+61.43554688	-3.38378906	-33.70605469	+2136
+1458241609.84520010	+9.97558594	-5.33935547	-0.35156250	+50.77880859	-11.05224609	-69.25781250	+2292	+9.83935547	-4.61425781	-0.15820313	+14.50195313	-23.33496094	+11.97509766	+1648	+7.75634766	-8.87695313	-0.60205078	+61.50146484	-3.36181641	-33.75000000	+2140
+1458241609.84940000	+9.97558594	-5.33935547	-0.35156250	+50.77880859	-11.05224609	-69.25781250	+2292	+9.83935547	-4.61425781	-0.15820313	+14.50195313	-23.33496094	+11.99707031	+1648	+7.75634766	-8.87695313	-0.60205078	+61.52343750	-3.36181641	-33.75000000	+2144
+1458241609.85360000	+9.97558594	-5.33935547	-0.35156250	+50.75683594	-11.07421875	-69.25781250	+2296	+9.83935547	-4.61425781	-0.15820313	+14.47998047	-23.35693359	+11.99707031	+1644	+7.76074219	-8.87255859	-0.59765625	+61.54541016	-3.36181641	-33.77197266	+2144
+1458241609.85770010	+9.97558594	-5.33935547	-0.34716797	+50.75683594	-11.07421875	-69.25781250	+2296	+9.83935547	-4.61425781	-0.15820313	+14.47998047	-23.35693359	+11.99707031	+1644	+7.76074219	-8.87255859	-0.59765625	+61.56738281	-3.36181641	-33.77197266	+2148
+1458241609.86190010	+9.97558594	-5.33935547	-0.34716797	+50.73486328	-11.07421875	-69.25781250	+2300	+9.83496094	-4.61425781	-0.15380859	+14.47998047	-23.37890625	+11.99707031	+1644	+7.76074219	-8.87255859	-0.59765625	+61.58935547	-3.36181641	-33.77197266	+2148
+1458241609.86610010	+9.97558594	-5.33935547	-0.34716797	+50.73486328	-11.07421875	-69.25781250	+2300	+9.83496094	-4.61425781	-0.15380859	+14.45800781	-23.37890625	+12.01904297	+1644	+7.76074219	-8.87255859	-0.59765625	+61.58935547	-3.38378906	-33.75000000	+2152
+1458241609.87439990	+9.97558594	-5.33935547	-0.34716797	+50.71289063	-11.09619141	-69.25781250	+2304	+9.83496094	-4.61425781	-0.15380859	+14.45800781	-23.40087891	+12.01904297	+1644	+7.75634766	-8.87255859	-0.59765625	+61.56738281	-3.38378906	-33.72802734	+2156
+1458241609.87859990	+9.97119141	-5.33935547	-0.34716797	+50.71289063	-11.09619141	-69.25781250	+2304	+9.83496094	-4.61425781	-0.15380859	+14.43603516	-23.40087891	+12.01904297	+1644	+7.75195313	-8.87255859	-0.60205078	+61.56738281	-3.40576172	-33.68408203	+2156
+1458241609.88270000	+9.97119141	-5.33935547	-0.34716797	+50.69091797	-11.09619141	-69.25781250	+2304	+9.83496094	-4.61425781	-0.15380859	+14.43603516	-23.40087891	+12.01904297	+1640	+7.74755859	-8.87255859	-0.60644531	+61.52343750	-3.42773438	-33.66210938	+2156
+1458241609.88689990	+9.97119141	-5.33935547	-0.34716797	+50.69091797	-11.09619141	-69.25781250	+2308	+9.83496094	-4.61425781	-0.14941406	+14.43603516	-23.40087891	+12.01904297	+1640	+7.74316406	-8.87695313	-0.60644531	+61.50146484	-3.42773438	-33.61816406	+2160
+1458241609.89520000	+9.97119141	-5.33935547	-0.34277344	+50.66894531	-11.09619141	-69.25781250	+2308	+9.83496094	-4.61425781	-0.14941406	+14.41406250	-23.40087891	+12.01904297	+1640	+7.72998047	-8.88134766	-0.61962891	+61.41357422	-3.47167969	-33.50830078	+2164
+1458241609.89940000	+9.97119141	-5.33935547	-0.34277344	+50.66894531	-11.09619141	-69.25781250	+2308	+9.83496094	-4.61425781	-0.14941406	+14.41406250	-23.40087891	+11.99707031	+1640	+7.72119141	-8.88134766	-0.62402344	+61.36962891	-3.49365234	-33.46435547	+2164
+1458241609.90350010	+9.97119141	-5.33935547	-0.34277344	+50.64697266	-11.09619141	-69.25781250	+2308	+9.83496094	-4.61425781	-0.14941406	+14.39208984	-23.40087891	+11.99707031	+1640	+7.71240234	-8.88574219	-0.62841797	+61.32568359	-3.49365234	-33.39843750	+2164
+1458241609.90770010	+9.96679688	-5.33935547	-0.34277344	+50.64697266	-11.07421875	-69.25781250	+2308	+9.83496094	-4.61425781	-0.14941406	+14.39208984	-23.40087891	+11.99707031	+1640	+7.70361328	-8.89013672	-0.63281250	+61.28173828	-3.51562500	-33.33251953	+2164
+1458241609.91190000	+9.96679688	-5.33935547	-0.34277344	+50.64697266	-11.07421875	-69.23583984	+2308	+9.83496094	-4.61425781	-0.14501953	+14.39208984	-23.40087891	+11.99707031	+1640	+7.69921875	-8.89013672	-0.63281250	+61.25976563	-3.51562500	-33.28857422	+2160
+1458241609.92020010	+9.96679688	-5.34375000	-0.34277344	+50.62500000	-11.07421875	-69.23583984	+2308	+9.83056641	-4.61425781	-0.14501953	+14.37011719	-23.40087891	+12.01904297	+1640	+7.69042969	-8.89453125	-0.63720703	+61.23779297	-3.51562500	-33.20068359	+2156
+1458241609.92440010	+9.96679688	-5.34375000	-0.34277344	+50.60302734	-11.07421875	-69.23583984	+2308	+9.83056641	-4.61425781	-0.14501953	+14.34814453	-23.40087891	+12.01904297	+1640	+7.69042969	-8.89453125	-0.63281250	+61.25976563	-3.49365234	-33.17871094	+2152
+1458241609.92849990	+9.96679688	-5.34375000	-0.34277344	+50.58105469	-11.07421875	-69.21386719	+2308	+9.83056641	-4.61425781	-0.14501953	+14.34814453	-23.40087891	+12.01904297	+1640	+7.69482422	-8.89453125	-0.63281250	+61.28173828	-3.47167969	-33.17871094	+2148
+1458241609.93269990	+9.96679688	-5.34375000	-0.34277344	+50.58105469	-11.07421875	-69.21386719	+2308	+9.83056641	-4.61425781	-0.14501953	+14.32617188	-23.40087891	+12.01904297	+1640	+7.69482422	-8.89013672	-0.62841797	+61.32568359	-3.44970703	-33.17871094	+2148
+1458241609.94100000	+9.96240234	-5.34375000	-0.34277344	+50.55908203	-11.07421875	-69.19189453	+2308	+9.83056641	-4.61865234	-0.14501953	+14.30419922	-23.40087891	+12.04101563	+1640	+7.70361328	-8.89013672	-0.61523438	+61.41357422	-3.40576172	-33.17871094	+2148
+1458241609.94520000	+9.96240234	-5.34814453	-0.34277344	+50.53710938	-11.07421875	-69.16992188	+2308	+9.83056641	-4.61865234	-0.14501953	+14.28222656	-23.40087891	+12.06298828	+1640	+7.70800781	-8.88574219	-0.61083984	+61.47949219	-3.36181641	-33.20068359	+2152
+1458241609.94939990	+9.96240234	-5.34814453	-0.34277344	+50.53710938	-11.09619141	-69.16992188	+2308	+9.83056641	-4.61865234	-0.14501953	+14.28222656	-23.40087891	+12.06298828	+1640	+7.71240234	-8.88134766	-0.60644531	+61.52343750	-3.33984375	-33.20068359	+2152
+1458241609.95350000	+9.96240234	-5.34814453	-0.34716797	+50.51513672	-11.09619141	-69.14794922	+2308	+9.82617188	-4.61865234	-0.14501953	+14.26025391	-23.40087891	+12.08496094	+1640	+7.72119141	-8.88134766	-0.60205078	+61.58935547	-3.31787109	-33.22265625	+2156
+1458241609.95770000	+9.96240234	-5.34814453	-0.34716797	+50.51513672	-11.09619141	-69.14794922	+2312	+9.82617188	-4.61865234	-0.14501953	+14.26025391	-23.37890625	+12.10693359	+1640	+7.72558594	-8.88134766	-0.59765625	+61.65527344	-3.29589844	-33.22265625	+2156
+1458241609.96190000	+9.96240234	-5.35253906	-0.34716797	+50.49316406	-11.09619141	-69.12597656	+2312	+9.82617188	-4.61865234	-0.14501953	+14.23828125	-23.37890625	+12.10693359	+1640	+7.72998047	-8.87695313	-0.58886719	+61.69921875	-3.27392578	-33.22265625	+2160
+1458241609.97020010	+9.96240234	-5.35253906	-0.34716797	+50.47119141	-11.09619141	-69.10400391	+2312	+9.82617188	-4.61865234	-0.14501953	+14.21630859	-23.37890625	+12.15087891	+1640	+7.73437500	-8.87695313	-0.58447266	+61.76513672	-3.22998047	-33.22265625	+2164
+1458241609.97429990	+9.96240234	-5.35253906	-0.34716797	+50.47119141	-11.09619141	-69.08203125	+2312	+9.82617188	-4.62304688	-0.14501953	+14.19433594	-23.37890625	+12.15087891	+1640	+7.73437500	-8.87695313	-0.58447266	+61.78710938	-3.22998047	-33.20068359	+2164
+1458241609.97849990	+9.96240234	-5.35253906	-0.34716797	+50.47119141	-11.11816406	-69.08203125	+2312	+9.82617188	-4.62304688	-0.14501953	+14.19433594	-23.35693359	+12.17285156	+1640	+7.73437500	-8.87695313	-0.58447266	+61.78710938	-3.20800781	-33.15673828	+2164
+1458241609.98270010	+9.96240234	-5.35693359	-0.34716797	+50.44921875	-11.11816406	-69.06005859	+2316	+9.82617188	-4.62304688	-0.14501953	+14.17236328	-23.35693359	+12.17285156	+1640	+7.72998047	-8.87695313	-0.58447266	+61.78710938	-3.20800781	-33.11279297	+2168
+1458241609.98680000	+9.95800781	-5.35693359	-0.34716797	+50.44921875	-11.09619141	-69.06005859	+2316	+9.82617188	-4.62304688	-0.14501953	+14.17236328	-23.35693359	+12.17285156	+1640	+7.72998047	-8.87695313	-0.58886719	+61.76513672	-3.22998047	-33.06884766	+2168
+1458241609.99519990	+9.95800781	-5.35693359	-0.34716797	+50.44921875	-11.09619141	-69.03808594	+2316	+9.82617188	-4.62304688	-0.14501953	+14.15039063	-23.33496094	+12.19482422	+1636	+7.71679688	-8.88134766	-0.59326172	+61.69921875	-3.22998047	-32.98095703	+2172
+1458241609.99930000	+9.95800781	-5.35693359	-0.34716797	+50.42724609	-11.09619141	-69.03808594	+2316	+9.82177734	-4.62304688	-0.14501953	+14.12841797	-23.33496094	+12.19482422	+1636	+7.71240234	-8.88574219	-0.59765625	+61.65527344	-3.25195313	-32.91503906	+2172
+1458241610.00350000	+9.95800781	-5.35693359	-0.34716797	+50.42724609	-11.09619141	-69.03808594	+2320	+9.82177734	-4.62304688	-0.14501953	+14.12841797	-23.33496094	+12.19482422	+1636	+7.70361328	-8.89013672	-0.60644531	+61.61132813	-3.27392578	-32.84912109	+2172
+1458241610.01180010	+9.95800781	-5.35693359	-0.34716797	+50.42724609	-11.09619141	-69.03808594	+2320	+9.82177734	-4.62744141	-0.14501953	+14.10644531	-23.31298828	+12.19482422	+1636	+7.69042969	-8.89892578	-0.61523438	+61.50146484	-3.31787109	-32.71728516	+2176
+1458241610.01600000	+9.95800781	-5.35693359	-0.34716797	+50.42724609	-11.09619141	-69.01611328	+2320	+9.82177734	-4.62744141	-0.14501953	+14.08447266	-23.29101563	+12.19482422	+1636	+7.68603516	-8.89892578	-0.62402344	+61.43554688	-3.33984375	-32.65136719	+2176
+1458241610.02020000	+9.95361328	-5.35693359	-0.34716797	+50.42724609	-11.07421875	-69.01611328	+2320	+9.82177734	-4.63183594	-0.14062500	+14.04052734	-23.29101563	+12.19482422	+1640	+7.67724609	-8.90332031	-0.62841797	+61.39160156	-3.36181641	-32.60742188	+2172
+1458241610.02430010	+9.95361328	-5.35693359	-0.34716797	+50.40527344	-11.07421875	-69.01611328	+2320	+9.82177734	-4.63183594	-0.14062500	+14.01855469	-23.26904297	+12.19482422	+1640	+7.67285156	-8.90771484	-0.63281250	+61.34765625	-3.38378906	-32.56347656	+2172
+1458241610.02850010	+9.95361328	-5.35693359	-0.34716797	+50.40527344	-11.07421875	-69.01611328	+2320	+9.82177734	-4.63183594	-0.14062500	+13.99658203	-23.26904297	+12.19482422	+1640	+7.66845703	-8.90771484	-0.63281250	+61.32568359	-3.40576172	-32.51953125	+2168
+1458241610.03270010	+9.95361328	-5.35693359	-0.34716797	+50.40527344	-11.07421875	-69.01611328	+2320	+9.82177734	-4.63623047	-0.14062500	+13.97460938	-23.26904297	+12.19482422	+1644	+7.66406250	-8.90771484	-0.63720703	+61.28173828	-3.40576172	-32.49755859	+2164
+1458241610.03679990	+9.95361328	-5.35693359	-0.34716797	+50.40527344	-11.07421875	-69.01611328	+2320	+9.82177734	-4.63623047	-0.13623047	+13.95263672	-23.26904297	+12.19482422	+1644	+7.66406250	-8.91210938	-0.63720703	+61.28173828	-3.40576172	-32.49755859	+2160
+1458241610.04510000	+9.95361328	-5.36132813	-0.34716797	+50.38330078	-11.09619141	-68.99414063	+2320	+9.82177734	-4.63623047	-0.13623047	+13.90869141	-23.26904297	+12.21679688	+1648	+7.66406250	-8.91210938	-0.63281250	+61.28173828	-3.42773438	-32.49755859	+2152
+1458241610.04930000	+9.95361328	-5.36132813	-0.34716797	+50.36132813	-11.09619141	-68.99414063	+2324	+9.82177734	-4.64062500	-0.13623047	+13.88671875	-23.26904297	+12.21679688	+1648	+7.66845703	-8.90771484	-0.63281250	+61.30371094	-3.40576172	-32.49755859	+2148
+1458241610.05349990	+9.95361328	-5.36132813	-0.34277344	+50.36132813	-11.09619141	-68.99414063	+2324	+9.82177734	-4.64062500	-0.13623047	+13.86474609	-23.26904297	+12.23876953	+1648	+7.66845703	-8.90771484	-0.62841797	+61.32568359	-3.40576172	-32.51953125	+2148
+1458241610.05760000	+9.95361328	-5.36132813	-0.34277344	+50.33935547	-11.09619141	-68.99414063	+2324	+9.82177734	-4.64062500	-0.13623047	+13.86474609	-23.26904297	+12.23876953	+1652	+7.67285156	-8.90771484	-0.62402344	+61.34765625	-3.40576172	-32.54150391	+2148
+1458241610.06180000	+9.95361328	-5.36572266	-0.34277344	+50.33935547	-11.11816406	-68.97216797	+2324	+9.82177734	-4.64062500	-0.13623047	+13.84277344	-23.26904297	+12.26074219	+1652	+7.67724609	-8.90332031	-0.62402344	+61.36962891	-3.38378906	-32.54150391	+2144
+1458241610.06600000	+9.95361328	-5.36572266	-0.34277344	+50.31738281	-11.11816406	-68.97216797	+2324	+9.82177734	-4.64062500	-0.13623047	+13.82080078	-23.26904297	+12.28271484	+1652	+7.67724609	-8.90332031	-0.61962891	+61.39160156	-3.38378906	-32.56347656	+2144
+1458241610.07430010	+9.95361328	-5.37011719	-0.34277344	+50.27343750	-11.14013672	-68.95019531	+2328	+9.82177734	-4.64501953	-0.13623047	+13.77685547	-23.26904297	+12.30468750	+1652	+7.68164063	-8.90332031	-0.61523438	+61.43554688	-3.36181641	-32.60742188	+2144
+1458241610.07850000	+9.95361328	-5.37011719	-0.34277344	+50.25146484	-11.16210938	-68.92822266	+2328	+9.82177734	-4.64501953	-0.13623047	+13.75488281	-23.26904297	+12.32666016	+1656	+7.68603516	-8.89892578	-0.61083984	+61.47949219	-3.36181641	-32.62939453	+2144
+1458241610.08680010	+9.95800781	-5.37451172	-0.34277344	+50.18554688	-11.18408203	-68.88427734	+2332	+9.82177734	-4.64501953	-0.13623047	+13.71093750	-23.26904297	+12.34863281	+1656	+7.69042969	-8.89892578	-0.60644531	+61.52343750	-3.33984375	-32.65136719	+2144
+1458241610.09509990	+9.95361328	-5.37890625	-0.34277344	+50.14160156	-11.20605469	-68.86230469	+2336	+9.82177734	-4.64941406	-0.13623047	+13.66699219	-23.26904297	+12.37060547	+1656	+7.69482422	-8.89453125	-0.60205078	+61.54541016	-3.31787109	-32.67333984	+2148
+1458241610.10349990	+9.95361328	-5.38330078	-0.34277344	+50.09765625	-11.20605469	-68.81835938	+2340	+9.82177734	-4.64941406	-0.14062500	+13.64501953	-23.24707031	+12.39257813	+1656	+7.69482422	-8.89453125	-0.59765625	+61.54541016	-3.29589844	-32.65136719	+2148
+1458241610.10760000	+9.95361328	-5.38330078	-0.34277344	+50.07568359	-11.18408203	-68.81835938	+2344	+9.82177734	-4.65380859	-0.14062500	+13.62304688	-23.24707031	+12.39257813	+1656	+7.69482422	-8.89453125	-0.59765625	+61.54541016	-3.29589844	-32.65136719	+2148
+1458241610.11180000	+9.95361328	-5.38330078	-0.34277344	+50.05371094	-11.18408203	-68.79638672	+2344	+9.82177734	-4.65380859	-0.14062500	+13.62304688	-23.22509766	+12.39257813	+1656	+7.69042969	-8.89892578	-0.59765625	+61.52343750	-3.29589844	-32.62939453	+2148
+1458241610.11599990	+9.95361328	-5.38330078	-0.34277344	+50.05371094	-11.18408203	-68.79638672	+2344	+9.82177734	-4.65380859	-0.14062500	+13.60107422	-23.22509766	+12.37060547	+1660	+7.68603516	-8.89892578	-0.60205078	+61.52343750	-3.29589844	-32.60742188	+2148
+1458241610.12010000	+9.94921875	-5.38330078	-0.34277344	+50.03173828	-11.16210938	-68.79638672	+2348	+9.81738281	-4.65380859	-0.14062500	+13.60107422	-23.20312500	+12.37060547	+1660	+7.68603516	-8.89892578	-0.60205078	+61.50146484	-3.31787109	-32.56347656	+2148
+1458241610.12430000	+9.94921875	-5.38330078	-0.34277344	+50.03173828	-11.16210938	-68.79638672	+2348	+9.81738281	-4.65380859	-0.14062500	+13.60107422	-23.20312500	+12.37060547	+1660	+7.68164063	-8.90332031	-0.60644531	+61.45751953	-3.31787109	-32.54150391	+2148
+1458241610.13260010	+9.94921875	-5.38769531	-0.34277344	+50.00976563	-11.14013672	-68.77441406	+2348	+9.81738281	-4.65380859	-0.14062500	+13.57910156	-23.18115234	+12.34863281	+1660	+7.67285156	-8.90771484	-0.61083984	+61.39160156	-3.31787109	-32.47558594	+2148
+1458241610.13680010	+9.94482422	-5.38769531	-0.34277344	+49.98779297	-11.11816406	-68.77441406	+2348	+9.81738281	-4.65820313	-0.14062500	+13.57910156	-23.15917969	+12.34863281	+1660	+7.66406250	-8.90771484	-0.61523438	+61.36962891	-3.31787109	-32.43164063	+2148
+1458241610.14089990	+9.94482422	-5.38769531	-0.34277344	+49.98779297	-11.11816406	-68.77441406	+2348	+9.81738281	-4.65820313	-0.14062500	+13.57910156	-23.15917969	+12.34863281	+1660	+7.65966797	-8.91210938	-0.61962891	+61.32568359	-3.33984375	-32.38769531	+2148
+1458241610.14510010	+9.94482422	-5.38769531	-0.34277344	+49.98779297	-11.11816406	-68.77441406	+2352	+9.81738281	-4.65820313	-0.14062500	+13.57910156	-23.13720703	+12.32666016	+1660	+7.65527344	-8.91210938	-0.62402344	+61.28173828	-3.33984375	-32.34375000	+2148
+1458241610.15339990	+9.94482422	-5.38769531	-0.34277344	+49.96582031	-11.09619141	-68.77441406	+2352	+9.81738281	-4.65820313	-0.14062500	+13.55712891	-23.13720703	+12.32666016	+1664	+7.64208984	-8.91650391	-0.62841797	+61.21582031	-3.33984375	-32.25585938	+2144
+1458241610.15759990	+9.94042969	-5.38769531	-0.34277344	+49.96582031	-11.09619141	-68.75244141	+2352	+9.81738281	-4.65820313	-0.14062500	+13.55712891	-23.11523438	+12.32666016	+1664	+7.64208984	-8.91650391	-0.63281250	+61.21582031	-3.33984375	-32.23388672	+2144
+1458241610.16179990	+9.94042969	-5.38769531	-0.34277344	+49.94384766	-11.07421875	-68.75244141	+2352	+9.81738281	-4.65820313	-0.14062500	+13.55712891	-23.11523438	+12.32666016	+1664	+7.63769531	-8.92089844	-0.63281250	+61.21582031	-3.31787109	-32.21191406	+2140
+1458241610.16590000	+9.94042969	-5.38769531	-0.34277344	+49.94384766	-11.07421875	-68.75244141	+2352	+9.81298828	-4.65820313	-0.14062500	+13.53515625	-23.09326172	+12.32666016	+1664	+7.63769531	-8.92089844	-0.62841797	+61.21582031	-3.29589844	-32.18994141	+2136
+1458241610.17430000	+9.94042969	-5.39208984	-0.34277344	+49.92187500	-11.07421875	-68.75244141	+2352	+9.81298828	-4.65820313	-0.14062500	+13.53515625	-23.09326172	+12.32666016	+1664	+7.64208984	-8.91650391	-0.62402344	+61.25976563	-3.27392578	-32.18994141	+2132
+1458241610.17840000	+9.94042969	-5.39208984	-0.34277344	+49.89990234	-11.07421875	-68.73046875	+2352	+9.81298828	-4.65820313	-0.14062500	+13.53515625	-23.07128906	+12.34863281	+1664	+7.64208984	-8.91650391	-0.62402344	+61.30371094	-3.25195313	-32.18994141	+2132
+1458241610.18260000	+9.94042969	-5.39208984	-0.34277344	+49.89990234	-11.05224609	-68.73046875	+2352	+9.81298828	-4.65820313	-0.14062500	+13.51318359	-23.07128906	+12.34863281	+1668	+7.64648438	-8.91210938	-0.61962891	+61.34765625	-3.22998047	-32.18994141	+2132
+1458241610.19090010	+9.94042969	-5.39648438	-0.34277344	+49.87792969	-11.05224609	-68.70849609	+2352	+9.81298828	-4.66259766	-0.14501953	+13.51318359	-23.04931641	+12.37060547	+1668	+7.65527344	-8.90771484	-0.61083984	+61.41357422	-3.18603516	-32.21191406	+2132
+1458241610.19510010	+9.94042969	-5.39648438	-0.34277344	+49.87792969	-11.05224609	-68.70849609	+2352	+9.81298828	-4.66259766	-0.14501953	+13.49121094	-23.02734375	+12.37060547	+1668	+7.65527344	-8.90771484	-0.60644531	+61.45751953	-3.16406250	-32.23388672	+2132
+1458241610.20339990	+9.94042969	-5.39648438	-0.34716797	+49.83398438	-11.05224609	-68.68652344	+2352	+9.81298828	-4.66259766	-0.14501953	+13.49121094	-23.02734375	+12.39257813	+1668	+7.66406250	-8.90332031	-0.60205078	+61.52343750	-3.12011719	-32.23388672	+2136
+1458241610.21170000	+9.93603516	-5.40087891	-0.34716797	+49.83398438	-11.03027344	-68.66455078	+2352	+9.80859375	-4.66259766	-0.14501953	+13.46923828	-23.00537109	+12.41455078	+1668	+7.66406250	-8.90332031	-0.59765625	+61.56738281	-3.07617188	-32.23388672	+2136
+1458241610.21589990	+9.93603516	-5.40087891	-0.34716797	+49.81201172	-11.03027344	-68.66455078	+2352	+9.80859375	-4.66259766	-0.14941406	+13.46923828	-22.98339844	+12.41455078	+1668	+7.66406250	-8.90332031	-0.59765625	+61.56738281	-3.07617188	-32.21191406	+2136
+1458241610.22420000	+9.93603516	-5.40087891	-0.35156250	+49.79003906	-11.03027344	-68.64257813	+2356	+9.80859375	-4.66259766	-0.14941406	+13.44726563	-22.96142578	+12.41455078	+1668	+7.66406250	-8.90332031	-0.59765625	+61.56738281	-3.05419922	-32.18994141	+2140
+1458241610.23260000	+9.93603516	-5.40087891	-0.35156250	+49.76806641	-11.00830078	-68.62060547	+2356	+9.80859375	-4.66699219	-0.14941406	+13.44726563	-22.91748047	+12.41455078	+1664	+7.65527344	-8.90332031	-0.60205078	+61.52343750	-3.05419922	-32.14599609	+2140
+1458241610.23670010	+9.93603516	-5.40087891	-0.35156250	+49.76806641	-10.98632813	-68.62060547	+2356	+9.80419922	-4.66699219	-0.14941406	+13.44726563	-22.91748047	+12.41455078	+1664	+7.65087891	-8.90771484	-0.60644531	+61.50146484	-3.05419922	-32.10205078	+2144
+1458241610.24090000	+9.93603516	-5.40087891	-0.35156250	+49.76806641	-10.98632813	-68.62060547	+2356	+9.80419922	-4.66699219	-0.14941406	+13.44726563	-22.89550781	+12.41455078	+1664	+7.64648438	-8.90771484	-0.61083984	+61.45751953	-3.05419922	-32.08007813	+2144
+1458241610.24510000	+9.93164063	-5.40527344	-0.35156250	+49.74609375	-10.96435547	-68.62060547	+2352	+9.80419922	-4.66699219	-0.14941406	+13.44726563	-22.87353516	+12.41455078	+1664	+7.64208984	-8.91210938	-0.61083984	+61.43554688	-3.05419922	-32.03613281	+2144
+1458241610.25340010	+9.93164063	-5.40527344	-0.35156250	+49.74609375	-10.94238281	-68.62060547	+2352	+9.80419922	-4.66699219	-0.14941406	+13.44726563	-22.85156250	+12.39257813	+1664	+7.63330078	-8.91650391	-0.61962891	+61.36962891	-3.05419922	-31.97021484	+2148
+1458241610.26169990	+9.93164063	-5.40527344	-0.35156250	+49.72412109	-10.89843750	-68.62060547	+2352	+9.79980469	-4.66699219	-0.14941406	+13.44726563	-22.80761719	+12.37060547	+1668	+7.62011719	-8.92089844	-0.62402344	+61.30371094	-3.07617188	-31.92626953	+2148
+1458241610.26589990	+9.92724609	-5.40527344	-0.35156250	+49.72412109	-10.89843750	-68.62060547	+2348	+9.79980469	-4.66699219	-0.14941406	+13.44726563	-22.80761719	+12.37060547	+1668	+7.61572266	-8.92089844	-0.62841797	+61.25976563	-3.07617188	-31.88232422	+2144
+1458241610.27010010	+9.92724609	-5.40527344	-0.35156250	+49.72412109	-10.87646484	-68.62060547	+2348	+9.79980469	-4.66699219	-0.15380859	+13.44726563	-22.78564453	+12.34863281	+1668	+7.61572266	-8.92089844	-0.63281250	+61.23779297	-3.07617188	-31.86035156	+2144
+1458241610.27839990	+9.92724609	-5.40527344	-0.35595703	+49.70214844	-10.85449219	-68.62060547	+2344	+9.79541016	-4.67138672	-0.15380859	+13.44726563	-22.76367188	+12.34863281	+1668	+7.61132813	-8.92529297	-0.63281250	+61.21582031	-3.07617188	-31.83837891	+2140
+1458241610.28670000	+9.92724609	-5.40527344	-0.35595703	+49.70214844	-10.83251953	-68.59863281	+2344	+9.79541016	-4.67138672	-0.15380859	+13.44726563	-22.74169922	+12.34863281	+1668	+7.61132813	-8.92529297	-0.63281250	+61.23779297	-3.05419922	-31.86035156	+2136
+1458241610.29090000	+9.92724609	-5.40527344	-0.35595703	+49.70214844	-10.83251953	-68.59863281	+2340	+9.79541016	-4.67138672	-0.15380859	+13.44726563	-22.74169922	+12.37060547	+1668	+7.61132813	-8.92089844	-0.63281250	+61.25976563	-3.05419922	-31.86035156	+2132
+1458241610.29920010	+9.92285156	-5.40527344	-0.35595703	+49.68017578	-10.81054688	-68.59863281	+2340	+9.79541016	-4.67138672	-0.15380859	+13.42529297	-22.71972656	+12.39257813	+1672	+7.61572266	-8.92089844	-0.62841797	+61.30371094	-3.03222656	-31.88232422	+2132
+1458241610.30749990	+9.92285156	-5.40527344	-0.36035156	+49.68017578	-10.81054688	-68.57666016	+2336	+9.79541016	-4.67138672	-0.15820313	+13.42529297	-22.71972656	+12.39257813	+1672	+7.62011719	-8.92089844	-0.62402344	+61.32568359	-3.01025391	-31.90429688	+2128
+1458241610.31170010	+9.92285156	-5.40966797	-0.36035156	+49.68017578	-10.81054688	-68.57666016	+2336	+9.79541016	-4.67138672	-0.15820313	+13.42529297	-22.71972656	+12.41455078	+1672	+7.62011719	-8.92089844	-0.62402344	+61.34765625	-3.01025391	-31.90429688	+2128
+1458241610.31999990	+9.92285156	-5.40966797	-0.36035156	+49.65820313	-10.81054688	-68.57666016	+2336	+9.79541016	-4.67138672	-0.15820313	+13.40332031	-22.69775391	+12.43652344	+1672	+7.62451172	-8.91650391	-0.61962891	+61.36962891	-3.01025391	-31.92626953	+2128
+1458241610.32839990	+9.92285156	-5.40966797	-0.36035156	+49.65820313	-10.81054688	-68.57666016	+2336	+9.79541016	-4.67578125	-0.15820313	+13.40332031	-22.69775391	+12.43652344	+1672	+7.62451172	-8.91650391	-0.61962891	+61.39160156	-2.98828125	-31.94824219	+2128
+1458241610.33250000	+9.92285156	-5.40966797	-0.36035156	+49.65820313	-10.78857422	-68.57666016	+2332	+9.79541016	-4.67578125	-0.15820313	+13.40332031	-22.69775391	+12.43652344	+1668	+7.62890625	-8.91650391	-0.61962891	+61.41357422	-2.98828125	-31.94824219	+2128
+1458241610.34089990	+9.92285156	-5.40966797	-0.36035156	+49.63623047	-10.78857422	-68.57666016	+2332	+9.79101563	-4.67578125	-0.15820313	+13.40332031	-22.69775391	+12.45849609	+1668	+7.62890625	-8.91650391	-0.61523438	+61.41357422	-2.98828125	-31.94824219	+2128
+1458241610.34920000	+9.92285156	-5.40966797	-0.36035156	+49.63623047	-10.78857422	-68.57666016	+2332	+9.79101563	-4.67578125	-0.15820313	+13.40332031	-22.69775391	+12.43652344	+1668	+7.62890625	-8.91650391	-0.61523438	+61.41357422	-2.98828125	-31.94824219	+2128
+1458241610.35330010	+9.92285156	-5.40966797	-0.36035156	+49.63623047	-10.78857422	-68.57666016	+2332	+9.79101563	-4.67578125	-0.15820313	+13.40332031	-22.69775391	+12.43652344	+1668	+7.62890625	-8.91650391	-0.61523438	+61.41357422	-2.98828125	-31.94824219	+2128
+1458241610.36170010	+9.92285156	-5.40966797	-0.36035156	+49.63623047	-10.76660156	-68.59863281	+2328	+9.79101563	-4.67578125	-0.15820313	+13.40332031	-22.69775391	+12.43652344	+1664	+7.62890625	-8.91650391	-0.61962891	+61.41357422	-2.98828125	-31.94824219	+2128
+1458241610.36999990	+9.92285156	-5.40966797	-0.36035156	+49.63623047	-10.74462891	-68.62060547	+2328	+9.79101563	-4.67578125	-0.15820313	+13.40332031	-22.69775391	+12.43652344	+1664	+7.62451172	-8.91650391	-0.61962891	+61.39160156	-2.98828125	-31.92626953	+2124
+1458241610.37830000	+9.92285156	-5.40966797	-0.36035156	+49.61425781	-10.72265625	-68.64257813	+2328	+9.79101563	-4.67578125	-0.15820313	+13.40332031	-22.69775391	+12.41455078	+1664	+7.62451172	-8.92089844	-0.61962891	+61.39160156	-3.01025391	-31.92626953	+2124
+1458241610.38249990	+9.92285156	-5.40966797	-0.36035156	+49.61425781	-10.72265625	-68.66455078	+2324	+9.79101563	-4.67578125	-0.15820313	+13.40332031	-22.69775391	+12.41455078	+1664	+7.62451172	-8.92089844	-0.61962891	+61.36962891	-3.01025391	-31.92626953	+2124
+1458241610.38669990	+9.92285156	-5.40966797	-0.36035156	+49.61425781	-10.70068359	-68.66455078	+2324	+9.79101563	-4.67578125	-0.15820313	+13.40332031	-22.69775391	+12.41455078	+1664	+7.62011719	-8.92089844	-0.62402344	+61.36962891	-3.01025391	-31.92626953	+2124
+1458241610.39500000	+9.92285156	-5.40966797	-0.36035156	+49.59228516	-10.67871094	-68.70849609	+2324	+9.79101563	-4.67578125	-0.15820313	+13.40332031	-22.67578125	+12.41455078	+1664	+7.62011719	-8.92089844	-0.62402344	+61.34765625	-3.01025391	-31.92626953	+2124
+1458241610.40330000	+9.92285156	-5.40966797	-0.36035156	+49.57031250	-10.67871094	-68.73046875	+2320	+9.79101563	-4.67578125	-0.15820313	+13.42529297	-22.67578125	+12.39257813	+1664	+7.62011719	-8.92089844	-0.62402344	+61.34765625	-3.01025391	-31.92626953	+2120
+1458241610.40750000	+9.92285156	-5.40966797	-0.36035156	+49.57031250	-10.65673828	-68.73046875	+2320	+9.79101563	-4.67578125	-0.15820313	+13.42529297	-22.67578125	+12.39257813	+1664	+7.62011719	-8.92089844	-0.62402344	+61.34765625	-3.01025391	-31.92626953	+2120
+1458241610.41170000	+9.92285156	-5.40966797	-0.36035156	+49.54833984	-10.65673828	-68.75244141	+2320	+9.79101563	-4.67578125	-0.15820313	+13.42529297	-22.67578125	+12.39257813	+1660	+7.62011719	-8.92089844	-0.62402344	+61.34765625	-3.01025391	-31.92626953	+2120
+1458241610.41580010	+9.92285156	-5.40966797	-0.36035156	+49.54833984	-10.65673828	-68.75244141	+2320	+9.79101563	-4.67578125	-0.15820313	+13.42529297	-22.67578125	+12.39257813	+1660	+7.62011719	-8.92089844	-0.62402344	+61.36962891	-3.01025391	-31.94824219	+2120
+1458241610.42000010	+9.92285156	-5.41406250	-0.36035156	+49.52636719	-10.65673828	-68.75244141	+2316	+9.79101563	-4.67578125	-0.15820313	+13.42529297	-22.67578125	+12.39257813	+1660	+7.62011719	-8.92089844	-0.61962891	+61.36962891	-3.01025391	-31.94824219	+2120
+1458241610.42420010	+9.92285156	-5.41406250	-0.36035156	+49.52636719	-10.65673828	-68.77441406	+2316	+9.79101563	-4.67578125	-0.15820313	+13.42529297	-22.67578125	+12.39257813	+1660	+7.62011719	-8.92089844	-0.61962891	+61.39160156	-3.01025391	-31.97021484	+2120
+1458241610.43249990	+9.92285156	-5.41406250	-0.36035156	+49.50439453	-10.65673828	-68.77441406	+2316	+9.79101563	-4.67578125	-0.15820313	+13.42529297	-22.69775391	+12.39257813	+1660	+7.62451172	-8.92089844	-0.61962891	+61.39160156	-3.01025391	-31.97021484	+2116
+1458241610.43660000	+9.92285156	-5.41406250	-0.36035156	+49.50439453	-10.65673828	-68.77441406	+2316	+9.79101563	-4.67578125	-0.15820313	+13.42529297	-22.69775391	+12.39257813	+1660	+7.62451172	-8.92089844	-0.61523438	+61.41357422	-3.01025391	-31.99218750	+2116
+1458241610.44080000	+9.92285156	-5.41406250	-0.36035156	+49.48242188	-10.65673828	-68.77441406	+2316	+9.79101563	-4.67578125	-0.15820313	+13.42529297	-22.69775391	+12.39257813	+1660	+7.62451172	-8.92089844	-0.61523438	+61.41357422	-3.01025391	-31.99218750	+2116
+1458241610.44910000	+9.92285156	-5.41406250	-0.36035156	+49.48242188	-10.65673828	-68.79638672	+2312	+9.79101563	-4.67578125	-0.15820313	+13.42529297	-22.69775391	+12.39257813	+1656	+7.62890625	-8.91650391	-0.61523438	+61.43554688	-3.01025391	-32.01416016	+2120
+1458241610.45750000	+9.92285156	-5.41406250	-0.36035156	+49.48242188	-10.65673828	-68.79638672	+2312	+9.79101563	-4.67578125	-0.15820313	+13.42529297	-22.69775391	+12.39257813	+1656	+7.62890625	-8.91650391	-0.61083984	+61.45751953	-2.98828125	-32.05810547	+2120
+1458241610.46160010	+9.92285156	-5.41406250	-0.36035156	+49.48242188	-10.67871094	-68.81835938	+2312	+9.79101563	-4.67578125	-0.15820313	+13.42529297	-22.69775391	+12.39257813	+1656	+7.62890625	-8.91650391	-0.61083984	+61.45751953	-2.98828125	-32.05810547	+2120
+1458241610.46580000	+9.92285156	-5.41406250	-0.36035156	+49.46044922	-10.67871094	-68.81835938	+2312	+9.79101563	-4.67578125	-0.15820313	+13.42529297	-22.69775391	+12.39257813	+1656	+7.62890625	-8.91650391	-0.61083984	+61.45751953	-3.01025391	-32.08007813	+2120
+1458241610.47000000	+9.92285156	-5.41406250	-0.36035156	+49.46044922	-10.67871094	-68.81835938	+2312	+9.79101563	-4.67578125	-0.15820313	+13.42529297	-22.71972656	+12.39257813	+1656	+7.62890625	-8.91650391	-0.61083984	+61.45751953	-3.01025391	-32.08007813	+2120
+1458241610.47410010	+9.92285156	-5.41406250	-0.36035156	+49.46044922	-10.67871094	-68.84033203	+2312	+9.79101563	-4.67578125	-0.15820313	+13.42529297	-22.71972656	+12.39257813	+1656	+7.62890625	-8.91650391	-0.61083984	+61.45751953	-3.01025391	-32.08007813	+2120
+1458241610.48250010	+9.92285156	-5.41406250	-0.35595703	+49.46044922	-10.67871094	-68.86230469	+2312	+9.79101563	-4.67578125	-0.15820313	+13.42529297	-22.71972656	+12.39257813	+1656	+7.62451172	-8.92089844	-0.61083984	+61.43554688	-3.03222656	-32.10205078	+2120
