# Supplementary material for: A direct effect of perception on action when grasping a cup
Source: Sci Rep. 2018 Jan 9;8:171. doi: 10.1038/s41598-017-18591-5 (PMC5760564; doi:10.1038/s41598-017-18591-5)
Supplement: Supplementary file 6 — Supplementary Information [file 41598_2017_18591_MOESM6_ESM.zip › SciRep_Data/S02instruct/S02_100instruct_Tr94.dat]

+1000000000000.00000000	+0.00000000	+0.00000000	+0.00000000	+0.00000000	+0.00000000	+0.00000000	+0	+0.00000000	+0.00000000	+0.00000000	+0.00000000	+0.00000000	+0.00000000	+0	+0.00000000	+0.00000000	+0.00000000	+0.00000000	+0.00000000	+0.00000000	+0
+1458241610.48659990	+9.92285156	-5.41406250	-0.35595703	+49.46044922	-10.67871094	-68.86230469	+2316	+9.79101563	-4.67578125	-0.15820313	+13.42529297	-22.71972656	+12.39257813	+1656	+7.62451172	-8.92089844	-0.61083984	+61.43554688	-3.03222656	-32.10205078	+2120
+1458241610.49079990	+9.92285156	-5.40966797	-0.35595703	+49.46044922	-10.67871094	-68.88427734	+2316	+9.79101563	-4.67578125	-0.15820313	+13.42529297	-22.71972656	+12.37060547	+1656	+7.62451172	-8.92089844	-0.61523438	+61.41357422	-3.05419922	-32.10205078	+2120
+1458241610.49499990	+9.92285156	-5.40966797	-0.35595703	+49.46044922	-10.67871094	-68.90625000	+2316	+9.79101563	-4.67578125	-0.15820313	+13.42529297	-22.74169922	+12.37060547	+1656	+7.62011719	-8.92089844	-0.61523438	+61.39160156	-3.07617188	-32.10205078	+2120
+1458241610.50330000	+9.92285156	-5.40966797	-0.35595703	+49.46044922	-10.67871094	-68.90625000	+2316	+9.79541016	-4.67578125	-0.15820313	+13.44726563	-22.74169922	+12.37060547	+1656	+7.61572266	-8.92529297	-0.61962891	+61.34765625	-3.09814453	-32.12402344	+2120
+1458241610.50740000	+9.92285156	-5.40966797	-0.35156250	+49.46044922	-10.67871094	-68.92822266	+2316	+9.79541016	-4.67578125	-0.15820313	+13.44726563	-22.74169922	+12.37060547	+1656	+7.61132813	-8.92529297	-0.61962891	+61.32568359	-3.12011719	-32.12402344	+2120
+1458241610.51160000	+9.92285156	-5.40966797	-0.35156250	+49.46044922	-10.67871094	-68.92822266	+2316	+9.79541016	-4.67578125	-0.15380859	+13.44726563	-22.74169922	+12.37060547	+1656	+7.61132813	-8.92529297	-0.62402344	+61.32568359	-3.14208984	-32.12402344	+2120
+1458241610.51580000	+9.92285156	-5.40966797	-0.35156250	+49.48242188	-10.67871094	-68.95019531	+2316	+9.79541016	-4.67578125	-0.15380859	+13.44726563	-22.74169922	+12.37060547	+1656	+7.61132813	-8.92529297	-0.62402344	+61.30371094	-3.16406250	-32.14599609	+2116
+1458241616.61319990	+10.00634766	-5.46240234	-0.29443359	+49.10888672	-11.82128906	-68.53271484	+2592	+9.88330078	-4.72412109	-0.08789063	+13.13964844	-23.77441406	+13.00781250	+1828	+7.67724609	-8.99121094	-0.57568359	+60.57861328	-3.53759766	-33.02490234	+2188
+1458241616.61730000	+10.00634766	-5.46240234	-0.29443359	+49.10888672	-11.82128906	-68.53271484	+2592	+9.88330078	-4.72412109	-0.08789063	+13.13964844	-23.77441406	+13.00781250	+1828	+7.67724609	-8.99121094	-0.57568359	+60.60058594	-3.53759766	-33.02490234	+2188
+1458241616.62560010	+10.00634766	-5.46240234	-0.29443359	+49.10888672	-11.84326172	-68.53271484	+2592	+9.88330078	-4.72412109	-0.08789063	+13.13964844	-23.77441406	+13.02978516	+1824	+7.68603516	-8.99121094	-0.57128906	+60.64453125	-3.51562500	-33.04687500	+2184
+1458241616.62980010	+10.00634766	-5.46240234	-0.29443359	+49.10888672	-11.84326172	-68.53271484	+2592	+9.88330078	-4.72412109	-0.09228516	+13.13964844	-23.77441406	+13.02978516	+1824	+7.68603516	-8.98681641	-0.56689453	+60.66650391	-3.51562500	-33.06884766	+2184
+1458241616.63400010	+10.00634766	-5.46240234	-0.29443359	+49.10888672	-11.84326172	-68.53271484	+2592	+9.88330078	-4.72412109	-0.09228516	+13.11767578	-23.77441406	+13.02978516	+1824	+7.69042969	-8.98681641	-0.56689453	+60.68847656	-3.49365234	-33.09082031	+2184
+1458241616.63809990	+10.00634766	-5.46240234	-0.29443359	+49.10888672	-11.84326172	-68.51074219	+2592	+9.88330078	-4.72412109	-0.09228516	+13.11767578	-23.77441406	+13.05175781	+1824	+7.69482422	-8.98242188	-0.56250000	+60.73242188	-3.47167969	-33.11279297	+2188
+1458241616.64650010	+10.00634766	-5.46240234	-0.29443359	+49.10888672	-11.84326172	-68.51074219	+2592	+9.88330078	-4.72412109	-0.09228516	+13.11767578	-23.77441406	+13.05175781	+1824	+7.70800781	-8.97802734	-0.55371094	+60.84228516	-3.44970703	-33.17871094	+2192
+1458241616.65060000	+10.01074219	-5.46240234	-0.29882813	+49.10888672	-11.86523438	-68.51074219	+2592	+9.88330078	-4.72412109	-0.09228516	+13.11767578	-23.77441406	+13.07373047	+1824	+7.71679688	-8.97363281	-0.54052734	+60.93017578	-3.40576172	-33.24462891	+2196
+1458241616.65479990	+10.01074219	-5.46240234	-0.29882813	+49.10888672	-11.86523438	-68.51074219	+2592	+9.88330078	-4.72412109	-0.09228516	+13.11767578	-23.77441406	+13.07373047	+1828	+7.72558594	-8.96923828	-0.53613281	+61.01806641	-3.38378906	-33.28857422	+2200
+1458241616.65899990	+10.01074219	-5.46240234	-0.29882813	+49.10888672	-11.86523438	-68.48876953	+2596	+9.88330078	-4.72412109	-0.09228516	+13.11767578	-23.77441406	+13.09570313	+1828	+7.73437500	-8.96484375	-0.53173828	+61.06201172	-3.36181641	-33.33251953	+2208
+1458241616.66310000	+10.01074219	-5.46240234	-0.29882813	+49.10888672	-11.86523438	-68.48876953	+2596	+9.88330078	-4.72412109	-0.09228516	+13.11767578	-23.77441406	+13.09570313	+1828	+7.73437500	-8.96484375	-0.52734375	+61.08398438	-3.36181641	-33.35449219	+2208
+1458241616.66730000	+10.01074219	-5.46240234	-0.29882813	+49.10888672	-11.86523438	-68.48876953	+2596	+9.88330078	-4.72412109	-0.09228516	+13.11767578	-23.77441406	+13.09570313	+1828	+7.73876953	-8.96484375	-0.52734375	+61.10595703	-3.36181641	-33.35449219	+2212
+1458241616.67560010	+10.01074219	-5.46240234	-0.29882813	+49.10888672	-11.86523438	-68.48876953	+2596	+9.88330078	-4.72412109	-0.09228516	+13.09570313	-23.77441406	+13.09570313	+1828	+7.73437500	-8.96484375	-0.53173828	+61.06201172	-3.36181641	-33.33251953	+2216
+1458241616.67980000	+10.01074219	-5.46240234	-0.29882813	+49.10888672	-11.86523438	-68.48876953	+2596	+9.88330078	-4.72412109	-0.09228516	+13.11767578	-23.77441406	+13.09570313	+1828	+7.72998047	-8.96923828	-0.53173828	+61.04003906	-3.38378906	-33.31054688	+2216
+1458241616.68400000	+10.01074219	-5.46240234	-0.29882813	+49.10888672	-11.86523438	-68.48876953	+2596	+9.88330078	-4.72412109	-0.09228516	+13.11767578	-23.77441406	+13.09570313	+1828	+7.72558594	-8.96923828	-0.53613281	+60.99609375	-3.38378906	-33.28857422	+2220
+1458241616.68810010	+10.01074219	-5.46240234	-0.29882813	+49.10888672	-11.86523438	-68.48876953	+2596	+9.88330078	-4.72412109	-0.09228516	+13.11767578	-23.77441406	+13.09570313	+1828	+7.72558594	-8.96923828	-0.53613281	+60.99609375	-3.38378906	-33.28857422	+2220
+1458241616.69230010	+10.00634766	-5.46240234	-0.29882813	+49.10888672	-11.86523438	-68.48876953	+2596	+9.88330078	-4.72412109	-0.09228516	+13.11767578	-23.77441406	+13.09570313	+1828	+7.72119141	-8.96923828	-0.54052734	+60.97412109	-3.40576172	-33.26660156	+2220
+1458241616.70059990	+10.00634766	-5.46240234	-0.29882813	+49.10888672	-11.84326172	-68.51074219	+2596	+9.88330078	-4.72412109	-0.09228516	+13.11767578	-23.77441406	+13.09570313	+1828	+7.72119141	-8.97363281	-0.54052734	+60.95214844	-3.40576172	-33.26660156	+2220
+1458241616.70890000	+10.00634766	-5.46240234	-0.29882813	+49.10888672	-11.84326172	-68.51074219	+2596	+9.88330078	-4.72412109	-0.09228516	+13.11767578	-23.77441406	+13.07373047	+1828	+7.71679688	-8.97363281	-0.54492188	+60.93017578	-3.40576172	-33.24462891	+2220
+1458241616.71310000	+10.00634766	-5.46240234	-0.29882813	+49.10888672	-11.84326172	-68.51074219	+2596	+9.88330078	-4.72412109	-0.09228516	+13.11767578	-23.77441406	+13.07373047	+1828	+7.71679688	-8.97363281	-0.54492188	+60.93017578	-3.40576172	-33.24462891	+2220
+1458241616.71729990	+10.00634766	-5.46240234	-0.29443359	+49.10888672	-11.84326172	-68.51074219	+2596	+9.88330078	-4.72412109	-0.09228516	+13.11767578	-23.77441406	+13.07373047	+1828	+7.71679688	-8.97363281	-0.54492188	+60.90820313	-3.42773438	-33.22265625	+2220
+1458241616.72140000	+10.00634766	-5.46240234	-0.29443359	+49.10888672	-11.84326172	-68.51074219	+2596	+9.88330078	-4.72412109	-0.09228516	+13.11767578	-23.77441406	+13.07373047	+1828	+7.71679688	-8.97363281	-0.54492188	+60.90820313	-3.42773438	-33.22265625	+2216
+1458241616.72980000	+10.00634766	-5.46240234	-0.29443359	+49.10888672	-11.84326172	-68.51074219	+2596	+9.88330078	-4.72412109	-0.09228516	+13.11767578	-23.77441406	+13.07373047	+1828	+7.71240234	-8.97363281	-0.54492188	+60.90820313	-3.42773438	-33.22265625	+2216
+1458241616.73390010	+10.00634766	-5.46240234	-0.29443359	+49.10888672	-11.84326172	-68.51074219	+2596	+9.88330078	-4.72412109	-0.09228516	+13.11767578	-23.77441406	+13.07373047	+1824	+7.71240234	-8.97363281	-0.54492188	+60.90820313	-3.42773438	-33.22265625	+2216
+1458241616.75480010	+10.01074219	-5.46240234	-0.29443359	+49.10888672	-11.86523438	-68.48876953	+2596	+9.88330078	-4.72412109	-0.09228516	+13.11767578	-23.79638672	+13.09570313	+1824	+7.71679688	-8.97363281	-0.54492188	+60.90820313	-3.42773438	-33.24462891	+2212
+1458241616.75889990	+10.01074219	-5.46240234	-0.29443359	+49.10888672	-11.86523438	-68.48876953	+2596	+9.88330078	-4.72412109	-0.09228516	+13.11767578	-23.79638672	+13.09570313	+1824	+7.71679688	-8.97363281	-0.54492188	+60.90820313	-3.42773438	-33.24462891	+2212
+1458241616.76309990	+10.01074219	-5.46240234	-0.29882813	+49.10888672	-11.86523438	-68.48876953	+2596	+9.88330078	-4.72412109	-0.09228516	+13.11767578	-23.79638672	+13.09570313	+1824	+7.71679688	-8.97363281	-0.54492188	+60.93017578	-3.40576172	-33.24462891	+2212
+1458241616.76729990	+10.01074219	-5.46240234	-0.29882813	+49.13085938	-11.86523438	-68.48876953	+2596	+9.88330078	-4.72412109	-0.09228516	+13.09570313	-23.79638672	+13.09570313	+1824	+7.71679688	-8.97363281	-0.54052734	+60.93017578	-3.40576172	-33.24462891	+2212
+1458241616.77140000	+10.01074219	-5.46240234	-0.29882813	+49.13085938	-11.86523438	-68.48876953	+2596	+9.88330078	-4.72412109	-0.09228516	+13.09570313	-23.79638672	+13.09570313	+1824	+7.71679688	-8.97363281	-0.54052734	+60.93017578	-3.40576172	-33.24462891	+2212
+1458241616.77970000	+10.01074219	-5.46240234	-0.29882813	+49.13085938	-11.86523438	-68.48876953	+2596	+9.88330078	-4.72851563	-0.09228516	+13.09570313	-23.79638672	+13.09570313	+1824	+7.71679688	-8.97363281	-0.54052734	+60.93017578	-3.40576172	-33.24462891	+2212
+1458241616.78390000	+10.01074219	-5.46240234	-0.29882813	+49.13085938	-11.86523438	-68.48876953	+2596	+9.88330078	-4.72851563	-0.09228516	+13.09570313	-23.79638672	+13.09570313	+1824	+7.71679688	-8.97363281	-0.54052734	+60.93017578	-3.42773438	-33.24462891	+2212
+1458241616.78810000	+10.01074219	-5.46240234	-0.29882813	+49.13085938	-11.86523438	-68.48876953	+2596	+9.88330078	-4.72851563	-0.09228516	+13.09570313	-23.79638672	+13.09570313	+1824	+7.71679688	-8.97363281	-0.54492188	+60.93017578	-3.42773438	-33.24462891	+2212
+1458241616.79220010	+10.01074219	-5.46240234	-0.29882813	+49.13085938	-11.86523438	-68.48876953	+2596	+9.88330078	-4.72851563	-0.09228516	+13.09570313	-23.79638672	+13.09570313	+1824	+7.71679688	-8.97363281	-0.54492188	+60.90820313	-3.42773438	-33.22265625	+2208
+1458241616.79640010	+10.01074219	-5.46240234	-0.29882813	+49.13085938	-11.86523438	-68.48876953	+2596	+9.88330078	-4.72851563	-0.09228516	+13.09570313	-23.79638672	+13.09570313	+1824	+7.71679688	-8.97363281	-0.54492188	+60.90820313	-3.42773438	-33.22265625	+2208
+1458241616.80060010	+10.01074219	-5.46240234	-0.29882813	+49.13085938	-11.86523438	-68.48876953	+2596	+9.88330078	-4.72851563	-0.09228516	+13.09570313	-23.79638672	+13.09570313	+1824	+7.71240234	-8.97802734	-0.54492188	+60.88623047	-3.42773438	-33.22265625	+2208
+1458241616.80469990	+10.01074219	-5.46240234	-0.29882813	+49.13085938	-11.86523438	-68.48876953	+2596	+9.88330078	-4.72851563	-0.09228516	+13.09570313	-23.79638672	+13.09570313	+1824	+7.71240234	-8.97802734	-0.54492188	+60.88623047	-3.42773438	-33.22265625	+2208
+1458241616.80890010	+10.01074219	-5.46240234	-0.29882813	+49.13085938	-11.86523438	-68.48876953	+2596	+9.88330078	-4.72851563	-0.09228516	+13.09570313	-23.79638672	+13.09570313	+1824	+7.71240234	-8.97802734	-0.54492188	+60.86425781	-3.42773438	-33.20068359	+2208
+1458241616.81719990	+10.01074219	-5.46240234	-0.29882813	+49.13085938	-11.86523438	-68.48876953	+2596	+9.88330078	-4.72851563	-0.09228516	+13.09570313	-23.79638672	+13.09570313	+1824	+7.70800781	-8.97802734	-0.54931641	+60.84228516	-3.44970703	-33.17871094	+2208
+1458241616.82139990	+10.01074219	-5.46240234	-0.29882813	+49.13085938	-11.86523438	-68.48876953	+2596	+9.88330078	-4.72851563	-0.09228516	+13.09570313	-23.79638672	+13.09570313	+1824	+7.70800781	-8.97802734	-0.54931641	+60.84228516	-3.44970703	-33.17871094	+2208
+1458241616.82559990	+10.01074219	-5.46240234	-0.29443359	+49.15283203	-11.86523438	-68.48876953	+2592	+9.88330078	-4.72851563	-0.09228516	+13.09570313	-23.79638672	+13.09570313	+1824	+7.70361328	-8.98242188	-0.55371094	+60.82031250	-3.44970703	-33.15673828	+2208
+1458241616.86299990	+10.01074219	-5.46240234	-0.29882813	+49.15283203	-11.86523438	-68.48876953	+2592	+9.88330078	-4.72851563	-0.09228516	+13.09570313	-23.79638672	+13.09570313	+1824	+7.69921875	-8.98242188	-0.55810547	+60.77636719	-3.47167969	-33.13476563	+2196
+1458241616.86719990	+10.01074219	-5.46240234	-0.29882813	+49.15283203	-11.86523438	-68.48876953	+2592	+9.88330078	-4.72851563	-0.09228516	+13.09570313	-23.79638672	+13.09570313	+1824	+7.70361328	-8.98242188	-0.55810547	+60.77636719	-3.47167969	-33.13476563	+2196
+1458241616.87140010	+10.01074219	-5.46240234	-0.29882813	+49.15283203	-11.86523438	-68.48876953	+2592	+9.88330078	-4.72851563	-0.09228516	+13.09570313	-23.79638672	+13.09570313	+1820	+7.70361328	-8.98242188	-0.55371094	+60.77636719	-3.47167969	-33.13476563	+2196
+1458241616.87550000	+10.01074219	-5.46240234	-0.29882813	+49.15283203	-11.86523438	-68.48876953	+2592	+9.88330078	-4.72851563	-0.09228516	+13.09570313	-23.79638672	+13.09570313	+1820	+7.70361328	-8.98242188	-0.55371094	+60.79833984	-3.47167969	-33.15673828	+2196
+1458241616.87969990	+10.01074219	-5.46240234	-0.29882813	+49.15283203	-11.86523438	-68.48876953	+2592	+9.88330078	-4.72851563	-0.09228516	+13.09570313	-23.79638672	+13.09570313	+1820	+7.70361328	-8.98242188	-0.55371094	+60.79833984	-3.47167969	-33.15673828	+2196
+1458241616.88389990	+10.01074219	-5.46240234	-0.29882813	+49.13085938	-11.86523438	-68.48876953	+2592	+9.88330078	-4.72851563	-0.09228516	+13.09570313	-23.79638672	+13.11767578	+1820	+7.70361328	-8.98242188	-0.55371094	+60.79833984	-3.44970703	-33.15673828	+2192
+1458241616.88800000	+10.01074219	-5.46240234	-0.29882813	+49.13085938	-11.86523438	-68.48876953	+2592	+9.88330078	-4.72851563	-0.09228516	+13.09570313	-23.79638672	+13.11767578	+1820	+7.70361328	-8.98242188	-0.55371094	+60.82031250	-3.44970703	-33.15673828	+2192
+1458241616.89220000	+10.01074219	-5.46240234	-0.29882813	+49.13085938	-11.86523438	-68.48876953	+2592	+9.88330078	-4.72851563	-0.09228516	+13.09570313	-23.79638672	+13.11767578	+1820	+7.70800781	-8.98242188	-0.55371094	+60.82031250	-3.44970703	-33.15673828	+2192
+1458241616.89640000	+10.01074219	-5.46240234	-0.29882813	+49.13085938	-11.86523438	-68.48876953	+2592	+9.88330078	-4.72851563	-0.09228516	+13.09570313	-23.79638672	+13.11767578	+1820	+7.70800781	-8.98242188	-0.55371094	+60.82031250	-3.44970703	-33.15673828	+2192
+1458241616.90050010	+10.01074219	-5.46240234	-0.29882813	+49.13085938	-11.86523438	-68.48876953	+2592	+9.88330078	-4.72851563	-0.09228516	+13.09570313	-23.79638672	+13.11767578	+1820	+7.70800781	-8.98242188	-0.55371094	+60.82031250	-3.44970703	-33.15673828	+2192
+1458241616.90470000	+10.01074219	-5.46240234	-0.29882813	+49.13085938	-11.86523438	-68.48876953	+2592	+9.88330078	-4.72851563	-0.09228516	+13.09570313	-23.79638672	+13.11767578	+1820	+7.70800781	-8.98242188	-0.55371094	+60.82031250	-3.44970703	-33.15673828	+2192
+1458241616.90890000	+10.01074219	-5.46240234	-0.29882813	+49.13085938	-11.86523438	-68.48876953	+2592	+9.88330078	-4.72851563	-0.09228516	+13.09570313	-23.79638672	+13.11767578	+1820	+7.70800781	-8.98242188	-0.55371094	+60.82031250	-3.44970703	-33.15673828	+2188
+1458241616.91300010	+10.01074219	-5.46240234	-0.29882813	+49.13085938	-11.86523438	-68.48876953	+2592	+9.88330078	-4.72851563	-0.09228516	+13.09570313	-23.79638672	+13.11767578	+1820	+7.70361328	-8.98242188	-0.55371094	+60.79833984	-3.47167969	-33.15673828	+2188
+1458241616.91720010	+10.01074219	-5.46240234	-0.29882813	+49.13085938	-11.86523438	-68.48876953	+2592	+9.88330078	-4.72851563	-0.09228516	+13.09570313	-23.79638672	+13.11767578	+1820	+7.70361328	-8.98242188	-0.55371094	+60.79833984	-3.47167969	-33.15673828	+2188
+1458241616.92140010	+10.01074219	-5.46240234	-0.29443359	+49.15283203	-11.86523438	-68.48876953	+2592	+9.88330078	-4.72851563	-0.09228516	+13.09570313	-23.79638672	+13.09570313	+1820	+7.70361328	-8.98242188	-0.55371094	+60.79833984	-3.47167969	-33.15673828	+2188
+1458241616.92549990	+10.01074219	-5.46240234	-0.29443359	+49.15283203	-11.86523438	-68.48876953	+2592	+9.88330078	-4.72851563	-0.09228516	+13.09570313	-23.79638672	+13.09570313	+1820	+7.70361328	-8.98242188	-0.55810547	+60.77636719	-3.47167969	-33.13476563	+2188
+1458241616.92969990	+10.01074219	-5.46240234	-0.29443359	+49.15283203	-11.86523438	-68.48876953	+2592	+9.88330078	-4.72851563	-0.09228516	+13.09570313	-23.79638672	+13.09570313	+1820	+7.70361328	-8.98242188	-0.55810547	+60.77636719	-3.47167969	-33.13476563	+2188
+1458241616.93380000	+10.01074219	-5.46240234	-0.29443359	+49.15283203	-11.86523438	-68.48876953	+2592	+9.88330078	-4.72851563	-0.08789063	+13.09570313	-23.79638672	+13.09570313	+1820	+7.69921875	-8.98242188	-0.55810547	+60.75439453	-3.47167969	-33.13476563	+2184
+1458241616.93800000	+10.01074219	-5.46240234	-0.29443359	+49.15283203	-11.86523438	-68.48876953	+2592	+9.88330078	-4.72851563	-0.08789063	+13.09570313	-23.79638672	+13.09570313	+1820	+7.69921875	-8.98242188	-0.55810547	+60.75439453	-3.47167969	-33.11279297	+2184
+1458241616.94219990	+10.01074219	-5.46240234	-0.29443359	+49.15283203	-11.86523438	-68.48876953	+2592	+9.88330078	-4.72851563	-0.08789063	+13.09570313	-23.79638672	+13.09570313	+1820	+7.69921875	-8.98681641	-0.55810547	+60.73242188	-3.49365234	-33.11279297	+2184
+1458241616.94630000	+10.01074219	-5.46240234	-0.29443359	+49.15283203	-11.86523438	-68.48876953	+2592	+9.88330078	-4.72851563	-0.08789063	+13.09570313	-23.79638672	+13.09570313	+1820	+7.69921875	-8.98681641	-0.56250000	+60.73242188	-3.49365234	-33.11279297	+2184
+1458241616.95050000	+10.01074219	-5.45800781	-0.29443359	+49.15283203	-11.86523438	-68.51074219	+2592	+9.88330078	-4.72851563	-0.08789063	+13.09570313	-23.79638672	+13.09570313	+1820	+7.69482422	-8.98681641	-0.56250000	+60.71044922	-3.49365234	-33.09082031	+2184
+1458241616.95470000	+10.01074219	-5.45800781	-0.29443359	+49.15283203	-11.86523438	-68.51074219	+2592	+9.88330078	-4.72851563	-0.08789063	+13.09570313	-23.79638672	+13.07373047	+1820	+7.69482422	-8.98681641	-0.56250000	+60.71044922	-3.49365234	-33.09082031	+2180
+1458241616.95880010	+10.01074219	-5.45800781	-0.29443359	+49.15283203	-11.86523438	-68.51074219	+2592	+9.88330078	-4.72851563	-0.08789063	+13.09570313	-23.79638672	+13.07373047	+1820	+7.69482422	-8.98681641	-0.56250000	+60.71044922	-3.49365234	-33.09082031	+2180
+1458241616.96300010	+10.01074219	-5.45800781	-0.29443359	+49.15283203	-11.86523438	-68.51074219	+2592	+9.88330078	-4.72851563	-0.08789063	+13.09570313	-23.79638672	+13.07373047	+1820	+7.69482422	-8.98681641	-0.56250000	+60.68847656	-3.49365234	-33.09082031	+2180
+1458241616.96720000	+10.01074219	-5.45800781	-0.29443359	+49.15283203	-11.86523438	-68.51074219	+2592	+9.88330078	-4.72851563	-0.08789063	+13.09570313	-23.79638672	+13.07373047	+1820	+7.69482422	-8.98681641	-0.56250000	+60.71044922	-3.49365234	-33.09082031	+2176
+1458241616.97129990	+10.01074219	-5.45800781	-0.29443359	+49.15283203	-11.86523438	-68.51074219	+2592	+9.88330078	-4.72851563	-0.08789063	+13.07373047	-23.79638672	+13.07373047	+1820	+7.69482422	-8.98681641	-0.56250000	+60.71044922	-3.49365234	-33.09082031	+2176
+1458241616.97550010	+10.01074219	-5.45800781	-0.29443359	+49.15283203	-11.86523438	-68.51074219	+2592	+9.88330078	-4.72851563	-0.08789063	+13.07373047	-23.79638672	+13.07373047	+1820	+7.69482422	-8.98681641	-0.56250000	+60.71044922	-3.49365234	-33.11279297	+2176
+1458241616.97970010	+10.01074219	-5.45800781	-0.29443359	+49.17480469	-11.86523438	-68.51074219	+2592	+9.88330078	-4.72851563	-0.08789063	+13.07373047	-23.79638672	+13.09570313	+1820	+7.69482422	-8.98681641	-0.56250000	+60.71044922	-3.49365234	-33.11279297	+2176
+1458241616.98379990	+10.01074219	-5.45800781	-0.29443359	+49.17480469	-11.86523438	-68.51074219	+2592	+9.88330078	-4.72851563	-0.08789063	+13.07373047	-23.79638672	+13.09570313	+1820	+7.69482422	-8.98681641	-0.56250000	+60.73242188	-3.49365234	-33.11279297	+2172
+1458241616.98799990	+10.01074219	-5.45800781	-0.29443359	+49.17480469	-11.86523438	-68.51074219	+2592	+9.88330078	-4.72851563	-0.08789063	+13.07373047	-23.79638672	+13.09570313	+1820	+7.69921875	-8.98681641	-0.55810547	+60.73242188	-3.49365234	-33.11279297	+2172
+1458241616.99219990	+10.01074219	-5.45800781	-0.29443359	+49.17480469	-11.86523438	-68.51074219	+2592	+9.88330078	-4.72851563	-0.08789063	+13.07373047	-23.79638672	+13.09570313	+1820	+7.69921875	-8.98681641	-0.55810547	+60.73242188	-3.49365234	-33.13476563	+2172
+1458241616.99630000	+10.01074219	-5.45800781	-0.29443359	+49.17480469	-11.86523438	-68.51074219	+2592	+9.88330078	-4.72851563	-0.08789063	+13.07373047	-23.79638672	+13.09570313	+1820	+7.69921875	-8.98681641	-0.55810547	+60.75439453	-3.49365234	-33.13476563	+2172
+1458241617.00050000	+10.01074219	-5.45800781	-0.29443359	+49.17480469	-11.86523438	-68.51074219	+2592	+9.88330078	-4.72851563	-0.08789063	+13.07373047	-23.79638672	+13.09570313	+1820	+7.69921875	-8.98242188	-0.55810547	+60.75439453	-3.49365234	-33.13476563	+2172
+1458241617.00460000	+10.01074219	-5.45800781	-0.29443359	+49.17480469	-11.86523438	-68.51074219	+2592	+9.88330078	-4.72851563	-0.08789063	+13.07373047	-23.81835938	+13.09570313	+1820	+7.69921875	-8.98242188	-0.55810547	+60.75439453	-3.49365234	-33.13476563	+2172
+1458241617.00880000	+10.01074219	-5.45800781	-0.29443359	+49.17480469	-11.88720703	-68.51074219	+2592	+9.88330078	-4.72851563	-0.08789063	+13.07373047	-23.81835938	+13.09570313	+1820	+7.70361328	-8.98242188	-0.55810547	+60.77636719	-3.47167969	-33.15673828	+2172
+1458241617.01300000	+10.01074219	-5.45800781	-0.29443359	+49.17480469	-11.88720703	-68.51074219	+2592	+9.88330078	-4.72851563	-0.08789063	+13.07373047	-23.81835938	+13.11767578	+1820	+7.70361328	-8.98242188	-0.55371094	+60.77636719	-3.47167969	-33.15673828	+2172
+1458241617.01710010	+10.01074219	-5.45800781	-0.29443359	+49.17480469	-11.88720703	-68.51074219	+2592	+9.88330078	-4.72851563	-0.08789063	+13.07373047	-23.81835938	+13.11767578	+1820	+7.70361328	-8.98242188	-0.55371094	+60.77636719	-3.47167969	-33.15673828	+2172
+1458241617.02130010	+10.01074219	-5.45800781	-0.29443359	+49.17480469	-11.88720703	-68.51074219	+2592	+9.88330078	-4.72851563	-0.08789063	+13.07373047	-23.81835938	+13.11767578	+1820	+7.70361328	-8.98242188	-0.55371094	+60.77636719	-3.49365234	-33.15673828	+2172
+1458241617.02550010	+10.01074219	-5.45800781	-0.29443359	+49.17480469	-11.88720703	-68.51074219	+2592	+9.88330078	-4.72851563	-0.08789063	+13.07373047	-23.81835938	+13.11767578	+1820	+7.70361328	-8.98242188	-0.55371094	+60.77636719	-3.49365234	-33.15673828	+2172
+1458241617.02959990	+10.01074219	-5.45800781	-0.29443359	+49.17480469	-11.88720703	-68.51074219	+2592	+9.88330078	-4.72851563	-0.08789063	+13.07373047	-23.81835938	+13.11767578	+1820	+7.70361328	-8.98242188	-0.55371094	+60.77636719	-3.49365234	-33.15673828	+2172
+1458241617.03379990	+10.01074219	-5.45800781	-0.29443359	+49.19677734	-11.88720703	-68.51074219	+2592	+9.88330078	-4.72851563	-0.08789063	+13.07373047	-23.81835938	+13.11767578	+1820	+7.70361328	-8.98242188	-0.55810547	+60.77636719	-3.49365234	-33.15673828	+2172
+1458241617.03800010	+10.01074219	-5.45800781	-0.29443359	+49.19677734	-11.88720703	-68.51074219	+2592	+9.88330078	-4.72412109	-0.08789063	+13.07373047	-23.81835938	+13.11767578	+1820	+7.69921875	-8.98242188	-0.55810547	+60.75439453	-3.49365234	-33.15673828	+2172
+1458241617.04210000	+10.01074219	-5.45800781	-0.29443359	+49.19677734	-11.88720703	-68.51074219	+2592	+9.88330078	-4.72412109	-0.08789063	+13.07373047	-23.81835938	+13.11767578	+1820	+7.69921875	-8.98242188	-0.55810547	+60.75439453	-3.49365234	-33.15673828	+2172
+1458241617.04629990	+10.01074219	-5.45800781	-0.29443359	+49.19677734	-11.88720703	-68.51074219	+2592	+9.88330078	-4.72412109	-0.08789063	+13.07373047	-23.81835938	+13.09570313	+1820	+7.69921875	-8.98242188	-0.55810547	+60.75439453	-3.51562500	-33.15673828	+2172
+1458241617.05049990	+10.01074219	-5.45800781	-0.29443359	+49.19677734	-11.88720703	-68.53271484	+2592	+9.88330078	-4.72412109	-0.08789063	+13.07373047	-23.81835938	+13.09570313	+1820	+7.69921875	-8.98242188	-0.55810547	+60.73242188	-3.51562500	-33.13476563	+2172
+1458241617.05460000	+10.01074219	-5.45800781	-0.29443359	+49.19677734	-11.88720703	-68.53271484	+2592	+9.88330078	-4.72412109	-0.08789063	+13.07373047	-23.81835938	+13.09570313	+1820	+7.69921875	-8.98242188	-0.55810547	+60.73242188	-3.51562500	-33.13476563	+2172
+1458241617.05880000	+10.01074219	-5.45800781	-0.29443359	+49.19677734	-11.88720703	-68.53271484	+2592	+9.88769531	-4.72412109	-0.08789063	+13.09570313	-23.84033203	+13.09570313	+1820	+7.69482422	-8.98681641	-0.56250000	+60.73242188	-3.53759766	-33.13476563	+2168
+1458241617.06300000	+10.01074219	-5.45800781	-0.29003906	+49.19677734	-11.88720703	-68.53271484	+2592	+9.88769531	-4.72412109	-0.08789063	+13.07373047	-23.84033203	+13.09570313	+1820	+7.69482422	-8.98681641	-0.56250000	+60.71044922	-3.53759766	-33.13476563	+2168
+1458241617.06710000	+10.01074219	-5.45800781	-0.29003906	+49.19677734	-11.90917969	-68.53271484	+2592	+9.88769531	-4.72412109	-0.08789063	+13.07373047	-23.84033203	+13.09570313	+1820	+7.69482422	-8.98681641	-0.56250000	+60.68847656	-3.55957031	-33.13476563	+2168
+1458241617.07130000	+10.01074219	-5.45800781	-0.29003906	+49.19677734	-11.90917969	-68.55468750	+2592	+9.88769531	-4.72412109	-0.08349609	+13.07373047	-23.86230469	+13.09570313	+1820	+7.69482422	-8.98681641	-0.56250000	+60.68847656	-3.58154297	-33.13476563	+2168
+1458241617.07550000	+10.01074219	-5.45361328	-0.29003906	+49.19677734	-11.90917969	-68.55468750	+2592	+9.88769531	-4.72412109	-0.08349609	+13.07373047	-23.88427734	+13.09570313	+1824	+7.69482422	-8.98681641	-0.56250000	+60.66650391	-3.60351563	-33.13476563	+2168
+1458241617.07960010	+10.01074219	-5.45361328	-0.29003906	+49.19677734	-11.93115234	-68.55468750	+2592	+9.88769531	-4.72412109	-0.08349609	+13.05175781	-23.90625000	+13.09570313	+1824	+7.69482422	-8.98681641	-0.56689453	+60.66650391	-3.62548828	-33.13476563	+2168
+1458241617.08380010	+10.01074219	-5.45361328	-0.29003906	+49.19677734	-11.93115234	-68.55468750	+2592	+9.89208984	-4.71972656	-0.07910156	+13.05175781	-23.92822266	+13.11767578	+1824	+7.69482422	-8.98242188	-0.56689453	+60.66650391	-3.64746094	-33.15673828	+2168
+1458241617.08789990	+10.01513672	-5.45361328	-0.28564453	+49.19677734	-11.97509766	-68.57666016	+2596	+9.89648438	-4.71972656	-0.07910156	+13.02978516	-23.99414063	+13.13964844	+1828	+7.69921875	-8.98242188	-0.56250000	+60.66650391	-3.69140625	-33.17871094	+2168
+1458241617.09209990	+10.01513672	-5.45361328	-0.28564453	+49.17480469	-12.01904297	-68.57666016	+2596	+9.89648438	-4.71972656	-0.07470703	+12.98583984	-24.03808594	+13.16162109	+1828	+7.70361328	-8.97802734	-0.56250000	+60.66650391	-3.73535156	-33.20068359	+2168
+1458241617.09629990	+10.01953125	-5.45361328	-0.28125000	+49.17480469	-12.04101563	-68.57666016	+2596	+9.90087891	-4.71533203	-0.07031250	+12.96386719	-24.08203125	+13.20556641	+1832	+7.70800781	-8.97802734	-0.56250000	+60.68847656	-3.75732422	-33.22265625	+2168
+1458241617.10040000	+10.01953125	-5.44921875	-0.27685547	+49.15283203	-12.12890625	-68.59863281	+2600	+9.90527344	-4.71533203	-0.06591797	+12.89794922	-24.16992188	+13.27148438	+1836	+7.71679688	-8.96923828	-0.55810547	+60.71044922	-3.84521484	-33.28857422	+2172
+1458241617.10460000	+10.02392578	-5.44921875	-0.27246094	+49.13085938	-12.21679688	-68.59863281	+2604	+9.90966797	-4.71093750	-0.06591797	+12.83203125	-24.23583984	+13.33740234	+1840	+7.72558594	-8.96484375	-0.55371094	+60.73242188	-3.88916016	-33.33251953	+2176
+1458241617.10879990	+10.02832031	-5.44482422	-0.27246094	+49.10888672	-12.28271484	-68.57666016	+2604	+9.91406250	-4.71093750	-0.06152344	+12.78808594	-24.27978516	+13.40332031	+1844	+7.73437500	-8.96044922	-0.54931641	+60.75439453	-3.95507813	-33.39843750	+2184
+1458241617.11290000	+10.03710938	-5.44482422	-0.26367188	+49.08691406	-12.41455078	-68.57666016	+2612	+9.91845703	-4.70654297	-0.05712891	+12.72216797	-24.36767578	+13.46923828	+1848	+7.74755859	-8.95166016	-0.54492188	+60.79833984	-4.06494141	-33.46435547	+2188
+1458241617.11710000	+10.04150391	-5.44042969	-0.25927734	+49.04296875	-12.50244141	-68.55468750	+2616	+9.92285156	-4.70654297	-0.05273438	+12.67822266	-24.41162109	+13.53515625	+1852	+7.76074219	-8.94287109	-0.54052734	+60.82031250	-4.15283203	-33.53027344	+2196
+1458241617.12130000	+10.04589844	-5.43603516	-0.25488281	+49.02099609	-12.61230469	-68.53271484	+2620	+9.92724609	-4.70214844	-0.04833984	+12.63427734	-24.47753906	+13.57910156	+1856	+7.76953125	-8.93408203	-0.54052734	+60.82031250	-4.24072266	-33.57421875	+2200
+1458241617.12540010	+10.05468750	-5.43603516	-0.25048828	+48.99902344	-12.70019531	-68.51074219	+2624	+9.93164063	-4.70214844	-0.04394531	+12.56835938	-24.52148438	+13.62304688	+1864	+7.77392578	-8.92968750	-0.54052734	+60.77636719	-4.35058594	-33.59619141	+2204
+1458241617.12960000	+10.05908203	-5.43164063	-0.24609375	+48.97705078	-12.78808594	-68.48876953	+2632	+9.93603516	-4.69775391	-0.03955078	+12.52441406	-24.56542969	+13.64501953	+1868	+7.77832031	-8.92529297	-0.54052734	+60.73242188	-4.46044922	-33.61816406	+2208
+1458241617.13380000	+10.06347656	-5.42724609	-0.24169922	+48.95507813	-12.85400391	-68.46679688	+2636	+9.94042969	-4.69775391	-0.03515625	+12.50244141	-24.60937500	+13.68896484	+1872	+7.77832031	-8.92529297	-0.54931641	+60.66650391	-4.57031250	-33.59619141	+2208
+1458241617.13790010	+10.06347656	-5.42285156	-0.23730469	+48.95507813	-12.91992188	-68.44482422	+2640	+9.94482422	-4.69335938	-0.03076172	+12.45849609	-24.65332031	+13.71093750	+1876	+7.77832031	-8.92529297	-0.55810547	+60.57861328	-4.68017578	-33.57421875	+2212
+1458241617.14210010	+10.06787109	-5.41845703	-0.23730469	+48.93310547	-12.96386719	-68.42285156	+2644	+9.94921875	-4.69335938	-0.02636719	+12.41455078	-24.67529297	+13.75488281	+1880	+7.77392578	-8.92089844	-0.56689453	+60.46875000	-4.79003906	-33.53027344	+2216
+1458241617.14630010	+10.07226563	-5.41406250	-0.23291016	+48.91113281	-13.02978516	-68.37890625	+2648	+9.95361328	-4.68896484	-0.02197266	+12.39257813	-24.71923828	+13.77685547	+1884	+7.76953125	-8.92089844	-0.58007813	+60.35888672	-4.89990234	-33.46435547	+2216
+1458241617.15039990	+10.07666016	-5.41406250	-0.22851563	+48.91113281	-13.07373047	-68.35693359	+2652	+9.95800781	-4.68457031	-0.01757813	+12.34863281	-24.74121094	+13.82080078	+1888	+7.76953125	-8.92089844	-0.58886719	+60.27099609	-4.98779297	-33.42041016	+2216
+1458241617.15459990	+10.08105469	-5.40966797	-0.22851563	+48.88916016	-13.13964844	-68.31298828	+2656	+9.96240234	-4.68457031	-0.01318359	+12.30468750	-24.76318359	+13.86474609	+1892	+7.76513672	-8.92529297	-0.60205078	+60.13916016	-5.09765625	-33.35449219	+2216
+1458241617.15870000	+10.08544922	-5.40527344	-0.22412109	+48.86718750	-13.18359375	-68.26904297	+2656	+9.96679688	-4.68017578	-0.00878906	+12.23876953	-24.78515625	+13.90869141	+1896	+7.76074219	-8.92529297	-0.61523438	+60.02929688	-5.18554688	-33.28857422	+2216
+1458241617.16290000	+10.08984375	-5.40087891	-0.22412109	+48.84521484	-13.22753906	-68.20312500	+2660	+9.97558594	-4.67578125	-0.00439453	+12.19482422	-24.78515625	+13.99658203	+1900	+7.75634766	-8.92529297	-0.62841797	+59.89746094	-5.29541016	-33.22265625	+2216
+1458241617.16710000	+10.09423828	-5.39648438	-0.22412109	+48.82324219	-13.29345703	-68.13720703	+2660	+9.97998047	-4.67578125	-0.00439453	+12.12890625	-24.78515625	+14.08447266	+1900	+7.75634766	-8.92529297	-0.64160156	+59.80957031	-5.38330078	-33.15673828	+2212
+1458241617.17120000	+10.09863281	-5.39648438	-0.22412109	+48.80126953	-13.33740234	-68.02734375	+2664	+9.98876953	-4.67138672	-0.00439453	+12.06298828	-24.78515625	+14.19433594	+1904	+7.75634766	-8.92089844	-0.65478516	+59.72167969	-5.47119141	-33.09082031	+2208
+1458241617.17540000	+10.10302734	-5.39208984	-0.22851563	+48.75732422	-13.40332031	-67.91748047	+2664	+9.99316406	-4.66699219	-0.00878906	+11.97509766	-24.76318359	+14.34814453	+1908	+7.76074219	-8.92089844	-0.67236328	+59.63378906	-5.53710938	-33.02490234	+2204
+1458241617.17960000	+10.10742188	-5.38769531	-0.23291016	+48.73535156	-13.46923828	-67.78564453	+2668	+10.00195313	-4.66259766	-0.00878906	+11.88720703	-24.74121094	+14.50195313	+1912	+7.76513672	-8.91650391	-0.68554688	+59.58984375	-5.62500000	-32.95898438	+2200
+1458241617.18370010	+10.11621094	-5.38330078	-0.23730469	+48.69140625	-13.53515625	-67.63183594	+2672	+10.00634766	-4.65820313	-0.01318359	+11.79931641	-24.69726563	+14.65576172	+1916	+7.77392578	-8.90771484	-0.69873047	+59.54589844	-5.66894531	-32.91503906	+2196
+1458241617.18790010	+10.12500000	-5.38330078	-0.24609375	+48.64746094	-13.60107422	-67.45605469	+2672	+10.01513672	-4.65380859	-0.02197266	+11.68945313	-24.65332031	+14.89746094	+1920	+7.78271484	-8.90332031	-0.70751953	+59.54589844	-5.71289063	-32.87109375	+2192
+1458241617.19210000	+10.13378906	-5.37890625	-0.25488281	+48.60351563	-13.66699219	-67.28027344	+2676	+10.02392578	-4.64941406	-0.03076172	+11.57958984	-24.60937500	+15.11718750	+1924	+7.80029297	-8.89453125	-0.72070313	+59.54589844	-5.73486328	-32.84912109	+2192
+1458241617.19619990	+10.14257813	-5.37890625	-0.26367188	+48.55957031	-13.73291016	-67.08251953	+2680	+10.03271484	-4.64501953	-0.03955078	+11.49169922	-24.52148438	+15.33691406	+1932	+7.81347656	-8.88574219	-0.72949219	+59.56787109	-5.75683594	-32.82714844	+2188
+1458241617.20040010	+10.15136719	-5.37451172	-0.28125000	+48.49365234	-13.79882813	-66.81884766	+2684	+10.04150391	-4.64062500	-0.05273438	+11.35986328	-24.43359375	+15.62255859	+1936	+7.83544922	-8.87695313	-0.74267578	+59.61181641	-5.75683594	-32.78320313	+2188
+1458241617.20460010	+10.16455078	-5.37451172	-0.29443359	+48.44970703	-13.84277344	-66.57714844	+2688	+10.05029297	-4.63623047	-0.07031250	+11.25000000	-24.34570313	+15.88623047	+1944	+7.85742188	-8.86376953	-0.75585938	+59.65576172	-5.73486328	-32.76123047	+2184
+1458241617.20869990	+10.17333984	-5.37011719	-0.31640625	+48.42773438	-13.88671875	-66.31347656	+2692	+10.05908203	-4.63183594	-0.08349609	+11.14013672	-24.21386719	+16.17187500	+1948	+7.87939453	-8.85058594	-0.77343750	+59.72167969	-5.71289063	-32.69531250	+2184
+1458241617.21289990	+10.18652344	-5.36572266	-0.33398438	+48.38378906	-13.93066406	-66.02783203	+2696	+10.07226563	-4.62744141	-0.10546875	+10.98632813	-24.08203125	+16.47949219	+1952	+7.90576172	-8.83740234	-0.79101563	+59.78759766	-5.64697266	-32.62939453	+2188
+1458241617.21709990	+10.19970703	-5.36572266	-0.35595703	+48.33984375	-13.95263672	-65.76416016	+2696	+10.08105469	-4.61865234	-0.12304688	+10.87646484	-23.95019531	+16.76513672	+1960	+7.92773438	-8.82861328	-0.80859375	+59.85351563	-5.58105469	-32.56347656	+2188
+1458241617.22120000	+10.21289063	-5.36132813	-0.38232422	+48.31787109	-13.97460938	-65.45654297	+2700	+10.09423828	-4.61425781	-0.14501953	+10.74462891	-23.77441406	+17.07275391	+1964	+7.94970703	-8.81542969	-0.83056641	+59.89746094	-5.49316406	-32.45361328	+2188
+1458241617.22540000	+10.22607422	-5.36132813	-0.40869141	+48.25195313	-13.95263672	-65.14892578	+2700	+10.10742188	-4.61425781	-0.17138672	+10.56884766	-23.57666016	+17.38037109	+1972	+7.97607422	-8.80664063	-0.85693359	+59.91943359	-5.36132813	-32.32177734	+2188
+1458241617.22960000	+10.24365234	-5.35693359	-0.43505859	+48.22998047	-13.95263672	-64.81933594	+2700	+10.12060547	-4.60546875	-0.19775391	+10.45898438	-23.37890625	+17.66601563	+1976	+7.99365234	-8.79785156	-0.88769531	+59.91943359	-5.22949219	-32.14599609	+2184
+1458241617.23370000	+10.26123047	-5.35253906	-0.47021484	+48.22998047	-13.90869141	-64.46777344	+2700	+10.13818359	-4.59667969	-0.23291016	+10.34912109	-23.13720703	+17.97363281	+1980	+8.01123047	-8.78906250	-0.92285156	+59.89746094	-5.09765625	-31.90429688	+2184
+1458241617.23790000	+10.27441406	-5.35253906	-0.50976563	+48.16406250	-13.84277344	-64.11621094	+2700	+10.15576172	-4.59667969	-0.26367188	+10.10742188	-22.85156250	+18.25927734	+1984	+8.02880859	-8.78466797	-0.96679688	+59.80957031	-4.92187500	-31.61865234	+2180
+1458241617.24200010	+10.29638672	-5.34814453	-0.54492188	+48.14208984	-13.77685547	-63.76464844	+2696	+10.17333984	-4.58789063	-0.29882813	+9.99755859	-22.60986328	+18.52294922	+1988	+8.04199219	-8.77587891	-1.01074219	+59.72167969	-4.74609375	-31.31103516	+2176
+1458241617.24620010	+10.31396484	-5.34375000	-0.58886719	+48.14208984	-13.68896484	-63.39111328	+2696	+10.19531250	-4.57910156	-0.33837891	+9.86572266	-22.28027344	+18.83056641	+1996	+8.05957031	-8.77148438	-1.06347656	+59.65576172	-4.57031250	-30.95947266	+2172
+1458241617.25040010	+10.33593750	-5.34814453	-0.63720703	+48.07617188	-13.55712891	-62.99560547	+2688	+10.21289063	-4.58789063	-0.37792969	+9.60205078	-21.99462891	+19.02832031	+1996	+8.07275391	-8.77587891	-1.12060547	+59.45800781	-4.30664063	-30.58593750	+2160
+1458241617.25449990	+10.36230469	-5.34375000	-0.68115234	+48.07617188	-13.42529297	-62.64404297	+2684	+10.23925781	-4.57910156	-0.41748047	+9.44824219	-21.73095703	+19.24804688	+2004	+8.08154297	-8.77148438	-1.16894531	+59.30419922	-4.06494141	-30.25634766	+2152
+1458241617.25869990	+10.38867188	-5.33496094	-0.73388672	+48.07617188	-13.29345703	-62.24853516	+2676	+10.27001953	-4.57031250	-0.47021484	+9.31640625	-21.35742188	+19.51171875	+2012	+8.09912109	-8.76708984	-1.22607422	+59.15039063	-3.86718750	-29.88281250	+2136
+1458241617.26290010	+10.41943359	-5.34375000	-0.79980469	+47.94433594	-13.11767578	-61.83105469	+2668	+10.29199219	-4.57910156	-0.51416016	+8.98681641	-21.07177734	+19.66552734	+2016	+8.10791016	-8.77587891	-1.28759766	+58.88671875	-3.60351563	-29.53125000	+2120
+1458241617.26700000	+10.45019531	-5.33496094	-0.84814453	+47.96630859	-12.98583984	-61.52343750	+2656	+10.32714844	-4.57031250	-0.55810547	+8.81103516	-20.80810547	+19.81933594	+2028	+8.12548828	-8.77148438	-1.34033203	+58.68896484	-3.36181641	-29.22363281	+2104
+1458241617.27119990	+10.48974609	-5.32617188	-0.90966797	+47.96630859	-12.87597656	-61.17187500	+2648	+10.36669922	-4.56152344	-0.61523438	+8.63525391	-20.45654297	+20.03906250	+2040	+8.14306641	-8.76708984	-1.40185547	+58.51318359	-3.16406250	-28.89404297	+2088
+1458241617.27539990	+10.51611328	-5.33496094	-0.96240234	+47.81250000	-12.74414063	-60.93017578	+2628	+10.39746094	-4.56591797	-0.66796875	+8.28369141	-20.21484375	+20.10498047	+2052	+8.16064453	-8.77587891	-1.46777344	+58.22753906	-2.90039063	-28.60839844	+2068
+1458241617.27950000	+10.55126953	-5.32617188	-1.01513672	+47.81250000	-12.65625000	-60.73242188	+2620	+10.43701172	-4.55712891	-0.71630859	+8.06396484	-20.03906250	+20.19287109	+2064	+8.18701172	-8.76269531	-1.52050781	+58.05175781	-2.65869141	-28.43261719	+2052
+1458241617.28370000	+10.59960938	-5.32177734	-1.07226563	+47.81250000	-12.59033203	-60.46875000	+2612	+10.48535156	-4.55273438	-0.77343750	+7.84423828	-19.79736328	+20.36865234	+2084	+8.21777344	-8.75830078	-1.57763672	+57.87597656	-2.46093750	-28.27880859	+2044
+1458241617.28790000	+10.63916016	-5.33056641	-1.12939453	+47.65869141	-12.50244141	-60.31494141	+2604	+10.52490234	-4.55712891	-0.82617188	+7.44873047	-19.66552734	+20.36865234	+2096	+8.24853516	-8.76269531	-1.63916016	+57.56835938	-2.21923828	-28.14697266	+2032
+1458241617.29200010	+10.68310547	-5.32177734	-1.18212891	+47.61474609	-12.50244141	-60.20507813	+2600	+10.57324219	-4.54833984	-0.87890625	+7.18505859	-19.59960938	+20.39062500	+2112	+8.29248047	-8.74951172	-1.68750000	+57.39257813	-2.02148438	-28.16894531	+2024
+1458241617.29620000	+10.73583984	-5.31298828	-1.23925781	+47.59277344	-12.50244141	-60.09521484	+2596	+10.62597656	-4.53955078	-0.93603516	+6.92138672	-19.51171875	+20.45654297	+2132	+8.33642578	-8.73632813	-1.74023438	+57.21679688	-1.88964844	-28.21289063	+2016
+1458241617.30040000	+10.78417969	-5.32177734	-1.29199219	+47.41699219	-12.50244141	-60.05126953	+2592	+10.67871094	-4.54394531	-0.98876953	+6.52587891	-19.53369141	+20.43457031	+2148	+8.38037109	-8.73193359	-1.79296875	+56.90917969	-1.69189453	-28.27880859	+2012
+1458241617.30450010	+10.84130859	-5.31298828	-1.34472656	+47.35107422	-12.54638672	-60.05126953	+2592	+10.73144531	-4.53515625	-1.04150391	+6.21826172	-19.59960938	+20.41259766	+2168	+8.44189453	-8.70996094	-1.83691406	+56.77734375	-1.56005859	-28.47656250	+2012
+1458241617.30870010	+10.90283203	-5.30419922	-1.39306641	+47.28515625	-12.63427734	-60.07324219	+2592	+10.79296875	-4.52636719	-1.09423828	+5.88867188	-19.68750000	+20.41259766	+2184	+8.50781250	-8.68798828	-1.88525391	+56.64550781	-1.49414063	-28.71826172	+2012
+1458241617.31279990	+10.95996094	-5.30859375	-1.44580078	+47.08740234	-12.70019531	-60.13916016	+2588	+10.85009766	-4.52197266	-1.14257813	+5.49316406	-19.84130859	+20.32470703	+2200	+8.56933594	-8.67480469	-1.93359375	+56.40380859	-1.40625000	-28.98193359	+2012
+1458241617.31699990	+11.02148438	-5.30419922	-1.49414063	+46.95556641	-12.81005859	-60.22705078	+2588	+10.91162109	-4.51318359	-1.19531250	+5.14160156	-20.01708984	+20.25878906	+2220	+8.63964844	-8.64843750	-1.97753906	+56.25000000	-1.34033203	-29.31152344	+2016
+1458241617.32119990	+11.09179688	-5.29541016	-1.54248047	+46.84570313	-12.91992188	-60.35888672	+2584	+10.97753906	-4.50439453	-1.24365234	+4.79003906	-20.25878906	+20.19287109	+2236	+8.71435547	-8.62646484	-2.01708984	+56.07421875	-1.31835938	-29.70703125	+2016
+1458241617.32530000	+11.15771484	-5.29541016	-1.58642578	+46.62597656	-13.02978516	-60.53466797	+2580	+11.04345703	-4.49121094	-1.29199219	+4.43847656	-20.52246094	+20.08300781	+2252	+8.78466797	-8.60888672	-2.05664063	+55.81054688	-1.31835938	-30.10253906	+2016
+1458241617.32950000	+11.22802734	-5.29101563	-1.63916016	+46.45019531	-13.13964844	-60.66650391	+2580	+11.10937500	-4.48242188	-1.34033203	+4.08691406	-20.78613281	+19.97314453	+2268	+8.85937500	-8.57812500	-2.10058594	+55.63476563	-1.31835938	-30.49804688	+2020
+1458241617.33369990	+11.29833984	-5.28222656	-1.67871094	+46.29638672	-13.24951172	-60.88623047	+2576	+11.17968750	-4.46923828	-1.38427734	+3.75732422	-21.13769531	+19.81933594	+2284	+8.94287109	-8.55175781	-2.14453125	+55.43701172	-1.36230469	-30.91552734	+2024
+1458241617.33780000	+11.36865234	-5.27783203	-1.72705078	+46.05468750	-13.33740234	-61.08398438	+2572	+11.24560547	-4.44726563	-1.42822266	+3.47167969	-21.46728516	+19.68750000	+2304	+9.01318359	-8.52539063	-2.18847656	+55.15136719	-1.42822266	-31.33300781	+2024
+1458241617.34200000	+11.44335938	-5.26904297	-1.77539063	+45.81298828	-13.38134766	-61.23779297	+2572	+11.31591797	-4.43408203	-1.47656250	+3.18603516	-21.77490234	+19.53369141	+2320	+9.09228516	-8.49902344	-2.24121094	+54.90966797	-1.49414063	-31.70654297	+2028
+1458241617.34620000	+11.51806641	-5.26025391	-1.81494141	+45.59326172	-13.49121094	-61.50146484	+2572	+11.38623047	-4.41650391	-1.51611328	+2.90039063	-22.19238281	+19.31396484	+2336	+9.17138672	-8.46826172	-2.28515625	+54.66796875	-1.58203125	-32.14599609	+2028
+1458241617.35030010	+11.59277344	-5.25146484	-1.85449219	+45.32958984	-13.55712891	-61.72119141	+2568	+11.46093750	-4.39013672	-1.55566406	+2.70263672	-22.58789063	+19.13818359	+2352	+9.24169922	-8.44189453	-2.33349609	+54.31640625	-1.69189453	-32.56347656	+2032
+1458241617.35450010	+11.67187500	-5.24267578	-1.90283203	+45.06591797	-13.57910156	-61.89697266	+2572	+11.53125000	-4.36816406	-1.59960938	+2.50488281	-22.93945313	+18.91845703	+2368	+9.31201172	-8.41552734	-2.39062500	+54.00878906	-1.77978516	-32.87109375	+2036
+1458241617.35870000	+11.75097656	-5.22949219	-1.93798828	+44.80224609	-13.64501953	-62.18261719	+2572	+11.60595703	-4.34619141	-1.63476563	+2.30712891	-23.35693359	+18.63281250	+2384	+9.38232422	-8.38916016	-2.44335938	+53.65722656	-1.88964844	-33.24462891	+2036
+1458241617.36279990	+11.82568359	-5.21630859	-1.97753906	+44.51660156	-13.66699219	-62.40234375	+2576	+11.68066406	-4.31103516	-1.66992188	+2.26318359	-23.77441406	+18.39111328	+2404	+9.44384766	-8.36279297	-2.50048828	+53.23974609	-2.02148438	-33.55224609	+2040
+1458241617.36700010	+11.90478516	-5.20312500	-2.02587891	+44.18701172	-13.66699219	-62.60009766	+2584	+11.75976563	-4.28466797	-1.71386719	+2.15332031	-24.14794922	+18.14941406	+2424	+9.50976563	-8.34082031	-2.56640625	+52.86621094	-2.15332031	-33.79394531	+2048
+1458241617.37120010	+11.98388672	-5.18994141	-2.05224609	+43.87939453	-13.71093750	-62.88574219	+2588	+11.83007813	-4.24951172	-1.74023438	+2.10937500	-24.60937500	+17.79785156	+2440	+9.57568359	-8.31005859	-2.62353516	+52.44873047	-2.30712891	-34.07958984	+2056
+1458241617.37529990	+12.06298828	-5.16796875	-2.09179688	+43.59375000	-13.75488281	-63.10546875	+2604	+11.90917969	-4.20556641	-1.77539063	+2.15332031	-25.04882813	+17.55615234	+2460	+9.63281250	-8.28808594	-2.68505859	+51.98730469	-2.43896484	-34.34326172	+2060
+1458241617.37949990	+12.14208984	-5.15478516	-2.13134766	+43.24218750	-13.77685547	-63.30322266	+2616	+11.98388672	-4.17041016	-1.81054688	+2.13134766	-25.42236328	+17.24853516	+2484	+9.69433594	-8.26171875	-2.75537109	+51.56982422	-2.59277344	-34.54101563	+2072
+1458241617.38369990	+12.22119141	-5.13720703	-2.15332031	+42.91259766	-13.86474609	-63.58886719	+2632	+12.05859375	-4.13525391	-1.83691406	+2.15332031	-25.90576172	+16.89697266	+2500	+9.75585938	-8.23535156	-2.81250000	+51.13037109	-2.72460938	-34.84863281	+2084
+1458241617.38780000	+12.30468750	-5.11083984	-2.18408203	+42.62695313	-13.97460938	-63.83056641	+2652	+12.13769531	-4.08691406	-1.86767578	+2.28515625	-26.36718750	+16.61132813	+2524	+9.81738281	-8.20898438	-2.86962891	+50.66894531	-2.90039063	-35.11230469	+2096
+1458241617.39200000	+12.38378906	-5.09326172	-2.21484375	+42.27539063	-14.04052734	-64.07226563	+2672	+12.21679688	-4.04736328	-1.89843750	+2.35107422	-26.78466797	+16.25976563	+2548	+9.87890625	-8.17822266	-2.93994141	+50.25146484	-3.05419922	-35.31005859	+2112
+1458241617.39610000	+12.46289063	-5.08007813	-2.23681641	+41.90185547	-14.17236328	-64.37988281	+2696	+12.29150391	-4.00341797	-1.92041016	+2.46093750	-27.29003906	+15.88623047	+2568	+9.94482422	-8.15185547	-2.99267578	+49.81201172	-3.22998047	-35.61767578	+2128
+1458241617.40030000	+12.54638672	-5.04931641	-2.26318359	+41.59423828	-14.30419922	-64.59960938	+2724	+12.37060547	-3.94628906	-1.95117188	+2.65869141	-27.72949219	+15.57861328	+2592	+10.00634766	-8.12109375	-3.04980469	+49.37255859	-3.42773438	-35.90332031	+2144
+1458241617.40450000	+12.62988281	-5.03173828	-2.28515625	+41.19873047	-14.45800781	-64.81933594	+2748	+12.44970703	-3.90234375	-1.97753906	+2.76855469	-28.16894531	+15.22705078	+2616	+10.08105469	-8.08593750	-3.11132813	+49.02099609	-3.64746094	-36.14501953	+2164
+1458241617.40860010	+12.70898438	-5.01416016	-2.30712891	+40.80322266	-14.63378906	-65.10498047	+2776	+12.52441406	-3.85839844	-2.00390625	+2.90039063	-28.67431641	+14.83154297	+2640	+10.15576172	-8.05078125	-3.15527344	+48.66943359	-3.86718750	-36.56250000	+2180
+1458241617.41280010	+12.79248047	-4.97900391	-2.32470703	+40.51757813	-14.87548828	-65.34667969	+2808	+12.59912109	-3.80126953	-2.02587891	+3.12011719	-29.15771484	+14.47998047	+2664	+10.23046875	-8.01123047	-3.19482422	+48.31787109	-4.13085938	-36.97998047	+2200
+1458241617.41700010	+12.87597656	-4.96582031	-2.34228516	+40.12207031	-15.09521484	-65.61035156	+2836	+12.67382813	-3.75732422	-2.05224609	+3.29589844	-29.64111328	+14.08447266	+2688	+10.31396484	-7.96289063	-3.24316406	+48.03222656	-4.39453125	-37.35351563	+2220
+1458241617.42109990	+12.95507813	-4.94824219	-2.35546875	+39.70458984	-15.35888672	-65.93994141	+2860	+12.74853516	-3.70898438	-2.07861328	+3.49365234	-30.14648438	+13.64501953	+2708	+10.40625000	-7.91894531	-3.26953125	+47.76855469	-4.70214844	-37.88085938	+2236
+1458241617.42529990	+13.04296875	-4.91748047	-2.37304688	+39.39697266	-15.62255859	-66.18164063	+2892	+12.82763672	-3.64746094	-2.10498047	+3.75732422	-30.65185547	+13.24951172	+2732	+10.49414063	-7.87060547	-3.30029297	+47.52685547	-5.03173828	-38.38623047	+2252
+1458241617.42950010	+13.12646484	-4.90429688	-2.39062500	+38.95751953	-15.88623047	-66.42333984	+2916	+12.90234375	-3.60351563	-2.13134766	+3.97705078	-31.11328125	+12.78808594	+2756	+10.58642578	-7.82226563	-3.33105469	+47.32910156	-5.38330078	-38.89160156	+2272
+1458241617.43359990	+13.20556641	-4.88671875	-2.40380859	+38.51806641	-16.14990234	-66.68701172	+2940	+12.97265625	-3.55078125	-2.15332031	+4.24072266	-31.64062500	+12.28271484	+2776	+10.68750000	-7.76953125	-3.35302734	+47.13134766	-5.75683594	-39.46289063	+2284
+1458241617.43779990	+13.28906250	-4.85595703	-2.41699219	+38.21044922	-16.45751953	-66.92871094	+2968	+13.04296875	-3.49365234	-2.17968750	+4.54833984	-32.12402344	+11.82128906	+2800	+10.77978516	-7.71240234	-3.37500000	+46.93359375	-6.15234375	-40.03417969	+2296
+1458241617.44199990	+13.36816406	-4.83837891	-2.43457031	+37.79296875	-16.76513672	-67.17041016	+2988	+13.11328125	-3.44091797	-2.20605469	+4.85595703	-32.60742188	+11.27197266	+2824	+10.87646484	-7.65527344	-3.39697266	+46.77978516	-6.54785156	-40.58349609	+2312
+1458241617.44610000	+13.44726563	-4.82080078	-2.44335938	+37.35351563	-17.07275391	-67.45605469	+3012	+13.18798828	-3.38818359	-2.22802734	+5.18554688	-33.13476563	+10.70068359	+2844	+10.97753906	-7.59814453	-3.41015625	+46.64794922	-6.98730469	-41.22070313	+2320
+1458241617.45030000	+13.52636719	-4.78564453	-2.45214844	+37.06787109	-17.44628906	-67.71972656	+3032	+13.25830078	-3.32666016	-2.25439453	+5.58105469	-33.61816406	+10.15136719	+2868	+11.07421875	-7.53222656	-3.42773438	+46.51611328	-7.44873047	-41.81396484	+2328
+1458241617.45450000	+13.60986328	-4.76806641	-2.46093750	+36.67236328	-17.75390625	-67.98339844	+3048	+13.32861328	-3.27392578	-2.28076172	+5.95458984	-34.05761719	+9.53613281	+2888	+11.16650391	-7.48388672	-3.44970703	+46.31835938	-7.84423828	-42.34130859	+2336
+1458241617.45860000	+13.68457031	-4.75048828	-2.46533203	+36.25488281	-18.08349609	-68.29101563	+3068	+13.39892578	-3.21679688	-2.29394531	+6.37207031	-34.62890625	+8.83300781	+2908	+11.25878906	-7.43115234	-3.46289063	+46.14257813	-8.26171875	-42.93457031	+2340
+1458241617.46280000	+13.75927734	-4.71533203	-2.46972656	+35.96923828	-18.41308594	-68.51074219	+3088	+13.46923828	-3.15527344	-2.32031250	+6.83349609	-35.02441406	+8.23974609	+2932	+11.34667969	-7.36962891	-3.48046875	+45.94482422	-8.70117188	-43.43994141	+2344
+1458241617.46690010	+13.83837891	-4.69335938	-2.48291016	+35.59570313	-18.69873047	-68.75244141	+3104	+13.53955078	-3.09814453	-2.35107422	+7.27294922	-35.41992188	+7.58056641	+2952	+11.43017578	-7.32568359	-3.51123047	+45.72509766	-9.09667969	-43.90136719	+2348
+1458241617.47110010	+13.90869141	-4.66699219	-2.48291016	+35.22216797	-19.02832031	-69.01611328	+3124	+13.60986328	-3.03662109	-2.35986328	+7.77832031	-35.94726563	+6.81152344	+2972	+11.51367188	-7.27294922	-3.53320313	+45.48339844	-9.47021484	-44.34082031	+2352
+1458241617.47530010	+13.97900391	-4.62744141	-2.47851563	+34.98046875	-19.37988281	-69.25781250	+3144	+13.68017578	-2.96630859	-2.38183594	+8.28369141	-36.29882813	+6.17431641	+2992	+11.58398438	-7.22021484	-3.56396484	+45.24169922	-9.86572266	-44.71435547	+2356
+1458241617.47939990	+14.05371094	-4.59667969	-2.48291016	+34.65087891	-19.68750000	-69.49951172	+3168	+13.74609375	-2.90478516	-2.40820313	+8.78906250	-36.65039063	+5.47119141	+3016	+11.65429688	-7.18066406	-3.60791016	+44.91210938	-10.15136719	-45.00000000	+2360
+1458241617.48359990	+14.12402344	-4.56591797	-2.46533203	+34.36523438	-20.06103516	-69.82910156	+3196	+13.81640625	-2.84326172	-2.40820313	+9.36035156	-37.15576172	+4.68017578	+3036	+11.72021484	-7.14111328	-3.63427734	+44.60449219	-10.43701172	-45.37353516	+2368
+1458241617.48779990	+14.19433594	-4.52636719	-2.45654297	+34.12353516	-20.41259766	-70.04882813	+3224	+13.89111328	-2.76855469	-2.43017578	+9.90966797	-37.44140625	+4.02099609	+3060	+11.78173828	-7.09716797	-3.67382813	+44.27490234	-10.74462891	-45.61523438	+2376
+1458241617.49190000	+14.26904297	-4.49560547	-2.45214844	+33.81591797	-20.69824219	-70.26855469	+3256	+13.96142578	-2.70703125	-2.45214844	+10.41503906	-37.72705078	+3.31787109	+3080	+11.84326172	-7.06640625	-3.71777344	+43.90136719	-10.96435547	-45.79101563	+2384
+1458241617.49609990	+14.33496094	-4.46044922	-2.43457031	+33.50830078	-21.04980469	-70.55419922	+3292	+14.03173828	-2.64550781	-2.44775391	+10.98632813	-38.16650391	+2.50488281	+3100	+11.90039063	-7.03125000	-3.75732422	+43.52783203	-11.16210938	-46.03271484	+2396
+1458241617.50029990	+14.40527344	-4.41650391	-2.42138672	+33.26660156	-21.33544922	-70.70800781	+3332	+14.10205078	-2.57080078	-2.46093750	+11.55761719	-38.36425781	+1.88964844	+3124	+11.95312500	-6.99169922	-3.80126953	+43.15429688	-11.40380859	-46.12060547	+2412
+1458241617.50440000	+14.47119141	-4.38574219	-2.41699219	+32.93701172	-21.62109375	-70.83984375	+3372	+14.17236328	-2.50927734	-2.47851563	+12.06298828	-38.56201172	+1.23046875	+3144	+12.00585938	-6.95654297	-3.85400391	+42.75878906	-11.55761719	-46.16455078	+2432
+1458241617.50860000	+14.53710938	-4.35058594	-2.39501953	+32.62939453	-21.97265625	-71.05957031	+3416	+14.24267578	-2.44335938	-2.47851563	+12.61230469	-38.91357422	+0.50537109	+3168	+12.06298828	-6.91699219	-3.88916016	+42.40722656	-11.75537109	-46.31835938	+2452
+1458241617.51280000	+14.60742188	-4.30664063	-2.37304688	+32.36572266	-22.30224609	-71.21337891	+3464	+14.31298828	-2.36425781	-2.48730469	+13.18359375	-39.08935547	-0.08789063	+3192	+12.11572266	-6.87304688	-3.93310547	+42.05566406	-11.95312500	-46.38427734	+2476
+1458241617.51690010	+14.67333984	-4.28027344	-2.35546875	+32.03613281	-22.60986328	-71.34521484	+3516	+14.38330078	-2.30712891	-2.49609375	+13.66699219	-39.26513672	-0.72509766	+3208	+12.17285156	-6.83349609	-3.97705078	+41.70410156	-12.10693359	-46.40625000	+2504
+1458241617.52110000	+14.73925781	-4.24951172	-2.33349609	+31.68457031	-22.96142578	-71.52099609	+3568	+14.45361328	-2.25000000	-2.49169922	+14.15039063	-39.57275391	-1.38427734	+3232	+12.22998047	-6.79833984	-4.00341797	+41.37451172	-12.32666016	-46.56005859	+2528
+1458241617.52530000	+14.80957031	-4.20996094	-2.32031250	+31.35498047	-23.24707031	-71.54296875	+3620	+14.52392578	-2.17968750	-2.50048828	+14.67773438	-39.68261719	-1.91162109	+3256	+12.29589844	-6.75000000	-4.03417969	+41.08886719	-12.54638672	-46.64794922	+2556
+1458241617.52940010	+14.87548828	-4.18798828	-2.30712891	+30.93750000	-23.53271484	-71.56494141	+3668	+14.58984375	-2.12255859	-2.51367188	+15.09521484	-39.79248047	-2.43896484	+3276	+12.36181641	-6.70166016	-4.06494141	+40.80322266	-12.78808594	-46.69189453	+2584
+1458241617.53360010	+14.94140625	-4.16162109	-2.29833984	+30.47607422	-23.79638672	-71.58691406	+3720	+14.65576172	-2.06982422	-2.51367188	+15.53466797	-39.96826172	-3.01025391	+3296	+12.43212891	-6.65332031	-4.08251953	+40.56152344	-13.05175781	-46.82373047	+2608
+1458241617.53780010	+15.00292969	-4.13085938	-2.28955078	+30.10253906	-24.06005859	-71.56494141	+3768	+14.71728516	-1.99951172	-2.52685547	+16.01806641	-40.05615234	-3.47167969	+3316	+12.50244141	-6.59179688	-4.10009766	+40.38574219	-13.33740234	-46.93359375	+2636
+1458241617.54189990	+15.06445313	-4.10888672	-2.27636719	+29.64111328	-24.34570313	-71.54296875	+3820	+14.77880859	-1.94677734	-2.53564453	+16.41357422	-40.16601563	-3.95507813	+3336	+12.57714844	-6.53027344	-4.11767578	+40.18798828	-13.66699219	-47.02148438	+2660
+1458241617.54609990	+15.12597656	-4.08691406	-2.27197266	+29.15771484	-24.60937500	-71.47705078	+3864	+14.84033203	-1.89843750	-2.54003906	+16.78710938	-40.29785156	-4.41650391	+3356	+12.66064453	-6.47314453	-4.11767578	+40.05615234	-14.06250000	-47.21923828	+2688
+1458241617.55020000	+15.19189453	-4.05175781	-2.26757813	+28.78417969	-24.89501953	-71.41113281	+3908	+14.90625000	-1.83691406	-2.55322266	+17.20458984	-40.40771484	-4.83398438	+3376	+12.73974609	-6.40283203	-4.11328125	+39.96826172	-14.47998047	-47.41699219	+2712
+1458241617.55440000	+15.25341797	-4.03857422	-2.26318359	+28.30078125	-25.18066406	-71.36718750	+3952	+14.96777344	-1.78857422	-2.56201172	+17.55615234	-40.51757813	-5.27343750	+3396	+12.82324219	-6.34130859	-4.11328125	+39.85839844	-14.87548828	-47.63671875	+2736
+1458241617.55859990	+15.31054688	-4.02099609	-2.26318359	+27.77343750	-25.37841797	-71.25732422	+3988	+15.02490234	-1.74462891	-2.57519531	+17.90771484	-40.62744141	-5.69091797	+3412	+12.91113281	-6.27978516	-4.10888672	+39.74853516	-15.29296875	-47.85644531	+2756
+1458241617.56270000	+15.37207031	-3.99462891	-2.26318359	+27.37792969	-25.66406250	-71.19140625	+4024	+15.08642578	-1.68310547	-2.58398438	+18.32519531	-40.71533203	-6.08642578	+3432	+12.99462891	-6.20947266	-4.10009766	+39.70458984	-15.75439453	-48.07617188	+2776
+1458241617.56690000	+15.43359375	-3.97265625	-2.26318359	+26.89453125	-25.92773438	-71.12548828	+4060	+15.14355469	-1.63916016	-2.59716797	+18.67675781	-40.82519531	-6.48193359	+3452	+13.07812500	-6.14355469	-4.09130859	+39.61669922	-16.21582031	-48.29589844	+2792
+1458241617.57110000	+15.48193359	-3.95068359	-2.27197266	+26.41113281	-26.10351563	-71.01562500	+4092	+15.19628906	-1.58642578	-2.61035156	+19.02832031	-40.89111328	-6.89941406	+3472	+13.16162109	-6.07763672	-4.09130859	+39.55078125	-16.65527344	-48.49365234	+2804
+1458241617.57520010	+15.53466797	-3.91992188	-2.26757813	+26.08154297	-26.43310547	-71.03759766	+4124	+15.25341797	-1.53369141	-2.61914063	+19.48974609	-41.06689453	-7.33886719	+3492	+13.23632813	-6.00732422	-4.08251953	+39.52880859	-17.11669922	-48.75732422	+2816
+1458241617.57940010	+15.58740234	-3.89794922	-2.25878906	+25.68603516	-26.76269531	-71.08154297	+4160	+15.30615234	-1.48535156	-2.62353516	+19.90722656	-41.24267578	-7.82226563	+3512	+13.31542969	-5.95019531	-4.07812500	+39.41894531	-17.55615234	-49.02099609	+2824
+1458241617.58360000	+15.63134766	-3.87158203	-2.25439453	+25.26855469	-27.02636719	-71.08154297	+4188	+15.35888672	-1.43701172	-2.62792969	+20.32470703	-41.39648438	-8.30566406	+3532	+13.39013672	-5.89306641	-4.07812500	+39.33105469	-17.97363281	-49.24072266	+2832
+1458241617.58769990	+15.68408203	-3.84082031	-2.23681641	+24.96093750	-27.44384766	-71.21337891	+4224	+15.41601563	-1.38427734	-2.62353516	+20.80810547	-41.63818359	-8.85498047	+3556	+13.45605469	-5.83154297	-4.07373047	+39.26513672	-18.41308594	-49.54833984	+2840
+1458241617.59190010	+15.73681641	-3.81445313	-2.22363281	+24.65332031	-27.81738281	-71.34521484	+4260	+15.47314453	-1.33154297	-2.61914063	+21.29150391	-41.87988281	-9.42626953	+3580	+13.52636719	-5.79199219	-4.07373047	+39.13330078	-18.78662109	-49.83398438	+2844
+1458241617.59610010	+15.78076172	-3.78369141	-2.20605469	+24.34570313	-28.12500000	-71.49902344	+4296	+15.52148438	-1.27880859	-2.61474609	+21.84082031	-42.12158203	-10.04150391	+3604	+13.58349609	-5.74804688	-4.09130859	+38.95751953	-19.07226563	-50.05371094	+2848
+1458241617.60019990	+15.82031250	-3.74853516	-2.17089844	+24.14794922	-28.60839844	-71.80664063	+4336	+15.57421875	-1.22167969	-2.59716797	+22.45605469	-42.42919922	-10.74462891	+3632	+13.64062500	-5.69970703	-4.10449219	+38.82568359	-19.40185547	-50.31738281	+2852
+1458241617.60439990	+15.86425781	-3.71337891	-2.13134766	+23.92822266	-29.11376953	-72.11425781	+4384	+15.62695313	-1.16455078	-2.57958984	+23.09326172	-42.75878906	-11.46972656	+3664	+13.68896484	-5.66894531	-4.11767578	+38.64990234	-19.73144531	-50.60302734	+2860
+1458241617.60859990	+15.89941406	-3.67382813	-2.10058594	+23.70849609	-29.57519531	-72.39990234	+4432	+15.67968750	-1.10742188	-2.56201172	+23.75244141	-43.06640625	-12.23876953	+3696	+13.74169922	-5.63378906	-4.13964844	+38.45214844	-19.97314453	-50.84472656	+2872
+1458241617.61270000	+15.94335938	-3.62988281	-2.05224609	+23.57666016	-30.19042969	-72.79541016	+4484	+15.73242188	-1.05029297	-2.53125000	+24.47753906	-43.48388672	-13.11767578	+3728	+13.78564453	-5.59423828	-4.15722656	+38.32031250	-20.28076172	-51.17431641	+2884
+1458241617.61690000	+15.98291016	-3.59472656	-1.99951172	+23.42285156	-30.78369141	-73.23486328	+4536	+15.78515625	-1.00195313	-2.49609375	+25.22460938	-43.92333984	-14.06250000	+3764	+13.82958984	-5.57226563	-4.17041016	+38.12255859	-20.56640625	-51.54785156	+2900
+1458241617.62100010	+16.01806641	-3.55957031	-1.94238281	+23.26904297	-31.39892578	-73.69628906	+4596	+15.83349609	-0.94482422	-2.46533203	+25.97167969	-44.34082031	-15.00732422	+3796	+13.87353516	-5.55029297	-4.18798828	+37.92480469	-20.83007813	-51.92138672	+2920
+1458241617.62520000	+16.05322266	-3.52001953	-1.87646484	+23.18115234	-32.10205078	-74.20166016	+4660	+15.88183594	-0.88769531	-2.42578125	+26.80664063	-44.80224609	-16.01806641	+3832	+13.91748047	-5.51953125	-4.20117188	+37.81494141	-21.13769531	-52.31689453	+2944
+1458241617.62940000	+16.09277344	-3.48486328	-1.81054688	+23.09326172	-32.80517578	-74.72900391	+4724	+15.93457031	-0.83496094	-2.38183594	+27.64160156	-45.26367188	-17.07275391	+3868	+13.96142578	-5.49316406	-4.21875000	+37.68310547	-21.44531250	-52.73437500	+2968
+1458241617.63350010	+16.12353516	-3.44531250	-1.75341797	+22.96142578	-33.44238281	-75.19042969	+4788	+15.97851563	-0.78222656	-2.35107422	+28.49853516	-45.63720703	-18.12744141	+3904	+14.00537109	-5.46679688	-4.23193359	+37.52929688	-21.73095703	-53.12988281	+2996
+1458241617.63770010	+16.15429688	-3.40576172	-1.70068359	+22.82958984	-34.10156250	-75.65185547	+4856	+16.02246094	-0.72509766	-2.31591797	+29.39941406	-46.05468750	-19.24804688	+3940	+14.04931641	-5.43164063	-4.24072266	+37.48535156	-22.10449219	-53.59130859	+3028
+1458241617.64190010	+16.18066406	-3.37500000	-1.63916016	+22.65380859	-34.82666016	-76.13525391	+4920	+16.06640625	-0.68115234	-2.27636719	+30.25634766	-46.49414063	-20.41259766	+3976	+14.09326172	-5.39648438	-4.24511719	+37.44140625	-22.50000000	-54.05273438	+3064
+1458241617.64599990	+16.21142578	-3.34423828	-1.58203125	+22.43408203	-35.52978516	-76.57470703	+4984	+16.10595703	-0.63720703	-2.24560547	+31.09130859	-46.86767578	-21.53320313	+4008	+14.14599609	-5.36572266	-4.23632813	+37.41943359	-22.98339844	-54.60205078	+3100
+1458241617.65019990	+16.23779297	-3.30908203	-1.52929688	+22.28027344	-36.23291016	-77.01416016	+5048	+16.14550781	-0.58447266	-2.21484375	+31.99218750	-47.24121094	-22.67578125	+4040	+14.20312500	-5.31738281	-4.22753906	+37.48535156	-23.51074219	-55.15136719	+3144
+1458241617.65440010	+16.26416016	-3.28710938	-1.47216797	+22.06054688	-36.93603516	-77.45361328	+5108	+16.18066406	-0.54492188	-2.18847656	+32.87109375	-47.61474609	-23.84033203	+4068	+14.25585938	-5.27343750	-4.21435547	+37.55126953	-24.01611328	-55.72265625	+3184
+1458241617.65850000	+16.29052734	-3.26513672	-1.42822266	+21.79687500	-37.59521484	-77.82714844	+5168	+16.21582031	-0.50537109	-2.16210938	+33.72802734	-47.96630859	-24.98291016	+4100	+14.31738281	-5.23388672	-4.18798828	+37.63916016	-24.60937500	-56.35986328	+3224
+1458241617.66269990	+16.31250000	-3.23876953	-1.39746094	+21.48925781	-38.16650391	-78.13476563	+5220	+16.25097656	-0.46142578	-2.14892578	+34.54101563	-48.18603516	-26.05957031	+4124	+14.38330078	-5.17675781	-4.16601563	+37.79296875	-25.24658203	-56.93115234	+3268
+1458241617.66689990	+16.33007813	-3.22558594	-1.37109375	+21.11572266	-38.73779297	-78.39843750	+5272	+16.27734375	-0.42626953	-2.14013672	+35.31005859	-48.42773438	-27.13623047	+4148	+14.44921875	-5.12402344	-4.13964844	+37.94677734	-25.88378906	-57.48046875	+3304
+1458241617.67100000	+16.34765625	-3.20800781	-1.34472656	+20.69824219	-39.28710938	-78.61816406	+5316	+16.30371094	-0.39111328	-2.12695313	+36.07910156	-48.66943359	-28.19091797	+4176	+14.51074219	-5.06689453	-4.10449219	+38.12255859	-26.56494141	-58.07373047	+3344
+1458241617.67520000	+16.36083984	-3.19042969	-1.32714844	+20.32470703	-39.83642578	-78.81591797	+5360	+16.33007813	-0.35156250	-2.12695313	+36.80419922	-48.82324219	-29.20166016	+4196	+14.57666016	-5.00097656	-4.07373047	+38.34228516	-27.26806641	-58.64501953	+3376
+1458241617.67940000	+16.37402344	-3.18164063	-1.30957031	+19.88525391	-40.36376953	-79.03564453	+5400	+16.35205078	-0.32080078	-2.12255859	+37.50732422	-48.99902344	-30.21240234	+4220	+14.63818359	-4.94824219	-4.03857422	+38.51806641	-27.94921875	-59.21630859	+3404
+1458241617.68350010	+16.38720703	-3.17724609	-1.27880859	+19.46777344	-40.97900391	-79.29931641	+5440	+16.37402344	-0.29003906	-2.10937500	+38.27636719	-49.24072266	-31.28906250	+4244	+14.69970703	-4.89111328	-3.99902344	+38.71582031	-28.63037109	-59.83154297	+3432
+1458241617.68770000	+16.40039063	-3.15966797	-1.25244141	+19.09423828	-41.55029297	-79.49707031	+5476	+16.40039063	-0.25048828	-2.10498047	+38.97949219	-49.39453125	-32.23388672	+4264	+14.76562500	-4.82958984	-3.96386719	+38.93554688	-29.33349609	-60.38085938	+3456
+1458241617.69190000	+16.41357422	-3.15087891	-1.22607422	+18.69873047	-42.07763672	-79.69482422	+5512	+16.42675781	-0.21972656	-2.10058594	+39.68261719	-49.52636719	-33.20068359	+4284	+14.82714844	-4.78564453	-3.93310547	+39.11132813	-29.97070313	-60.93017578	+3472
+1458241617.69600010	+16.42236328	-3.13769531	-1.19970703	+18.30322266	-42.62695313	-79.89257813	+5544	+16.44433594	-0.18896484	-2.08300781	+40.47363281	-49.74609375	-34.27734375	+4308	+14.87988281	-4.73730469	-3.90234375	+39.26513672	-30.56396484	-61.47949219	+3484
+1458241617.70020010	+16.43115234	-3.12451172	-1.18212891	+17.90771484	-43.13232422	-80.04638672	+5576	+16.46630859	-0.15380859	-2.06982422	+41.15478516	-49.85595703	-35.22216797	+4332	+14.93261719	-4.68017578	-3.87597656	+39.44091797	-31.13525391	-61.96289063	+3500
+1458241617.70429990	+16.44433594	-3.11132813	-1.16455078	+17.49023438	-43.63769531	-80.17822266	+5604	+16.48388672	-0.12304688	-2.06103516	+41.83593750	-49.98779297	-36.18896484	+4356	+14.98095703	-4.64501953	-3.85400391	+39.55078125	-31.68457031	-62.44628906	+3508
+1458241617.70849990	+16.44873047	-3.10253906	-1.12060547	+17.13867188	-44.29687500	-80.41992188	+5640	+16.50146484	-0.09228516	-2.03027344	+42.62695313	-50.18554688	-37.26562500	+4380	+15.02490234	-4.60107422	-3.83642578	+39.68261719	-32.16796875	-62.88574219	+3516
+1458241617.71269990	+16.45312500	-3.07617188	-1.06347656	+16.89697266	-45.02197266	-80.68359375	+5676	+16.52343750	-0.05273438	-1.99951172	+43.41796875	-50.38330078	-38.32031250	+4404	+15.06005859	-4.56152344	-3.81884766	+39.79248047	-32.65136719	-63.36914063	+3524
+1458241617.71680000	+16.45751953	-3.05419922	-1.00195313	+16.69921875	-45.74707031	-80.99121094	+5716	+16.54541016	-0.01318359	-1.96875000	+44.27490234	-50.58105469	-39.41894531	+4432	+15.09960938	-4.53515625	-3.80566406	+39.85839844	-33.04687500	-63.85253906	+3532
+1458241617.72100000	+16.46630859	-3.02783203	-0.93603516	+16.52343750	-46.49414063	-81.29882813	+5756	+16.57177734	+0.03076172	-1.91162109	+45.26367188	-50.88867188	-40.67138672	+4464	+15.13037109	-4.51318359	-3.79687500	+39.94628906	-33.39843750	-64.35791016	+3540
+1458241617.72519990	+16.47509766	-2.99707031	-0.87451172	+16.36962891	-47.21923828	-81.58447266	+5796	+16.59814453	+0.07470703	-1.86328125	+46.20849609	-51.10839844	-41.81396484	+4492	+15.16113281	-4.48242188	-3.78808594	+40.03417969	-33.75000000	-64.81933594	+3552
+1458241617.72930000	+16.48388672	-2.97070313	-0.81298828	+16.21582031	-47.92236328	-81.82617188	+5836	+16.62011719	+0.11865234	-1.81054688	+47.10937500	-51.32812500	-42.97851563	+4520	+15.19628906	-4.46923828	-3.78369141	+40.07812500	-34.07958984	-65.28076172	+3564
+1458241617.73350000	+16.48828125	-2.93994141	-0.74267578	+16.06201172	-48.69140625	-82.11181641	+5884	+16.63769531	+0.16259766	-1.75341797	+48.07617188	-51.56982422	-44.20898438	+4548	+15.21826172	-4.45166016	-3.78369141	+40.12207031	-34.34326172	-65.74218750	+3580
+1458241617.73770000	+16.48828125	-2.90478516	-0.66796875	+15.97412109	-49.50439453	-82.39746094	+5928	+16.65527344	+0.20654297	-1.69628906	+49.06494141	-51.78955078	-45.41748047	+4580	+15.23583984	-4.42968750	-3.77929688	+40.18798828	-34.62890625	-66.18164063	+3600
+1458241617.74180010	+16.49267578	-2.86962891	-0.59326172	+15.88623047	-50.29541016	-82.68310547	+5980	+16.67724609	+0.25048828	-1.63916016	+50.05371094	-52.00927734	-46.64794922	+4608	+15.25341797	-4.40771484	-3.77929688	+40.27587891	-34.89257813	-66.62109375	+3624
+1458241617.74600010	+16.49267578	-2.83447266	-0.51416016	+15.79833984	-51.13037109	-82.94677734	+6028	+16.69921875	+0.29882813	-1.57324219	+51.06445313	-52.25097656	-47.90039063	+4636	+15.27539063	-4.39013672	-3.77490234	+40.34179688	-35.20019531	-67.08251953	+3652
+1458241617.75020000	+16.49707031	-2.79492188	-0.43945313	+15.77636719	-51.94335938	-83.21044922	+6076	+16.72558594	+0.34716797	-1.51611328	+52.07519531	-52.47070313	-49.08691406	+4664	+15.30175781	-4.36376953	-3.77050781	+40.49560547	-35.50781250	-67.52197266	+3684
+1458241617.75430010	+16.49707031	-2.76855469	-0.36035156	+15.66650391	-52.73437500	-83.47412109	+6124	+16.74755859	+0.39111328	-1.45898438	+53.04199219	-52.66845703	-50.29541016	+4692	+15.32373047	-4.34619141	-3.76171875	+40.58349609	-35.79345703	-67.98339844	+3720
+1458241617.75850010	+16.50146484	-2.74218750	-0.29882813	+15.51269531	-53.45947266	-83.62792969	+6172	+16.76513672	+0.43505859	-1.40625000	+53.96484375	-52.86621094	-51.43798828	+4716	+15.34570313	-4.32861328	-3.74414063	+40.71533203	-36.16699219	-68.53271484	+3760
+1458241617.76270010	+16.50585938	-2.70703125	-0.25048828	+15.31494141	-54.07470703	-83.69384766	+6212	+16.77832031	+0.47900391	-1.36230469	+54.82177734	-52.99804688	-52.47070313	+4740	+15.37646484	-4.29785156	-3.73535156	+40.86914063	-36.49658203	-68.92822266	+3800
+1458241617.76679990	+16.50585938	-2.69384766	-0.21093750	+15.00732422	-54.68994141	-83.69384766	+6252	+16.79150391	+0.50976563	-1.31835938	+55.56884766	-53.12988281	-53.48144531	+4760	+15.39843750	-4.27148438	-3.72216797	+41.00097656	-36.87011719	-69.32373047	+3844
+1458241617.77099990	+16.50585938	-2.67626953	-0.17578125	+14.63378906	-55.23925781	-83.62792969	+6288	+16.80029297	+0.53613281	-1.28759766	+56.20605469	-53.21777344	-54.36035156	+4776	+15.42480469	-4.24072266	-3.70458984	+41.15478516	-37.30957031	-69.74121094	+3884
+1458241617.77519990	+16.50146484	-2.65429688	-0.14501953	+14.32617188	-55.78857422	-83.56201172	+6324	+16.81347656	+0.56689453	-1.26123047	+56.86523438	-53.28369141	-55.19531250	+4792	+15.45117188	-4.20117188	-3.69140625	+41.33056641	-37.72705078	-70.07080078	+3928
+1458241617.77930000	+16.49267578	-2.64990234	-0.11865234	+13.88671875	-56.31591797	-83.45214844	+6352	+16.81787109	+0.58886719	-1.23925781	+57.43652344	-53.37158203	-56.03027344	+4808	+15.47753906	-4.15722656	-3.67382813	+41.50634766	-38.18847656	-70.40039063	+3968
+1458241617.78350000	+16.49707031	-2.65429688	-0.10107422	+13.38134766	-56.75537109	-83.25439453	+6380	+16.83105469	+0.61083984	-1.22167969	+57.94189453	-53.45947266	-56.75537109	+4824	+15.51269531	-4.11767578	-3.63867188	+41.74804688	-38.73779297	-70.86181641	+4004
+1458241617.78760000	+16.49707031	-2.64550781	-0.10107422	+12.85400391	-57.08496094	-82.96875000	+6400	+16.83984375	+0.63281250	-1.21728516	+58.35937500	-53.50341797	-57.34863281	+4836	+15.54785156	-4.06933594	-3.61230469	+41.96777344	-39.26513672	-71.16943359	+4040
+1458241617.79180000	+16.49707031	-2.65869141	-0.10986328	+12.23876953	-57.39257813	-82.66113281	+6420	+16.84863281	+0.64160156	-1.21289063	+58.68896484	-53.54736328	-57.94189453	+4844	+15.58300781	-4.03417969	-3.58593750	+42.14355469	-39.77050781	-71.47705078	+4072
+1458241617.79600000	+16.49267578	-2.66748047	-0.11425781	+11.60156250	-57.70019531	-82.37548828	+6436	+16.84863281	+0.64599609	-1.20410156	+59.01855469	-53.59130859	-58.55712891	+4856	+15.61816406	-3.99462891	-3.55957031	+42.34130859	-40.27587891	-71.80664063	+4096
+1458241617.80010010	+16.48828125	-2.67187500	-0.12304688	+11.00830078	-57.96386719	-82.02392578	+6452	+16.84863281	+0.65478516	-1.20410156	+59.32617188	-53.61328125	-59.08447266	+4868	+15.64892578	-3.95068359	-3.53759766	+42.53906250	-40.75927734	-72.04833984	+4120
+1458241617.80430010	+16.48388672	-2.68066406	-0.13623047	+10.39306641	-58.18359375	-81.67236328	+6468	+16.84863281	+0.66357422	-1.19970703	+59.61181641	-53.65722656	-59.61181641	+4884	+15.67968750	-3.90673828	-3.51562500	+42.71484375	-41.24267578	-72.26806641	+4136
+1458241617.80850010	+16.47949219	-2.68945313	-0.14501953	+9.82177734	-58.46923828	-81.38671875	+6476	+16.84863281	+0.67236328	-1.19970703	+59.89746094	-53.72314453	-60.11718750	+4896	+15.70605469	-3.86279297	-3.49365234	+42.89062500	-41.70410156	-72.50976563	+4148
+1458241617.81259990	+16.47949219	-2.68945313	-0.14501953	+9.33837891	-58.77685547	-81.10107422	+6484	+16.85302734	+0.68115234	-1.19531250	+60.22705078	-53.81103516	-60.64453125	+4912	+15.73242188	-3.81884766	-3.47167969	+43.08837891	-42.16552734	-72.75146484	+4156
+1458241617.81680010	+16.47949219	-2.69384766	-0.14941406	+8.87695313	-59.06250000	-80.85937500	+6492	+16.86181641	+0.69433594	-1.18652344	+60.53466797	-53.89892578	-61.19384766	+4928	+15.75878906	-3.78808594	-3.44970703	+43.26416016	-42.56103516	-73.01513672	+4164
+1458241617.82100010	+16.47949219	-2.69824219	-0.13623047	+8.48144531	-59.41406250	-80.70556641	+6500	+16.86181641	+0.70312500	-1.16455078	+60.97412109	-54.03076172	-61.85302734	+4948	+15.78515625	-3.75292969	-3.43212891	+43.46191406	-42.91259766	-73.30078125	+4172
+1458241617.82509990	+16.47949219	-2.69824219	-0.12744141	+8.08593750	-59.72167969	-80.48583984	+6504	+16.86621094	+0.71191406	-1.14697266	+61.34765625	-54.16259766	-62.44628906	+4964	+15.81152344	-3.72216797	-3.41455078	+43.63769531	-43.26416016	-73.58642578	+4176
+1458241617.82929990	+16.48388672	-2.68505859	-0.12304688	+7.80029297	-60.00732422	-80.31005859	+6512	+16.87500000	+0.73388672	-1.12939453	+61.76513672	-54.29443359	-63.03955078	+4984	+15.83789063	-3.70458984	-3.40136719	+43.76953125	-43.54980469	-73.89404297	+4180
+1458241617.83349990	+16.48388672	-2.66748047	-0.09667969	+7.64648438	-60.42480469	-80.26611328	+6524	+16.87500000	+0.75585938	-1.09423828	+62.33642578	-54.49218750	-63.78662109	+5004	+15.85107422	-3.68261719	-3.39697266	+43.87939453	-43.70361328	-74.11376953	+4180
+1458241617.83760000	+16.48388672	-2.64550781	-0.06152344	+7.55859375	-60.88623047	-80.24414063	+6536	+16.87939453	+0.77783203	-1.05029297	+62.95166016	-54.68994141	-64.57763672	+5028	+15.85986328	-3.66503906	-3.39697266	+43.96728516	-43.85742188	-74.37744141	+4180
+1458241617.84180000	+16.48828125	-2.61474609	-0.02197266	+7.53662109	-61.34765625	-80.26611328	+6552	+16.88378906	+0.80859375	-1.01074219	+63.58886719	-54.93164063	-65.34667969	+5052	+15.86865234	-3.65185547	-3.39697266	+44.07714844	-43.98925781	-74.66308594	+4180
+1458241617.84600000	+16.49267578	-2.58398438	+0.02197266	+7.60253906	-61.85302734	-80.35400391	+6568	+16.89257813	+0.83935547	-0.96240234	+64.27001953	-55.19531250	-66.15966797	+5080	+15.87744141	-3.63427734	-3.39697266	+44.20898438	-44.09912109	-74.94873047	+4184
+1458241617.85010000	+16.50146484	-2.54882813	+0.06591797	+7.66845703	-62.31445313	-80.41992188	+6584	+16.90576172	+0.87451172	-0.90966797	+64.95117188	-55.45898438	-66.97265625	+5104	+15.88623047	-3.62109375	-3.38818359	+44.36279297	-44.20898438	-75.32226563	+4192
+1458241617.85430000	+16.50585938	-2.51367188	+0.10986328	+7.80029297	-62.75390625	-80.50781250	+6600	+16.91455078	+0.90527344	-0.86132813	+65.63232422	-55.72265625	-67.76367188	+5124	+15.89501953	-3.62109375	-3.38818359	+44.47265625	-44.25292969	-75.71777344	+4200
+1458241617.85840010	+16.51025391	-2.47851563	+0.15820313	+7.95410156	-63.25927734	-80.66162109	+6620	+16.92333984	+0.93603516	-0.80419922	+66.37939453	-56.05224609	-68.64257813	+5148	+15.89941406	-3.61669922	-3.38378906	+44.56054688	-44.29687500	-76.09130859	+4212
+1458241617.86260010	+16.51464844	-2.43896484	+0.20654297	+8.10791016	-63.69873047	-80.77148438	+6640	+16.93212891	+0.96679688	-0.75585938	+67.03857422	-56.31591797	-69.38964844	+5172	+15.90820313	-3.61230469	-3.39257813	+44.62646484	-44.29687500	-76.35498047	+4232
+1458241617.86680010	+16.51904297	-2.40380859	+0.25048828	+8.23974609	-64.13818359	-80.88134766	+6660	+16.94091797	+0.99755859	-0.70751953	+67.65380859	-56.60156250	-70.09277344	+5192	+15.91259766	-3.59912109	-3.39697266	+44.69238281	-44.31884766	-76.59667969	+4252
+1458241617.87089990	+16.52343750	-2.36425781	+0.29003906	+8.34960938	-64.51171875	-80.96923828	+6680	+16.94970703	+1.02832031	-0.66796875	+68.18115234	-56.88720703	-70.68603516	+5212	+15.91699219	-3.59033203	-3.39697266	+44.78027344	-44.36279297	-76.90429688	+4276
+1458241617.87509990	+16.52783203	-2.32910156	+0.32080078	+8.45947266	-64.81933594	-81.03515625	+6696	+16.95410156	+1.05908203	-0.62841797	+68.66455078	-57.15087891	-71.25732422	+5228	+15.92138672	-3.57714844	-3.40136719	+44.86816406	-44.38476563	-77.12402344	+4300
+1458241617.87930010	+16.52343750	-2.30273438	+0.34716797	+8.48144531	-65.14892578	-81.07910156	+6716	+16.96289063	+1.07226563	-0.59326172	+69.10400391	-57.45849609	-71.85058594	+5244	+15.92138672	-3.56396484	-3.40136719	+44.91210938	-44.42871094	-77.34375000	+4328
+1458241617.88340000	+16.53222656	-2.28076172	+0.36474609	+8.45947266	-65.39062500	-81.10107422	+6728	+16.97167969	+1.08544922	-0.56250000	+69.45556641	-57.81005859	-72.35595703	+5256	+15.93017578	-3.55517578	-3.38818359	+45.02197266	-44.56054688	-77.67333984	+4356
+1458241617.88759990	+16.53222656	-2.26318359	+0.37792969	+8.41552734	-65.56640625	-81.05712891	+6740	+16.98046875	+1.09863281	-0.54052734	+69.67529297	-58.09570313	-72.64160156	+5268	+15.94775391	-3.53320313	-3.38818359	+45.08789063	-44.69238281	-77.82714844	+4384
+1458241617.89179990	+16.53662109	-2.25878906	+0.38232422	+8.26171875	-65.72021484	-81.01318359	+6748	+16.98486328	+1.10742188	-0.52294922	+69.82910156	-58.40332031	-72.94921875	+5280	+15.96093750	-3.51562500	-3.38378906	+45.13183594	-44.80224609	-77.95898438	+4412
+1458241617.89590000	+16.54101563	-2.25439453	+0.37792969	+8.04199219	-65.80810547	-80.92529297	+6756	+16.99365234	+1.11181641	-0.51855469	+69.85107422	-58.71093750	-73.08105469	+5288	+15.97412109	-3.49804688	-3.37060547	+45.19775391	-45.00000000	-78.15673828	+4440
+1458241617.90010000	+16.54101563	-2.25000000	+0.36035156	+7.80029297	-65.78613281	-80.74951172	+6764	+16.99365234	+1.11621094	-0.51855469	+69.82910156	-58.99658203	-73.16894531	+5292	+15.99169922	-3.47167969	-3.37060547	+45.19775391	-45.13183594	-78.13476563	+4460
+1458241617.90430000	+16.53662109	-2.25878906	+0.33837891	+7.44873047	-65.78613281	-80.57373047	+6772	+16.99365234	+1.11181641	-0.51855469	+69.71923828	-59.32617188	-73.19091797	+5300	+16.00488281	-3.44091797	-3.37500000	+45.17578125	-45.30761719	-78.06884766	+4480
+1458241617.90840010	+16.53662109	-2.27197266	+0.31201172	+7.11914063	-65.69824219	-80.39794922	+6780	+16.99804688	+1.09863281	-0.52734375	+69.49951172	-59.67773438	-73.16894531	+5312	+16.02246094	-3.41015625	-3.36621094	+45.17578125	-45.54931641	-78.04687500	+4496
+1458241617.91260000	+16.54101563	-2.28076172	+0.28564453	+6.85546875	-65.67626953	-80.28808594	+6788	+17.00244141	+1.08544922	-0.53173828	+69.27978516	-60.05126953	-73.14697266	+5324	+16.03564453	-3.38378906	-3.36181641	+45.19775391	-45.74707031	-78.02490234	+4508
+1458241617.91680000	+16.54101563	-2.29394531	+0.25927734	+6.59179688	-65.63232422	-80.20019531	+6792	+17.00244141	+1.07226563	-0.54052734	+69.08203125	-60.44677734	-73.12500000	+5332	+16.05322266	-3.35742188	-3.35302734	+45.19775391	-45.96679688	-78.02490234	+4516
+1458241617.92090010	+16.54980469	-2.31152344	+0.23291016	+6.32812500	-65.58837891	-80.11230469	+6796	+17.00244141	+1.05908203	-0.54492188	+68.84033203	-60.86425781	-73.08105469	+5344	+16.07080078	-3.33544922	-3.34423828	+45.19775391	-46.18652344	-78.02490234	+4520
+1458241617.92510010	+16.55419922	-2.32031250	+0.20654297	+6.15234375	-65.56640625	-80.06835938	+6796	+17.00683594	+1.04589844	-0.55810547	+68.57666016	-61.30371094	-72.99316406	+5356	+16.08398438	-3.31347656	-3.33984375	+45.19775391	-46.36230469	-78.00292969	+4520
+1458241617.92930010	+16.55859375	-2.32910156	+0.18017578	+5.99853516	-65.52246094	-80.04638672	+6792	+17.00683594	+1.03271484	-0.56689453	+68.29101563	-61.74316406	-72.86132813	+5368	+16.10595703	-3.28710938	-3.33105469	+45.19775391	-46.56005859	-77.95898438	+4516
+1458241617.93339990	+16.55859375	-2.33349609	+0.15820313	+5.91064453	-65.52246094	-80.06835938	+6792	+17.00683594	+1.01513672	-0.57128906	+68.04931641	-62.18261719	-72.81738281	+5380	+16.11914063	-3.26074219	-3.33105469	+45.15380859	-46.71386719	-77.87109375	+4512
+1458241617.93759990	+16.56298828	-2.33349609	+0.14501953	+5.95458984	-65.58837891	-80.15625000	+6784	+17.00683594	+0.99755859	-0.57128906	+67.89550781	-62.68798828	-72.90527344	+5392	+16.12792969	-3.23876953	-3.33105469	+45.13183594	-46.84570313	-77.84912109	+4504
+1458241617.94170000	+16.56298828	-2.32910156	+0.13623047	+6.04248047	-65.65429688	-80.26611328	+6780	+17.00683594	+0.98876953	-0.56250000	+67.85156250	-63.17138672	-73.03710938	+5408	+16.13671875	-3.22119141	-3.33105469	+45.10986328	-46.95556641	-77.82714844	+4492
+1458241617.94590000	+16.56298828	-2.32470703	+0.13183594	+6.17431641	-65.76416016	-80.44189453	+6776	+17.00683594	+0.98437500	-0.54492188	+67.91748047	-63.69873047	-73.27880859	+5420	+16.14550781	-3.20361328	-3.33544922	+45.08789063	-47.04345703	-77.80517578	+4484
+1458241617.95009990	+16.57177734	-2.31152344	+0.14501953	+6.45996094	-66.04980469	-80.72753906	+6768	+17.01123047	+0.98437500	-0.52294922	+68.09326172	-64.27001953	-73.63037109	+5436	+16.14990234	-3.18603516	-3.33105469	+45.10986328	-47.13134766	-77.89306641	+4476
+1458241617.95420000	+16.58056641	-2.28515625	+0.15820313	+6.89941406	-66.31347656	-81.10107422	+6768	+17.01562500	+0.99316406	-0.50097656	+68.35693359	-64.81933594	-74.00390625	+5448	+16.15429688	-3.18164063	-3.32666016	+45.13183594	-47.19726563	-78.04687500	+4468
+1458241617.95840000	+16.58496094	-2.25878906	+0.18457031	+7.38281250	-66.62109375	-81.49658203	+6768	+17.02441406	+1.00195313	-0.46582031	+68.77441406	-65.34667969	-74.53125000	+5464	+16.16308594	-3.17285156	-3.32226563	+45.15380859	-47.21923828	-78.17871094	+4460
+1458241617.96260000	+16.58935547	-2.22802734	+0.20654297	+7.84423828	-66.90673828	-81.87011719	+6768	+17.02880859	+1.01513672	-0.43505859	+69.21386719	-65.87402344	-75.08056641	+5480	+16.16308594	-3.17285156	-3.32226563	+45.17578125	-47.21923828	-78.33251953	+4452
+1458241617.96670010	+16.59375000	-2.19726563	+0.23291016	+8.37158203	-67.21435547	-82.28759766	+6772	+17.03759766	+1.02832031	-0.39990234	+69.67529297	-66.40136719	-75.62988281	+5496	+16.16748047	-3.16845703	-3.32666016	+45.21972656	-47.19726563	-78.50830078	+4448
+1458241617.97090010	+16.59375000	-2.16210938	+0.25927734	+8.94287109	-67.52197266	-82.74902344	+6780	+17.04199219	+1.04150391	-0.36035156	+70.22460938	-66.90673828	-76.28906250	+5508	+16.17187500	-3.16406250	-3.33105469	+45.21972656	-47.15332031	-78.66210938	+4448
+1458241617.97510000	+16.59375000	-2.13134766	+0.29003906	+9.53613281	-67.87353516	-83.25439453	+6784	+17.04638672	+1.05468750	-0.32080078	+70.86181641	-67.39013672	-76.99218750	+5528	+16.16748047	-3.16406250	-3.33544922	+45.26367188	-47.08740234	-78.83789063	+4452
+1458241617.97919990	+16.59375000	-2.10058594	+0.32958984	+10.21728516	-68.24707031	-83.80371094	+6792	+17.05078125	+1.07226563	-0.28125000	+71.56494141	-67.89550781	-77.78320313	+5544	+16.16308594	-3.16406250	-3.33984375	+45.28564453	-47.02148438	-79.05761719	+4456
+1458241617.98340010	+16.60253906	-2.06542969	+0.36035156	+10.87646484	-68.62060547	-84.35302734	+6800	+17.05957031	+1.09423828	-0.24169922	+72.24609375	-68.40087891	-78.53027344	+5560	+16.16308594	-3.16406250	-3.33984375	+45.32958984	-46.99951172	-79.29931641	+4468
+1458241617.98760010	+16.61132813	-2.03466797	+0.39111328	+11.46972656	-68.92822266	-84.85839844	+6808	+17.06835938	+1.11621094	-0.21093750	+72.88330078	-68.86230469	-79.18945313	+5572	+16.16308594	-3.16406250	-3.33984375	+45.39550781	-46.97753906	-79.56298828	+4480
+1458241617.99169990	+16.61572266	-2.01269531	+0.41308594	+12.01904297	-69.23583984	-85.34179688	+6816	+17.07714844	+1.12500000	-0.18017578	+73.45458984	-69.34570313	-79.82666016	+5580	+16.16308594	-3.16406250	-3.33984375	+45.46142578	-46.95556641	-79.82666016	+4496
+1458241617.99589990	+16.62011719	-1.99072266	+0.43505859	+12.54638672	-69.49951172	-85.82519531	+6824	+17.08154297	+1.13378906	-0.15820313	+73.93798828	-69.78515625	-80.37597656	+5588	+16.16748047	-3.16845703	-3.33544922	+45.52734375	-46.93359375	-80.06835938	+4516
+1458241618.00009990	+16.62011719	-1.97314453	+0.44824219	+13.05175781	-69.71923828	-86.28662109	+6832	+17.08593750	+1.14257813	-0.13623047	+74.44335938	-70.22460938	-80.94726563	+5596	+16.17187500	-3.16406250	-3.33984375	+45.52734375	-46.91162109	-80.22216797	+4536
+1458241618.00420000	+16.61572266	-1.96435547	+0.46582031	+13.42529297	-69.96093750	-86.68212891	+6836	+17.09033203	+1.14257813	-0.11865234	+74.92675781	-70.66406250	-81.54052734	+5604	+16.17187500	-3.15527344	-3.34423828	+45.52734375	-46.91162109	-80.31005859	+4560
+1458241618.01250000	+16.62451172	-1.95556641	+0.44824219	+13.86474609	-70.13671875	-87.16552734	+6844	+17.09472656	+1.14257813	-0.10107422	+75.60791016	-71.60888672	-82.39746094	+5612	+16.18066406	-3.13330078	-3.33984375	+45.54931641	-47.06542969	-80.46386719	+4604
+1458241618.02090000	+16.63330078	-1.98632813	+0.41308594	+14.04052734	-70.29052734	-87.58300781	+6848	+17.09912109	+1.11621094	-0.09667969	+76.17919922	-72.64160156	-83.21044922	+5620	+16.19824219	-3.10693359	-3.32666016	+45.52734375	-47.37304688	-80.59570313	+4644
+1458241618.02920010	+16.63769531	-2.02148438	+0.37353516	+14.15039063	-70.40039063	-87.97851563	+6856	+17.09912109	+1.09423828	-0.10986328	+76.64062500	-73.76220703	-83.86962891	+5628	+16.22021484	-3.07617188	-3.31347656	+45.43945313	-47.68066406	-80.50781250	+4672
+1458241618.03340010	+16.63769531	-2.04345703	+0.33398438	+14.10644531	-70.33447266	-88.08837891	+6860	+17.09912109	+1.07666016	-0.12304688	+76.64062500	-74.33349609	-83.95751953	+5632	+16.23339844	-3.05859375	-3.31347656	+45.39550781	-47.87841797	-80.39794922	+4684
+1458241618.03749990	+16.63769531	-2.06542969	+0.29882813	+14.19433594	-70.33447266	-88.33007813	+6860	+17.09472656	+1.05908203	-0.13183594	+77.05810547	-74.99267578	-84.50683594	+5636	+16.24218750	-3.03662109	-3.30908203	+45.32958984	-48.01025391	-80.28808594	+4688
+1458241618.04169990	+16.63769531	-2.08740234	+0.26806641	+14.28222656	-70.37841797	-88.57177734	+6860	+17.09033203	+1.04589844	-0.13623047	+77.54150391	-75.65185547	-85.10009766	+5640	+16.25097656	-3.01904297	-3.30908203	+45.24169922	-48.18603516	-80.15625000	+4692
+1458241618.04590010	+16.63769531	-2.10937500	+0.23291016	+14.39208984	-70.40039063	-88.83544922	+6856	+17.08593750	+1.02832031	-0.14501953	+77.89306641	-76.33300781	-85.53955078	+5648	+16.25537109	-2.99707031	-3.30908203	+45.15380859	-48.36181641	-80.00244141	+4688
+1458241618.05419990	+16.64208984	-2.14892578	+0.19335938	+15.07324219	-70.68603516	-89.82421875	+6836	+17.08154297	+1.00634766	-0.14501953	+79.78271484	-77.91503906	-87.62695313	+5656	+16.27294922	-2.95751953	-3.30029297	+45.00000000	-48.73535156	-79.76074219	+4680
+1458241618.06250000	+16.64208984	-2.17529297	+0.16699219	+16.17187500	-71.01562500	-91.20849609	+6812	+17.07714844	+0.98876953	-0.14941406	+82.02392578	-79.40917969	-90.02197266	+5672	+16.28613281	-2.92675781	-3.30029297	+44.80224609	-49.02099609	-79.51904297	+4660
+1458241618.07090000	+16.63769531	-2.15771484	+0.16259766	+17.79785156	-71.45507813	-92.90039063	+6780	+17.06835938	+1.00195313	-0.14062500	+85.71533203	-80.92529297	-93.77929688	+5684	+16.29931641	-2.89599609	-3.31347656	+44.58251953	-49.19677734	-79.25537109	+4640
+1458241618.07500000	+16.63769531	-2.14892578	+0.18017578	+18.80859375	-71.80664063	-94.02099609	+6768	+17.06835938	+1.00195313	-0.12304688	+88.79150391	-81.67236328	-96.92138672	+5692	+16.29931641	-2.88720703	-3.32226563	+44.49462891	-49.26269531	-79.18945313	+4632
+1458241618.07920000	+16.63769531	-2.12695313	+0.19775391	+19.99511719	-72.13623047	-95.22949219	+6760	+17.06396484	+1.00634766	-0.10107422	+92.52685547	-82.39746094	-100.72265625	+5700	+16.29931641	-2.87841797	-3.33105469	+44.40673828	-49.28466797	-79.16748047	+4624
+1458241618.08340000	+16.63769531	-2.10498047	+0.22851563	+21.40136719	-72.53173828	-96.63574219	+6752	+17.06835938	+1.01513672	-0.07470703	+97.31689453	-83.05664063	-105.55664063	+5708	+16.29931641	-2.87402344	-3.33984375	+44.31884766	-49.28466797	-79.16748047	+4616
+1458241618.08750010	+16.63769531	-2.08740234	+0.25927734	+22.76367188	-72.92724609	-98.08593750	+6744	+17.06835938	+1.01953125	-0.05273438	+102.26074219	-83.67187500	-110.61035156	+5712	+16.30371094	-2.86962891	-3.34423828	+44.27490234	-49.28466797	-79.21142578	+4612
+1458241618.09579990	+16.64208984	-2.01708984	+0.32958984	+25.99365234	-73.65234375	-101.31591797	+6744	+17.07275391	+1.05029297	-0.00878906	+115.40039063	-84.57275391	-123.81591797	+5724	+16.30810547	-2.87402344	-3.35742188	+44.20898438	-49.24072266	-79.43115234	+4608
+1458241618.09999990	+16.63769531	-1.99072266	+0.36474609	+27.50976563	-73.98193359	-102.87597656	+6744	+17.07714844	+1.05468750	+0.01318359	+123.04687500	-84.90234375	-131.52832031	+5728	+16.30810547	-2.87402344	-3.37060547	+44.16503906	-49.17480469	-79.58496094	+4612
+1458241618.10830000	+16.63769531	-1.92919922	+0.43066406	+30.65185547	-74.61914063	-106.12792969	+6748	+17.07714844	+1.07666016	+0.05712891	+139.98779297	-85.16601563	-148.62304688	+5740	+16.30810547	-2.87402344	-3.38818359	+44.12109375	-49.04296875	-79.84863281	+4628
+1458241618.11669990	+16.63769531	-1.88525391	+0.49218750	+33.59619141	-75.16845703	-109.35791016	+6752	+17.07714844	+1.08984375	+0.08789063	+155.58837891	-85.05615234	-164.37744141	+5744	+16.30810547	-2.86962891	-3.39697266	+44.14306641	-48.99902344	-80.31005859	+4652
+1458241618.12500000	+16.64208984	-1.85888672	+0.51855469	+35.85937500	-75.47607422	-111.95068359	+6752	+17.08154297	+1.08544922	+0.11425781	+168.00292969	-84.66064453	-177.01171875	+5748	+16.32568359	-2.86523438	-3.38818359	+44.23095703	-49.08691406	-80.79345703	+4684
+1458241618.12920000	+16.64208984	-1.85888672	+0.51855469	+36.60644531	-75.56396484	-112.96142578	+6748	+17.08154297	+1.08105469	+0.11865234	+172.94677734	-84.44091797	+177.89062500	+5748	+16.33007813	-2.85644531	-3.38818359	+44.23095703	-49.15283203	-80.96923828	+4700
+1458241618.13750000	+16.63769531	-1.86328125	+0.49658203	+37.52929688	-75.65185547	-114.41162109	+6744	+17.07275391	+1.07226563	+0.11425781	-178.85742188	-84.00146484	+169.45312500	+5748	+16.34326172	-2.83447266	-3.39257813	+44.12109375	-49.37255859	-81.10107422	+4732
+1458241618.14580010	+16.63769531	-1.88964844	+0.45263672	+37.77099609	-75.65185547	-115.29052734	+6744	+17.05957031	+1.03710938	+0.10107422	-172.44140625	-83.47412109	+162.66357422	+5756	+16.34765625	-2.79931641	-3.39257813	+43.94531250	-49.68017578	-81.03515625	+4756
+1458241618.15420010	+16.63769531	-1.92480469	+0.38671875	+37.48535156	-75.52001953	-115.62011719	+6744	+17.04638672	+1.00634766	+0.07910156	-167.23388672	-83.03466797	+157.14843750	+5768	+16.35644531	-2.76416016	-3.38378906	+43.79150391	-50.07568359	-81.01318359	+4768
+1458241618.16249990	+16.62890625	-1.95996094	+0.32519531	+37.15576172	-75.41015625	-115.92773438	+6740	+17.03759766	+0.97119141	+0.06152344	-163.25683594	-82.57324219	+152.86376953	+5776	+16.36523438	-2.72900391	-3.38818359	+43.52783203	-50.44921875	-80.83740234	+4764
+1458241618.17080000	+16.62011719	-1.98193359	+0.26367188	+36.78222656	-75.27832031	-116.08154297	+6736	+17.02441406	+0.94482422	+0.03955078	-159.78515625	-82.13378906	+149.08447266	+5792	+16.36962891	-2.68945313	-3.40576172	+43.17626953	-50.75683594	-80.46386719	+4756
+1458241618.17910000	+16.61572266	-1.99072266	+0.22412109	+36.78222656	-75.23437500	-116.49902344	+6720	+17.01123047	+0.93164063	+0.01757813	-156.51123047	-81.76025391	+145.61279297	+5808	+16.36083984	-2.65429688	-3.41455078	+42.86865234	-50.99853516	-80.26611328	+4736
+1458241618.18750000	+16.61132813	-1.99072266	+0.22412109	+37.50732422	-75.36621094	-117.57568359	+6700	+17.01123047	+0.92724609	+0.02636719	-154.53369141	-81.23291016	+143.50341797	+5820	+16.36083984	-2.62353516	-3.41894531	+42.69287109	-51.21826172	-80.22216797	+4712
+1458241618.19580010	+16.61132813	-1.95556641	+0.24609375	+38.89160156	-75.54199219	-119.11376953	+6688	+17.02001953	+0.93164063	+0.03955078	-152.88574219	-80.74951172	+141.78955078	+5832	+16.36083984	-2.61035156	-3.42773438	+42.51708984	-51.28417969	-80.28808594	+4684
+1458241618.20830010	+16.61132813	-1.88525391	+0.31640625	+41.39648438	-75.89355469	-121.75048828	+6688	+17.02880859	+0.95800781	+0.07031250	-150.62255859	-80.13427734	+139.59228516	+5852	+16.35205078	-2.59716797	-3.44531250	+42.36328125	-51.15234375	-80.55175781	+4660
+1458241618.21659990	+16.61572266	-1.84130859	+0.39111328	+43.81347656	-76.26708984	-124.21142578	+6692	+17.04199219	+0.98437500	+0.10546875	-149.69970703	-79.67285156	+138.77929688	+5860	+16.34326172	-2.59716797	-3.44531250	+42.36328125	-51.08642578	-80.94726563	+4652
+1458241618.22499990	+16.62451172	-1.79736328	+0.45263672	+45.96679688	-76.50878906	-126.40869141	+6696	+17.05957031	+1.00634766	+0.13623047	-148.97460938	-79.27734375	+138.18603516	+5856	+16.34326172	-2.60156250	-3.44091797	+42.40722656	-51.02050781	-81.40869141	+4652
+1458241618.23330000	+16.63330078	-1.76220703	+0.49218750	+47.61474609	-76.66259766	-128.12255859	+6696	+17.06835938	+1.01953125	+0.15380859	-148.27148438	-78.99169922	+137.59277344	+5852	+16.34326172	-2.60156250	-3.44970703	+42.36328125	-50.91064453	-81.71630859	+4664
+1458241618.24160000	+16.63330078	-1.74902344	+0.52734375	+49.17480469	-76.83837891	-129.81445313	+6696	+17.06835938	+1.02832031	+0.17578125	-147.94189453	-78.59619141	+137.35107422	+5848	+16.33447266	-2.58837891	-3.46289063	+42.27539063	-50.84472656	-81.87011719	+4684
+1458241618.24990010	+16.63769531	-1.75781250	+0.50976563	+49.46044922	-76.83837891	-130.31982422	+6684	+17.06835938	+1.03271484	+0.17138672	-147.34863281	-78.39843750	+136.82373047	+5840	+16.33007813	-2.57519531	-3.46728516	+42.12158203	-50.93261719	-81.91406250	+4704
+1458241618.25830010	+16.63769531	-1.78417969	+0.46582031	+49.32861328	-76.72851563	-130.49560547	+6680	+17.05957031	+1.02832031	+0.16259766	-147.08496094	-78.15673828	+136.53808594	+5836	+16.33007813	-2.54882813	-3.48486328	+41.85791016	-51.06445313	-81.73828125	+4724
+1458241618.26659990	+16.63769531	-1.81494141	+0.39550781	+48.62548828	-76.50878906	-130.05615234	+6680	+17.04638672	+1.01953125	+0.14501953	-146.93115234	-77.98095703	+136.36230469	+5836	+16.33007813	-2.51367188	-3.51562500	+41.52832031	-51.19628906	-81.34277344	+4736
+1458241618.27490000	+16.63330078	-1.85449219	+0.30322266	+47.54882813	-76.24511719	-129.28710938	+6680	+17.02880859	+1.01513672	+0.10546875	-146.53564453	-77.87109375	+135.92285156	+5840	+16.32568359	-2.46972656	-3.55517578	+41.13281250	-51.37207031	-80.81542969	+4740
+1458241618.28329990	+16.63330078	-1.88964844	+0.21533203	+46.82373047	-75.98144531	-128.86962891	+6676	+17.01562500	+1.00634766	+0.06591797	-146.35986328	-77.71728516	+135.65917969	+5848	+16.32128906	-2.42578125	-3.59033203	+40.75927734	-51.54785156	-80.28808594	+4736
+1458241618.29160000	+16.63769531	-1.91601563	+0.11425781	+46.18652344	-75.62988281	-128.47412109	+6664	+17.00244141	+1.00634766	+0.01318359	-146.18408203	-77.65136719	+135.39550781	+5856	+16.32568359	-2.38623047	-3.62988281	+40.36376953	-51.70166016	-79.80468750	+4720
+1458241618.29990010	+16.64208984	-1.92041016	+0.03076172	+46.18652344	-75.30029297	-128.62792969	+6648	+16.99365234	+1.01513672	-0.04394531	-146.05224609	-77.60742188	+135.19775391	+5864	+16.32568359	-2.34228516	-3.67822266	+40.03417969	-51.74560547	-79.36523438	+4700
+1458241618.30830000	+16.65087891	-1.89404297	-0.02636719	+46.88964844	-75.05859375	-129.28710938	+6628	+16.99365234	+1.04589844	-0.09667969	-145.81054688	-77.58544922	+134.93408203	+5880	+16.33007813	-2.30712891	-3.73095703	+39.81445313	-51.70166016	-79.05761719	+4676
+1458241618.32069990	+16.67724609	-1.81494141	-0.05273438	+49.37255859	-74.83886719	-131.61621094	+6592	+17.01562500	+1.10742188	-0.16699219	-145.56884766	-77.49755859	+134.75830078	+5896	+16.33007813	-2.27197266	-3.79687500	+39.72656250	-51.48193359	-79.10156250	+4640
+1458241618.32909990	+16.70800781	-1.74023438	-0.05273438	+51.26220703	-74.64111328	-133.30810547	+6568	+17.03759766	+1.16015625	-0.21093750	-145.32714844	-77.54150391	+134.56054688	+5908	+16.34326172	-2.25878906	-3.84521484	+39.81445313	-51.19628906	-79.34326172	+4616
+1458241618.33320000	+16.72119141	-1.69189453	-0.05273438	+52.29492188	-74.55322266	-134.18701172	+6560	+17.05078125	+1.19531250	-0.23291016	-145.19531250	-77.56347656	+134.49462891	+5912	+16.34326172	-2.25000000	-3.86718750	+39.88037109	-50.99853516	-79.49707031	+4608
+1458241618.34159990	+16.74755859	-1.59960938	-0.05273438	+54.22851563	-74.28955078	-135.83496094	+6544	+17.07714844	+1.25683594	-0.28564453	-144.73388672	-77.71728516	+134.09912109	+5924	+16.34326172	-2.23242188	-3.92431641	+40.05615234	-50.51513672	-79.82666016	+4600
+1458241618.34990000	+16.78271484	-1.51171875	-0.07031250	+55.70068359	-73.98193359	-137.04345703	+6524	+17.11230469	+1.31835938	-0.32519531	-144.44824219	-77.80517578	+133.85742188	+5932	+16.34765625	-2.21044922	-3.98583984	+40.25390625	-50.03173828	-80.20019531	+4600
+1458241618.35820010	+16.81347656	-1.42822266	-0.10546875	+56.64550781	-73.54248047	-137.72460938	+6508	+17.14306641	+1.37548828	-0.38232422	-144.03076172	-78.04687500	+133.48388672	+5940	+16.34765625	-2.18847656	-4.04736328	+40.40771484	-49.54833984	-80.44189453	+4604
+1458241618.36660000	+16.84423828	-1.35791016	-0.18457031	+56.68945313	-72.94921875	-137.57080078	+6492	+17.16503906	+1.43701172	-0.47460938	-142.97607422	-78.53027344	+132.47314453	+5952	+16.34765625	-2.12255859	-4.16162109	+40.38574219	-48.77929688	-80.22216797	+4620
+1458241618.37490010	+16.87500000	-1.30078125	-0.30761719	+56.03027344	-72.20214844	-136.71386719	+6480	+17.18261719	+1.48535156	-0.57568359	-141.94335938	-79.05761719	+131.46240234	+5960	+16.34326172	-2.06982422	-4.26269531	+40.07812500	-48.31787109	-79.65087891	+4624
+1458241618.38319990	+16.89697266	-1.27001953	-0.44384766	+55.12939453	-71.41113281	-135.72509766	+6464	+17.19140625	+1.52490234	-0.68115234	-140.75683594	-79.67285156	+130.25390625	+5968	+16.33886719	-2.00830078	-4.35937500	+39.79248047	-47.96630859	-79.03564453	+4616
+1458241618.39159990	+16.92773438	-1.23486328	-0.59765625	+54.03076172	-70.53222656	-134.51660156	+6444	+17.20019531	+1.57763672	-0.82177734	-138.73535156	-80.44189453	+128.25439453	+5984	+16.34765625	-1.93359375	-4.46044922	+39.46289063	-47.59277344	-78.22265625	+4592
+1458241618.39570000	+16.94091797	-1.21728516	-0.68115234	+53.52539063	-70.04882813	-133.94531250	+6436	+17.20019531	+1.59960938	-0.89208984	-137.72460938	-80.81542969	+127.30957031	+5988	+16.34326172	-1.89843750	-4.51757813	+39.26513672	-47.35107422	-77.78320313	+4580
+1458241618.40400000	+16.96728516	-1.18212891	-0.84814453	+52.55859375	-69.08203125	-132.80273438	+6416	+17.20019531	+1.65673828	-1.04150391	-135.28564453	-81.65039063	+124.93652344	+6004	+16.34326172	-1.82373047	-4.63623047	+38.93554688	-46.88964844	-76.92626953	+4548
+1458241618.40820000	+16.98046875	-1.16455078	-0.92724609	+52.20703125	-68.64257813	-132.36328125	+6404	+17.20019531	+1.68310547	-1.10742188	-134.01123047	-82.02392578	+123.72802734	+6008	+16.34326172	-1.78417969	-4.68896484	+38.82568359	-46.64794922	-76.55273438	+4524
+1458241618.41650010	+17.00683594	-1.11181641	-1.06347656	+51.92138672	-67.82958984	-131.81396484	+6380	+17.20458984	+1.75341797	-1.23046875	-131.61621094	-82.66113281	+121.50878906	+6020	+16.34765625	-1.72265625	-4.76806641	+38.78173828	-46.29638672	-76.17919922	+4468
+1458241618.42490010	+17.03320313	-1.04589844	-1.16015625	+52.29492188	-67.14843750	-131.87988281	+6348	+17.21337891	+1.83691406	-1.33593750	-129.41894531	-83.23242188	+119.57519531	+6032	+16.34765625	-1.66552734	-4.84716797	+38.84765625	-45.83496094	-75.98144531	+4412
+1458241618.42899990	+17.05078125	-0.99316406	-1.20410156	+52.62451172	-66.81884766	-131.96777344	+6332	+17.21777344	+1.88085938	-1.38867188	-128.21044922	-83.54003906	+118.52050781	+6036	+16.35644531	-1.63916016	-4.88671875	+38.95751953	-45.57128906	-75.95947266	+4384
+1458241618.43740010	+17.07714844	-0.88330078	-1.27441406	+53.45947266	-66.26953125	-132.27539063	+6304	+17.23535156	+1.97753906	-1.46337891	-127.00195313	-83.97949219	+117.61962891	+6040	+16.35205078	-1.58203125	-4.97021484	+39.30908203	-44.91210938	-76.06933594	+4336
+1458241618.44569990	+17.09472656	-0.75585938	-1.31835938	+54.60205078	-65.85205078	-132.84667969	+6272	+17.24853516	+2.09179688	-1.52050781	-126.05712891	-84.37500000	+117.09228516	+6044	+16.34765625	-1.52929688	-5.03613281	+39.79248047	-44.36279297	-76.39892578	+4292
+1458241618.44989990	+17.11230469	-0.68994141	-1.32275391	+55.41503906	-65.72021484	-133.37402344	+6252	+17.25732422	+2.15332031	-1.54687500	-125.81542969	-84.52880859	+117.09228516	+6044	+16.34326172	-1.50292969	-5.06250000	+40.10009766	-44.09912109	-76.70654297	+4272
+1458241618.45820000	+17.13427734	-0.54931641	-1.34033203	+56.93115234	-65.39062500	-134.27490234	+6216	+17.27929688	+2.27197266	-1.59960938	-125.99121094	-84.88037109	+117.70751953	+6044	+16.33886719	-1.45458984	-5.11523438	+40.69335938	-43.54980469	-77.27783203	+4244
+1458241618.46650000	+17.15185547	-0.40869141	-1.37988281	+58.09570313	-65.03906250	-134.86816406	+6180	+17.28808594	+2.38623047	-1.65234375	-126.51855469	-85.29785156	+118.65234375	+6044	+16.33447266	-1.38867188	-5.18115234	+41.33056641	-43.00048828	-77.67333984	+4232
+1458241618.47070000	+17.15625000	-0.34277344	-1.40625000	+58.55712891	-64.86328125	-135.02197266	+6160	+17.28808594	+2.44775391	-1.68750000	-126.38671875	-85.51757813	+118.74023438	+6044	+16.33007813	-1.35351563	-5.20751953	+41.59423828	-42.80273438	-77.84912109	+4224
+1458241618.47900010	+17.16503906	-0.22851563	-1.44580078	+59.63378906	-64.57763672	-135.68115234	+6120	+17.28369141	+2.56201172	-1.74902344	-127.50732422	-85.89111328	+120.27832031	+6044	+16.31250000	-1.27441406	-5.25585938	+42.18750000	-42.47314453	-78.17871094	+4220
+1458241618.48729990	+17.17822266	-0.12744141	-1.51611328	+60.27099609	-64.18212891	-135.94482422	+6076	+17.27050781	+2.66308594	-1.83251953	-128.34228516	-86.44042969	+121.46484375	+6048	+16.31250000	-1.19970703	-5.30859375	+42.60498047	-42.27539063	-78.37646484	+4208
+1458241618.49569990	+17.17822266	-0.05273438	-1.60839844	+60.51269531	-63.69873047	-135.96679688	+6032	+17.24853516	+2.75097656	-1.92041016	-130.27587891	-86.98974609	+123.68408203	+6048	+16.31689453	-1.11181641	-5.36572266	+42.95654297	-42.14355469	-78.39843750	+4196
+1458241618.50399990	+17.16503906	+0.00878906	-1.72265625	+60.44677734	-63.17138672	-135.74707031	+5988	+17.21777344	+2.83447266	-2.01269531	-133.37402344	-87.58300781	+127.02392578	+6048	+16.31689453	-1.01513672	-5.43164063	+43.26416016	-42.05566406	-78.22265625	+4172
+1458241618.50819990	+17.16064453	+0.03955078	-1.77099609	+60.51269531	-62.92968750	-135.74707031	+5964	+17.20019531	+2.87402344	-2.05664063	-136.18652344	-87.84667969	+129.96826172	+6048	+16.31689453	-0.96679688	-5.45800781	+43.37402344	-42.05566406	-78.13476563	+4156
+1458241618.51650000	+17.15625000	+0.06591797	-1.81933594	+60.64453125	-62.70996094	-135.83496094	+5904	+17.16943359	+2.94873047	-2.13134766	-145.67871094	-88.33007813	+139.65820313	+6052	+16.32128906	-0.87890625	-5.50195313	+43.63769531	-42.09960938	-78.09082031	+4104
+1458241618.52070000	+17.15185547	+0.08349609	-1.84570313	+60.73242188	-62.55615234	-135.92285156	+5876	+17.15185547	+2.97949219	-2.16210938	-153.65478516	-88.50585938	+147.72216797	+6052	+16.32568359	-0.83935547	-5.52392578	+43.76953125	-42.14355469	-78.11279297	+4076
+1458241618.52900000	+17.14306641	+0.14062500	-1.92919922	+60.93017578	-62.09472656	-136.03271484	+5832	+17.12988281	+3.05859375	-2.23242188	-175.12207031	-88.81347656	+169.43115234	+6052	+16.34326172	-0.75585938	-5.56787109	+44.09912109	-42.16552734	-78.13476563	+4012
+1458241618.53320000	+17.13427734	+0.17138672	-1.96435547	+61.12792969	-61.89697266	-136.16455078	+5808	+17.11230469	+3.10693359	-2.25000000	+173.10058594	-88.76953125	-178.65966797	+6052	+16.34326172	-0.70751953	-5.58544922	+44.31884766	-42.14355469	-78.15673828	+3980
+1458241618.54150010	+17.11230469	+0.26367188	-2.02148438	+61.83105469	-61.50146484	-136.69189453	+5764	+17.08593750	+3.19482422	-2.27636719	+152.75390625	-88.59375000	-158.04931641	+6052	+16.33886719	-0.63281250	-5.59863281	+44.80224609	-42.12158203	-78.46435547	+3912
+1458241618.54570010	+17.10791016	+0.31201172	-2.03027344	+62.31445313	-61.39160156	-137.08740234	+5744	+17.07714844	+3.23876953	-2.27636719	+147.41455078	-88.39599609	-152.57812500	+6052	+16.33447266	-0.59765625	-5.60742188	+45.06591797	-42.07763672	-78.64013672	+3876
+1458241618.55399990	+17.09912109	+0.43066406	-2.02587891	+63.63281250	-61.23779297	-138.07617188	+5704	+17.05957031	+3.34423828	-2.28076172	+138.38378906	-88.02246094	-143.19580078	+6052	+16.33447266	-0.53613281	-5.60302734	+45.72509766	-42.03369141	-79.32128906	+3812
+1458241618.55810000	+17.09912109	+0.49658203	-2.01269531	+64.35791016	-61.21582031	-138.64746094	+5688	+17.05078125	+3.40136719	-2.26757813	+137.76855469	-87.78076172	-142.38281250	+6056	+16.33447266	-0.50097656	-5.59423828	+46.12060547	-41.98974609	-79.73876953	+3788
+1458241618.56230000	+17.09472656	+0.56689453	-1.99511719	+65.10498047	-61.19384766	-139.19677734	+5672	+17.04638672	+3.45849609	-2.25439453	+135.79101563	-87.58300781	-140.22949219	+6056	+16.33007813	-0.47021484	-5.58984375	+46.51611328	-41.90185547	-80.06835938	+3764
+1458241618.57060000	+17.08593750	+0.70312500	-1.95996094	+66.57714844	-61.17187500	-140.25146484	+5648	+17.02880859	+3.57275391	-2.23242188	+133.11035156	-87.20947266	-137.17529297	+6060	+16.31689453	-0.40429688	-5.58105469	+47.21923828	-41.70410156	-80.72753906	+3732
+1458241618.57480000	+17.08154297	+0.77343750	-1.92919922	+67.36816406	-61.19384766	-140.82275391	+5636	+17.02001953	+3.62988281	-2.22363281	+131.77001953	-87.01171875	-135.63720703	+6064	+16.30810547	-0.37353516	-5.57226563	+47.59277344	-41.61621094	-81.07910156	+3720
+1458241618.57900000	+17.07714844	+0.84375000	-1.90283203	+68.13720703	-61.23779297	-141.39404297	+5624	+17.01123047	+3.68261719	-2.21044922	+130.51757813	-86.83593750	-134.20898438	+6064	+16.29492188	-0.33837891	-5.55908203	+47.96630859	-41.57226563	-81.43066406	+3716
+1458241618.58730010	+17.06835938	+0.97558594	-1.85449219	+69.52148438	-61.28173828	-142.38281250	+5600	+16.99365234	+3.78808594	-2.17968750	+129.57275391	-86.48437500	-132.93457031	+6072	+16.29052734	-0.26806641	-5.53710938	+48.64746094	-41.52832031	-82.06787109	+3712
+1458241618.59150000	+17.06835938	+1.03271484	-1.83251953	+70.09277344	-61.30371094	-142.80029297	+5588	+16.98925781	+3.83642578	-2.16650391	+128.75976563	-86.33056641	-131.96777344	+6072	+16.28173828	-0.23291016	-5.53271484	+48.93310547	-41.48437500	-82.28759766	+3712
+1458241618.59559990	+17.05957031	+1.08984375	-1.81494141	+70.64208984	-61.30371094	-143.17382813	+5572	+16.97607422	+3.88037109	-2.15771484	+127.55126953	-86.17675781	-130.62744141	+6076	+16.28173828	-0.20654297	-5.52392578	+49.17480469	-41.46240234	-82.50732422	+3716
+1458241618.60400010	+17.04199219	+1.18212891	-1.80175781	+71.36718750	-61.21582031	-143.63525391	+5540	+16.94970703	+3.95507813	-2.15332031	+123.77197266	-85.91308594	-126.62841797	+6072	+16.26416016	-0.12304688	-5.53271484	+49.54833984	-41.37451172	-82.55126953	+3728
+1458241618.60809990	+17.03320313	+1.21728516	-1.80175781	+71.56494141	-61.17187500	-143.74511719	+5524	+16.94091797	+3.98583984	-2.15332031	+122.10205078	-85.78125000	-124.89257813	+6072	+16.26416016	-0.08349609	-5.53710938	+49.68017578	-41.41845703	-82.55126953	+3728
+1458241618.61649990	+17.01562500	+1.27441406	-1.81054688	+71.87255859	-61.08398438	-143.92089844	+5492	+16.91455078	+4.04296875	-2.14453125	+119.72900391	-85.49560547	-122.36572266	+6080	+16.25976563	-0.00439453	-5.54589844	+49.87792969	-41.55029297	-82.37548828	+3724
+1458241618.62480000	+16.99365234	+1.32275391	-1.83691406	+71.96044922	-60.95214844	-143.92089844	+5468	+16.88818359	+4.09130859	-2.14892578	+116.71875000	-85.23193359	-119.24560547	+6088	+16.26855469	+0.07031250	-5.55029297	+50.00976563	-41.72607422	-82.19970703	+3708
+1458241618.62890010	+16.98486328	+1.34033203	-1.85449219	+71.89453125	-60.86425781	-143.83300781	+5460	+16.87060547	+4.11328125	-2.15771484	+114.91699219	-85.12207031	-117.39990234	+6092	+16.27294922	+0.10986328	-5.55908203	+50.03173828	-41.81396484	-82.02392578	+3696
+1458241618.63730000	+16.96289063	+1.36669922	-1.89404297	+71.76269531	-60.68847656	-143.70117188	+5440	+16.84423828	+4.15283203	-2.16210938	+112.23632813	-84.85839844	-114.65332031	+6100	+16.27294922	+0.17578125	-5.57666016	+50.05371094	-41.92382813	-81.69433594	+3664
+1458241618.64560010	+16.94091797	+1.39746094	-1.92480469	+71.69677734	-60.53466797	-143.63525391	+5432	+16.80908203	+4.20117188	-2.16210938	+110.08300781	-84.61669922	-112.36816406	+6116	+16.26855469	+0.25048828	-5.58544922	+50.11962891	-42.09960938	-81.40869141	+3624
+1458241618.65389990	+16.92333984	+1.42822266	-1.94238281	+71.78466797	-60.44677734	-143.67919922	+5424	+16.78710938	+4.24511719	-2.15771484	+108.76464844	-84.35302734	-110.93994141	+6136	+16.26855469	+0.31201172	-5.58105469	+50.25146484	-42.29736328	-81.29882813	+3572
+1458241618.66230010	+16.90576172	+1.47216797	-1.95117188	+72.07031250	-60.40283203	-143.89892578	+5416	+16.76513672	+4.29785156	-2.13574219	+108.63281250	-84.13330078	-110.67626953	+6160	+16.26855469	+0.36474609	-5.57226563	+50.44921875	-42.38525391	-81.29882813	+3520
+1458241618.67059990	+16.89257813	+1.52929688	-1.93798828	+72.55371094	-60.42480469	-144.25048828	+5416	+16.74316406	+4.37255859	-2.10498047	+108.54492188	-83.93554688	-110.36865234	+6188	+16.26416016	+0.41748047	-5.56347656	+50.75683594	-42.42919922	-81.40869141	+3468
+1458241618.67890000	+16.87939453	+1.59521484	-1.90283203	+73.36669922	-60.53466797	-144.88769531	+5424	+16.72558594	+4.44287109	-2.06542969	+109.44580078	-83.73779297	-111.02783203	+6216	+16.24658203	+0.46142578	-5.54589844	+51.13037109	-42.40722656	-81.69433594	+3432
+1458241618.68310000	+16.87500000	+1.63476563	-1.87207031	+73.85009766	-60.60058594	-145.28320313	+5424	+16.72119141	+4.47802734	-2.03466797	+110.21484375	-83.67187500	-111.70898438	+6232	+16.23779297	+0.48339844	-5.52832031	+51.32812500	-42.40722656	-81.91406250	+3420
+1458241618.69140010	+16.86621094	+1.71826172	-1.81494141	+74.88281250	-60.77636719	-146.07421875	+5432	+16.71240234	+4.55273438	-1.98193359	+111.57714844	-83.51806641	-112.85156250	+6260	+16.22900391	+0.52734375	-5.49316406	+51.85546875	-42.38525391	-82.41943359	+3408
+1458241618.69980000	+16.86181641	+1.79736328	-1.75341797	+75.93750000	-60.95214844	-146.88720703	+5436	+16.70361328	+4.62744141	-1.92480469	+113.04931641	-83.40820313	-114.10400391	+6284	+16.22021484	+0.56689453	-5.46240234	+52.38281250	-42.27539063	-82.90283203	+3416
+1458241618.70390010	+16.85742188	+1.83691406	-1.72265625	+76.44287109	-61.04003906	-147.26074219	+5432	+16.69921875	+4.65820313	-1.89404297	+113.73046875	-83.36425781	-114.69726563	+6292	+16.20703125	+0.58886719	-5.44482422	+52.58056641	-42.23144531	-83.07861328	+3424
+1458241618.71219990	+16.84863281	+1.91162109	-1.66552734	+77.32177734	-61.19384766	-147.87597656	+5428	+16.69042969	+4.71533203	-1.85449219	+114.30175781	-83.29833984	-115.09277344	+6308	+16.19384766	+0.62841797	-5.41845703	+52.93212891	-42.20947266	-83.34228516	+3452
+1458241618.72059990	+16.84423828	+1.96875000	-1.62158203	+77.98095703	-61.32568359	-148.35937500	+5412	+16.68164063	+4.75488281	-1.81933594	+114.67529297	-83.29833984	-115.40039063	+6316	+16.18505859	+0.66357422	-5.39208984	+53.17382813	-42.25341797	-83.49609375	+3484
+1458241618.72890000	+16.83984375	+2.00390625	-1.60400391	+78.26660156	-61.39160156	-148.51318359	+5388	+16.67724609	+4.78564453	-1.78857422	+114.98291016	-83.29833984	-115.64208984	+6320	+16.19384766	+0.70312500	-5.38330078	+53.23974609	-42.36328125	-83.36425781	+3512
+1458241618.73720000	+16.83544922	+2.02148438	-1.60400391	+78.28857422	-61.41357422	-148.44726563	+5364	+16.66406250	+4.80761719	-1.77539063	+114.25781250	-83.34228516	-114.87304688	+6320	+16.19384766	+0.73828125	-5.38330078	+53.19580078	-42.45117188	-83.07861328	+3524
+1458241618.74140000	+16.83105469	+2.02587891	-1.60400391	+78.20068359	-61.41357422	-148.35937500	+5352	+16.65527344	+4.81201172	-1.77539063	+113.70849609	-83.36425781	-114.30175781	+6316	+16.18945313	+0.75585938	-5.38330078	+53.15185547	-42.49511719	-82.90283203	+3532
+1458241618.74560000	+16.82666016	+2.03027344	-1.61279297	+78.09082031	-61.41357422	-148.22753906	+5340	+16.64648438	+4.81201172	-1.77539063	+113.09326172	-83.43017578	-113.70849609	+6316	+16.18945313	+0.77783203	-5.38769531	+53.08593750	-42.56103516	-82.68310547	+3536
+1458241618.74970010	+16.82226563	+2.02587891	-1.62158203	+77.98095703	-61.41357422	-148.11767578	+5332	+16.63769531	+4.81640625	-1.77539063	+112.65380859	-83.47412109	-113.26904297	+6316	+16.18945313	+0.79541016	-5.38769531	+53.02001953	-42.64892578	-82.48535156	+3536
+1458241618.75390010	+16.82226563	+2.02587891	-1.63037109	+77.87109375	-61.41357422	-148.00781250	+5324	+16.63330078	+4.81640625	-1.77539063	+112.21435547	-83.51806641	-112.82958984	+6316	+16.19384766	+0.80859375	-5.39208984	+52.95410156	-42.73681641	-82.28759766	+3536
+1458241618.75810000	+16.81787109	+2.02587891	-1.63916016	+77.73925781	-61.41357422	-147.85400391	+5316	+16.62451172	+4.81640625	-1.77539063	+111.70898438	-83.56201172	-112.34619141	+6320	+16.19384766	+0.83056641	-5.39208984	+52.86621094	-42.82470703	-82.06787109	+3532
+1458241618.76640010	+16.80908203	+2.02148438	-1.65234375	+77.51953125	-61.41357422	-147.63427734	+5304	+16.61132813	+4.82080078	-1.77099609	+110.87402344	-83.64990234	-111.51123047	+6320	+16.19824219	+0.87890625	-5.39648438	+52.62451172	-43.04443359	-81.43066406	+3516
+1458241618.77060010	+16.80908203	+2.02148438	-1.66113281	+77.38769531	-61.41357422	-147.50244141	+5296	+16.60253906	+4.82080078	-1.77099609	+110.41259766	-83.69384766	-111.04980469	+6324	+16.19824219	+0.90527344	-5.40087891	+52.51464844	-43.11035156	-81.10107422	+3504
+1458241618.77469990	+16.80468750	+2.01708984	-1.66552734	+77.32177734	-61.41357422	-147.43652344	+5292	+16.59375000	+4.82080078	-1.76660156	+110.08300781	-83.75976563	-110.74218750	+6328	+16.18945313	+0.93603516	-5.40966797	+52.36083984	-43.22021484	-80.66162109	+3492
+1458241618.77889990	+16.80468750	+2.01708984	-1.66992188	+77.23388672	-61.41357422	-147.34863281	+5288	+16.58935547	+4.82080078	-1.76220703	+109.81933594	-83.82568359	-110.47851563	+6332	+16.18945313	+0.95800781	-5.41406250	+52.27294922	-43.28613281	-80.37597656	+3476
+1458241618.78300000	+16.80029297	+2.01708984	-1.67431641	+77.16796875	-61.41357422	-147.28271484	+5284	+16.58056641	+4.82080078	-1.75781250	+109.66552734	-83.89160156	-110.30273438	+6336	+16.18505859	+0.97558594	-5.41406250	+52.22900391	-43.33007813	-80.22216797	+3460
+1458241618.78720000	+16.80029297	+2.01708984	-1.67871094	+77.14599609	-61.43554688	-147.23876953	+5280	+16.57617188	+4.82080078	-1.74902344	+109.70947266	-83.93554688	-110.36865234	+6340	+16.18505859	+0.98437500	-5.40527344	+52.22900391	-43.35205078	-80.15625000	+3444
+1458241618.79140000	+16.79589844	+2.01708984	-1.67871094	+77.10205078	-61.43554688	-147.19482422	+5276	+16.57617188	+4.82519531	-1.74023438	+109.92919922	-84.02343750	-110.61035156	+6348	+16.18945313	+0.98876953	-5.39648438	+52.25097656	-43.37402344	-80.20019531	+3428
+1458241618.79550000	+16.79589844	+2.02148438	-1.68310547	+77.08007813	-61.45751953	-147.15087891	+5276	+16.57177734	+4.82958984	-1.72265625	+110.32470703	-84.08935547	-111.04980469	+6356	+16.18505859	+0.99316406	-5.38769531	+52.31689453	-43.35205078	-80.24414063	+3412
+1458241618.79970000	+16.79150391	+2.02587891	-1.68310547	+77.08007813	-61.47949219	-147.12890625	+5272	+16.57177734	+4.83398438	-1.70507813	+110.91796875	-84.15527344	-111.66503906	+6360	+16.18505859	+0.99316406	-5.38330078	+52.36083984	-43.30810547	-80.28808594	+3400
+1458241618.80390000	+16.79150391	+2.02587891	-1.67871094	+77.08007813	-61.50146484	-147.10693359	+5268	+16.57177734	+4.83837891	-1.68750000	+111.62109375	-84.24316406	-112.39013672	+6368	+16.18066406	+0.99316406	-5.37890625	+52.40478516	-43.24218750	-80.33203125	+3392
+1458241618.80800010	+16.78710938	+2.03027344	-1.67871094	+77.10205078	-61.52343750	-147.10693359	+5268	+16.57177734	+4.84716797	-1.66992188	+112.39013672	-84.30908203	-113.18115234	+6376	+16.17626953	+0.99316406	-5.37451172	+52.44873047	-43.19824219	-80.39794922	+3388
+1458241618.81220010	+16.78710938	+2.03906250	-1.67431641	+77.14599609	-61.54541016	-147.10693359	+5268	+16.57177734	+4.85595703	-1.64355469	+113.51074219	-84.39697266	-114.30175781	+6380	+16.17626953	+0.99316406	-5.36572266	+52.49267578	-43.15429688	-80.46386719	+3384
+1458241618.81640010	+16.78710938	+2.04785156	-1.66552734	+77.21191406	-61.58935547	-147.12890625	+5268	+16.57617188	+4.86035156	-1.61718750	+114.74121094	-84.48486328	-115.57617188	+6388	+16.17187500	+0.99316406	-5.36132813	+52.55859375	-43.11035156	-80.55175781	+3384
+1458241618.82470010	+16.78271484	+2.06982422	-1.63916016	+77.47558594	-61.69921875	-147.28271484	+5272	+16.58496094	+4.87353516	-1.56445313	+117.53173828	-84.63867188	-118.38867188	+6400	+16.17187500	+0.98437500	-5.33496094	+52.66845703	-43.02246094	-80.79345703	+3396
+1458241618.82890010	+16.78271484	+2.08740234	-1.62158203	+77.67333984	-61.76513672	-147.37060547	+5272	+16.59375000	+4.87792969	-1.54248047	+118.89404297	-84.72656250	-119.77294922	+6404	+16.17187500	+0.97998047	-5.32617188	+52.73437500	-42.97851563	-80.92529297	+3404
+1458241618.83299990	+16.78271484	+2.10058594	-1.60400391	+77.84912109	-61.83105469	-147.48046875	+5276	+16.59814453	+4.88671875	-1.52050781	+120.03662109	-84.79248047	-120.93750000	+6408	+16.17187500	+0.97558594	-5.31298828	+52.77832031	-42.93457031	-81.01318359	+3412
+1458241618.83719990	+16.78271484	+2.12255859	-1.58203125	+78.09082031	-61.91894531	-147.65625000	+5276	+16.60253906	+4.89111328	-1.50292969	+121.00341797	-84.85839844	-121.90429688	+6412	+16.17187500	+0.97119141	-5.29980469	+52.82226563	-42.84667969	-81.10107422	+3428
+1458241618.84139990	+16.78271484	+2.13574219	-1.55566406	+78.31054688	-61.98486328	-147.83203125	+5280	+16.60693359	+4.89550781	-1.48535156	+121.86035156	-84.94628906	-122.76123047	+6412	+16.16748047	+0.97119141	-5.29101563	+52.84423828	-42.78076172	-81.14501953	+3440
+1458241618.84550000	+16.78271484	+2.14892578	-1.53369141	+78.50830078	-62.05078125	-147.96386719	+5280	+16.60693359	+4.89550781	-1.47656250	+122.40966797	-85.01220703	-123.33251953	+6412	+16.16748047	+0.97119141	-5.28222656	+52.80029297	-42.75878906	-81.12304688	+3456
+1458241618.84970000	+16.78710938	+2.16210938	-1.51171875	+78.64013672	-62.09472656	-148.07373047	+5280	+16.61132813	+4.89550781	-1.46777344	+122.80517578	-85.07812500	-123.72802734	+6416	+16.16748047	+0.97119141	-5.27343750	+52.75634766	-42.73681641	-81.07910156	+3468
+1458241618.85390000	+16.78710938	+2.17089844	-1.49414063	+78.75000000	-62.13867188	-148.16162109	+5280	+16.61132813	+4.89111328	-1.46337891	+123.17871094	-85.14404297	-124.10156250	+6416	+16.17187500	+0.97119141	-5.26904297	+52.69042969	-42.75878906	-80.99121094	+3484
+1458241618.85800000	+16.78710938	+2.17529297	-1.48535156	+78.75000000	-62.18261719	-148.20556641	+5280	+16.61132813	+4.89111328	-1.45898438	+123.26660156	-85.20996094	-124.16748047	+6416	+16.17626953	+0.97558594	-5.26464844	+52.60253906	-42.78076172	-80.85937500	+3492
+1458241618.86220000	+16.78710938	+2.17529297	-1.47656250	+78.70605469	-62.18261719	-148.18359375	+5276	+16.61132813	+4.89111328	-1.46337891	+123.09082031	-85.27587891	-123.99169922	+6420	+16.17626953	+0.97998047	-5.26904297	+52.49267578	-42.80273438	-80.72753906	+3500
+1458241618.86630010	+16.79150391	+2.17089844	-1.47656250	+78.59619141	-62.18261719	-148.11767578	+5272	+16.61132813	+4.88671875	-1.46777344	+122.73925781	-85.36376953	-123.64013672	+6424	+16.18066406	+0.98437500	-5.27343750	+52.38281250	-42.82470703	-80.52978516	+3504
+1458241618.87050010	+16.79150391	+2.16210938	-1.48095703	+78.42041016	-62.16064453	-148.00781250	+5272	+16.61132813	+4.88232422	-1.47656250	+122.14599609	-85.42968750	-123.04687500	+6428	+16.18505859	+0.99316406	-5.27783203	+52.25097656	-42.84667969	-80.28808594	+3508
+1458241618.87879990	+16.79150391	+2.14892578	-1.49414063	+78.06884766	-62.11669922	-147.74414063	+5272	+16.60693359	+4.86914063	-1.49414063	+121.15722656	-85.56152344	-122.08007813	+6436	+16.18945313	+1.01513672	-5.29541016	+51.96533203	-42.93457031	-79.73876953	+3504
+1458241618.88299990	+16.78710938	+2.14013672	-1.50292969	+77.82714844	-62.07275391	-147.59033203	+5276	+16.60253906	+4.86474609	-1.50292969	+120.56396484	-85.62744141	-121.48681641	+6440	+16.18945313	+1.02392578	-5.29980469	+51.83349609	-42.97851563	-79.47509766	+3500
+1458241618.89130000	+16.78710938	+2.12255859	-1.52490234	+77.40966797	-62.00683594	-147.26074219	+5280	+16.59814453	+4.85156250	-1.52490234	+119.35546875	-85.75927734	-120.30029297	+6452	+16.19824219	+1.04589844	-5.30859375	+51.52587891	-43.13232422	-78.92578125	+3472
+1458241618.89969990	+16.78710938	+2.10498047	-1.54687500	+76.94824219	-61.91894531	-146.93115234	+5292	+16.59375000	+4.84277344	-1.54248047	+118.49853516	-85.89111328	-119.44335938	+6460	+16.20263672	+1.05908203	-5.31738281	+51.41601563	-43.15429688	-78.64013672	+3436
+1458241618.90380000	+16.78271484	+2.10058594	-1.55566406	+76.72851563	-61.87500000	-146.77734375	+5296	+16.59375000	+4.83837891	-1.55126953	+118.12500000	-85.95703125	-119.09179688	+6464	+16.20263672	+1.05908203	-5.31738281	+51.41601563	-43.13232422	-78.59619141	+3416
+1458241618.91220000	+16.78271484	+2.08740234	-1.56884766	+76.37695313	-61.78710938	-146.51367188	+5304	+16.58935547	+4.83398438	-1.56005859	+118.01513672	-86.06689453	-119.00390625	+6472	+16.19824219	+1.05468750	-5.31738281	+51.45996094	-43.04443359	-78.64013672	+3380
+1458241618.91630010	+16.78271484	+2.08740234	-1.57324219	+76.24511719	-61.76513672	-146.42578125	+5304	+16.58935547	+4.82958984	-1.56005859	+118.30078125	-86.11083984	-119.28955078	+6472	+16.19384766	+1.05029297	-5.30859375	+51.52587891	-43.00048828	-78.75000000	+3372
+1458241618.92470000	+16.78271484	+2.08740234	-1.56884766	+76.13525391	-61.72119141	-146.38183594	+5312	+16.59375000	+4.83398438	-1.55126953	+119.57519531	-86.19873047	-120.54199219	+6476	+16.19384766	+1.03710938	-5.29541016	+51.65771484	-42.93457031	-79.01367188	+3356
+1458241618.92880010	+16.78710938	+2.09179688	-1.56005859	+76.13525391	-61.72119141	-146.42578125	+5312	+16.59375000	+4.83398438	-1.54687500	+120.25634766	-86.22070313	-121.20117188	+6476	+16.19384766	+1.02832031	-5.29101563	+51.72363281	-42.89062500	-79.12353516	+3352
+1458241618.93709990	+16.79150391	+2.10937500	-1.53369141	+76.22314453	-61.74316406	-146.57958984	+5320	+16.59814453	+4.84277344	-1.52929688	+121.68457031	-86.26464844	-122.58544922	+6480	+16.18945313	+1.01074219	-5.27783203	+51.85546875	-42.78076172	-79.38720703	+3352
+1458241618.94129990	+16.79150391	+2.11816406	-1.51171875	+76.28906250	-61.76513672	-146.68945313	+5324	+16.60253906	+4.84716797	-1.52050781	+122.32177734	-86.28662109	-123.17871094	+6480	+16.18505859	+1.00195313	-5.27343750	+51.92138672	-42.73681641	-79.54101563	+3352
+1458241618.94549990	+16.79150391	+2.13134766	-1.48974609	+76.37695313	-61.80908203	-146.82128906	+5324	+16.60253906	+4.85156250	-1.51171875	+122.91503906	-86.28662109	-123.72802734	+6480	+16.18505859	+0.99316406	-5.26464844	+52.00927734	-42.67089844	-79.67285156	+3356
+1458241618.95380000	+16.79589844	+2.16650391	-1.43701172	+76.50878906	-61.98486328	-147.08496094	+5328	+16.60693359	+4.86035156	-1.49414063	+123.48632813	-86.28662109	-124.14550781	+6480	+16.17187500	+0.94921875	-5.23828125	+52.36083984	-42.45117188	-80.35400391	+3388
+1458241618.95799990	+16.80029297	+2.17529297	-1.41503906	+76.46484375	-62.09472656	-147.15087891	+5324	+16.61132813	+4.86914063	-1.48974609	+123.53027344	-86.26464844	-124.10156250	+6476	+16.17187500	+0.93164063	-5.22509766	+52.51464844	-42.36328125	-80.61767578	+3408
+1458241618.96630000	+16.80029297	+2.19287109	-1.37988281	+75.87158203	-62.35839844	-146.86523438	+5316	+16.61132813	+4.88232422	-1.48095703	+121.31103516	-86.17675781	-121.64062500	+6476	+16.17187500	+0.89648438	-5.21630859	+52.77832031	-42.20947266	-81.01318359	+3444
+1458241618.97460010	+16.79589844	+2.19287109	-1.38427734	+74.44335938	-62.68798828	-145.83251953	+5304	+16.60253906	+4.88671875	-1.49414063	+114.60937500	-85.84716797	-114.56542969	+6472	+16.17187500	+0.89208984	-5.23388672	+52.84423828	-42.14355469	-80.96923828	+3472
+1458241618.97880010	+16.79150391	+2.17529297	-1.40625000	+73.38867188	-62.84179688	-145.01953125	+5304	+16.59814453	+4.89111328	-1.51171875	+110.06103516	-85.56152344	-109.79736328	+6476	+16.17187500	+0.89648438	-5.24267578	+52.86621094	-42.14355469	-80.88134766	+3484
+1458241618.98709990	+16.78710938	+2.13134766	-1.45898438	+70.77392578	-63.21533203	-142.91015625	+5312	+16.58496094	+4.89111328	-1.56884766	+99.36035156	-84.35302734	-98.59130859	+6484	+16.17626953	+0.90087891	-5.25585938	+52.86621094	-42.20947266	-80.72753906	+3500
+1458241618.99130010	+16.78710938	+2.10498047	-1.49853516	+69.14794922	-63.36914063	-141.50390625	+5320	+16.58056641	+4.89111328	-1.60839844	+95.29541016	-83.64990234	-94.39453125	+6488	+16.17626953	+0.90087891	-5.26464844	+52.86621094	-42.25341797	-80.63964844	+3500
+1458241618.99550010	+16.78710938	+2.07421875	-1.52929688	+67.58789063	-63.58886719	-140.18554688	+5328	+16.57617188	+4.89111328	-1.63037109	+93.29589844	-82.90283203	-92.28515625	+6488	+16.18066406	+0.90087891	-5.27343750	+52.84423828	-42.27539063	-80.55175781	+3500
+1458241618.99959990	+16.78710938	+2.04345703	-1.57763672	+65.45654297	-63.80859375	-138.22998047	+5340	+16.57177734	+4.87792969	-1.67431641	+89.53857422	-81.89208984	-88.43994141	+6496	+16.18505859	+0.90527344	-5.28222656	+52.84423828	-42.29736328	-80.46386719	+3500
+1458241619.00379990	+16.78710938	+2.01269531	-1.62597656	+63.28125000	-63.98437500	-136.25244141	+5356	+16.56298828	+4.89111328	-1.72265625	+87.12158203	-80.94726563	-85.89111328	+6504	+16.18505859	+0.90527344	-5.29101563	+52.84423828	-42.34130859	-80.37597656	+3492
+1458241619.01210000	+16.80029297	+1.95117188	-1.67871094	+58.71093750	-64.55566406	-131.94580078	+5372	+16.56298828	+4.91748047	-1.75341797	+85.42968750	-78.92578125	-84.04541016	+6508	+16.18945313	+0.91406250	-5.31738281	+52.91015625	-42.40722656	-80.13427734	+3476
+1458241619.02040000	+16.81787109	+1.91601563	-1.70068359	+54.36035156	-65.17089844	-127.68310547	+5384	+16.58056641	+4.94384766	-1.77539063	+84.46289063	-76.72851563	-83.01269531	+6508	+16.18945313	+0.90966797	-5.33496094	+53.10791016	-42.49511719	-80.13427734	+3440
+1458241619.02460000	+16.82666016	+1.90722656	-1.70068359	+51.87744141	-65.47851563	-125.15625000	+5384	+16.58496094	+4.95263672	-1.79296875	+83.62792969	-75.52001953	-82.17773438	+6512	+16.18945313	+0.90087891	-5.33496094	+53.26171875	-42.51708984	-80.28808594	+3420
+1458241619.02880000	+16.83984375	+1.90722656	-1.70507813	+49.52636719	-65.74218750	-122.71728516	+5380	+16.58935547	+4.97900391	-1.81054688	+83.01269531	-74.31152344	-81.49658203	+6512	+16.19384766	+0.88769531	-5.33056641	+53.45947266	-42.49511719	-80.52978516	+3400
+1458241619.03290010	+16.84863281	+1.90722656	-1.68750000	+47.24121094	-66.09375000	-120.32226563	+5376	+16.60253906	+5.00976563	-1.80175781	+83.10058594	-73.10302734	-81.58447266	+6516	+16.19384766	+0.87451172	-5.32617188	+53.67919922	-42.42919922	-80.77148438	+3384
+1458241619.03710010	+16.85302734	+1.91601563	-1.66113281	+44.93408203	-66.42333984	-117.88330078	+5372	+16.60693359	+5.04052734	-1.80175781	+82.85888672	-71.85058594	-81.29882813	+6516	+16.18945313	+0.86132813	-5.31738281	+53.89892578	-42.36328125	-81.07910156	+3372
+1458241619.04539990	+16.86621094	+1.92480469	-1.61718750	+39.99023438	-66.97265625	-112.65380859	+5360	+16.63330078	+5.08886719	-1.79296875	+82.57324219	-69.34570313	-81.05712891	+6516	+16.17187500	+0.82617188	-5.29980469	+54.36035156	-42.20947266	-81.76025391	+3360
+1458241619.04959990	+16.87500000	+1.92480469	-1.58642578	+37.50732422	-67.25830078	-110.03906250	+5352	+16.64648438	+5.11962891	-1.78417969	+82.39746094	-68.04931641	-80.85937500	+6520	+16.16748047	+0.80859375	-5.28662109	+54.64599609	-42.12158203	-82.19970703	+3364
+1458241619.05380010	+16.87939453	+1.93359375	-1.55126953	+35.06835938	-67.47802734	-107.44628906	+5344	+16.65966797	+5.14599609	-1.77978516	+82.19970703	-66.77490234	-80.70556641	+6520	+16.16308594	+0.78662109	-5.26904297	+54.90966797	-42.03369141	-82.63916016	+3372
+1458241619.05790000	+16.88378906	+1.94238281	-1.53369141	+32.54150391	-67.60986328	-104.74365234	+5336	+16.68164063	+5.16796875	-1.77978516	+81.95800781	-65.47851563	-80.52978516	+6516	+16.15869141	+0.76025391	-5.25146484	+55.17333984	-41.96777344	-83.07861328	+3384
+1458241619.06209990	+16.88378906	+1.94677734	-1.51611328	+29.94873047	-67.67578125	-102.04101563	+5320	+16.69042969	+5.19873047	-1.78857422	+81.58447266	-64.11621094	-80.11230469	+6516	+16.14990234	+0.73828125	-5.23828125	+55.50292969	-41.83593750	-83.58398438	+3400
+1458241619.07040000	+16.88378906	+1.92919922	-1.49853516	+24.85107422	-67.52197266	-96.83349609	+5296	+16.71240234	+5.23828125	-1.82812500	+80.68359375	-61.34765625	-79.25537109	+6516	+16.13671875	+0.69433594	-5.22070313	+55.85449219	-41.63818359	-84.11132813	+3436
+1458241619.07460000	+16.87939453	+1.92041016	-1.49853516	+22.41210938	-67.39013672	-94.35058594	+5280	+16.72119141	+5.26904297	-1.85009766	+80.35400391	-59.96337891	-78.85986328	+6520	+16.13232422	+0.67675781	-5.22070313	+55.94238281	-41.55029297	-84.22119141	+3452
+1458241619.07880000	+16.87500000	+1.89404297	-1.49414063	+20.06103516	-67.23632813	-92.06542969	+5272	+16.72998047	+5.26464844	-1.87646484	+79.89257813	-58.57910156	-78.46435547	+6520	+16.12353516	+0.66357422	-5.22509766	+55.98632813	-41.46240234	-84.26513672	+3472
+1458241619.08290000	+16.87939453	+1.86767578	-1.51171875	+17.90771484	-66.86279297	-89.95605469	+5268	+16.74755859	+5.26025391	-1.92919922	+79.14550781	-57.12890625	-77.82714844	+6528	+16.12353516	+0.64599609	-5.22070313	+56.00830078	-41.48437500	-84.33105469	+3488
+1458241619.08710000	+16.87500000	+1.84130859	-1.53808594	+15.77636719	-66.44531250	-87.93457031	+5268	+16.75195313	+5.26464844	-1.98193359	+78.57421875	-55.70068359	-77.23388672	+6532	+16.12792969	+0.64160156	-5.22949219	+55.96435547	-41.46240234	-84.24316406	+3500
+1458241619.09120010	+16.87500000	+1.80175781	-1.56445313	+13.90869141	-66.00585938	-86.24267578	+5268	+16.76074219	+5.25585938	-2.03906250	+77.98095703	-54.25048828	-76.70654297	+6540	+16.12792969	+0.62841797	-5.23828125	+55.87646484	-41.41845703	-84.08935547	+3512
+1458241619.09540010	+16.87939453	+1.77099609	-1.60400391	+12.34863281	-65.45654297	-84.83642578	+5268	+16.76513672	+5.24267578	-2.11816406	+77.18994141	-52.75634766	-75.95947266	+6548	+16.12792969	+0.61962891	-5.24707031	+55.78857422	-41.39648438	-83.95751953	+3520
+1458241619.10369990	+16.87939453	+1.69189453	-1.69189453	+9.53613281	-64.27001953	-82.39746094	+5276	+16.76953125	+5.22070313	-2.26318359	+76.09130859	-49.96582031	-74.81689453	+6568	+16.12792969	+0.60205078	-5.27343750	+55.50292969	-41.26464844	-83.47412109	+3524
+1458241619.10789990	+16.88818359	+1.64794922	-1.73583984	+8.52539063	-63.65478516	-81.60644531	+5284	+16.77392578	+5.18994141	-2.35986328	+75.25634766	-48.55957031	-74.02587891	+6584	+16.12792969	+0.59326172	-5.29101563	+55.32714844	-41.19873047	-83.16650391	+3520
+1458241619.11620000	+16.90136719	+1.56884766	-1.81933594	+6.89941406	-62.49023438	-80.37597656	+5296	+16.78271484	+5.14160156	-2.50927734	+74.28955078	-46.12060547	-73.05908203	+6608	+16.12792969	+0.57128906	-5.32177734	+54.86572266	-40.97900391	-82.48535156	+3500
+1458241619.12040000	+16.91455078	+1.53369141	-1.85449219	+6.48193359	-61.94091797	-80.17822266	+5300	+16.79150391	+5.11083984	-2.59716797	+73.63037109	-44.93408203	-72.42187500	+6624	+16.12353516	+0.55810547	-5.33496094	+54.66796875	-40.86914063	-82.19970703	+3488
+1458241619.12870000	+16.93652344	+1.47656250	-1.93359375	+5.97656250	-60.77636719	-80.00244141	+5308	+16.80908203	+5.08007813	-2.73779297	+72.88330078	-42.89062500	-71.45507813	+6640	+16.12792969	+0.50976563	-5.37451172	+54.00878906	-40.29785156	-81.32080078	+3444
+1458241619.13290000	+16.94970703	+1.45898438	-1.95556641	+6.04248047	-60.29296875	-80.20019531	+5308	+16.81347656	+5.05810547	-2.80371094	+72.39990234	-41.94580078	-70.88378906	+6648	+16.11914063	+0.49218750	-5.38769531	+53.78906250	-39.99023438	-81.01318359	+3420
+1458241619.14120010	+16.98046875	+1.43701172	-1.99072266	+6.43798828	-59.41406250	-80.74951172	+5300	+16.83544922	+5.03613281	-2.88720703	+71.93847656	-40.53955078	-70.15869141	+6652	+16.10156250	+0.42626953	-5.41406250	+53.23974609	-39.02343750	-80.48583984	+3376
+1458241619.14960000	+17.01123047	+1.42822266	-1.99511719	+7.38281250	-58.68896484	-81.78222656	+5284	+16.87060547	+5.01855469	-2.93994141	+71.45507813	-39.52880859	-69.38964844	+6648	+16.07519531	+0.36914063	-5.41406250	+52.95410156	-38.07861328	-80.26611328	+3336
+1458241619.15790010	+17.04638672	+1.45458984	-1.99072266	+8.94287109	-57.96386719	-83.29833984	+5268	+16.91015625	+5.00976563	-2.97070313	+70.97167969	-38.82568359	-68.57666016	+6632	+16.04882813	+0.29003906	-5.40527344	+52.66845703	-36.95800781	-80.22216797	+3308
+1458241619.16210010	+17.05957031	+1.47216797	-1.99072266	+9.84375000	-57.54638672	-84.11132813	+5260	+16.93212891	+5.01416016	-2.97070313	+70.81787109	-38.60595703	-68.22509766	+6620	+16.03564453	+0.25048828	-5.41406250	+52.42675781	-36.25488281	-80.06835938	+3304
+1458241619.16619990	+17.08154297	+1.48974609	-1.99511719	+10.81054688	-57.10693359	-84.99023438	+5252	+16.95410156	+5.00537109	-2.97949219	+70.51025391	-38.40820313	-67.71972656	+6608	+16.01806641	+0.21093750	-5.42285156	+52.20703125	-35.55175781	-79.91455078	+3300
+1458241619.17039990	+17.09912109	+1.50292969	-1.99072266	+11.88720703	-56.68945313	-86.00097656	+5240	+16.97607422	+4.99218750	-2.99267578	+70.07080078	-38.29833984	-67.08251953	+6596	+15.99609375	+0.17578125	-5.40966797	+52.07519531	-34.89257813	-79.87060547	+3300
+1458241619.17450000	+17.10791016	+1.53369141	-1.99511719	+13.02978516	-56.18408203	-86.96777344	+5236	+16.99365234	+4.98339844	-2.98828125	+69.74121094	-38.34228516	-66.57714844	+6580	+15.97412109	+0.13623047	-5.41406250	+51.81152344	-34.10156250	-79.65087891	+3304
+1458241619.18290000	+17.14746094	+1.56445313	-2.01269531	+15.42480469	-55.10742188	-89.16503906	+5220	+17.05517578	+4.91748047	-3.01464844	+68.44482422	-38.47412109	-65.03906250	+6560	+15.93017578	+0.04394531	-5.39648438	+51.32812500	-32.67333984	-79.36523438	+3324
+1458241619.18700000	+17.16503906	+1.59521484	-2.03466797	+16.74316406	-54.42626953	-90.21972656	+5216	+17.08593750	+4.89111328	-3.03222656	+67.78564453	-38.64990234	-64.22607422	+6544	+15.91259766	+0.00878906	-5.40527344	+50.99853516	-31.83837891	-78.96972656	+3332
+1458241619.19120000	+17.18261719	+1.59960938	-2.06103516	+17.95166016	-53.70117188	-91.31835938	+5212	+17.12109375	+4.84277344	-3.05419922	+66.88476563	-38.84765625	-63.28125000	+6536	+15.89501953	-0.03515625	-5.41845703	+50.64697266	-30.98144531	-78.55224609	+3348
+1458241619.19950010	+17.22216797	+1.62158203	-2.13574219	+20.54443359	-51.98730469	-93.44970703	+5204	+17.18261719	+4.73291016	-3.14208984	+64.70947266	-39.35302734	-60.90820313	+6508	+15.86865234	-0.11425781	-5.41845703	+49.96582031	-29.33349609	-77.67333984	+3376
+1458241619.20370010	+17.23974609	+1.60839844	-2.19287109	+21.66503906	-50.99853516	-94.41650391	+5204	+17.21337891	+4.64941406	-3.19042969	+63.34716797	-39.66064453	-59.54589844	+6504	+15.84667969	-0.14941406	-5.44042969	+49.52636719	-28.43261719	-76.99218750	+3392
+1458241619.20790000	+17.25732422	+1.59082031	-2.25000000	+22.74169922	-49.96582031	-95.33935547	+5208	+17.25292969	+4.55712891	-3.26513672	+61.69921875	-39.96826172	-57.87597656	+6500	+15.83789063	-0.18896484	-5.42724609	+49.15283203	-27.72949219	-76.48681641	+3400
+1458241619.21199990	+17.27490234	+1.59521484	-2.31152344	+23.97216797	-48.91113281	-96.15234375	+5212	+17.28808594	+4.46484375	-3.32226563	+60.13916016	-40.45166016	-56.38183594	+6492	+15.82910156	-0.21972656	-5.43164063	+48.75732422	-26.89453125	-75.73974609	+3404
+1458241619.21620010	+17.29248047	+1.57324219	-2.37744141	+24.98291016	-47.76855469	-96.89941406	+5220	+17.32324219	+4.36376953	-3.37500000	+58.40332031	-40.95703125	-54.75585938	+6488	+15.81591797	-0.25927734	-5.44482422	+48.33984375	-26.03759766	-74.97070313	+3408
+1458241619.22449990	+17.33642578	+1.53369141	-2.52685547	+27.00439453	-45.46142578	-98.15185547	+5236	+17.39794922	+4.15283203	-3.51123047	+54.49218750	-42.01171875	-51.06445313	+6468	+15.81152344	-0.32519531	-5.43603516	+47.59277344	-24.45556641	-73.52050781	+3400
+1458241619.23289990	+17.37597656	+1.45019531	-2.68505859	+28.65234375	-43.00048828	-98.98681641	+5264	+17.45507813	+3.92431641	-3.63427734	+50.07568359	-43.19824219	-46.95556641	+6448	+15.80273438	-0.40429688	-5.43164063	+46.80175781	-22.80761719	-71.89453125	+3376
+1458241619.23700000	+17.38476563	+1.43261719	-2.75976563	+29.59716797	-41.81396484	-99.25048828	+5272	+17.48144531	+3.80126953	-3.67382813	+47.76855469	-43.92333984	-44.91210938	+6432	+15.79394531	-0.43505859	-5.42724609	+46.47216797	-21.99462891	-71.01562500	+3360
+1458241619.24530010	+17.40673828	+1.35791016	-2.91357422	+31.04736328	-39.41894531	-99.42626953	+5296	+17.52978516	+3.56396484	-3.73974609	+42.75878906	-45.37353516	-40.40771484	+6396	+15.77197266	-0.51855469	-5.40527344	+45.79101563	-20.36865234	-69.36767578	+3324
+1458241619.25370000	+17.43750000	+1.30517578	-3.03222656	+32.62939453	-37.35351563	-99.42626953	+5312	+17.56933594	+3.32666016	-3.75292969	+37.50732422	-46.97753906	-35.79345703	+6344	+15.74121094	-0.60644531	-5.37890625	+45.21972656	-18.76464844	-67.78564453	+3288
+1458241619.26200010	+17.45068359	+1.24804688	-3.11132813	+34.10156250	-35.52978516	-99.18457031	+5316	+17.60009766	+3.09814453	-3.70898438	+31.94824219	-48.66943359	-30.91552734	+6288	+15.69726563	-0.71191406	-5.35693359	+44.67041016	-17.05078125	-66.26953125	+3264
+1458241619.27029990	+17.44628906	+1.21289063	-3.18603516	+35.52978516	-33.83789063	-98.59130859	+5308	+17.61328125	+2.88720703	-3.63427734	+26.12548828	-50.20751953	-25.77392578	+6228	+15.64013672	-0.83935547	-5.34814453	+44.09912109	-15.27099609	-64.75341797	+3252
+1458241619.27449990	+17.44628906	+1.19091797	-3.19921875	+36.23291016	-33.15673828	-98.32763672	+5300	+17.61328125	+2.77734375	-3.59033203	+23.11523438	-50.82275391	-23.09326172	+6200	+15.60058594	-0.89648438	-5.34375000	+43.85742188	-14.43603516	-64.00634766	+3252
+1458241619.27870010	+17.44189453	+1.17773438	-3.21240234	+36.91406250	-32.49755859	-97.97607422	+5288	+17.60888672	+2.67187500	-3.55078125	+20.12695313	-51.32812500	-20.43457031	+6172	+15.55664063	-0.97119141	-5.34375000	+43.57177734	-13.55712891	-63.28125000	+3260
+1458241619.28280000	+17.44189453	+1.16015625	-3.22119141	+37.52929688	-31.90429688	-97.58056641	+5276	+17.60449219	+2.57080078	-3.49365234	+17.20458984	-51.85546875	-17.81982422	+6144	+15.52587891	-1.04150391	-5.33496094	+43.30810547	-12.74414063	-62.62207031	+3268
+1458241619.29119990	+17.44189453	+1.11621094	-3.22558594	+38.64990234	-30.82763672	-96.78955078	+5256	+17.58691406	+2.35546875	-3.41894531	+11.31591797	-52.31689453	-12.67822266	+6076	+15.45117188	-1.18212891	-5.33056641	+42.84667969	-11.14013672	-61.17187500	+3296
+1458241619.29530000	+17.43310547	+1.09863281	-3.22119141	+39.17724609	-30.36621094	-96.30615234	+5252	+17.56933594	+2.25439453	-3.34863281	+8.70117188	-52.62451172	-10.37109375	+6048	+15.41601563	-1.26123047	-5.32617188	+42.58300781	-10.34912109	-60.49072266	+3316
+1458241619.29950000	+17.41992188	+1.06347656	-3.22119141	+39.48486328	-29.79492188	-95.82275391	+5252	+17.54296875	+2.17529297	-3.33544922	+6.28417969	-52.33886719	-8.06396484	+6012	+15.37646484	-1.33154297	-5.33056641	+42.40722656	-9.60205078	-59.72167969	+3340
+1458241619.30780010	+17.40673828	+1.00195313	-3.23876953	+40.01220703	-28.80615234	-94.61425781	+5248	+17.49462891	+1.95996094	-3.29150391	+2.02148438	-51.83349609	-4.30664063	+5944	+15.30175781	-1.46337891	-5.31738281	+42.05566406	-8.26171875	-58.20556641	+3384
+1458241619.31200000	+17.39794922	+0.94482422	-3.25195313	+39.99023438	-28.27880859	-93.99902344	+5252	+17.46826172	+1.88085938	-3.29589844	+0.32958984	-51.21826172	-2.68066406	+5908	+15.27539063	-1.51611328	-5.30859375	+41.96777344	-7.71240234	-57.43652344	+3400
+1458241619.32030010	+17.38037109	+0.84814453	-3.26953125	+39.99023438	-27.35595703	-92.74658203	+5244	+17.41992188	+1.67431641	-3.28271484	-2.41699219	-50.18554688	-0.24169922	+5844	+15.22265625	-1.63476563	-5.26025391	+41.74804688	-6.78955078	-56.03027344	+3440
+1458241619.32859990	+17.36718750	+0.71630859	-3.32666016	+39.48486328	-26.14746094	-91.27441406	+5244	+17.36279297	+1.49414063	-3.34423828	-4.21875000	-48.38378906	+1.47216797	+5788	+15.19189453	-1.72265625	-5.19433594	+41.74804688	-6.10839844	-54.58007813	+3464
+1458241619.33699990	+17.34521484	+0.57128906	-3.38818359	+38.75976563	-24.96093750	-89.75830078	+5232	+17.31005859	+1.33154297	-3.39257813	-5.11962891	-46.60400391	+2.50488281	+5728	+15.16113281	-1.80175781	-5.10644531	+41.83593750	-5.60302734	-53.19580078	+3476
+1458241619.34110000	+17.33203125	+0.49658203	-3.42333984	+38.34228516	-24.36767578	-88.98925781	+5224	+17.28369141	+1.23925781	-3.43652344	-5.40527344	-45.54931641	+2.85644531	+5708	+15.14355469	-1.83251953	-5.06250000	+41.92382813	-5.40527344	-52.49267578	+3480
+1458241619.34530000	+17.31884766	+0.42626953	-3.44970703	+37.92480469	-23.84033203	-88.24218750	+5208	+17.25732422	+1.15136719	-3.45849609	-5.60302734	-44.67041016	+3.14208984	+5684	+15.13476563	-1.86767578	-5.00976563	+42.01171875	-5.27343750	-51.85546875	+3480
+1458241619.34949990	+17.30566406	+0.35156250	-3.47167969	+37.46337891	-23.31298828	-87.49511719	+5192	+17.23535156	+1.06787109	-3.48486328	-5.75683594	-43.72558594	+3.42773438	+5656	+15.12158203	-1.89843750	-4.94824219	+42.14355469	-5.18554688	-51.26220703	+3476
+1458241619.35780000	+17.27929688	+0.21093750	-3.51123047	+36.62841797	-22.28027344	-86.13281250	+5156	+17.19140625	+0.91406250	-3.51562500	-5.88867188	-41.98974609	+3.82324219	+5604	+15.09082031	-1.97753906	-4.83398438	+42.31933594	-4.92187500	-50.14160156	+3464
+1458241619.36200000	+17.26171875	+0.13623047	-3.52001953	+36.23291016	-21.81884766	-85.49560547	+5140	+17.16943359	+0.84814453	-3.53320313	-5.86669922	-41.06689453	+3.99902344	+5576	+15.07324219	-2.01269531	-4.77685547	+42.45117188	-4.81201172	-49.59228516	+3456
+1458241619.36610010	+17.24853516	+0.07470703	-3.52880859	+35.88134766	-21.35742188	-84.88037109	+5116	+17.14746094	+0.78662109	-3.55517578	-5.82275391	-40.14404297	+4.19677734	+5548	+15.05566406	-2.06103516	-4.72412109	+42.53906250	-4.65820313	-49.06494141	+3452
+1458241619.37450000	+17.20019531	-0.03955078	-3.51123047	+35.28808594	-20.63232422	-83.75976563	+5076	+17.09912109	+0.65917969	-3.53320313	-5.80078125	-38.71582031	+4.61425781	+5492	+14.99414063	-2.15332031	-4.64062500	+42.69287109	-4.26269531	-47.96630859	+3432
+1458241619.37859990	+17.17382813	-0.09228516	-3.49365234	+35.04638672	-20.34667969	-83.27636719	+5056	+17.07714844	+0.61523438	-3.51123047	-5.71289063	-38.12255859	+4.83398438	+5464	+14.96337891	-2.21923828	-4.60107422	+42.69287109	-4.04296875	-47.48291016	+3428
+1458241619.38700010	+17.12988281	-0.19335938	-3.42333984	+34.69482422	-19.90722656	-82.41943359	+5016	+17.03759766	+0.52734375	-3.41455078	-5.60302734	-37.24365234	+5.33935547	+5416	+14.88867188	-2.34667969	-4.53076172	+42.71484375	-3.55957031	-46.51611328	+3420
+1458241619.39109990	+17.10791016	-0.24609375	-3.38378906	+34.56298828	-19.70947266	-82.06787109	+5004	+17.02001953	+0.48779297	-3.35742188	-5.51513672	-36.87011719	+5.55908203	+5400	+14.84912109	-2.43017578	-4.50000000	+42.62695313	-3.27392578	-46.07666016	+3424
+1458241619.39529990	+17.07714844	-0.29443359	-3.33544922	+34.45312500	-19.53369141	-81.73828125	+4996	+17.00244141	+0.44824219	-3.30468750	-5.42724609	-36.49658203	+5.77880859	+5380	+14.80517578	-2.50927734	-4.47363281	+42.56103516	-2.94433594	-45.59326172	+3428
+1458241619.39949990	+17.04638672	-0.33837891	-3.28710938	+34.38720703	-19.37988281	-81.38671875	+4992	+16.98046875	+0.41308594	-3.24316406	-5.33935547	-36.16699219	+5.99853516	+5364	+14.75683594	-2.58837891	-4.45605469	+42.51708984	-2.61474609	-45.10986328	+3432
+1458241619.40360000	+17.01562500	-0.38671875	-3.23876953	+34.32128906	-19.24804688	-81.05712891	+4992	+16.95849609	+0.37792969	-3.18603516	-5.25146484	-35.85937500	+6.21826172	+5352	+14.70849609	-2.66748047	-4.43408203	+42.42919922	-2.30712891	-44.62646484	+3440
+1458241619.41190000	+16.95849609	-0.47460938	-3.13330078	+34.23339844	-19.00634766	-80.41992188	+4996	+16.91894531	+0.30322266	-3.04541016	-5.09765625	-35.37597656	+6.70166016	+5336	+14.61621094	-2.82568359	-4.39013672	+42.31933594	-1.75781250	-43.68164063	+3460
+1458241619.41610000	+16.93212891	-0.53173828	-3.08496094	+34.14550781	-18.89648438	-80.11230469	+5008	+16.89257813	+0.25488281	-2.97070313	-5.07568359	-35.17822266	+6.89941406	+5332	+14.56787109	-2.90917969	-4.36816406	+42.25341797	-1.47216797	-43.22021484	+3476
+1458241619.42030000	+16.90136719	-0.58886719	-3.03222656	+34.07958984	-18.80859375	-79.82666016	+5016	+16.87060547	+0.20214844	-2.90917969	-5.05371094	-34.95849609	+7.09716797	+5328	+14.52832031	-2.98828125	-4.33300781	+42.18750000	-1.27441406	-42.86865234	+3492
+1458241619.42860010	+16.84863281	-0.69873047	-2.94433594	+33.96972656	-18.47900391	-79.10156250	+5040	+16.81787109	+0.10107422	-2.80371094	-5.03173828	-34.29931641	+7.51464844	+5320	+14.44921875	-3.12890625	-4.25830078	+42.20947266	-0.96679688	-42.03369141	+3520
+1458241619.43280010	+16.81787109	-0.76025391	-2.90478516	+33.88183594	-18.32519531	-78.75000000	+5052	+16.79150391	+0.03955078	-2.76416016	-5.05371094	-33.94775391	+7.71240234	+5316	+14.41406250	-3.19921875	-4.20996094	+42.23144531	-0.85693359	-41.68212891	+3536
+1458241619.44109990	+16.75195313	-0.87890625	-2.85205078	+33.68408203	-17.86376953	-77.82714844	+5068	+16.72558594	-0.08349609	-2.70703125	-5.11962891	-33.02490234	+8.17382813	+5304	+14.34375000	-3.30468750	-4.11767578	+42.47314453	-0.72509766	-40.84716797	+3556
+1458241619.44530010	+16.72558594	-0.94482422	-2.83007813	+33.55224609	-17.66601563	-77.36572266	+5076	+16.69042969	-0.15380859	-2.68066406	-5.22949219	-32.54150391	+8.43750000	+5296	+14.31738281	-3.35302734	-4.05175781	+42.60498047	-0.79101563	-40.56152344	+3564
+1458241619.44939990	+16.69482422	-1.00195313	-2.80810547	+33.50830078	-17.49023438	-76.86035156	+5076	+16.65527344	-0.22412109	-2.66308594	-5.31738281	-32.01416016	+8.70117188	+5284	+14.29101563	-3.39257813	-3.98144531	+42.82470703	-0.90087891	-40.25390625	+3572
+1458241619.45779990	+16.63330078	-1.13378906	-2.75976563	+33.31054688	-17.09472656	-75.93750000	+5072	+16.57617188	-0.37353516	-2.62792969	-5.51513672	-31.02539063	+9.20654297	+5264	+14.24267578	-3.48046875	-3.83642578	+43.22021484	-1.07666016	-39.70458984	+3584
+1458241619.46190000	+16.60253906	-1.19091797	-2.74218750	+33.24462891	-16.85302734	-75.43212891	+5068	+16.53662109	-0.43505859	-2.62353516	-5.55908203	-30.43212891	+9.47021484	+5248	+14.21630859	-3.51562500	-3.76171875	+43.48388672	-1.18652344	-39.44091797	+3584
+1458241619.46610000	+16.57177734	-1.25683594	-2.72900391	+33.15673828	-16.61132813	-74.90478516	+5056	+16.49267578	-0.50537109	-2.61914063	-5.60302734	-29.83886719	+9.73388672	+5232	+14.19433594	-3.55078125	-3.68701172	+43.72558594	-1.29638672	-39.15527344	+3584
+1458241619.47440000	+16.49267578	-1.36669922	-2.68945313	+33.06884766	-16.23779297	-73.91601563	+5032	+16.40478516	-0.62841797	-2.59277344	-5.66894531	-28.78417969	+10.30517578	+5200	+14.13281250	-3.61669922	-3.55078125	+44.25292969	-1.49414063	-38.60595703	+3576
+1458241619.48270010	+16.41357422	-1.48095703	-2.63232422	+33.04687500	-15.97412109	-73.03710938	+5004	+16.30810547	-0.74707031	-2.54882813	-5.69091797	-27.92724609	+10.83251953	+5164	+14.06689453	-3.70458984	-3.41894531	+44.71435547	-1.64794922	-38.10058594	+3568
+1458241619.49110010	+16.34326172	-1.57763672	-2.55322266	+33.15673828	-15.79833984	-72.31201172	+4972	+16.22460938	-0.85253906	-2.47851563	-5.58105469	-27.22412109	+11.31591797	+5128	+13.99218750	-3.80126953	-3.28710938	+45.08789063	-1.75781250	-37.68310547	+3560
+1458241619.49519990	+16.29492188	-1.63037109	-2.51367188	+33.20068359	-15.71044922	-71.98242188	+4956	+16.18066406	-0.89648438	-2.43457031	-5.49316406	-26.98242188	+11.51367188	+5116	+13.94384766	-3.86279297	-3.23876953	+45.19775391	-1.71386719	-37.37548828	+3556
+1458241619.49939990	+16.25097656	-1.67871094	-2.46533203	+33.28857422	-15.64453125	-71.67480469	+4944	+16.14111328	-0.93603516	-2.38183594	-5.33935547	-26.74072266	+11.71142578	+5100	+13.89111328	-3.91552734	-3.19921875	+45.35156250	-1.66992188	-37.06787109	+3548
+1458241619.50359990	+16.20263672	-1.72265625	-2.42138672	+33.37646484	-15.57861328	-71.38916016	+4936	+16.09716797	-0.97998047	-2.33349609	-5.20751953	-26.52099609	+11.90917969	+5088	+13.83837891	-3.98583984	-3.15966797	+45.41748047	-1.58203125	-36.76025391	+3548
+1458241619.50770000	+16.14990234	-1.76660156	-2.36865234	+33.48632813	-15.55664063	-71.12548828	+4928	+16.04882813	-1.01513672	-2.27197266	-5.05371094	-26.36718750	+12.06298828	+5080	+13.78564453	-4.05615234	-3.12451172	+45.46142578	-1.49414063	-36.43066406	+3544
+1458241619.51189990	+16.10156250	-1.80175781	-2.30712891	+33.66210938	-15.57861328	-70.92773438	+4924	+16.00048828	-1.05468750	-2.20605469	-4.89990234	-26.25732422	+12.23876953	+5072	+13.72412109	-4.12646484	-3.08935547	+45.54931641	-1.40625000	-36.12304688	+3544
+1458241619.52020000	+15.99609375	-1.89843750	-2.18408203	+33.92578125	-15.62255859	-70.62011719	+4928	+15.91699219	-1.13818359	-2.06542969	-4.61425781	-26.16943359	+12.43652344	+5064	+13.60546875	-4.28466797	-3.01904297	+45.54931641	-1.18652344	-35.52978516	+3552
+1458241619.52440000	+15.94775391	-1.93798828	-2.12695313	+34.07958984	-15.60058594	-70.42236328	+4932	+15.87744141	-1.17333984	-1.99511719	-4.41650391	-26.08154297	+12.56835938	+5060	+13.54394531	-4.35937500	-2.98828125	+45.61523438	-1.07666016	-35.20019531	+3552
+1458241619.53270010	+15.83349609	-2.03466797	-2.01708984	+34.32128906	-15.55664063	-70.09277344	+4944	+15.78076172	-1.26123047	-1.86767578	-4.10888672	-25.86181641	+12.76611328	+5052	+13.41650391	-4.51757813	-2.92675781	+45.61523438	-0.85693359	-34.58496094	+3564
+1458241619.53690000	+15.77636719	-2.07421875	-1.96435547	+34.47509766	-15.51269531	-69.87304688	+4952	+15.73242188	-1.29638672	-1.81494141	-3.91113281	-25.70800781	+12.87597656	+5052	+13.35058594	-4.58789063	-2.89599609	+45.70312500	-0.76904297	-34.25537109	+3568
+1458241619.54110000	+15.71484375	-2.12255859	-1.91601563	+34.58496094	-15.46875000	-69.65332031	+4964	+15.67529297	-1.34912109	-1.75781250	-3.80126953	-25.55419922	+12.98583984	+5048	+13.28906250	-4.65380859	-2.86523438	+45.81298828	-0.70312500	-33.90380859	+3572
+1458241619.54940010	+15.60498047	-2.20605469	-1.81933594	+34.84863281	-15.40283203	-69.23583984	+4980	+15.57861328	-1.43701172	-1.65673828	-3.53759766	-25.20263672	+13.27148438	+5040	+13.17480469	-4.77685547	-2.77294922	+46.07666016	-0.70312500	-33.44238281	+3584
+1458241619.55360010	+15.54785156	-2.26318359	-1.77978516	+34.91455078	-15.33691406	-68.99414063	+4984	+15.52148438	-1.49414063	-1.61279297	-3.44970703	-25.00488281	+13.40332031	+5036	+13.11767578	-4.83398438	-2.72900391	+46.27441406	-0.70312500	-33.20068359	+3588
+1458241619.55769990	+15.49072266	-2.31591797	-1.73583984	+34.98046875	-15.27099609	-68.77441406	+4992	+15.46435547	-1.55126953	-1.57324219	-3.40576172	-24.78515625	+13.53515625	+5028	+13.06494141	-4.88671875	-2.66748047	+46.45019531	-0.74707031	-33.06884766	+3592
+1458241619.56189990	+15.43798828	-2.36425781	-1.70947266	+35.09033203	-15.13916016	-68.46679688	+4992	+15.41162109	-1.59521484	-1.54248047	-3.25195313	-24.45556641	+13.71093750	+5016	+13.01220703	-4.93505859	-2.61035156	+46.71386719	-0.83496094	-32.89306641	+3596
+1458241619.57020000	+15.32373047	-2.46972656	-1.65234375	+35.17822266	-14.91943359	-67.82958984	+4984	+15.28857422	-1.70947266	-1.48974609	-3.14208984	-23.81835938	+14.10644531	+4992	+12.91992188	-5.00976563	-2.48730469	+47.32910156	-1.05468750	-32.60742188	+3592
+1458241619.57439990	+15.26660156	-2.51367188	-1.62597656	+35.28808594	-14.80957031	-67.50000000	+4972	+15.22705078	-1.75341797	-1.46777344	-3.03222656	-23.48876953	+14.32617188	+4972	+12.87158203	-5.04052734	-2.42138672	+47.68066406	-1.18652344	-32.49755859	+3588
+1458241619.57850000	+15.20947266	-2.56640625	-1.59960938	+35.35400391	-14.69970703	-67.17041016	+4960	+15.16552734	-1.81054688	-1.44140625	-2.98828125	-23.18115234	+14.52392578	+4956	+12.82763672	-5.07568359	-2.35986328	+48.03222656	-1.31835938	-32.38769531	+3584
+1458241619.58270000	+15.15234375	-2.61914063	-1.56884766	+35.39794922	-14.63378906	-66.90673828	+4944	+15.10400391	-1.86767578	-1.41503906	-2.94433594	-22.89550781	+14.69970703	+4936	+12.78369141	-5.10644531	-2.28515625	+48.38378906	-1.45019531	-32.34375000	+3580
+1458241619.59100010	+15.04687500	-2.71582031	-1.50732422	+35.57373047	-14.50195313	-66.35742188	+4904	+14.98535156	-1.96875000	-1.35791016	-2.72460938	-22.36816406	+15.09521484	+4888	+12.68701172	-5.17675781	-2.14453125	+49.08691406	-1.73583984	-32.25585938	+3568
+1458241619.59520010	+14.98535156	-2.76855469	-1.47216797	+35.63964844	-14.43603516	-66.11572266	+4880	+14.92382813	-2.02148438	-1.32714844	-2.63671875	-22.12646484	+15.27099609	+4868	+12.63867188	-5.21630859	-2.08300781	+49.37255859	-1.84570313	-32.18994141	+3560
+1458241619.59940000	+14.92822266	-2.80810547	-1.44140625	+35.77148438	-14.37011719	-65.85205078	+4856	+14.85791016	-2.06103516	-1.30078125	-2.48291016	-21.86279297	+15.44677734	+4840	+12.58593750	-5.25146484	-2.02148438	+49.70214844	-1.95556641	-32.12402344	+3552
+1458241619.60349990	+14.87109375	-2.85644531	-1.41064453	+35.88134766	-14.28222656	-65.61035156	+4828	+14.79638672	-2.10937500	-1.27001953	-2.37304688	-21.62109375	+15.60058594	+4816	+12.53320313	-5.29101563	-1.96435547	+50.00976563	-2.06542969	-32.03613281	+3544
+1458241619.61190010	+14.74365234	-2.93994141	-1.32714844	+36.16699219	-14.28222656	-65.25878906	+4776	+14.66455078	-2.19726563	-1.19091797	-2.08740234	-21.33544922	+15.86425781	+4768	+12.41894531	-5.37451172	-1.86328125	+50.58105469	-2.21923828	-31.81640625	+3520
+1458241619.61599990	+14.67773438	-2.98828125	-1.28320313	+36.29882813	-14.26025391	-65.14892578	+4752	+14.60302734	-2.24121094	-1.14697266	-1.93359375	-21.22558594	+15.95214844	+4744	+12.35302734	-5.43603516	-1.81933594	+50.75683594	-2.26318359	-31.68457031	+3516
+1458241619.62019990	+14.61181641	-3.03222656	-1.23486328	+36.43066406	-14.26025391	-65.06103516	+4732	+14.53710938	-2.28515625	-1.09863281	-1.75781250	-21.15966797	+16.01806641	+4724	+12.28710938	-5.49316406	-1.77978516	+50.91064453	-2.28515625	-31.53076172	+3508
+1458241619.62850000	+14.48437500	-3.11132813	-1.14257813	+36.82617188	-14.23828125	-64.90722656	+4692	+14.41406250	-2.36425781	-1.00634766	-1.34033203	-21.00585938	+16.12792969	+4680	+12.14648438	-5.61621094	-1.70947266	+51.19628906	-2.32910156	-31.17919922	+3492
+1458241619.63270000	+14.40966797	-3.15527344	-1.09863281	+36.97998047	-14.21630859	-64.81933594	+4672	+14.34375000	-2.40380859	-0.95361328	-1.16455078	-20.96191406	+16.14990234	+4664	+12.07177734	-5.68212891	-1.68310547	+51.28417969	-2.32910156	-30.95947266	+3488
+1458241619.64100000	+14.26904297	-3.22558594	-1.01513672	+37.44140625	-14.17236328	-64.68750000	+4640	+14.20751953	-2.47412109	-0.86132813	-0.70312500	-20.83007813	+16.21582031	+4620	+11.91796875	-5.80957031	-1.63916016	+51.54785156	-2.32910156	-30.43212891	+3472
+1458241619.64930010	+14.12841797	-3.29150391	-0.92724609	+37.92480469	-14.15039063	-64.57763672	+4612	+14.07568359	-2.54443359	-0.76904297	-0.24169922	-20.74218750	+16.28173828	+4584	+11.76855469	-5.92822266	-1.59082031	+51.83349609	-2.35107422	-30.01464844	+3460
+1458241619.65350010	+14.05371094	-3.33105469	-0.88769531	+38.12255859	-14.12841797	-64.53369141	+4604	+14.00976563	-2.58398438	-0.72509766	-0.04394531	-20.69824219	+16.30371094	+4564	+11.68945313	-5.99414063	-1.56884766	+51.94335938	-2.35107422	-29.79492188	+3452
+1458241619.65770010	+13.98339844	-3.37500000	-0.84814453	+38.29833984	-14.10644531	-64.46777344	+4592	+13.93945313	-2.62792969	-0.68115234	+0.10986328	-20.63232422	+16.32568359	+4548	+11.61474609	-6.05566406	-1.53808594	+52.07519531	-2.37304688	-29.59716797	+3448
+1458241619.66599990	+13.84716797	-3.44091797	-0.79101563	+38.75976563	-13.97460938	-64.22607422	+4568	+13.79882813	-2.69384766	-0.61962891	+0.57128906	-20.39062500	+16.45751953	+4504	+11.47412109	-6.16113281	-1.48974609	+52.44873047	-2.43896484	-29.20166016	+3428
+1458241619.67020010	+13.77685547	-3.48046875	-0.76464844	+38.93554688	-13.93066406	-64.07226563	+4552	+13.72851563	-2.73339844	-0.59326172	+0.72509766	-20.23681641	+16.54541016	+4484	+11.40380859	-6.20947266	-1.45898438	+52.69042969	-2.48291016	-29.04785156	+3420
+1458241619.67430000	+13.70654297	-3.50683594	-0.74267578	+39.19921875	-13.88671875	-63.91845703	+4540	+13.65820313	-2.76416016	-0.56689453	+0.96679688	-20.08300781	+16.65527344	+4460	+11.33789063	-6.25341797	-1.42382813	+52.93212891	-2.52685547	-28.93798828	+3408
+1458241619.68269990	+13.57031250	-3.58593750	-0.69433594	+39.57275391	-13.84277344	-63.61083984	+4508	+13.51757813	-2.84326172	-0.51855469	+1.25244141	-19.81933594	+16.87500000	+4412	+11.21923828	-6.32812500	-1.34912109	+53.54736328	-2.68066406	-28.78417969	+3384
+1458241619.68680000	+13.50439453	-3.61669922	-0.67236328	+39.81445313	-13.82080078	-63.45703125	+4488	+13.45166016	-2.87402344	-0.50097656	+1.47216797	-19.66552734	+17.02880859	+4380	+11.15771484	-6.36328125	-1.30517578	+53.87695313	-2.74658203	-28.78417969	+3372
+1458241619.69520000	+13.37255859	-3.69140625	-0.63720703	+40.14404297	-13.75488281	-63.10546875	+4444	+13.31103516	-2.95312500	-0.47021484	+1.73583984	-19.35791016	+17.29248047	+4320	+11.04785156	-6.42919922	-1.22167969	+54.55810547	-2.90039063	-28.74023438	+3336
+1458241619.69930010	+13.30664063	-3.72216797	-0.62402344	+40.38574219	-13.73291016	-62.92968750	+4420	+13.24511719	-2.98388672	-0.45703125	+1.93359375	-19.20410156	+17.42431641	+4292	+10.99072266	-6.45996094	-1.18212891	+54.86572266	-2.94433594	-28.74023438	+3316
+1458241619.70350000	+13.24511719	-3.75732422	-0.60644531	+40.58349609	-13.73291016	-62.77587891	+4392	+13.17480469	-3.02343750	-0.43945313	+2.08740234	-19.07226563	+17.55615234	+4260	+10.93798828	-6.49072266	-1.14257813	+55.21728516	-3.01025391	-28.74023438	+3296
+1458241619.71180010	+13.11328125	-3.82324219	-0.58007813	+41.00097656	-13.73291016	-62.51220703	+4332	+13.03857422	-3.08935547	-0.41748047	+2.39501953	-18.85253906	+17.77587891	+4196	+10.83251953	-6.54785156	-1.07226563	+55.89843750	-3.12011719	-28.71826172	+3252
+1458241619.71600010	+13.05175781	-3.85839844	-0.56250000	+41.19873047	-13.71093750	-62.42431641	+4300	+12.97265625	-3.12890625	-0.39990234	+2.52685547	-18.78662109	+17.84179688	+4164	+10.77539063	-6.58300781	-1.03710938	+56.20605469	-3.16406250	-28.74023438	+3236
+1458241619.72009990	+12.98583984	-3.89355469	-0.54931641	+41.37451172	-13.68896484	-62.31445313	+4268	+12.90673828	-3.16406250	-0.39111328	+2.68066406	-18.67675781	+17.88574219	+4128	+10.72265625	-6.61816406	-1.01074219	+56.51367188	-3.16406250	-28.69628906	+3216
+1458241619.72849990	+12.86279297	-3.95947266	-0.52294922	+41.81396484	-13.64501953	-62.22656250	+4200	+12.77490234	-3.22998047	-0.36474609	+3.01025391	-18.56689453	+17.90771484	+4060	+10.60400391	-6.70166016	-0.96240234	+56.95312500	-3.16406250	-28.60839844	+3184
+1458241619.73260000	+12.80126953	-3.99023438	-0.51855469	+41.98974609	-13.55712891	-62.11669922	+4164	+12.70898438	-3.26074219	-0.36035156	+3.16406250	-18.43505859	+17.90771484	+4020	+10.54248047	-6.74560547	-0.95361328	+57.17285156	-3.14208984	-28.43261719	+3168
+1458241619.73680000	+12.73535156	-4.01660156	-0.51416016	+42.20947266	-13.49121094	-62.09472656	+4136	+12.64746094	-3.29150391	-0.35156250	+3.33984375	-18.39111328	+17.86376953	+3984	+10.47656250	-6.79394531	-0.94482422	+57.28271484	-3.09814453	-28.32275391	+3156
+1458241619.74510000	+12.61230469	-4.07812500	-0.50537109	+42.58300781	-13.31542969	-62.02880859	+4072	+12.52441406	-3.35742188	-0.34277344	+3.64746094	-18.19335938	+17.73193359	+3912	+10.34472656	-6.89062500	-0.94482422	+57.54638672	-3.01025391	-27.99316406	+3128
+1458241619.74930000	+12.55078125	-4.10888672	-0.50537109	+42.78076172	-13.22753906	-62.02880859	+4040	+12.46289063	-3.38378906	-0.33398438	+3.84521484	-18.14941406	+17.62207031	+3876	+10.27441406	-6.94775391	-0.94921875	+57.59033203	-2.94433594	-27.83935547	+3120
+1458241619.75350000	+12.48925781	-4.14404297	-0.50097656	+42.97851563	-13.11767578	-62.05078125	+4012	+12.40136719	-3.41455078	-0.32958984	+3.99902344	-18.06152344	+17.51220703	+3840	+10.20849609	-7.00048828	-0.94921875	+57.63427734	-2.87841797	-27.68554688	+3108
+1458241619.76180010	+12.37060547	-4.20117188	-0.51855469	+43.30810547	-12.83203125	-61.94091797	+3952	+12.28710938	-3.47607422	-0.34277344	+4.35058594	-17.79785156	+17.29248047	+3768	+10.06787109	-7.11474609	-0.97558594	+57.65625000	-2.70263672	-27.26806641	+3088
+1458241619.77010010	+12.26074219	-4.25830078	-0.54052734	+43.65966797	-12.56835938	-61.80908203	+3896	+12.17285156	-3.53759766	-0.36035156	+4.65820313	-17.51220703	+17.11669922	+3700	+9.94042969	-7.21142578	-1.00195313	+57.76611328	-2.54882813	-26.89453125	+3068
+1458241619.77430010	+12.19921875	-4.28466797	-0.55371094	+43.83544922	-12.43652344	-61.72119141	+3868	+12.11572266	-3.55957031	-0.36914063	+4.85595703	-17.38037109	+17.02880859	+3668	+9.87451172	-7.26855469	-1.01513672	+57.74414063	-2.46093750	-26.71875000	+3056
+1458241619.78259990	+12.09375000	-4.34179688	-0.58007813	+44.14306641	-12.19482422	-61.56738281	+3816	+12.01025391	-3.62109375	-0.39111328	+5.16357422	-17.11669922	+16.91894531	+3600	+9.75585938	-7.35644531	-1.03710938	+57.89794922	-2.30712891	-26.47705078	+3028
+1458241619.78679990	+12.04541016	-4.36816406	-0.59765625	+44.31884766	-12.08496094	-61.47949219	+3792	+11.95751953	-3.64306641	-0.40429688	+5.36132813	-16.96289063	+16.87500000	+3568	+9.69873047	-7.40478516	-1.04589844	+57.94189453	-2.21923828	-26.41113281	+3012
+1458241619.79510000	+11.94873047	-4.42089844	-0.62841797	+44.64843750	-11.93115234	-61.25976563	+3736	+11.85205078	-3.70019531	-0.43505859	+5.64697266	-16.69921875	+16.85302734	+3504	+9.60644531	-7.48388672	-1.05468750	+58.20556641	-2.06542969	-26.30126953	+2972
+1458241619.79930000	+11.90039063	-4.44726563	-0.64599609	+44.80224609	-11.84326172	-61.12792969	+3712	+11.79931641	-3.72216797	-0.44824219	+5.82275391	-16.56738281	+16.85302734	+3472	+9.55810547	-7.52343750	-1.05468750	+58.29345703	-1.97753906	-26.27929688	+2948
+1458241619.80760000	+11.80810547	-4.49560547	-0.67675781	+45.13183594	-11.73339844	-60.88623047	+3648	+11.70263672	-3.77050781	-0.47900391	+6.10839844	-16.32568359	+16.91894531	+3408	+9.48339844	-7.58056641	-1.05468750	+58.73291016	-1.86767578	-26.27929688	+2904
+1458241619.81180000	+11.76416016	-4.52197266	-0.68994141	+45.28564453	-11.71142578	-60.77636719	+3616	+11.64990234	-3.79687500	-0.49218750	+6.24023438	-16.23779297	+16.94091797	+3376	+9.44824219	-7.61132813	-1.04589844	+58.88671875	-1.80175781	-26.30126953	+2880
+1458241619.81590010	+11.72460938	-4.54394531	-0.70312500	+45.43945313	-11.68945313	-60.68847656	+3584	+11.60595703	-3.81884766	-0.50097656	+6.39404297	-16.12792969	+16.98486328	+3340	+9.41308594	-7.63769531	-1.04589844	+59.10644531	-1.73583984	-26.32324219	+2856
+1458241619.82010010	+11.68066406	-4.56591797	-0.71630859	+45.59326172	-11.66748047	-60.60058594	+3552	+11.55761719	-3.84521484	-0.51416016	+6.52587891	-16.06201172	+17.02880859	+3308	+9.38232422	-7.66406250	-1.03710938	+59.32617188	-1.66992188	-26.36718750	+2836
+1458241619.82839990	+11.60156250	-4.61425781	-0.73388672	+45.85693359	-11.64550781	-60.44677734	+3488	+11.46533203	-3.89355469	-0.53173828	+6.76757813	-15.93017578	+17.09472656	+3240	+9.31640625	-7.71679688	-1.01953125	+59.69970703	-1.53808594	-26.45507813	+2796
+1458241619.83680010	+11.51806641	-4.66259766	-0.75146484	+46.07666016	-11.60156250	-60.33691406	+3428	+11.37744141	-3.93750000	-0.54931641	+6.96533203	-15.79833984	+17.16064453	+3172	+9.24609375	-7.77392578	-1.01513672	+60.00732422	-1.45019531	-26.45507813	+2752
+1458241619.84089990	+11.47851563	-4.68457031	-0.75585938	+46.18652344	-11.60156250	-60.29296875	+3396	+11.33349609	-3.95947266	-0.55810547	+7.07519531	-15.75439453	+17.16064453	+3140	+9.21093750	-7.79589844	-1.01074219	+60.13916016	-1.40625000	-26.45507813	+2736
+1458241619.84509990	+11.43896484	-4.70654297	-0.76025391	+46.29638672	-11.60156250	-60.24902344	+3364	+11.29394531	-3.97705078	-0.56250000	+7.20703125	-15.73242188	+17.18261719	+3104	+9.17578125	-7.82226563	-1.01074219	+60.29296875	-1.38427734	-26.45507813	+2716
+1458241619.84929990	+11.39501953	-4.73291016	-0.76464844	+46.38427734	-11.60156250	-60.27099609	+3336	+11.25000000	-4.00341797	-0.56250000	+7.27294922	-15.73242188	+17.16064453	+3068	+9.13623047	-7.85302734	-1.01074219	+60.35888672	-1.36230469	-26.43310547	+2700
+1458241619.85760000	+11.31591797	-4.77246094	-0.76464844	+46.58203125	-11.57958984	-60.29296875	+3272	+11.17089844	-4.04296875	-0.56689453	+7.47070313	-15.71044922	+17.09472656	+3000	+9.05273438	-7.91894531	-1.01953125	+60.42480469	-1.31835938	-26.36718750	+2668
+1458241619.86180000	+11.27636719	-4.79443359	-0.76904297	+46.64794922	-11.55761719	-60.31494141	+3244	+11.13134766	-4.06494141	-0.56689453	+7.53662109	-15.71044922	+17.05078125	+2968	+9.00439453	-7.95410156	-1.02832031	+60.42480469	-1.31835938	-26.27929688	+2656
+1458241619.87010000	+11.19726563	-4.83398438	-0.76904297	+46.80175781	-11.53564453	-60.35888672	+3180	+11.05224609	-4.10009766	-0.57128906	+7.71240234	-15.71044922	+16.94091797	+2900	+8.91210938	-8.02001953	-1.05029297	+60.38085938	-1.36230469	-26.12548828	+2628
+1458241619.87420010	+11.15771484	-4.85595703	-0.76904297	+46.86767578	-11.51367188	-60.40283203	+3152	+11.01269531	-4.11767578	-0.56689453	+7.77832031	-15.73242188	+16.89697266	+2868	+8.86376953	-8.05517578	-1.05908203	+60.31494141	-1.38427734	-26.03759766	+2616
+1458241619.88260010	+11.07861328	-4.88671875	-0.76904297	+47.02148438	-11.46972656	-60.51269531	+3092	+10.93798828	-4.15722656	-0.56689453	+7.93212891	-15.75439453	+16.74316406	+2808	+8.76708984	-8.12109375	-1.08105469	+60.22705078	-1.40625000	-25.88378906	+2584
+1458241619.89089990	+11.00390625	-4.92187500	-0.76464844	+47.17529297	-11.42578125	-60.55664063	+3032	+10.86328125	-4.19238281	-0.56250000	+8.08593750	-15.75439453	+16.63330078	+2752	+8.67041016	-8.18261719	-1.09863281	+60.11718750	-1.45019531	-25.70800781	+2552
+1458241619.89920000	+10.92919922	-4.95703125	-0.76904297	+47.28515625	-11.35986328	-60.55664063	+2976	+10.79296875	-4.22314453	-0.56250000	+8.21777344	-15.71044922	+16.54541016	+2700	+8.58251953	-8.24414063	-1.10742188	+60.05126953	-1.47216797	-25.57617188	+2512
+1458241619.90339990	+10.89843750	-4.97460938	-0.76904297	+47.35107422	-11.31591797	-60.55664063	+2952	+10.75781250	-4.24072266	-0.56250000	+8.26171875	-15.68847656	+16.52343750	+2680	+8.54296875	-8.26611328	-1.11621094	+60.07324219	-1.47216797	-25.48828125	+2492
+1458241619.92010000	+10.76660156	-5.03613281	-0.77343750	+47.59277344	-11.20605469	-60.49072266	+2848	+10.62597656	-4.30224609	-0.56689453	+8.48144531	-15.55664063	+16.45751953	+2588	+8.41113281	-8.34960938	-1.10302734	+60.31494141	-1.36230469	-25.40039063	+2404
+1458241619.92420010	+10.73583984	-5.04931641	-0.77783203	+47.61474609	-11.16210938	-60.42480469	+2824	+10.59082031	-4.31982422	-0.57128906	+8.50341797	-15.49072266	+16.47949219	+2564	+8.38476563	-8.36718750	-1.08984375	+60.42480469	-1.31835938	-25.40039063	+2380
+1458241619.93260000	+10.67871094	-5.08007813	-0.78222656	+47.72460938	-11.09619141	-60.31494141	+2776	+10.52929688	-4.34619141	-0.57568359	+8.61328125	-15.38085938	+16.52343750	+2516	+8.33642578	-8.39355469	-1.07226563	+60.68847656	-1.18652344	-25.35644531	+2340
+1458241619.94499990	+10.59521484	-5.11962891	-0.79101563	+47.85644531	-10.98632813	-60.16113281	+2708	+10.44140625	-4.38574219	-0.58447266	+8.70117188	-15.20507813	+16.56738281	+2444	+8.27490234	-8.43310547	-1.04150391	+61.10595703	-0.98876953	-25.31250000	+2288
+1458241619.94919990	+10.56445313	-5.13720703	-0.79541016	+47.87841797	-10.96435547	-60.13916016	+2688	+10.41064453	-4.40332031	-0.58447266	+8.70117188	-15.18310547	+16.56738281	+2420	+8.25292969	-8.44628906	-1.02832031	+61.23779297	-0.92285156	-25.31250000	+2272
+1458241619.95750000	+10.51611328	-5.16357422	-0.79980469	+47.98828125	-10.85449219	-60.05126953	+2644	+10.35791016	-4.42529297	-0.59326172	+8.76708984	-15.07324219	+16.54541016	+2368	+8.20898438	-8.46826172	-1.01074219	+61.43554688	-0.76904297	-25.22460938	+2244
+1458241619.96589990	+10.46337891	-5.18994141	-0.80859375	+48.03222656	-10.74462891	-59.98535156	+2604	+10.30517578	-4.45166016	-0.59765625	+8.81103516	-14.96337891	+16.52343750	+2320	+8.16064453	-8.49902344	-0.99755859	+61.56738281	-0.61523438	-25.13671875	+2220
+1458241619.97420000	+10.41064453	-5.21630859	-0.81298828	+48.05419922	-10.61279297	-59.94140625	+2568	+10.25244141	-4.47802734	-0.60205078	+8.83300781	-14.85351563	+16.43554688	+2272	+8.10351563	-8.52978516	-0.99755859	+61.61132813	-0.54931641	-24.93896484	+2192
+1458241619.98250010	+10.36669922	-5.23828125	-0.81738281	+48.14208984	-10.48095703	-59.94140625	+2528	+10.20849609	-4.49560547	-0.60644531	+8.89892578	-14.74365234	+16.30371094	+2228	+8.04199219	-8.56494141	-1.00195313	+61.58935547	-0.48339844	-24.74121094	+2172
+1458241619.99090000	+10.31835938	-5.26025391	-0.82617188	+48.14208984	-10.32714844	-59.91943359	+2488	+10.16015625	-4.52197266	-0.61083984	+8.89892578	-14.63378906	+16.14990234	+2188	+7.97167969	-8.60449219	-1.01074219	+61.45751953	-0.39550781	-24.52148438	+2152
+1458241619.99920010	+10.27441406	-5.28222656	-0.83056641	+48.14208984	-10.15136719	-59.91943359	+2448	+10.12060547	-4.54394531	-0.61523438	+8.89892578	-14.50195313	+15.99609375	+2156	+7.90576172	-8.64404297	-1.02832031	+61.30371094	-0.37353516	-24.23583984	+2136
+1458241620.00749990	+10.23486328	-5.29980469	-0.83496094	+48.18603516	-9.99755859	-59.91943359	+2412	+10.08105469	-4.56152344	-0.61962891	+8.92089844	-14.39208984	+15.84228516	+2124	+7.83984375	-8.67480469	-1.04589844	+61.17187500	-0.32958984	-23.99414063	+2112
+1458241620.01169990	+10.21289063	-5.31298828	-0.83496094	+48.14208984	-9.90966797	-59.89746094	+2396	+10.06347656	-4.57470703	-0.61962891	+8.85498047	-14.34814453	+15.75439453	+2112	+7.80908203	-8.69238281	-1.05029297	+61.10595703	-0.30761719	-23.88427734	+2100
+1458241620.04080010	+10.10742188	-5.38330078	-0.85253906	+47.96630859	-9.49218750	-59.83154297	+2280	+9.96240234	-4.64062500	-0.63281250	+8.59130859	-14.06250000	+15.33691406	+2028	+7.67285156	-8.76708984	-1.04589844	+60.99609375	+0.00000000	-23.42285156	+1992
+1458241620.04920010	+10.08984375	-5.40527344	-0.85253906	+47.83447266	-9.42626953	-59.83154297	+2252	+9.94042969	-4.65820313	-0.63281250	+8.41552734	-14.01855469	+15.27099609	+2004	+7.65527344	-8.77587891	-1.02832031	+61.08398438	+0.15380859	-23.42285156	+1968
+1458241620.05749990	+10.07226563	-5.42285156	-0.85253906	+47.72460938	-9.33837891	-59.80957031	+2224	+9.92285156	-4.67578125	-0.63720703	+8.26171875	-13.97460938	+15.20507813	+1976	+7.64208984	-8.78027344	-1.01074219	+61.17187500	+0.30761719	-23.37890625	+1948
+1458241620.06580000	+10.05468750	-5.44921875	-0.85693359	+47.54882813	-9.27246094	-59.78759766	+2200	+9.90527344	-4.69335938	-0.64160156	+8.04199219	-13.90869141	+15.16113281	+1952	+7.62890625	-8.78027344	-0.98876953	+61.23779297	+0.43945313	-23.29101563	+1928
+1458241620.07419990	+10.04150391	-5.46679688	-0.85693359	+47.35107422	-9.20654297	-59.74365234	+2180	+9.89208984	-4.71093750	-0.65039063	+7.77832031	-13.84277344	+15.11718750	+1924	+7.62011719	-8.78466797	-0.97998047	+61.25976563	+0.54931641	-23.18115234	+1912
+1458241620.08250000	+10.03271484	-5.48437500	-0.86132813	+47.15332031	-9.14062500	-59.72167969	+2160	+9.88330078	-4.72851563	-0.65478516	+7.55859375	-13.77685547	+15.05126953	+1892	+7.60253906	-8.78906250	-0.97119141	+61.21582031	+0.65917969	-23.04931641	+1900
+1458241620.09080000	+10.02392578	-5.50195313	-0.86132813	+46.95556641	-9.07470703	-59.69970703	+2140	+9.87451172	-4.74169922	-0.65478516	+7.31689453	-13.71093750	+14.98535156	+1868	+7.58056641	-8.79785156	-0.96679688	+61.08398438	+0.72509766	-22.87353516	+1888
+1458241620.09910010	+10.01074219	-5.51513672	-0.86132813	+46.73583984	-8.96484375	-59.65576172	+2120	+9.87011719	-4.75488281	-0.65917969	+7.11914063	-13.64501953	+14.89746094	+1840	+7.54980469	-8.81103516	-0.97558594	+60.86425781	+0.76904297	-22.60986328	+1884
+1458241620.10330010	+10.01074219	-5.51953125	-0.86132813	+46.62597656	-8.92089844	-59.65576172	+2112	+9.87011719	-4.76367188	-0.65917969	+7.00927734	-13.60107422	+14.87548828	+1832	+7.53222656	-8.81542969	-0.97998047	+60.73242188	+0.76904297	-22.47802734	+1880
+1458241620.11159990	+10.00195313	-5.53271484	-0.86572266	+46.45019531	-8.85498047	-59.63378906	+2096	+9.86572266	-4.77246094	-0.66357422	+6.83349609	-13.55712891	+14.80957031	+1812	+7.49707031	-8.82861328	-0.99755859	+60.44677734	+0.76904297	-22.17041016	+1872
+1458241620.11999990	+9.99316406	-5.54150391	-0.86572266	+46.25244141	-8.78906250	-59.61181641	+2080	+9.86132813	-4.78125000	-0.66357422	+6.65771484	-13.51318359	+14.72167969	+1792	+7.45751953	-8.84619141	-1.01074219	+60.09521484	+0.74707031	-21.92871094	+1864
+1458241620.12830000	+9.98876953	-5.55029297	-0.86572266	+46.12060547	-8.74511719	-59.61181641	+2064	+9.86132813	-4.79003906	-0.66357422	+6.50390625	-13.49121094	+14.65576172	+1780	+7.42236328	-8.85937500	-1.02392578	+59.76562500	+0.72509766	-21.68701172	+1852
+1458241620.14080000	+9.97998047	-5.56347656	-0.86132813	+45.90087891	-8.67919922	-59.61181641	+2044	+9.85693359	-4.80761719	-0.66357422	+6.19628906	-13.44726563	+14.52392578	+1768	+7.37841797	-8.88134766	-1.04589844	+59.32617188	+0.65917969	-21.42333984	+1828
+1458241620.14910010	+9.97558594	-5.56787109	-0.86132813	+45.74707031	-8.65722656	-59.63378906	+2032	+9.85253906	-4.82519531	-0.66357422	+5.86669922	-13.44726563	+14.39208984	+1764	+7.35644531	-8.88574219	-1.05468750	+59.10644531	+0.63720703	-21.33544922	+1808
+1458241620.15750000	+9.97119141	-5.58105469	-0.86132813	+45.54931641	-8.63525391	-59.65576172	+2024	+9.85253906	-4.84277344	-0.65917969	+5.53710938	-13.46923828	+14.30419922	+1764	+7.33886719	-8.89013672	-1.05029297	+58.95263672	+0.63720703	-21.31347656	+1784
+1458241620.16160010	+9.96679688	-5.58544922	-0.85693359	+45.41748047	-8.63525391	-59.65576172	+2020	+9.84814453	-4.85156250	-0.65917969	+5.36132813	-13.49121094	+14.26025391	+1764	+7.33447266	-8.89013672	-1.05029297	+58.88671875	+0.65917969	-21.31347656	+1772
+1458241620.17000010	+9.96240234	-5.60302734	-0.85693359	+45.15380859	-8.63525391	-59.67773438	+2012	+9.84375000	-4.86474609	-0.65917969	+5.07568359	-13.51318359	+14.21630859	+1760	+7.33007813	-8.89013672	-1.04150391	+58.84277344	+0.68115234	-21.33544922	+1752
+1458241620.17829990	+9.95361328	-5.62060547	-0.85253906	+44.80224609	-8.63525391	-59.67773438	+2012	+9.83935547	-4.87792969	-0.65917969	+4.85595703	-13.53515625	+14.23828125	+1756	+7.33007813	-8.88574219	-1.03271484	+58.82080078	+0.72509766	-21.37939453	+1732
+1458241620.18660000	+9.94482422	-5.63818359	-0.84814453	+44.49462891	-8.65722656	-59.65576172	+2008	+9.83496094	-4.89111328	-0.66357422	+4.63623047	-13.55712891	+14.23828125	+1744	+7.32568359	-8.88134766	-1.02392578	+58.82080078	+0.79101563	-21.42333984	+1720
+1458241620.19490000	+9.93603516	-5.65576172	-0.84814453	+44.20898438	-8.65722656	-59.63378906	+2008	+9.82617188	-4.89990234	-0.66796875	+4.43847656	-13.53515625	+14.26025391	+1736	+7.32568359	-8.88134766	-1.01513672	+58.79882813	+0.85693359	-21.46728516	+1708
+1458241620.20330000	+9.92724609	-5.67333984	-0.85253906	+43.94531250	-8.65722656	-59.58984375	+2004	+9.82177734	-4.90869141	-0.66796875	+4.28466797	-13.51318359	+14.26025391	+1724	+7.31689453	-8.87695313	-1.00634766	+58.77685547	+0.92285156	-21.46728516	+1696
+1458241620.21160010	+9.91845703	-5.68652344	-0.85253906	+43.74755859	-8.61328125	-59.52392578	+2004	+9.81738281	-4.91748047	-0.67236328	+4.13085938	-13.46923828	+14.26025391	+1712	+7.30371094	-8.87695313	-1.00634766	+58.71093750	+0.96679688	-21.42333984	+1688
+1458241620.21989990	+9.90527344	-5.69531250	-0.85693359	+43.54980469	-8.56933594	-59.47998047	+2004	+9.80859375	-4.92626953	-0.67675781	+3.97705078	-13.42529297	+14.23828125	+1704	+7.28173828	-8.88574219	-1.01074219	+58.55712891	+1.01074219	-21.35742188	+1684
+1458241620.23659990	+9.88330078	-5.71728516	-0.86132813	+43.26416016	-8.43750000	-59.41406250	+2000	+9.79101563	-4.94384766	-0.67675781	+3.75732422	-13.35937500	+14.15039063	+1688	+7.21582031	-8.91210938	-1.03710938	+58.13964844	+1.03271484	-21.11572266	+1680
+1458241620.24490000	+9.87011719	-5.72607422	-0.86132813	+43.15429688	-8.37158203	-59.39208984	+1996	+9.78222656	-4.95263672	-0.67675781	+3.64746094	-13.31542969	+14.08447266	+1680	+7.18066406	-8.92529297	-1.05468750	+57.91992188	+1.01074219	-20.93994141	+1676
+1458241620.25320010	+9.85693359	-5.73486328	-0.86132813	+43.04443359	-8.30566406	-59.37011719	+1992	+9.76904297	-4.96142578	-0.68115234	+3.55957031	-13.27148438	+14.01855469	+1680	+7.14111328	-8.94287109	-1.06787109	+57.70019531	+1.03271484	-20.80810547	+1668
+1458241620.26160000	+9.83935547	-5.74365234	-0.86572266	+42.93457031	-8.19580078	-59.34814453	+1992	+9.75585938	-4.97021484	-0.68115234	+3.47167969	-13.20556641	+13.93066406	+1680	+7.11035156	-8.95605469	-1.08105469	+57.52441406	+1.07666016	-20.67626953	+1656
+1458241620.26990010	+9.82177734	-5.75244141	-0.87011719	+42.84667969	-8.10791016	-59.30419922	+1988	+9.74267578	-4.97900391	-0.68554688	+3.38378906	-13.13964844	+13.86474609	+1680	+7.08837891	-8.96484375	-1.08544922	+57.45849609	+1.14257813	-20.54443359	+1640
+1458241620.27410010	+9.81298828	-5.75683594	-0.87451172	+42.80273438	-8.04199219	-59.26025391	+1988	+9.73828125	-4.98339844	-0.68994141	+3.33984375	-13.07373047	+13.82080078	+1680	+7.07958984	-8.96923828	-1.08544922	+57.45849609	+1.18652344	-20.50048828	+1632
+1458241620.28239990	+9.79980469	-5.76562500	-0.87890625	+42.73681641	-7.93212891	-59.19433594	+1984	+9.72509766	-4.99218750	-0.69433594	+3.25195313	-12.96386719	+13.79882813	+1684	+7.07080078	-8.96923828	-1.08105469	+57.48046875	+1.27441406	-20.43457031	+1612
+1458241620.29070000	+9.78662109	-5.77441406	-0.88769531	+42.67089844	-7.82226563	-59.10644531	+1980	+9.71191406	-5.00097656	-0.70312500	+3.18603516	-12.83203125	+13.77685547	+1684	+7.07080078	-8.96923828	-1.07226563	+57.56835938	+1.40625000	-20.41259766	+1600
+1458241620.29909990	+9.78222656	-5.78759766	-0.89648438	+42.60498047	-7.73437500	-59.01855469	+1976	+9.70312500	-5.00976563	-0.71191406	+3.12011719	-12.72216797	+13.77685547	+1684	+7.07519531	-8.96923828	-1.05908203	+57.65625000	+1.51611328	-20.39062500	+1588
+1458241620.30740000	+9.77783203	-5.79199219	-0.90087891	+42.56103516	-7.66845703	-58.95263672	+1972	+9.69873047	-5.01416016	-0.72070313	+3.05419922	-12.61230469	+13.77685547	+1676	+7.08398438	-8.96484375	-1.04589844	+57.74414063	+1.64794922	-20.39062500	+1580
+1458241620.31570010	+9.77343750	-5.80078125	-0.90527344	+42.51708984	-7.62451172	-58.90869141	+1968	+9.69873047	-5.01855469	-0.72509766	+3.01025391	-12.54638672	+13.77685547	+1668	+7.08837891	-8.96484375	-1.03710938	+57.81005859	+1.71386719	-20.41259766	+1576
+1458241620.33240010	+9.77783203	-5.80957031	-0.90966797	+42.45117188	-7.55859375	-58.90869141	+1956	+9.69873047	-5.02734375	-0.72949219	+2.94433594	-12.50244141	+13.73291016	+1652	+7.10156250	-8.96484375	-1.02392578	+57.85400391	+1.82373047	-20.47851563	+1572
+1458241620.34069990	+9.77783203	-5.80957031	-0.90966797	+42.45117188	-7.55859375	-58.90869141	+1952	+9.69873047	-5.02734375	-0.72949219	+2.92236328	-12.50244141	+13.71093750	+1640	+7.10156250	-8.96484375	-1.01953125	+57.83203125	+1.82373047	-20.50048828	+1568
+1458241620.34900000	+9.77783203	-5.80957031	-0.90527344	+42.42919922	-7.55859375	-58.93066406	+1948	+9.70312500	-5.03173828	-0.72509766	+2.90039063	-12.50244141	+13.66699219	+1632	+7.10156250	-8.96923828	-1.01953125	+57.81005859	+1.82373047	-20.52246094	+1564
+1458241620.35739990	+9.78222656	-5.81396484	-0.90527344	+42.40722656	-7.55859375	-58.95263672	+1948	+9.70751953	-5.03173828	-0.72509766	+2.87841797	-12.52441406	+13.60107422	+1628	+7.10156250	-8.96923828	-1.01953125	+57.76611328	+1.82373047	-20.54443359	+1560
+1458241620.36570000	+9.78662109	-5.81835938	-0.89648438	+42.36328125	-7.53662109	-59.06250000	+1944	+9.72509766	-5.04052734	-0.71191406	+2.79052734	-12.65625000	+13.35937500	+1628	+7.09716797	-8.97363281	-1.01953125	+57.70019531	+1.80175781	-20.56640625	+1556
+1458241620.36990000	+9.79101563	-5.81835938	-0.89648438	+42.31933594	-7.53662109	-59.12841797	+1944	+9.73388672	-5.04492188	-0.70751953	+2.76855469	-12.70019531	+13.24951172	+1628	+7.09716797	-8.97802734	-1.01953125	+57.67822266	+1.77978516	-20.58837891	+1556
+1458241620.37820010	+9.80859375	-5.82714844	-0.87451172	+42.20947266	-7.51464844	-59.43603516	+1952	+9.75585938	-5.05371094	-0.69433594	+2.72460938	-12.89794922	+12.96386719	+1640	+7.09277344	-8.99121094	-1.02392578	+57.39257813	+1.69189453	-20.74218750	+1552
+1458241620.38649990	+9.82617188	-5.83154297	-0.86132813	+42.14355469	-7.51464844	-59.67773438	+1956	+9.76464844	-5.05371094	-0.68554688	+2.72460938	-12.98583984	+12.81005859	+1648	+7.08837891	-9.01318359	-1.02392578	+57.04101563	+1.56005859	-21.00585938	+1552
+1458241620.39490010	+9.83496094	-5.84033203	-0.85253906	+42.09960938	-7.49267578	-59.83154297	+1960	+9.77343750	-5.05810547	-0.68554688	+2.70263672	-13.02978516	+12.72216797	+1656	+7.09277344	-9.02636719	-1.01513672	+56.84326172	+1.49414063	-21.26953125	+1544
+1458241620.40319990	+9.84375000	-5.84033203	-0.84814453	+42.09960938	-7.47070313	-59.91943359	+1964	+9.77783203	-5.06250000	-0.68554688	+2.72460938	-13.05175781	+12.65625000	+1660	+7.11035156	-9.02636719	-0.99755859	+56.84326172	+1.49414063	-21.53320313	+1548
+1458241620.41150000	+9.84814453	-5.84472656	-0.84814453	+42.09960938	-7.44873047	-59.98535156	+1968	+9.78222656	-5.06250000	-0.68554688	+2.74658203	-13.07373047	+12.61230469	+1664	+7.13232422	-9.02197266	-0.97998047	+56.97509766	+1.53808594	-21.73095703	+1552
+1458241620.41980000	+9.85253906	-5.84912109	-0.84814453	+42.12158203	-7.42675781	-60.05126953	+1972	+9.78222656	-5.06689453	-0.68554688	+2.74658203	-13.07373047	+12.56835938	+1664	+7.15429688	-9.01757813	-0.95800781	+57.12890625	+1.62597656	-21.90673828	+1564
+1458241620.42820000	+9.85693359	-5.84912109	-0.84375000	+42.14355469	-7.38281250	-60.09521484	+1976	+9.78662109	-5.06689453	-0.68994141	+2.79052734	-13.05175781	+12.54638672	+1660	+7.17187500	-9.00878906	-0.94042969	+57.26074219	+1.71386719	-22.06054688	+1576
+1458241620.43650010	+9.86132813	-5.85351563	-0.84814453	+42.16552734	-7.33886719	-60.13916016	+1980	+9.78662109	-5.06689453	-0.69433594	+2.81250000	-13.00781250	+12.50244141	+1656	+7.18505859	-9.00878906	-0.92724609	+57.39257813	+1.80175781	-22.17041016	+1588
+1458241620.44479990	+9.86132813	-5.85351563	-0.84814453	+42.16552734	-7.27294922	-60.18310547	+1984	+9.78662109	-5.07128906	-0.69433594	+2.83447266	-12.98583984	+12.45849609	+1648	+7.19384766	-9.00439453	-0.91406250	+57.48046875	+1.86767578	-22.23632813	+1596
+1458241620.45320010	+9.86132813	-5.85791016	-0.84814453	+42.18750000	-7.20703125	-60.20507813	+1988	+9.78662109	-5.07128906	-0.69873047	+2.85644531	-12.94189453	+12.41455078	+1644	+7.19824219	-9.00439453	-0.90966797	+57.52441406	+1.91162109	-22.28027344	+1604
+1458241620.46149990	+9.86132813	-5.85791016	-0.84814453	+42.20947266	-7.14111328	-60.24902344	+1992	+9.78222656	-5.07128906	-0.69873047	+2.87841797	-12.89794922	+12.34863281	+1636	+7.19384766	-9.00878906	-0.90527344	+57.52441406	+1.95556641	-22.25830078	+1608
+1458241620.46980000	+9.85693359	-5.85791016	-0.85253906	+42.20947266	-7.05322266	-60.27099609	+1996	+9.78222656	-5.07568359	-0.70312500	+2.92236328	-12.87597656	+12.28271484	+1632	+7.18945313	-9.01318359	-0.90527344	+57.50244141	+1.97753906	-22.23632813	+1612
+1458241620.47820000	+9.85693359	-5.85791016	-0.85253906	+42.23144531	-6.98730469	-60.29296875	+1996	+9.78222656	-5.07568359	-0.70312500	+2.94433594	-12.81005859	+12.19482422	+1632	+7.18066406	-9.01757813	-0.90966797	+57.45849609	+1.99951172	-22.19238281	+1620
+1458241620.48650000	+9.85253906	-5.85791016	-0.85693359	+42.25341797	-6.89941406	-60.33691406	+2000	+9.77783203	-5.07568359	-0.70751953	+2.96630859	-12.76611328	+12.10693359	+1632	+7.17187500	-9.02636719	-0.91406250	+57.41455078	+1.99951172	-22.14843750	+1620
+1458241620.49480010	+9.84814453	-5.86230469	-0.85693359	+42.25341797	-6.78955078	-60.35888672	+2000	+9.77783203	-5.07568359	-0.70751953	+3.01025391	-12.72216797	+12.01904297	+1632	+7.16308594	-9.03076172	-0.91406250	+57.34863281	+1.99951172	-22.10449219	+1624
+1458241620.50309990	+9.84375000	-5.86230469	-0.86132813	+42.27539063	-6.70166016	-60.40283203	+2000	+9.77343750	-5.08007813	-0.70751953	+3.03222656	-12.65625000	+11.90917969	+1640	+7.15429688	-9.03515625	-0.91845703	+57.30468750	+2.02148438	-22.06054688	+1624
+1458241620.50729990	+9.84375000	-5.86230469	-0.86132813	+42.27539063	-6.65771484	-60.42480469	+2000	+9.77343750	-5.08007813	-0.71191406	+3.05419922	-12.63427734	+11.86523438	+1644	+7.14990234	-9.03955078	-0.92285156	+57.26074219	+2.02148438	-22.03857422	+1624
+1458241620.51560000	+9.83935547	-5.86230469	-0.86572266	+42.27539063	-6.59179688	-60.46875000	+2000	+9.77343750	-5.08007813	-0.71191406	+3.07617188	-12.61230469	+11.79931641	+1648	+7.14111328	-9.04394531	-0.92285156	+57.23876953	+2.02148438	-21.99462891	+1624
+1458241620.52399990	+9.83935547	-5.86669922	-0.86572266	+42.27539063	-6.54785156	-60.49072266	+2000	+9.76904297	-5.08447266	-0.71191406	+3.07617188	-12.59033203	+11.75537109	+1656	+7.14111328	-9.04833984	-0.92285156	+57.21679688	+2.04345703	-21.99462891	+1620
+1458241620.53650000	+9.83935547	-5.87109375	-0.86572266	+42.27539063	-6.50390625	-60.55664063	+2000	+9.77343750	-5.08886719	-0.71191406	+3.05419922	-12.59033203	+11.73339844	+1664	+7.14111328	-9.04833984	-0.91406250	+57.26074219	+2.08740234	-22.03857422	+1620
+1458241620.54480000	+9.83935547	-5.87548828	-0.86132813	+42.25341797	-6.50390625	-60.60058594	+2000	+9.77343750	-5.08886719	-0.71630859	+3.03222656	-12.61230469	+11.73339844	+1664	+7.14550781	-9.04394531	-0.90527344	+57.30468750	+2.10937500	-22.10449219	+1624
+1458241620.55310010	+9.84375000	-5.87548828	-0.86132813	+42.25341797	-6.52587891	-60.62255859	+2004	+9.77343750	-5.09326172	-0.71191406	+3.01025391	-12.63427734	+11.73339844	+1664	+7.14990234	-9.04394531	-0.90087891	+57.32666016	+2.10937500	-22.14843750	+1628
+1458241620.56139990	+9.84375000	-5.87988281	-0.86132813	+42.23144531	-6.54785156	-60.66650391	+2008	+9.77343750	-5.09326172	-0.71191406	+2.98828125	-12.65625000	+11.73339844	+1664	+7.15429688	-9.03955078	-0.89208984	+57.37060547	+2.13134766	-22.21435547	+1632
+1458241620.56979990	+9.84375000	-5.88427734	-0.85693359	+42.23144531	-6.56982422	-60.71044922	+2012	+9.77343750	-5.09765625	-0.71191406	+2.98828125	-12.70019531	+11.73339844	+1660	+7.15869141	-9.03955078	-0.88769531	+57.39257813	+2.13134766	-22.28027344	+1636
+1458241620.57810000	+9.84375000	-5.88427734	-0.85253906	+42.20947266	-6.59179688	-60.77636719	+2016	+9.77343750	-5.09765625	-0.71191406	+2.96630859	-12.72216797	+11.73339844	+1660	+7.16308594	-9.03955078	-0.88330078	+57.41455078	+2.13134766	-22.32421875	+1640
+1458241620.58640000	+9.84375000	-5.88867188	-0.85253906	+42.18750000	-6.59179688	-60.84228516	+2020	+9.77783203	-5.09765625	-0.71191406	+2.96630859	-12.76611328	+11.71142578	+1656	+7.16308594	-9.03955078	-0.87890625	+57.39257813	+2.13134766	-22.36816406	+1640
+1458241620.59480000	+9.84375000	-5.88867188	-0.84814453	+42.18750000	-6.61376953	-60.90820313	+2024	+9.77783203	-5.09765625	-0.70751953	+2.94433594	-12.83203125	+11.66748047	+1652	+7.15869141	-9.03955078	-0.87890625	+57.37060547	+2.10937500	-22.43408203	+1644
+1458241620.59890010	+9.84375000	-5.88867188	-0.84375000	+42.18750000	-6.61376953	-60.95214844	+2024	+9.77783203	-5.09765625	-0.70312500	+2.94433594	-12.85400391	+11.64550781	+1652	+7.15869141	-9.04394531	-0.87890625	+57.34863281	+2.10937500	-22.45605469	+1644
+1458241620.61139990	+9.84375000	-5.88867188	-0.83935547	+42.16552734	-6.63574219	-61.06201172	+2032	+9.78222656	-5.09765625	-0.69873047	+2.94433594	-12.96386719	+11.53564453	+1656	+7.14990234	-9.04833984	-0.88330078	+57.26074219	+2.04345703	-22.50000000	+1648
+1458241620.61980010	+9.84375000	-5.88867188	-0.83496094	+42.16552734	-6.63574219	-61.14990234	+2036	+9.78222656	-5.09765625	-0.69433594	+2.96630859	-13.02978516	+11.46972656	+1660	+7.14550781	-9.05273438	-0.88330078	+57.17285156	+1.99951172	-22.54394531	+1652
+1458241620.62809990	+9.84375000	-5.88867188	-0.83056641	+42.16552734	-6.65771484	-61.21582031	+2036	+9.78662109	-5.10205078	-0.68994141	+2.96630859	-13.09570313	+11.42578125	+1664	+7.13671875	-9.06152344	-0.88769531	+57.08496094	+1.93359375	-22.58789063	+1652
+1458241620.63640000	+9.84375000	-5.88867188	-0.83056641	+42.16552734	-6.67968750	-61.25976563	+2040	+9.78662109	-5.10205078	-0.68554688	+2.96630859	-13.16162109	+11.38183594	+1668	+7.13232422	-9.06591797	-0.88769531	+57.04101563	+1.88964844	-22.65380859	+1652
+1458241620.64890000	+9.84814453	-5.88867188	-0.82617188	+42.18750000	-6.70166016	-61.32568359	+2044	+9.79101563	-5.10205078	-0.68115234	+2.96630859	-13.22753906	+11.35986328	+1672	+7.14111328	-9.06591797	-0.87890625	+57.08496094	+1.86767578	-22.76367188	+1648
+1458241620.65720010	+9.84814453	-5.89306641	-0.82177734	+42.18750000	-6.74560547	-61.36962891	+2048	+9.79101563	-5.10205078	-0.68115234	+2.94433594	-13.27148438	+11.38183594	+1676	+7.14990234	-9.06152344	-0.87011719	+57.15087891	+1.88964844	-22.85156250	+1652
+1458241620.66560010	+9.85253906	-5.89306641	-0.82177734	+42.20947266	-6.76757813	-61.41357422	+2052	+9.79101563	-5.10205078	-0.67675781	+2.94433594	-13.29345703	+11.38183594	+1676	+7.15869141	-9.06152344	-0.86132813	+57.21679688	+1.88964844	-22.93945313	+1656
+1458241620.67389990	+9.85253906	-5.89306641	-0.81738281	+42.23144531	-6.78955078	-61.43554688	+2056	+9.79101563	-5.10205078	-0.67675781	+2.92236328	-13.31542969	+11.40380859	+1672	+7.16748047	-9.05712891	-0.85253906	+57.30468750	+1.91162109	-23.02734375	+1664
+1458241620.68220000	+9.85693359	-5.89306641	-0.81738281	+42.25341797	-6.81152344	-61.47949219	+2060	+9.79101563	-5.10644531	-0.67675781	+2.92236328	-13.33740234	+11.40380859	+1672	+7.17626953	-9.05273438	-0.84375000	+57.39257813	+1.93359375	-23.11523438	+1668
+1458241620.69059990	+9.85693359	-5.89306641	-0.81738281	+42.27539063	-6.83349609	-61.50146484	+2064	+9.79101563	-5.10644531	-0.67675781	+2.92236328	-13.35937500	+11.42578125	+1668	+7.18505859	-9.05273438	-0.83496094	+57.43652344	+1.95556641	-23.18115234	+1676
+1458241620.69890000	+9.85693359	-5.89306641	-0.81298828	+42.29736328	-6.85546875	-61.52343750	+2068	+9.79101563	-5.10644531	-0.67675781	+2.92236328	-13.38134766	+11.42578125	+1664	+7.18505859	-9.05273438	-0.83056641	+57.48046875	+1.95556641	-23.22509766	+1680
+1458241620.70720010	+9.85693359	-5.89306641	-0.81298828	+42.31933594	-6.85546875	-61.54541016	+2072	+9.79101563	-5.10644531	-0.67675781	+2.92236328	-13.40332031	+11.40380859	+1660	+7.18505859	-9.05273438	-0.83056641	+57.48046875	+1.95556641	-23.22509766	+1680
+1458241620.71550010	+9.85693359	-5.88867188	-0.81298828	+42.34130859	-6.85546875	-61.58935547	+2072	+9.79101563	-5.10644531	-0.67675781	+2.92236328	-13.40332031	+11.40380859	+1656	+7.18066406	-9.05712891	-0.83056641	+57.45849609	+1.93359375	-23.22509766	+1684
+1458241620.72390010	+9.85693359	-5.88867188	-0.80859375	+42.36328125	-6.85546875	-61.61132813	+2076	+9.79101563	-5.10644531	-0.67675781	+2.92236328	-13.42529297	+11.38183594	+1656	+7.17626953	-9.05712891	-0.83496094	+57.41455078	+1.91162109	-23.22509766	+1684
+1458241620.73639990	+9.85693359	-5.88867188	-0.80859375	+42.38525391	-6.85546875	-61.65527344	+2080	+9.79101563	-5.10644531	-0.67236328	+2.94433594	-13.44726563	+11.33789063	+1656	+7.16748047	-9.06591797	-0.83935547	+57.34863281	+1.86767578	-23.18115234	+1688
+1458241620.74050000	+9.85253906	-5.88867188	-0.80419922	+42.38525391	-6.85546875	-61.67724609	+2080	+9.79101563	-5.10644531	-0.67236328	+2.94433594	-13.46923828	+11.31591797	+1656	+7.16748047	-9.06591797	-0.84375000	+57.30468750	+1.84570313	-23.15917969	+1688
+1458241620.74889990	+9.85253906	-5.88867188	-0.80419922	+42.40722656	-6.87744141	-61.69921875	+2084	+9.79101563	-5.10644531	-0.66796875	+2.94433594	-13.49121094	+11.29394531	+1660	+7.15869141	-9.07031250	-0.84814453	+57.28271484	+1.82373047	-23.15917969	+1688
+1458241620.75720000	+9.85253906	-5.88867188	-0.79980469	+42.40722656	-6.87744141	-61.74316406	+2084	+9.79101563	-5.10644531	-0.66796875	+2.94433594	-13.51318359	+11.27197266	+1664	+7.15869141	-9.07031250	-0.84814453	+57.23876953	+1.77978516	-23.15917969	+1688
+1458241620.76550010	+9.85253906	-5.88867188	-0.79980469	+42.42919922	-6.89941406	-61.76513672	+2084	+9.79101563	-5.10644531	-0.66357422	+2.92236328	-13.53515625	+11.27197266	+1664	+7.15869141	-9.07470703	-0.84814453	+57.23876953	+1.77978516	-23.15917969	+1684
+1458241620.77390000	+9.85693359	-5.88867188	-0.79541016	+42.42919922	-6.92138672	-61.78710938	+2088	+9.79101563	-5.10644531	-0.66357422	+2.92236328	-13.57910156	+11.27197266	+1668	+7.16308594	-9.07031250	-0.84375000	+57.28271484	+1.75781250	-23.20312500	+1684
+1458241620.77800010	+9.85693359	-5.88867188	-0.79541016	+42.42919922	-6.92138672	-61.78710938	+2088	+9.79101563	-5.10644531	-0.66357422	+2.92236328	-13.57910156	+11.27197266	+1668	+7.16308594	-9.07031250	-0.84375000	+57.28271484	+1.75781250	-23.22509766	+1684
+1458241620.78640010	+9.85693359	-5.88867188	-0.79541016	+42.42919922	-6.96533203	-61.80908203	+2088	+9.79101563	-5.10644531	-0.66357422	+2.90039063	-13.62304688	+11.27197266	+1668	+7.16748047	-9.07031250	-0.83496094	+57.34863281	+1.75781250	-23.26904297	+1688
+1458241620.79469990	+9.85693359	-5.89306641	-0.79101563	+42.42919922	-6.98730469	-61.83105469	+2092	+9.79101563	-5.11083984	-0.65917969	+2.87841797	-13.64501953	+11.29394531	+1668	+7.17626953	-9.06591797	-0.83056641	+57.39257813	+1.75781250	-23.33496094	+1692
+1458241620.80300000	+9.86132813	-5.89306641	-0.79101563	+42.42919922	-7.03125000	-61.85302734	+2092	+9.79541016	-5.11083984	-0.65917969	+2.85644531	-13.68896484	+11.29394531	+1664	+7.18066406	-9.06152344	-0.82617188	+57.43652344	+1.75781250	-23.37890625	+1700
+1458241620.81130000	+9.86132813	-5.89306641	-0.79101563	+42.42919922	-7.05322266	-61.85302734	+2096	+9.79541016	-5.11083984	-0.65917969	+2.83447266	-13.73291016	+11.31591797	+1664	+7.18945313	-9.06152344	-0.82177734	+57.48046875	+1.73583984	-23.44482422	+1704
+1458241620.81970000	+9.86572266	-5.89306641	-0.78662109	+42.42919922	-7.09716797	-61.87500000	+2096	+9.79541016	-5.11083984	-0.65478516	+2.83447266	-13.79882813	+11.31591797	+1660	+7.19384766	-9.06152344	-0.81738281	+57.50244141	+1.71386719	-23.46679688	+1708
+1458241620.83220010	+9.86572266	-5.89306641	-0.78222656	+42.42919922	-7.14111328	-61.91894531	+2100	+9.79980469	-5.11083984	-0.65039063	+2.81250000	-13.86474609	+11.29394531	+1660	+7.18945313	-9.06152344	-0.81738281	+57.48046875	+1.66992188	-23.48876953	+1712
+1458241620.84879990	+9.86572266	-5.89306641	-0.77783203	+42.40722656	-7.20703125	-61.98486328	+2108	+9.80419922	-5.10644531	-0.64160156	+2.79052734	-13.95263672	+11.25000000	+1664	+7.18505859	-9.06591797	-0.82617188	+57.39257813	+1.60400391	-23.46679688	+1720
+1458241620.85719990	+9.86572266	-5.89306641	-0.77343750	+42.40722656	-7.22900391	-62.00683594	+2112	+9.80419922	-5.10644531	-0.63720703	+2.79052734	-13.97460938	+11.22802734	+1668	+7.17626953	-9.07031250	-0.83056641	+57.32666016	+1.58203125	-23.46679688	+1720
+1458241620.86550000	+9.86572266	-5.88867188	-0.76904297	+42.40722656	-7.22900391	-62.02880859	+2112	+9.80419922	-5.10644531	-0.63281250	+2.76855469	-14.01855469	+11.20605469	+1672	+7.17187500	-9.07470703	-0.83056641	+57.28271484	+1.53808594	-23.44482422	+1720
+1458241620.87380000	+9.86572266	-5.88867188	-0.76904297	+42.42919922	-7.25097656	-62.02880859	+2116	+9.80419922	-5.10644531	-0.63281250	+2.76855469	-14.04052734	+11.20605469	+1680	+7.17187500	-9.07470703	-0.83496094	+57.26074219	+1.51611328	-23.44482422	+1720
+1458241620.88210010	+9.86572266	-5.88867188	-0.76904297	+42.42919922	-7.27294922	-62.05078125	+2116	+9.80419922	-5.10644531	-0.62841797	+2.76855469	-14.06250000	+11.20605469	+1684	+7.17187500	-9.07470703	-0.83496094	+57.26074219	+1.49414063	-23.44482422	+1716
+1458241620.89050010	+9.86572266	-5.88867188	-0.76464844	+42.42919922	-7.29492188	-62.05078125	+2120	+9.80419922	-5.10644531	-0.62841797	+2.74658203	-14.08447266	+11.22802734	+1688	+7.17187500	-9.07470703	-0.83496094	+57.28271484	+1.49414063	-23.46679688	+1716
+1458241620.89879990	+9.86572266	-5.88867188	-0.76464844	+42.42919922	-7.31689453	-62.05078125	+2124	+9.80859375	-5.10644531	-0.62841797	+2.74658203	-14.08447266	+11.25000000	+1688	+7.17626953	-9.07470703	-0.83056641	+57.30468750	+1.47216797	-23.48876953	+1712
+1458241620.90300010	+9.86572266	-5.88867188	-0.76464844	+42.42919922	-7.31689453	-62.05078125	+2124	+9.80859375	-5.10644531	-0.62841797	+2.74658203	-14.08447266	+11.27197266	+1688	+7.18066406	-9.07031250	-0.83056641	+57.32666016	+1.47216797	-23.51074219	+1712
+1458241620.91549990	+9.86572266	-5.88867188	-0.76464844	+42.42919922	-7.36083984	-62.05078125	+2128	+9.80859375	-5.10644531	-0.62841797	+2.72460938	-14.10644531	+11.29394531	+1688	+7.18505859	-9.06591797	-0.82617188	+57.37060547	+1.47216797	-23.55468750	+1716
+1458241620.92380000	+9.87011719	-5.88867188	-0.76464844	+42.45117188	-7.38281250	-62.02880859	+2132	+9.80859375	-5.10205078	-0.62841797	+2.72460938	-14.12841797	+11.33789063	+1688	+7.18945313	-9.06591797	-0.82177734	+57.41455078	+1.47216797	-23.57666016	+1716
+1458241620.94050000	+9.87011719	-5.88427734	-0.76464844	+42.45117188	-7.42675781	-62.02880859	+2136	+9.80859375	-5.10205078	-0.62402344	+2.70263672	-14.17236328	+11.35986328	+1684	+7.19384766	-9.06152344	-0.81738281	+57.45849609	+1.47216797	-23.64257813	+1720
+1458241620.94460010	+9.87011719	-5.88427734	-0.76464844	+42.45117188	-7.42675781	-62.02880859	+2136	+9.80859375	-5.10205078	-0.62402344	+2.70263672	-14.17236328	+11.35986328	+1684	+7.19824219	-9.06152344	-0.81738281	+57.45849609	+1.45019531	-23.64257813	+1724
+1458241620.95289990	+9.87011719	-5.88427734	-0.76025391	+42.47314453	-7.44873047	-62.02880859	+2140	+9.80859375	-5.09765625	-0.62402344	+2.70263672	-14.19433594	+11.35986328	+1680	+7.19384766	-9.06152344	-0.81738281	+57.45849609	+1.42822266	-23.64257813	+1724
+1458241620.96129990	+9.87011719	-5.88427734	-0.76025391	+42.47314453	-7.44873047	-62.05078125	+2140	+9.80859375	-5.09765625	-0.61962891	+2.70263672	-14.21630859	+11.35986328	+1680	+7.19384766	-9.06152344	-0.81738281	+57.43652344	+1.42822266	-23.64257813	+1724
+1458241620.96960000	+9.87011719	-5.87988281	-0.76025391	+42.47314453	-7.47070313	-62.05078125	+2140	+9.80859375	-5.09765625	-0.61962891	+2.70263672	-14.23828125	+11.35986328	+1680	+7.18945313	-9.06152344	-0.82177734	+57.39257813	+1.40625000	-23.64257813	+1728
+1458241620.97790000	+9.87011719	-5.87988281	-0.76025391	+42.47314453	-7.47070313	-62.05078125	+2144	+9.80859375	-5.09765625	-0.61523438	+2.70263672	-14.26025391	+11.35986328	+1680	+7.18505859	-9.06591797	-0.82177734	+57.37060547	+1.36230469	-23.62060547	+1728
+1458241620.98630000	+9.87011719	-5.87988281	-0.75585938	+42.49511719	-7.49267578	-62.05078125	+2144	+9.80859375	-5.09326172	-0.61523438	+2.70263672	-14.26025391	+11.33789063	+1684	+7.18505859	-9.06591797	-0.82617188	+57.34863281	+1.34033203	-23.62060547	+1728
+1458241620.99460010	+9.87011719	-5.87988281	-0.75585938	+42.49511719	-7.49267578	-62.05078125	+2144	+9.80859375	-5.09326172	-0.61523438	+2.68066406	-14.28222656	+11.33789063	+1684	+7.18066406	-9.06591797	-0.82617188	+57.32666016	+1.31835938	-23.62060547	+1728
+1458241621.00289990	+9.87011719	-5.87548828	-0.75585938	+42.49511719	-7.51464844	-62.05078125	+2144	+9.81298828	-5.09326172	-0.61083984	+2.68066406	-14.28222656	+11.35986328	+1684	+7.18066406	-9.06591797	-0.82617188	+57.32666016	+1.31835938	-23.62060547	+1724
+1458241621.01130010	+9.87011719	-5.87548828	-0.75585938	+42.49511719	-7.53662109	-62.05078125	+2144	+9.81298828	-5.09326172	-0.61083984	+2.68066406	-14.30419922	+11.38183594	+1688	+7.18505859	-9.06591797	-0.82617188	+57.32666016	+1.29638672	-23.64257813	+1724
+1458241621.01959990	+9.87451172	-5.87548828	-0.75585938	+42.51708984	-7.55859375	-62.05078125	+2144	+9.81298828	-5.09326172	-0.61083984	+2.65869141	-14.30419922	+11.40380859	+1688	+7.18505859	-9.06152344	-0.82177734	+57.34863281	+1.29638672	-23.66455078	+1724
+1458241621.02790000	+9.87451172	-5.87548828	-0.75585938	+42.51708984	-7.58056641	-62.02880859	+2144	+9.81298828	-5.09326172	-0.61083984	+2.63671875	-14.30419922	+11.44775391	+1684	+7.18945313	-9.06152344	-0.82177734	+57.37060547	+1.29638672	-23.68652344	+1728
+1458241621.03620000	+9.87451172	-5.87548828	-0.75146484	+42.51708984	-7.62451172	-62.00683594	+2144	+9.81298828	-5.09326172	-0.61083984	+2.63671875	-14.32617188	+11.46972656	+1684	+7.19384766	-9.06152344	-0.81738281	+57.41455078	+1.29638672	-23.70849609	+1728
+1458241621.04870010	+9.87890625	-5.87548828	-0.75146484	+42.53906250	-7.69042969	-61.98486328	+2148	+9.81298828	-5.09326172	-0.61083984	+2.61474609	-14.34814453	+11.51367188	+1680	+7.19824219	-9.05712891	-0.80859375	+57.45849609	+1.29638672	-23.75244141	+1732
+1458241621.05710010	+9.87890625	-5.87548828	-0.75146484	+42.53906250	-7.71240234	-61.96289063	+2148	+9.81298828	-5.09326172	-0.61083984	+2.61474609	-14.34814453	+11.53564453	+1680	+7.20263672	-9.05712891	-0.80859375	+57.48046875	+1.29638672	-23.77441406	+1736
+1458241621.06539990	+9.87890625	-5.87548828	-0.75146484	+42.53906250	-7.75634766	-61.96289063	+2152	+9.81738281	-5.09326172	-0.61083984	+2.61474609	-14.37011719	+11.55761719	+1676	+7.20263672	-9.05712891	-0.80419922	+57.48046875	+1.27441406	-23.79638672	+1736
+1458241621.07370000	+9.87890625	-5.87109375	-0.74707031	+42.56103516	-7.75634766	-61.96289063	+2152	+9.81738281	-5.09326172	-0.60644531	+2.61474609	-14.39208984	+11.55761719	+1676	+7.20263672	-9.05712891	-0.80859375	+57.45849609	+1.25244141	-23.77441406	+1736
+1458241621.08209990	+9.87890625	-5.87109375	-0.74707031	+42.56103516	-7.77832031	-61.96289063	+2152	+9.81738281	-5.09326172	-0.60644531	+2.61474609	-14.41406250	+11.53564453	+1676	+7.20263672	-9.05712891	-0.80859375	+57.41455078	+1.23046875	-23.77441406	+1740
+1458241621.09040000	+9.87890625	-5.87109375	-0.74707031	+42.56103516	-7.77832031	-61.98486328	+2156	+9.81738281	-5.08886719	-0.60644531	+2.61474609	-14.41406250	+11.53564453	+1676	+7.19824219	-9.06152344	-0.81298828	+57.39257813	+1.23046875	-23.75244141	+1740
+1458241621.09870000	+9.87890625	-5.87109375	-0.74707031	+42.58300781	-7.80029297	-61.98486328	+2156	+9.81738281	-5.08886719	-0.60205078	+2.61474609	-14.43603516	+11.53564453	+1676	+7.19384766	-9.06152344	-0.81298828	+57.37060547	+1.20849609	-23.75244141	+1740
+1458241621.10700010	+9.87890625	-5.86669922	-0.74267578	+42.58300781	-7.80029297	-61.98486328	+2156	+9.81738281	-5.08886719	-0.60205078	+2.61474609	-14.45800781	+11.51367188	+1676	+7.19384766	-9.06152344	-0.81738281	+57.34863281	+1.18652344	-23.73046875	+1740
+1458241621.11540010	+9.88330078	-5.86669922	-0.74267578	+42.58300781	-7.80029297	-62.00683594	+2156	+9.81738281	-5.08886719	-0.60205078	+2.61474609	-14.45800781	+11.51367188	+1676	+7.19384766	-9.06152344	-0.81738281	+57.32666016	+1.16455078	-23.73046875	+1740
+1458241621.12369990	+9.88330078	-5.86669922	-0.74267578	+42.58300781	-7.82226563	-62.00683594	+2156	+9.81738281	-5.08886719	-0.59765625	+2.61474609	-14.47998047	+11.53564453	+1676	+7.19384766	-9.06591797	-0.81738281	+57.32666016	+1.14257813	-23.73046875	+1736
+1458241621.12789990	+9.88330078	-5.86669922	-0.74267578	+42.58300781	-7.82226563	-62.00683594	+2160	+9.81738281	-5.08886719	-0.59765625	+2.61474609	-14.47998047	+11.53564453	+1680	+7.19384766	-9.06152344	-0.81738281	+57.32666016	+1.14257813	-23.75244141	+1736
+1458241621.13200000	+9.88330078	-5.86669922	-0.74267578	+42.58300781	-7.82226563	-62.00683594	+2160	+9.81738281	-5.08886719	-0.59765625	+2.61474609	-14.47998047	+11.53564453	+1680	+7.19384766	-9.06152344	-0.81738281	+57.32666016	+1.12060547	-23.75244141	+1736
+1458241621.13620000	+9.88330078	-5.86669922	-0.74267578	+42.58300781	-7.82226563	-62.00683594	+2160	+9.81738281	-5.08886719	-0.59765625	+2.61474609	-14.50195313	+11.53564453	+1680	+7.19384766	-9.06152344	-0.81738281	+57.32666016	+1.12060547	-23.75244141	+1736
+1458241621.14450000	+9.88330078	-5.87109375	-0.74267578	+42.56103516	-7.84423828	-62.00683594	+2160	+9.81738281	-5.08886719	-0.59765625	+2.61474609	-14.50195313	+11.55761719	+1680	+7.19824219	-9.06152344	-0.81298828	+57.37060547	+1.12060547	-23.79638672	+1736
+1458241621.14870000	+9.88330078	-5.87109375	-0.74267578	+42.56103516	-7.86621094	-62.02880859	+2160	+9.81738281	-5.08886719	-0.59765625	+2.59277344	-14.52392578	+11.57958984	+1680	+7.20263672	-9.05712891	-0.81298828	+57.39257813	+1.12060547	-23.79638672	+1736
+1458241621.15290000	+9.88330078	-5.87109375	-0.73828125	+42.56103516	-7.86621094	-62.02880859	+2160	+9.81738281	-5.08886719	-0.59765625	+2.59277344	-14.52392578	+11.57958984	+1680	+7.20703125	-9.05712891	-0.80859375	+57.41455078	+1.12060547	-23.81835938	+1740
+1458241621.15700010	+9.88330078	-5.87109375	-0.73828125	+42.56103516	-7.86621094	-62.02880859	+2160	+9.82177734	-5.08886719	-0.59765625	+2.59277344	-14.54589844	+11.60156250	+1680	+7.20703125	-9.05712891	-0.80859375	+57.41455078	+1.12060547	-23.84033203	+1740
+1458241621.16120000	+9.88330078	-5.87109375	-0.73828125	+42.56103516	-7.88818359	-62.02880859	+2160	+9.82177734	-5.08886719	-0.59765625	+2.59277344	-14.54589844	+11.62353516	+1680	+7.21142578	-9.05712891	-0.80859375	+57.43652344	+1.09863281	-23.86230469	+1744
+1458241621.16540000	+9.88769531	-5.87109375	-0.73828125	+42.56103516	-7.88818359	-62.02880859	+2160	+9.82177734	-5.09326172	-0.59765625	+2.59277344	-14.56787109	+11.62353516	+1676	+7.21142578	-9.05273438	-0.80419922	+57.45849609	+1.09863281	-23.88427734	+1744
+1458241621.16950010	+9.88769531	-5.87109375	-0.73828125	+42.56103516	-7.91015625	-62.02880859	+2160	+9.82177734	-5.09326172	-0.59326172	+2.57080078	-14.56787109	+11.64550781	+1676	+7.21582031	-9.05273438	-0.80419922	+57.48046875	+1.09863281	-23.88427734	+1744
+1458241621.17370010	+9.88769531	-5.87109375	-0.73828125	+42.56103516	-7.91015625	-62.05078125	+2160	+9.82177734	-5.08886719	-0.59326172	+2.57080078	-14.56787109	+11.64550781	+1676	+7.21582031	-9.05273438	-0.80419922	+57.50244141	+1.09863281	-23.90625000	+1748
+1458241621.18199990	+9.88769531	-5.87109375	-0.73828125	+42.56103516	-7.93212891	-62.05078125	+2164	+9.82177734	-5.08886719	-0.59326172	+2.57080078	-14.58984375	+11.66748047	+1676	+7.22021484	-9.05273438	-0.80419922	+57.50244141	+1.07666016	-23.90625000	+1748
+1458241621.18619990	+9.88769531	-5.87109375	-0.73388672	+42.56103516	-7.93212891	-62.05078125	+2164	+9.82177734	-5.08886719	-0.59326172	+2.57080078	-14.58984375	+11.66748047	+1676	+7.22021484	-9.05273438	-0.80419922	+57.50244141	+1.05468750	-23.90625000	+1748
+1458241621.19030000	+9.88769531	-5.87109375	-0.73388672	+42.56103516	-7.95410156	-62.05078125	+2164	+9.82177734	-5.08886719	-0.59326172	+2.57080078	-14.61181641	+11.68945313	+1676	+7.21582031	-9.05273438	-0.80419922	+57.48046875	+1.05468750	-23.90625000	+1748
+1458241621.19450000	+9.88769531	-5.87109375	-0.73388672	+42.56103516	-7.95410156	-62.07275391	+2164	+9.82177734	-5.08886719	-0.58886719	+2.57080078	-14.61181641	+11.68945313	+1676	+7.21582031	-9.05273438	-0.80859375	+57.45849609	+1.03271484	-23.90625000	+1748
+1458241621.19870000	+9.88769531	-5.87109375	-0.73388672	+42.56103516	-7.95410156	-62.07275391	+2164	+9.82177734	-5.08886719	-0.58886719	+2.59277344	-14.61181641	+11.68945313	+1676	+7.21582031	-9.05712891	-0.80859375	+57.45849609	+1.03271484	-23.88427734	+1752
+1458241621.20700000	+9.88769531	-5.87109375	-0.73388672	+42.56103516	-7.95410156	-62.07275391	+2164	+9.82177734	-5.08886719	-0.58886719	+2.59277344	-14.61181641	+11.68945313	+1676	+7.21142578	-9.05712891	-0.81298828	+57.41455078	+1.01074219	-23.86230469	+1752
+1458241621.21120000	+9.88769531	-5.87109375	-0.73388672	+42.56103516	-7.95410156	-62.07275391	+2164	+9.82177734	-5.08886719	-0.58886719	+2.59277344	-14.63378906	+11.68945313	+1676	+7.20703125	-9.05712891	-0.81298828	+57.39257813	+0.98876953	-23.86230469	+1752
+1458241621.21530010	+9.88769531	-5.87109375	-0.73388672	+42.58300781	-7.95410156	-62.07275391	+2164	+9.82177734	-5.08886719	-0.58886719	+2.59277344	-14.63378906	+11.68945313	+1676	+7.20703125	-9.06152344	-0.81738281	+57.39257813	+0.96679688	-23.84033203	+1752
+1458241621.21950010	+9.88330078	-5.87109375	-0.73388672	+42.58300781	-7.95410156	-62.07275391	+2164	+9.82177734	-5.08886719	-0.58886719	+2.59277344	-14.63378906	+11.68945313	+1676	+7.20263672	-9.06152344	-0.81738281	+57.37060547	+0.96679688	-23.84033203	+1752
+1458241621.22370000	+9.88330078	-5.87109375	-0.73388672	+42.58300781	-7.95410156	-62.07275391	+2164	+9.82177734	-5.08886719	-0.58886719	+2.61474609	-14.63378906	+11.68945313	+1680	+7.20263672	-9.06152344	-0.81738281	+57.34863281	+0.94482422	-23.84033203	+1752
+1458241621.23200010	+9.88330078	-5.87109375	-0.73388672	+42.58300781	-7.95410156	-62.09472656	+2168	+9.82177734	-5.08886719	-0.58447266	+2.61474609	-14.63378906	+11.68945313	+1680	+7.19824219	-9.06152344	-0.82177734	+57.32666016	+0.94482422	-23.84033203	+1752
+1458241621.23620010	+9.88330078	-5.86669922	-0.73388672	+42.58300781	-7.95410156	-62.09472656	+2168	+9.82177734	-5.08447266	-0.58447266	+2.61474609	-14.63378906	+11.68945313	+1680	+7.19824219	-9.06591797	-0.82177734	+57.32666016	+0.92285156	-23.84033203	+1748
+1458241621.24029990	+9.88330078	-5.86669922	-0.73388672	+42.58300781	-7.95410156	-62.09472656	+2168	+9.82177734	-5.08447266	-0.58447266	+2.61474609	-14.63378906	+11.68945313	+1680	+7.19824219	-9.06591797	-0.82177734	+57.32666016	+0.92285156	-23.84033203	+1748
+1458241621.24449990	+9.88330078	-5.86669922	-0.73388672	+42.58300781	-7.95410156	-62.09472656	+2168	+9.82177734	-5.08447266	-0.58447266	+2.61474609	-14.63378906	+11.68945313	+1684	+7.19824219	-9.06591797	-0.82177734	+57.32666016	+0.92285156	-23.84033203	+1748
+1458241621.25280000	+9.88330078	-5.86669922	-0.73388672	+42.58300781	-7.95410156	-62.09472656	+2168	+9.82177734	-5.08447266	-0.58447266	+2.61474609	-14.63378906	+11.71142578	+1684	+7.20263672	-9.06152344	-0.81738281	+57.34863281	+0.92285156	-23.86230469	+1744
+1458241621.26110010	+9.88769531	-5.86669922	-0.72949219	+42.60498047	-7.97607422	-62.09472656	+2168	+9.82177734	-5.08447266	-0.58447266	+2.61474609	-14.65576172	+11.71142578	+1684	+7.20703125	-9.06152344	-0.81738281	+57.37060547	+0.92285156	-23.88427734	+1744
+1458241621.26530000	+9.88769531	-5.86669922	-0.72949219	+42.60498047	-7.97607422	-62.09472656	+2168	+9.82177734	-5.08447266	-0.58447266	+2.61474609	-14.65576172	+11.73339844	+1684	+7.20703125	-9.06152344	-0.81298828	+57.39257813	+0.92285156	-23.88427734	+1744
+1458241621.26950000	+9.88769531	-5.86669922	-0.72949219	+42.60498047	-7.97607422	-62.09472656	+2168	+9.82177734	-5.08886719	-0.58447266	+2.61474609	-14.65576172	+11.73339844	+1684	+7.20703125	-9.06152344	-0.81298828	+57.39257813	+0.92285156	-23.90625000	+1748
+1458241621.27360010	+9.88769531	-5.86669922	-0.72949219	+42.60498047	-7.97607422	-62.09472656	+2168	+9.82177734	-5.08886719	-0.58447266	+2.61474609	-14.65576172	+11.75537109	+1684	+7.21142578	-9.06152344	-0.81298828	+57.41455078	+0.92285156	-23.92822266	+1748
+1458241621.27780010	+9.88769531	-5.86669922	-0.72949219	+42.60498047	-7.97607422	-62.09472656	+2168	+9.82177734	-5.08886719	-0.58447266	+2.61474609	-14.65576172	+11.75537109	+1684	+7.21142578	-9.05712891	-0.81298828	+57.43652344	+0.92285156	-23.92822266	+1748
+1458241621.28609990	+9.88769531	-5.86669922	-0.72949219	+42.60498047	-7.97607422	-62.09472656	+2168	+9.82177734	-5.08886719	-0.58447266	+2.61474609	-14.65576172	+11.77734375	+1680	+7.21582031	-9.05712891	-0.80859375	+57.45849609	+0.92285156	-23.95019531	+1748
+1458241621.29029990	+9.88769531	-5.86669922	-0.72949219	+42.60498047	-7.99804688	-62.09472656	+2168	+9.82177734	-5.08886719	-0.58447266	+2.63671875	-14.67773438	+11.79931641	+1680	+7.22021484	-9.05712891	-0.80859375	+57.48046875	+0.92285156	-23.97216797	+1748
+1458241621.29450010	+9.88769531	-5.86669922	-0.72949219	+42.60498047	-7.99804688	-62.09472656	+2168	+9.82177734	-5.08886719	-0.58447266	+2.63671875	-14.67773438	+11.79931641	+1680	+7.22021484	-9.05712891	-0.80859375	+57.50244141	+0.92285156	-23.97216797	+1748
+1458241621.29860000	+9.88769531	-5.86669922	-0.72949219	+42.62695313	-7.99804688	-62.09472656	+2168	+9.82177734	-5.08886719	-0.58447266	+2.63671875	-14.67773438	+11.82128906	+1680	+7.22021484	-9.05712891	-0.80419922	+57.50244141	+0.92285156	-23.97216797	+1748
+1458241621.30279990	+9.88769531	-5.86669922	-0.72949219	+42.62695313	-7.99804688	-62.09472656	+2172	+9.82177734	-5.08886719	-0.58447266	+2.63671875	-14.67773438	+11.82128906	+1680	+7.22021484	-9.05712891	-0.80859375	+57.50244141	+0.92285156	-23.97216797	+1748
+1458241621.30699990	+9.88769531	-5.86669922	-0.72949219	+42.62695313	-7.99804688	-62.09472656	+2172	+9.82177734	-5.08886719	-0.58447266	+2.65869141	-14.67773438	+11.82128906	+1676	+7.22021484	-9.05712891	-0.80859375	+57.50244141	+0.92285156	-23.97216797	+1748
+1458241621.31530000	+9.88769531	-5.86669922	-0.72949219	+42.62695313	-7.99804688	-62.11669922	+2172	+9.82177734	-5.08447266	-0.58447266	+2.65869141	-14.67773438	+11.82128906	+1676	+7.22021484	-9.05712891	-0.80859375	+57.50244141	+0.90087891	-23.97216797	+1752
+1458241621.31950000	+9.88769531	-5.86669922	-0.72949219	+42.62695313	-7.99804688	-62.11669922	+2172	+9.82177734	-5.08447266	-0.58447266	+2.65869141	-14.67773438	+11.82128906	+1676	+7.21582031	-9.05712891	-0.80859375	+57.48046875	+0.90087891	-23.97216797	+1752
+1458241621.32360010	+9.88769531	-5.86669922	-0.72949219	+42.62695313	-7.99804688	-62.11669922	+2172	+9.82177734	-5.08447266	-0.58447266	+2.68066406	-14.69970703	+11.82128906	+1676	+7.21582031	-9.06152344	-0.81298828	+57.48046875	+0.90087891	-23.97216797	+1752
+1458241621.32780000	+9.88769531	-5.86669922	-0.72949219	+42.64892578	-7.99804688	-62.11669922	+2172	+9.82177734	-5.08447266	-0.58447266	+2.68066406	-14.69970703	+11.82128906	+1676	+7.21582031	-9.06152344	-0.81298828	+57.45849609	+0.87890625	-23.95019531	+1752
+1458241621.33200000	+9.88769531	-5.86669922	-0.72949219	+42.64892578	-7.99804688	-62.11669922	+2172	+9.82177734	-5.08447266	-0.58447266	+2.68066406	-14.69970703	+11.79931641	+1680	+7.21142578	-9.06152344	-0.81298828	+57.43652344	+0.87890625	-23.95019531	+1752
+1458241621.33610010	+9.88769531	-5.86669922	-0.72949219	+42.64892578	-7.99804688	-62.11669922	+2172	+9.82177734	-5.08447266	-0.58007813	+2.68066406	-14.69970703	+11.79931641	+1680	+7.21142578	-9.06152344	-0.81738281	+57.43652344	+0.85693359	-23.95019531	+1752
+1458241621.34439990	+9.88769531	-5.86669922	-0.72949219	+42.64892578	-7.99804688	-62.11669922	+2172	+9.82177734	-5.08447266	-0.58007813	+2.70263672	-14.69970703	+11.79931641	+1680	+7.20703125	-9.06591797	-0.81738281	+57.39257813	+0.85693359	-23.92822266	+1752
+1458241621.34859990	+9.88769531	-5.86669922	-0.72949219	+42.64892578	-7.99804688	-62.11669922	+2172	+9.82177734	-5.08447266	-0.58007813	+2.70263672	-14.69970703	+11.79931641	+1680	+7.20703125	-9.06591797	-0.81738281	+57.39257813	+0.83496094	-23.92822266	+1752
+1458241621.35279990	+9.88769531	-5.86669922	-0.72949219	+42.64892578	-7.99804688	-62.11669922	+2172	+9.82177734	-5.08447266	-0.58007813	+2.70263672	-14.69970703	+11.79931641	+1684	+7.20703125	-9.06591797	-0.82177734	+57.39257813	+0.83496094	-23.92822266	+1748
+1458241621.35690000	+9.88769531	-5.86669922	-0.72949219	+42.64892578	-7.99804688	-62.11669922	+2172	+9.82177734	-5.08447266	-0.58007813	+2.70263672	-14.72167969	+11.79931641	+1684	+7.20703125	-9.07031250	-0.82177734	+57.37060547	+0.83496094	-23.92822266	+1748
+1458241621.36110000	+9.88769531	-5.86669922	-0.72949219	+42.67089844	-7.99804688	-62.13867188	+2172	+9.82177734	-5.08447266	-0.58007813	+2.72460938	-14.72167969	+11.79931641	+1684	+7.20703125	-9.07031250	-0.81738281	+57.37060547	+0.83496094	-23.95019531	+1748
+1458241621.36940000	+9.88769531	-5.86669922	-0.72949219	+42.67089844	-7.99804688	-62.13867188	+2172	+9.82177734	-5.08447266	-0.58007813	+2.72460938	-14.72167969	+11.79931641	+1684	+7.20703125	-9.07031250	-0.81738281	+57.39257813	+0.83496094	-23.97216797	+1748
+1458241621.37360000	+9.88769531	-5.86669922	-0.72949219	+42.67089844	-7.99804688	-62.13867188	+2172	+9.82177734	-5.08447266	-0.58007813	+2.72460938	-14.72167969	+11.82128906	+1684	+7.21142578	-9.06591797	-0.81738281	+57.41455078	+0.83496094	-23.99414063	+1748
+1458241621.37780000	+9.88769531	-5.86669922	-0.72509766	+42.67089844	-8.02001953	-62.13867188	+2172	+9.82177734	-5.08447266	-0.58007813	+2.72460938	-14.74365234	+11.82128906	+1688	+7.21142578	-9.06591797	-0.81298828	+57.43652344	+0.83496094	-23.99414063	+1748
+1458241621.38190010	+9.88769531	-5.86669922	-0.72509766	+42.67089844	-8.02001953	-62.13867188	+2172	+9.82177734	-5.08447266	-0.58007813	+2.72460938	-14.74365234	+11.82128906	+1688	+7.21582031	-9.06591797	-0.81298828	+57.45849609	+0.83496094	-24.01611328	+1748
+1458241621.38610010	+9.88769531	-5.86669922	-0.72509766	+42.67089844	-8.02001953	-62.13867188	+2172	+9.82177734	-5.08447266	-0.58007813	+2.72460938	-14.74365234	+11.84326172	+1688	+7.22021484	-9.06591797	-0.80859375	+57.48046875	+0.83496094	-24.03808594	+1748
+1458241621.39030000	+9.88769531	-5.86669922	-0.72509766	+42.67089844	-8.02001953	-62.13867188	+2172	+9.82177734	-5.08447266	-0.58007813	+2.72460938	-14.74365234	+11.84326172	+1684	+7.22021484	-9.06591797	-0.80859375	+57.50244141	+0.83496094	-24.06005859	+1752
+1458241621.39860010	+9.88769531	-5.86669922	-0.72509766	+42.69287109	-8.02001953	-62.13867188	+2176	+9.82177734	-5.08447266	-0.58007813	+2.72460938	-14.76562500	+11.88720703	+1684	+7.22460938	-9.06152344	-0.80419922	+57.54638672	+0.85693359	-24.10400391	+1756
+1458241621.40280010	+9.88769531	-5.86669922	-0.72509766	+42.69287109	-8.04199219	-62.13867188	+2176	+9.82177734	-5.08447266	-0.58007813	+2.72460938	-14.76562500	+11.88720703	+1684	+7.22900391	-9.06152344	-0.79980469	+57.56835938	+0.85693359	-24.10400391	+1756
+1458241621.40689990	+9.88769531	-5.86230469	-0.72509766	+42.69287109	-8.04199219	-62.13867188	+2176	+9.82177734	-5.08447266	-0.58007813	+2.72460938	-14.76562500	+11.90917969	+1684	+7.22900391	-9.06152344	-0.79980469	+57.59033203	+0.85693359	-24.12597656	+1756
+1458241621.41109990	+9.88769531	-5.86230469	-0.72509766	+42.69287109	-8.04199219	-62.13867188	+2176	+9.82177734	-5.08447266	-0.58007813	+2.74658203	-14.76562500	+11.90917969	+1680	+7.23339844	-9.06152344	-0.79980469	+57.59033203	+0.85693359	-24.14794922	+1760
+1458241621.41520000	+9.88769531	-5.86230469	-0.72509766	+42.69287109	-8.04199219	-62.16064453	+2176	+9.82177734	-5.08447266	-0.58007813	+2.74658203	-14.78759766	+11.93115234	+1680	+7.23339844	-9.06152344	-0.79980469	+57.61230469	+0.85693359	-24.14794922	+1760
+1458241621.42360000	+9.88769531	-5.86230469	-0.72509766	+42.71484375	-8.06396484	-62.16064453	+2176	+9.82177734	-5.08447266	-0.58007813	+2.74658203	-14.78759766	+11.93115234	+1680	+7.23339844	-9.06152344	-0.79980469	+57.61230469	+0.85693359	-24.14794922	+1760
+1458241621.42770000	+9.88769531	-5.86230469	-0.72509766	+42.71484375	-8.06396484	-62.16064453	+2176	+9.82177734	-5.08447266	-0.58007813	+2.74658203	-14.78759766	+11.93115234	+1676	+7.23339844	-9.06152344	-0.79980469	+57.59033203	+0.83496094	-24.14794922	+1760
+1458241621.43190000	+9.88769531	-5.86230469	-0.72509766	+42.71484375	-8.06396484	-62.16064453	+2176	+9.82177734	-5.08447266	-0.57568359	+2.76855469	-14.78759766	+11.93115234	+1676	+7.23339844	-9.06152344	-0.79980469	+57.59033203	+0.83496094	-24.14794922	+1764
+1458241621.43610000	+9.88769531	-5.86230469	-0.72070313	+42.71484375	-8.06396484	-62.16064453	+2180	+9.82177734	-5.08447266	-0.57568359	+2.76855469	-14.78759766	+11.93115234	+1676	+7.22900391	-9.06152344	-0.79980469	+57.56835938	+0.83496094	-24.14794922	+1764
+1458241621.44020010	+9.88769531	-5.86230469	-0.72070313	+42.71484375	-8.06396484	-62.18261719	+2180	+9.82177734	-5.08447266	-0.57568359	+2.76855469	-14.78759766	+11.93115234	+1676	+7.22900391	-9.06591797	-0.80419922	+57.56835938	+0.81298828	-24.14794922	+1764
+1458241621.44440010	+9.88769531	-5.86230469	-0.72070313	+42.73681641	-8.06396484	-62.18261719	+2180	+9.82177734	-5.08447266	-0.57568359	+2.76855469	-14.78759766	+11.93115234	+1676	+7.22900391	-9.06591797	-0.80419922	+57.54638672	+0.81298828	-24.12597656	+1764
+1458241621.44860010	+9.88769531	-5.86230469	-0.72070313	+42.73681641	-8.06396484	-62.18261719	+2180	+9.82177734	-5.08447266	-0.57568359	+2.76855469	-14.78759766	+11.90917969	+1676	+7.22460938	-9.06591797	-0.80419922	+57.52441406	+0.81298828	-24.12597656	+1764
+1458241621.45689990	+9.88769531	-5.86230469	-0.72070313	+42.73681641	-8.06396484	-62.18261719	+2180	+9.82177734	-5.08447266	-0.57568359	+2.79052734	-14.80957031	+11.90917969	+1676	+7.22460938	-9.07031250	-0.80859375	+57.50244141	+0.79101563	-24.10400391	+1764
+1458241621.46110010	+9.88769531	-5.86230469	-0.72070313	+42.73681641	-8.06396484	-62.20458984	+2180	+9.82177734	-5.08447266	-0.57568359	+2.79052734	-14.80957031	+11.90917969	+1676	+7.22021484	-9.07031250	-0.80859375	+57.48046875	+0.79101563	-24.10400391	+1764
+1458241621.46519990	+9.88769531	-5.86230469	-0.72070313	+42.73681641	-8.06396484	-62.20458984	+2180	+9.82177734	-5.08447266	-0.57568359	+2.79052734	-14.80957031	+11.90917969	+1680	+7.22021484	-9.07031250	-0.80859375	+57.45849609	+0.76904297	-24.10400391	+1764
+1458241621.46939990	+9.88769531	-5.86230469	-0.72070313	+42.73681641	-8.06396484	-62.20458984	+2180	+9.82177734	-5.08447266	-0.57568359	+2.79052734	-14.80957031	+11.90917969	+1680	+7.21582031	-9.07470703	-0.81298828	+57.45849609	+0.76904297	-24.10400391	+1764
+1458241621.47359990	+9.88769531	-5.86230469	-0.72070313	+42.73681641	-8.06396484	-62.20458984	+2180	+9.82177734	-5.08447266	-0.57568359	+2.79052734	-14.80957031	+11.90917969	+1680	+7.21582031	-9.07470703	-0.81298828	+57.43652344	+0.76904297	-24.10400391	+1760
+1458241621.47770000	+9.88769531	-5.86230469	-0.72070313	+42.73681641	-8.06396484	-62.20458984	+2180	+9.82177734	-5.08447266	-0.57568359	+2.79052734	-14.80957031	+11.90917969	+1680	+7.21582031	-9.07470703	-0.81298828	+57.43652344	+0.76904297	-24.10400391	+1760
+1458241621.48610000	+9.88769531	-5.86230469	-0.72070313	+42.73681641	-8.06396484	-62.20458984	+2180	+9.82177734	-5.08447266	-0.57568359	+2.79052734	-14.80957031	+11.90917969	+1680	+7.22021484	-9.07470703	-0.80859375	+57.45849609	+0.74707031	-24.12597656	+1760
+1458241621.49020000	+9.88769531	-5.86230469	-0.72070313	+42.73681641	-8.06396484	-62.20458984	+2180	+9.82177734	-5.08447266	-0.57568359	+2.79052734	-14.80957031	+11.90917969	+1680	+7.22021484	-9.07470703	-0.80859375	+57.45849609	+0.76904297	-24.14794922	+1760
+1458241621.49440000	+9.88769531	-5.86230469	-0.72070313	+42.73681641	-8.06396484	-62.22656250	+2180	+9.82177734	-5.08447266	-0.57568359	+2.79052734	-14.80957031	+11.90917969	+1680	+7.22021484	-9.07470703	-0.80859375	+57.48046875	+0.76904297	-24.16992188	+1760
+1458241621.49850010	+9.88769531	-5.86230469	-0.72070313	+42.73681641	-8.06396484	-62.22656250	+2180	+9.82177734	-5.08447266	-0.57568359	+2.79052734	-14.80957031	+11.90917969	+1680	+7.22460938	-9.07470703	-0.80419922	+57.48046875	+0.76904297	-24.16992188	+1760
+1458241621.50270010	+9.88769531	-5.86230469	-0.72070313	+42.73681641	-8.08593750	-62.22656250	+2184	+9.82177734	-5.08447266	-0.57568359	+2.81250000	-14.80957031	+11.90917969	+1680	+7.22460938	-9.07031250	-0.80419922	+57.50244141	+0.76904297	-24.19189453	+1760
+1458241621.50690010	+9.88769531	-5.86230469	-0.72070313	+42.73681641	-8.08593750	-62.22656250	+2184	+9.82617188	-5.08447266	-0.57568359	+2.81250000	-14.83154297	+11.93115234	+1680	+7.22900391	-9.07031250	-0.80419922	+57.52441406	+0.76904297	-24.21386719	+1760
+1458241621.51519990	+9.89208984	-5.86230469	-0.72070313	+42.75878906	-8.08593750	-62.22656250	+2184	+9.82617188	-5.08447266	-0.57568359	+2.81250000	-14.83154297	+11.93115234	+1680	+7.23339844	-9.07031250	-0.79980469	+57.56835938	+0.79101563	-24.23583984	+1760
+1458241621.51939990	+9.89208984	-5.86230469	-0.72070313	+42.75878906	-8.08593750	-62.22656250	+2184	+9.82617188	-5.08447266	-0.57568359	+2.81250000	-14.83154297	+11.93115234	+1680	+7.23339844	-9.07031250	-0.79980469	+57.56835938	+0.79101563	-24.25781250	+1764
+1458241621.52350000	+9.89208984	-5.86230469	-0.72070313	+42.75878906	-8.08593750	-62.22656250	+2184	+9.82617188	-5.08447266	-0.57568359	+2.81250000	-14.83154297	+11.93115234	+1680	+7.23339844	-9.06591797	-0.79541016	+57.59033203	+0.79101563	-24.25781250	+1764
+1458241621.52769990	+9.89208984	-5.86230469	-0.71630859	+42.75878906	-8.08593750	-62.22656250	+2184	+9.82617188	-5.08447266	-0.57568359	+2.81250000	-14.85351563	+11.95312500	+1680	+7.23779297	-9.06591797	-0.79541016	+57.61230469	+0.79101563	-24.27978516	+1764
+1458241621.53189990	+9.89208984	-5.86230469	-0.71630859	+42.75878906	-8.08593750	-62.22656250	+2184	+9.82617188	-5.08447266	-0.57568359	+2.81250000	-14.85351563	+11.95312500	+1680	+7.23779297	-9.06591797	-0.79541016	+57.61230469	+0.79101563	-24.30175781	+1764
+1458241621.53600000	+9.89208984	-5.86230469	-0.71630859	+42.75878906	-8.08593750	-62.22656250	+2184	+9.82617188	-5.08447266	-0.57568359	+2.81250000	-14.85351563	+11.95312500	+1680	+7.23779297	-9.06591797	-0.79541016	+57.61230469	+0.79101563	-24.30175781	+1768
+1458241621.54440000	+9.89208984	-5.86230469	-0.71630859	+42.75878906	-8.10791016	-62.22656250	+2188	+9.82617188	-5.08447266	-0.57128906	+2.81250000	-14.85351563	+11.95312500	+1680	+7.23779297	-9.06591797	-0.79541016	+57.61230469	+0.79101563	-24.30175781	+1768
+1458241621.54850010	+9.89208984	-5.86230469	-0.71630859	+42.75878906	-8.10791016	-62.22656250	+2188	+9.82617188	-5.08447266	-0.57128906	+2.81250000	-14.87548828	+11.95312500	+1680	+7.23779297	-9.06591797	-0.79541016	+57.61230469	+0.79101563	-24.30175781	+1768
+1458241621.55270000	+9.89208984	-5.86230469	-0.71630859	+42.75878906	-8.10791016	-62.22656250	+2188	+9.82617188	-5.08447266	-0.57128906	+2.81250000	-14.87548828	+11.93115234	+1680	+7.23779297	-9.07031250	-0.79541016	+57.59033203	+0.76904297	-24.30175781	+1768
+1458241621.55690000	+9.89208984	-5.86230469	-0.71630859	+42.75878906	-8.10791016	-62.24853516	+2188	+9.82617188	-5.08447266	-0.57128906	+2.81250000	-14.87548828	+11.93115234	+1680	+7.23339844	-9.07031250	-0.79541016	+57.59033203	+0.76904297	-24.30175781	+1768
+1458241621.56520010	+9.89208984	-5.86230469	-0.71630859	+42.75878906	-8.08593750	-62.24853516	+2188	+9.82617188	-5.08447266	-0.57128906	+2.83447266	-14.87548828	+11.93115234	+1680	+7.23339844	-9.07031250	-0.79980469	+57.56835938	+0.76904297	-24.27978516	+1768
+1458241621.56929990	+9.89208984	-5.86230469	-0.71630859	+42.75878906	-8.08593750	-62.24853516	+2188	+9.82617188	-5.08447266	-0.57128906	+2.83447266	-14.87548828	+11.93115234	+1680	+7.23339844	-9.07031250	-0.79980469	+57.54638672	+0.74707031	-24.27978516	+1768
+1458241621.57769990	+9.89208984	-5.86230469	-0.71630859	+42.75878906	-8.08593750	-62.24853516	+2188	+9.82617188	-5.08447266	-0.57128906	+2.83447266	-14.87548828	+11.90917969	+1680	+7.22900391	-9.07470703	-0.80419922	+57.52441406	+0.74707031	-24.25781250	+1768
+1458241621.58180000	+9.89208984	-5.86230469	-0.71630859	+42.75878906	-8.08593750	-62.24853516	+2188	+9.82617188	-5.08447266	-0.57128906	+2.83447266	-14.87548828	+11.90917969	+1680	+7.22900391	-9.07470703	-0.80419922	+57.50244141	+0.72509766	-24.25781250	+1768
+1458241621.58600000	+9.89208984	-5.86230469	-0.71630859	+42.75878906	-8.08593750	-62.24853516	+2188	+9.82617188	-5.08447266	-0.57128906	+2.83447266	-14.89746094	+11.90917969	+1684	+7.22460938	-9.07470703	-0.80419922	+57.50244141	+0.72509766	-24.25781250	+1768
+1458241621.59019990	+9.89208984	-5.86230469	-0.71630859	+42.75878906	-8.08593750	-62.24853516	+2188	+9.82617188	-5.08447266	-0.57128906	+2.83447266	-14.89746094	+11.90917969	+1684	+7.22460938	-9.07470703	-0.80419922	+57.50244141	+0.72509766	-24.25781250	+1768
+1458241621.59850000	+9.89208984	-5.86230469	-0.71630859	+42.75878906	-8.08593750	-62.24853516	+2188	+9.82617188	-5.08447266	-0.57128906	+2.83447266	-14.89746094	+11.90917969	+1684	+7.22460938	-9.07470703	-0.80419922	+57.48046875	+0.72509766	-24.25781250	+1768
+1458241621.60270000	+9.89208984	-5.86230469	-0.71630859	+42.75878906	-8.10791016	-62.27050781	+2192	+9.82617188	-5.08447266	-0.57128906	+2.83447266	-14.89746094	+11.90917969	+1684	+7.22460938	-9.07470703	-0.80419922	+57.48046875	+0.72509766	-24.25781250	+1764
+1458241621.60680010	+9.89208984	-5.86230469	-0.71630859	+42.75878906	-8.10791016	-62.27050781	+2192	+9.82617188	-5.08447266	-0.57128906	+2.83447266	-14.89746094	+11.90917969	+1684	+7.22460938	-9.07470703	-0.80419922	+57.50244141	+0.72509766	-24.25781250	+1764
+1458241621.61100010	+9.89208984	-5.86230469	-0.71630859	+42.75878906	-8.10791016	-62.27050781	+2192	+9.82617188	-5.08447266	-0.57128906	+2.83447266	-14.89746094	+11.90917969	+1684	+7.22460938	-9.07470703	-0.80419922	+57.50244141	+0.72509766	-24.25781250	+1764
+1458241621.61929990	+9.89208984	-5.86230469	-0.71630859	+42.75878906	-8.10791016	-62.27050781	+2192	+9.82617188	-5.08447266	-0.57128906	+2.85644531	-14.89746094	+11.90917969	+1684	+7.22900391	-9.07470703	-0.80419922	+57.52441406	+0.72509766	-24.27978516	+1764
