# Supplementary material for: A direct effect of perception on action when grasping a cup
Source: Sci Rep. 2018 Jan 9;8:171. doi: 10.1038/s41598-017-18591-5 (PMC5760564; doi:10.1038/s41598-017-18591-5)
Supplement: Supplementary file 6 — Supplementary Information [file 41598_2017_18591_MOESM6_ESM.zip › SciRep_Data/S02instruct/S02_100instruct_Tr95.dat]

+1000000000000.00000000	+0.00000000	+0.00000000	+0.00000000	+0.00000000	+0.00000000	+0.00000000	+0	+0.00000000	+0.00000000	+0.00000000	+0.00000000	+0.00000000	+0.00000000	+0	+0.00000000	+0.00000000	+0.00000000	+0.00000000	+0.00000000	+0.00000000	+0
+1458241621.62350010	+9.89208984	-5.86230469	-0.71630859	+42.75878906	-8.10791016	-62.27050781	+2192	+9.82617188	-5.08447266	-0.57128906	+2.85644531	-14.89746094	+11.90917969	+1684	+7.22900391	-9.07470703	-0.80419922	+57.52441406	+0.72509766	-24.27978516	+1760
+1458241621.62770010	+9.89208984	-5.86230469	-0.71630859	+42.75878906	-8.10791016	-62.27050781	+2192	+9.82617188	-5.08447266	-0.57128906	+2.85644531	-14.89746094	+11.93115234	+1684	+7.22900391	-9.07470703	-0.80419922	+57.52441406	+0.72509766	-24.27978516	+1760
+1458241621.63179990	+9.89208984	-5.86230469	-0.71630859	+42.75878906	-8.12988281	-62.27050781	+2192	+9.82617188	-5.08447266	-0.57128906	+2.85644531	-14.89746094	+11.93115234	+1684	+7.23339844	-9.07470703	-0.79980469	+57.54638672	+0.72509766	-24.30175781	+1760
+1458241621.63599990	+9.89208984	-5.86230469	-0.71630859	+42.75878906	-8.12988281	-62.27050781	+2196	+9.82617188	-5.08447266	-0.57128906	+2.85644531	-14.89746094	+11.93115234	+1684	+7.23339844	-9.07031250	-0.79980469	+57.54638672	+0.72509766	-24.30175781	+1760
+1458241621.64019990	+9.89208984	-5.86230469	-0.71630859	+42.75878906	-8.12988281	-62.27050781	+2196	+9.82617188	-5.08447266	-0.57128906	+2.85644531	-14.89746094	+11.93115234	+1684	+7.23339844	-9.07031250	-0.79980469	+57.54638672	+0.72509766	-24.30175781	+1760
+1458241621.64850000	+9.89208984	-5.86230469	-0.71630859	+42.75878906	-8.12988281	-62.27050781	+2196	+9.82617188	-5.08447266	-0.57128906	+2.85644531	-14.91943359	+11.93115234	+1684	+7.23339844	-9.07031250	-0.79980469	+57.56835938	+0.72509766	-24.32373047	+1760
+1458241621.65260000	+9.89208984	-5.86230469	-0.71630859	+42.75878906	-8.15185547	-62.27050781	+2196	+9.82617188	-5.08447266	-0.57128906	+2.85644531	-14.91943359	+11.95312500	+1684	+7.23779297	-9.07031250	-0.79980469	+57.56835938	+0.72509766	-24.32373047	+1760
+1458241626.50469990	+9.92285156	-5.88867188	-0.68554688	+43.33007813	-8.70117188	-61.72119141	+2280	+9.85253906	-5.11083984	-0.52294922	+2.76855469	-15.62255859	+13.13964844	+1756	+7.26416016	-9.13623047	-0.76904297	+57.23876953	+0.74707031	-24.69726563	+1808
+1458241626.51309990	+9.92285156	-5.88867188	-0.68554688	+43.33007813	-8.70117188	-61.69921875	+2280	+9.85253906	-5.11083984	-0.52294922	+2.76855469	-15.62255859	+13.13964844	+1756	+7.26855469	-9.13183594	-0.76464844	+57.28271484	+0.76904297	-24.74121094	+1808
+1458241626.51720000	+9.92285156	-5.88867188	-0.68554688	+43.33007813	-8.70117188	-61.69921875	+2280	+9.85253906	-5.11083984	-0.52294922	+2.76855469	-15.62255859	+13.16162109	+1756	+7.27294922	-9.13183594	-0.76025391	+57.30468750	+0.76904297	-24.74121094	+1808
+1458241626.52140000	+9.92285156	-5.88867188	-0.68554688	+43.33007813	-8.70117188	-61.69921875	+2280	+9.85253906	-5.11083984	-0.52294922	+2.76855469	-15.62255859	+13.16162109	+1760	+7.28173828	-9.12744141	-0.75585938	+57.37060547	+0.81298828	-24.78515625	+1812
+1458241626.52550010	+9.92285156	-5.88867188	-0.68554688	+43.33007813	-8.72314453	-61.69921875	+2280	+9.85253906	-5.11083984	-0.52294922	+2.74658203	-15.62255859	+13.18359375	+1760	+7.28613281	-9.12304688	-0.74707031	+57.43652344	+0.83496094	-24.82910156	+1816
+1458241626.52970000	+9.92285156	-5.88867188	-0.68994141	+43.33007813	-8.72314453	-61.69921875	+2280	+9.85253906	-5.11083984	-0.52294922	+2.74658203	-15.62255859	+13.18359375	+1760	+7.29492188	-9.12304688	-0.74267578	+57.48046875	+0.85693359	-24.87304688	+1820
+1458241626.53390000	+9.92285156	-5.88867188	-0.68994141	+43.33007813	-8.72314453	-61.69921875	+2280	+9.85253906	-5.11523438	-0.52734375	+2.74658203	-15.62255859	+13.20556641	+1760	+7.30371094	-9.11865234	-0.73828125	+57.56835938	+0.87890625	-24.91699219	+1824
+1458241626.53800010	+9.92285156	-5.88867188	-0.68994141	+43.33007813	-8.72314453	-61.67724609	+2280	+9.85253906	-5.11523438	-0.52734375	+2.74658203	-15.62255859	+13.20556641	+1760	+7.30810547	-9.11425781	-0.73388672	+57.61230469	+0.90087891	-24.93896484	+1828
+1458241626.54220010	+9.92724609	-5.88867188	-0.68994141	+43.33007813	-8.72314453	-61.67724609	+2280	+9.85253906	-5.11523438	-0.52734375	+2.74658203	-15.62255859	+13.22753906	+1760	+7.31250000	-9.11425781	-0.72949219	+57.63427734	+0.92285156	-24.96093750	+1832
+1458241626.54640010	+9.92724609	-5.88867188	-0.68994141	+43.33007813	-8.72314453	-61.67724609	+2280	+9.85253906	-5.11523438	-0.52734375	+2.74658203	-15.62255859	+13.22753906	+1760	+7.31250000	-9.11425781	-0.72949219	+57.63427734	+0.92285156	-24.96093750	+1832
+1458241626.55049990	+9.92724609	-5.88867188	-0.68994141	+43.33007813	-8.72314453	-61.67724609	+2280	+9.85253906	-5.11523438	-0.52734375	+2.74658203	-15.62255859	+13.22753906	+1760	+7.30810547	-9.11425781	-0.72949219	+57.61230469	+0.92285156	-24.96093750	+1836
+1458241626.55469990	+9.92724609	-5.88867188	-0.68994141	+43.33007813	-8.72314453	-61.67724609	+2280	+9.85253906	-5.11523438	-0.52734375	+2.74658203	-15.62255859	+13.20556641	+1760	+7.30371094	-9.11865234	-0.73388672	+57.59033203	+0.90087891	-24.93896484	+1836
+1458241626.56300000	+9.92724609	-5.88867188	-0.68994141	+43.35205078	-8.72314453	-61.67724609	+2280	+9.85253906	-5.11523438	-0.52734375	+2.74658203	-15.62255859	+13.20556641	+1760	+7.29931641	-9.11865234	-0.73388672	+57.54638672	+0.90087891	-24.91699219	+1840
+1458241626.56719990	+9.92724609	-5.88867188	-0.68994141	+43.35205078	-8.72314453	-61.67724609	+2280	+9.85253906	-5.11523438	-0.52734375	+2.74658203	-15.62255859	+13.20556641	+1760	+7.29931641	-9.12304688	-0.73828125	+57.52441406	+0.87890625	-24.89501953	+1840
+1458241626.57550000	+9.92724609	-5.88867188	-0.68994141	+43.35205078	-8.72314453	-61.67724609	+2280	+9.85253906	-5.11523438	-0.52734375	+2.74658203	-15.62255859	+13.20556641	+1756	+7.29492188	-9.12304688	-0.73828125	+57.50244141	+0.87890625	-24.87304688	+1844
+1458241626.57970000	+9.92724609	-5.88867188	-0.68554688	+43.35205078	-8.72314453	-61.67724609	+2280	+9.85253906	-5.11523438	-0.52734375	+2.74658203	-15.62255859	+13.18359375	+1756	+7.29492188	-9.12304688	-0.74267578	+57.48046875	+0.87890625	-24.87304688	+1844
+1458241626.58800010	+9.92285156	-5.88867188	-0.68554688	+43.35205078	-8.72314453	-61.67724609	+2280	+9.85253906	-5.11523438	-0.52734375	+2.76855469	-15.62255859	+13.18359375	+1756	+7.29052734	-9.12304688	-0.74267578	+57.48046875	+0.85693359	-24.85107422	+1844
+1458241626.59629990	+9.92285156	-5.88867188	-0.68994141	+43.35205078	-8.70117188	-61.67724609	+2280	+9.85253906	-5.11523438	-0.52294922	+2.76855469	-15.62255859	+13.18359375	+1756	+7.29052734	-9.12744141	-0.74707031	+57.45849609	+0.85693359	-24.85107422	+1840
+1458241626.60470010	+9.92285156	-5.88867188	-0.68994141	+43.35205078	-8.70117188	-61.67724609	+2280	+9.85253906	-5.11523438	-0.52294922	+2.76855469	-15.62255859	+13.18359375	+1756	+7.29052734	-9.12744141	-0.74707031	+57.43652344	+0.85693359	-24.82910156	+1840
+1458241626.61299990	+9.92285156	-5.88867188	-0.68994141	+43.35205078	-8.70117188	-61.67724609	+2280	+9.85253906	-5.11523438	-0.52294922	+2.76855469	-15.62255859	+13.18359375	+1756	+7.29052734	-9.12744141	-0.74707031	+57.43652344	+0.85693359	-24.82910156	+1840
+1458241626.62130000	+9.92285156	-5.88867188	-0.68994141	+43.35205078	-8.70117188	-61.67724609	+2280	+9.85253906	-5.11523438	-0.52734375	+2.76855469	-15.62255859	+13.18359375	+1756	+7.29052734	-9.12744141	-0.74707031	+57.43652344	+0.85693359	-24.82910156	+1840
+1458241626.62550000	+9.92285156	-5.88867188	-0.68994141	+43.35205078	-8.70117188	-61.67724609	+2280	+9.85253906	-5.11523438	-0.52734375	+2.76855469	-15.62255859	+13.18359375	+1756	+7.29052734	-9.12744141	-0.74707031	+57.45849609	+0.85693359	-24.82910156	+1836
+1458241626.63380000	+9.92285156	-5.88867188	-0.68994141	+43.35205078	-8.70117188	-61.65527344	+2280	+9.85253906	-5.11523438	-0.52734375	+2.76855469	-15.62255859	+13.20556641	+1756	+7.29052734	-9.12304688	-0.74707031	+57.45849609	+0.85693359	-24.85107422	+1836
+1458241626.63800000	+9.92285156	-5.88867188	-0.68994141	+43.35205078	-8.72314453	-61.65527344	+2280	+9.85253906	-5.11523438	-0.52734375	+2.76855469	-15.60058594	+13.20556641	+1756	+7.29052734	-9.12304688	-0.74267578	+57.45849609	+0.85693359	-24.85107422	+1836
+1458241626.64220000	+9.92285156	-5.88867188	-0.68994141	+43.35205078	-8.72314453	-61.65527344	+2280	+9.85253906	-5.11523438	-0.52734375	+2.76855469	-15.60058594	+13.20556641	+1756	+7.29052734	-9.12304688	-0.74267578	+57.45849609	+0.85693359	-24.85107422	+1836
+1458241626.64630010	+9.92724609	-5.88867188	-0.68994141	+43.35205078	-8.72314453	-61.65527344	+2280	+9.85253906	-5.11523438	-0.52734375	+2.76855469	-15.62255859	+13.20556641	+1756	+7.29052734	-9.12304688	-0.74267578	+57.45849609	+0.85693359	-24.85107422	+1836
+1458241626.65470000	+9.92724609	-5.88867188	-0.68994141	+43.35205078	-8.72314453	-61.65527344	+2280	+9.85253906	-5.11523438	-0.52734375	+2.76855469	-15.62255859	+13.20556641	+1752	+7.29052734	-9.12304688	-0.74267578	+57.45849609	+0.85693359	-24.85107422	+1836
+1458241626.65879990	+9.92285156	-5.88867188	-0.68994141	+43.35205078	-8.72314453	-61.65527344	+2280	+9.85253906	-5.11523438	-0.52734375	+2.76855469	-15.62255859	+13.20556641	+1752	+7.29052734	-9.12304688	-0.74267578	+57.45849609	+0.85693359	-24.85107422	+1836
+1458241626.66300010	+9.92285156	-5.88867188	-0.68994141	+43.35205078	-8.72314453	-61.65527344	+2280	+9.85253906	-5.11523438	-0.52734375	+2.76855469	-15.62255859	+13.20556641	+1752	+7.29052734	-9.12304688	-0.74267578	+57.45849609	+0.85693359	-24.85107422	+1836
+1458241626.67129990	+9.92285156	-5.88867188	-0.68994141	+43.35205078	-8.70117188	-61.65527344	+2280	+9.85253906	-5.11523438	-0.52734375	+2.76855469	-15.62255859	+13.20556641	+1752	+7.29052734	-9.12304688	-0.74267578	+57.45849609	+0.85693359	-24.82910156	+1836
+1458241626.67549990	+9.92285156	-5.88867188	-0.68994141	+43.35205078	-8.70117188	-61.65527344	+2280	+9.85253906	-5.11523438	-0.52734375	+2.76855469	-15.62255859	+13.20556641	+1752	+7.29052734	-9.12744141	-0.74707031	+57.43652344	+0.85693359	-24.82910156	+1836
+1458241626.68380000	+9.92285156	-5.88867188	-0.68994141	+43.35205078	-8.70117188	-61.65527344	+2280	+9.85253906	-5.11523438	-0.52294922	+2.76855469	-15.62255859	+13.18359375	+1752	+7.28613281	-9.12744141	-0.74707031	+57.43652344	+0.85693359	-24.82910156	+1836
+1458241626.69210000	+9.92285156	-5.88867188	-0.68994141	+43.35205078	-8.70117188	-61.65527344	+2280	+9.85253906	-5.11523438	-0.52294922	+2.76855469	-15.62255859	+13.18359375	+1752	+7.28613281	-9.12744141	-0.74707031	+57.41455078	+0.85693359	-24.80712891	+1836
+1458241626.69630000	+9.92285156	-5.88867188	-0.68994141	+43.35205078	-8.70117188	-61.65527344	+2280	+9.85253906	-5.11523438	-0.52294922	+2.76855469	-15.62255859	+13.18359375	+1752	+7.28173828	-9.12744141	-0.75146484	+57.39257813	+0.85693359	-24.80712891	+1836
+1458241626.70050000	+9.92285156	-5.88867188	-0.68994141	+43.35205078	-8.70117188	-61.65527344	+2280	+9.85253906	-5.11523438	-0.52294922	+2.76855469	-15.62255859	+13.18359375	+1752	+7.28173828	-9.13183594	-0.75146484	+57.37060547	+0.83496094	-24.78515625	+1836
+1458241626.70880010	+9.92285156	-5.88867188	-0.68994141	+43.35205078	-8.70117188	-61.65527344	+2280	+9.85253906	-5.11523438	-0.52294922	+2.76855469	-15.62255859	+13.16162109	+1752	+7.27734375	-9.13183594	-0.75585938	+57.32666016	+0.83496094	-24.76318359	+1836
+1458241626.71709990	+9.92285156	-5.88867188	-0.68994141	+43.37402344	-8.70117188	-61.65527344	+2280	+9.85253906	-5.11523438	-0.52294922	+2.76855469	-15.62255859	+13.16162109	+1752	+7.27294922	-9.13183594	-0.75585938	+57.30468750	+0.81298828	-24.74121094	+1832
+1458241626.72550010	+9.92285156	-5.88867188	-0.68994141	+43.37402344	-8.67919922	-61.65527344	+2280	+9.85253906	-5.11523438	-0.52294922	+2.76855469	-15.62255859	+13.16162109	+1752	+7.27294922	-9.13183594	-0.76025391	+57.30468750	+0.81298828	-24.74121094	+1828
+1458241626.73379990	+9.92285156	-5.88867188	-0.68994141	+43.37402344	-8.67919922	-61.65527344	+2280	+9.85253906	-5.11523438	-0.52294922	+2.76855469	-15.62255859	+13.16162109	+1752	+7.27294922	-9.13183594	-0.75585938	+57.30468750	+0.81298828	-24.74121094	+1828
+1458241626.74210000	+9.92285156	-5.88867188	-0.68994141	+43.35205078	-8.70117188	-61.65527344	+2284	+9.85253906	-5.11523438	-0.52294922	+2.76855469	-15.62255859	+13.16162109	+1752	+7.27294922	-9.13183594	-0.75585938	+57.32666016	+0.83496094	-24.76318359	+1824
+1458241626.75040010	+9.92285156	-5.88867188	-0.68994141	+43.35205078	-8.70117188	-61.65527344	+2284	+9.85253906	-5.11523438	-0.52294922	+2.76855469	-15.62255859	+13.16162109	+1752	+7.27734375	-9.13183594	-0.75585938	+57.32666016	+0.83496094	-24.76318359	+1824
+1458241626.75880000	+9.92285156	-5.88867188	-0.68994141	+43.35205078	-8.70117188	-61.65527344	+2284	+9.85253906	-5.11523438	-0.52294922	+2.76855469	-15.62255859	+13.16162109	+1752	+7.27734375	-9.13183594	-0.75585938	+57.34863281	+0.83496094	-24.76318359	+1820
+1458241626.76290010	+9.92285156	-5.88867188	-0.68994141	+43.35205078	-8.70117188	-61.65527344	+2284	+9.85253906	-5.11523438	-0.52294922	+2.76855469	-15.62255859	+13.16162109	+1752	+7.27734375	-9.13183594	-0.75146484	+57.34863281	+0.83496094	-24.78515625	+1820
+1458241626.77130010	+9.92285156	-5.88867188	-0.68994141	+43.35205078	-8.70117188	-61.65527344	+2284	+9.85253906	-5.11523438	-0.52294922	+2.76855469	-15.62255859	+13.16162109	+1752	+7.27734375	-9.13183594	-0.75146484	+57.37060547	+0.83496094	-24.78515625	+1820
+1458241626.77959990	+9.92285156	-5.88867188	-0.68994141	+43.35205078	-8.70117188	-61.65527344	+2284	+9.85253906	-5.11523438	-0.52294922	+2.76855469	-15.62255859	+13.16162109	+1752	+7.28173828	-9.12744141	-0.75146484	+57.37060547	+0.83496094	-24.78515625	+1816
+1458241626.78790000	+9.92285156	-5.88867188	-0.68994141	+43.35205078	-8.70117188	-61.65527344	+2284	+9.84814453	-5.11523438	-0.52294922	+2.76855469	-15.62255859	+13.16162109	+1752	+7.28173828	-9.12744141	-0.75146484	+57.37060547	+0.83496094	-24.78515625	+1816
+1458241626.79629990	+9.92285156	-5.88867188	-0.68994141	+43.35205078	-8.70117188	-61.65527344	+2284	+9.84814453	-5.11523438	-0.52294922	+2.76855469	-15.62255859	+13.16162109	+1752	+7.27734375	-9.13183594	-0.75146484	+57.34863281	+0.83496094	-24.78515625	+1816
+1458241626.80460000	+9.92285156	-5.88867188	-0.68994141	+43.35205078	-8.67919922	-61.65527344	+2284	+9.84814453	-5.11523438	-0.52294922	+2.76855469	-15.62255859	+13.13964844	+1752	+7.27734375	-9.13183594	-0.75585938	+57.34863281	+0.83496094	-24.76318359	+1812
+1458241626.82130000	+9.92285156	-5.88867188	-0.68994141	+43.35205078	-8.67919922	-61.65527344	+2284	+9.84814453	-5.11083984	-0.52294922	+2.76855469	-15.62255859	+13.13964844	+1752	+7.27294922	-9.13183594	-0.75585938	+57.30468750	+0.83496094	-24.74121094	+1808
+1458241626.82960010	+9.92285156	-5.88867188	-0.68994141	+43.35205078	-8.67919922	-61.65527344	+2284	+9.84814453	-5.11083984	-0.52294922	+2.76855469	-15.62255859	+13.11767578	+1756	+7.27294922	-9.13183594	-0.76025391	+57.30468750	+0.81298828	-24.74121094	+1808
+1458241626.83789990	+9.92285156	-5.88867188	-0.68994141	+43.35205078	-8.67919922	-61.65527344	+2284	+9.84814453	-5.11083984	-0.52294922	+2.76855469	-15.62255859	+13.11767578	+1756	+7.27294922	-9.13183594	-0.76025391	+57.28271484	+0.81298828	-24.74121094	+1804
+1458241626.84620000	+9.92285156	-5.88867188	-0.68994141	+43.33007813	-8.67919922	-61.65527344	+2284	+9.84814453	-5.11523438	-0.52294922	+2.76855469	-15.62255859	+13.11767578	+1756	+7.27294922	-9.13183594	-0.76025391	+57.30468750	+0.81298828	-24.74121094	+1804
+1458241626.85460000	+9.92285156	-5.88867188	-0.68994141	+43.33007813	-8.67919922	-61.65527344	+2284	+9.84814453	-5.11523438	-0.52294922	+2.76855469	-15.62255859	+13.11767578	+1756	+7.27294922	-9.13183594	-0.76025391	+57.30468750	+0.81298828	-24.74121094	+1800
+1458241626.85870000	+9.92285156	-5.88867188	-0.68994141	+43.33007813	-8.67919922	-61.65527344	+2284	+9.84814453	-5.11523438	-0.52294922	+2.76855469	-15.62255859	+13.11767578	+1756	+7.27294922	-9.13183594	-0.75585938	+57.30468750	+0.83496094	-24.74121094	+1800
+1458241626.86710000	+9.92285156	-5.88867188	-0.68994141	+43.33007813	-8.67919922	-61.63330078	+2284	+9.84814453	-5.11523438	-0.52294922	+2.76855469	-15.62255859	+13.11767578	+1756	+7.27294922	-9.13183594	-0.75585938	+57.32666016	+0.83496094	-24.76318359	+1800
+1458241626.87540010	+9.92285156	-5.88867188	-0.68994141	+43.33007813	-8.67919922	-61.63330078	+2284	+9.84814453	-5.11523438	-0.52294922	+2.76855469	-15.62255859	+13.11767578	+1756	+7.27734375	-9.13183594	-0.75585938	+57.32666016	+0.83496094	-24.76318359	+1800
+1458241626.88369990	+9.92285156	-5.88867188	-0.68994141	+43.33007813	-8.67919922	-61.63330078	+2284	+9.84814453	-5.11523438	-0.52294922	+2.76855469	-15.62255859	+13.11767578	+1756	+7.27734375	-9.13183594	-0.75146484	+57.34863281	+0.83496094	-24.78515625	+1800
+1458241626.88790010	+9.92285156	-5.88867188	-0.68994141	+43.33007813	-8.67919922	-61.63330078	+2284	+9.84814453	-5.11523438	-0.52294922	+2.76855469	-15.62255859	+13.11767578	+1756	+7.27734375	-9.13183594	-0.75146484	+57.34863281	+0.83496094	-24.78515625	+1800
+1458241626.89619990	+9.92285156	-5.88867188	-0.68994141	+43.33007813	-8.67919922	-61.63330078	+2284	+9.84814453	-5.11523438	-0.52294922	+2.76855469	-15.62255859	+13.11767578	+1756	+7.27734375	-9.12744141	-0.75146484	+57.37060547	+0.83496094	-24.78515625	+1800
+1458241626.90450000	+9.92285156	-5.88867188	-0.68994141	+43.33007813	-8.67919922	-61.63330078	+2288	+9.84814453	-5.11523438	-0.52294922	+2.76855469	-15.62255859	+13.11767578	+1756	+7.27734375	-9.12744141	-0.75146484	+57.37060547	+0.83496094	-24.78515625	+1800
+1458241626.91700010	+9.92285156	-5.88867188	-0.68994141	+43.33007813	-8.67919922	-61.65527344	+2288	+9.84814453	-5.11523438	-0.52294922	+2.76855469	-15.62255859	+13.09570313	+1756	+7.27734375	-9.13183594	-0.75585938	+57.34863281	+0.83496094	-24.76318359	+1800
+1458241626.92540000	+9.92285156	-5.88867188	-0.68994141	+43.33007813	-8.67919922	-61.65527344	+2288	+9.84814453	-5.11083984	-0.52294922	+2.79052734	-15.62255859	+13.09570313	+1760	+7.27734375	-9.13183594	-0.75585938	+57.34863281	+0.83496094	-24.76318359	+1796
+1458241626.93790010	+9.92285156	-5.88867188	-0.68994141	+43.33007813	-8.65722656	-61.65527344	+2288	+9.84814453	-5.11083984	-0.52294922	+2.79052734	-15.62255859	+13.07373047	+1760	+7.27294922	-9.13183594	-0.76025391	+57.32666016	+0.81298828	-24.74121094	+1796
+1458241626.94199990	+9.92285156	-5.88867188	-0.68994141	+43.33007813	-8.65722656	-61.65527344	+2288	+9.84814453	-5.11083984	-0.52294922	+2.79052734	-15.62255859	+13.07373047	+1760	+7.27294922	-9.13183594	-0.76025391	+57.32666016	+0.81298828	-24.74121094	+1796
+1458241626.95040010	+9.91845703	-5.88867188	-0.68994141	+43.30810547	-8.65722656	-61.67724609	+2288	+9.84814453	-5.11083984	-0.52294922	+2.79052734	-15.62255859	+13.05175781	+1760	+7.26855469	-9.13183594	-0.76025391	+57.30468750	+0.81298828	-24.71923828	+1796
+1458241626.95869990	+9.91845703	-5.88867188	-0.68994141	+43.30810547	-8.65722656	-61.67724609	+2288	+9.84814453	-5.11083984	-0.52294922	+2.79052734	-15.62255859	+13.05175781	+1760	+7.26855469	-9.13183594	-0.76025391	+57.30468750	+0.79101563	-24.71923828	+1796
+1458241626.96700000	+9.92285156	-5.88867188	-0.68994141	+43.30810547	-8.65722656	-61.67724609	+2288	+9.84814453	-5.11083984	-0.52294922	+2.79052734	-15.62255859	+13.05175781	+1760	+7.26855469	-9.13183594	-0.76025391	+57.30468750	+0.79101563	-24.74121094	+1792
+1458241626.97120000	+9.92285156	-5.88867188	-0.68994141	+43.30810547	-8.65722656	-61.67724609	+2288	+9.84814453	-5.11083984	-0.52294922	+2.79052734	-15.62255859	+13.05175781	+1764	+7.27294922	-9.13183594	-0.76025391	+57.30468750	+0.79101563	-24.74121094	+1792
+1458241626.97950010	+9.92285156	-5.88867188	-0.68994141	+43.30810547	-8.65722656	-61.67724609	+2288	+9.84814453	-5.11083984	-0.52294922	+2.79052734	-15.64453125	+13.05175781	+1764	+7.27294922	-9.13183594	-0.76025391	+57.32666016	+0.79101563	-24.74121094	+1792
+1458241626.98779990	+9.92285156	-5.88867188	-0.68994141	+43.33007813	-8.67919922	-61.67724609	+2288	+9.84814453	-5.11083984	-0.52294922	+2.79052734	-15.64453125	+13.05175781	+1764	+7.27294922	-9.12744141	-0.76025391	+57.32666016	+0.79101563	-24.76318359	+1792
+1458241626.99620010	+9.92285156	-5.88867188	-0.68994141	+43.33007813	-8.67919922	-61.67724609	+2288	+9.84814453	-5.11083984	-0.52294922	+2.79052734	-15.64453125	+13.07373047	+1764	+7.27734375	-9.12744141	-0.75585938	+57.34863281	+0.79101563	-24.76318359	+1796
+1458241627.00449990	+9.92285156	-5.88867188	-0.68994141	+43.33007813	-8.67919922	-61.69921875	+2288	+9.84814453	-5.11083984	-0.52294922	+2.79052734	-15.64453125	+13.07373047	+1764	+7.27734375	-9.12744141	-0.75585938	+57.37060547	+0.79101563	-24.78515625	+1796
+1458241627.00869990	+9.92285156	-5.88427734	-0.68994141	+43.33007813	-8.67919922	-61.69921875	+2288	+9.84814453	-5.11083984	-0.52294922	+2.79052734	-15.64453125	+13.07373047	+1764	+7.27734375	-9.12744141	-0.75585938	+57.37060547	+0.79101563	-24.78515625	+1796
+1458241627.02119990	+9.92285156	-5.88427734	-0.68554688	+43.33007813	-8.70117188	-61.69921875	+2288	+9.85253906	-5.11083984	-0.52294922	+2.79052734	-15.66650391	+13.07373047	+1764	+7.28173828	-9.12744141	-0.75585938	+57.37060547	+0.76904297	-24.80712891	+1796
+1458241627.03370000	+9.92285156	-5.88427734	-0.68554688	+43.33007813	-8.72314453	-61.72119141	+2288	+9.85253906	-5.11083984	-0.51855469	+2.79052734	-15.68847656	+13.07373047	+1764	+7.27734375	-9.12744141	-0.75585938	+57.34863281	+0.74707031	-24.82910156	+1796
+1458241627.04200010	+9.92724609	-5.88427734	-0.68554688	+43.33007813	-8.72314453	-61.72119141	+2292	+9.85253906	-5.11083984	-0.51855469	+2.79052734	-15.71044922	+13.07373047	+1764	+7.27734375	-9.12744141	-0.76025391	+57.30468750	+0.68115234	-24.82910156	+1800
+1458241627.05029990	+9.92724609	-5.87988281	-0.68115234	+43.35205078	-8.76708984	-61.74316406	+2292	+9.85693359	-5.10644531	-0.51416016	+2.79052734	-15.75439453	+13.07373047	+1768	+7.27294922	-9.12744141	-0.76464844	+57.23876953	+0.61523438	-24.85107422	+1800
+1458241627.05450010	+9.92724609	-5.87988281	-0.68115234	+43.35205078	-8.78906250	-61.76513672	+2292	+9.85693359	-5.10644531	-0.51416016	+2.79052734	-15.77636719	+13.09570313	+1768	+7.27294922	-9.12744141	-0.76904297	+57.19482422	+0.57128906	-24.85107422	+1800
+1458241627.06279990	+9.93164063	-5.87548828	-0.67675781	+43.37402344	-8.83300781	-61.78710938	+2296	+9.86132813	-5.10205078	-0.50537109	+2.76855469	-15.88623047	+13.09570313	+1776	+7.26855469	-9.13183594	-0.77783203	+57.10693359	+0.41748047	-24.89501953	+1800
+1458241627.07110000	+9.93603516	-5.87109375	-0.66796875	+43.39599609	-8.94287109	-61.83105469	+2300	+9.86572266	-5.09765625	-0.49658203	+2.76855469	-16.04003906	+13.16162109	+1780	+7.27734375	-9.12744141	-0.77783203	+57.06298828	+0.26367188	-25.00488281	+1796
+1458241627.07950000	+9.94042969	-5.86669922	-0.65917969	+43.43994141	-9.09667969	-61.87500000	+2304	+9.87451172	-5.09326172	-0.48339844	+2.72460938	-16.21582031	+13.24951172	+1792	+7.29052734	-9.12304688	-0.77343750	+57.08496094	+0.10986328	-25.18066406	+1800
+1458241627.08780000	+9.95361328	-5.85791016	-0.65039063	+43.48388672	-9.33837891	-61.94091797	+2316	+9.88769531	-5.08447266	-0.47021484	+2.70263672	-16.45751953	+13.42529297	+1800	+7.31689453	-9.11425781	-0.76025391	+57.15087891	-0.02197266	-25.44433594	+1808
+1458241627.09610010	+9.97119141	-5.85351563	-0.63720703	+43.57177734	-9.62402344	-62.00683594	+2328	+9.89648438	-5.08007813	-0.46142578	+2.65869141	-16.67724609	+13.57910156	+1812	+7.35205078	-9.10107422	-0.74707031	+57.26074219	-0.15380859	-25.72998047	+1820
+1458241627.10030010	+9.97998047	-5.84912109	-0.62841797	+43.61572266	-9.77783203	-62.05078125	+2336	+9.90087891	-5.08007813	-0.45703125	+2.65869141	-16.78710938	+13.66699219	+1820	+7.36523438	-9.09667969	-0.73828125	+57.32666016	-0.21972656	-25.88378906	+1828
+1458241627.10859990	+9.99316406	-5.84472656	-0.61523438	+43.70361328	-10.06347656	-62.11669922	+2352	+9.91406250	-5.07128906	-0.44384766	+2.65869141	-17.02880859	+13.82080078	+1832	+7.39599609	-9.08789063	-0.72509766	+57.41455078	-0.37353516	-26.16943359	+1840
+1458241627.12109990	+10.01074219	-5.83593750	-0.59326172	+43.87939453	-10.48095703	-62.24853516	+2380	+9.92724609	-5.06689453	-0.42626953	+2.68066406	-17.38037109	+13.95263672	+1852	+7.42675781	-9.08349609	-0.71630859	+57.41455078	-0.63720703	-26.56494141	+1856
+1458241627.12949990	+10.02392578	-5.82714844	-0.57568359	+44.03320313	-10.74462891	-62.35839844	+2400	+9.94042969	-5.06250000	-0.40869141	+2.72460938	-17.62207031	+13.99658203	+1868	+7.43115234	-9.08789063	-0.72070313	+57.30468750	-0.85693359	-26.76269531	+1860
+1458241627.13360000	+10.02832031	-5.82275391	-0.56689453	+44.12109375	-10.85449219	-62.42431641	+2412	+9.94482422	-5.05810547	-0.40429688	+2.74658203	-17.75390625	+14.01855469	+1872	+7.43554688	-9.09667969	-0.72949219	+57.21679688	-0.98876953	-26.85058594	+1864
+1458241627.14190010	+10.04150391	-5.81396484	-0.54931641	+44.29687500	-11.11816406	-62.57812500	+2432	+9.95800781	-5.05371094	-0.38671875	+2.81250000	-18.01757813	+14.04052734	+1888	+7.43554688	-9.10546875	-0.74267578	+57.06298828	-1.25244141	-27.02636719	+1868
+1458241627.15030000	+10.05468750	-5.80517578	-0.53173828	+44.51660156	-11.38183594	-62.77587891	+2452	+9.97119141	-5.04492188	-0.36914063	+2.87841797	-18.34716797	+14.01855469	+1904	+7.43994141	-9.11425781	-0.75585938	+56.84326172	-1.53808594	-27.26806641	+1868
+1458241627.15860010	+10.06787109	-5.79199219	-0.51416016	+44.75830078	-11.68945313	-62.97363281	+2472	+9.98876953	-5.04052734	-0.34716797	+2.94433594	-18.72070313	+14.01855469	+1916	+7.44433594	-9.12744141	-0.77343750	+56.64550781	-1.84570313	-27.53173828	+1868
+1458241627.16689990	+10.08544922	-5.77880859	-0.49658203	+45.02197266	-12.01904297	-63.17138672	+2492	+10.00634766	-5.03173828	-0.32958984	+3.01025391	-19.09423828	+14.04052734	+1932	+7.46191406	-9.13623047	-0.78222656	+56.53564453	-2.15332031	-27.83935547	+1864
+1458241627.17529990	+10.10742188	-5.76562500	-0.47460938	+45.30761719	-12.41455078	-63.41308594	+2516	+10.02392578	-5.02294922	-0.30761719	+3.07617188	-19.55566406	+14.08447266	+1952	+7.49707031	-9.13623047	-0.78662109	+56.51367188	-2.46093750	-28.27880859	+1860
+1458241627.17940000	+10.11621094	-5.75683594	-0.46582031	+45.43945313	-12.63427734	-63.52294922	+2532	+10.03271484	-5.01855469	-0.29882813	+3.12011719	-19.79736328	+14.12841797	+1960	+7.51464844	-9.13623047	-0.78222656	+56.53564453	-2.59277344	-28.54248047	+1860
+1458241627.18779990	+10.14257813	-5.74365234	-0.44384766	+45.74707031	-13.09570313	-63.78662109	+2560	+10.05468750	-5.00976563	-0.27685547	+3.16406250	-20.32470703	+14.23828125	+1984	+7.56298828	-9.12744141	-0.76464844	+56.64550781	-2.87841797	-29.13574219	+1868
+1458241627.19610000	+10.16894531	-5.73046875	-0.42626953	+46.05468750	-13.62304688	-64.05029297	+2588	+10.07666016	-4.99658203	-0.25927734	+3.18603516	-20.87402344	+14.39208984	+2004	+7.62011719	-9.12304688	-0.75146484	+56.77734375	-3.16406250	-29.77294922	+1880
+1458241627.20440010	+10.19970703	-5.71728516	-0.40429688	+46.36230469	-14.17236328	-64.31396484	+2624	+10.09863281	-4.98339844	-0.23730469	+3.25195313	-21.44531250	+14.54589844	+2032	+7.68603516	-9.10546875	-0.72949219	+56.99707031	-3.47167969	-30.47607422	+1896
+1458241627.21269990	+10.22607422	-5.69970703	-0.37792969	+46.69189453	-14.76562500	-64.66552734	+2668	+10.12500000	-4.97021484	-0.21533203	+3.29589844	-22.10449219	+14.72167969	+2064	+7.74755859	-9.09228516	-0.70751953	+57.19482422	-3.77929688	-31.24511719	+1916
+1458241627.23770000	+10.30957031	-5.64257813	-0.29443359	+47.81250000	-16.61132813	-65.85205078	+2808	+10.19970703	-4.91748047	-0.12744141	+3.44970703	-24.19189453	+15.20507813	+2172	+7.90576172	-9.07470703	-0.67675781	+57.39257813	-5.00976563	-33.50830078	+1960
+1458241627.24609990	+10.33593750	-5.62060547	-0.25927734	+48.22998047	-17.22656250	-66.33544922	+2864	+10.22607422	-4.89990234	-0.09228516	+3.49365234	-24.98291016	+15.33691406	+2212	+7.94531250	-9.07470703	-0.68115234	+57.32666016	-5.49316406	-34.21142578	+1968
+1458241627.25440000	+10.36669922	-5.59423828	-0.22412109	+48.71337891	-17.84179688	-66.81884766	+2916	+10.25244141	-4.87792969	-0.05273438	+3.55957031	-25.77392578	+15.44677734	+2256	+7.97167969	-9.07910156	-0.68994141	+57.15087891	-5.97656250	-34.84863281	+1972
+1458241627.25860000	+10.37988281	-5.58105469	-0.20654297	+48.93310547	-18.12744141	-67.06054688	+2944	+10.27001953	-4.86914063	-0.03515625	+3.55957031	-26.14746094	+15.51269531	+2276	+7.98925781	-9.08349609	-0.69873047	+57.04101563	-6.24023438	-35.17822266	+1972
+1458241627.26690010	+10.41064453	-5.55029297	-0.17138672	+49.43847656	-18.74267578	-67.52197266	+3000	+10.30078125	-4.84277344	+0.00000000	+3.62548828	-26.91650391	+15.68847656	+2320	+8.02001953	-9.08349609	-0.71191406	+56.84326172	-6.74560547	-35.77148438	+1972
+1458241627.27519990	+10.44140625	-5.52392578	-0.13623047	+49.89990234	-19.35791016	-67.96142578	+3056	+10.33154297	-4.82519531	+0.03515625	+3.55957031	-27.70751953	+15.86425781	+2360	+8.05957031	-9.08349609	-0.73388672	+56.64550781	-7.25097656	-36.32080078	+1972
+1458241627.28360010	+10.47656250	-5.49755859	-0.10107422	+50.33935547	-19.97314453	-68.40087891	+3112	+10.36669922	-4.80322266	+0.06591797	+3.47167969	-28.45458984	+16.08398438	+2404	+8.10351563	-9.08349609	-0.73828125	+56.46972656	-7.66845703	-36.93603516	+1972
+1458241627.28769990	+10.49414063	-5.48437500	-0.08789063	+50.55908203	-20.25878906	-68.55468750	+3140	+10.38867188	-4.79003906	+0.07910156	+3.40576172	-28.78417969	+16.21582031	+2424	+8.12988281	-9.07910156	-0.74707031	+56.40380859	-7.88818359	-37.17773438	+1972
+1458241627.29600000	+10.53808594	-5.45800781	-0.06152344	+50.93261719	-20.85205078	-68.81835938	+3196	+10.42822266	-4.77246094	+0.10546875	+3.18603516	-29.44335938	+16.54541016	+2464	+8.19140625	-9.06591797	-0.74267578	+56.31591797	-8.26171875	-37.74902344	+1976
+1458241627.30440000	+10.58203125	-5.43603516	-0.03955078	+51.26220703	-21.37939453	-68.99414063	+3252	+10.47216797	-4.74609375	+0.12744141	+2.98828125	-30.03662109	+16.91894531	+2508	+8.26611328	-9.04394531	-0.74267578	+56.31591797	-8.61328125	-38.16650391	+1988
+1458241627.31270000	+10.63037109	-5.41845703	-0.02636719	+51.41601563	-21.84082031	-68.97216797	+3308	+10.51611328	-4.72851563	+0.14062500	+2.54882813	-30.52001953	+17.35839844	+2552	+8.35400391	-9.01318359	-0.73828125	+56.31591797	-8.89892578	-38.51806641	+2004
+1458241627.32100010	+10.68750000	-5.40527344	-0.01757813	+51.50390625	-22.21435547	-68.88427734	+3364	+10.57324219	-4.71533203	+0.14941406	+2.08740234	-30.91552734	+17.81982422	+2596	+8.44189453	-8.98242188	-0.72070313	+56.33789063	-9.09667969	-38.84765625	+2028
+1458241627.32520010	+10.71826172	-5.39648438	-0.01757813	+51.52587891	-22.32421875	-68.73046875	+3388	+10.59960938	-4.70654297	+0.15380859	+1.84570313	-31.04736328	+18.06152344	+2616	+8.49023438	-8.96484375	-0.72070313	+56.29394531	-9.20654297	-38.89160156	+2036
+1458241627.33349990	+10.78417969	-5.38769531	-0.02197266	+51.43798828	-22.50000000	-68.40087891	+3440	+10.66113281	-4.69335938	+0.15820313	+1.29638672	-31.31103516	+18.50097656	+2664	+8.58251953	-8.92968750	-0.72070313	+56.22802734	-9.33837891	-38.95751953	+2056
+1458241627.35439990	+10.97314453	-5.36132813	-0.05712891	+51.04248047	-22.30224609	-67.23632813	+3576	+10.84570313	-4.64941406	+0.16259766	-0.10986328	-31.66259766	+19.37988281	+2792	+8.78906250	-8.84619141	-0.75585938	+55.50292969	-9.58007813	-38.54003906	+2104
+1458241627.36270000	+11.05664063	-5.35693359	-0.07910156	+50.73486328	-22.03857422	-66.75292969	+3620	+10.92919922	-4.63183594	+0.16699219	-0.65917969	-31.86035156	+19.57763672	+2844	+8.85937500	-8.82421875	-0.78662109	+54.95361328	-9.66796875	-38.27636719	+2116
+1458241627.36690000	+11.10058594	-5.34814453	-0.08789063	+50.60302734	-21.90673828	-66.51123047	+3644	+10.97314453	-4.61865234	+0.16699219	-0.92285156	-31.90429688	+19.64355469	+2872	+8.89013672	-8.81103516	-0.81298828	+54.64599609	-9.75585938	-38.05664063	+2124
+1458241627.37520000	+11.18408203	-5.33935547	-0.10107422	+50.22949219	-21.62109375	-66.11572266	+3684	+11.06103516	-4.59667969	+0.17578125	-1.42822266	-32.14599609	+19.68750000	+2932	+8.95166016	-8.78906250	-0.85693359	+53.94287109	-9.86572266	-37.77099609	+2132
+1458241627.38350010	+11.28076172	-5.33056641	-0.10986328	+49.81201172	-21.35742188	-65.74218750	+3720	+11.15771484	-4.57031250	+0.18457031	-1.88964844	-32.40966797	+19.70947266	+2992	+9.01318359	-8.76269531	-0.90527344	+53.21777344	-10.04150391	-37.48535156	+2136
+1458241627.39179990	+11.37304688	-5.31298828	-0.11865234	+49.35058594	-21.13769531	-65.41259766	+3756	+11.25878906	-4.53955078	+0.19775391	-2.30712891	-32.71728516	+19.66552734	+3052	+9.07910156	-8.73632813	-0.94921875	+52.49267578	-10.23925781	-37.30957031	+2136
+1458241627.40019990	+11.46972656	-5.29980469	-0.12744141	+48.80126953	-20.96191406	-65.06103516	+3784	+11.35986328	-4.50439453	+0.21093750	-2.63671875	-33.02490234	+19.62158203	+3112	+9.15820313	-8.70117188	-0.99755859	+51.78955078	-10.48095703	-37.15576172	+2140
+1458241627.40850000	+11.57080078	-5.28662109	-0.12744141	+48.20800781	-20.89599609	-64.70947266	+3812	+11.46093750	-4.46044922	+0.21972656	-2.96630859	-33.33251953	+19.59960938	+3172	+9.24609375	-8.65283203	-1.03271484	+51.17431641	-10.74462891	-37.08984375	+2140
+1458241627.41680000	+11.67187500	-5.27783203	-0.12744141	+47.52685547	-20.89599609	-64.35791016	+3840	+11.56201172	-4.42529297	+0.22851563	-3.31787109	-33.64013672	+19.57763672	+3228	+9.34716797	-8.59570313	-1.05468750	+50.66894531	-11.03027344	-37.11181641	+2144
+1458241627.42520000	+11.78173828	-5.26025391	-0.13623047	+46.82373047	-20.89599609	-63.83056641	+3872	+11.67187500	-4.37695313	+0.22851563	-3.60351563	-33.77197266	+19.64355469	+3288	+9.46142578	-8.52539063	-1.06787109	+50.22949219	-11.31591797	-37.13378906	+2152
+1458241627.43350010	+11.88720703	-5.24267578	-0.14501953	+46.07666016	-20.91796875	-63.25927734	+3904	+11.77734375	-4.32861328	+0.22851563	-3.88916016	-33.88183594	+19.73144531	+3344	+9.58007813	-8.44628906	-1.07226563	+49.83398438	-11.60156250	-37.13378906	+2164
+1458241627.44180010	+11.99707031	-5.22509766	-0.15820313	+45.30761719	-20.93994141	-62.62207031	+3936	+11.88281250	-4.28466797	+0.22851563	-4.19677734	-33.90380859	+19.79736328	+3400	+9.70312500	-8.35400391	-1.08105469	+49.52636719	-11.88720703	-37.11181641	+2184
+1458241627.45009990	+12.10693359	-5.20312500	-0.16699219	+44.56054688	-20.98388672	-61.91894531	+3968	+11.99267578	-4.22753906	+0.22412109	-4.43847656	-33.83789063	+19.92919922	+3460	+9.82617188	-8.26171875	-1.08105469	+49.17480469	-12.17285156	-37.02392578	+2200
+1458241627.45849990	+12.21679688	-5.17236328	-0.18017578	+43.83544922	-20.96191406	-61.14990234	+4000	+12.10253906	-4.16601563	+0.22412109	-4.61425781	-33.77197266	+19.99511719	+3512	+9.94042969	-8.16503906	-1.08984375	+48.75732422	-12.43652344	-36.84814453	+2220
+1458241627.46680000	+12.32226563	-5.14160156	-0.19775391	+43.08837891	-20.91796875	-60.31494141	+4028	+12.21240234	-4.10449219	+0.21972656	-4.76806641	-33.61816406	+20.08300781	+3564	+10.04589844	-8.07275391	-1.11621094	+48.22998047	-12.67822266	-36.49658203	+2236
+1458241627.47100000	+12.37500000	-5.11523438	-0.20214844	+42.78076172	-20.89599609	-59.94140625	+4044	+12.26953125	-4.06494141	+0.21972656	-4.79003906	-33.55224609	+20.10498047	+3592	+10.08984375	-8.02441406	-1.13378906	+47.94433594	-12.78808594	-36.27685547	+2244
+1458241627.47930000	+12.47607422	-5.08007813	-0.21093750	+42.05566406	-20.83007813	-59.12841797	+4068	+12.37939453	-3.99462891	+0.22412109	-4.87792969	-33.44238281	+20.14892578	+3640	+10.17333984	-7.94531250	-1.17333984	+47.26318359	-12.98583984	-35.79345703	+2260
+1458241627.48760010	+12.58154297	-5.02734375	-0.21533203	+41.46240234	-20.78613281	-58.40332031	+4088	+12.49804688	-3.91113281	+0.23291016	-4.81201172	-33.33251953	+20.14892578	+3688	+10.24804688	-7.86621094	-1.21728516	+46.49414063	-13.13964844	-35.24414063	+2272
+1458241627.49600010	+12.67382813	-4.97460938	-0.22412109	+40.86914063	-20.67626953	-57.63427734	+4108	+12.60791016	-3.82324219	+0.24169922	-4.68017578	-33.20068359	+20.12695313	+3728	+10.30957031	-7.79150391	-1.28320313	+45.63720703	-13.27148438	-34.54101563	+2284
+1458241627.50009990	+12.71777344	-4.94824219	-0.22412109	+40.56152344	-20.65429688	-57.28271484	+4112	+12.66064453	-3.77929688	+0.24609375	-4.63623047	-33.15673828	+20.10498047	+3744	+10.34472656	-7.75634766	-1.31835938	+45.24169922	-13.33740234	-34.18945313	+2296
+1458241627.50850010	+12.80566406	-4.88671875	-0.22851563	+40.05615234	-20.61035156	-56.60156250	+4132	+12.77050781	-3.68261719	+0.25927734	-4.43847656	-33.06884766	+20.06103516	+3784	+10.40625000	-7.67724609	-1.37548828	+44.45068359	-13.44726563	-33.57421875	+2312
+1458241627.51679990	+12.89355469	-4.82958984	-0.22851563	+39.50683594	-20.58837891	-55.98632813	+4156	+12.86718750	-3.59912109	+0.27246094	-4.30664063	-33.02490234	+19.99511719	+3812	+10.47656250	-7.59375000	-1.42822266	+43.76953125	-13.53515625	-33.00292969	+2336
+1458241627.52510000	+12.98144531	-4.75927734	-0.22412109	+39.15527344	-20.61035156	-55.48095703	+4188	+12.97265625	-3.49365234	+0.28125000	-3.93310547	-32.98095703	+19.88525391	+3836	+10.55566406	-7.49707031	-1.47216797	+43.19824219	-13.64501953	-32.54150391	+2364
+1458241627.53340010	+13.06933594	-4.68457031	-0.23291016	+38.78173828	-20.61035156	-54.88769531	+4220	+13.06933594	-3.38378906	+0.28125000	-3.51562500	-32.87109375	+19.75341797	+3856	+10.63916016	-7.39160156	-1.49853516	+42.78076172	-13.79882813	-32.18994141	+2392
+1458241627.54180000	+13.15283203	-4.60546875	-0.23730469	+38.45214844	-20.67626953	-54.33837891	+4252	+13.15283203	-3.27832031	+0.28125000	-3.12011719	-32.78320313	+19.62158203	+3872	+10.74023438	-7.25976563	-1.50732422	+42.60498047	-14.01855469	-31.99218750	+2420
+1458241627.55010010	+13.24072266	-4.51757813	-0.23730469	+38.29833984	-20.76416016	-53.94287109	+4280	+13.24072266	-3.15087891	+0.27685547	-2.41699219	-32.76123047	+19.40185547	+3884	+10.84130859	-7.12792969	-1.50292969	+42.56103516	-14.26025391	-31.94824219	+2444
+1458241627.55839990	+13.32421875	-4.42529297	-0.25048828	+38.18847656	-20.76416016	-53.45947266	+4304	+13.31982422	-3.02343750	+0.26806641	-1.60400391	-32.67333984	+19.13818359	+3896	+10.94238281	-6.98730469	-1.48974609	+42.56103516	-14.50195313	-31.92626953	+2472
+1458241627.56680010	+13.40332031	-4.32861328	-0.26806641	+38.05664063	-20.76416016	-52.99804688	+4324	+13.39013672	-2.88720703	+0.25488281	-0.72509766	-32.58544922	+18.80859375	+3908	+11.04785156	-6.84228516	-1.48095703	+42.64892578	-14.76562500	-31.90429688	+2496
+1458241627.57090000	+13.44287109	-4.27148438	-0.27246094	+38.12255859	-20.78613281	-52.82226563	+4332	+13.42968750	-2.80810547	+0.25048828	-0.10986328	-32.56347656	+18.61083984	+3912	+11.09179688	-6.76757813	-1.47216797	+42.71484375	-14.89746094	-31.90429688	+2504
+1458241627.57929990	+13.51757813	-4.17041016	-0.29003906	+38.14453125	-20.76416016	-52.47070313	+4344	+13.49121094	-2.66308594	+0.24169922	+1.03271484	-32.51953125	+18.14941406	+3920	+11.18408203	-6.63574219	-1.46337891	+42.75878906	-15.11718750	-31.88232422	+2524
+1458241627.58760000	+13.58789063	-4.06054688	-0.29882813	+38.32031250	-20.74218750	-52.22900391	+4352	+13.55273438	-2.49609375	+0.23291016	+2.48291016	-32.51953125	+17.60009766	+3924	+11.25878906	-6.50830078	-1.45898438	+42.75878906	-15.29296875	-31.83837891	+2536
+1458241627.59590010	+13.64941406	-3.94628906	-0.31201172	+38.54003906	-20.63232422	-52.03125000	+4356	+13.60546875	-2.32470703	+0.22851563	+4.06494141	-32.51953125	+16.96289063	+3920	+11.32031250	-6.39404297	-1.48535156	+42.62695313	-15.33691406	-31.59667969	+2552
+1458241627.60419990	+13.71093750	-3.83642578	-0.32519531	+38.73779297	-20.54443359	-51.85546875	+4364	+13.65380859	-2.15771484	+0.22851563	+5.66894531	-32.51953125	+16.25976563	+3912	+11.37304688	-6.28857422	-1.51611328	+42.42919922	-15.33691406	-31.28906250	+2568
+1458241627.61260010	+13.76367188	-3.71777344	-0.33398438	+39.06738281	-20.45654297	-51.76757813	+4368	+13.69335938	-1.97753906	+0.22851563	+7.47070313	-32.54150391	+15.49072266	+3896	+11.41259766	-6.19628906	-1.55566406	+42.20947266	-15.24902344	-30.93750000	+2584
+1458241627.61669990	+13.79003906	-3.66503906	-0.33398438	+39.22119141	-20.41259766	-51.76757813	+4372	+13.71093750	-1.89404297	+0.23291016	+8.34960938	-32.58544922	+15.09521484	+3884	+11.43017578	-6.15234375	-1.57763672	+42.07763672	-15.18310547	-30.78369141	+2592
+1458241627.62509990	+13.84277344	-3.54638672	-0.33837891	+39.57275391	-20.30273438	-51.70166016	+4380	+13.74169922	-1.71826172	+0.23730469	+10.15136719	-32.54150391	+14.34814453	+3860	+11.46972656	-6.06005859	-1.62158203	+41.85791016	-15.05126953	-30.36621094	+2612
+1458241627.63340000	+13.89111328	-3.43212891	-0.35156250	+39.90234375	-20.19287109	-51.59179688	+4388	+13.76806641	-1.54687500	+0.23730469	+11.90917969	-32.45361328	+13.62304688	+3828	+11.50927734	-5.96337891	-1.66113281	+41.72607422	-14.87548828	-29.99267578	+2632
+1458241627.64170000	+13.93945313	-3.31787109	-0.36035156	+40.23193359	-20.12695313	-51.45996094	+4392	+13.79003906	-1.37548828	+0.23291016	+13.57910156	-32.34375000	+13.00781250	+3796	+11.55322266	-5.86230469	-1.69189453	+41.70410156	-14.72167969	-29.68505859	+2652
+1458241627.65010000	+13.98779297	-3.19921875	-0.36914063	+40.62744141	-20.06103516	-51.30615234	+4396	+13.80761719	-1.21728516	+0.22412109	+15.11718750	-32.16796875	+12.48046875	+3764	+11.60156250	-5.74365234	-1.70947266	+41.83593750	-14.61181641	-29.42138672	+2672
+1458241627.66260000	+14.06689453	-3.02343750	-0.39111328	+41.17675781	-19.97314453	-50.95458984	+4392	+13.82958984	-0.98876953	+0.19775391	+17.16064453	-31.79443359	+11.90917969	+3712	+11.68945313	-5.55468750	-1.70068359	+42.25341797	-14.56787109	-29.24560547	+2696
+1458241627.67090010	+14.11523438	-2.90478516	-0.41308594	+41.52832031	-19.92919922	-50.62500000	+4380	+13.84277344	-0.84375000	+0.18017578	+18.34716797	-31.53076172	+11.66748047	+3672	+11.75537109	-5.41406250	-1.68310547	+42.67089844	-14.56787109	-29.17968750	+2716
+1458241627.67919990	+14.16796875	-2.79052734	-0.43066406	+41.90185547	-19.92919922	-50.31738281	+4356	+13.85595703	-0.70312500	+0.15820313	+19.42382813	-31.26708984	+11.49169922	+3636	+11.81689453	-5.27343750	-1.66113281	+43.13232422	-14.58984375	-29.13574219	+2732
+1458241627.68339990	+14.18994141	-2.72900391	-0.43945313	+42.09960938	-19.92919922	-50.16357422	+4340	+13.86035156	-0.63720703	+0.14501953	+19.88525391	-31.11328125	+11.44775391	+3616	+11.84765625	-5.20312500	-1.65234375	+43.35205078	-14.58984375	-29.11376953	+2740
+1458241627.69170000	+14.23828125	-2.61474609	-0.45703125	+42.45117188	-19.88525391	-49.85595703	+4304	+13.87353516	-0.50537109	+0.12744141	+20.80810547	-30.82763672	+11.38183594	+3576	+11.90478516	-5.07568359	-1.63476563	+43.70361328	-14.56787109	-29.02587891	+2748
+1458241627.70000000	+14.28222656	-2.50488281	-0.48339844	+42.73681641	-19.79736328	-49.48242188	+4268	+13.88232422	-0.38232422	+0.10986328	+21.57714844	-30.54199219	+11.33789063	+3540	+11.95751953	-4.95703125	-1.62597656	+43.98925781	-14.52392578	-28.87207031	+2752
+1458241627.70840000	+14.31738281	-2.39501953	-0.50097656	+43.06640625	-19.75341797	-49.17480469	+4224	+13.89111328	-0.26806641	+0.10107422	+22.25830078	-30.34423828	+11.29394531	+3500	+11.99707031	-4.84716797	-1.63476563	+44.16503906	-14.37011719	-28.58642578	+2752
+1458241627.71670010	+14.35253906	-2.29833984	-0.51416016	+43.33007813	-19.70947266	-48.95507813	+4176	+13.90869141	-0.15380859	+0.09667969	+22.91748047	-30.16845703	+11.25000000	+3464	+12.02783203	-4.76367188	-1.65673828	+44.14306641	-14.17236328	-28.27880859	+2744
+1458241627.72499990	+14.38769531	-2.20605469	-0.52294922	+43.54980469	-19.62158203	-48.75732422	+4136	+13.92187500	-0.05273438	+0.09667969	+23.42285156	-29.99267578	+11.20605469	+3432	+12.04980469	-4.69335938	-1.68310547	+43.98925781	-13.90869141	-27.88330078	+2740
+1458241627.73340010	+14.41406250	-2.11376953	-0.53613281	+43.72558594	-19.51171875	-48.55957031	+4100	+13.93945313	+0.04394531	+0.10107422	+23.86230469	-29.88281250	+11.16210938	+3404	+12.06738281	-4.63623047	-1.73144531	+43.72558594	-13.57910156	-27.39990234	+2736
+1458241627.74169990	+14.44482422	-2.02587891	-0.54492188	+43.85742188	-19.46777344	-48.36181641	+4072	+13.96142578	+0.14062500	+0.10986328	+24.25781250	-29.77294922	+11.14013672	+3380	+12.08496094	-4.57910156	-1.77099609	+43.48388672	-13.29345703	-26.91650391	+2736
+1458241627.75000000	+14.46679688	-1.94677734	-0.54492188	+43.92333984	-19.44580078	-48.20800781	+4052	+13.98339844	+0.23291016	+0.11865234	+24.54345703	-29.68505859	+11.16210938	+3360	+12.10253906	-4.52197266	-1.81054688	+43.19824219	-13.00781250	-26.45507813	+2732
+1458241627.75830010	+14.50195313	-1.87207031	-0.54931641	+43.94531250	-19.42382813	-47.98828125	+4040	+14.01416016	+0.32080078	+0.12744141	+24.71923828	-29.59716797	+11.20605469	+3344	+12.12890625	-4.46923828	-1.84130859	+42.91259766	-12.81005859	-26.08154297	+2724
+1458241627.76670000	+14.53710938	-1.80175781	-0.55810547	+43.85742188	-19.42382813	-47.68066406	+4028	+14.04492188	+0.39550781	+0.13183594	+24.76318359	-29.48730469	+11.33789063	+3332	+12.15966797	-4.39453125	-1.85888672	+42.78076172	-12.67822266	-25.72998047	+2724
+1458241627.77500010	+14.57226563	-1.73583984	-0.56689453	+43.72558594	-19.44580078	-47.32910156	+4016	+14.07568359	+0.46582031	+0.12744141	+24.69726563	-29.35546875	+11.53564453	+3320	+12.19042969	-4.31103516	-1.86767578	+42.69287109	-12.61230469	-25.42236328	+2724
+1458241627.78329990	+14.61621094	-1.67431641	-0.57568359	+43.54980469	-19.51171875	-46.93359375	+4004	+14.11523438	+0.53613281	+0.12304688	+24.52148438	-29.22363281	+11.77734375	+3312	+12.23437500	-4.21875000	-1.85009766	+42.67089844	-12.70019531	-25.24658203	+2724
+1458241627.78749990	+14.64257813	-1.64794922	-0.58447266	+43.41796875	-19.55566406	-46.71386719	+3996	+14.13720703	+0.56250000	+0.11865234	+24.36767578	-29.15771484	+11.93115234	+3308	+12.25634766	-4.17041016	-1.84130859	+42.69287109	-12.74414063	-25.18066406	+2724
+1458241627.79580000	+14.69091797	-1.59521484	-0.59765625	+43.13232422	-19.64355469	-46.25244141	+3976	+14.18554688	+0.61523438	+0.10546875	+23.97216797	-28.98193359	+12.23876953	+3300	+12.30029297	-4.07373047	-1.82373047	+42.67089844	-12.83203125	-25.02685547	+2728
+1458241627.80419990	+14.73486328	-1.54248047	-0.61523438	+42.82470703	-19.73144531	-45.76904297	+3956	+14.23388672	+0.66357422	+0.09228516	+23.51074219	-28.80615234	+12.61230469	+3296	+12.34863281	-3.97265625	-1.80615234	+42.67089844	-12.96386719	-24.87304688	+2732
+1458241627.81250000	+14.78320313	-1.49414063	-0.61962891	+42.49511719	-19.92919922	-45.41748047	+3928	+14.28222656	+0.70312500	+0.09228516	+22.87353516	-28.76220703	+12.94189453	+3288	+12.38818359	-3.88916016	-1.78857422	+42.56103516	-13.07373047	-24.74121094	+2732
+1458241627.81670000	+14.80517578	-1.47656250	-0.62402344	+42.31933594	-19.99511719	-45.24169922	+3916	+14.31298828	+0.71630859	+0.08789063	+22.54394531	-28.71826172	+13.11767578	+3288	+12.41015625	-3.84960938	-1.78857422	+42.47314453	-13.11767578	-24.65332031	+2728
+1458241627.82500000	+14.85791016	-1.44140625	-0.61962891	+41.96777344	-20.23681641	-45.02197266	+3888	+14.37451172	+0.74267578	+0.09667969	+21.73095703	-28.74023438	+13.42529297	+3288	+12.44531250	-3.78808594	-1.77978516	+42.16552734	-13.18359375	-24.52148438	+2720
+1458241627.83330010	+14.89306641	-1.41503906	-0.62402344	+41.57226563	-20.41259766	-44.82421875	+3872	+14.43603516	+0.76464844	+0.10546875	+20.89599609	-28.78417969	+13.71093750	+3292	+12.47167969	-3.73974609	-1.80615234	+41.72607422	-13.11767578	-24.23583984	+2716
+1458241627.84999990	+14.97216797	-1.37109375	-0.59765625	+40.78125000	-20.89599609	-44.80224609	+3860	+14.56787109	+0.78662109	+0.15380859	+18.96240234	-29.15771484	+14.19433594	+3320	+12.52001953	-3.69140625	-1.86767578	+40.56152344	-12.96386719	-23.73046875	+2700
+1458241627.86250000	+15.02929688	-1.34912109	-0.58007813	+40.14404297	-21.24755859	-44.91210938	+3876	+14.66894531	+0.79541016	+0.19335938	+17.44628906	-29.50927734	+14.54589844	+3352	+12.55517578	-3.67382813	-1.92480469	+39.57275391	-12.78808594	-23.37890625	+2692
+1458241627.87080000	+15.06005859	-1.33154297	-0.57128906	+39.74853516	-21.44531250	-44.97802734	+3900	+14.73046875	+0.80419922	+0.21533203	+16.41357422	-29.72900391	+14.80957031	+3380	+12.58154297	-3.65625000	-1.96435547	+38.97949219	-12.70019531	-23.15917969	+2688
+1458241627.87910010	+15.09960938	-1.32714844	-0.55810547	+39.28710938	-21.68701172	-45.04394531	+3924	+14.79638672	+0.79980469	+0.23730469	+15.27099609	-29.99267578	+15.11718750	+3408	+12.61230469	-3.63427734	-1.99511719	+38.45214844	-12.67822266	-23.02734375	+2688
+1458241627.88750000	+15.14355469	-1.31396484	-0.54931641	+38.91357422	-21.92871094	-45.06591797	+3952	+14.86230469	+0.79980469	+0.25048828	+14.19433594	-30.19042969	+15.46875000	+3440	+12.65185547	-3.59912109	-2.00830078	+38.07861328	-12.78808594	-22.98339844	+2684
+1458241627.89159990	+15.16113281	-1.30957031	-0.54931641	+38.69384766	-22.01660156	-45.06591797	+3968	+14.89746094	+0.79101563	+0.25048828	+13.60107422	-30.25634766	+15.66650391	+3456	+12.67382813	-3.57714844	-2.00390625	+37.92480469	-12.87597656	-22.98339844	+2684
+1458241627.90000010	+15.20507813	-1.29199219	-0.55810547	+38.32031250	-22.17041016	-44.95605469	+3992	+14.95898438	+0.78662109	+0.25048828	+12.48046875	-30.36621094	+16.10595703	+3484	+12.71777344	-3.52001953	-1.99951172	+37.72705078	-13.09570313	-23.00537109	+2692
+1458241627.90829990	+15.25341797	-1.27441406	-0.55810547	+37.96875000	-22.34619141	-44.84619141	+4008	+15.02050781	+0.77783203	+0.24169922	+11.31591797	-30.43212891	+16.58935547	+3516	+12.76611328	-3.45410156	-1.98193359	+37.61718750	-13.40332031	-23.09326172	+2704
+1458241627.91660000	+15.30175781	-1.26562500	-0.56250000	+37.59521484	-22.54394531	-44.75830078	+4016	+15.08203125	+0.75585938	+0.23730469	+10.04150391	-30.52001953	+17.09472656	+3552	+12.81884766	-3.39257813	-1.95996094	+37.52929688	-13.75488281	-23.22509766	+2716
+1458241627.92080000	+15.32812500	-1.25683594	-0.56250000	+37.46337891	-22.65380859	-44.73632813	+4020	+15.11718750	+0.75146484	+0.23730469	+9.44824219	-30.58593750	+17.35839844	+3568	+12.84521484	-3.36181641	-1.94238281	+37.48535156	-13.95263672	-23.29101563	+2720
+1458241627.92910000	+15.37207031	-1.24804688	-0.56250000	+37.15576172	-22.80761719	-44.67041016	+4020	+15.17431641	+0.72949219	+0.23291016	+8.23974609	-30.69580078	+17.86376953	+3604	+12.89355469	-3.30468750	-1.92041016	+37.35351563	-14.28222656	-23.40087891	+2732
+1458241627.94989990	+15.46875000	-1.22167969	-0.53613281	+36.45263672	-23.33496094	-44.82421875	+4032	+15.32373047	+0.67675781	+0.25927734	+5.05371094	-31.24511719	+19.16015625	+3704	+12.99902344	-3.21240234	-1.91162109	+36.69433594	-14.85351563	-23.57666016	+2740
+1458241627.95830010	+15.50390625	-1.22167969	-0.50976563	+36.18896484	-23.57666016	-45.04394531	+4048	+15.37646484	+0.65039063	+0.29443359	+3.66943359	-31.64062500	+19.68750000	+3748	+13.02978516	-3.20800781	-1.93798828	+36.23291016	-14.89746094	-23.53271484	+2740
+1458241627.96659990	+15.53027344	-1.21289063	-0.48779297	+35.96923828	-23.79638672	-45.28564453	+4072	+15.43359375	+0.63720703	+0.32958984	+2.26318359	-31.99218750	+20.30273438	+3792	+13.06494141	-3.21240234	-1.97314453	+35.68359375	-14.85351563	-23.46679688	+2744
+1458241627.97490000	+15.55664063	-1.20410156	-0.45703125	+35.79345703	-24.06005859	-45.57128906	+4108	+15.48632813	+0.61083984	+0.37792969	+0.52734375	-32.45361328	+21.02783203	+3844	+13.08691406	-3.22119141	-2.02148438	+35.11230469	-14.78759766	-23.37890625	+2748
+1458241627.98330000	+15.58740234	-1.19531250	-0.43066406	+35.63964844	-24.30175781	-45.85693359	+4152	+15.53906250	+0.58007813	+0.43945313	-1.47216797	-32.95898438	+21.99462891	+3904	+13.11767578	-3.22998047	-2.06103516	+34.56298828	-14.76562500	-23.33496094	+2752
+1458241627.98740010	+15.60058594	-1.19531250	-0.41748047	+35.52978516	-24.41162109	-46.01074219	+4176	+15.56542969	+0.57128906	+0.47021484	-2.52685547	-33.17871094	+22.52197266	+3932	+13.13085938	-3.23437500	-2.07861328	+34.29931641	-14.74365234	-23.31298828	+2756
+1458241627.99569990	+15.63134766	-1.19091797	-0.40429688	+35.35400391	-24.56542969	-46.23046875	+4228	+15.61376953	+0.54052734	+0.51855469	-4.92187500	-33.50830078	+23.79638672	+3988	+13.16162109	-3.23876953	-2.10937500	+33.83789063	-14.74365234	-23.31298828	+2760
+1458241628.00410010	+15.66210938	-1.17773438	-0.39990234	+35.17822266	-24.74121094	-46.34033203	+4276	+15.65771484	+0.50976563	+0.55371094	-7.62451172	-33.64013672	+25.40039063	+4040	+13.19677734	-3.22119141	-2.12695313	+33.50830078	-14.83154297	-23.31298828	+2764
+1458241628.01239990	+15.69287109	-1.16894531	-0.40429688	+35.02441406	-24.87304688	-46.36230469	+4320	+15.69726563	+0.46142578	+0.58886719	-10.74462891	-33.75000000	+27.24609375	+4096	+13.23193359	-3.19042969	-2.13134766	+33.37646484	-15.02929688	-23.37890625	+2768
+1458241628.01659990	+15.71044922	-1.16894531	-0.40429688	+34.91455078	-24.96093750	-46.38427734	+4340	+15.71484375	+0.43945313	+0.60205078	-12.34863281	-33.70605469	+28.25683594	+4120	+13.25390625	-3.17285156	-2.11816406	+33.31054688	-15.20507813	-23.46679688	+2772
+1458241628.02490000	+15.75000000	-1.16015625	-0.40869141	+34.78271484	-25.07080078	-46.34033203	+4376	+15.75000000	+0.38671875	+0.61083984	-15.64453125	-33.39843750	+30.30029297	+4164	+13.30224609	-3.12451172	-2.09179688	+33.35449219	-15.57861328	-23.62060547	+2788
+1458241628.03320000	+15.78076172	-1.14697266	-0.42187500	+34.67285156	-25.18066406	-46.27441406	+4404	+15.77197266	+0.33837891	+0.60644531	-18.94042969	-32.89306641	+32.47558594	+4208	+13.34179688	-3.06738281	-2.06103516	+33.46435547	-15.95214844	-23.77441406	+2804
+1458241628.04160000	+15.80712891	-1.12939453	-0.43945313	+34.60693359	-25.29052734	-46.16455078	+4424	+15.78955078	+0.28125000	+0.59765625	-22.23632813	-32.23388672	+34.62890625	+4248	+13.38574219	-3.01025391	-2.03466797	+33.61816406	-16.32568359	-23.92822266	+2820
+1458241628.04990010	+15.83789063	-1.11181641	-0.44384766	+34.67285156	-25.48828125	-46.18652344	+4432	+15.80273438	+0.23730469	+0.59326172	-25.31250000	-31.53076172	+36.73828125	+4284	+13.42529297	-2.95751953	-2.00390625	+33.79394531	-16.72119141	-24.10400391	+2836
+1458241628.05819990	+15.85546875	-1.08984375	-0.43945313	+34.78271484	-25.66406250	-46.27441406	+4440	+15.81152344	+0.19335938	+0.59326172	-28.25683594	-30.73974609	+38.75976563	+4316	+13.46044922	-2.91796875	-1.98193359	+33.90380859	-17.00683594	-24.23583984	+2848
+1458241628.07069990	+15.87744141	-1.04589844	-0.43945313	+35.13427734	-25.90576172	-46.45019531	+4452	+15.81591797	+0.14062500	+0.60205078	-32.43164063	-29.44335938	+41.66015625	+4364	+13.50000000	-2.88281250	-1.99511719	+33.88183594	-17.16064453	-24.32373047	+2856
+1458241628.07489990	+15.87744141	-1.02832031	-0.43505859	+35.26611328	-25.99365234	-46.56005859	+4456	+15.82031250	+0.13183594	+0.60644531	-33.79394531	-28.95996094	+42.58300781	+4380	+13.50878906	-2.88281250	-2.00390625	+33.81591797	-17.18261719	-24.32373047	+2856
+1458241628.08320000	+15.88623047	-0.99316406	-0.41748047	+35.59570313	-26.21337891	-46.82373047	+4472	+15.82910156	+0.09667969	+0.65039063	-36.65039063	-28.05908203	+44.53857422	+4420	+13.52636719	-2.88281250	-2.03466797	+33.66210938	-17.13867188	-24.32373047	+2860
+1458241628.08740000	+15.88623047	-0.97558594	-0.40429688	+35.79345703	-26.34521484	-46.97753906	+4484	+15.83789063	+0.08349609	+0.66357422	-38.03466797	-27.48779297	+45.43945313	+4436	+13.53076172	-2.89160156	-2.05224609	+33.50830078	-17.09472656	-24.32373047	+2864
+1458241628.09570000	+15.89062500	-0.94482422	-0.38232422	+36.14501953	-26.54296875	-47.30712891	+4504	+15.84228516	+0.04394531	+0.70312500	-41.00097656	-26.32324219	+47.28515625	+4476	+13.54394531	-2.90917969	-2.09179688	+33.24462891	-16.94091797	-24.25781250	+2876
+1458241628.09990000	+15.89062500	-0.93164063	-0.37792969	+36.29882813	-26.60888672	-47.41699219	+4516	+15.84667969	+0.02197266	+0.70751953	-42.47314453	-25.55419922	+48.12011719	+4492	+13.54833984	-2.91357422	-2.11376953	+33.11279297	-16.85302734	-24.19189453	+2880
+1458241628.10820010	+15.89062500	-0.90087891	-0.35595703	+36.60644531	-26.76269531	-47.68066406	+4548	+15.85107422	-0.02636719	+0.74707031	-45.59326172	-24.03808594	+49.89990234	+4532	+13.55712891	-2.91796875	-2.15332031	+32.89306641	-16.74316406	-24.10400391	+2884
+1458241628.11240010	+15.89062500	-0.88769531	-0.34716797	+36.73828125	-26.82861328	-47.79052734	+4564	+15.85546875	-0.05712891	+0.75585938	-47.15332031	-23.15917969	+50.69091797	+4552	+13.56591797	-2.91796875	-2.17089844	+32.78320313	-16.67724609	-24.03808594	+2888
+1458241628.12069990	+15.89501953	-0.86132813	-0.32519531	+36.97998047	-26.96044922	-48.01025391	+4596	+15.86425781	-0.11865234	+0.77343750	-50.20751953	-21.29150391	+52.16308594	+4584	+13.57910156	-2.91796875	-2.17968750	+32.60742188	-16.74316406	-23.99414063	+2888
+1458241628.12490010	+15.89941406	-0.85253906	-0.31640625	+37.06787109	-26.98242188	-48.07617188	+4612	+15.86425781	-0.15820313	+0.76904297	-51.72363281	-20.28076172	+52.75634766	+4604	+13.58789063	-2.90478516	-2.18408203	+32.58544922	-16.78710938	-23.95019531	+2888
+1458241628.12899990	+15.89941406	-0.84375000	-0.30761719	+37.15576172	-27.00439453	-48.14208984	+4624	+15.86425781	-0.20214844	+0.76025391	-53.21777344	-19.22607422	+53.26171875	+4624	+13.59667969	-2.89599609	-2.17968750	+32.54150391	-16.87500000	-23.92822266	+2892
+1458241628.13739990	+15.90820313	-0.83056641	-0.30322266	+37.22167969	-26.93847656	-48.14208984	+4652	+15.85546875	-0.27246094	+0.72949219	-56.00830078	-17.13867188	+54.14062500	+4664	+13.61865234	-2.85205078	-2.16650391	+32.58544922	-17.09472656	-23.84033203	+2900
+1458241628.14570000	+15.91259766	-0.81738281	-0.30322266	+37.24365234	-26.87255859	-48.09814453	+4672	+15.85107422	-0.33837891	+0.68994141	-58.55712891	-15.11718750	+54.82177734	+4696	+13.64062500	-2.79931641	-2.13134766	+32.69531250	-17.49023438	-23.79638672	+2916
+1458241628.14980010	+15.91699219	-0.81298828	-0.30322266	+37.22167969	-26.80664063	-48.05419922	+4680	+15.85107422	-0.37792969	+0.67236328	-59.80957031	-14.17236328	+55.10742188	+4716	+13.64941406	-2.77734375	-2.10937500	+32.71728516	-17.68798828	-23.75244141	+2924
+1458241628.15820000	+15.93896484	-0.79101563	-0.31201172	+36.97998047	-26.34521484	-47.63671875	+4696	+15.84228516	-0.43945313	+0.62841797	-62.07275391	-12.41455078	+55.48095703	+4752	+13.67138672	-2.72900391	-2.06982422	+32.76123047	-18.10546875	-23.70849609	+2940
+1458241628.16650010	+15.96093750	-0.77343750	-0.32958984	+36.65039063	-25.83984375	-47.10937500	+4696	+15.83789063	-0.50537109	+0.57568359	-64.22607422	-10.81054688	+55.70068359	+4792	+13.69335938	-2.67626953	-2.03027344	+32.82714844	-18.50097656	-23.59863281	+2956
+1458241628.17479990	+15.97412109	-0.76904297	-0.34277344	+36.25488281	-25.40039063	-46.56005859	+4688	+15.82910156	-0.54492188	+0.55371094	-66.11572266	-9.49218750	+56.11816406	+4820	+13.70654297	-2.63671875	-2.00390625	+32.78320313	-18.85253906	-23.46679688	+2968
+1458241628.17899990	+15.97412109	-0.76464844	-0.34277344	+36.07910156	-25.29052734	-46.38427734	+4684	+15.82910156	-0.56689453	+0.54052734	-67.06054688	-8.87695313	+56.27197266	+4836	+13.71533203	-2.61914063	-1.99511719	+32.73925781	-19.00634766	-23.40087891	+2976
+1458241628.18730000	+15.98291016	-0.76464844	-0.32519531	+35.83740234	-25.15869141	-46.09863281	+4672	+15.82470703	-0.59326172	+0.53613281	-68.79638672	-7.82226563	+56.68945313	+4856	+13.72412109	-2.60595703	-1.97753906	+32.49755859	-19.29199219	-23.24707031	+2980
+1458241628.19149990	+15.98291016	-0.76464844	-0.31640625	+35.68359375	-25.09277344	-45.96679688	+4672	+15.82470703	-0.61083984	+0.54492188	-69.67529297	-7.36083984	+56.88720703	+4868	+13.72851563	-2.60595703	-1.98193359	+32.32177734	-19.33593750	-23.13720703	+2980
+1458241628.19980000	+15.98291016	-0.76464844	-0.29443359	+35.44189453	-24.98291016	-45.68115234	+4672	+15.82031250	-0.63720703	+0.56250000	-71.25732422	-6.48193359	+57.34863281	+4888	+13.73291016	-2.61474609	-2.00390625	+31.92626953	-19.37988281	-22.87353516	+2988
+1458241628.20400000	+15.97851563	-0.76904297	-0.27685547	+35.33203125	-24.98291016	-45.54931641	+4676	+15.82470703	-0.64599609	+0.57568359	-72.07031250	-6.06445313	+57.59033203	+4900	+13.73730469	-2.61914063	-2.02148438	+31.68457031	-19.40185547	-22.71972656	+2992
+1458241628.20820000	+15.97851563	-0.76904297	-0.25927734	+35.24414063	-24.98291016	-45.43945313	+4684	+15.82031250	-0.65039063	+0.59765625	-72.77343750	-5.64697266	+57.87597656	+4908	+13.73730469	-2.62792969	-2.03466797	+31.42089844	-19.37988281	-22.56591797	+2996
+1458241628.21650000	+15.97412109	-0.78222656	-0.21093750	+35.04638672	-25.04882813	-45.26367188	+4708	+15.82470703	-0.68115234	+0.64599609	-74.31152344	-4.92187500	+58.40332031	+4932	+13.73730469	-2.65869141	-2.06982422	+30.84960938	-19.35791016	-22.28027344	+3004
+1458241628.22059990	+15.97412109	-0.78222656	-0.18896484	+34.98046875	-25.04882813	-45.13183594	+4720	+15.82470703	-0.68994141	+0.66796875	-74.97070313	-4.54833984	+58.64501953	+4944	+13.74169922	-2.67626953	-2.08300781	+30.54199219	-19.35791016	-22.12646484	+3008
+1458241628.22900010	+15.96972656	-0.79541016	-0.15380859	+34.76074219	-25.00488281	-44.84619141	+4752	+15.82910156	-0.72509766	+0.70751953	-76.42089844	-3.80126953	+59.04052734	+4964	+13.74169922	-2.70263672	-2.11376953	+29.97070313	-19.35791016	-21.81884766	+3012
+1458241628.23309990	+15.96972656	-0.80419922	-0.14501953	+34.65087891	-24.91699219	-44.64843750	+4768	+15.82910156	-0.73388672	+0.72949219	-77.03613281	-3.40576172	+59.23828125	+4972	+13.74609375	-2.71142578	-2.12695313	+29.70703125	-19.33593750	-21.64306641	+3012
+1458241628.24149990	+15.96972656	-0.81738281	-0.13183594	+34.40917969	-24.76318359	-44.20898438	+4796	+15.82910156	-0.77783203	+0.76025391	-78.39843750	-2.57080078	+59.54589844	+4992	+13.75048828	-2.71582031	-2.14013672	+29.28955078	-19.44580078	-21.33544922	+3008
+1458241628.24980000	+15.97851563	-0.82617188	-0.11425781	+34.21142578	-24.65332031	-43.81347656	+4824	+15.82470703	-0.82617188	+0.77783203	-79.67285156	-1.71386719	+59.78759766	+5008	+13.75927734	-2.70263672	-2.13134766	+28.98193359	-19.68750000	-21.07177734	+3004
+1458241628.25399990	+15.98291016	-0.83056641	-0.11865234	+34.10156250	-24.54345703	-43.52783203	+4836	+15.82470703	-0.85693359	+0.77783203	-80.35400391	-1.23046875	+59.83154297	+5020	+13.76367188	-2.69384766	-2.11376953	+28.85009766	-19.84130859	-20.96191406	+3004
+1458241628.26230000	+16.00048828	-0.83935547	-0.12744141	+33.88183594	-24.30175781	-42.97851563	+4852	+15.82031250	-0.91406250	+0.76904297	-81.65039063	-0.24169922	+59.87548828	+5040	+13.77685547	-2.66308594	-2.08740234	+28.74023438	-20.17089844	-20.72021484	+3012
+1458241628.27060010	+16.01367188	-0.84375000	-0.15820313	+33.68408203	-24.01611328	-42.38525391	+4864	+15.81152344	-0.97558594	+0.74707031	-82.99072266	+0.85693359	+59.87548828	+5060	+13.78564453	-2.62353516	-2.05224609	+28.67431641	-20.52246094	-20.47851563	+3020
+1458241628.27900000	+16.02685547	-0.84375000	-0.17578125	+33.50830078	-23.88427734	-41.83593750	+4864	+15.80712891	-1.03710938	+0.72509766	-84.33105469	+2.02148438	+59.89746094	+5080	+13.79882813	-2.57958984	-2.01708984	+28.63037109	-20.87402344	-20.23681641	+3036
+1458241628.28730010	+16.04443359	-0.84814453	-0.17138672	+33.39843750	-23.92822266	-41.46240234	+4852	+15.80712891	-1.09863281	+0.69873047	-85.69335938	+3.20800781	+59.87548828	+5104	+13.80761719	-2.54443359	-1.97753906	+28.56445313	-21.20361328	-20.01708984	+3048
+1458241628.29150010	+16.05322266	-0.85253906	-0.18457031	+33.31054688	-23.86230469	-41.19873047	+4852	+15.80273438	-1.12060547	+0.68554688	-86.35253906	+3.84521484	+59.85351563	+5112	+13.81201172	-2.53125000	-1.96435547	+28.49853516	-21.29150391	-19.90722656	+3052
+1458241628.29559990	+16.05761719	-0.86132813	-0.19335938	+33.20068359	-23.84033203	-41.00097656	+4848	+15.79833984	-1.15136719	+0.67236328	-87.05566406	+4.46044922	+59.83154297	+5120	+13.81640625	-2.52246094	-1.95996094	+28.38867188	-21.33544922	-19.77539063	+3056
+1458241628.30390000	+16.06201172	-0.86572266	-0.21093750	+33.02490234	-23.81835938	-40.58349609	+4844	+15.79394531	-1.19531250	+0.65478516	-88.39599609	+5.77880859	+59.83154297	+5136	+13.82080078	-2.51806641	-1.95996094	+28.12500000	-21.37939453	-19.46777344	+3060
+1458241628.30810000	+16.06201172	-0.87451172	-0.20654297	+32.93701172	-23.95019531	-40.47363281	+4844	+15.78955078	-1.21728516	+0.65917969	-89.05517578	+6.43798828	+59.91943359	+5140	+13.82080078	-2.51806641	-1.96875000	+27.92724609	-21.33544922	-19.33593750	+3060
+1458241628.31640010	+16.07080078	-0.89208984	-0.19335938	+32.73925781	-24.12597656	-40.34179688	+4848	+15.79394531	-1.24804688	+0.66796875	-90.26367188	+7.75634766	+60.00732422	+5148	+13.82519531	-2.54882813	-1.99072266	+27.42187500	-21.18164063	-19.07226563	+3068
+1458241628.32060000	+16.07519531	-0.90527344	-0.18896484	+32.58544922	-24.19189453	-40.27587891	+4852	+15.79394531	-1.26123047	+0.66796875	-90.87890625	+8.43750000	+60.00732422	+5148	+13.82519531	-2.56640625	-2.00830078	+27.13623047	-21.09375000	-18.94042969	+3072
+1458241628.32890010	+16.07958984	-0.93164063	-0.18896484	+32.32177734	-24.25781250	-40.14404297	+4868	+15.79394531	-1.28759766	+0.67236328	-92.10937500	+9.77783203	+60.00732422	+5152	+13.82519531	-2.61035156	-2.04785156	+26.49902344	-20.80810547	-18.69873047	+3084
+1458241628.33310010	+16.07958984	-0.94482422	-0.18896484	+32.21191406	-24.30175781	-40.14404297	+4880	+15.78955078	-1.29638672	+0.68115234	-92.68066406	+10.45898438	+60.02929688	+5152	+13.82519531	-2.63671875	-2.06982422	+26.19140625	-20.65429688	-18.58886719	+3088
+1458241628.33730010	+16.07958984	-0.95800781	-0.18896484	+32.08007813	-24.34570313	-40.12207031	+4892	+15.78515625	-1.31396484	+0.68554688	-93.29589844	+11.14013672	+60.00732422	+5156	+13.82080078	-2.65869141	-2.09619141	+25.86181641	-20.47851563	-18.47900391	+3092
+1458241628.34559990	+16.08398438	-0.97998047	-0.19335938	+31.86035156	-24.38964844	-40.12207031	+4920	+15.78955078	-1.33593750	+0.69873047	-94.43847656	+12.48046875	+59.89746094	+5156	+13.82080078	-2.70263672	-2.13574219	+25.29052734	-20.19287109	-18.34716797	+3096
+1458241628.35390000	+16.09277344	-1.00634766	-0.19775391	+31.64062500	-24.43359375	-40.20996094	+4952	+15.78955078	-1.36669922	+0.69433594	-95.62500000	+13.79882813	+59.67773438	+5156	+13.82080078	-2.74658203	-2.16210938	+24.76318359	-19.97314453	-18.28125000	+3096
+1458241628.35809990	+16.10156250	-1.01513672	-0.20654297	+31.57470703	-24.43359375	-40.25390625	+4968	+15.78515625	-1.37548828	+0.68554688	-96.19628906	+14.43603516	+59.45800781	+5156	+13.82519531	-2.76416016	-2.17089844	+24.56542969	-19.90722656	-18.28125000	+3092
+1458241628.36640000	+16.11035156	-1.03710938	-0.22851563	+31.42089844	-24.36767578	-40.34179688	+5004	+15.78515625	-1.42822266	+0.65478516	-97.53662109	+15.68847656	+58.90869141	+5164	+13.83398438	-2.77294922	-2.17529297	+24.32373047	-19.79736328	-18.32519531	+3080
+1458241628.37060000	+16.11914063	-1.04150391	-0.24609375	+31.39892578	-24.32373047	-40.36376953	+5016	+15.78076172	-1.44140625	+0.63281250	-98.12988281	+16.30371094	+58.57910156	+5168	+13.83837891	-2.77294922	-2.17529297	+24.27978516	-19.79736328	-18.36914063	+3076
+1458241628.37470010	+16.12792969	-1.05029297	-0.26367188	+31.39892578	-24.27978516	-40.40771484	+5032	+15.77636719	-1.46777344	+0.60644531	-98.76708984	+16.89697266	+58.24951172	+5176	+13.83837891	-2.76855469	-2.16650391	+24.25781250	-19.81933594	-18.41308594	+3072
+1458241628.38310000	+16.15429688	-1.06347656	-0.31201172	+31.44287109	-24.19189453	-40.51757813	+5052	+15.78076172	-1.50732422	+0.54052734	-100.04150391	+18.06152344	+57.39257813	+5188	+13.85156250	-2.75537109	-2.14013672	+24.30175781	-19.92919922	-18.58886719	+3076
+1458241628.38720010	+16.16748047	-1.07226563	-0.33398438	+31.50878906	-24.14794922	-40.58349609	+5060	+15.78076172	-1.53369141	+0.50097656	-100.72265625	+18.61083984	+56.93115234	+5196	+13.85595703	-2.74658203	-2.12255859	+24.34570313	-19.99511719	-18.69873047	+3080
+1458241628.39560010	+16.19824219	-1.08105469	-0.39990234	+31.72851563	-23.97216797	-40.71533203	+5068	+15.78076172	-1.58203125	+0.41748047	-102.01904297	+19.66552734	+55.94238281	+5208	+13.86914063	-2.73339844	-2.09179688	+24.47753906	-20.10498047	-18.91845703	+3088
+1458241628.39969990	+16.21582031	-1.08544922	-0.43505859	+31.86035156	-23.86230469	-40.75927734	+5068	+15.78076172	-1.60400391	+0.37792969	-102.65625000	+20.17089844	+55.45898438	+5216	+13.87792969	-2.72460938	-2.07861328	+24.56542969	-20.14892578	-19.05029297	+3092
+1458241628.40809990	+16.24658203	-1.09863281	-0.50537109	+32.18994141	-23.62060547	-40.86914063	+5064	+15.78515625	-1.64355469	+0.29003906	-103.84277344	+21.15966797	+54.44824219	+5228	+13.89111328	-2.71142578	-2.05224609	+24.74121094	-20.19287109	-19.29199219	+3104
+1458241628.41220000	+16.26416016	-1.10302734	-0.54492188	+32.36572266	-23.48876953	-40.95703125	+5064	+15.78515625	-1.65673828	+0.25048828	-104.41406250	+21.64306641	+53.96484375	+5232	+13.89550781	-2.71142578	-2.04345703	+24.78515625	-20.19287109	-19.42382813	+3112
+1458241628.41640000	+16.27734375	-1.10742188	-0.56689453	+32.58544922	-23.40087891	-41.11083984	+5056	+15.78955078	-1.67431641	+0.21093750	-104.98535156	+22.10449219	+53.52539063	+5232	+13.90429688	-2.71582031	-2.03466797	+24.80712891	-20.17089844	-19.57763672	+3116
+1458241628.42470000	+16.30371094	-1.12939453	-0.61523438	+32.98095703	-23.09326172	-41.44042969	+5044	+15.79833984	-1.69628906	+0.15380859	-105.97412109	+23.02734375	+52.75634766	+5232	+13.91308594	-2.73779297	-2.02587891	+24.82910156	-20.08300781	-19.90722656	+3128
+1458241628.42890000	+16.30810547	-1.13818359	-0.63720703	+33.17871094	-22.89550781	-41.66015625	+5044	+15.80273438	-1.70507813	+0.12744141	-106.47949219	+23.44482422	+52.36083984	+5228	+13.92187500	-2.75537109	-2.03466797	+24.78515625	-19.97314453	-20.06103516	+3136
+1458241628.43720010	+16.31250000	-1.16015625	-0.69433594	+33.55224609	-22.34619141	-42.01171875	+5044	+15.80273438	-1.70947266	+0.08349609	-107.33642578	+24.27978516	+51.72363281	+5228	+13.93066406	-2.81250000	-2.06542969	+24.63134766	-19.57763672	-20.41259766	+3156
+1458241628.44140010	+16.31689453	-1.16455078	-0.71191406	+33.79394531	-22.12646484	-42.29736328	+5048	+15.80712891	-1.70947266	+0.06591797	-107.75390625	+24.65332031	+51.41601563	+5224	+13.93505859	-2.84326172	-2.08300781	+24.52148438	-19.37988281	-20.58837891	+3168
+1458241628.44970010	+16.32128906	-1.18652344	-0.73388672	+34.21142578	-21.64306641	-42.86865234	+5060	+15.81152344	-1.71386719	+0.03955078	-108.58886719	+25.40039063	+50.95458984	+5220	+13.93945313	-2.93554688	-2.13134766	+24.21386719	-18.85253906	-21.04980469	+3192
+1458241628.45390010	+16.32128906	-1.19531250	-0.74707031	+34.45312500	-21.35742188	-43.22021484	+5068	+15.81152344	-1.71386719	+0.03076172	-109.00634766	+25.70800781	+50.71289063	+5220	+13.94384766	-2.97949219	-2.15332031	+24.08203125	-18.61083984	-21.26953125	+3204
+1458241628.45799990	+16.32568359	-1.20410156	-0.76464844	+34.62890625	-21.00585938	-43.50585938	+5084	+15.81152344	-1.71826172	+0.01757813	-109.42382813	+26.03759766	+50.51513672	+5216	+13.94384766	-3.03222656	-2.18408203	+23.92822266	-18.30322266	-21.53320313	+3216
+1458241628.46219990	+16.32568359	-1.21289063	-0.78662109	+34.84863281	-20.63232422	-43.74755859	+5100	+15.81591797	-1.71826172	+0.00878906	-109.86328125	+26.30126953	+50.29541016	+5216	+13.94824219	-3.07177734	-2.21044922	+23.84033203	-18.06152344	-21.73095703	+3220
+1458241628.46639990	+16.32568359	-1.22167969	-0.81298828	+35.04638672	-20.23681641	-43.98925781	+5116	+15.81152344	-1.72265625	-0.00878906	-110.30273438	+26.54296875	+50.00976563	+5220	+13.94824219	-3.11132813	-2.23242188	+23.75244141	-17.84179688	-21.95068359	+3228
+1458241628.47050000	+16.32568359	-1.22607422	-0.83935547	+35.26611328	-19.84130859	-44.23095703	+5136	+15.81152344	-1.72265625	-0.02636719	-110.76416016	+26.76269531	+49.76806641	+5220	+13.95263672	-3.14648438	-2.25439453	+23.73046875	-17.64404297	-22.19238281	+3232
+1458241628.47470000	+16.32568359	-1.23046875	-0.86572266	+35.48583984	-19.44580078	-44.45068359	+5156	+15.80712891	-1.73583984	-0.04394531	-111.29150391	+26.98242188	+49.52636719	+5224	+13.94824219	-3.17285156	-2.26757813	+23.75244141	-17.44628906	-22.41210938	+3236
+1458241628.47890000	+16.33447266	-1.23486328	-0.88769531	+35.70556641	-19.09423828	-44.71435547	+5172	+15.80712891	-1.75341797	-0.07031250	-111.81884766	+27.13623047	+49.24072266	+5232	+13.95263672	-3.19921875	-2.27197266	+23.77441406	-17.35839844	-22.65380859	+3236
+1458241628.48300000	+16.34326172	-1.23925781	-0.91845703	+35.92529297	-18.67675781	-44.89013672	+5188	+15.80712891	-1.76660156	-0.09228516	-112.36816406	+27.29003906	+48.97705078	+5232	+13.95703125	-3.21240234	-2.27197266	+23.88427734	-17.31445313	-22.89550781	+3236
+1458241628.48720000	+16.34765625	-1.24804688	-0.94921875	+36.10107422	-18.25927734	-45.06591797	+5208	+15.80712891	-1.78857422	-0.11425781	-112.91748047	+27.39990234	+48.71337891	+5240	+13.95703125	-3.22558594	-2.26757813	+24.01611328	-17.24853516	-23.15917969	+3236
+1458241628.49140000	+16.35644531	-1.26123047	-0.98437500	+36.27685547	-17.81982422	-45.19775391	+5224	+15.80273438	-1.81054688	-0.14941406	-113.53271484	+27.44384766	+48.38378906	+5244	+13.96142578	-3.23876953	-2.25878906	+24.16992188	-17.22656250	-23.42285156	+3236
+1458241628.49550010	+16.36962891	-1.27001953	-1.03271484	+36.43066406	-17.31445313	-45.28564453	+5236	+15.79833984	-1.82812500	-0.18896484	-114.12597656	+27.48779297	+48.03222656	+5252	+13.97021484	-3.24316406	-2.25439453	+24.36767578	-17.20458984	-23.62060547	+3236
+1458241628.49970010	+16.38281250	-1.27880859	-1.08105469	+36.58447266	-16.83105469	-45.32958984	+5248	+15.79394531	-1.85888672	-0.22851563	-114.78515625	+27.50976563	+47.65869141	+5256	+13.97460938	-3.24755859	-2.24560547	+24.58740234	-17.16064453	-23.84033203	+3240
+1458241628.50390010	+16.39160156	-1.28759766	-1.12500000	+36.76025391	-16.36962891	-45.37353516	+5252	+15.79394531	-1.88964844	-0.27246094	-115.44433594	+27.50976563	+47.28515625	+5264	+13.98339844	-3.24755859	-2.23242188	+24.82910156	-17.13867188	-24.08203125	+3244
+1458241628.50799990	+16.40478516	-1.29199219	-1.16894531	+36.93603516	-15.93017578	-45.43945313	+5256	+15.78955078	-1.92041016	-0.31640625	-116.08154297	+27.48779297	+46.93359375	+5268	+13.98339844	-3.24755859	-2.21923828	+25.07080078	-17.13867188	-24.30175781	+3248
+1458241628.51220010	+16.41796875	-1.31396484	-1.20849609	+37.04589844	-15.49072266	-45.50537109	+5256	+15.78955078	-1.95117188	-0.36035156	-116.74072266	+27.46582031	+46.58203125	+5272	+13.98779297	-3.24755859	-2.20605469	+25.29052734	-17.11669922	-24.52148438	+3252
+1458241628.51640010	+16.43115234	-1.33154297	-1.24804688	+37.17773438	-15.07324219	-45.59326172	+5252	+15.78515625	-1.97753906	-0.39990234	-117.35595703	+27.42187500	+46.25244141	+5272	+13.99658203	-3.25195313	-2.18847656	+25.53222656	-17.11669922	-24.76318359	+3260
+1458241628.52049990	+16.44433594	-1.35351563	-1.29199219	+37.26562500	-14.61181641	-45.63720703	+5248	+15.78515625	-2.00390625	-0.43945313	-117.90527344	+27.37792969	+45.94482422	+5272	+14.00097656	-3.25634766	-2.17529297	+25.77392578	-17.07275391	-24.98291016	+3268
+1458241628.52880000	+16.46630859	-1.39746094	-1.38427734	+37.44140625	-13.64501953	-45.68115234	+5232	+15.78076172	-2.06982422	-0.52294922	-119.13574219	+27.22412109	+45.26367188	+5272	+14.01416016	-3.28271484	-2.15771484	+26.14746094	-16.89697266	-25.40039063	+3284
+1458241628.53300000	+16.47070313	-1.41943359	-1.42822266	+37.55126953	-13.22753906	-45.72509766	+5220	+15.77636719	-2.09179688	-0.56250000	-119.61914063	+27.15820313	+44.95605469	+5268	+14.01416016	-3.30029297	-2.15771484	+26.32324219	-16.69921875	-25.57617188	+3292
+1458241628.53720000	+16.47949219	-1.44580078	-1.46777344	+37.63916016	-12.81005859	-45.79101563	+5208	+15.77636719	-2.11816406	-0.60205078	-120.14648438	+27.07031250	+44.62646484	+5268	+14.01416016	-3.32666016	-2.15771484	+26.43310547	-16.50146484	-25.75195313	+3304
+1458241628.54550000	+16.48388672	-1.49853516	-1.54248047	+37.81494141	-12.04101563	-45.92285156	+5184	+15.77636719	-2.16650391	-0.65917969	-121.04736328	+26.98242188	+44.14306641	+5256	+14.00976563	-3.39257813	-2.17968750	+26.56494141	-15.97412109	-26.05957031	+3328
+1458241628.55380010	+16.47949219	-1.56445313	-1.60400391	+37.92480469	-11.29394531	-46.12060547	+5172	+15.77636719	-2.21484375	-0.70751953	-121.86035156	+26.87255859	+43.70361328	+5244	+14.00537109	-3.49365234	-2.21923828	+26.43310547	-15.31494141	-26.32324219	+3356
+1458241628.56220010	+16.47509766	-1.62597656	-1.67431641	+38.07861328	-10.54687500	-46.29638672	+5168	+15.77197266	-2.25000000	-0.75146484	-122.49755859	+26.78466797	+43.28613281	+5236	+13.99658203	-3.61230469	-2.28076172	+26.23535156	-14.50195313	-26.52099609	+3392
+1458241628.57049990	+16.45312500	-1.68750000	-1.74902344	+38.21044922	-9.86572266	-46.38427734	+5184	+15.77197266	-2.29394531	-0.79541016	-123.11279297	+26.69677734	+42.89062500	+5232	+13.97900391	-3.72656250	-2.35546875	+25.97167969	-13.60107422	-26.63085938	+3424
+1458241628.57470010	+16.44433594	-1.72265625	-1.77978516	+38.27636719	-9.58007813	-46.45019531	+5196	+15.77197266	-2.31152344	-0.81298828	-123.37646484	+26.65283203	+42.71484375	+5232	+13.97021484	-3.78369141	-2.39501953	+25.83984375	-13.16162109	-26.67480469	+3440
+1458241628.58299990	+16.43994141	-1.79736328	-1.84130859	+38.38623047	-9.07470703	-46.56005859	+5224	+15.77636719	-2.35107422	-0.84814453	-123.83789063	+26.58691406	+42.38525391	+5232	+13.96582031	-3.90234375	-2.45214844	+25.57617188	-12.41455078	-26.80664063	+3464
+1458241628.58719990	+16.43554688	-1.83691406	-1.87207031	+38.45214844	-8.81103516	-46.60400391	+5244	+15.78076172	-2.37304688	-0.86572266	-124.07958984	+26.54296875	+42.20947266	+5236	+13.96142578	-3.95947266	-2.48291016	+25.46630859	-12.04101563	-26.87255859	+3476
+1458241628.59130000	+16.43994141	-1.87646484	-1.91601563	+38.49609375	-8.50341797	-46.60400391	+5264	+15.78076172	-2.40380859	-0.88769531	-124.36523438	+26.47705078	+42.03369141	+5244	+13.96142578	-4.01660156	-2.50927734	+25.35644531	-11.68945313	-26.93847656	+3484
+1458241628.59970000	+16.43994141	-1.95117188	-1.99951172	+38.60595703	-8.02001953	-46.58203125	+5312	+15.78515625	-2.45654297	-0.93164063	-124.80468750	+26.34521484	+41.70410156	+5256	+13.96142578	-4.10888672	-2.56201172	+25.29052734	-11.03027344	-27.02636719	+3504
+1458241628.60380010	+16.44873047	-1.99511719	-2.04785156	+38.64990234	-7.77832031	-46.51611328	+5332	+15.78955078	-2.48730469	-0.95800781	-125.06835938	+26.25732422	+41.48437500	+5264	+13.96582031	-4.14843750	-2.57519531	+25.29052734	-10.81054688	-27.09228516	+3504
+1458241628.61209990	+16.46630859	-2.08300781	-2.12695313	+38.73779297	-7.44873047	-46.53808594	+5368	+15.79833984	-2.55761719	-1.01513672	-125.57373047	+26.08154297	+41.11083984	+5284	+13.97900391	-4.21875000	-2.59277344	+25.37841797	-10.45898438	-27.26806641	+3512
+1458241628.61630010	+16.48828125	-2.13574219	-2.17529297	+38.78173828	-7.25097656	-46.53808594	+5380	+15.80273438	-2.59716797	-1.04589844	-125.85937500	+25.99365234	+40.91308594	+5292	+13.99218750	-4.24951172	-2.58837891	+25.42236328	-10.37109375	-27.39990234	+3512
+1458241628.62459990	+16.53662109	-2.23681641	-2.26318359	+38.84765625	-6.98730469	-46.58203125	+5392	+15.81591797	-2.71142578	-1.12939453	-126.58447266	+25.72998047	+40.42968750	+5320	+14.01416016	-4.31542969	-2.57958984	+25.59814453	-10.19531250	-27.61962891	+3520
+1458241628.62879990	+16.55419922	-2.28955078	-2.32031250	+38.89160156	-6.78955078	-46.56005859	+5396	+15.82470703	-2.77294922	-1.17333984	-126.95800781	+25.57617188	+40.18798828	+5336	+14.02734375	-4.34179688	-2.57958984	+25.68603516	-10.10742188	-27.70751953	+3524
+1458241628.63299990	+16.57177734	-2.34667969	-2.36425781	+38.89160156	-6.65771484	-46.62597656	+5396	+15.83349609	-2.86962891	-1.23486328	-127.52929688	+25.35644531	+39.81445313	+5356	+14.04052734	-4.37695313	-2.57958984	+25.75195313	-10.04150391	-27.83935547	+3528
+1458241628.64130000	+16.61132813	-2.46093750	-2.45654297	+38.91357422	-6.50390625	-46.75781250	+5384	+15.85107422	-3.03222656	-1.34912109	-128.38623047	+25.04882813	+39.28710938	+5392	+14.07128906	-4.43847656	-2.57519531	+25.90576172	-9.95361328	-28.03710938	+3532
+1458241628.64960000	+16.65087891	-2.58398438	-2.52246094	+38.89160156	-6.45996094	-47.06542969	+5360	+15.87304688	-3.21679688	-1.45458984	-129.24316406	+24.74121094	+38.86962891	+5420	+14.09326172	-4.52636719	-2.57519531	+25.90576172	-9.86572266	-28.32275391	+3548
+1458241628.65380000	+16.66845703	-2.64990234	-2.55761719	+38.89160156	-6.39404297	-47.21923828	+5348	+15.88183594	-3.28710938	-1.48974609	-129.55078125	+24.65332031	+38.78173828	+5428	+14.10644531	-4.57910156	-2.58398438	+25.86181641	-9.73388672	-28.41064453	+3556
+1458241628.66210010	+16.69482422	-2.78173828	-2.63232422	+38.80371094	-6.24023438	-47.59277344	+5332	+15.90380859	-3.44970703	-1.56005859	-130.10009766	+24.47753906	+38.60595703	+5444	+14.12402344	-4.71093750	-2.61474609	+25.59814453	-9.44824219	-28.63037109	+3584
+1458241628.66630010	+16.70361328	-2.84326172	-2.65869141	+38.80371094	-6.21826172	-47.79052734	+5324	+15.91259766	-3.51123047	-1.58203125	-130.29785156	+24.43359375	+38.56201172	+5452	+14.12841797	-4.77685547	-2.64550781	+25.44433594	-9.22851563	-28.67431641	+3600
+1458241628.67459990	+16.70800781	-2.97949219	-2.70263672	+38.67187500	-6.17431641	-48.27392578	+5324	+15.92578125	-3.62548828	-1.61718750	-130.58349609	+24.41162109	+38.56201172	+5468	+14.13281250	-4.94384766	-2.71582031	+24.91699219	-8.74511719	-28.82812500	+3632
+1458241628.67880010	+16.71679688	-3.04980469	-2.71142578	+38.62792969	-6.21826172	-48.58154297	+5328	+15.94335938	-3.67822266	-1.62597656	-130.69335938	+24.45556641	+38.62792969	+5472	+14.13281250	-5.03173828	-2.75537109	+24.65332031	-8.48144531	-28.89404297	+3652
+1458241628.68709990	+16.73437500	-3.19042969	-2.74658203	+38.47412109	-6.17431641	-49.06494141	+5352	+15.96972656	-3.79248047	-1.63476563	-130.89111328	+24.47753906	+38.73779297	+5492	+14.13281250	-5.22070313	-2.83447266	+23.99414063	-7.95410156	-29.04785156	+3692
+1458241628.69129990	+16.73876953	-3.25634766	-2.75537109	+38.40820313	-6.17431641	-49.35058594	+5368	+15.98730469	-3.84960938	-1.63916016	-130.97900391	+24.49951172	+38.80371094	+5508	+14.13720703	-5.32177734	-2.87402344	+23.64257813	-7.66845703	-29.11376953	+3712
+1458241628.69540000	+16.74316406	-3.33105469	-2.77294922	+38.29833984	-6.08642578	-49.54833984	+5396	+16.00048828	-3.91113281	-1.65234375	-131.13281250	+24.49951172	+38.80371094	+5524	+14.13720703	-5.42285156	-2.92236328	+23.29101563	-7.38281250	-29.17968750	+3732
+1458241628.69960000	+16.74755859	-3.40136719	-2.79492188	+38.21044922	-6.04248047	-49.72412109	+5424	+16.01806641	-3.97265625	-1.66113281	-131.26464844	+24.52148438	+38.80371094	+5544	+14.13720703	-5.51513672	-2.96630859	+23.00537109	-7.09716797	-29.22363281	+3752
+1458241628.70380000	+16.75634766	-3.47167969	-2.80371094	+38.12255859	-6.06445313	-49.94384766	+5456	+16.03564453	-4.03417969	-1.66992188	-131.41845703	+24.56542969	+38.80371094	+5564	+14.13720703	-5.60742188	-3.00585938	+22.69775391	-6.87744141	-29.31152344	+3772
+1458241628.71210000	+16.77832031	-3.62109375	-2.83007813	+37.85888672	-6.04248047	-50.27343750	+5524	+16.06640625	-4.17041016	-1.68750000	-131.74804688	+24.60937500	+38.86962891	+5608	+14.14599609	-5.77880859	-3.07617188	+22.17041016	-6.43798828	-29.46533203	+3804
+1458241628.71630000	+16.80029297	-3.70019531	-2.83447266	+37.72705078	-6.08642578	-50.49316406	+5556	+16.08398438	-4.24511719	-1.69189453	-131.90185547	+24.63134766	+38.91357422	+5632	+14.15478516	-5.86230469	-3.08935547	+21.92871094	-6.37207031	-29.61914063	+3812
+1458241628.72040010	+16.82226563	-3.78369141	-2.85644531	+37.57324219	-6.02050781	-50.55908203	+5592	+16.10595703	-4.32421875	-1.70507813	-132.12158203	+24.63134766	+38.86962891	+5656	+14.17236328	-5.94140625	-3.10253906	+21.77490234	-6.30615234	-29.75097656	+3824
+1458241628.72460010	+16.84423828	-3.86279297	-2.88281250	+37.41943359	-5.97656250	-50.60302734	+5628	+16.12353516	-4.41210938	-1.71826172	-132.38525391	+24.63134766	+38.84765625	+5680	+14.18994141	-6.00732422	-3.11132813	+21.64306641	-6.26220703	-29.86083984	+3828
+1458241628.72880010	+16.86621094	-3.94189453	-2.90917969	+37.26562500	-5.95458984	-50.64697266	+5656	+16.14111328	-4.49560547	-1.74023438	-132.67089844	+24.60937500	+38.78173828	+5704	+14.20751953	-6.07324219	-3.11132813	+21.53320313	-6.28417969	-29.99267578	+3836
+1458241628.73289990	+16.89257813	-4.02978516	-2.93994141	+37.08984375	-5.86669922	-50.62500000	+5688	+16.15429688	-4.58789063	-1.76660156	-132.97851563	+24.58740234	+38.67187500	+5732	+14.22509766	-6.13476563	-3.11132813	+21.42333984	-6.30615234	-30.12451172	+3840
+1458241628.73709990	+16.91894531	-4.11328125	-2.97070313	+36.91406250	-5.84472656	-50.58105469	+5712	+16.16748047	-4.68017578	-1.78857422	-133.30810547	+24.56542969	+38.58398438	+5756	+14.24707031	-6.18310547	-3.11132813	+21.42333984	-6.35009766	-30.23437500	+3844
+1458241628.74130010	+16.94970703	-4.20117188	-2.99267578	+36.73828125	-5.88867188	-50.60302734	+5728	+16.18066406	-4.77685547	-1.81494141	-133.61572266	+24.54345703	+38.49609375	+5780	+14.27343750	-6.23144531	-3.09814453	+21.40136719	-6.45996094	-30.38818359	+3848
+1458241628.74540000	+16.98486328	-4.28906250	-3.01904297	+36.56250000	-5.91064453	-50.60302734	+5744	+16.19824219	-4.87353516	-1.83251953	-133.90136719	+24.54345703	+38.47412109	+5800	+14.30419922	-6.27978516	-3.08056641	+21.40136719	-6.59179688	-30.56396484	+3856
+1458241628.74959990	+17.01562500	-4.37695313	-3.04101563	+36.38671875	-5.88867188	-50.60302734	+5752	+16.21582031	-4.96582031	-1.85449219	-134.18701172	+24.54345703	+38.43017578	+5820	+14.33056641	-6.33251953	-3.06298828	+21.37939453	-6.72363281	-30.73974609	+3860
+1458241628.75379990	+17.04638672	-4.46484375	-3.06738281	+36.21093750	-5.88867188	-50.60302734	+5760	+16.22900391	-5.06250000	-1.87207031	-134.45068359	+24.52148438	+38.43017578	+5840	+14.36132813	-6.38525391	-3.04541016	+21.35742188	-6.85546875	-30.91552734	+3864
+1458241628.75790000	+17.07714844	-4.56152344	-3.10253906	+36.01318359	-5.84472656	-50.55908203	+5764	+16.24658203	-5.16357422	-1.89404297	-134.75830078	+24.52148438	+38.36425781	+5856	+14.38769531	-6.43798828	-3.03222656	+21.33544922	-6.96533203	-31.06933594	+3872
+1458241628.76210000	+17.10791016	-4.64501953	-3.13330078	+35.85937500	-5.80078125	-50.49316406	+5760	+16.26416016	-5.25146484	-1.91601563	-135.00000000	+24.49951172	+38.29833984	+5872	+14.41845703	-6.49511719	-3.01464844	+21.29150391	-7.07519531	-31.22314453	+3876
+1458241628.76620010	+17.13427734	-4.72851563	-3.16845703	+35.70556641	-5.77880859	-50.42724609	+5756	+16.28173828	-5.33935547	-1.94238281	-135.26367188	+24.47753906	+38.21044922	+5884	+14.44042969	-6.54785156	-3.01904297	+21.26953125	-7.09716797	-31.33300781	+3880
+1458241628.77040000	+17.15625000	-4.81640625	-3.18603516	+35.52978516	-5.82275391	-50.47119141	+5752	+16.29052734	-5.43164063	-1.95996094	-135.50537109	+24.49951172	+38.21044922	+5900	+14.46240234	-6.61376953	-3.01904297	+21.15966797	-7.11914063	-31.46484375	+3888
+1458241628.77460000	+17.18261719	-4.89990234	-3.20361328	+35.37597656	-5.84472656	-50.53710938	+5744	+16.30810547	-5.51513672	-1.97753906	-135.70312500	+24.49951172	+38.18847656	+5912	+14.47998047	-6.68847656	-3.02343750	+21.00585938	-7.14111328	-31.59667969	+3900
+1458241628.77870010	+17.20458984	-4.98779297	-3.22119141	+35.24414063	-5.86669922	-50.60302734	+5736	+16.32568359	-5.59863281	-1.98193359	-135.85693359	+24.54345703	+38.25439453	+5928	+14.50195313	-6.76318359	-3.03662109	+20.85205078	-7.09716797	-31.70654297	+3908
+1458241628.78290010	+17.22656250	-5.07128906	-3.22558594	+35.11230469	-5.93261719	-50.77880859	+5728	+16.35205078	-5.67773438	-1.98193359	-135.94482422	+24.60937500	+38.36425781	+5940	+14.51513672	-6.85107422	-3.04980469	+20.61035156	-7.03125000	-31.83837891	+3916
+1458241628.78710010	+17.24853516	-5.15478516	-3.22998047	+35.00244141	-5.95458984	-50.93261719	+5724	+16.37841797	-5.74804688	-1.98193359	-136.01074219	+24.67529297	+38.45214844	+5948	+14.52392578	-6.95214844	-3.07177734	+20.30273438	-6.92138672	-31.97021484	+3932
+1458241628.79119990	+17.26171875	-5.23388672	-3.24755859	+34.89257813	-5.95458984	-51.04248047	+5724	+16.40039063	-5.81835938	-1.98193359	-136.07666016	+24.71923828	+38.54003906	+5960	+14.52832031	-7.05761719	-3.11132813	+19.99511719	-6.67968750	-32.03613281	+3948
+1458241628.79539990	+17.27050781	-5.31738281	-3.25634766	+34.73876953	-5.93261719	-51.19628906	+5728	+16.42236328	-5.89306641	-1.98632813	-136.20849609	+24.76318359	+38.60595703	+5976	+14.52832031	-7.17187500	-3.15966797	+19.62158203	-6.41601563	-32.08007813	+3964
+1458241628.79959990	+17.28808594	-5.40087891	-3.26953125	+34.60693359	-5.93261719	-51.32812500	+5740	+16.44873047	-5.96337891	-1.99511719	-136.29638672	+24.80712891	+38.64990234	+5988	+14.52832031	-7.28173828	-3.20800781	+19.24804688	-6.17431641	-32.12402344	+3976
+1458241628.80370000	+17.29687500	-5.48437500	-3.27832031	+34.47509766	-5.95458984	-51.50390625	+5752	+16.47070313	-6.03808594	-1.99072266	-136.36230469	+24.87304688	+38.73779297	+6004	+14.52832031	-7.39599609	-3.26074219	+18.87451172	-5.91064453	-32.16796875	+3992
+1458241628.80790000	+17.31005859	-5.57226563	-3.26953125	+34.36523438	-6.04248047	-51.76757813	+5772	+16.49707031	-6.10839844	-1.98632813	-136.40625000	+24.96093750	+38.86962891	+6024	+14.52392578	-7.51464844	-3.31347656	+18.50097656	-5.62500000	-32.23388672	+4004
+1458241628.81209990	+17.31884766	-5.65136719	-3.26513672	+34.27734375	-6.10839844	-52.03125000	+5796	+16.52343750	-6.17871094	-1.97753906	-136.45019531	+25.04882813	+39.02343750	+6044	+14.51513672	-7.63769531	-3.37060547	+18.08349609	-5.31738281	-32.32177734	+4016
+1458241628.81620000	+17.34082031	-5.73046875	-3.25634766	+34.18945313	-6.19628906	-52.31689453	+5824	+16.55419922	-6.24902344	-1.96875000	-136.47216797	+25.13671875	+39.17724609	+6064	+14.51074219	-7.76074219	-3.41455078	+17.66601563	-5.07568359	-32.40966797	+4032
+1458241628.82040000	+17.35839844	-5.81835938	-3.26074219	+34.05761719	-6.19628906	-52.49267578	+5856	+16.58496094	-6.32812500	-1.96435547	-136.53808594	+25.18066406	+39.26513672	+6084	+14.51513672	-7.87939453	-3.46289063	+17.31445313	-4.81201172	-32.49755859	+4040
+1458241628.82460000	+17.37597656	-5.91064453	-3.26953125	+33.90380859	-6.19628906	-52.66845703	+5888	+16.61572266	-6.40722656	-1.96435547	-136.62597656	+25.24658203	+39.37500000	+6100	+14.51513672	-7.98925781	-3.51123047	+16.98486328	-4.59228516	-32.56347656	+4048
+1458241628.82870010	+17.39355469	-6.00292969	-3.27832031	+33.75000000	-6.21826172	-52.84423828	+5924	+16.64208984	-6.49072266	-1.96875000	-136.75781250	+25.26855469	+39.41894531	+6120	+14.51513672	-8.09472656	-3.55078125	+16.67724609	-4.37255859	-32.62939453	+4052
+1458241628.83290000	+17.41113281	-6.09521484	-3.29589844	+33.57421875	-6.19628906	-52.95410156	+5960	+16.66406250	-6.57861328	-1.98193359	-136.95556641	+25.29052734	+39.44091797	+6136	+14.52392578	-8.20019531	-3.59033203	+16.41357422	-4.19677734	-32.71728516	+4056
+1458241628.83699990	+17.43310547	-6.17871094	-3.30908203	+33.44238281	-6.26220703	-53.06396484	+5992	+16.68603516	-6.66650391	-1.99511719	-137.13134766	+25.31250000	+39.46289063	+6156	+14.52832031	-8.27929688	-3.62548828	+16.23779297	-4.06494141	-32.78320313	+4052
+1458241628.84120010	+17.46386719	-6.27099609	-3.31787109	+33.31054688	-6.35009766	-53.21777344	+6024	+16.71240234	-6.75878906	-2.01269531	-137.30712891	+25.33447266	+39.48486328	+6172	+14.54589844	-8.36279297	-3.62988281	+16.04003906	-4.08691406	-32.93701172	+4048
+1458241628.84540010	+17.49902344	-6.36767578	-3.33105469	+33.13476563	-6.39404297	-53.32763672	+6048	+16.74316406	-6.85107422	-2.02587891	-137.46093750	+25.35644531	+39.52880859	+6188	+14.57226563	-8.43750000	-3.62988281	+15.95214844	-4.15283203	-33.11279297	+4040
+1458241628.84949990	+17.52978516	-6.45996094	-3.34863281	+32.98095703	-6.45996094	-53.43750000	+6072	+16.76953125	-6.95214844	-2.03906250	-137.63671875	+25.37841797	+39.59472656	+6204	+14.59863281	-8.49462891	-3.62548828	+15.90820313	-4.26269531	-33.28857422	+4028
+1458241628.85369990	+17.56494141	-6.55664063	-3.37060547	+32.80517578	-6.50390625	-53.52539063	+6088	+16.79589844	-7.05322266	-2.06982422	-137.87841797	+25.33447266	+39.57275391	+6216	+14.62939453	-8.55615234	-3.60791016	+15.84228516	-4.41650391	-33.50830078	+4020
+1458241628.85789990	+17.60449219	-6.65771484	-3.41015625	+32.60742188	-6.48193359	-53.50341797	+6104	+16.81787109	-7.16308594	-2.10937500	-138.18603516	+25.24658203	+39.48486328	+6232	+14.66455078	-8.60888672	-3.59033203	+15.84228516	-4.57031250	-33.68408203	+4012
+1458241628.86200000	+17.64843750	-6.75439453	-3.44970703	+32.43164063	-6.48193359	-53.48144531	+6108	+16.83984375	-7.26855469	-2.14892578	-138.49365234	+25.18066406	+39.39697266	+6240	+14.70410156	-8.65283203	-3.56835938	+15.86425781	-4.79003906	-33.85986328	+4000
+1458241628.86620000	+17.68359375	-6.84667969	-3.48486328	+32.23388672	-6.50390625	-53.43750000	+6104	+16.85742188	-7.37402344	-2.19726563	-138.77929688	+25.09277344	+39.30908203	+6248	+14.74365234	-8.69677734	-3.54638672	+15.90820313	-4.98779297	-34.01367188	+3984
+1458241628.87040000	+17.71435547	-6.95214844	-3.52001953	+31.99218750	-6.54785156	-53.48144531	+6100	+16.87939453	-7.47509766	-2.23681641	-139.04296875	+25.04882813	+39.28710938	+6252	+14.77880859	-8.74072266	-3.52441406	+15.93017578	-5.20751953	-34.23339844	+3972
+1458241628.87450000	+17.74951172	-7.04003906	-3.55078125	+31.81640625	-6.59179688	-53.50341797	+6084	+16.89697266	-7.57617188	-2.27197266	-139.26269531	+24.98291016	+39.28710938	+6256	+14.81835938	-8.78466797	-3.49804688	+15.95214844	-5.44921875	-34.47509766	+3956
+1458241628.87870000	+17.78906250	-7.13232422	-3.58154297	+31.66259766	-6.65771484	-53.54736328	+6064	+16.92333984	-7.67724609	-2.30712891	-139.48242188	+24.93896484	+39.28710938	+6252	+14.85791016	-8.82861328	-3.47607422	+15.99609375	-5.64697266	-34.67285156	+3940
+1458241628.88290000	+17.83300781	-7.22900391	-3.60351563	+31.48681641	-6.72363281	-53.65722656	+6040	+16.94970703	-7.78271484	-2.34667969	-139.70214844	+24.87304688	+39.28710938	+6248	+14.89746094	-8.87695313	-3.45849609	+15.97412109	-5.86669922	-34.91455078	+3932
+1458241628.88700010	+17.87695313	-7.32568359	-3.63427734	+31.31103516	-6.72363281	-53.74511719	+6012	+16.97607422	-7.87939453	-2.38183594	-139.89990234	+24.78515625	+39.30908203	+6240	+14.93261719	-8.94287109	-3.43652344	+15.90820313	-6.04248047	-35.15625000	+3924
+1458241628.89120010	+17.90332031	-7.41796875	-3.66503906	+31.13525391	-6.72363281	-53.81103516	+5984	+16.99804688	-7.97167969	-2.42138672	-140.09765625	+24.71923828	+39.30908203	+6232	+14.95898438	-9.00439453	-3.44970703	+15.84228516	-6.06445313	-35.28808594	+3912
+1458241628.89540000	+17.92529297	-7.51464844	-3.69140625	+30.93750000	-6.72363281	-53.94287109	+5952	+17.02001953	-8.06835938	-2.45214844	-140.27343750	+24.63134766	+39.37500000	+6224	+14.97656250	-9.07910156	-3.46728516	+15.66650391	-6.04248047	-35.46386719	+3900
+1458241628.89949990	+17.95605469	-7.59814453	-3.72216797	+30.76171875	-6.70166016	-54.09667969	+5924	+17.04638672	-8.14746094	-2.48730469	-140.40527344	+24.58740234	+39.41894531	+6208	+14.98974609	-9.16699219	-3.48925781	+15.44677734	-6.02050781	-35.66162109	+3892
+1458241628.90370010	+17.96923828	-7.68164063	-3.74414063	+30.60791016	-6.67968750	-54.22851563	+5900	+17.07275391	-8.22656250	-2.50048828	-140.47119141	+24.56542969	+39.57275391	+6192	+15.00292969	-9.25048828	-3.53320313	+15.22705078	-5.88867188	-35.74951172	+3888
+1458241628.90790010	+17.98681641	-7.76953125	-3.74853516	+30.45410156	-6.72363281	-54.49218750	+5876	+17.10791016	-8.29687500	-2.50927734	-140.49316406	+24.58740234	+39.77050781	+6176	+15.00292969	-9.35156250	-3.58154297	+14.91943359	-5.71289063	-35.92529297	+3884
+1458241628.91199990	+18.00439453	-7.84863281	-3.75732422	+30.34423828	-6.72363281	-54.77783203	+5860	+17.13867188	-8.36279297	-2.51367188	-140.47119141	+24.58740234	+39.96826172	+6156	+15.00292969	-9.46582031	-3.63427734	+14.56787109	-5.51513672	-36.10107422	+3880
+1458241628.91619990	+18.01757813	-7.92773438	-3.76171875	+30.23437500	-6.70166016	-55.08544922	+5848	+17.17382813	-8.43310547	-2.51806641	-140.42724609	+24.58740234	+40.20996094	+6140	+14.99414063	-9.58007813	-3.69580078	+14.21630859	-5.25146484	-36.23291016	+3880
+1458241628.92030000	+18.03515625	-8.00683594	-3.76611328	+30.12451172	-6.67968750	-55.39306641	+5844	+17.20898438	-8.50341797	-2.51806641	-140.40527344	+24.56542969	+40.42968750	+6120	+14.98535156	-9.69433594	-3.76611328	+13.84277344	-4.94384766	-36.36474609	+3880
+1458241628.92450000	+18.05273438	-8.08154297	-3.77490234	+30.01464844	-6.65771484	-55.72265625	+5844	+17.24853516	-8.56494141	-2.52246094	-140.36132813	+24.56542969	+40.64941406	+6100	+14.96777344	-9.81738281	-3.83642578	+13.44726563	-4.63623047	-36.49658203	+3880
+1458241628.92870000	+18.06152344	-8.15625000	-3.78369141	+29.90478516	-6.61376953	-56.00830078	+5848	+17.27929688	-8.62207031	-2.52685547	-140.31738281	+24.54345703	+40.84716797	+6084	+14.95019531	-9.94482422	-3.91552734	+13.02978516	-4.28466797	-36.62841797	+3884
+1458241628.93280010	+18.06591797	-8.23095703	-3.79687500	+29.79492188	-6.54785156	-56.27197266	+5864	+17.30566406	-8.67919922	-2.53125000	-140.27343750	+24.52148438	+41.06689453	+6064	+14.93701172	-10.06347656	-3.99462891	+12.65625000	-3.95507813	-36.76025391	+3884
+1458241628.93700000	+18.07470703	-8.29687500	-3.81005859	+29.68505859	-6.54785156	-56.55761719	+5880	+17.34082031	-8.74072266	-2.53125000	-140.22949219	+24.54345703	+41.28662109	+6052	+14.92382813	-10.16894531	-4.06933594	+12.32666016	-3.64746094	-36.89208984	+3880
+1458241628.94120000	+18.08789063	-8.37158203	-3.81884766	+29.59716797	-6.54785156	-56.84326172	+5896	+17.37597656	-8.80664063	-2.53564453	-140.20751953	+24.54345703	+41.52832031	+6036	+14.91503906	-10.27441406	-4.13085938	+11.99707031	-3.42773438	-37.06787109	+3876
+1458241628.94530010	+18.10986328	-8.44189453	-3.83203125	+29.50927734	-6.56982422	-57.12890625	+5920	+17.41113281	-8.87695313	-2.54443359	-140.18554688	+24.54345703	+41.72607422	+6016	+14.91064453	-10.37109375	-4.18798828	+11.73339844	-3.22998047	-37.22167969	+3872
+1458241628.94950010	+18.12744141	-8.51220703	-3.84082031	+29.44335938	-6.59179688	-57.41455078	+5940	+17.44189453	-8.94726563	-2.55322266	-140.18554688	+24.52148438	+41.92382813	+6000	+14.90625000	-10.45898438	-4.24951172	+11.49169922	-2.98828125	-37.35351563	+3864
+1458241628.95370010	+18.15820313	-8.58691406	-3.85839844	+29.35546875	-6.61376953	-57.72216797	+5960	+17.46826172	-9.01757813	-2.57958984	-140.20751953	+24.45556641	+42.05566406	+5984	+14.90185547	-10.55566406	-4.28027344	+11.22802734	-2.92236328	-37.57324219	+3852
+1458241628.95779990	+18.18896484	-8.66162109	-3.89794922	+29.22363281	-6.54785156	-57.83203125	+5984	+17.49023438	-9.09667969	-2.61474609	-140.33935547	+24.34570313	+42.12158203	+5972	+14.92382813	-10.63037109	-4.31103516	+11.09619141	-2.87841797	-37.74902344	+3836
+1458241628.96199990	+18.21972656	-8.74951172	-3.92871094	+29.06982422	-6.59179688	-57.98583984	+6000	+17.51220703	-9.18896484	-2.64990234	-140.49316406	+24.25781250	+42.20947266	+5960	+14.94580078	-10.67871094	-4.33740234	+11.03027344	-2.90039063	-37.90283203	+3816
+1458241628.96620010	+18.25048828	-8.83740234	-3.96826172	+28.91601563	-6.63574219	-58.09570313	+6012	+17.52978516	-9.28125000	-2.69384766	-140.69091797	+24.16992188	+42.23144531	+5944	+14.97216797	-10.72705078	-4.34179688	+10.96435547	-3.01025391	-38.10058594	+3792
+1458241628.97030000	+18.28125000	-8.92968750	-4.02099609	+28.71826172	-6.63574219	-58.16162109	+6020	+17.54736328	-9.38232422	-2.74218750	-140.91064453	+24.08203125	+42.23144531	+5932	+15.01171875	-10.76220703	-4.34619141	+10.98632813	-3.14208984	-38.27636719	+3764
+1458241628.97449990	+18.31640625	-9.01318359	-4.06494141	+28.54248047	-6.70166016	-58.24951172	+6016	+17.56054688	-9.48779297	-2.79492188	-141.17431641	+23.97216797	+42.25341797	+5916	+15.05126953	-10.78857422	-4.34619141	+11.03027344	-3.31787109	-38.43017578	+3732
+1458241628.97869990	+18.36035156	-9.10107422	-4.10449219	+28.38867188	-6.78955078	-58.35937500	+6004	+17.57373047	-9.59326172	-2.85205078	-141.41601563	+23.81835938	+42.25341797	+5900	+15.09082031	-10.81933594	-4.32421875	+11.05224609	-3.58154297	-38.67187500	+3704
+1458241628.98280000	+18.40429688	-9.19335938	-4.15283203	+28.21289063	-6.85546875	-58.44726563	+5984	+17.59130859	-9.69433594	-2.90917969	-141.65771484	+23.68652344	+42.25341797	+5876	+15.13916016	-10.84570313	-4.30224609	+11.09619141	-3.84521484	-38.86962891	+3676
+1458241628.98700000	+18.44384766	-9.29443359	-4.20117188	+27.99316406	-6.87744141	-58.51318359	+5956	+17.60449219	-9.79980469	-2.97070313	-141.89941406	+23.53271484	+42.25341797	+5852	+15.18750000	-10.87207031	-4.28466797	+11.14013672	-4.08691406	-39.06738281	+3648
+1458241628.99120000	+18.47460938	-9.39111328	-4.25830078	+27.77343750	-6.87744141	-58.55712891	+5924	+17.61767578	-9.90087891	-3.02783203	-142.14111328	+23.37890625	+42.23144531	+5828	+15.23583984	-10.89843750	-4.27148438	+11.20605469	-4.28466797	-39.24316406	+3616
+1458241628.99530010	+18.50537109	-9.49658203	-4.31982422	+27.53173828	-6.83349609	-58.57910156	+5888	+17.62646484	-10.00634766	-3.09375000	-142.42675781	+23.22509766	+42.18750000	+5800	+15.28417969	-10.92480469	-4.26269531	+11.25000000	-4.48242188	-39.39697266	+3588
+1458241628.99950000	+18.54052734	-9.58447266	-4.38134766	+27.33398438	-6.81152344	-58.60107422	+5840	+17.63964844	-10.10742188	-3.16406250	-142.71240234	+23.07128906	+42.12158203	+5772	+15.33251953	-10.95996094	-4.25390625	+11.25000000	-4.70214844	-39.57275391	+3560
+1458241629.00359990	+18.56250000	-9.67236328	-4.43408203	+27.13623047	-6.81152344	-58.62304688	+5788	+17.64843750	-10.21289063	-3.22119141	-142.95410156	+22.91748047	+42.09960938	+5736	+15.36767578	-10.98632813	-4.25830078	+11.29394531	-4.81201172	-39.68261719	+3528
+1458241629.00780010	+18.58886719	-9.76025391	-4.47363281	+26.96044922	-6.85546875	-58.77685547	+5732	+17.67041016	-10.30517578	-3.26513672	-143.10791016	+22.78564453	+42.18750000	+5700	+15.39404297	-11.02587891	-4.26708984	+11.20605469	-4.92187500	-39.85839844	+3500
+1458241629.01200010	+18.61083984	-9.84375000	-4.51757813	+26.80664063	-6.78955078	-58.90869141	+5676	+17.68798828	-10.38427734	-3.30908203	-143.19580078	+22.65380859	+42.27539063	+5660	+15.41601563	-11.09179688	-4.28027344	+11.07421875	-4.94384766	-40.03417969	+3476
+1458241629.01609990	+18.62402344	-9.92285156	-4.55712891	+26.65283203	-6.72363281	-59.08447266	+5620	+17.70556641	-10.45898438	-3.33984375	-143.28369141	+22.54394531	+42.42919922	+5616	+15.42919922	-11.15771484	-4.31542969	+10.94238281	-4.85595703	-40.16601563	+3456
+1458241629.02029990	+18.64160156	-10.00195313	-4.58349609	+26.52099609	-6.67968750	-59.30419922	+5564	+17.73193359	-10.52929688	-3.36621094	-143.32763672	+22.43408203	+42.56103516	+5568	+15.43359375	-11.24121094	-4.35498047	+10.67871094	-4.74609375	-40.34179688	+3440
+1458241629.02449990	+18.66357422	-10.07226563	-4.62304688	+26.41113281	-6.52587891	-59.50195313	+5512	+17.76269531	-10.58203125	-3.40576172	-143.30566406	+22.28027344	+42.67089844	+5524	+15.43359375	-11.34667969	-4.39892578	+10.37109375	-4.57031250	-40.53955078	+3428
+1458241629.02860000	+18.66357422	-10.13378906	-4.66259766	+26.30126953	-6.37207031	-59.67773438	+5464	+17.78906250	-10.63476563	-3.42333984	-143.28369141	+22.17041016	+42.82470703	+5476	+15.42041016	-11.43896484	-4.48242188	+10.06347656	-4.19677734	-40.62744141	+3420
+1458241629.03280000	+18.66796875	-10.19970703	-4.68896484	+26.21337891	-6.24023438	-59.89746094	+5428	+17.81982422	-10.68750000	-3.44091797	-143.23974609	+22.06054688	+43.00048828	+5432	+15.39404297	-11.54003906	-4.57031250	+9.75585938	-3.82324219	-40.73730469	+3412
+1458241629.03699990	+18.67236328	-10.25244141	-4.71972656	+26.12548828	-6.13037109	-60.13916016	+5392	+17.85058594	-10.73583984	-3.45410156	-143.19580078	+21.97265625	+43.19824219	+5392	+15.36767578	-11.64990234	-4.65380859	+9.38232422	-3.47167969	-40.86914063	+3404
+1458241629.04110000	+18.68115234	-10.30957031	-4.72851563	+26.08154297	-6.06445313	-60.44677734	+5364	+17.87695313	-10.78417969	-3.45849609	-143.10791016	+21.86279297	+43.43994141	+5352	+15.33691406	-11.75537109	-4.74169922	+9.03076172	-3.09814453	-41.00097656	+3396
+1458241629.04530000	+18.69433594	-10.36230469	-4.73291016	+26.03759766	-5.99853516	-60.82031250	+5340	+17.91210938	-10.82373047	-3.45410156	-142.97607422	+21.77490234	+43.72558594	+5312	+15.30175781	-11.86962891	-4.82519531	+8.65722656	-2.72460938	-41.17675781	+3388
+1458241629.04950000	+18.70312500	-10.41943359	-4.73730469	+25.99365234	-5.88867188	-61.17187500	+5328	+17.94726563	-10.85449219	-3.45849609	-142.82226563	+21.64306641	+44.01123047	+5276	+15.26660156	-11.97949219	-4.91308594	+8.28369141	-2.30712891	-41.37451172	+3388
+1458241629.05360010	+18.71191406	-10.47656250	-4.75488281	+25.90576172	-5.73486328	-61.47949219	+5320	+17.98681641	-10.88525391	-3.46289063	-142.64648438	+21.53320313	+44.25292969	+5240	+15.23144531	-12.09375000	-5.00097656	+7.88818359	-1.88964844	-41.57226563	+3388
+1458241629.05780010	+18.72070313	-10.53808594	-4.79003906	+25.79589844	-5.55908203	-61.72119141	+5324	+18.02197266	-10.92041016	-3.48046875	-142.55859375	+21.40136719	+44.40673828	+5208	+15.20947266	-12.19042969	-5.08886719	+7.60253906	-1.49414063	-41.70410156	+3388
+1458241629.06200000	+18.73828125	-10.59521484	-4.81640625	+25.72998047	-5.47119141	-61.96289063	+5328	+18.05273438	-10.97314453	-3.49804688	-142.53662109	+21.26953125	+44.60449219	+5180	+15.19189453	-12.27392578	-5.17675781	+7.36083984	-1.16455078	-41.83593750	+3384
+1458241629.06609990	+18.75585938	-10.64794922	-4.83837891	+25.66406250	-5.40527344	-62.24853516	+5332	+18.07470703	-11.02587891	-3.52880859	-142.53662109	+21.07177734	+44.73632813	+5156	+15.17431641	-12.36181641	-5.23828125	+7.09716797	-0.90087891	-42.01171875	+3380
+1458241629.07030010	+18.77343750	-10.70947266	-4.86914063	+25.53222656	-5.27343750	-62.42431641	+5340	+18.09667969	-11.08300781	-3.55957031	-142.58056641	+20.87402344	+44.86816406	+5136	+15.16992188	-12.43212891	-5.30419922	+6.92138672	-0.70312500	-42.14355469	+3372
+1458241629.07439990	+18.78222656	-10.77539063	-4.89550781	+25.37841797	-5.25146484	-62.64404297	+5348	+18.11425781	-11.14453125	-3.58593750	-142.60253906	+20.74218750	+45.02197266	+5116	+15.16552734	-12.47167969	-5.36132813	+6.81152344	-0.54931641	-42.29736328	+3360
+1458241629.07859990	+18.81738281	-10.85888672	-4.93505859	+25.20263672	-5.20751953	-62.86376953	+5352	+18.13623047	-11.21044922	-3.63427734	-142.64648438	+20.54443359	+45.13183594	+5096	+15.18310547	-12.52880859	-5.37011719	+6.67968750	-0.61523438	-42.58300781	+3340
+1458241629.08279990	+18.84814453	-10.94677734	-4.98339844	+24.98291016	-5.11962891	-63.01757813	+5352	+18.15380859	-11.28076172	-3.69140625	-142.75634766	+20.32470703	+45.17578125	+5072	+15.22265625	-12.56396484	-5.37890625	+6.65771484	-0.70312500	-42.78076172	+3316
+1458241629.08690000	+18.87890625	-11.03906250	-5.03613281	+24.76318359	-5.05371094	-63.14941406	+5348	+18.16699219	-11.36425781	-3.75292969	-142.93212891	+20.03906250	+45.19775391	+5052	+15.26660156	-12.58593750	-5.38769531	+6.67968750	-0.81298828	-42.97851563	+3288
+1458241629.09110000	+18.90966797	-11.13574219	-5.09326172	+24.49951172	-4.96582031	-63.28125000	+5336	+18.17138672	-11.45214844	-3.82763672	-143.12988281	+19.75341797	+45.17578125	+5036	+15.31494141	-12.61230469	-5.37890625	+6.65771484	-1.01074219	-43.22021484	+3264
+1458241629.09530000	+18.94042969	-11.22802734	-5.17675781	+24.23583984	-4.83398438	-63.25927734	+5320	+18.17578125	-11.55322266	-3.91113281	-143.41552734	+19.42382813	+45.10986328	+5016	+15.37207031	-12.62548828	-5.37451172	+6.74560547	-1.23046875	-43.37402344	+3240
+1458241629.09940000	+18.97558594	-11.32031250	-5.25146484	+23.97216797	-4.79003906	-63.25927734	+5292	+18.17578125	-11.65869141	-3.99023438	-143.70117188	+19.13818359	+45.08789063	+4992	+15.43798828	-12.62548828	-5.36132813	+6.83349609	-1.51611328	-43.54980469	+3212
+1458241629.10360000	+19.01074219	-11.41259766	-5.31738281	+23.73046875	-4.74609375	-63.30322266	+5256	+18.16699219	-11.76416016	-4.08251953	-144.00878906	+18.83056641	+45.02197266	+4968	+15.50390625	-12.62548828	-5.33935547	+6.94335938	-1.82373047	-43.72558594	+3184
+1458241629.10780000	+19.04150391	-11.51367188	-5.37011719	+23.44482422	-4.72412109	-63.43505859	+5208	+18.16699219	-11.86083984	-4.16601563	-144.25048828	+18.50097656	+45.00000000	+4940	+15.56542969	-12.62988281	-5.31738281	+7.03125000	-2.15332031	-43.94531250	+3156
+1458241629.11190010	+19.06347656	-11.62792969	-5.43603516	+23.11523438	-4.61425781	-63.54492188	+5156	+18.16259766	-11.95312500	-4.25830078	-144.49218750	+18.12744141	+44.93408203	+4912	+15.62255859	-12.64306641	-5.29980469	+7.07519531	-2.39501953	-44.14306641	+3128
+1458241629.11610010	+19.08984375	-11.74218750	-5.50634766	+22.78564453	-4.50439453	-63.65478516	+5100	+18.16259766	-12.04541016	-4.33740234	-144.71191406	+17.79785156	+44.95605469	+4876	+15.67968750	-12.65625000	-5.28662109	+7.11914063	-2.61474609	-44.36279297	+3100
+1458241629.12030010	+19.12939453	-11.84765625	-5.56787109	+22.54394531	-4.43847656	-63.78662109	+5032	+18.17138672	-12.14648438	-4.41210938	-144.93164063	+17.44628906	+45.02197266	+4840	+15.73242188	-12.68261719	-5.27343750	+7.11914063	-2.83447266	-44.60449219	+3072
+1458241629.12439990	+19.16894531	-11.93994141	-5.64257813	+22.32421875	-4.30664063	-63.89648438	+4960	+18.17578125	-12.24316406	-4.48681641	-145.17333984	+17.09472656	+45.06591797	+4800	+15.78515625	-12.72656250	-5.26464844	+7.05322266	-3.03222656	-44.84619141	+3044
+1458241629.12859990	+19.19091797	-12.01904297	-5.69970703	+22.12646484	-4.17480469	-64.02832031	+4888	+18.17138672	-12.33544922	-4.55273438	-145.41503906	+16.76513672	+45.15380859	+4764	+15.82031250	-12.75732422	-5.30419922	+7.03125000	-3.01025391	-44.97802734	+3012
+1458241629.13280010	+19.20849609	-12.10253906	-5.73925781	+21.90673828	-4.06494141	-64.27001953	+4812	+18.17578125	-12.41455078	-4.61425781	-145.56884766	+16.43554688	+45.26367188	+4720	+15.82910156	-12.81005859	-5.34814453	+6.85546875	-2.92236328	-45.15380859	+2992
+1458241629.13689990	+19.23046875	-12.17285156	-5.78759766	+21.75292969	-3.91113281	-64.46777344	+4740	+18.18896484	-12.47167969	-4.67578125	-145.63476563	+16.12792969	+45.37353516	+4676	+15.82910156	-12.89355469	-5.39648438	+6.59179688	-2.79052734	-45.35156250	+2972
+1458241629.14109990	+19.24804688	-12.23876953	-5.83593750	+21.62109375	-3.73535156	-64.68750000	+4672	+18.21093750	-12.52880859	-4.71533203	-145.67871094	+15.86425781	+45.54931641	+4628	+15.82031250	-12.96386719	-5.47558594	+6.37207031	-2.50488281	-45.50537109	+2956
+1458241629.14529990	+19.27001953	-12.29589844	-5.85791016	+21.53320313	-3.64746094	-65.08300781	+4604	+18.23730469	-12.58154297	-4.74609375	-145.65673828	+15.62255859	+45.81298828	+4584	+15.79394531	-13.06054688	-5.55468750	+6.02050781	-2.19726563	-45.79101563	+2944
+1458241629.14940000	+19.29199219	-12.35742188	-5.88867188	+21.46728516	-3.44970703	-65.45654297	+4548	+18.25927734	-12.62109375	-4.76806641	-145.63476563	+15.33691406	+46.12060547	+4536	+15.76318359	-13.18359375	-5.64257813	+5.62500000	-1.77978516	-46.09863281	+2936
+1458241629.15360000	+19.30078125	-12.41015625	-5.91064453	+21.37939453	-3.25195313	-65.87402344	+4496	+18.29003906	-12.66503906	-4.78125000	-145.59082031	+15.11718750	+46.45019531	+4492	+15.71484375	-13.29345703	-5.75244141	+5.20751953	-1.27441406	-46.34033203	+2928
+1458241629.15770010	+19.31835938	-12.46289063	-5.93261719	+21.29150391	-3.03222656	-66.22558594	+4456	+18.32519531	-12.70458984	-4.79882813	-145.56884766	+14.89746094	+46.75781250	+4448	+15.65771484	-13.41210938	-5.86669922	+4.76806641	-0.72509766	-46.56005859	+2924
+1458241629.16190000	+19.34033203	-12.48486328	-5.96337891	+21.31347656	-2.85644531	-66.55517578	+4424	+18.36474609	-12.73974609	-4.81640625	-145.52490234	+14.67773438	+47.06542969	+4404	+15.60498047	-13.53076172	-5.98535156	+4.35058594	-0.19775391	-46.80175781	+2920
+1458241629.16610000	+19.35351563	-12.50244141	-5.99414063	+21.33544922	-2.63671875	-66.84082031	+4400	+18.39990234	-12.77050781	-4.84716797	-145.48095703	+14.45800781	+47.30712891	+4368	+15.54345703	-13.64501953	-6.11718750	+3.93310547	+0.39550781	-46.99951172	+2920
+1458241629.17020010	+19.35791016	-12.52441406	-6.02490234	+21.29150391	-2.41699219	-67.21435547	+4384	+18.42626953	-12.79687500	-4.87353516	-145.43701172	+14.21630859	+47.57080078	+4332	+15.48193359	-13.75488281	-6.24462891	+3.55957031	+1.01074219	-47.24121094	+2920
+1458241629.17440010	+19.36230469	-12.56835938	-6.04248047	+21.20361328	-2.24121094	-67.60986328	+4380	+18.45703125	-12.82763672	-4.89990234	-145.39306641	+14.01855469	+47.87841797	+4300	+15.42041016	-13.84716797	-6.37207031	+3.18603516	+1.58203125	-47.50488281	+2928
+1458241629.17860010	+19.37988281	-12.61669922	-6.06884766	+21.11572266	-2.06542969	-68.04931641	+4384	+18.49218750	-12.86279297	-4.92626953	-145.34912109	+13.82080078	+48.18603516	+4272	+15.36767578	-13.96142578	-6.45556641	+2.79052734	+1.97753906	-47.87841797	+2932
+1458241629.18269990	+19.39746094	-12.66943359	-6.11279297	+21.02783203	-1.86767578	-68.35693359	+4392	+18.52734375	-12.90673828	-4.96142578	-145.37109375	+13.57910156	+48.44970703	+4244	+15.34130859	-14.04931641	-6.53906250	+2.50488281	+2.32910156	-48.18603516	+2932
+1458241629.18689990	+19.40625000	-12.72216797	-6.15673828	+20.91796875	-1.66992188	-68.70849609	+4404	+18.55371094	-12.96386719	-5.00097656	-145.43701172	+13.29345703	+48.71337891	+4220	+15.31494141	-14.11962891	-6.62255859	+2.26318359	+2.65869141	-48.49365234	+2936
+1458241629.19109990	+19.42382813	-12.77929688	-6.20507813	+20.78613281	-1.45019531	-69.03808594	+4416	+18.57568359	-13.02099609	-5.07128906	-145.54687500	+12.96386719	+48.88916016	+4200	+15.30175781	-14.20312500	-6.67529297	+1.95556641	+2.85644531	-48.88916016	+2936
+1458241629.19520000	+19.43701172	-12.84521484	-6.28857422	+20.56640625	-1.14257813	-69.16992188	+4432	+18.58447266	-13.09130859	-5.15917969	-145.74462891	+12.59033203	+48.95507813	+4184	+15.31494141	-14.26025391	-6.73242188	+1.82373047	+3.01025391	-49.13085938	+2928
+1458241629.19939990	+19.44580078	-12.93750000	-6.35888672	+20.28076172	-0.98876953	-69.36767578	+4444	+18.59326172	-13.17480469	-5.24267578	-145.98632813	+12.26074219	+49.04296875	+4168	+15.33691406	-14.28222656	-6.77636719	+1.73583984	+3.01025391	-49.37255859	+2916
+1458241629.20359990	+19.46777344	-13.03417969	-6.44677734	+19.99511719	-0.79101563	-69.54345703	+4448	+18.59765625	-13.25830078	-5.33496094	-146.20605469	+11.86523438	+49.13085938	+4148	+15.37646484	-14.32617188	-6.77197266	+1.62597656	+2.81250000	-49.74609375	+2900
+1458241629.20770000	+19.48535156	-13.13964844	-6.53906250	+19.68750000	-0.59326172	-69.71923828	+4444	+18.58886719	-13.35058594	-5.42724609	-146.46972656	+11.46972656	+49.21875000	+4132	+15.44238281	-14.34814453	-6.75878906	+1.62597656	+2.52685547	-50.11962891	+2884
+1458241629.21190000	+19.48974609	-13.26269531	-6.63134766	+19.31396484	-0.41748047	-69.93896484	+4436	+18.57568359	-13.45166016	-5.51953125	-146.77734375	+11.03027344	+49.35058594	+4112	+15.50390625	-14.36132813	-6.73681641	+1.60400391	+2.21923828	-50.49316406	+2868
+1458241629.21610000	+19.51611328	-13.39892578	-6.71044922	+18.91845703	-0.26367188	-70.24658203	+4412	+18.56689453	-13.56152344	-5.61621094	-147.06298828	+10.59082031	+49.48242188	+4088	+15.58300781	-14.38769531	-6.69726563	+1.56005859	+1.77978516	-50.93261719	+2848
+1458241629.22020010	+19.54248047	-13.53955078	-6.80712891	+18.54492188	-0.08789063	-70.42236328	+4376	+18.56250000	-13.67578125	-5.72607422	-147.37060547	+10.15136719	+49.54833984	+4064	+15.67529297	-14.40087891	-6.66210938	+1.58203125	+1.31835938	-51.28417969	+2824
+1458241629.22440000	+19.57324219	-13.67138672	-6.91259766	+18.17138672	+0.13183594	-70.57617188	+4328	+18.55371094	-13.79003906	-5.84472656	-147.70019531	+9.62402344	+49.57031250	+4036	+15.76318359	-14.42285156	-6.63134766	+1.60400391	+0.90087891	-51.61376953	+2796
+1458241629.22849990	+19.58642578	-13.79882813	-7.02246094	+17.77587891	+0.35156250	-70.68603516	+4272	+18.54052734	-13.89990234	-5.94140625	-148.00781250	+9.11865234	+49.63623047	+4008	+15.83789063	-14.43164063	-6.61376953	+1.62597656	+0.57128906	-51.89941406	+2760
+1458241629.23270010	+19.59960938	-13.92187500	-7.12353516	+17.40234375	+0.54931641	-70.90576172	+4204	+18.52294922	-14.00537109	-6.03808594	-148.29345703	+8.63525391	+49.74609375	+3980	+15.90820313	-14.44921875	-6.59619141	+1.58203125	+0.24169922	-52.22900391	+2732
+1458241629.23690010	+19.62158203	-14.04931641	-7.21582031	+17.02880859	+0.72509766	-71.14746094	+4124	+18.50537109	-14.10644531	-6.12158203	-148.57910156	+8.19580078	+49.89990234	+3948	+15.97851563	-14.47558594	-6.57861328	+1.53808594	-0.13183594	-52.55859375	+2704
+1458241629.24099990	+19.64355469	-14.17675781	-7.28173828	+16.67724609	+0.83496094	-71.45507813	+4040	+18.49218750	-14.21630859	-6.18750000	-148.82080078	+7.80029297	+50.14160156	+3912	+16.04003906	-14.48876953	-6.57861328	+1.53808594	-0.41748047	-52.86621094	+2676
+1458241629.24519990	+19.66992188	-14.29541016	-7.32568359	+16.36962891	+0.87890625	-71.87255859	+3944	+18.50097656	-14.30419922	-6.24462891	-148.95263672	+7.42675781	+50.40527344	+3868	+16.08398438	-14.52832031	-6.57861328	+1.38427734	-0.65917969	-53.28369141	+2644
+1458241629.24939990	+19.69189453	-14.39208984	-7.39160156	+16.12792969	+1.09863281	-72.26806641	+3848	+18.50976563	-14.37451172	-6.31054688	-149.06250000	+6.96533203	+50.58105469	+3828	+16.11474609	-14.60742188	-6.59619141	+1.18652344	-0.74707031	-53.70117188	+2624
+1458241629.25350000	+19.70068359	-14.47998047	-7.43554688	+15.86425781	+1.29638672	-72.66357422	+3756	+18.51855469	-14.44921875	-6.35888672	-149.17236328	+6.56982422	+50.86669922	+3784	+16.12792969	-14.66015625	-6.66210938	+1.05468750	-0.59326172	-53.98681641	+2608
+1458241629.25770000	+19.71826172	-14.55468750	-7.46630859	+15.66650391	+1.47216797	-73.14697266	+3668	+18.54052734	-14.51513672	-6.39843750	-149.23828125	+6.19628906	+51.15234375	+3740	+16.11474609	-14.73925781	-6.73242188	+0.76904297	-0.39550781	-54.38232422	+2596
+1458241629.26600000	+19.74462891	-14.66455078	-7.52783203	+15.38085938	+1.93359375	-74.00390625	+3508	+18.58886719	-14.60302734	-6.43359375	-149.26025391	+5.60302734	+51.83349609	+3656	+16.06201172	-14.91943359	-6.92578125	+0.19775391	+0.32958984	-55.10742188	+2584
+1458241629.27440000	+19.75341797	-14.72167969	-7.52343750	+15.18310547	+2.24121094	-75.12451172	+3400	+18.65039063	-14.65136719	-6.42919922	-149.15039063	+5.09765625	+52.62451172	+3580	+15.93017578	-15.11718750	-7.17187500	-0.50537109	+1.40625000	-55.92041016	+2564
+1458241629.27850010	+19.76660156	-14.74804688	-7.50585938	+15.09521484	+2.37304688	-75.73974609	+3372	+18.69433594	-14.68212891	-6.43359375	-149.10644531	+4.87792969	+53.02001953	+3544	+15.87304688	-15.22265625	-7.29492188	-0.83496094	+1.95556641	-56.38183594	+2552
+1458241629.28690000	+19.79296875	-14.80078125	-7.47509766	+14.98535156	+2.68066406	-76.99218750	+3344	+18.79541016	-14.73046875	-6.44238281	-148.97460938	+4.37255859	+53.87695313	+3488	+15.75000000	-15.42919922	-7.54101563	-1.47216797	+3.12011719	-57.30468750	+2548
+1458241629.29520010	+19.77978516	-14.84912109	-7.52343750	+14.72167969	+3.25195313	-77.91503906	+3372	+18.87011719	-14.77001953	-6.46875000	-148.93066406	+3.80126953	+54.58007813	+3448	+15.61376953	-15.61816406	-7.79589844	-2.08740234	+4.32861328	-58.11767578	+2584
+1458241629.29940010	+19.77539063	-14.88427734	-7.54541016	+14.54589844	+3.44970703	-78.35449219	+3400	+18.90087891	-14.80957031	-6.47753906	-148.97460938	+3.55957031	+54.97558594	+3436	+15.56103516	-15.67968750	-7.91455078	-2.30712891	+4.81201172	-58.49121094	+2604
+1458241629.30349990	+19.78857422	-14.93261719	-7.57617188	+14.41406250	+3.62548828	-78.83789063	+3432	+18.93164063	-14.84912109	-6.51708984	-148.99658203	+3.27392578	+55.28320313	+3424	+15.53027344	-15.76757813	-7.98925781	-2.59277344	+5.09765625	-58.97460938	+2624
+1458241629.31180000	+19.79736328	-15.05126953	-7.65087891	+13.97460938	+3.97705078	-79.71679688	+3500	+18.96240234	-14.95898438	-6.60058594	-149.23828125	+2.61474609	+55.87646484	+3408	+15.51269531	-15.86865234	-8.11669922	-2.87841797	+5.42724609	-59.76562500	+2656
+1458241629.31600000	+19.81933594	-15.13916016	-7.71679688	+13.73291016	+4.15283203	-80.17822266	+3532	+18.97998047	-15.02929688	-6.67529297	-149.39208984	+2.21923828	+56.14013672	+3404	+15.53466797	-15.94775391	-8.11230469	-3.09814453	+5.25146484	-60.38085938	+2668
+1458241629.32430010	+19.82812500	-15.38085938	-7.95410156	+12.94189453	+4.81201172	-80.66162109	+3580	+18.97998047	-15.21826172	-6.84228516	-149.85351563	+1.31835938	+56.55761719	+3392	+15.65332031	-16.04003906	-8.11230469	-3.29589844	+4.74609375	-61.17187500	+2668
+1458241629.32850000	+19.83251953	-15.51708984	-8.07714844	+12.54638672	+5.11962891	-80.92529297	+3588	+18.96240234	-15.31054688	-6.95214844	-150.13916016	+0.81298828	+56.68945313	+3388	+15.71484375	-16.08837891	-8.07714844	-3.44970703	+4.32861328	-61.61132813	+2660
+1458241629.33680010	+19.83251953	-15.79833984	-8.33203125	+11.64550781	+5.69091797	-81.34277344	+3560	+18.90527344	-15.51708984	-7.19384766	-150.73242188	-0.21972656	+56.79931641	+3372	+15.87304688	-16.13232422	-8.00683594	-3.58154297	+3.33984375	-62.29248047	+2628
+1458241629.34100010	+19.84570313	-15.95654297	-8.45068359	+11.20605469	+5.86669922	-81.65039063	+3516	+18.88330078	-15.63134766	-7.30371094	-151.04003906	-0.68115234	+56.93115234	+3356	+15.96093750	-16.15869141	-7.94970703	-3.66943359	+2.72460938	-62.66601563	+2604
+1458241629.34929990	+19.88085938	-16.23339844	-8.67919922	+10.50292969	+6.24023438	-82.35351563	+3400	+18.83496094	-15.83349609	-7.49707031	-151.54541016	-1.64794922	+57.28271484	+3312	+16.12792969	-16.22460938	-7.84423828	-3.86718750	+1.58203125	-63.45703125	+2556
+1458241629.35770010	+19.89404297	-16.50585938	-8.87695313	+9.75585938	+6.70166016	-83.03466797	+3284	+18.79101563	-16.03564453	-7.68603516	-152.05078125	-2.63671875	+57.61230469	+3268	+16.24218750	-16.28613281	-7.79150391	-4.10888672	+0.74707031	-64.18212891	+2512
+1458241629.36599990	+19.88525391	-16.73437500	-9.07031250	+9.03076172	+7.22900391	-83.69384766	+3172	+18.78222656	-16.17626953	-7.86621094	-152.38037109	-3.47167969	+57.85400391	+3212	+16.32568359	-16.36523438	-7.81347656	-4.35058594	+0.37353516	-64.73144531	+2468
+1458241629.37430000	+19.91601563	-16.83984375	-9.14941406	+8.74511719	+7.49267578	-84.61669922	+3040	+18.80419922	-16.23779297	-7.98046875	-152.49023438	-4.10888672	+58.29345703	+3144	+16.32128906	-16.47070313	-7.87939453	-4.72412109	+0.37353516	-65.52246094	+2432
+1458241629.38260010	+19.93798828	-16.89257813	-9.13183594	+8.48144531	+7.58056641	-85.67138672	+2916	+18.87890625	-16.29492188	-7.96728516	-152.55615234	-4.43847656	+59.15039063	+3076	+16.26855469	-16.58935547	-8.02880859	-5.07568359	+0.85693359	-66.35742188	+2408
+1458241629.39100000	+19.95556641	-16.87060547	-9.14062500	+8.43750000	+8.06396484	-86.63818359	+2820	+18.97558594	-16.29931641	-7.98486328	-152.49023438	-4.85595703	+59.83154297	+3008	+16.16308594	-16.76513672	-8.25732422	-5.53710938	+2.02148438	-67.25830078	+2412
+1458241629.39930010	+19.95996094	-16.83544922	-9.13183594	+8.30566406	+8.45947266	-87.51708984	+2752	+19.09423828	-16.27294922	-8.01123047	-152.38037109	-5.14160156	+60.38085938	+2952	+16.01806641	-16.91015625	-8.51220703	-5.95458984	+3.33984375	-68.04931641	+2420
+1458241629.40759990	+19.95117188	-16.76953125	-9.07910156	+8.19580078	+8.61328125	-88.39599609	+2736	+19.19970703	-16.25097656	-7.94531250	-152.35839844	-5.20751953	+61.17187500	+2916	+15.86865234	-17.04199219	-8.75830078	-6.28417969	+4.61425781	-68.86230469	+2448
+1458241629.41599990	+19.96875000	-16.70361328	-9.02197266	+8.19580078	+8.78906250	-89.36279297	+2792	+19.27441406	-16.28613281	-7.91015625	-152.49023438	-5.47119141	+61.98486328	+2892	+15.72363281	-17.18701172	-8.96044922	-6.72363281	+5.71289063	-69.85107422	+2516
+1458241629.42430000	+19.97314453	-16.72119141	-9.04394531	+7.91015625	+9.16259766	-90.08789063	+2880	+19.34912109	-16.35205078	-7.94970703	-152.70996094	-5.82275391	+62.51220703	+2872	+15.65771484	-17.29248047	-9.12744141	-6.98730469	+6.48193359	-70.57617188	+2600
+1458241629.43260000	+19.95117188	-16.78271484	-9.15380859	+7.53662109	+9.71191406	-90.63720703	+2992	+19.36230469	-16.42675781	-8.03759766	-153.06152344	-6.32812500	+62.84179688	+2864	+15.64013672	-17.39355469	-9.22851563	-7.29492188	+6.83349609	-71.21337891	+2684
+1458241629.44100000	+19.93359375	-16.94531250	-9.27685547	+6.92138672	+10.01953125	-91.16455078	+3084	+19.31835938	-16.61572266	-8.13427734	-153.74267578	-6.89941406	+63.25927734	+2868	+15.70166016	-17.45068359	-9.20214844	-7.55859375	+6.21826172	-71.87255859	+2732
+1458241629.44930010	+19.92480469	-17.16503906	-9.41308594	+6.21826172	+10.30517578	-91.80175781	+3132	+19.25244141	-16.80908203	-8.25292969	-154.44580078	-7.58056641	+63.65478516	+2864	+15.86865234	-17.49902344	-9.10986328	-7.64648438	+5.14160156	-72.48779297	+2752
+1458241629.46180010	+19.91162109	-17.60009766	-9.77783203	+5.03173828	+11.14013672	-92.57080078	+3096	+19.10742188	-17.09912109	-8.57812500	-155.50048828	-9.00878906	+63.85253906	+2864	+16.13671875	-17.59570313	-8.95605469	-7.99804688	+3.25195313	-73.12500000	+2712
+1458241629.47009990	+19.87646484	-17.90332031	-9.96679688	+4.10888672	+11.46972656	-93.09814453	+3004	+18.98876953	-17.30126953	-8.73632813	-156.26953125	-9.79980469	+64.07226563	+2848	+16.28173828	-17.60009766	-8.85498047	-8.19580078	+2.06542969	-73.41064453	+2660
+1458241629.47840000	+19.86328125	-18.17138672	-10.09863281	+3.31787109	+11.64550781	-93.82324219	+2896	+18.89208984	-17.45507813	-8.86376953	-156.92871094	-10.52490234	+64.40185547	+2824	+16.40478516	-17.63525391	-8.77587891	-8.41552734	+1.01074219	-73.78417969	+2600
+1458241629.48260000	+19.87646484	-18.28564453	-10.14697266	+3.03222656	+11.66748047	-94.24072266	+2832	+18.85693359	-17.51660156	-8.92968750	-157.17041016	-10.85449219	+64.53369141	+2808	+16.43994141	-17.66601563	-8.74072266	-8.56933594	+0.57128906	-74.09179688	+2564
+1458241629.49090000	+19.88964844	-18.46142578	-10.24365234	+2.48291016	+11.99707031	-95.00976563	+2716	+18.80859375	-17.60888672	-9.04833984	-157.58789063	-11.51367188	+64.79736328	+2772	+16.47070313	-17.73632813	-8.78906250	-8.76708984	+0.46142578	-74.55322266	+2504
+1458241629.49930000	+19.91601563	-18.54931641	-10.26123047	+2.10937500	+12.15087891	-95.69091797	+2604	+18.81738281	-17.65722656	-9.10107422	-157.87353516	-11.88720703	+65.10498047	+2716	+16.42675781	-17.80664063	-8.88134766	-9.00878906	+0.81298828	-75.16845703	+2452
+1458241629.50760010	+19.93798828	-18.54052734	-10.19531250	+1.91162109	+12.12890625	-96.37207031	+2512	+18.85693359	-17.67480469	-9.08789063	-158.09326172	-11.99707031	+65.56640625	+2660	+16.33007813	-17.84619141	-9.02636719	-9.11865234	+1.62597656	-75.80566406	+2404
+1458241629.51589990	+19.98632813	-18.44824219	-10.07666016	+1.93359375	+12.08496094	-97.27294922	+2452	+18.94482422	-17.64404297	-9.03955078	-158.07128906	-12.01904297	+66.18164063	+2616	+16.17626953	-17.92968750	-9.19775391	-9.29443359	+2.76855469	-76.70654297	+2368
+1458241629.52430010	+20.03906250	-18.36914063	-10.01074219	+1.95556641	+12.19482422	-97.99804688	+2412	+19.06787109	-17.63525391	-8.98242188	-158.07128906	-11.99707031	+66.81884766	+2580	+16.01367188	-18.00439453	-9.41308594	-9.42626953	+4.19677734	-77.65136719	+2344
+1458241629.53259990	+20.05664063	-18.27685547	-9.94482422	+1.93359375	+12.37060547	-98.61328125	+2412	+19.16894531	-17.61767578	-8.93408203	-158.11523438	-11.99707031	+67.41210938	+2548	+15.82910156	-18.04394531	-9.62841797	-9.51416016	+5.73486328	-78.39843750	+2368
+1458241629.54090000	+20.09619141	-18.18457031	-9.85253906	+1.97753906	+12.32666016	-99.29443359	+2468	+19.27441406	-17.59570313	-8.87255859	-158.09326172	-11.95312500	+68.11523438	+2536	+15.67529297	-18.09228516	-9.75585938	-9.75585938	+6.65771484	-79.18945313	+2428
+1458241629.54920010	+20.12255859	-18.16259766	-9.83496094	+1.91162109	+12.39257813	-99.95361328	+2540	+19.36230469	-17.61328125	-8.83300781	-158.15917969	-11.99707031	+68.86230469	+2524	+15.61376953	-18.13183594	-9.83935547	-9.86572266	+7.07519531	-79.84863281	+2492
+1458241629.55760000	+20.15332031	-18.23730469	-9.89648438	+1.71386719	+12.61230469	-100.56884766	+2616	+19.40185547	-17.67480469	-8.85937500	-158.35693359	-12.32666016	+69.45556641	+2512	+15.65771484	-18.22851563	-9.82177734	-10.10742188	+6.76757813	-80.46386719	+2544
+1458241629.56590010	+20.16650391	-18.42626953	-10.03710938	+1.25244141	+12.94189453	-101.03027344	+2676	+19.38427734	-17.76708984	-8.94726563	-158.66455078	-12.85400391	+69.89501953	+2508	+15.78076172	-18.30761719	-9.76025391	-10.34912109	+5.88867188	-80.83740234	+2564
+1458241629.57010010	+20.16650391	-18.52734375	-10.11621094	+1.01074219	+13.09570313	-101.22802734	+2692	+19.35351563	-17.81542969	-9.01318359	-158.84033203	-13.20556641	+70.02685547	+2508	+15.83349609	-18.33837891	-9.72949219	-10.43701172	+5.47119141	-80.90332031	+2560
+1458241629.57839990	+20.16210938	-18.77783203	-10.27001953	+0.46142578	+13.31542969	-101.75537109	+2696	+19.26562500	-17.93408203	-9.16259766	-159.21386719	-13.90869141	+70.31250000	+2504	+15.96972656	-18.42626953	-9.62402344	-10.76660156	+4.24072266	-81.12304688	+2524
+1458241629.58260010	+20.16650391	-18.93164063	-10.37548828	+0.15380859	+13.42529297	-102.04101563	+2688	+19.23046875	-18.00878906	-9.24169922	-159.41162109	-14.26025391	+70.44433594	+2504	+16.04443359	-18.47460938	-9.57128906	-10.92041016	+3.60351563	-81.25488281	+2500
+1458241629.59089990	+20.14892578	-19.23925781	-10.60839844	-0.48339844	+13.88671875	-102.48046875	+2668	+19.14257813	-18.15380859	-9.40869141	-159.82910156	-15.07324219	+70.59814453	+2508	+16.21142578	-18.57568359	-9.47900391	-11.20605469	+2.37304688	-81.38671875	+2464
+1458241629.59509990	+20.13574219	-19.37988281	-10.70947266	-0.83496094	+14.08447266	-102.72216797	+2652	+19.08544922	-18.21533203	-9.49218750	-160.04882813	-15.49072266	+70.64208984	+2516	+16.28173828	-18.62402344	-9.43945313	-11.38183594	+1.82373047	-81.43066406	+2444
+1458241629.60340000	+20.10058594	-19.60839844	-10.85888672	-1.45019531	+14.39208984	-103.13964844	+2612	+18.99755859	-18.32080078	-9.64599609	-160.40039063	-16.17187500	+70.68603516	+2520	+16.37402344	-18.71630859	-9.40869141	-11.77734375	+1.05468750	-81.43066406	+2396
+1458241629.60760000	+20.09179688	-19.68310547	-10.90283203	-1.66992188	+14.43603516	-103.35937500	+2584	+18.98437500	-18.36474609	-9.68994141	-160.53222656	-16.36962891	+70.79589844	+2520	+16.39160156	-18.75146484	-9.38671875	-11.90917969	+0.76904297	-81.58447266	+2368
+1458241629.61590000	+20.06103516	-19.74462891	-10.96435547	-1.93359375	+14.67773438	-103.77685547	+2520	+18.97998047	-18.43945313	-9.73388672	-160.83984375	-16.65527344	+71.12548828	+2504	+16.41796875	-18.81738281	-9.40869141	-12.01904297	+0.70312500	-81.95800781	+2320
+1458241629.62420010	+20.06982422	-19.71386719	-10.94677734	-2.02148438	+14.78759766	-104.15039063	+2456	+19.03271484	-18.47021484	-9.70751953	-160.99365234	-16.69921875	+71.54296875	+2484	+16.38720703	-18.88330078	-9.47021484	-12.08496094	+1.14257813	-82.46337891	+2280
+1458241629.63249990	+20.05224609	-19.62158203	-10.88964844	-2.10937500	+14.91943359	-104.45800781	+2404	+19.10742188	-18.46142578	-9.66357422	-161.10351563	-16.63330078	+71.93847656	+2460	+16.30810547	-18.92724609	-9.58886719	-12.08496094	+2.06542969	-82.96875000	+2260
+1458241629.63669990	+20.03906250	-19.56005859	-10.85009766	-2.10937500	+14.94140625	-104.61181641	+2380	+19.15136719	-18.44824219	-9.63281250	-161.14746094	-16.56738281	+72.13623047	+2448	+16.25097656	-18.93164063	-9.65039063	-12.06298828	+2.59277344	-83.25439453	+2252
+1458241629.64500000	+20.03027344	-19.42822266	-10.75781250	-2.04345703	+14.94140625	-104.91943359	+2344	+19.25683594	-18.41748047	-9.54492188	-161.19140625	-16.28173828	+72.64160156	+2424	+16.10595703	-18.94482422	-9.78662109	-11.99707031	+3.86718750	-83.95751953	+2252
+1458241629.64920000	+20.03027344	-19.35791016	-10.70507813	-1.97753906	+14.94140625	-105.09521484	+2332	+19.31835938	-18.39990234	-9.48779297	-161.19140625	-16.10595703	+72.92724609	+2416	+16.02246094	-18.94921875	-9.85253906	-11.97509766	+4.57031250	-84.35302734	+2260
+1458241629.65339990	+20.03466797	-19.28320313	-10.64794922	-1.91162109	+14.89746094	-105.29296875	+2324	+19.37988281	-18.37353516	-9.43945313	-161.16943359	-15.95214844	+73.19091797	+2412	+15.94775391	-18.95800781	-9.91845703	-11.95312500	+5.20751953	-84.74853516	+2280
+1458241629.66170000	+20.02587891	-19.17333984	-10.53808594	-1.91162109	+14.87548828	-105.71044922	+2348	+19.47216797	-18.33837891	-9.37353516	-161.14746094	-15.79833984	+73.60839844	+2404	+15.78076172	-18.95800781	-10.11621094	-11.90917969	+6.76757813	-85.40771484	+2376
+1458241629.66590000	+20.02148438	-19.14257813	-10.49853516	-1.93359375	+14.87548828	-105.90820313	+2372	+19.51171875	-18.32080078	-9.36035156	-161.14746094	-15.73242188	+73.76220703	+2400	+15.73242188	-18.97119141	-10.15576172	-11.97509766	+7.09716797	-85.67138672	+2420
+1458241629.67000010	+20.01269531	-19.12500000	-10.46777344	-1.99951172	+14.89746094	-106.12792969	+2404	+19.53808594	-18.31201172	-9.35156250	-161.16943359	-15.73242188	+73.91601563	+2396	+15.71923828	-18.97558594	-10.18212891	-11.99707031	+7.29492188	-85.80322266	+2464
+1458241629.67420010	+20.00830078	-19.12939453	-10.44580078	-2.08740234	+14.89746094	-106.34765625	+2440	+19.55126953	-18.32519531	-9.34277344	-161.25732422	-15.73242188	+74.06982422	+2392	+15.71484375	-18.97119141	-10.16894531	-12.04101563	+7.18505859	-85.95703125	+2500
+1458241629.68249990	+20.01708984	-19.21289063	-10.43701172	-2.30712891	+14.85351563	-106.80908203	+2508	+19.55126953	-18.38232422	-9.36474609	-161.49902344	-15.86425781	+74.33349609	+2388	+15.79833984	-19.02832031	-10.10302734	-12.19482422	+6.48193359	-86.28662109	+2560
+1458241629.68670010	+20.02587891	-19.29638672	-10.45458984	-2.48291016	+14.85351563	-107.05078125	+2536	+19.54248047	-18.42626953	-9.39111328	-161.63085938	-16.01806641	+74.46533203	+2384	+15.85986328	-19.06347656	-10.07226563	-12.28271484	+6.04248047	-86.35253906	+2576
+1458241629.69080000	+20.02587891	-19.39746094	-10.48535156	-2.70263672	+14.89746094	-107.31445313	+2556	+19.52050781	-18.47021484	-9.43505859	-161.76269531	-16.21582031	+74.53125000	+2380	+15.93017578	-19.10742188	-10.03271484	-12.39257813	+5.51513672	-86.39648438	+2580
+1458241629.69499990	+20.02148438	-19.51171875	-10.53808594	-2.94433594	+14.98535156	-107.53417969	+2568	+19.48974609	-18.52294922	-9.49658203	-161.93847656	-16.50146484	+74.55322266	+2380	+15.98730469	-19.13818359	-10.00195313	-12.48046875	+5.09765625	-86.37451172	+2572
+1458241629.69919990	+20.01708984	-19.64794922	-10.60400391	-3.22998047	+15.09521484	-107.73193359	+2568	+19.44140625	-18.58886719	-9.56689453	-162.15820313	-16.78710938	+74.55322266	+2380	+16.04882813	-19.16894531	-9.96240234	-12.59033203	+4.61425781	-86.37451172	+2560
+1458241629.70750000	+20.01269531	-19.95996094	-10.75341797	-3.82324219	+15.27099609	-108.17138672	+2540	+19.32714844	-18.75585938	-9.70312500	-162.70751953	-17.44628906	+74.61914063	+2376	+16.17626953	-19.23925781	-9.86132813	-12.89794922	+3.44970703	-86.33056641	+2512
+1458241629.71170000	+20.01269531	-20.11376953	-10.83251953	-4.10888672	+15.35888672	-108.41308594	+2524	+19.27441406	-18.83935547	-9.76464844	-162.97119141	-17.75390625	+74.66308594	+2376	+16.23339844	-19.28759766	-9.80859375	-13.11767578	+2.83447266	-86.33056641	+2484
+1458241629.71580000	+20.01269531	-20.25878906	-10.90283203	-4.37255859	+15.44677734	-108.65478516	+2504	+19.22167969	-18.92285156	-9.82177734	-163.21289063	-18.06152344	+74.75097656	+2380	+16.29052734	-19.33593750	-9.76464844	-13.31542969	+2.28515625	-86.33056641	+2452
+1458241629.72000000	+20.02148438	-20.42578125	-10.97753906	-4.63623047	+15.51269531	-108.96240234	+2488	+19.17773438	-19.00634766	-9.88330078	-163.45458984	-18.36914063	+74.83886719	+2388	+16.36083984	-19.41503906	-9.69873047	-13.62304688	+1.49414063	-86.37451172	+2424
+1458241629.72830010	+20.01708984	-20.66308594	-11.11376953	-5.09765625	+15.79833984	-109.46777344	+2452	+19.10742188	-19.14697266	-9.99316406	-163.85009766	-18.96240234	+74.99267578	+2400	+16.43554688	-19.52050781	-9.67675781	-14.04052734	+0.83496094	-86.37451172	+2364
+1458241629.73250010	+20.00830078	-20.72460938	-11.14892578	-5.25146484	+15.90820313	-109.68750000	+2428	+19.07666016	-19.19970703	-10.02392578	-164.02587891	-19.18212891	+75.08056641	+2404	+16.42675781	-19.55126953	-9.68115234	-14.19433594	+0.81298828	-86.48437500	+2332
+1458241629.73670010	+19.99951172	-20.75097656	-11.16210938	-5.33935547	+15.99609375	-109.86328125	+2404	+19.05908203	-19.23925781	-10.03710938	-164.20166016	-19.33593750	+75.19042969	+2404	+16.40917969	-19.58642578	-9.69873047	-14.30419922	+0.92285156	-86.68212891	+2304
+1458241629.74079990	+19.99951172	-20.75976563	-11.15332031	-5.40527344	+16.01806641	-110.03906250	+2380	+19.05908203	-19.28320313	-10.02392578	-164.35546875	-19.37988281	+75.38818359	+2404	+16.37402344	-19.60839844	-9.72949219	-14.37011719	+1.18652344	-86.87988281	+2280
+1458241629.74920010	+20.01708984	-20.69824219	-11.07421875	-5.33935547	+15.90820313	-110.36865234	+2344	+19.10742188	-19.31835938	-9.95361328	-164.50927734	-19.29199219	+75.84960938	+2404	+16.31250000	-19.63476563	-9.78662109	-14.37011719	+1.71386719	-87.29736328	+2236
+1458241629.75749990	+20.02148438	-20.57958984	-10.97314453	-5.22949219	+15.86425781	-110.69824219	+2316	+19.18652344	-19.31396484	-9.85693359	-164.55322266	-19.07226563	+76.33300781	+2408	+16.23339844	-19.64355469	-9.86572266	-14.28222656	+2.54882813	-87.75878906	+2208
+1458241629.76580000	+20.01269531	-20.45214844	-10.87646484	-5.11962891	+15.84228516	-110.93994141	+2288	+19.26562500	-19.30078125	-9.76025391	-164.59716797	-18.85253906	+76.72851563	+2408	+16.13232422	-19.63476563	-9.96240234	-14.19433594	+3.51562500	-88.19824219	+2192
+1458241629.77000000	+20.00830078	-20.39062500	-10.82812500	-5.07568359	+15.82031250	-111.02783203	+2280	+19.29638672	-19.28759766	-9.71630859	-164.59716797	-18.74267578	+76.92626953	+2404	+16.04003906	-19.61718750	-10.04589844	-14.10644531	+4.39453125	-88.57177734	+2204
+1458241629.77830000	+20.00830078	-20.25439453	-10.71386719	-4.94384766	+15.66650391	-111.24755859	+2272	+19.37109375	-19.25683594	-9.61083984	-164.61914063	-18.43505859	+77.32177734	+2400	+15.88623047	-19.57763672	-10.16015625	-13.95263672	+5.71289063	-89.25292969	+2236
+1458241629.78660010	+20.01269531	-20.14892578	-10.61718750	-4.83398438	+15.53466797	-111.46728516	+2288	+19.44140625	-19.24365234	-9.52734375	-164.64111328	-18.19335938	+77.71728516	+2392	+15.74121094	-19.55126953	-10.25683594	-13.84277344	+6.92138672	-89.95605469	+2336
+1458241629.79080010	+20.01269531	-20.11376953	-10.58642578	-4.81201172	+15.51269531	-111.57714844	+2304	+19.46337891	-19.23486328	-9.50537109	-164.66308594	-18.14941406	+77.84912109	+2384	+15.72363281	-19.57324219	-10.26123047	-13.90869141	+7.03125000	-90.21972656	+2384
+1458241629.79909990	+20.00830078	-20.10498047	-10.57324219	-4.87792969	+15.55664063	-111.75292969	+2332	+19.48095703	-19.23925781	-9.51855469	-164.75097656	-18.21533203	+77.98095703	+2368	+15.76318359	-19.62158203	-10.27001953	-14.01855469	+6.83349609	-90.28564453	+2452
+1458241629.80749990	+20.01269531	-20.17529297	-10.61279297	-5.00976563	+15.57861328	-111.84082031	+2360	+19.46337891	-19.26562500	-9.57128906	-164.86083984	-18.39111328	+78.02490234	+2352	+15.85546875	-19.69189453	-10.20410156	-14.19433594	+6.06445313	-90.35156250	+2488
+1458241629.81580000	+20.01708984	-20.29833984	-10.68310547	-5.22949219	+15.66650391	-111.97265625	+2364	+19.41943359	-19.31396484	-9.65478516	-165.03662109	-18.72070313	+78.02490234	+2344	+15.96093750	-19.76660156	-10.11181641	-14.41406250	+5.14160156	-90.39550781	+2488
+1458241629.81999990	+20.01708984	-20.37744141	-10.73144531	-5.36132813	+15.73242188	-112.03857422	+2356	+19.39306641	-19.34912109	-9.71630859	-165.10253906	-18.94042969	+77.98095703	+2340	+16.00048828	-19.80175781	-10.07666016	-14.50195313	+4.79003906	-90.39550781	+2480
+1458241629.83250000	+20.01708984	-20.71582031	-10.96435547	-5.86669922	+16.10595703	-112.21435547	+2324	+19.27001953	-19.46337891	-9.96240234	-165.36621094	-19.84130859	+77.69531250	+2340	+16.15869141	-19.95556641	-9.95800781	-15.00732422	+3.31787109	-90.28564453	+2424
+1458241629.84489990	+20.00830078	-21.14208984	-11.23242188	-6.52587891	+16.47949219	-112.50000000	+2296	+19.14697266	-19.58203125	-10.18652344	-165.60791016	-20.65429688	+77.47558594	+2340	+16.31689453	-20.15332031	-9.78662109	-15.79833984	+1.34033203	-90.15380859	+2344
+1458241629.85330010	+19.99511719	-21.34863281	-11.36425781	-6.85546875	+16.72119141	-112.78564453	+2280	+19.09863281	-19.65234375	-10.28759766	-165.78369141	-21.02783203	+77.43164063	+2332	+16.35205078	-20.22363281	-9.74707031	-16.04003906	+0.87890625	-90.24169922	+2288
+1458241629.85739990	+19.99511719	-21.40136719	-11.38623047	-6.96533203	+16.78710938	-112.89550781	+2268	+19.08984375	-19.67871094	-10.31835938	-165.82763672	-21.13769531	+77.43164063	+2324	+16.34326172	-20.22802734	-9.75585938	-16.04003906	+0.96679688	-90.32958984	+2256
+1458241629.86579990	+19.99951172	-21.39697266	-11.36865234	-7.07519531	+16.83105469	-113.09326172	+2248	+19.11181641	-19.70507813	-10.33593750	-165.91552734	-21.15966797	+77.49755859	+2304	+16.29492188	-20.21044922	-9.83056641	-15.90820313	+1.62597656	-90.54931641	+2216
+1458241629.87410000	+20.00390625	-21.31347656	-11.28515625	-7.03125000	+16.72119141	-113.20312500	+2236	+19.15576172	-19.71386719	-10.29199219	-165.98144531	-20.96191406	+77.67333984	+2284	+16.25097656	-20.17529297	-9.87451172	-15.79833984	+2.08740234	-90.68115234	+2176
+1458241629.88240000	+20.01708984	-21.20800781	-11.18847656	-6.94335938	+16.56738281	-113.31298828	+2232	+19.22607422	-19.71386719	-10.20849609	-166.02539063	-20.63232422	+77.93701172	+2272	+16.20263672	-20.14013672	-9.91406250	-15.64453125	+2.59277344	-90.87890625	+2144
+1458241629.89080000	+20.02587891	-21.11572266	-11.10498047	-6.83349609	+16.41357422	-113.37890625	+2224	+19.30078125	-19.70947266	-10.12060547	-166.06933594	-20.28076172	+78.20068359	+2260	+16.15429688	-20.10058594	-9.95800781	-15.51269531	+3.12011719	-91.05468750	+2120
+1458241629.89910010	+20.03027344	-21.02343750	-11.03466797	-6.76757813	+16.32568359	-113.40087891	+2216	+19.36669922	-19.70068359	-10.04589844	-166.09130859	-19.95117188	+78.39843750	+2256	+15.96533203	-19.96435547	-10.14257813	-15.07324219	+5.11962891	-91.49414063	+2148
+1458241629.90330000	+20.03466797	-20.97509766	-10.99951172	-6.72363281	+16.28173828	-113.42285156	+2216	+19.40185547	-19.69189453	-10.01074219	-166.09130859	-19.79736328	+78.48632813	+2256	+15.89062500	-19.92041016	-10.19970703	-14.96337891	+5.75683594	-91.66992188	+2168
+1458241629.91160010	+20.04345703	-20.88281250	-10.92480469	-6.61376953	+16.14990234	-113.44482422	+2220	+19.45019531	-19.68750000	-9.94482422	-166.13525391	-19.53369141	+78.66210938	+2252	+15.74121094	-19.83251953	-10.31396484	-14.78759766	+6.98730469	-91.97753906	+2276
+1458241629.91989990	+20.04785156	-20.83447266	-10.88964844	-6.54785156	+16.08398438	-113.46679688	+2220	+19.46777344	-19.69628906	-9.91845703	-166.20117188	-19.42382813	+78.72802734	+2244	+15.78955078	-19.88525391	-10.27880859	-14.87548828	+6.67968750	-92.13134766	+2360
+1458241629.92820000	+20.05224609	-20.84326172	-10.90722656	-6.59179688	+16.14990234	-113.46679688	+2220	+19.46337891	-19.71386719	-9.94042969	-166.26708984	-19.48974609	+78.70605469	+2240	+15.90380859	-19.97753906	-10.22167969	-15.05126953	+5.88867188	-92.04345703	+2404
+1458241629.94070010	+20.04345703	-20.90478516	-10.97314453	-6.67968750	+16.30371094	-113.48876953	+2216	+19.41503906	-19.75341797	-10.00634766	-166.37695313	-19.75341797	+78.57421875	+2240	+15.98291016	-20.04785156	-10.17333984	-15.20507813	+5.20751953	-91.91162109	+2412
+1458241629.94910000	+20.03906250	-20.94873047	-11.00830078	-6.74560547	+16.34765625	-113.48876953	+2200	+19.37109375	-19.78417969	-10.05908203	-166.46484375	-19.95117188	+78.48632813	+2244	+16.01367188	-20.07421875	-10.15136719	-15.27099609	+4.92187500	-91.86767578	+2404
+1458241629.95740010	+20.03027344	-21.02343750	-11.07421875	-6.85546875	+16.45751953	-113.53271484	+2184	+19.31396484	-19.81933594	-10.12500000	-166.55273438	-20.23681641	+78.37646484	+2248	+16.12353516	-20.17089844	-10.06347656	-15.53466797	+3.86718750	-91.69189453	+2392
+1458241629.96160010	+20.02587891	-21.07617188	-11.12255859	-6.92138672	+16.54541016	-113.57666016	+2180	+19.28759766	-19.83691406	-10.16015625	-166.59667969	-20.36865234	+78.31054688	+2252	+16.20703125	-20.25000000	-10.01074219	-15.71044922	+3.14208984	-91.53808594	+2380
+1458241629.96989990	+20.00390625	-21.21679688	-11.24121094	-7.16308594	+16.74316406	-113.66455078	+2168	+19.23046875	-19.87646484	-10.22607422	-166.68457031	-20.65429688	+78.17871094	+2260	+16.34326172	-20.37304688	-9.91406250	-16.08398438	+1.66992188	-91.03271484	+2352
+1458241629.97820000	+19.97753906	-21.32226563	-11.32031250	-7.33886719	+16.83105469	-113.84033203	+2148	+19.17773438	-19.90722656	-10.27001953	-166.75048828	-20.85205078	+78.11279297	+2264	+16.36083984	-20.38623047	-9.92285156	-16.10595703	+1.45019531	-90.81298828	+2304
+1458241629.98659990	+19.97314453	-21.33544922	-11.32910156	-7.36083984	+16.76513672	-113.95019531	+2116	+19.16015625	-19.92480469	-10.28320313	-166.77246094	-20.91796875	+78.11279297	+2264	+16.33886719	-20.34228516	-9.95361328	-15.88623047	+1.86767578	-90.94482422	+2268
+1458241629.99070000	+19.97314453	-21.30468750	-11.30273438	-7.33886719	+16.69921875	-113.99414063	+2104	+19.16455078	-19.92480469	-10.27441406	-166.75048828	-20.89599609	+78.13476563	+2260	+16.31250000	-20.29833984	-9.99755859	-15.66650391	+2.30712891	-91.01074219	+2256
+1458241629.99490000	+19.97314453	-21.27832031	-11.28515625	-7.29492188	+16.65527344	-114.01611328	+2092	+19.16894531	-19.92480469	-10.26562500	-166.75048828	-20.87402344	+78.15673828	+2260	+16.30371094	-20.28955078	-10.00634766	-15.62255859	+2.41699219	-91.01074219	+2244
+1458241630.00320010	+19.97753906	-21.19042969	-11.21923828	-7.18505859	+16.50146484	-113.99414063	+2076	+19.18652344	-19.91601563	-10.23486328	-166.72851563	-20.76416016	+78.20068359	+2260	+16.27734375	-20.25878906	-10.04150391	-15.51269531	+2.74658203	-91.01074219	+2220
+1458241630.01149990	+19.98193359	-21.15527344	-11.19287109	-7.14111328	+16.45751953	-113.97216797	+2056	+19.19531250	-19.91162109	-10.22167969	-166.70654297	-20.72021484	+78.22265625	+2256	+16.26416016	-20.24121094	-10.05908203	-15.46875000	+2.90039063	-91.03271484	+2200
+1458241630.01990010	+19.98632813	-21.11132813	-11.15771484	-7.05322266	+16.36962891	-113.95019531	+2040	+19.20849609	-19.90283203	-10.19970703	-166.68457031	-20.63232422	+78.24462891	+2252	+16.16308594	-20.13134766	-10.16894531	-15.07324219	+4.04296875	-91.05468750	+2200
+1458241630.02399990	+19.99511719	-21.08496094	-11.13574219	-7.00927734	+16.32568359	-113.92822266	+2036	+19.21728516	-19.89843750	-10.19091797	-166.66259766	-20.58837891	+78.26660156	+2252	+16.07958984	-20.04785156	-10.24365234	-14.78759766	+4.89990234	-91.05468750	+2220
+1458241630.03650000	+20.02148438	-20.92236328	-11.02587891	-6.65771484	+16.10595703	-113.75244141	+2032	+19.23046875	-19.88525391	-10.16015625	-166.64062500	-20.47851563	+78.28857422	+2248	+15.85546875	-19.83691406	-10.45458984	-14.23828125	+6.92138672	-90.59326172	+2312
+1458241630.04070000	+20.03466797	-20.87841797	-10.99072266	-6.54785156	+16.01806641	-113.68652344	+2036	+19.23486328	-19.88085938	-10.15136719	-166.64062500	-20.43457031	+78.28857422	+2244	+15.86425781	-19.84130859	-10.42382813	-14.28222656	+6.70166016	-90.48339844	+2332
+1458241630.04900000	+20.07861328	-20.80810547	-10.92480469	-6.24023438	+15.77636719	-113.51074219	+2052	+19.24804688	-19.86767578	-10.12060547	-166.57470703	-20.30273438	+78.31054688	+2244	+15.93017578	-19.86767578	-10.33154297	-14.32617188	+6.02050781	-90.39550781	+2356
+1458241630.05740000	+20.11376953	-20.81689453	-10.92480469	-6.08642578	+15.73242188	-113.35693359	+2060	+19.24804688	-19.85888672	-10.09863281	-166.50878906	-20.21484375	+78.26660156	+2240	+15.99609375	-19.89404297	-10.25244141	-14.39208984	+5.38330078	-90.32958984	+2356
+1458241630.06570010	+20.13134766	-20.88281250	-10.97314453	-6.02050781	+15.75439453	-113.22509766	+2072	+19.23046875	-19.85009766	-10.08984375	-166.44287109	-20.17089844	+78.15673828	+2236	+16.03125000	-19.91601563	-10.21728516	-14.43603516	+5.05371094	-90.24169922	+2344
+1458241630.07399990	+20.13574219	-20.93554688	-11.00830078	-6.04248047	+15.75439453	-113.13720703	+2088	+19.19970703	-19.83691406	-10.10302734	-166.33300781	-20.17089844	+77.93701172	+2236	+16.08398438	-19.94238281	-10.15576172	-14.54589844	+4.50439453	-90.10986328	+2324
+1458241630.08229990	+20.14453125	-20.99707031	-11.03906250	-6.04248047	+15.73242188	-113.04931641	+2104	+19.16455078	-19.81494141	-10.12060547	-166.17919922	-20.19287109	+77.67333984	+2236	+16.23779297	-20.00390625	-9.94921875	-14.83154297	+2.74658203	-89.62646484	+2312
+1458241630.08649990	+20.14892578	-21.01904297	-11.05664063	-6.02050781	+15.73242188	-113.00537109	+2112	+19.15136719	-19.79296875	-10.12939453	-166.06933594	-20.19287109	+77.49755859	+2236	+16.32128906	-20.04345703	-9.85253906	-14.96337891	+1.86767578	-89.29687500	+2304
+1458241630.09480000	+20.14892578	-21.06298828	-11.08300781	-5.99853516	+15.73242188	-112.82958984	+2128	+19.12939453	-19.74462891	-10.14257813	-165.84960938	-20.17089844	+77.12402344	+2232	+16.37402344	-20.02148438	-9.77783203	-15.00732422	+1.27441406	-88.70361328	+2264
+1458241630.10320000	+20.14453125	-21.07177734	-11.07861328	-5.95458984	+15.66650391	-112.56591797	+2144	+19.13818359	-19.66552734	-10.12500000	-165.56396484	-19.99511719	+76.72851563	+2228	+16.32568359	-19.94238281	-9.83056641	-14.78759766	+1.82373047	-88.28613281	+2228
+1458241630.11150000	+20.13134766	-21.01025391	-11.01708984	-5.84472656	+15.46875000	-112.19238281	+2172	+19.18652344	-19.55126953	-10.06347656	-165.19042969	-19.59960938	+76.31103516	+2228	+16.26416016	-19.86767578	-9.88769531	-14.52392578	+2.52685547	-88.22021484	+2188
+1458241630.11980010	+20.11816406	-20.86523438	-10.90722656	-5.62500000	+15.24902344	-111.77490234	+2204	+19.26123047	-19.42382813	-9.94921875	-164.83886719	-19.07226563	+76.00341797	+2232	+16.18945313	-19.80175781	-9.95361328	-14.30419922	+3.27392578	-88.19824219	+2164
+1458241630.12820010	+20.10058594	-20.65869141	-10.76660156	-5.36132813	+15.00732422	-111.33544922	+2244	+19.35791016	-19.29638672	-9.81738281	-164.42138672	-18.47900391	+75.73974609	+2236	+16.11914063	-19.74462891	-10.01953125	-14.12841797	+3.97705078	-88.11035156	+2144
+1458241630.13649990	+20.04345703	-20.36865234	-10.58203125	-5.05371094	+14.76562500	-110.72021484	+2292	+19.44580078	-19.15576172	-9.68554688	-164.02587891	-17.86376953	+75.41015625	+2252	+15.97851563	-19.60400391	-10.15136719	-13.77685547	+5.31738281	-87.80273438	+2164
+1458241630.14479990	+20.02587891	-20.13134766	-10.46337891	-4.65820313	+14.54589844	-110.14892578	+2352	+19.50292969	-19.05468750	-9.58007813	-163.69628906	-17.35839844	+75.12451172	+2268	+15.83789063	-19.43261719	-10.26123047	-13.38134766	+6.59179688	-87.31933594	+2212
+1458241630.15310000	+20.01708984	-19.98632813	-10.41943359	-4.30664063	+14.41406250	-109.68750000	+2424	+19.51611328	-18.99755859	-9.50976563	-163.43261719	-17.02880859	+74.88281250	+2276	+15.78076172	-19.30517578	-10.27001953	-13.09570313	+6.96533203	-86.77001953	+2276
+1458241630.16150000	+20.01269531	-19.97314453	-10.46337891	-4.15283203	+14.47998047	-109.27001953	+2468	+19.48535156	-18.97998047	-9.53173828	-163.25683594	-16.94091797	+74.44335938	+2280	+15.85107422	-19.24804688	-10.20410156	-12.96386719	+6.41601563	-86.15478516	+2328
+1458241630.16560010	+20.01269531	-19.99511719	-10.51611328	-4.08691406	+14.54589844	-109.00634766	+2476	+19.45019531	-18.97558594	-9.56250000	-163.19091797	-16.98486328	+74.15771484	+2284	+15.91699219	-19.22607422	-10.14257813	-12.89794922	+5.88867188	-85.80322266	+2340
+1458241630.17400000	+20.00390625	-20.05224609	-10.63916016	-3.99902344	+14.63378906	-108.50097656	+2468	+19.35791016	-18.96679688	-9.62841797	-163.05908203	-17.05078125	+73.52050781	+2288	+16.03564453	-19.19531250	-10.01953125	-12.87597656	+4.83398438	-85.16601563	+2344
+1458241630.17810010	+20.00830078	-20.10058594	-10.70068359	-3.95507813	+14.63378906	-108.23730469	+2452	+19.30517578	-18.97119141	-9.66357422	-163.01513672	-17.09472656	+73.21289063	+2288	+16.10595703	-19.18652344	-9.94042969	-12.87597656	+4.15283203	-84.83642578	+2336
+1458241630.18650010	+20.03027344	-20.17968750	-10.82373047	-3.80126953	+14.61181641	-107.68798828	+2404	+19.21289063	-18.98876953	-9.75146484	-162.88330078	-17.18261719	+72.48779297	+2288	+16.27734375	-19.18652344	-9.72949219	-12.98583984	+2.43896484	-84.00146484	+2324
+1458241630.19059990	+20.03027344	-20.21923828	-10.88525391	-3.73535156	+14.63378906	-107.38037109	+2380	+19.16455078	-18.98437500	-9.79101563	-162.79541016	-17.20458984	+72.09228516	+2288	+16.33447266	-19.16894531	-9.65917969	-13.05175781	+1.82373047	-83.54003906	+2312
+1458241630.19479990	+20.03027344	-20.25000000	-10.95556641	-3.64746094	+14.63378906	-106.94091797	+2356	+19.11621094	-18.96240234	-9.83496094	-162.66357422	-17.22656250	+71.58691406	+2284	+16.39160156	-19.14257813	-9.56689453	-13.13964844	+1.07666016	-82.90283203	+2300
+1458241630.19899990	+20.03027344	-20.26318359	-11.02148438	-3.53759766	+14.65576172	-106.50146484	+2332	+19.07226563	-18.93603516	-9.87011719	-162.50976563	-17.22656250	+71.05957031	+2284	+16.43554688	-19.12500000	-9.51855469	-13.18359375	+0.65917969	-82.37548828	+2280
+1458241630.20310000	+20.02148438	-20.26318359	-11.06103516	-3.47167969	+14.61181641	-106.01806641	+2304	+19.03710938	-18.91406250	-9.88330078	-162.39990234	-17.13867188	+70.57617188	+2276	+16.44873047	-19.07226563	-9.50537109	-13.13964844	+0.52734375	-81.84814453	+2252
+1458241630.20729990	+20.03027344	-20.22802734	-11.06542969	-3.29589844	+14.43603516	-105.44677734	+2276	+19.01953125	-18.87890625	-9.87011719	-162.24609375	-16.91894531	+70.04882813	+2272	+16.43554688	-19.03271484	-9.47460938	-13.11767578	+0.46142578	-81.51855469	+2220
+1458241630.21149990	+20.03466797	-20.16210938	-11.05224609	-3.09814453	+14.30419922	-104.91943359	+2252	+19.01513672	-18.82177734	-9.84814453	-162.02636719	-16.67724609	+69.58740234	+2268	+16.40917969	-19.00634766	-9.48339844	-13.05175781	+0.65917969	-81.29882813	+2192
+1458241630.21560000	+20.03906250	-20.07861328	-11.00830078	-2.90039063	+14.12841797	-104.45800781	+2236	+19.02392578	-18.76025391	-9.79980469	-161.80664063	-16.36962891	+69.19189453	+2268	+16.36962891	-18.96679688	-9.50976563	-12.94189453	+1.07666016	-81.05712891	+2168
+1458241630.22400000	+20.06103516	-19.82373047	-10.86328125	-2.35107422	+13.77685547	-103.40332031	+2220	+19.09423828	-18.58007813	-9.68994141	-161.12548828	-15.60058594	+68.18115234	+2276	+16.28173828	-18.89208984	-9.58886719	-12.67822266	+1.99951172	-80.66162109	+2128
+1458241630.23230000	+20.03906250	-19.47216797	-10.65673828	-1.75781250	+13.49121094	-102.28271484	+2228	+19.19531250	-18.35156250	-9.51416016	-160.40039063	-14.58984375	+67.19238281	+2292	+16.14990234	-18.76904297	-9.73828125	-12.30468750	+3.44970703	-80.09033203	+2108
+1458241630.23639990	+20.02587891	-19.27880859	-10.53369141	-1.42822266	+13.31542969	-101.75537109	+2240	+19.25244141	-18.24609375	-9.40429688	-160.04882813	-14.01855469	+66.81884766	+2308	+16.06640625	-18.69873047	-9.81298828	-12.12890625	+4.21875000	-79.80468750	+2104
+1458241630.24480010	+20.03906250	-18.90087891	-10.24804688	-0.63720703	+12.76611328	-100.78857422	+2300	+19.35791016	-18.02636719	-9.21972656	-159.27978516	-12.91992188	+65.98388672	+2344	+15.89941406	-18.56689453	-9.94921875	-11.79931641	+5.75683594	-79.16748047	+2120
+1458241630.25309990	+20.04785156	-18.58007813	-10.02392578	+0.10986328	+12.39257813	-99.93164063	+2424	+19.45898438	-17.81103516	-9.07910156	-158.44482422	-11.97509766	+65.14892578	+2384	+15.75000000	-18.44384766	-10.05029297	-11.53564453	+6.98730469	-78.57421875	+2184
+1458241630.25729990	+20.03027344	-18.45263672	-9.98437500	+0.39550781	+12.43652344	-99.36035156	+2496	+19.50292969	-17.70556641	-9.02197266	-158.02734375	-11.55761719	+64.68750000	+2408	+15.70605469	-18.36914063	-10.10302734	-11.31591797	+7.51464844	-78.06884766	+2228
+1458241630.26560000	+20.02587891	-18.26806641	-9.92285156	+0.90087891	+12.21679688	-98.21777344	+2636	+19.53808594	-17.56933594	-8.94287109	-157.45605469	-10.85449219	+63.80859375	+2436	+15.67529297	-18.23730469	-10.11181641	-11.07421875	+7.82226563	-77.12402344	+2308
+1458241630.27390000	+20.02148438	-18.17138672	-9.90966797	+1.23046875	+11.99707031	-97.16308594	+2744	+19.48535156	-17.49023438	-8.91210938	-157.14843750	-10.37109375	+62.90771484	+2440	+15.72802734	-18.10986328	-10.02832031	-10.85449219	+7.40478516	-76.09130859	+2380
+1458241630.27810000	+20.04345703	-18.17138672	-9.92724609	+1.36230469	+11.86523438	-96.67968750	+2780	+19.45458984	-17.45947266	-8.92529297	-156.97265625	-10.19531250	+62.42431641	+2440	+15.78955078	-18.07031250	-9.93164063	-10.81054688	+6.85546875	-75.71777344	+2408
+1458241630.28640010	+20.07421875	-18.21093750	-10.01953125	+1.53808594	+11.73339844	-95.66894531	+2792	+19.38427734	-17.41113281	-8.98681641	-156.66503906	-9.99755859	+61.43554688	+2432	+15.96533203	-17.94726563	-9.72509766	-10.52490234	+5.55908203	-74.70703125	+2428
+1458241630.29480000	+20.06103516	-18.23291016	-10.13378906	+1.60400391	+11.68945313	-94.52636719	+2756	+19.30078125	-17.37597656	-9.03076172	-156.46728516	-9.86572266	+60.44677734	+2424	+16.15869141	-17.80224609	-9.49218750	-10.26123047	+4.04296875	-73.45458984	+2416
+1458241630.30310010	+20.06542969	-18.25927734	-10.23046875	+1.69189453	+11.53564453	-93.33984375	+2688	+19.19091797	-17.36279297	-9.07470703	-156.44531250	-9.75585938	+59.43603516	+2420	+16.31250000	-17.66162109	-9.26806641	-10.08544922	+2.68066406	-72.29003906	+2396
+1458241630.31139990	+20.08300781	-18.23291016	-10.25244141	+1.91162109	+11.22802734	-92.28515625	+2608	+19.08544922	-17.28369141	-9.13183594	-156.22558594	-9.62402344	+58.35937500	+2416	+16.42675781	-17.51220703	-9.01757813	-9.84375000	+1.45019531	-71.32324219	+2376
+1458241630.31970000	+20.08300781	-18.15820313	-10.20849609	+2.17529297	+10.96435547	-91.34033203	+2532	+19.06347656	-17.20019531	-9.08789063	-155.93994141	-9.29443359	+57.59033203	+2408	+16.48388672	-17.35400391	-8.89892578	-9.44824219	+0.96679688	-70.48828125	+2340
+1458241630.32810000	+20.08740234	-17.96484375	-10.15136719	+2.70263672	+10.85449219	-90.28564453	+2468	+19.07226563	-17.05517578	-9.03076172	-155.52246094	-8.94287109	+56.73339844	+2408	+16.46191406	-17.23535156	-8.86816406	-9.05273438	+1.27441406	-69.67529297	+2312
+1458241630.33640000	+20.07421875	-17.65283203	-9.99755859	+3.44970703	+10.67871094	-89.25292969	+2428	+19.08984375	-16.83544922	-8.92968750	-154.95117188	-8.43750000	+55.83251953	+2416	+16.34326172	-17.13427734	-8.87695313	-8.83300781	+2.04345703	-69.14794922	+2276
+1458241630.34060000	+20.06982422	-17.49462891	-9.90087891	+3.82324219	+10.54687500	-88.81347656	+2412	+19.11621094	-16.72998047	-8.84179688	-154.64355469	-8.08593750	+55.52490234	+2424	+16.28173828	-17.07275391	-8.91650391	-8.63525391	+2.59277344	-68.86230469	+2264
+1458241630.34890010	+20.07421875	-17.12109375	-9.65917969	+4.79003906	+10.23925781	-88.00048828	+2412	+19.21728516	-16.46630859	-8.63964844	-153.80859375	-7.29492188	+54.97558594	+2460	+16.12792969	-16.95410156	-8.98681641	-8.19580078	+3.82324219	-68.37890625	+2236
+1458241630.35310010	+20.06103516	-16.93652344	-9.54931641	+5.25146484	+10.12939453	-87.62695313	+2428	+19.26562500	-16.32568359	-8.53857422	-153.39111328	-6.92138672	+54.71191406	+2484	+16.04003906	-16.90136719	-9.03076172	-7.99804688	+4.50439453	-68.11523438	+2232
+1458241630.35719990	+20.04345703	-16.73876953	-9.45263672	+5.71289063	+10.08544922	-87.09960938	+2468	+19.31835938	-16.18066406	-8.44189453	-152.92968750	-6.54785156	+54.38232422	+2512	+15.95654297	-16.84423828	-9.09667969	-7.82226563	+5.25146484	-67.71972656	+2244
+1458241630.36139990	+20.03906250	-16.56738281	-9.36914063	+6.15234375	+9.99755859	-86.59423828	+2520	+19.37109375	-16.05322266	-8.34521484	-152.51220703	-6.17431641	+54.09667969	+2544	+15.87304688	-16.78271484	-9.14941406	-7.62451172	+5.88867188	-67.32421875	+2268
+1458241630.36560010	+20.03027344	-16.39599609	-9.29443359	+6.61376953	+9.93164063	-86.06689453	+2584	+19.39746094	-15.91699219	-8.27050781	-152.11669922	-5.84472656	+53.72314453	+2572	+15.79394531	-16.72558594	-9.18457031	-7.49267578	+6.45996094	-66.92871094	+2296
+1458241630.36970000	+19.99951172	-16.22900391	-9.22851563	+7.03125000	+9.93164063	-85.47363281	+2656	+19.41064453	-15.77636719	-8.19140625	-151.72119141	-5.51513672	+53.32763672	+2604	+15.73242188	-16.64648438	-9.21533203	-7.25097656	+6.98730469	-66.44531250	+2332
+1458241630.37809990	+19.96435547	-16.00048828	-9.07910156	+7.60253906	+9.53613281	-84.57275391	+2812	+19.43261719	-15.58300781	-8.03320313	-151.14990234	-4.81201172	+52.73437500	+2664	+15.65332031	-16.51025391	-9.19335938	-6.87744141	+7.42675781	-65.67626953	+2404
+1458241630.38220000	+19.96435547	-15.91259766	-9.04833984	+7.84423828	+9.44824219	-83.97949219	+2880	+19.43701172	-15.50390625	-7.96289063	-150.88623047	-4.52636719	+52.42675781	+2692	+15.67089844	-16.43115234	-9.17138672	-6.54785156	+7.44873047	-65.12695313	+2440
+1458241630.39050010	+19.96435547	-15.79833984	-9.02197266	+8.26171875	+9.22851563	-82.79296875	+2988	+19.41064453	-15.35449219	-7.89697266	-150.46875000	-4.15283203	+51.59179688	+2732	+15.71044922	-16.27294922	-9.04394531	-6.06445313	+7.07519531	-64.20410156	+2504
+1458241630.39470010	+19.94677734	-15.75439453	-9.05712891	+8.41552734	+9.27246094	-82.00195313	+3024	+19.36669922	-15.28417969	-7.91455078	-150.33691406	-4.08691406	+50.99853516	+2748	+15.76757813	-16.18505859	-8.96484375	-5.77880859	+6.74560547	-63.58886719	+2532
+1458241630.40300010	+19.93798828	-15.70166016	-9.09228516	+8.61328125	+8.96484375	-80.55175781	+3044	+19.26123047	-15.22265625	-7.91455078	-150.27099609	-3.84521484	+49.98779297	+2760	+15.89941406	-15.97851563	-8.75830078	-5.16357422	+5.69091797	-62.46826172	+2556
+1458241630.41140010	+19.93798828	-15.63574219	-9.09667969	+8.94287109	+8.56933594	-79.21142578	+3008	+19.16015625	-15.15234375	-7.88378906	-150.16113281	-3.60351563	+49.13085938	+2768	+16.04003906	-15.76318359	-8.52099609	-4.50439453	+4.50439453	-61.41357422	+2544
+1458241630.41969990	+19.95996094	-15.57421875	-9.10107422	+9.29443359	+8.12988281	-77.93701172	+2924	+19.07666016	-15.07763672	-7.88818359	-149.96337891	-3.42773438	+48.25195313	+2772	+16.18066406	-15.55224609	-8.28369141	-3.84521484	+3.33984375	-60.44677734	+2512
+1458241630.42800000	+19.96435547	-15.43798828	-9.11425781	+9.79980469	+7.91015625	-76.57470703	+2828	+18.99755859	-14.96777344	-7.89257813	-149.72167969	-3.31787109	+47.35107422	+2776	+16.28613281	-15.31933594	-8.11230469	-3.07617188	+2.61474609	-59.30419922	+2484
+1458241630.43639990	+19.95117188	-15.25341797	-9.07910156	+10.39306641	+7.64648438	-75.41015625	+2732	+18.93603516	-14.82275391	-7.85742188	-149.34814453	-3.05419922	+46.53808594	+2784	+16.32568359	-15.12158203	-7.96728516	-2.46093750	+2.10937500	-58.40332031	+2460
+1458241630.44470000	+19.92919922	-15.01611328	-8.95605469	+11.14013672	+7.20703125	-74.50927734	+2648	+18.92285156	-14.65136719	-7.72558594	-148.82080078	-2.61474609	+46.14257813	+2808	+16.30371094	-14.91943359	-7.89257813	-1.80175781	+2.06542969	-57.61230469	+2424
+1458241630.45300010	+19.89843750	-14.69091797	-8.81982422	+12.15087891	+7.09716797	-73.78417969	+2596	+18.94042969	-14.40087891	-7.56738281	-148.00781250	-2.21923828	+45.85693359	+2852	+16.22900391	-14.80078125	-7.88818359	-1.25244141	+2.57080078	-56.95312500	+2388
+1458241630.45720010	+19.88085938	-14.52832031	-8.74511719	+12.65625000	+7.03125000	-73.43261719	+2588	+18.95361328	-14.26904297	-7.48828125	-147.59033203	-1.99951172	+45.68115234	+2880	+16.17187500	-14.74365234	-7.90576172	-1.03271484	+2.94433594	-56.64550781	+2372
+1458241630.46550010	+19.82812500	-14.17236328	-8.59570313	+13.66699219	+6.96533203	-72.72949219	+2608	+18.96679688	-13.98339844	-7.32128906	-146.75537109	-1.56005859	+45.35156250	+2948	+16.03564453	-14.64257813	-7.96728516	-0.59326172	+3.82324219	-55.96435547	+2344
+1458241630.47379990	+19.74902344	-13.80761719	-8.41113281	+14.69970703	+6.83349609	-72.15820313	+2688	+18.99755859	-13.67138672	-7.11474609	-145.76660156	-1.01074219	+45.21972656	+3036	+15.86425781	-14.52832031	-8.02880859	-0.17578125	+4.79003906	-55.30517578	+2340
+1458241630.47799990	+19.72705078	-13.64501953	-8.30566406	+15.18310547	+6.70166016	-71.98242188	+2744	+19.01074219	-13.52636719	-7.00048828	-145.26123047	-0.76904297	+45.19775391	+3084	+15.79394531	-14.49755859	-8.03759766	-0.04394531	+5.11962891	-55.06347656	+2348
+1458241630.48219990	+19.70947266	-13.47802734	-8.20898438	+15.71044922	+6.56982422	-71.74072266	+2812	+19.02832031	-13.38134766	-6.89941406	-144.79980469	-0.52734375	+45.13183594	+3136	+15.73681641	-14.45361328	-8.04638672	+0.17578125	+5.42724609	-54.75585938	+2360
+1458241630.49050000	+19.66113281	-13.15722656	-8.03320313	+16.67724609	+6.41601563	-71.23535156	+2968	+19.02392578	-13.11328125	-6.72363281	-143.96484375	-0.15380859	+44.93408203	+3236	+15.62255859	-14.35253906	-8.04638672	+0.57128906	+6.02050781	-54.18457031	+2404
+1458241630.49880000	+19.58203125	-12.91992188	-7.95410156	+17.24853516	+6.50390625	-70.37841797	+3116	+18.99316406	-12.88037109	-6.60058594	-143.32763672	+0.13183594	+44.45068359	+3328	+15.55664063	-14.17675781	-8.03320313	+1.20849609	+6.35009766	-53.26171875	+2464
+1458241630.50720000	+19.52929688	-12.73095703	-7.87939453	+17.73193359	+6.39404297	-69.54345703	+3240	+18.94482422	-12.67822266	-6.49511719	-142.77832031	+0.41748047	+43.96728516	+3408	+15.56542969	-14.00537109	-7.88378906	+1.80175781	+5.91064453	-52.60253906	+2532
+1458241630.51550010	+19.48535156	-12.56396484	-7.80468750	+18.14941406	+6.17431641	-68.75244141	+3340	+18.87890625	-12.53759766	-6.40283203	-142.40478516	+0.63720703	+43.48388672	+3468	+15.61816406	-13.79443359	-7.68603516	+2.52685547	+5.16357422	-51.94335938	+2592
+1458241630.52379990	+19.45458984	-12.43652344	-7.79589844	+18.41308594	+6.19628906	-67.74169922	+3388	+18.79541016	-12.41455078	-6.35888672	-142.16308594	+0.74707031	+42.78076172	+3512	+15.72802734	-13.54833984	-7.45751953	+3.42773438	+4.17480469	-51.21826172	+2640
+1458241630.52800010	+19.41503906	-12.37500000	-7.79589844	+18.47900391	+6.24023438	-67.19238281	+3396	+18.73828125	-12.34863281	-6.35009766	-142.05322266	+0.76904297	+42.36328125	+3532	+15.76757813	-13.41650391	-7.34326172	+3.86718750	+3.71337891	-50.84472656	+2652
+1458241630.53629990	+19.35351563	-12.22998047	-7.78271484	+18.67675781	+6.24023438	-66.15966797	+3388	+18.64160156	-12.19921875	-6.31933594	-141.76757813	+0.90087891	+41.57226563	+3576	+15.85986328	-13.13964844	-7.11474609	+4.85595703	+2.72460938	-50.07568359	+2664
+1458241630.54460000	+19.32275391	-12.05859375	-7.70800781	+19.00634766	+5.93261719	-65.32470703	+3360	+18.56250000	-12.05859375	-6.24902344	-141.41601563	+1.14257813	+41.02294922	+3616	+15.93017578	-12.88476563	-6.87304688	+5.73486328	+1.71386719	-49.43847656	+2676
+1458241630.55300000	+19.28320313	-11.85205078	-7.62011719	+19.46777344	+5.84472656	-64.53369141	+3320	+18.48779297	-11.86523438	-6.17871094	-140.95458984	+1.29638672	+40.45166016	+3660	+15.96533203	-12.65185547	-6.69726563	+6.56982422	+1.14257813	-48.80126953	+2676
+1458241630.56130000	+19.23046875	-11.61914063	-7.52343750	+19.95117188	+5.82275391	-63.78662109	+3284	+18.43066406	-11.63671875	-6.12158203	-140.33935547	+1.51611328	+39.79248047	+3708	+15.95654297	-12.45849609	-6.56982422	+7.22900391	+0.90087891	-48.20800781	+2668
+1458241630.56960010	+19.13818359	-11.33349609	-7.40039063	+20.54443359	+5.82275391	-63.06152344	+3284	+18.39111328	-11.38183594	-5.99414063	-139.59228516	+1.86767578	+39.39697266	+3772	+15.85986328	-12.28710938	-6.53027344	+7.73437500	+1.12060547	-47.48291016	+2644
+1458241630.57800010	+19.07226563	-11.02587891	-7.24218750	+21.33544922	+5.71289063	-62.49023438	+3324	+18.37353516	-11.09619141	-5.83154297	-138.69140625	+2.32910156	+39.19921875	+3852	+15.73681641	-12.16845703	-6.52148438	+8.04199219	+1.60400391	-46.84570313	+2628
+1458241630.58629990	+19.00634766	-10.73583984	-7.07958984	+22.03857422	+5.73486328	-62.00683594	+3400	+18.36035156	-10.80615234	-5.68212891	-137.74658203	+2.74658203	+38.91357422	+3932	+15.60058594	-12.05859375	-6.52148438	+8.32763672	+2.19726563	-46.25244141	+2624
+1458241630.59460000	+18.88330078	-10.44140625	-6.96972656	+22.69775391	+6.02050781	-61.30371094	+3508	+18.33837891	-10.51611328	-5.53710938	-136.82373047	+3.12011719	+38.56201172	+4016	+15.45556641	-11.94873047	-6.55224609	+8.56933594	+2.92236328	-45.50537109	+2644
+1458241630.60299990	+18.78222656	-10.14257813	-6.86425781	+23.40087891	+6.17431641	-60.57861328	+3648	+18.31201172	-10.23925781	-5.39208984	-135.98876953	+3.58154297	+38.23242188	+4100	+15.32373047	-11.82568359	-6.56103516	+8.81103516	+3.44970703	-44.73632813	+2680
+1458241630.61130000	+18.68554688	-9.87890625	-6.75000000	+23.97216797	+6.26220703	-59.94140625	+3804	+18.26806641	-9.98876953	-5.23388672	-135.24169922	+3.97705078	+38.05664063	+4184	+15.21386719	-11.66748047	-6.54785156	+9.18457031	+3.82324219	-43.98925781	+2728
+1458241630.61550000	+18.65039063	-9.76025391	-6.69726563	+24.21386719	+6.28417969	-59.65576172	+3880	+18.24169922	-9.87011719	-5.17236328	-134.89013672	+4.13085938	+37.90283203	+4224	+15.17431641	-11.60156250	-6.49951172	+9.33837891	+3.77929688	-43.76953125	+2760
+1458241630.62380000	+18.57128906	-9.54052734	-6.64013672	+24.67529297	+6.45996094	-58.82080078	+4016	+18.17138672	-9.67236328	-5.09765625	-134.40673828	+4.35058594	+37.37548828	+4292	+15.16992188	-11.39062500	-6.38964844	+10.04150391	+3.51562500	-43.08837891	+2832
+1458241630.63210010	+18.49218750	-9.32080078	-6.59179688	+25.09277344	+6.63574219	-57.91992188	+4132	+18.08349609	-9.49658203	-5.04052734	-134.03320313	+4.48242188	+36.80419922	+4352	+15.18310547	-11.16650391	-6.24023438	+10.74462891	+3.01025391	-42.47314453	+2900
+1458241630.64039990	+18.43945313	-9.11425781	-6.53027344	+25.51025391	+6.48193359	-57.08496094	+4216	+17.98681641	-9.33837891	-4.97460938	-133.76953125	+4.70214844	+36.34277344	+4408	+15.21826172	-10.89843750	-6.05566406	+11.60156250	+2.21923828	-41.87988281	+2964
+1458241630.64879990	+18.39990234	-8.92529297	-6.44238281	+25.88378906	+6.32812500	-56.40380859	+4260	+17.88574219	-9.18457031	-4.91308594	-133.50585938	+4.85595703	+35.90332031	+4456	+15.27539063	-10.62597656	-5.83593750	+12.56835938	+1.27441406	-41.44042969	+3024
+1458241630.65710000	+18.35156250	-8.73632813	-6.37646484	+26.27929688	+6.26220703	-55.63476563	+4276	+17.79345703	-9.03515625	-4.86474609	-133.24218750	+4.98779297	+35.41992188	+4504	+15.32373047	-10.35351563	-5.62939453	+13.53515625	+0.41748047	-40.97900391	+3068
+1458241630.66540000	+18.30322266	-8.52099609	-6.31054688	+26.78466797	+6.17431641	-54.82177734	+4276	+17.70556641	-8.86376953	-4.80761719	-132.93457031	+5.16357422	+34.93652344	+4548	+15.35888672	-10.08544922	-5.45800781	+14.50195313	-0.28564453	-40.40771484	+3108
+1458241630.66960000	+18.27246094	-8.41552734	-6.25781250	+27.02636719	+6.08642578	-54.53613281	+4272	+17.66601563	-8.77148438	-4.76367188	-132.71484375	+5.29541016	+34.76074219	+4576	+15.35449219	-9.96679688	-5.38330078	+14.89746094	-0.54931641	-40.16601563	+3120
+1458241630.67790010	+18.21093750	-8.20019531	-6.15673828	+27.53173828	+5.97656250	-53.94287109	+4264	+17.59130859	-8.56494141	-4.66259766	-132.18750000	+5.60302734	+34.51904297	+4632	+15.32812500	-9.75585938	-5.25585938	+15.57861328	-0.90087891	-39.70458984	+3144
+1458241630.68210010	+18.18017578	-8.09033203	-6.09960938	+27.81738281	+5.88867188	-53.72314453	+4264	+17.56933594	-8.45507813	-4.59667969	-131.87988281	+5.75683594	+34.45312500	+4660	+15.30175781	-9.66357422	-5.20312500	+15.82031250	-1.01074219	-39.48486328	+3152
+1458241630.68630000	+18.14501953	-7.97607422	-6.04687500	+28.14697266	+5.93261719	-53.50341797	+4268	+17.54296875	-8.33642578	-4.54394531	-131.50634766	+5.86669922	+34.36523438	+4692	+15.27539063	-9.60205078	-5.16357422	+16.01806641	-1.03271484	-39.28710938	+3156
+1458241630.69039990	+18.10107422	-7.86181641	-5.99414063	+28.45458984	+5.97656250	-53.28369141	+4276	+17.51660156	-8.21777344	-4.48242188	-131.15478516	+5.99853516	+34.27734375	+4724	+15.23583984	-9.52734375	-5.15039063	+16.21582031	-0.90087891	-38.97949219	+3160
+1458241630.69870000	+18.01318359	-7.62890625	-5.89746094	+29.06982422	+6.06445313	-52.82226563	+4316	+17.46386719	-7.97607422	-4.36816406	-130.40771484	+6.24023438	+34.05761719	+4796	+15.13037109	-9.41748047	-5.15039063	+16.41357422	-0.54931641	-38.36425781	+3164
+1458241630.70289990	+17.96044922	-7.50585938	-5.84912109	+29.39941406	+6.10839844	-52.58056641	+4348	+17.44189453	-7.85302734	-4.30664063	-130.01220703	+6.39404297	+33.99169922	+4836	+15.07324219	-9.36474609	-5.15478516	+16.47949219	-0.35156250	-38.03466797	+3168
+1458241630.70709990	+17.91210938	-7.39160156	-5.78759766	+29.70703125	+6.08642578	-52.44873047	+4384	+17.41552734	-7.73437500	-4.23632813	-129.61669922	+6.54785156	+34.01367188	+4876	+15.01611328	-9.31640625	-5.15478516	+16.52343750	-0.17578125	-37.79296875	+3172
+1458241630.71120000	+17.85937500	-7.28173828	-5.73046875	+29.97070313	+6.10839844	-52.31689453	+4428	+17.38916016	-7.61132813	-4.16162109	-129.22119141	+6.67968750	+34.03564453	+4920	+14.95458984	-9.27246094	-5.15478516	+16.56738281	+0.02197266	-37.52929688	+3184
+1458241630.71540000	+17.81103516	-7.17626953	-5.66894531	+30.23437500	+6.10839844	-52.25097656	+4476	+17.36718750	-7.49707031	-4.10009766	-128.82568359	+6.78955078	+34.03564453	+4964	+14.90625000	-9.23291016	-5.15039063	+16.61132813	+0.17578125	-37.30957031	+3192
+1458241630.71960000	+17.76708984	-7.07958984	-5.61621094	+30.49804688	+6.15234375	-52.09716797	+4528	+17.34082031	-7.38720703	-4.04296875	-128.49609375	+6.87744141	+34.01367188	+5008	+14.86230469	-9.18457031	-5.15039063	+16.69921875	+0.32958984	-37.02392578	+3208
+1458241630.72370000	+17.72753906	-6.96533203	-5.56347656	+30.80566406	+6.13037109	-51.92138672	+4584	+17.31445313	-7.28173828	-3.98583984	-128.14453125	+6.94335938	+33.99169922	+5048	+14.81835938	-9.12744141	-5.14599609	+16.80908203	+0.43945313	-36.73828125	+3224
+1458241630.72790000	+17.68798828	-6.85986328	-5.51953125	+31.11328125	+6.13037109	-51.74560547	+4640	+17.28369141	-7.17626953	-3.94189453	-127.83691406	+7.00927734	+33.92578125	+5092	+14.77880859	-9.07031250	-5.12841797	+16.89697266	+0.48339844	-36.51855469	+3240
+1458241630.73620010	+17.60449219	-6.66650391	-5.43164063	+31.57470703	+6.08642578	-51.37207031	+4756	+17.21337891	-6.98291016	-3.84521484	-127.26562500	+7.18505859	+33.85986328	+5180	+14.72167969	-8.91650391	-5.07568359	+17.31445313	+0.43945313	-36.03515625	+3280
+1458241630.74040010	+17.57812500	-6.57861328	-5.37890625	+31.79443359	+5.97656250	-51.26220703	+4808	+17.18261719	-6.89501953	-3.80566406	-127.00195313	+7.27294922	+33.81591797	+5220	+14.70410156	-8.83740234	-5.01855469	+17.53417969	+0.21972656	-35.90332031	+3308
+1458241630.74460010	+17.55615234	-6.48632813	-5.33056641	+32.01416016	+5.86669922	-51.10839844	+4856	+17.14746094	-6.81152344	-3.76171875	-126.78222656	+7.33886719	+33.83789063	+5256	+14.70410156	-8.74511719	-4.95703125	+17.86376953	-0.02197266	-35.77148438	+3340
+1458241630.75289990	+17.51660156	-6.30175781	-5.22949219	+32.54150391	+5.58105469	-50.82275391	+4944	+17.07714844	-6.65771484	-3.68261719	-126.38671875	+7.44873047	+33.83789063	+5324	+14.70849609	-8.53857422	-4.81201172	+18.58886719	-0.72509766	-35.52978516	+3400
+1458241630.76120000	+17.49023438	-6.13037109	-5.16357422	+33.00292969	+5.38330078	-50.33935547	+4996	+17.00244141	-6.51269531	-3.63427734	-126.05712891	+7.51464844	+33.66210938	+5376	+14.73925781	-8.31005859	-4.64501953	+19.46777344	-1.53808594	-35.31005859	+3464
+1458241630.76539990	+17.47265625	-6.03808594	-5.12841797	+33.24462891	+5.25146484	-50.11962891	+5008	+16.97167969	-6.43798828	-3.60791016	-125.85937500	+7.58056641	+33.61816406	+5400	+14.75244141	-8.18701172	-4.56152344	+19.92919922	-1.95556641	-35.17822266	+3492
+1458241630.77370000	+17.43750000	-5.86230469	-5.04492188	+33.70605469	+4.96582031	-49.74609375	+5028	+16.90136719	-6.29296875	-3.54638672	-125.50781250	+7.71240234	+33.59619141	+5444	+14.77001953	-7.94970703	-4.39892578	+20.80810547	-2.76855469	-34.93652344	+3540
+1458241630.78200010	+17.41113281	-5.68652344	-4.95263672	+34.14550781	+4.65820313	-49.43847656	+5020	+16.84423828	-6.15234375	-3.47167969	-125.13427734	+7.86621094	+33.59619141	+5476	+14.78759766	-7.72558594	-4.24072266	+21.68701172	-3.55957031	-34.73876953	+3584
+1458241630.79040000	+17.37158203	-5.51074219	-4.87353516	+34.65087891	+4.46044922	-49.06494141	+5004	+16.78710938	-5.99853516	-3.40576172	-124.69482422	+7.97607422	+33.55224609	+5500	+14.78759766	-7.53662109	-4.11328125	+22.39013672	-4.13085938	-34.47509766	+3612
+1458241630.79870010	+17.31884766	-5.33496094	-4.79443359	+35.09033203	+4.32861328	-48.73535156	+4984	+16.74316406	-5.83154297	-3.33105469	-124.18945313	+8.12988281	+33.50830078	+5528	+14.76123047	-7.38281250	-4.02978516	+22.85156250	-4.43847656	-34.12353516	+3628
+1458241630.80699990	+17.24414063	-5.16357422	-4.68896484	+35.50781250	+4.17480469	-48.51562500	+4976	+16.69482422	-5.66015625	-3.21679688	-123.61816406	+8.39355469	+33.66210938	+5560	+14.70410156	-7.24658203	-3.99023438	+23.20312500	-4.48242188	-33.64013672	+3632
+1458241630.81539990	+17.17382813	-4.99218750	-4.57470703	+35.96923828	+3.99902344	-48.40576172	+4988	+16.65527344	-5.47558594	-3.09814453	-122.93701172	+8.61328125	+33.83789063	+5592	+14.63818359	-7.16308594	-3.96386719	+23.35693359	-4.43847656	-33.24462891	+3624
+1458241630.82370000	+17.10351563	-4.83398438	-4.46044922	+36.40869141	+3.91113281	-48.29589844	+5020	+16.62011719	-5.29101563	-2.97949219	-122.25585938	+8.85498047	+33.94775391	+5632	+14.56787109	-7.08837891	-3.94628906	+23.40087891	-4.28466797	-32.80517578	+3620
+1458241630.83200000	+17.02001953	-4.68457031	-4.35498047	+36.78222656	+3.84521484	-48.18603516	+5068	+16.58056641	-5.11083984	-2.86083984	-121.55273438	+9.05273438	+34.12353516	+5676	+14.48876953	-7.01806641	-3.95507813	+23.42285156	-4.04296875	-32.27783203	+3620
+1458241630.83620000	+16.98046875	-4.60107422	-4.30224609	+37.00195313	+3.77929688	-48.12011719	+5100	+16.55859375	-5.01855469	-2.79492188	-121.22314453	+9.18457031	+34.23339844	+5700	+14.45361328	-6.96972656	-3.95507813	+23.48876953	-3.97705078	-32.03613281	+3628
+1458241630.84450010	+16.92773438	-4.44287109	-4.18359375	+37.44140625	+3.53759766	-48.12011719	+5176	+16.51904297	-4.84716797	-2.67187500	-120.56396484	+9.42626953	+34.47509766	+5744	+14.39648438	-6.88183594	-3.91992188	+23.66455078	-3.99902344	-31.68457031	+3640
+1458241630.85279990	+16.87939453	-4.30664063	-4.06494141	+37.79296875	+3.29589844	-48.18603516	+5252	+16.47949219	-4.69775391	-2.57080078	-119.99267578	+9.58007813	+34.60693359	+5784	+14.35253906	-6.77636719	-3.86279297	+23.90625000	-4.17480469	-31.42089844	+3660
+1458241630.86120010	+16.84423828	-4.17041016	-3.97705078	+38.16650391	+3.14208984	-48.01025391	+5316	+16.43554688	-4.56591797	-2.49609375	-119.59716797	+9.68994141	+34.65087891	+5816	+14.33935547	-6.63574219	-3.77929688	+24.38964844	-4.57031250	-31.15722656	+3696
+1458241630.86949990	+16.82226563	-4.03417969	-3.89355469	+38.54003906	+2.87841797	-47.83447266	+5368	+16.38281250	-4.44726563	-2.43457031	-119.24560547	+9.77783203	+34.65087891	+5840	+14.33496094	-6.47314453	-3.66943359	+25.00488281	-5.14160156	-31.00341797	+3736
+1458241630.87369990	+16.81347656	-3.96826172	-3.85400391	+38.71582031	+2.72460938	-47.74658203	+5384	+16.35644531	-4.39453125	-2.40380859	-119.09179688	+9.84375000	+34.67285156	+5852	+14.33935547	-6.38085938	-3.60791016	+25.37841797	-5.47119141	-30.91552734	+3756
+1458241630.88620000	+16.80908203	-3.77929688	-3.71337891	+39.24316406	+2.19726563	-47.54882813	+5404	+16.28613281	-4.25830078	-2.32031250	-118.74023438	+10.01953125	+34.67285156	+5868	+14.36132813	-6.11718750	-3.37939453	+26.49902344	-6.72363281	-30.89355469	+3820
+1458241630.89450000	+16.80029297	-3.66064453	-3.63427734	+39.55078125	+1.93359375	-47.30712891	+5388	+16.23779297	-4.17480469	-2.28515625	-118.58642578	+10.08544922	+34.58496094	+5868	+14.37451172	-5.94580078	-3.24316406	+27.22412109	-7.42675781	-30.78369141	+3852
+1458241630.90280010	+16.78710938	-3.53759766	-3.55957031	+39.90234375	+1.66992188	-47.04345703	+5356	+16.19384766	-4.08251953	-2.22802734	-118.34472656	+10.23925781	+34.60693359	+5864	+14.38330078	-5.78320313	-3.12011719	+27.92724609	-8.08593750	-30.67382813	+3872
+1458241630.91120000	+16.76513672	-3.42333984	-3.46728516	+40.23193359	+1.34033203	-46.97753906	+5320	+16.15429688	-3.99023438	-2.15332031	-118.05908203	+10.43701172	+34.76074219	+5860	+14.37011719	-5.65576172	-3.01904297	+28.36669922	-8.56933594	-30.54199219	+3884
+1458241630.91950010	+16.73437500	-3.31787109	-3.36181641	+40.49560547	+1.03271484	-46.93359375	+5284	+16.12353516	-3.89794922	-2.06542969	-117.75146484	+10.61279297	+34.98046875	+5860	+14.34814453	-5.55468750	-2.94433594	+28.69628906	-8.89892578	-30.36621094	+3888
+1458241630.92779990	+16.69482422	-3.21240234	-3.27392578	+40.78125000	+0.87890625	-46.91162109	+5260	+16.09277344	-3.78808594	-1.97314453	-117.33398438	+10.78857422	+35.22216797	+5860	+14.31738281	-5.48876953	-2.90039063	+28.80615234	-9.05273438	-30.12451172	+3876
+1458241630.93610000	+16.64208984	-3.11132813	-3.16845703	+41.00097656	+0.63720703	-47.02148438	+5252	+16.06201172	-3.67822266	-1.86328125	-116.89453125	+10.98632813	+35.61767578	+5864	+14.26904297	-5.44482422	-2.89160156	+28.74023438	-9.00878906	-29.81689453	+3860
+1458241630.94450000	+16.58935547	-3.01904297	-3.05859375	+41.19873047	+0.35156250	-47.19726563	+5260	+16.04003906	-3.56835938	-1.72705078	-116.41113281	+11.22802734	+36.18896484	+5872	+14.22509766	-5.40527344	-2.87841797	+28.67431641	-8.98681641	-29.57519531	+3848
+1458241630.95280000	+16.54541016	-2.92675781	-2.94873047	+41.39648438	+0.10986328	-47.39501953	+5284	+16.01806641	-3.45849609	-1.60400391	-115.90576172	+11.42578125	+36.71630859	+5884	+14.17675781	-5.37890625	-2.86083984	+28.54248047	-8.98681641	-29.37744141	+3840
+1458241630.96110010	+16.50146484	-2.84326172	-2.84765625	+41.57226563	-0.13183594	-47.52685547	+5320	+16.00048828	-3.35742188	-1.49414063	-115.51025391	+11.57958984	+37.15576172	+5892	+14.14160156	-5.33935547	-2.84326172	+28.49853516	-8.98681641	-29.13574219	+3836
+1458241630.96950010	+16.46191406	-2.76416016	-2.75537109	+41.72607422	-0.35156250	-47.61474609	+5360	+15.97412109	-3.26513672	-1.39306641	-115.13671875	+11.75537109	+37.57324219	+5900	+14.11083984	-5.28662109	-2.81250000	+28.52050781	-9.09667969	-28.93798828	+3844
+1458241630.97359990	+16.44433594	-2.72021484	-2.71142578	+41.81396484	-0.48339844	-47.61474609	+5380	+15.96093750	-3.22558594	-1.34033203	-114.98291016	+11.86523438	+37.77099609	+5904	+14.09765625	-5.24707031	-2.79492188	+28.63037109	-9.16259766	-28.80615234	+3852
+1458241630.98200010	+16.43554688	-2.63232422	-2.62353516	+42.03369141	-0.81298828	-47.61474609	+5416	+15.94335938	-3.15087891	-1.26562500	-114.74121094	+11.99707031	+37.99072266	+5904	+14.09326172	-5.15917969	-2.71142578	+28.91601563	-9.60205078	-28.78417969	+3876
+1458241630.99449990	+16.42675781	-2.52685547	-2.52685547	+42.25341797	-1.09863281	-47.39501953	+5432	+15.91699219	-3.07177734	-1.20410156	-114.58740234	+12.12890625	+38.01269531	+5884	+14.10205078	-4.99658203	-2.56640625	+29.59716797	-10.32714844	-28.69628906	+3920
+1458241630.99860000	+16.42236328	-2.48730469	-2.50048828	+42.34130859	-1.20849609	-47.28515625	+5432	+15.90820313	-3.04980469	-1.19091797	-114.58740234	+12.17285156	+37.92480469	+5872	+14.10644531	-4.93066406	-2.51806641	+29.88281250	-10.59082031	-28.63037109	+3932
+1458241631.01110010	+16.42675781	-2.37744141	-2.41259766	+42.62695313	-1.53808594	-46.95556641	+5400	+15.87304688	-2.98828125	-1.14257813	-114.54345703	+12.30468750	+37.81494141	+5836	+14.12841797	-4.74609375	-2.35546875	+30.73974609	-11.42578125	-28.60839844	+3972
+1458241631.01939990	+16.42675781	-2.31152344	-2.35546875	+42.78076172	-1.73583984	-46.80175781	+5360	+15.86425781	-2.94873047	-1.11621094	-114.49951172	+12.37060547	+37.70507813	+5808	+14.14160156	-4.63623047	-2.25000000	+31.22314453	-11.95312500	-28.60839844	+3992
+1458241631.02780010	+16.42236328	-2.25878906	-2.29833984	+42.89062500	-1.86767578	-46.64794922	+5308	+15.85107422	-2.91357422	-1.08544922	-114.47753906	+12.41455078	+37.61718750	+5776	+14.15039063	-4.54833984	-2.16650391	+31.61865234	-12.30468750	-28.54248047	+4004
+1458241631.03609990	+16.40039063	-2.20605469	-2.23681641	+42.97851563	-2.04345703	-46.64794922	+5264	+15.83789063	-2.86083984	-1.03710938	-114.30175781	+12.52441406	+37.68310547	+5752	+14.14160156	-4.49121094	-2.10937500	+31.77246094	-12.54638672	-28.43261719	+4008
+1458241631.04440000	+16.37841797	-2.15332031	-2.16210938	+43.11035156	-2.24121094	-46.71386719	+5228	+15.82470703	-2.79931641	-0.96679688	-114.03808594	+12.63427734	+37.88085938	+5736	+14.13281250	-4.45605469	-2.07861328	+31.79443359	-12.63427734	-28.30078125	+3996
+1458241631.04860000	+16.36962891	-2.13574219	-2.12255859	+43.13232422	-2.32910156	-46.82373047	+5216	+15.82031250	-2.77294922	-0.92724609	-113.92822266	+12.67822266	+38.01269531	+5728	+14.11962891	-4.45605469	-2.06542969	+31.72851563	-12.65625000	-28.23486328	+3988
+1458241631.05690000	+16.33886719	-2.10058594	-2.04785156	+43.17626953	-2.46093750	-46.97753906	+5200	+15.81591797	-2.71142578	-0.83935547	-113.64257813	+12.78808594	+38.34228516	+5720	+14.10205078	-4.46044922	-2.06103516	+31.50878906	-12.54638672	-28.03710938	+3972
+1458241631.06110000	+16.32568359	-2.08300781	-2.00830078	+43.22021484	-2.54882813	-47.06542969	+5200	+15.81152344	-2.68066406	-0.79980469	-113.44482422	+12.85400391	+38.49609375	+5716	+14.08886719	-4.46484375	-2.06103516	+31.37695313	-12.48046875	-27.92724609	+3964
+1458241631.06530000	+16.31250000	-2.06103516	-1.97314453	+43.24218750	-2.59277344	-47.13134766	+5204	+15.80712891	-2.64550781	-0.76025391	-113.29101563	+12.91992188	+38.60595703	+5716	+14.08007813	-4.46923828	-2.06982422	+31.24511719	-12.39257813	-27.77343750	+3956
+1458241631.07360010	+16.27734375	-2.02148438	-1.91162109	+43.35205078	-2.72460938	-47.24121094	+5220	+15.79833984	-2.58398438	-0.68554688	-112.98339844	+13.05175781	+38.89160156	+5712	+14.05371094	-4.47802734	-2.08300781	+31.00341797	-12.21679688	-27.53173828	+3944
+1458241631.07780000	+16.27294922	-1.99951172	-1.87207031	+43.39599609	-2.83447266	-47.35107422	+5236	+15.79394531	-2.55761719	-0.64599609	-112.85156250	+13.09570313	+39.04541016	+5712	+14.04492188	-4.47802734	-2.08300781	+30.89355469	-12.17285156	-27.42187500	+3940
+1458241631.08189990	+16.26416016	-1.98193359	-1.84130859	+43.43994141	-2.90039063	-47.37304688	+5252	+15.79394531	-2.53125000	-0.61083984	-112.71972656	+13.16162109	+39.15527344	+5712	+14.03613281	-4.47363281	-2.07861328	+30.82763672	-12.15087891	-27.33398438	+3932
+1458241631.09019990	+16.25976563	-1.94677734	-1.78417969	+43.50585938	-3.01025391	-47.39501953	+5280	+15.78955078	-2.48730469	-0.54931641	-112.52197266	+13.24951172	+39.30908203	+5708	+14.02734375	-4.46484375	-2.06542969	+30.73974609	-12.10693359	-27.15820313	+3920
+1458241631.09439990	+16.25976563	-1.93359375	-1.76660156	+43.54980469	-3.01025391	-47.30712891	+5292	+15.78955078	-2.46533203	-0.53173828	-112.47802734	+13.29345703	+39.30908203	+5704	+14.02294922	-4.45166016	-2.05664063	+30.73974609	-12.10693359	-27.07031250	+3920
+1458241631.10270000	+16.26416016	-1.88525391	-1.73583984	+43.68164063	-3.09814453	-47.10937500	+5312	+15.78515625	-2.43896484	-0.50537109	-112.41210938	+13.38134766	+39.19921875	+5692	+14.02734375	-4.39892578	-2.02587891	+30.91552734	-12.21679688	-26.87255859	+3924
+1458241631.11110000	+16.27294922	-1.84570313	-1.70507813	+43.79150391	-3.22998047	-46.91162109	+5316	+15.78076172	-2.42138672	-0.49218750	-112.43408203	+13.44726563	+39.06738281	+5676	+14.03173828	-4.32861328	-1.96435547	+31.22314453	-12.48046875	-26.78466797	+3940
+1458241631.11940000	+16.30371094	-1.81494141	-1.66992188	+43.87939453	-3.36181641	-46.71386719	+5304	+15.78515625	-2.41699219	-0.47900391	-112.52197266	+13.51318359	+38.95751953	+5652	+14.04931641	-4.24511719	-1.88525391	+31.61865234	-12.87597656	-26.78466797	+3960
+1458241631.12770010	+16.32128906	-1.78417969	-1.65234375	+43.94531250	-3.42773438	-46.42822266	+5276	+15.78955078	-2.40380859	-0.47460938	-112.56591797	+13.55712891	+38.73779297	+5624	+14.07128906	-4.16162109	-1.80175781	+32.05810547	-13.24951172	-26.78466797	+3984
+1458241631.13610010	+16.33447266	-1.75341797	-1.62597656	+43.96728516	-3.55957031	-46.25244141	+5236	+15.78515625	-2.39941406	-0.47460938	-112.65380859	+13.60107422	+38.58398438	+5596	+14.08447266	-4.08251953	-1.72705078	+32.45361328	-13.64501953	-26.80664063	+4004
+1458241631.14019990	+16.33886719	-1.74023438	-1.60839844	+43.98925781	-3.62548828	-46.18652344	+5212	+15.78515625	-2.39941406	-0.47021484	-112.69775391	+13.64501953	+38.54003906	+5584	+14.09326172	-4.04736328	-1.69189453	+32.65136719	-13.82080078	-26.78466797	+4016
+1458241631.14860010	+16.34765625	-1.71826172	-1.55566406	+43.98925781	-3.86718750	-46.25244141	+5164	+15.78515625	-2.39501953	-0.44384766	-112.74169922	+13.71093750	+38.54003906	+5560	+14.10644531	-3.99902344	-1.63037109	+32.82714844	-14.15039063	-26.85058594	+4028
+1458241631.15689990	+16.34326172	-1.70507813	-1.52050781	+43.96728516	-3.97705078	-46.27441406	+5116	+15.78515625	-2.38183594	-0.40869141	-112.69775391	+13.79882813	+38.62792969	+5540	+14.11083984	-3.97265625	-1.59960938	+32.87109375	-14.28222656	-26.80664063	+4036
+1458241631.16520000	+16.33447266	-1.68750000	-1.47656250	+43.94531250	-4.06494141	-46.40625000	+5084	+15.78515625	-2.35546875	-0.36914063	-112.58789063	+13.90869141	+38.78173828	+5524	+14.10644531	-3.96826172	-1.58642578	+32.73925781	-14.34814453	-26.74072266	+4032
+1458241631.16940000	+16.32568359	-1.67871094	-1.45458984	+43.94531250	-4.15283203	-46.51611328	+5068	+15.78076172	-2.34228516	-0.34277344	-112.50000000	+13.97460938	+38.91357422	+5520	+14.10205078	-3.97265625	-1.59082031	+32.65136719	-14.34814453	-26.67480469	+4028
+1458241631.17770000	+16.30810547	-1.66552734	-1.39306641	+43.92333984	-4.32861328	-46.82373047	+5060	+15.77636719	-2.30712891	-0.28564453	-112.30224609	+14.08447266	+39.19921875	+5520	+14.09326172	-3.98583984	-1.60839844	+32.36572266	-14.28222656	-26.52099609	+4024
+1458241631.18600010	+16.29492188	-1.64794922	-1.34912109	+43.92333984	-4.46044922	-47.06542969	+5060	+15.77636719	-2.27197266	-0.22412109	-112.06054688	+14.21630859	+39.52880859	+5524	+14.08447266	-4.00341797	-1.62158203	+32.12402344	-14.21630859	-26.43310547	+4020
+1458241631.19440010	+16.27734375	-1.63476563	-1.30517578	+43.92333984	-4.57031250	-47.30712891	+5072	+15.77636719	-2.23242188	-0.16259766	-111.81884766	+14.32617188	+39.85839844	+5536	+14.07568359	-4.02539063	-1.63916016	+31.86035156	-14.12841797	-26.30126953	+4016
+1458241631.20689990	+16.26416016	-1.61279297	-1.24804688	+43.92333984	-4.72412109	-47.63671875	+5116	+15.77636719	-2.18408203	-0.08789063	-111.48925781	+14.50195313	+40.25390625	+5552	+14.06250000	-4.04296875	-1.66113281	+31.53076172	-14.04052734	-26.14746094	+4004
+1458241631.21519990	+16.25537109	-1.59521484	-1.20849609	+43.94531250	-4.85595703	-47.83447266	+5148	+15.77636719	-2.16210938	-0.05273438	-111.35742188	+14.61181641	+40.47363281	+5560	+14.05810547	-4.04736328	-1.66992188	+31.37695313	-14.06250000	-26.05957031	+3996
+1458241631.22350000	+16.25976563	-1.57763672	-1.18212891	+43.94531250	-4.94384766	-47.94433594	+5180	+15.77636719	-2.14892578	-0.02197266	-111.26953125	+14.69970703	+40.64941406	+5564	+14.06250000	-4.03417969	-1.65673828	+31.33300781	-14.17236328	-26.01562500	+3988
+1458241631.23190000	+16.26855469	-1.56005859	-1.16455078	+43.96728516	-5.00976563	-48.01025391	+5208	+15.77636719	-2.14453125	-0.00439453	-111.24755859	+14.78759766	+40.71533203	+5564	+14.07128906	-4.00341797	-1.63476563	+31.39892578	-14.39208984	-26.03759766	+3988
+1458241631.24020000	+16.28173828	-1.54248047	-1.14697266	+44.01123047	-5.09765625	-48.01025391	+5224	+15.77636719	-2.14013672	+0.00000000	-111.26953125	+14.85351563	+40.73730469	+5560	+14.08447266	-3.95507813	-1.59521484	+31.59667969	-14.69970703	-26.05957031	+3992
+1458241631.24429990	+16.28613281	-1.52929688	-1.14257813	+44.03320313	-5.14160156	-48.01025391	+5228	+15.77636719	-2.14013672	+0.00000000	-111.29150391	+14.87548828	+40.75927734	+5556	+14.09326172	-3.91552734	-1.56005859	+31.77246094	-14.96337891	-26.12548828	+4000
+1458241631.25270010	+16.30371094	-1.51171875	-1.12500000	+44.05517578	-5.25146484	-48.03222656	+5228	+15.77636719	-2.14013672	+0.00878906	-111.31347656	+14.94140625	+40.78125000	+5548	+14.11083984	-3.84960938	-1.49414063	+32.12402344	-15.44677734	-26.25732422	+4016
+1458241631.26099990	+16.31689453	-1.48974609	-1.10742188	+44.09912109	-5.33935547	-48.03222656	+5220	+15.77636719	-2.14453125	+0.01318359	-111.33544922	+15.00732422	+40.80322266	+5540	+14.13281250	-3.77050781	-1.41503906	+32.51953125	-15.99609375	-26.41113281	+4036
+1458241631.26930000	+16.32568359	-1.46777344	-1.09423828	+44.14306641	-5.42724609	-48.03222656	+5204	+15.77636719	-2.14013672	+0.01757813	-111.37939453	+15.05126953	+40.82519531	+5528	+14.14599609	-3.71337891	-1.37109375	+32.80517578	-16.32568359	-26.47705078	+4052
+1458241631.27769990	+16.33007813	-1.44140625	-1.07226563	+44.18701172	-5.53710938	-48.07617188	+5184	+15.77636719	-2.13574219	+0.02636719	-111.35742188	+15.13916016	+40.86914063	+5516	+14.15039063	-3.68261719	-1.34472656	+32.87109375	-16.54541016	-26.49902344	+4056
+1458241631.28600000	+16.32568359	-1.42382813	-1.04150391	+44.23095703	-5.64697266	-48.20800781	+5164	+15.78076172	-2.12255859	+0.04394531	-111.31347656	+15.22705078	+40.95703125	+5508	+14.14599609	-3.67822266	-1.33593750	+32.80517578	-16.61132813	-26.45507813	+4052
+1458241631.29020000	+16.32128906	-1.41503906	-1.02832031	+44.23095703	-5.69091797	-48.27392578	+5156	+15.78076172	-2.11376953	+0.05712891	-111.26953125	+15.27099609	+41.02294922	+5504	+14.14160156	-3.68261719	-1.34033203	+32.69531250	-16.58935547	-26.41113281	+4052
+1458241631.29850010	+16.30371094	-1.40185547	-1.00634766	+44.25292969	-5.73486328	-48.40576172	+5148	+15.78076172	-2.09179688	+0.08789063	-111.15966797	+15.35888672	+41.15478516	+5500	+14.13281250	-3.70019531	-1.35791016	+32.49755859	-16.50146484	-26.27929688	+4052
+1458241631.30270000	+16.29492188	-1.39306641	-0.99316406	+44.27490234	-5.75683594	-48.44970703	+5148	+15.78076172	-2.07861328	+0.10107422	-111.09375000	+15.40283203	+41.19873047	+5496	+14.12841797	-3.70898438	-1.37109375	+32.36572266	-16.41357422	-26.19140625	+4048
+1458241631.31100010	+16.27734375	-1.37548828	-0.97119141	+44.29687500	-5.77880859	-48.60351563	+5152	+15.78076172	-2.04345703	+0.14501953	-110.89599609	+15.51269531	+41.39648438	+5500	+14.11962891	-3.72656250	-1.39746094	+32.14599609	-16.28173828	-26.05957031	+4044
+1458241631.31510000	+16.26855469	-1.36669922	-0.95800781	+44.29687500	-5.80078125	-48.66943359	+5160	+15.78076172	-2.03027344	+0.16699219	-110.80810547	+15.55664063	+41.48437500	+5504	+14.11523438	-3.73974609	-1.40625000	+32.01416016	-16.19384766	-25.99365234	+4040
+1458241631.32349990	+16.25097656	-1.35351563	-0.93164063	+44.31884766	-5.82275391	-48.80126953	+5180	+15.78076172	-1.99951172	+0.20654297	-110.63232422	+15.64453125	+41.59423828	+5508	+14.10644531	-3.75732422	-1.42822266	+31.79443359	-16.08398438	-25.86181641	+4032
+1458241631.32760000	+16.24658203	-1.34912109	-0.92285156	+44.34082031	-5.82275391	-48.84521484	+5192	+15.78076172	-1.99072266	+0.21972656	-110.58837891	+15.66650391	+41.59423828	+5508	+14.10205078	-3.76611328	-1.43701172	+31.70654297	-16.01806641	-25.79589844	+4028
+1458241631.33600000	+16.23779297	-1.33154297	-0.91406250	+44.36279297	-5.77880859	-48.84521484	+5216	+15.77636719	-1.96875000	+0.23730469	-110.52246094	+15.68847656	+41.59423828	+5512	+14.09765625	-3.77490234	-1.45458984	+31.57470703	-15.90820313	-25.68603516	+4020
+1458241631.34010000	+16.23339844	-1.32275391	-0.91406250	+44.38476563	-5.75683594	-48.82324219	+5228	+15.77636719	-1.96435547	+0.24169922	-110.50048828	+15.68847656	+41.55029297	+5508	+14.09326172	-3.77490234	-1.45898438	+31.53076172	-15.86425781	-25.64208984	+4016
+1458241631.34850000	+16.23779297	-1.30957031	-0.91406250	+44.42871094	-5.73486328	-48.75732422	+5248	+15.77636719	-1.95996094	+0.23730469	-110.52246094	+15.68847656	+41.41845703	+5504	+14.09326172	-3.76611328	-1.45898438	+31.50878906	-15.86425781	-25.55419922	+4004
+1458241631.35260010	+16.24218750	-1.30517578	-0.91406250	+44.45068359	-5.73486328	-48.73535156	+5256	+15.77636719	-1.95996094	+0.23291016	-110.56640625	+15.66650391	+41.33056641	+5504	+14.09326172	-3.75732422	-1.45019531	+31.53076172	-15.90820313	-25.55419922	+4000
+1458241631.36100010	+16.25537109	-1.29638672	-0.91845703	+44.49462891	-5.71289063	-48.62548828	+5260	+15.77636719	-1.96875000	+0.21533203	-110.67626953	+15.64453125	+41.17675781	+5500	+14.09765625	-3.72216797	-1.42822266	+31.68457031	-16.04003906	-25.53222656	+4000
+1458241631.36509990	+16.25976563	-1.29199219	-0.92724609	+44.51660156	-5.69091797	-48.53759766	+5260	+15.77636719	-1.96875000	+0.20654297	-110.72021484	+15.60058594	+41.06689453	+5496	+14.09765625	-3.70458984	-1.41503906	+31.79443359	-16.12792969	-25.53222656	+4000
+1458241631.37350010	+16.27294922	-1.27880859	-0.94042969	+44.56054688	-5.66894531	-48.40576172	+5252	+15.77636719	-1.97314453	+0.18457031	-110.80810547	+15.55664063	+40.91308594	+5488	+14.10644531	-3.64306641	-1.37548828	+32.14599609	-16.39160156	-25.57617188	+4008
+1458241631.37760000	+16.27734375	-1.27001953	-0.94482422	+44.60449219	-5.64697266	-48.33984375	+5244	+15.77636719	-1.97314453	+0.17578125	-110.85205078	+15.53466797	+40.84716797	+5480	+14.11083984	-3.61230469	-1.35351563	+32.32177734	-16.52343750	-25.62011719	+4012
+1458241631.38179990	+16.28613281	-1.26562500	-0.94921875	+44.62646484	-5.66894531	-48.29589844	+5232	+15.77636719	-1.97753906	+0.17138672	-110.89599609	+15.53466797	+40.80322266	+5476	+14.11523438	-3.57714844	-1.33154297	+32.51953125	-16.69921875	-25.66406250	+4016
+1458241631.38599990	+16.29052734	-1.26123047	-0.95361328	+44.67041016	-5.69091797	-48.25195313	+5220	+15.77636719	-1.97753906	+0.16699219	-110.93994141	+15.51269531	+40.75927734	+5468	+14.11962891	-3.54638672	-1.30957031	+32.69531250	-16.85302734	-25.70800781	+4024
+1458241631.39430000	+16.29492188	-1.25244141	-0.95800781	+44.73632813	-5.71289063	-48.20800781	+5192	+15.77636719	-1.97753906	+0.15820313	-110.98388672	+15.46875000	+40.69335938	+5456	+14.12841797	-3.51123047	-1.28759766	+32.87109375	-17.00683594	-25.75195313	+4028
+1458241631.40260000	+16.29931641	-1.24804688	-0.96240234	+44.80224609	-5.73486328	-48.20800781	+5160	+15.77636719	-1.97314453	+0.15380859	-110.98388672	+15.42480469	+40.69335938	+5444	+14.12841797	-3.49804688	-1.29199219	+32.89306641	-17.05078125	-25.72998047	+4020
+1458241631.40680000	+16.29492188	-1.24365234	-0.96240234	+44.82421875	-5.75683594	-48.22998047	+5144	+15.77197266	-1.96875000	+0.15380859	-110.98388672	+15.42480469	+40.71533203	+5436	+14.12402344	-3.50244141	-1.30078125	+32.84912109	-17.02880859	-25.72998047	+4020
+1458241631.41510010	+16.29052734	-1.23925781	-0.95800781	+44.86816406	-5.84472656	-48.31787109	+5120	+15.77197266	-1.95996094	+0.15820313	-110.93994141	+15.38085938	+40.78125000	+5428	+14.11962891	-3.51562500	-1.32275391	+32.67333984	-16.98486328	-25.70800781	+4016
+1458241631.41930010	+16.29052734	-1.23925781	-0.95361328	+44.91210938	-5.88867188	-48.36181641	+5108	+15.77197266	-1.95117188	+0.16699219	-110.91796875	+15.38085938	+40.82519531	+5424	+14.11523438	-3.52441406	-1.33154297	+32.60742188	-16.96289063	-25.68603516	+4012
+1458241631.42759990	+16.28173828	-1.23486328	-0.94482422	+44.97802734	-5.99853516	-48.49365234	+5092	+15.77197266	-1.93798828	+0.18017578	-110.83007813	+15.33691406	+40.97900391	+5420	+14.11083984	-3.54638672	-1.35351563	+32.38769531	-16.89697266	-25.66406250	+4008
+1458241631.43590000	+16.25537109	-1.23046875	-0.91845703	+45.13183594	-6.26220703	-48.84521484	+5092	+15.76757813	-1.91162109	+0.20654297	-110.67626953	+15.29296875	+41.24267578	+5420	+14.10205078	-3.56835938	-1.37988281	+32.16796875	-16.80908203	-25.64208984	+4004
+1458241631.44010000	+16.24658203	-1.22607422	-0.90087891	+45.21972656	-6.41601563	-49.02099609	+5096	+15.76757813	-1.90283203	+0.22412109	-110.61035156	+15.27099609	+41.37451172	+5424	+14.10205078	-3.58154297	-1.39306641	+32.05810547	-16.78710938	-25.64208984	+4000
+1458241631.44840000	+16.21582031	-1.21728516	-0.85253906	+45.46142578	-6.92138672	-49.48242188	+5124	+15.76318359	-1.87646484	+0.25927734	-110.41259766	+15.24902344	+41.72607422	+5428	+14.08886719	-3.61669922	-1.43261719	+31.66259766	-16.72119141	-25.64208984	+3996
+1458241631.45260000	+16.21142578	-1.21728516	-0.83496094	+45.54931641	-7.11914063	-49.59228516	+5140	+15.76318359	-1.86767578	+0.27685547	-110.34667969	+15.22705078	+41.85791016	+5432	+14.08007813	-3.63427734	-1.44140625	+31.50878906	-16.74316406	-25.64208984	+3996
+1458241631.46090010	+16.21582031	-1.20849609	-0.82617188	+45.68115234	-7.33886719	-49.57031250	+5160	+15.75878906	-1.86328125	+0.29443359	-110.28076172	+15.20507813	+42.01171875	+5432	+14.07128906	-3.64746094	-1.45458984	+31.26708984	-16.89697266	-25.70800781	+3984
+1458241631.46510000	+16.21582031	-1.20410156	-0.82177734	+45.74707031	-7.44873047	-49.48242188	+5168	+15.75878906	-1.86328125	+0.29882813	-110.25878906	+15.20507813	+42.05566406	+5432	+14.07128906	-3.64306641	-1.45458984	+31.24511719	-17.02880859	-25.75195313	+3976
+1458241631.47340010	+16.22021484	-1.19531250	-0.82617188	+45.83496094	-7.64648438	-49.28466797	+5176	+15.75439453	-1.87207031	+0.29882813	-110.25878906	+15.22705078	+42.07763672	+5428	+14.07128906	-3.60791016	-1.43261719	+31.35498047	-17.33642578	-25.77392578	+3972
+1458241631.47760010	+16.22460938	-1.19091797	-0.82617188	+45.87890625	-7.77832031	-49.15283203	+5176	+15.75439453	-1.87646484	+0.29443359	-110.25878906	+15.24902344	+42.05566406	+5428	+14.07568359	-3.58154297	-1.41943359	+31.46484375	-17.51220703	-25.79589844	+3972
+1458241631.48589990	+16.23339844	-1.18212891	-0.83056641	+45.98876953	-8.02001953	-48.86718750	+5164	+15.75000000	-1.88525391	+0.29003906	-110.25878906	+15.27099609	+42.03369141	+5420	+14.08007813	-3.53320313	-1.37988281	+31.72851563	-17.90771484	-25.83984375	+3972
+1458241631.49420000	+16.24218750	-1.17333984	-0.84375000	+46.07666016	-8.26171875	-48.49365234	+5144	+15.75000000	-1.89404297	+0.28125000	-110.23681641	+15.29296875	+41.96777344	+5416	+14.08447266	-3.48046875	-1.34912109	+31.99218750	-18.28125000	-25.81787109	+3972
+1458241631.50260000	+16.24658203	-1.16455078	-0.85693359	+46.14257813	-8.52539063	-48.12011719	+5112	+15.74560547	-1.89843750	+0.27685547	-110.21484375	+15.33691406	+41.92382813	+5408	+14.08886719	-3.42773438	-1.32275391	+32.21191406	-18.58886719	-25.75195313	+3972
+1458241631.50670000	+16.24218750	-1.16015625	-0.86132813	+46.20849609	-8.72314453	-47.92236328	+5092	+15.74560547	-1.90722656	+0.26806641	-110.14892578	+15.38085938	+41.85791016	+5404	+14.08447266	-3.40576172	-1.32275391	+32.27783203	-18.69873047	-25.68603516	+3968
+1458241631.51090000	+16.23339844	-1.15576172	-0.86132813	+46.25244141	-8.92089844	-47.81250000	+5072	+15.74121094	-1.91601563	+0.25927734	-110.06103516	+15.42480469	+41.81396484	+5396	+14.08007813	-3.39697266	-1.31835938	+32.27783203	-18.80859375	-25.62011719	+3964
+1458241631.51510000	+16.22900391	-1.15576172	-0.85693359	+46.27441406	-9.07470703	-47.72460938	+5052	+15.73681641	-1.91601563	+0.25488281	-109.95117188	+15.49072266	+41.79199219	+5392	+14.07568359	-3.39257813	-1.32275391	+32.23388672	-18.87451172	-25.55419922	+3956
