# Supplementary material for: A direct effect of perception on action when grasping a cup
Source: Sci Rep. 2018 Jan 9;8:171. doi: 10.1038/s41598-017-18591-5 (PMC5760564; doi:10.1038/s41598-017-18591-5)
Supplement: Supplementary file 6 — Supplementary Information [file 41598_2017_18591_MOESM6_ESM.zip › SciRep_Data/S02instruct/S02_100instruct_Tr96.dat]

+1000000000000.00000000	+0.00000000	+0.00000000	+0.00000000	+0.00000000	+0.00000000	+0.00000000	+0	+0.00000000	+0.00000000	+0.00000000	+0.00000000	+0.00000000	+0.00000000	+0	+0.00000000	+0.00000000	+0.00000000	+0.00000000	+0.00000000	+0.00000000	+0
+1458241631.51920010	+16.22021484	-1.15576172	-0.85253906	+46.31835938	-9.29443359	-47.68066406	+5036	+15.73242188	-1.92041016	+0.25048828	-109.59960938	+15.62255859	+41.79199219	+5384	+14.07128906	-3.39257813	-1.33154297	+32.16796875	-18.94042969	-25.48828125	+3952
+1458241631.52340010	+16.21582031	-1.16015625	-0.84375000	+46.34033203	-9.47021484	-47.68066406	+5020	+15.73242188	-1.92041016	+0.25048828	-109.31396484	+15.71044922	+41.85791016	+5376	+14.06689453	-3.40136719	-1.34033203	+32.05810547	-18.98437500	-25.44433594	+3944
+1458241631.52760000	+16.20263672	-1.16455078	-0.83935547	+46.36230469	-9.62402344	-47.65869141	+5008	+15.72802734	-1.91601563	+0.25488281	-109.07226563	+15.75439453	+41.94580078	+5368	+14.06250000	-3.41455078	-1.35791016	+31.90429688	-18.98437500	-25.35644531	+3944
+1458241631.53169990	+16.18945313	-1.16455078	-0.83496094	+46.40625000	-9.79980469	-47.70263672	+5000	+15.72363281	-1.89843750	+0.27246094	-108.65478516	+15.82031250	+42.16552734	+5364	+14.05371094	-3.42773438	-1.37988281	+31.70654297	-18.94042969	-25.26855469	+3940
+1458241631.53590010	+16.17187500	-1.16455078	-0.82617188	+46.45019531	-9.99755859	-47.74658203	+4996	+15.71923828	-1.89404297	+0.29003906	-108.34716797	+15.88623047	+42.38525391	+5360	+14.04492188	-3.44970703	-1.40185547	+31.50878906	-18.89648438	-25.18066406	+3936
+1458241631.54010010	+16.15869141	-1.16455078	-0.81298828	+46.51611328	-10.21728516	-47.79052734	+4992	+15.71484375	-1.88964844	+0.30322266	-108.08349609	+15.93017578	+42.58300781	+5360	+14.03613281	-3.46728516	-1.42822266	+31.28906250	-18.87451172	-25.11474609	+3932
+1458241631.54419990	+16.14550781	-1.16455078	-0.79541016	+46.60400391	-10.50292969	-47.90039063	+4992	+15.71044922	-1.87646484	+0.32519531	-107.70996094	+15.97412109	+42.86865234	+5360	+14.02294922	-3.48925781	-1.45458984	+31.09130859	-18.85253906	-25.04882813	+3928
+1458241636.89190010	+10.06347656	-5.93701172	-0.21093750	+47.65869141	-13.77685547	-68.77441406	+3404	+9.98876953	-5.16796875	-0.03076172	+6.54785156	-25.88378906	+10.67871094	+2604	+7.59814453	-9.51855469	-0.40869141	+57.32666016	-3.47167969	-34.16748047	+2000
+1458241636.90019990	+10.05908203	-5.93701172	-0.20654297	+47.65869141	-13.77685547	-68.77441406	+3404	+9.98876953	-5.16796875	-0.03076172	+6.54785156	-25.88378906	+10.70068359	+2604	+7.59375000	-9.52294922	-0.41748047	+57.26074219	-3.49365234	-34.12353516	+2004
+1458241636.90860010	+10.05908203	-5.93261719	-0.20654297	+47.68066406	-13.75488281	-68.77441406	+3404	+9.98876953	-5.16357422	-0.03076172	+6.56982422	-25.88378906	+10.67871094	+2608	+7.58935547	-9.52294922	-0.42187500	+57.23876953	-3.49365234	-34.07958984	+2008
+1458241636.91689990	+10.05908203	-5.93261719	-0.20654297	+47.68066406	-13.73291016	-68.79638672	+3404	+9.98876953	-5.16357422	-0.03076172	+6.56982422	-25.88378906	+10.67871094	+2608	+7.58496094	-9.52734375	-0.42626953	+57.17285156	-3.51562500	-34.05761719	+2008
+1458241636.92520000	+10.05468750	-5.93261719	-0.20214844	+47.70263672	-13.73291016	-68.79638672	+3400	+9.98876953	-5.16357422	-0.02636719	+6.56982422	-25.88378906	+10.65673828	+2604	+7.57617188	-9.53173828	-0.43066406	+57.12890625	-3.53759766	-34.01367188	+2008
+1458241636.93359990	+10.05468750	-5.93261719	-0.20214844	+47.70263672	-13.71093750	-68.79638672	+3400	+9.98876953	-5.16357422	-0.02636719	+6.59179688	-25.86181641	+10.63476563	+2604	+7.56298828	-9.53613281	-0.43945313	+57.01904297	-3.58154297	-33.92578125	+2008
+1458241636.94190000	+10.05468750	-5.92822266	-0.20214844	+47.72460938	-13.71093750	-68.81835938	+3396	+9.98876953	-5.16357422	-0.02636719	+6.59179688	-25.86181641	+10.63476563	+2604	+7.54541016	-9.54492188	-0.45263672	+56.86523438	-3.62548828	-33.83789063	+2008
+1458241636.94610000	+10.05468750	-5.92822266	-0.20214844	+47.72460938	-13.71093750	-68.79638672	+3396	+9.98876953	-5.16357422	-0.02636719	+6.59179688	-25.86181641	+10.63476563	+2604	+7.54101563	-9.54931641	-0.46142578	+56.82128906	-3.62548828	-33.79394531	+2008
+1458241636.95440010	+10.05029297	-5.92822266	-0.20214844	+47.72460938	-13.71093750	-68.79638672	+3392	+9.98876953	-5.16357422	-0.02636719	+6.59179688	-25.86181641	+10.63476563	+2604	+7.53222656	-9.55371094	-0.46582031	+56.75537109	-3.64746094	-33.75000000	+2000
+1458241636.96269990	+10.05029297	-5.92822266	-0.20214844	+47.74658203	-13.71093750	-68.79638672	+3392	+9.98876953	-5.16357422	-0.02636719	+6.59179688	-25.86181641	+10.65673828	+2604	+7.53662109	-9.54931641	-0.46142578	+56.79931641	-3.62548828	-33.77197266	+1992
+1458241636.98350000	+10.05029297	-5.92822266	-0.20654297	+47.74658203	-13.73291016	-68.75244141	+3392	+9.98876953	-5.16357422	-0.02636719	+6.56982422	-25.86181641	+10.72265625	+2600	+7.54980469	-9.54492188	-0.45263672	+56.88720703	-3.60351563	-33.83789063	+1980
+1458241636.99190000	+10.05468750	-5.93261719	-0.20654297	+47.74658203	-13.75488281	-68.73046875	+3392	+9.98437500	-5.16357422	-0.02636719	+6.54785156	-25.86181641	+10.74462891	+2600	+7.55419922	-9.54052734	-0.44824219	+56.93115234	-3.60351563	-33.85986328	+1976
+1458241637.00020000	+10.05468750	-5.93261719	-0.20654297	+47.76855469	-13.75488281	-68.70849609	+3392	+9.98437500	-5.16357422	-0.02636719	+6.54785156	-25.86181641	+10.76660156	+2600	+7.55419922	-9.54052734	-0.44824219	+56.95312500	-3.58154297	-33.85986328	+1972
+1458241637.00850010	+10.05468750	-5.93261719	-0.20654297	+47.76855469	-13.77685547	-68.68652344	+3392	+9.98437500	-5.16357422	-0.02636719	+6.54785156	-25.86181641	+10.81054688	+2600	+7.55859375	-9.54052734	-0.44384766	+56.97509766	-3.58154297	-33.85986328	+1968
+1458241637.01690010	+10.05468750	-5.92822266	-0.20654297	+47.79052734	-13.77685547	-68.66455078	+3396	+9.98437500	-5.15917969	-0.02636719	+6.52587891	-25.86181641	+10.81054688	+2600	+7.55859375	-9.54052734	-0.44384766	+56.97509766	-3.58154297	-33.85986328	+1968
+1458241637.02519990	+10.05468750	-5.92822266	-0.20654297	+47.81250000	-13.77685547	-68.64257813	+3396	+9.98437500	-5.15917969	-0.02636719	+6.52587891	-25.86181641	+10.83251953	+2600	+7.55859375	-9.54052734	-0.44384766	+56.97509766	-3.58154297	-33.85986328	+1964
+1458241637.03350000	+10.05468750	-5.92822266	-0.20654297	+47.83447266	-13.77685547	-68.64257813	+3396	+9.98437500	-5.15917969	-0.02636719	+6.52587891	-25.86181641	+10.83251953	+2600	+7.55859375	-9.54052734	-0.44824219	+56.97509766	-3.60351563	-33.85986328	+1960
+1458241637.03769990	+10.05468750	-5.92822266	-0.20654297	+47.83447266	-13.77685547	-68.64257813	+3396	+9.98437500	-5.15917969	-0.02636719	+6.52587891	-25.86181641	+10.83251953	+2600	+7.55419922	-9.54052734	-0.44824219	+56.95312500	-3.60351563	-33.83789063	+1960
+1458241637.04600000	+10.05468750	-5.92382813	-0.20654297	+47.85644531	-13.77685547	-68.62060547	+3396	+9.98437500	-5.15917969	-0.02636719	+6.52587891	-25.86181641	+10.83251953	+2600	+7.55419922	-9.54052734	-0.44824219	+56.95312500	-3.60351563	-33.83789063	+1960
+1458241637.05430010	+10.05029297	-5.92382813	-0.20654297	+47.85644531	-13.77685547	-68.62060547	+3396	+9.98437500	-5.15917969	-0.02636719	+6.52587891	-25.86181641	+10.83251953	+2600	+7.55419922	-9.54052734	-0.45263672	+56.95312500	-3.60351563	-33.81591797	+1956
+1458241637.06270000	+10.05029297	-5.92382813	-0.20654297	+47.87841797	-13.77685547	-68.59863281	+3396	+9.98437500	-5.15917969	-0.02636719	+6.52587891	-25.86181641	+10.83251953	+2600	+7.55419922	-9.54052734	-0.45263672	+56.93115234	-3.60351563	-33.81591797	+1956
+1458241637.07100010	+10.05029297	-5.92382813	-0.20654297	+47.87841797	-13.77685547	-68.59863281	+3396	+9.98437500	-5.15917969	-0.02636719	+6.52587891	-25.86181641	+10.83251953	+2596	+7.55419922	-9.54052734	-0.45263672	+56.95312500	-3.60351563	-33.81591797	+1952
+1458241637.08349990	+10.05468750	-5.92382813	-0.20654297	+47.87841797	-13.79882813	-68.57666016	+3392	+9.98437500	-5.15917969	-0.02636719	+6.50390625	-25.86181641	+10.85449219	+2596	+7.55419922	-9.54052734	-0.44824219	+56.95312500	-3.60351563	-33.81591797	+1948
+1458241637.09180000	+10.05468750	-5.92382813	-0.20654297	+47.87841797	-13.82080078	-68.55468750	+3392	+9.98437500	-5.15917969	-0.02636719	+6.50390625	-25.86181641	+10.85449219	+2596	+7.55859375	-9.53613281	-0.44824219	+56.97509766	-3.60351563	-33.83789063	+1948
+1458241637.09600000	+10.05468750	-5.92382813	-0.20654297	+47.87841797	-13.82080078	-68.53271484	+3392	+9.98437500	-5.15917969	-0.02636719	+6.50390625	-25.86181641	+10.87646484	+2596	+7.55859375	-9.53613281	-0.44824219	+56.99707031	-3.60351563	-33.83789063	+1948
+1458241637.10430000	+10.05468750	-5.92822266	-0.21093750	+47.87841797	-13.84277344	-68.51074219	+3392	+9.98437500	-5.15917969	-0.02636719	+6.48193359	-25.86181641	+10.87646484	+2596	+7.56298828	-9.53613281	-0.44384766	+57.01904297	-3.58154297	-33.85986328	+1952
+1458241637.11270000	+10.05468750	-5.92822266	-0.21093750	+47.87841797	-13.86474609	-68.51074219	+3392	+9.98437500	-5.15917969	-0.02636719	+6.48193359	-25.86181641	+10.89843750	+2600	+7.56738281	-9.53173828	-0.43945313	+57.06298828	-3.58154297	-33.88183594	+1952
+1458241637.12100010	+10.05468750	-5.92822266	-0.21093750	+47.87841797	-13.88671875	-68.48876953	+3392	+9.98437500	-5.15917969	-0.02636719	+6.48193359	-25.86181641	+10.92041016	+2600	+7.57177734	-9.53173828	-0.43505859	+57.10693359	-3.55957031	-33.90380859	+1956
+1458241637.12930010	+10.05468750	-5.92822266	-0.21093750	+47.87841797	-13.88671875	-68.46679688	+3392	+9.98437500	-5.15917969	-0.02636719	+6.48193359	-25.86181641	+10.92041016	+2600	+7.57177734	-9.53173828	-0.43066406	+57.12890625	-3.55957031	-33.90380859	+1960
+1458241637.13759990	+10.05468750	-5.92822266	-0.21093750	+47.87841797	-13.88671875	-68.46679688	+3392	+9.98437500	-5.15917969	-0.02636719	+6.48193359	-25.86181641	+10.92041016	+2600	+7.57177734	-9.53173828	-0.43505859	+57.12890625	-3.55957031	-33.90380859	+1960
+1458241637.14599990	+10.05468750	-5.92822266	-0.21093750	+47.87841797	-13.88671875	-68.46679688	+3392	+9.98437500	-5.15917969	-0.02636719	+6.48193359	-25.86181641	+10.92041016	+2600	+7.57177734	-9.53173828	-0.43505859	+57.10693359	-3.55957031	-33.88183594	+1960
+1458241637.15430000	+10.05468750	-5.92822266	-0.21093750	+47.87841797	-13.88671875	-68.46679688	+3388	+9.98437500	-5.16357422	-0.02636719	+6.48193359	-25.86181641	+10.92041016	+2600	+7.56738281	-9.53173828	-0.43945313	+57.08496094	-3.55957031	-33.85986328	+1960
+1458241637.16260000	+10.05468750	-5.92822266	-0.21093750	+47.90039063	-13.88671875	-68.46679688	+3388	+9.98437500	-5.16357422	-0.02636719	+6.48193359	-25.86181641	+10.92041016	+2600	+7.56738281	-9.53173828	-0.43945313	+57.08496094	-3.58154297	-33.83789063	+1960
+1458241637.17100000	+10.05468750	-5.92822266	-0.20654297	+47.90039063	-13.88671875	-68.46679688	+3388	+9.98437500	-5.16357422	-0.02636719	+6.48193359	-25.86181641	+10.92041016	+2600	+7.56738281	-9.53613281	-0.43945313	+57.06298828	-3.58154297	-33.83789063	+1960
+1458241637.17930010	+10.05468750	-5.92822266	-0.20654297	+47.90039063	-13.88671875	-68.46679688	+3384	+9.98437500	-5.16357422	-0.02636719	+6.48193359	-25.86181641	+10.89843750	+2600	+7.56298828	-9.53613281	-0.44384766	+57.04101563	-3.58154297	-33.81591797	+1960
+1458241637.18759990	+10.05468750	-5.92822266	-0.20654297	+47.90039063	-13.88671875	-68.46679688	+3384	+9.98437500	-5.16357422	-0.02636719	+6.48193359	-25.86181641	+10.89843750	+2600	+7.56298828	-9.53613281	-0.44384766	+57.04101563	-3.58154297	-33.81591797	+1956
+1458241637.19180010	+10.05468750	-5.92822266	-0.20654297	+47.90039063	-13.88671875	-68.46679688	+3384	+9.98437500	-5.16357422	-0.02636719	+6.48193359	-25.86181641	+10.89843750	+2600	+7.56298828	-9.53613281	-0.44384766	+57.04101563	-3.58154297	-33.81591797	+1956
+1458241637.20009990	+10.05468750	-5.92822266	-0.20654297	+47.90039063	-13.88671875	-68.44482422	+3384	+9.98437500	-5.16357422	-0.02636719	+6.48193359	-25.88378906	+10.92041016	+2600	+7.56298828	-9.53613281	-0.44384766	+57.06298828	-3.58154297	-33.81591797	+1956
+1458241637.20840000	+10.05468750	-5.92822266	-0.20654297	+47.90039063	-13.88671875	-68.44482422	+3380	+9.98437500	-5.16357422	-0.02636719	+6.48193359	-25.88378906	+10.92041016	+2600	+7.56738281	-9.53173828	-0.43945313	+57.06298828	-3.58154297	-33.83789063	+1956
+1458241637.21680000	+10.05468750	-5.92822266	-0.21093750	+47.92236328	-13.90869141	-68.44482422	+3380	+9.98437500	-5.16357422	-0.02636719	+6.48193359	-25.88378906	+10.92041016	+2600	+7.56738281	-9.53173828	-0.43945313	+57.08496094	-3.55957031	-33.83789063	+1956
+1458241637.22510000	+10.05468750	-5.92822266	-0.21093750	+47.90039063	-13.90869141	-68.42285156	+3380	+9.98437500	-5.16357422	-0.02636719	+6.48193359	-25.88378906	+10.92041016	+2600	+7.57177734	-9.53173828	-0.43505859	+57.10693359	-3.55957031	-33.85986328	+1956
+1458241637.23340010	+10.05908203	-5.92822266	-0.21093750	+47.90039063	-13.93066406	-68.40087891	+3384	+9.98437500	-5.16357422	-0.02636719	+6.48193359	-25.88378906	+10.94238281	+2600	+7.57617188	-9.53173828	-0.43505859	+57.12890625	-3.55957031	-33.85986328	+1956
+1458241637.23760010	+10.05908203	-5.92822266	-0.21093750	+47.90039063	-13.93066406	-68.40087891	+3384	+9.98437500	-5.16357422	-0.02636719	+6.48193359	-25.88378906	+10.94238281	+2604	+7.57617188	-9.52734375	-0.43066406	+57.15087891	-3.55957031	-33.85986328	+1956
+1458241637.24589990	+10.05908203	-5.92822266	-0.21093750	+47.90039063	-13.93066406	-68.40087891	+3384	+9.98437500	-5.16357422	-0.02636719	+6.48193359	-25.88378906	+10.94238281	+2604	+7.57617188	-9.52734375	-0.43066406	+57.15087891	-3.53759766	-33.88183594	+1960
+1458241637.25430010	+10.05908203	-5.92822266	-0.21093750	+47.90039063	-13.93066406	-68.40087891	+3384	+9.98437500	-5.16357422	-0.02636719	+6.48193359	-25.88378906	+10.94238281	+2604	+7.57617188	-9.52734375	-0.43066406	+57.15087891	-3.53759766	-33.85986328	+1960
+1458241637.25840000	+10.05908203	-5.92822266	-0.21093750	+47.90039063	-13.93066406	-68.40087891	+3384	+9.98437500	-5.16357422	-0.02636719	+6.48193359	-25.88378906	+10.94238281	+2604	+7.57617188	-9.52734375	-0.43066406	+57.15087891	-3.53759766	-33.85986328	+1960
+1458241637.26679990	+10.05908203	-5.92822266	-0.21093750	+47.90039063	-13.93066406	-68.40087891	+3384	+9.98437500	-5.16357422	-0.02636719	+6.48193359	-25.88378906	+10.94238281	+2604	+7.57617188	-9.53173828	-0.43505859	+57.12890625	-3.55957031	-33.83789063	+1964
+1458241637.27510000	+10.05468750	-5.92822266	-0.21093750	+47.90039063	-13.93066406	-68.40087891	+3384	+9.98437500	-5.16357422	-0.02636719	+6.48193359	-25.88378906	+10.92041016	+2604	+7.57177734	-9.53173828	-0.43505859	+57.12890625	-3.55957031	-33.83789063	+1964
+1458241637.28340010	+10.05468750	-5.92822266	-0.21093750	+47.90039063	-13.93066406	-68.40087891	+3384	+9.98437500	-5.16357422	-0.02636719	+6.48193359	-25.88378906	+10.92041016	+2604	+7.57177734	-9.53173828	-0.43505859	+57.10693359	-3.55957031	-33.81591797	+1964
+1458241637.29169990	+10.05468750	-5.92382813	-0.21093750	+47.90039063	-13.90869141	-68.40087891	+3384	+9.98437500	-5.16357422	-0.02636719	+6.48193359	-25.88378906	+10.92041016	+2604	+7.56738281	-9.53173828	-0.43945313	+57.08496094	-3.55957031	-33.81591797	+1964
+1458241637.30010010	+10.05468750	-5.92382813	-0.21093750	+47.90039063	-13.90869141	-68.40087891	+3384	+9.98437500	-5.16357422	-0.02197266	+6.48193359	-25.88378906	+10.92041016	+2604	+7.56738281	-9.53173828	-0.43945313	+57.08496094	-3.58154297	-33.81591797	+1964
+1458241637.30839990	+10.05468750	-5.92382813	-0.21093750	+47.92236328	-13.90869141	-68.40087891	+3384	+9.98437500	-5.16357422	-0.02197266	+6.48193359	-25.88378906	+10.89843750	+2604	+7.56738281	-9.53173828	-0.43945313	+57.06298828	-3.58154297	-33.81591797	+1964
+1458241637.31670000	+10.05468750	-5.92382813	-0.21093750	+47.92236328	-13.93066406	-68.40087891	+3384	+9.98437500	-5.16357422	-0.02197266	+6.48193359	-25.88378906	+10.89843750	+2608	+7.56738281	-9.53173828	-0.43945313	+57.08496094	-3.58154297	-33.81591797	+1964
+1458241637.32509990	+10.05908203	-5.92382813	-0.21093750	+47.92236328	-13.93066406	-68.40087891	+3384	+9.98437500	-5.16357422	-0.02636719	+6.48193359	-25.88378906	+10.92041016	+2608	+7.56738281	-9.53173828	-0.43945313	+57.08496094	-3.55957031	-33.81591797	+1964
+1458241637.33340000	+10.05908203	-5.92382813	-0.21093750	+47.92236328	-13.93066406	-68.37890625	+3384	+9.98437500	-5.16357422	-0.02636719	+6.48193359	-25.88378906	+10.92041016	+2608	+7.57177734	-9.53173828	-0.43505859	+57.10693359	-3.55957031	-33.83789063	+1964
+1458241637.34170010	+10.05908203	-5.92382813	-0.21093750	+47.90039063	-13.93066406	-68.37890625	+3384	+9.98437500	-5.16357422	-0.02636719	+6.48193359	-25.88378906	+10.92041016	+2608	+7.57177734	-9.53173828	-0.43505859	+57.12890625	-3.55957031	-33.83789063	+1964
+1458241637.34590010	+10.05908203	-5.92382813	-0.21093750	+47.90039063	-13.93066406	-68.37890625	+3384	+9.98437500	-5.16357422	-0.02636719	+6.48193359	-25.88378906	+10.92041016	+2608	+7.57177734	-9.52734375	-0.43505859	+57.12890625	-3.55957031	-33.85986328	+1964
+1458241637.35419990	+10.05908203	-5.92382813	-0.21093750	+47.90039063	-13.93066406	-68.37890625	+3384	+9.98437500	-5.16357422	-0.02636719	+6.48193359	-25.88378906	+10.92041016	+2608	+7.57617188	-9.52734375	-0.43066406	+57.15087891	-3.55957031	-33.85986328	+1964
+1458241637.36250000	+10.05908203	-5.92382813	-0.21093750	+47.90039063	-13.93066406	-68.37890625	+3384	+9.98437500	-5.16357422	-0.02636719	+6.48193359	-25.88378906	+10.92041016	+2608	+7.57617188	-9.52734375	-0.43066406	+57.15087891	-3.53759766	-33.88183594	+1968
+1458241637.37089990	+10.05908203	-5.92382813	-0.21093750	+47.90039063	-13.93066406	-68.37890625	+3384	+9.98437500	-5.16357422	-0.02636719	+6.48193359	-25.90576172	+10.92041016	+2612	+7.57617188	-9.52734375	-0.43066406	+57.17285156	-3.55957031	-33.88183594	+1968
+1458241637.37920000	+10.05908203	-5.92382813	-0.21093750	+47.90039063	-13.93066406	-68.37890625	+3388	+9.98437500	-5.16357422	-0.02636719	+6.48193359	-25.90576172	+10.92041016	+2612	+7.57617188	-9.52734375	-0.43066406	+57.15087891	-3.55957031	-33.88183594	+1968
+1458241637.38750000	+10.05908203	-5.92382813	-0.21093750	+47.90039063	-13.93066406	-68.37890625	+3388	+9.98437500	-5.16357422	-0.02636719	+6.48193359	-25.90576172	+10.92041016	+2612	+7.57617188	-9.52734375	-0.43066406	+57.15087891	-3.55957031	-33.85986328	+1968
+1458241637.39590000	+10.05908203	-5.92382813	-0.21093750	+47.90039063	-13.93066406	-68.40087891	+3388	+9.98437500	-5.16357422	-0.02636719	+6.50390625	-25.90576172	+10.89843750	+2612	+7.57177734	-9.53173828	-0.43505859	+57.12890625	-3.55957031	-33.85986328	+1968
+1458241637.40420010	+10.05908203	-5.92382813	-0.21093750	+47.90039063	-13.93066406	-68.40087891	+3388	+9.98437500	-5.16357422	-0.02197266	+6.50390625	-25.90576172	+10.89843750	+2612	+7.57177734	-9.53173828	-0.43505859	+57.12890625	-3.58154297	-33.85986328	+1968
+1458241637.40840010	+10.05908203	-5.92382813	-0.21093750	+47.90039063	-13.93066406	-68.40087891	+3388	+9.98437500	-5.16357422	-0.02197266	+6.50390625	-25.90576172	+10.89843750	+2612	+7.57177734	-9.53173828	-0.43505859	+57.10693359	-3.58154297	-33.83789063	+1968
+1458241637.41669990	+10.05908203	-5.92382813	-0.21093750	+47.92236328	-13.93066406	-68.40087891	+3388	+9.98437500	-5.16357422	-0.02197266	+6.50390625	-25.90576172	+10.89843750	+2612	+7.57177734	-9.53173828	-0.43945313	+57.10693359	-3.58154297	-33.83789063	+1968
+1458241637.42500000	+10.05908203	-5.92382813	-0.21093750	+47.92236328	-13.93066406	-68.40087891	+3388	+9.98437500	-5.16357422	-0.02197266	+6.50390625	-25.92773438	+10.89843750	+2612	+7.56738281	-9.53173828	-0.43945313	+57.10693359	-3.58154297	-33.83789063	+1968
+1458241637.43330000	+10.05908203	-5.92382813	-0.21093750	+47.92236328	-13.95263672	-68.40087891	+3388	+9.98437500	-5.16357422	-0.02197266	+6.50390625	-25.92773438	+10.89843750	+2612	+7.57177734	-9.53173828	-0.43945313	+57.10693359	-3.60351563	-33.83789063	+1964
+1458241637.44170000	+10.05908203	-5.92382813	-0.20654297	+47.92236328	-13.95263672	-68.42285156	+3388	+9.98437500	-5.16357422	-0.02197266	+6.50390625	-25.92773438	+10.89843750	+2612	+7.57177734	-9.53173828	-0.43945313	+57.10693359	-3.60351563	-33.85986328	+1964
+1458241637.45000000	+10.05908203	-5.92382813	-0.20654297	+47.90039063	-13.95263672	-68.42285156	+3388	+9.98437500	-5.15917969	-0.02197266	+6.50390625	-25.92773438	+10.89843750	+2612	+7.57177734	-9.52734375	-0.43505859	+57.12890625	-3.60351563	-33.85986328	+1964
+1458241637.45830010	+10.05908203	-5.92382813	-0.20654297	+47.90039063	-13.97460938	-68.42285156	+3388	+9.98437500	-5.15917969	-0.02197266	+6.50390625	-25.94970703	+10.92041016	+2612	+7.57617188	-9.52734375	-0.43505859	+57.15087891	-3.60351563	-33.90380859	+1964
+1458241637.46670010	+10.06347656	-5.92382813	-0.20654297	+47.90039063	-14.01855469	-68.42285156	+3392	+9.98437500	-5.15917969	-0.02197266	+6.48193359	-25.94970703	+10.92041016	+2612	+7.58496094	-9.52294922	-0.43066406	+57.19482422	-3.62548828	-33.94775391	+1968
+1458241637.47499990	+10.06347656	-5.91943359	-0.20214844	+47.90039063	-14.04052734	-68.44482422	+3392	+9.98876953	-5.15917969	-0.01757813	+6.45996094	-25.97167969	+10.96435547	+2612	+7.59375000	-9.51855469	-0.42626953	+57.23876953	-3.64746094	-33.99169922	+1972
+1458241637.48330000	+10.06787109	-5.91943359	-0.19775391	+47.90039063	-14.10644531	-68.44482422	+3396	+9.98876953	-5.15917969	-0.01757813	+6.43798828	-26.01562500	+10.98632813	+2616	+7.59814453	-9.51416016	-0.42626953	+57.26074219	-3.71337891	-34.05761719	+1976
+1458241637.49169990	+10.06787109	-5.91503906	-0.19335938	+47.87841797	-14.15039063	-68.46679688	+3400	+9.99316406	-5.15478516	-0.01318359	+6.39404297	-26.08154297	+11.05224609	+2620	+7.60253906	-9.50976563	-0.42626953	+57.21679688	-3.80126953	-34.10156250	+1980
+1458241637.50000000	+10.07226563	-5.91064453	-0.18896484	+47.87841797	-14.21630859	-68.48876953	+3404	+9.99755859	-5.15039063	-0.00439453	+6.32812500	-26.14746094	+11.11816406	+2624	+7.59814453	-9.50537109	-0.43505859	+57.12890625	-3.93310547	-34.10156250	+1980
+1458241637.50830010	+10.07226563	-5.90185547	-0.18457031	+47.87841797	-14.28222656	-68.48876953	+3408	+10.00195313	-5.14160156	+0.00000000	+6.26220703	-26.21337891	+11.20605469	+2628	+7.58935547	-9.50097656	-0.45263672	+56.99707031	-4.08691406	-34.05761719	+1984
+1458241637.51659990	+10.07666016	-5.89306641	-0.17578125	+47.87841797	-14.34814453	-68.48876953	+3416	+10.01074219	-5.13281250	+0.00878906	+6.17431641	-26.30126953	+11.33789063	+2636	+7.58056641	-9.50097656	-0.46582031	+56.84326172	-4.26269531	-34.01367188	+1984
+1458241637.52080010	+10.07666016	-5.88867188	-0.17578125	+47.87841797	-14.39208984	-68.48876953	+3416	+10.01074219	-5.12841797	+0.01318359	+6.10839844	-26.32324219	+11.40380859	+2636	+7.57617188	-9.49658203	-0.47460938	+56.75537109	-4.35058594	-33.99169922	+1984
+1458241637.52909990	+10.08105469	-5.87988281	-0.17138672	+47.90039063	-14.50195313	-68.44482422	+3424	+10.01953125	-5.11962891	+0.02197266	+5.97656250	-26.36718750	+11.62353516	+2640	+7.57177734	-9.49218750	-0.48779297	+56.64550781	-4.52636719	-33.94775391	+1980
+1458241637.53749990	+10.08544922	-5.87109375	-0.16699219	+47.94433594	-14.63378906	-68.37890625	+3428	+10.02392578	-5.10644531	+0.03076172	+5.82275391	-26.43310547	+11.90917969	+2644	+7.58056641	-9.47900391	-0.49218750	+56.60156250	-4.70214844	-33.94775391	+1980
+1458241637.54580000	+10.09423828	-5.85791016	-0.15820313	+48.01025391	-14.83154297	-68.24707031	+3436	+10.02832031	-5.09326172	+0.03955078	+5.62500000	-26.52099609	+12.28271484	+2652	+7.60253906	-9.45263672	-0.49218750	+56.64550781	-4.87792969	-34.01367188	+1984
+1458241637.55000000	+10.09863281	-5.84912109	-0.15820313	+48.03222656	-14.94140625	-68.18115234	+3440	+10.03271484	-5.08886719	+0.04394531	+5.51513672	-26.56494141	+12.48046875	+2652	+7.61572266	-9.44384766	-0.48779297	+56.68945313	-4.96582031	-34.05761719	+1988
+1458241637.55830000	+10.10742188	-5.83154297	-0.15380859	+48.16406250	-15.22705078	-67.98339844	+3444	+10.03710938	-5.07128906	+0.05273438	+5.29541016	-26.65283203	+13.00781250	+2660	+7.65087891	-9.41308594	-0.48339844	+56.82128906	-5.14160156	-34.16748047	+2000
+1458241637.56660010	+10.12060547	-5.80957031	-0.14941406	+48.31787109	-15.57861328	-67.71972656	+3456	+10.04589844	-5.05371094	+0.06591797	+5.05371094	-26.78466797	+13.55712891	+2668	+7.69042969	-9.38232422	-0.47900391	+56.97509766	-5.38330078	-34.25537109	+2016
+1458241637.57500000	+10.13378906	-5.78759766	-0.14501953	+48.53759766	-15.93017578	-67.45605469	+3464	+10.05029297	-5.03173828	+0.07910156	+4.83398438	-26.89453125	+14.10644531	+2676	+7.72119141	-9.34716797	-0.47900391	+57.10693359	-5.60302734	-34.34326172	+2028
+1458241637.57909990	+10.14257813	-5.77001953	-0.14062500	+48.66943359	-16.17187500	-67.30224609	+3468	+10.05468750	-5.02294922	+0.08789063	+4.70214844	-26.98242188	+14.41406250	+2684	+7.73876953	-9.33398438	-0.48339844	+57.17285156	-5.73486328	-34.36523438	+2036
+1458241637.59159990	+10.16455078	-5.72607422	-0.13183594	+49.04296875	-16.69921875	-66.84082031	+3480	+10.07226563	-4.98779297	+0.10986328	+4.41650391	-27.15820313	+15.27099609	+2696	+7.76513672	-9.29882813	-0.50976563	+57.12890625	-6.17431641	-34.34326172	+2052
+1458241637.59579990	+10.16894531	-5.71289063	-0.13183594	+49.17480469	-16.87500000	-66.68701172	+3484	+10.07666016	-4.97460938	+0.11865234	+4.32861328	-27.22412109	+15.53466797	+2700	+7.77392578	-9.28564453	-0.52294922	+57.06298828	-6.32812500	-34.32128906	+2060
+1458241637.60410000	+10.18212891	-5.68212891	-0.12744141	+49.46044922	-17.16064453	-66.37939453	+3488	+10.08544922	-4.94824219	+0.13623047	+4.10888672	-27.33398438	+16.08398438	+2708	+7.77832031	-9.26806641	-0.56250000	+56.93115234	-6.65771484	-34.21142578	+2068
+1458241637.61240010	+10.19531250	-5.64697266	-0.12744141	+49.72412109	-17.40234375	-66.07177734	+3484	+10.09863281	-4.91748047	+0.14941406	+3.95507813	-27.46582031	+16.58935547	+2712	+7.78271484	-9.24609375	-0.60205078	+56.75537109	-6.96533203	-34.12353516	+2072
+1458241637.62080000	+10.20849609	-5.62060547	-0.12744141	+49.94384766	-17.60009766	-65.72021484	+3480	+10.11621094	-4.88671875	+0.17138672	+3.73535156	-27.64160156	+17.09472656	+2716	+7.79150391	-9.22851563	-0.64599609	+56.55761719	-7.27294922	-34.01367188	+2072
+1458241637.62490010	+10.21728516	-5.60302734	-0.12744141	+50.07568359	-17.66601563	-65.54443359	+3476	+10.12500000	-4.87353516	+0.17578125	+3.64746094	-27.68554688	+17.33642578	+2720	+7.79150391	-9.21533203	-0.66796875	+56.46972656	-7.40478516	-33.96972656	+2068
+1458241637.63330010	+10.23486328	-5.57226563	-0.13183594	+50.25146484	-17.75390625	-65.12695313	+3472	+10.13818359	-4.84277344	+0.18896484	+3.36181641	-27.83935547	+17.84179688	+2720	+7.81347656	-9.18457031	-0.71191406	+56.31591797	-7.69042969	-33.85986328	+2068
+1458241637.64159990	+10.25683594	-5.54150391	-0.14062500	+50.42724609	-17.77587891	-64.73144531	+3460	+10.15576172	-4.81640625	+0.20214844	+3.03222656	-27.99316406	+18.36914063	+2724	+7.84423828	-9.14941406	-0.73828125	+56.27197266	-7.93212891	-33.85986328	+2068
+1458241637.64990000	+10.28759766	-5.51074219	-0.14941406	+50.60302734	-17.75390625	-64.27001953	+3452	+10.18212891	-4.78125000	+0.21093750	+2.74658203	-28.14697266	+18.85253906	+2724	+7.88378906	-9.10546875	-0.75585938	+56.31591797	-8.12988281	-33.88183594	+2068
+1458241637.65820000	+10.31835938	-5.47998047	-0.16699219	+50.66894531	-17.66601563	-63.72070313	+3440	+10.20410156	-4.75048828	+0.21972656	+2.30712891	-28.27880859	+19.35791016	+2728	+7.94531250	-9.05712891	-0.76904297	+56.40380859	-8.28369141	-33.92578125	+2068
+1458241637.67490010	+10.40185547	-5.41406250	-0.20654297	+50.77880859	-17.33642578	-62.53417969	+3424	+10.27001953	-4.68457031	+0.22851563	+1.49414063	-28.45458984	+20.28076172	+2736	+8.07714844	-8.93408203	-0.77783203	+56.68945313	-8.54736328	-33.99169922	+2088
+1458241637.68319990	+10.44580078	-5.37890625	-0.22412109	+50.69091797	-17.13867188	-61.89697266	+3412	+10.30517578	-4.64941406	+0.23291016	+1.03271484	-28.49853516	+20.67626953	+2740	+8.14306641	-8.87255859	-0.77783203	+56.73339844	-8.63525391	-33.94775391	+2100
+1458241637.69160010	+10.49853516	-5.34375000	-0.24609375	+50.58105469	-16.91894531	-61.23779297	+3404	+10.34912109	-4.61865234	+0.23730469	+0.54931641	-28.47656250	+21.00585938	+2744	+8.20458984	-8.81542969	-0.78222656	+56.68945313	-8.74511719	-33.81591797	+2112
+1458241637.69989990	+10.55126953	-5.29980469	-0.26806641	+50.51513672	-16.69921875	-60.62255859	+3396	+10.40185547	-4.57470703	+0.23291016	+0.17578125	-28.41064453	+21.29150391	+2752	+8.25732422	-8.74951172	-0.79980469	+56.53564453	-8.83300781	-33.55224609	+2128
+1458241637.70820000	+10.59960938	-5.26464844	-0.28125000	+50.31738281	-16.45751953	-60.09521484	+3384	+10.45458984	-4.53515625	+0.24169922	-0.24169922	-28.38867188	+21.48925781	+2764	+8.30126953	-8.69238281	-0.82177734	+56.25000000	-8.94287109	-33.24462891	+2140
+1458241637.71659990	+10.65234375	-5.22509766	-0.29443359	+50.11962891	-16.19384766	-59.54589844	+3368	+10.51611328	-4.49560547	+0.24609375	-0.63720703	-28.34472656	+21.59912109	+2776	+8.34082031	-8.63525391	-0.85253906	+55.87646484	-9.07470703	-32.84912109	+2152
+1458241637.72490000	+10.70947266	-5.18115234	-0.30761719	+49.92187500	-15.93017578	-58.99658203	+3356	+10.58203125	-4.44726563	+0.25488281	-0.98876953	-28.27880859	+21.70898438	+2788	+8.37597656	-8.57812500	-0.88769531	+55.41503906	-9.20654297	-32.40966797	+2164
+1458241637.72910000	+10.73583984	-5.15917969	-0.31201172	+49.81201172	-15.79833984	-58.73291016	+3348	+10.61718750	-4.42529297	+0.25927734	-1.18652344	-28.27880859	+21.75292969	+2792	+8.39355469	-8.55175781	-0.90527344	+55.15136719	-9.27246094	-32.16796875	+2168
+1458241637.73740010	+10.79736328	-5.10644531	-0.32080078	+49.61425781	-15.55664063	-58.22753906	+3332	+10.68750000	-4.37255859	+0.27685547	-1.49414063	-28.27880859	+21.79687500	+2812	+8.43310547	-8.48583984	-0.94042969	+54.68994141	-9.42626953	-31.75048828	+2176
+1458241637.74569990	+10.85888672	-5.05810547	-0.32519531	+49.41650391	-15.31494141	-57.70019531	+3316	+10.75781250	-4.31982422	+0.29003906	-1.82373047	-28.27880859	+21.84082031	+2828	+8.48144531	-8.41552734	-0.97558594	+54.22851563	-9.55810547	-31.35498047	+2184
+1458241637.75399990	+10.92041016	-5.00097656	-0.32958984	+49.24072266	-15.09521484	-57.15087891	+3300	+10.83251953	-4.26269531	+0.30761719	-2.10937500	-28.27880859	+21.90673828	+2848	+8.53417969	-8.34082031	-0.99755859	+53.83300781	-9.66796875	-31.04736328	+2192
+1458241637.76239990	+10.99072266	-4.94384766	-0.33398438	+49.10888672	-14.91943359	-56.57958984	+3284	+10.91162109	-4.20556641	+0.32080078	-2.41699219	-28.25683594	+21.99462891	+2868	+8.60888672	-8.25292969	-1.01513672	+53.56933594	-9.79980469	-30.76171875	+2204
+1458241637.76650000	+11.02587891	-4.90869141	-0.33837891	+49.04296875	-14.80957031	-56.29394531	+3276	+10.95117188	-4.17480469	+0.32519531	-2.57080078	-28.23486328	+22.03857422	+2876	+8.64404297	-8.20898438	-1.01953125	+53.43750000	-9.84375000	-30.62988281	+2208
+1458241637.77900000	+11.13134766	-4.81201172	-0.34716797	+48.91113281	-14.58984375	-55.43701172	+3256	+11.06982422	-4.07812500	+0.33837891	-2.96630859	-28.08105469	+22.23632813	+2908	+8.77587891	-8.05078125	-1.01953125	+53.23974609	-9.93164063	-30.34423828	+2232
+1458241637.78740000	+11.21044922	-4.74609375	-0.36035156	+48.80126953	-14.39208984	-54.79980469	+3244	+11.15332031	-4.01220703	+0.33837891	-3.25195313	-27.90527344	+22.39013672	+2924	+8.86816406	-7.94091797	-1.01953125	+53.15185547	-9.95361328	-30.10253906	+2252
+1458241637.79570010	+11.28515625	-4.68017578	-0.36914063	+48.69140625	-14.19433594	-54.22851563	+3236	+11.23681641	-3.94628906	+0.33398438	-3.51562500	-27.66357422	+22.56591797	+2944	+8.95605469	-7.83105469	-1.01513672	+53.04199219	-9.95361328	-29.77294922	+2272
+1458241637.80399990	+11.35986328	-4.60986328	-0.39111328	+48.58154297	-13.95263672	-53.59130859	+3228	+11.32470703	-3.87158203	+0.32958984	-3.73535156	-27.35595703	+22.69775391	+2964	+9.04394531	-7.72119141	-1.01953125	+52.88818359	-9.90966797	-29.42138672	+2292
+1458241637.81230000	+11.43896484	-4.54394531	-0.41308594	+48.42773438	-13.66699219	-52.97607422	+3220	+11.41259766	-3.80126953	+0.32080078	-3.95507813	-27.02636719	+22.76367188	+2980	+9.12744141	-7.61132813	-1.02392578	+52.66845703	-9.79980469	-28.95996094	+2312
+1458241637.81649990	+11.47851563	-4.51318359	-0.42187500	+48.31787109	-13.51318359	-52.71240234	+3216	+11.45654297	-3.76171875	+0.31640625	-4.02099609	-26.85058594	+22.78564453	+2988	+9.16259766	-7.56298828	-1.03271484	+52.49267578	-9.73388672	-28.69628906	+2316
+1458241637.82480000	+11.55761719	-4.44726563	-0.44824219	+48.12011719	-13.16162109	-52.09716797	+3204	+11.55322266	-3.68701172	+0.30322266	-4.15283203	-26.49902344	+22.78564453	+3004	+9.22851563	-7.46630859	-1.05468750	+52.11914063	-9.58007813	-28.08105469	+2332
+1458241637.83320000	+11.63232422	-4.38134766	-0.47460938	+47.85644531	-12.78808594	-51.54785156	+3192	+11.64550781	-3.60791016	+0.29443359	-4.21875000	-26.10351563	+22.74169922	+3016	+9.28125000	-7.37841797	-1.08544922	+51.59179688	-9.40429688	-27.37792969	+2340
+1458241637.84150000	+11.71142578	-4.31542969	-0.49658203	+47.54882813	-12.43652344	-50.99853516	+3176	+11.73779297	-3.52001953	+0.28125000	-4.19677734	-25.75195313	+22.65380859	+3028	+9.33398438	-7.29492188	-1.12500000	+51.02050781	-9.18457031	-26.67480469	+2344
+1458241637.84980010	+11.79052734	-4.25390625	-0.52294922	+47.21923828	-12.06298828	-50.47119141	+3160	+11.83447266	-3.43652344	+0.27685547	-4.19677734	-25.37841797	+22.52197266	+3032	+9.38232422	-7.21582031	-1.16015625	+50.44921875	-8.96484375	-25.97167969	+2348
+1458241637.85400010	+11.83007813	-4.22314453	-0.53173828	+46.99951172	-11.88720703	-50.18554688	+3152	+11.88720703	-3.38818359	+0.27246094	-4.10888672	-25.18066406	+22.45605469	+3036	+9.40429688	-7.17626953	-1.17773438	+50.11962891	-8.83300781	-25.62011719	+2344
+1458241637.86229990	+11.91357422	-4.15283203	-0.55371094	+46.60400391	-11.57958984	-49.65820313	+3136	+11.97949219	-3.30029297	+0.25927734	-4.02099609	-24.80712891	+22.34619141	+3036	+9.46142578	-7.08837891	-1.21289063	+49.59228516	-8.59130859	-24.96093750	+2344
+1458241637.87069990	+11.99267578	-4.09130859	-0.57568359	+46.14257813	-11.29394531	-49.08691406	+3128	+12.07177734	-3.19921875	+0.24609375	-3.82324219	-24.38964844	+22.25830078	+3040	+9.51855469	-7.00048828	-1.24365234	+49.08691406	-8.34960938	-24.32373047	+2344
+1458241637.87899990	+12.08056641	-4.02539063	-0.59326172	+45.68115234	-11.05224609	-48.53759766	+3120	+12.16845703	-3.09814453	+0.23730469	-3.60351563	-23.99414063	+22.19238281	+3044	+9.58447266	-6.90380859	-1.25683594	+48.66943359	-8.15185547	-23.84033203	+2340
+1458241637.88730000	+12.17285156	-3.95947266	-0.61083984	+45.17578125	-10.85449219	-47.94433594	+3112	+12.25634766	-3.00146484	+0.22412109	-3.42773438	-23.57666016	+22.17041016	+3040	+9.66357422	-6.79394531	-1.26562500	+48.42773438	-7.95410156	-23.42285156	+2340
+1458241637.89560010	+12.26953125	-3.89355469	-0.63281250	+44.67041016	-10.65673828	-47.30712891	+3108	+12.34863281	-2.89599609	+0.20214844	-3.14208984	-23.07128906	+22.17041016	+3040	+9.74707031	-6.68408203	-1.26562500	+48.20800781	-7.77832031	-23.00537109	+2336
+1458241637.89980010	+12.31787109	-3.85839844	-0.64599609	+44.40673828	-10.54687500	-46.97753906	+3104	+12.39257813	-2.84765625	+0.19335938	-3.03222656	-22.82958984	+22.19238281	+3040	+9.79101563	-6.62255859	-1.26123047	+48.16406250	-7.69042969	-22.82958984	+2340
+1458241637.90809990	+12.41015625	-3.78808594	-0.66357422	+43.85742188	-10.37109375	-46.34033203	+3092	+12.47607422	-2.73779297	+0.17578125	-2.68066406	-22.36816406	+22.21435547	+3044	+9.87890625	-6.50390625	-1.25683594	+48.01025391	-7.53662109	-22.45605469	+2340
+1458241637.91650010	+12.50683594	-3.71777344	-0.68115234	+43.33007813	-10.19531250	-45.74707031	+3088	+12.56396484	-2.62792969	+0.15380859	-2.32910156	-21.88476563	+22.25830078	+3044	+9.96240234	-6.38085938	-1.24365234	+47.90039063	-7.38281250	-22.12646484	+2340
+1458241637.92479990	+12.59912109	-3.65625000	-0.70312500	+42.78076172	-9.97558594	-45.13183594	+3080	+12.64746094	-2.52685547	+0.13623047	-1.97753906	-21.40136719	+22.25830078	+3040	+10.04589844	-6.26660156	-1.23486328	+47.76855469	-7.20703125	-21.73095703	+2340
+1458241637.93310000	+12.68701172	-3.58593750	-0.71630859	+42.27539063	-9.79980469	-44.62646484	+3076	+12.73095703	-2.41259766	+0.11425781	-1.53808594	-20.93994141	+22.25830078	+3040	+10.11621094	-6.16113281	-1.23486328	+47.54882813	-7.03125000	-21.31347656	+2332
+1458241637.93730000	+12.72656250	-3.55517578	-0.72509766	+41.98974609	-9.66796875	-44.34082031	+3076	+12.76611328	-2.35546875	+0.10546875	-1.31835938	-20.72021484	+22.25830078	+3036	+10.15576172	-6.10839844	-1.23925781	+47.43896484	-6.92138672	-21.07177734	+2328
+1458241637.94560000	+12.81005859	-3.48486328	-0.73388672	+41.52832031	-9.49218750	-43.94531250	+3072	+12.84521484	-2.24121094	+0.09667969	-0.79101563	-20.36865234	+22.19238281	+3036	+10.21289063	-6.02050781	-1.25244141	+47.10937500	-6.70166016	-20.56640625	+2316
+1458241637.95400000	+12.88916016	-3.41894531	-0.74707031	+41.06689453	-9.27246094	-43.57177734	+3064	+12.91992188	-2.12255859	+0.08789063	-0.26367188	-20.01708984	+22.10449219	+3032	+10.26562500	-5.93701172	-1.27441406	+46.71386719	-6.45996094	-20.03906250	+2304
+1458241637.95810010	+12.92871094	-3.38818359	-0.75146484	+40.84716797	-9.18457031	-43.39599609	+3064	+12.95947266	-2.06542969	+0.08789063	+0.00000000	-19.86328125	+22.06054688	+3028	+10.29199219	-5.90185547	-1.28320313	+46.53808594	-6.32812500	-19.79736328	+2296
+1458241637.96639990	+12.99902344	-3.31787109	-0.76464844	+40.47363281	-8.96484375	-43.02246094	+3068	+13.02539063	-1.94677734	+0.07910156	+0.54931641	-19.55566406	+21.97265625	+3028	+10.34472656	-5.83154297	-1.31396484	+46.12060547	-6.06445313	-19.20410156	+2284
+1458241637.97480010	+13.06494141	-3.25634766	-0.77783203	+40.07812500	-8.81103516	-42.71484375	+3076	+13.09130859	-1.83691406	+0.07910156	+1.07666016	-19.31396484	+21.90673828	+3024	+10.39306641	-5.76123047	-1.34033203	+45.72509766	-5.80078125	-18.72070313	+2276
+1458241637.98309990	+13.13525391	-3.18603516	-0.78222656	+39.83642578	-8.70117188	-42.42919922	+3092	+13.15722656	-1.71826172	+0.07910156	+1.62597656	-19.13818359	+21.84082031	+3024	+10.44580078	-5.69091797	-1.36230469	+45.37353516	-5.58105469	-18.28125000	+2264
+1458241637.99140000	+13.20556641	-3.11132813	-0.79541016	+39.61669922	-8.56933594	-42.09960938	+3112	+13.22314453	-1.60839844	+0.07470703	+2.15332031	-18.89648438	+21.79687500	+3032	+10.50292969	-5.62060547	-1.37988281	+45.08789063	-5.36132813	-17.88574219	+2260
+1458241637.99980000	+13.27148438	-3.04541016	-0.80419922	+39.41894531	-8.54736328	-41.72607422	+3136	+13.28027344	-1.50292969	+0.06591797	+2.61474609	-18.67675781	+21.81884766	+3032	+10.56884766	-5.53271484	-1.38427734	+44.95605469	-5.18554688	-17.60009766	+2256
+1458241638.00810000	+13.34179688	-2.97070313	-0.81298828	+39.30908203	-8.54736328	-41.37451172	+3160	+13.33740234	-1.39306641	+0.05712891	+3.09814453	-18.50097656	+21.84082031	+3036	+10.63476563	-5.44042969	-1.38427734	+44.86816406	-5.07568359	-17.40234375	+2256
+1458241638.01230000	+13.37695313	-2.93554688	-0.81738281	+39.24316406	-8.56933594	-41.19873047	+3168	+13.36816406	-1.34472656	+0.05273438	+3.31787109	-18.39111328	+21.86279297	+3036	+10.67431641	-5.39208984	-1.37548828	+44.86816406	-5.03173828	-17.33642578	+2260
+1458241638.02060010	+13.45166016	-2.86083984	-0.81738281	+39.17724609	-8.63525391	-40.84716797	+3180	+13.42529297	-1.24804688	+0.04833984	+3.75732422	-18.23730469	+21.92871094	+3040	+10.74902344	-5.29101563	-1.35351563	+44.89013672	-5.00976563	-17.29248047	+2268
+1458241638.02889990	+13.52197266	-2.79052734	-0.82617188	+39.11132813	-8.67919922	-40.47363281	+3184	+13.48681641	-1.15136719	+0.03076172	+4.17480469	-18.06152344	+21.97265625	+3040	+10.82373047	-5.18994141	-1.33593750	+44.93408203	-4.96582031	-17.22656250	+2280
+1458241638.03309990	+13.55712891	-2.75537109	-0.83056641	+39.08935547	-8.74511719	-40.29785156	+3184	+13.51318359	-1.10742188	+0.02636719	+4.37255859	-17.97363281	+21.99462891	+3040	+10.86328125	-5.14160156	-1.32275391	+44.95605469	-4.98779297	-17.22656250	+2288
+1458241638.03730010	+13.59228516	-2.72021484	-0.83496094	+39.04541016	-8.78906250	-40.10009766	+3184	+13.53955078	-1.05908203	+0.02197266	+4.57031250	-17.90771484	+22.03857422	+3036	+10.90283203	-5.08886719	-1.31396484	+45.00000000	-4.98779297	-17.20458984	+2292
+1458241638.04559990	+13.66259766	-2.65429688	-0.83056641	+38.97949219	-8.92089844	-39.85839844	+3180	+13.59667969	-0.97119141	+0.02197266	+4.89990234	-17.88574219	+22.06054688	+3032	+10.96875000	-5.00097656	-1.29638672	+44.97802734	-5.00976563	-17.20458984	+2304
+1458241638.04970000	+13.69335938	-2.62353516	-0.83056641	+38.93554688	-8.96484375	-39.72656250	+3180	+13.62304688	-0.93164063	+0.02197266	+5.05371094	-17.86376953	+22.06054688	+3028	+11.00390625	-4.95703125	-1.29199219	+44.93408203	-4.98779297	-17.16064453	+2308
+1458241638.05810000	+13.75927734	-2.56201172	-0.82617188	+38.91357422	-9.05273438	-39.55078125	+3176	+13.68017578	-0.84814453	+0.02197266	+5.38330078	-17.81982422	+22.06054688	+3024	+11.06542969	-4.88671875	-1.28759766	+44.78027344	-4.98779297	-17.09472656	+2312
+1458241638.06640010	+13.81201172	-2.49609375	-0.82177734	+38.86962891	-9.14062500	-39.37500000	+3176	+13.73291016	-0.76904297	+0.02636719	+5.66894531	-17.84179688	+22.01660156	+3024	+11.11816406	-4.82080078	-1.30517578	+44.56054688	-4.89990234	-16.85302734	+2316
+1458241638.07470010	+13.86474609	-2.44335938	-0.81738281	+38.80371094	-9.22851563	-39.28710938	+3180	+13.78564453	-0.69433594	+0.03515625	+5.93261719	-17.92968750	+21.97265625	+3024	+11.17089844	-4.77246094	-1.32714844	+44.20898438	-4.81201172	-16.61132813	+2320
+1458241638.08310010	+13.91748047	-2.39062500	-0.80419922	+38.75976563	-9.36035156	-39.26513672	+3196	+13.84277344	-0.61962891	+0.04833984	+6.15234375	-18.06152344	+21.90673828	+3032	+11.21484375	-4.73291016	-1.34912109	+43.83544922	-4.72412109	-16.39160156	+2320
+1458241638.09139990	+13.96582031	-2.33789063	-0.80419922	+38.71582031	-9.40429688	-39.22119141	+3220	+13.89550781	-0.54931641	+0.05712891	+6.35009766	-18.12744141	+21.84082031	+3040	+11.25878906	-4.69775391	-1.37988281	+43.41796875	-4.59228516	-16.10595703	+2320
+1458241638.09559990	+13.98779297	-2.31152344	-0.80419922	+38.69384766	-9.42626953	-39.19921875	+3232	+13.92626953	-0.51855469	+0.06152344	+6.43798828	-18.17138672	+21.81884766	+3044	+11.28076172	-4.68017578	-1.39746094	+43.22021484	-4.52636719	-15.97412109	+2324
+1458241638.10390000	+14.03613281	-2.25878906	-0.79980469	+38.64990234	-9.51416016	-39.15527344	+3264	+13.97900391	-0.44824219	+0.07031250	+6.61376953	-18.23730469	+21.77490234	+3056	+11.32910156	-4.63623047	-1.42382813	+42.89062500	-4.43847656	-15.75439453	+2324
+1458241638.11220000	+14.08886719	-2.21484375	-0.79101563	+38.56201172	-9.62402344	-39.15527344	+3304	+14.03173828	-0.39550781	+0.07910156	+6.67968750	-18.34716797	+21.73095703	+3072	+11.37744141	-4.59228516	-1.43261719	+42.58300781	-4.39453125	-15.62255859	+2324
+1458241638.12050010	+14.14160156	-2.16650391	-0.78662109	+38.51806641	-9.71191406	-39.08935547	+3336	+14.08886719	-0.33837891	+0.08349609	+6.76757813	-18.39111328	+21.75292969	+3084	+11.43457031	-4.53955078	-1.43261719	+42.40722656	-4.41650391	-15.60058594	+2324
+1458241638.12890010	+14.19873047	-2.11816406	-0.79101563	+38.47412109	-9.77783203	-38.97949219	+3368	+14.14160156	-0.28564453	+0.07910156	+6.83349609	-18.36914063	+21.77490234	+3096	+11.49169922	-4.47363281	-1.41943359	+42.29736328	-4.48242188	-15.62255859	+2332
+1458241638.13299990	+14.22509766	-2.09619141	-0.79101563	+38.43017578	-9.82177734	-38.91357422	+3380	+14.16796875	-0.25927734	+0.07910156	+6.83349609	-18.36914063	+21.81884766	+3104	+11.52685547	-4.43408203	-1.41503906	+42.29736328	-4.52636719	-15.64453125	+2340
+1458241638.13720010	+14.25585938	-2.07421875	-0.79101563	+38.40820313	-9.86572266	-38.84765625	+3392	+14.18994141	-0.23730469	+0.07910156	+6.83349609	-18.39111328	+21.86279297	+3112	+11.55761719	-4.39892578	-1.40185547	+42.29736328	-4.59228516	-15.71044922	+2348
+1458241638.14549990	+14.31738281	-2.02587891	-0.78662109	+38.36425781	-9.97558594	-38.73779297	+3412	+14.24267578	-0.19335938	+0.07910156	+6.81152344	-18.41308594	+21.92871094	+3124	+11.61914063	-4.31982422	-1.37109375	+42.34130859	-4.74609375	-15.86425781	+2368
+1458241638.15389990	+14.37451172	-1.98193359	-0.78662109	+38.32031250	-10.01953125	-38.60595703	+3420	+14.29541016	-0.15380859	+0.07910156	+6.74560547	-18.43505859	+22.01660156	+3136	+11.67626953	-4.24511719	-1.34472656	+42.38525391	-4.89990234	-16.01806641	+2384
+1458241638.16220000	+14.42724609	-1.94238281	-0.79101563	+38.27636719	-10.01953125	-38.45214844	+3420	+14.34375000	-0.10986328	+0.07470703	+6.65771484	-18.41308594	+22.10449219	+3148	+11.73779297	-4.17919922	-1.32275391	+42.36328125	-5.00976563	-16.10595703	+2404
+1458241638.17050000	+14.47558594	-1.89843750	-0.79101563	+38.25439453	-9.99755859	-38.32031250	+3424	+14.39208984	-0.07910156	+0.07031250	+6.48193359	-18.41308594	+22.19238281	+3160	+11.78613281	-4.11767578	-1.30957031	+42.29736328	-5.09765625	-16.14990234	+2416
+1458241638.17890000	+14.52392578	-1.85009766	-0.78662109	+38.25439453	-9.97558594	-38.25439453	+3424	+14.44482422	-0.04394531	+0.07910156	+6.28417969	-18.50097656	+22.25830078	+3176	+11.83447266	-4.06933594	-1.30957031	+42.16552734	-5.09765625	-16.12792969	+2424
+1458241638.18720010	+14.56787109	-1.82373047	-0.78662109	+38.16650391	-9.86572266	-38.23242188	+3428	+14.49316406	-0.01757813	+0.08789063	+6.02050781	-18.58886719	+22.28027344	+3192	+11.87402344	-4.04736328	-1.32275391	+41.83593750	-5.07568359	-16.06201172	+2428
+1458241638.19549990	+14.60302734	-1.79296875	-0.79101563	+38.10058594	-9.68994141	-38.16650391	+3440	+14.54589844	+0.00878906	+0.09667969	+5.71289063	-18.65478516	+22.30224609	+3212	+11.90917969	-4.03417969	-1.34912109	+41.48437500	-4.96582031	-15.88623047	+2436
+1458241638.19970010	+14.61621094	-1.77978516	-0.79541016	+38.07861328	-9.60205078	-38.14453125	+3448	+14.56787109	+0.02197266	+0.10546875	+5.53710938	-18.72070313	+22.32421875	+3224	+11.92675781	-4.02539063	-1.36230469	+41.28662109	-4.89990234	-15.77636719	+2436
+1458241638.20799990	+14.64697266	-1.75341797	-0.79101563	+37.96875000	-9.47021484	-38.14453125	+3472	+14.61181641	+0.03955078	+0.11865234	+5.14160156	-18.85253906	+22.32421875	+3248	+11.95751953	-4.02099609	-1.39746094	+40.86914063	-4.74609375	-15.57861328	+2436
+1458241638.21630000	+14.68212891	-1.73583984	-0.78662109	+37.85888672	-9.31640625	-38.14453125	+3504	+14.66015625	+0.05712891	+0.14062500	+4.74609375	-19.00634766	+22.34619141	+3276	+11.98828125	-4.01220703	-1.42382813	+40.45166016	-4.63623047	-15.42480469	+2436
+1458241638.22470000	+14.71289063	-1.71826172	-0.79101563	+37.70507813	-9.14062500	-38.07861328	+3540	+14.70849609	+0.06591797	+0.15380859	+4.30664063	-19.13818359	+22.36816406	+3308	+12.02343750	-4.00341797	-1.44580078	+40.07812500	-4.52636719	-15.29296875	+2432
+1458241638.23300000	+14.74365234	-1.70068359	-0.79541016	+37.57324219	-8.94287109	-37.96875000	+3584	+14.75244141	+0.07910156	+0.16259766	+3.84521484	-19.22607422	+22.41210938	+3336	+12.05859375	-3.97705078	-1.46337891	+39.83642578	-4.48242188	-15.16113281	+2432
+1458241638.24130010	+14.78320313	-1.67871094	-0.79980469	+37.46337891	-8.83300781	-37.83691406	+3620	+14.79199219	+0.09667969	+0.16259766	+3.38378906	-19.27001953	+22.45605469	+3368	+12.09375000	-3.94189453	-1.45458984	+39.70458984	-4.52636719	-15.18310547	+2432
+1458241638.24550010	+14.80517578	-1.66552734	-0.79980469	+37.39746094	-8.76708984	-37.77099609	+3636	+14.81396484	+0.10107422	+0.16699219	+3.12011719	-19.33593750	+22.50000000	+3384	+12.11572266	-3.91552734	-1.45019531	+39.68261719	-4.57031250	-15.20507813	+2436
+1458241638.25799990	+14.87109375	-1.62597656	-0.80859375	+37.26562500	-8.56933594	-37.48535156	+3680	+14.87109375	+0.11865234	+0.15820313	+2.32910156	-19.37988281	+22.63183594	+3428	+12.18164063	-3.83642578	-1.41064453	+39.72656250	-4.81201172	-15.40283203	+2460
+1458241638.26220010	+14.89306641	-1.61279297	-0.81738281	+37.22167969	-8.50341797	-37.35351563	+3688	+14.88867188	+0.13623047	+0.14941406	+2.08740234	-19.33593750	+22.65380859	+3448	+12.20361328	-3.81005859	-1.39746094	+39.74853516	-4.87792969	-15.44677734	+2468
+1458241638.27049990	+14.93261719	-1.58203125	-0.82177734	+37.17773438	-8.43750000	-37.17773438	+3704	+14.91943359	+0.15820313	+0.13183594	+1.49414063	-19.35791016	+22.74169922	+3476	+12.24316406	-3.74853516	-1.37109375	+39.85839844	-5.05371094	-15.60058594	+2488
+1458241638.27880000	+14.97216797	-1.54248047	-0.82177734	+37.17773438	-8.41552734	-37.00195313	+3712	+14.94140625	+0.18017578	+0.11865234	+0.90087891	-19.40185547	+22.89550781	+3504	+12.28710938	-3.68701172	-1.34033203	+39.99023438	-5.22949219	-15.71044922	+2512
+1458241638.28710010	+15.00732422	-1.51171875	-0.82617188	+37.15576172	-8.34960938	-36.84814453	+3712	+14.96337891	+0.21093750	+0.11425781	+0.32958984	-19.46777344	+23.02734375	+3528	+12.32226563	-3.64746094	-1.32275391	+39.99023438	-5.31738281	-15.77636719	+2528
+1458241638.29130010	+15.02490234	-1.49853516	-0.83056641	+37.15576172	-8.30566406	-36.80419922	+3716	+14.97656250	+0.22412109	+0.10546875	+0.04394531	-19.46777344	+23.09326172	+3540	+12.33984375	-3.62988281	-1.31835938	+40.01220703	-5.33935547	-15.77636719	+2536
+1458241638.29959990	+15.04687500	-1.47216797	-0.83496094	+37.11181641	-8.23974609	-36.69433594	+3720	+14.98974609	+0.25488281	+0.10107422	-0.50537109	-19.51171875	+23.20312500	+3560	+12.37060547	-3.60791016	-1.32275391	+39.92431641	-5.29541016	-15.68847656	+2548
+1458241638.30380010	+15.06005859	-1.45458984	-0.83496094	+37.15576172	-8.23974609	-36.69433594	+3724	+14.99853516	+0.28125000	+0.10107422	-0.65917969	-19.55566406	+23.26904297	+3576	+12.38378906	-3.59472656	-1.33154297	+39.88037109	-5.25146484	-15.62255859	+2552
+1458241638.30800010	+15.06445313	-1.44140625	-0.83056641	+37.13378906	-8.26171875	-36.69433594	+3728	+15.00292969	+0.29003906	+0.10107422	-0.92285156	-19.57763672	+23.31298828	+3584	+12.39257813	-3.59912109	-1.34033203	+39.77050781	-5.18554688	-15.53466797	+2552
+1458241638.31209990	+15.07324219	-1.43261719	-0.82617188	+37.13378906	-8.26171875	-36.71630859	+3736	+15.01171875	+0.29882813	+0.10986328	-1.20849609	-19.68750000	+23.37890625	+3592	+12.40576172	-3.59912109	-1.35351563	+39.66064453	-5.11962891	-15.44677734	+2556
+1458241638.31629990	+15.08203125	-1.41943359	-0.82617188	+37.15576172	-8.23974609	-36.71630859	+3744	+15.02050781	+0.31640625	+0.11425781	-1.31835938	-19.73144531	+23.44482422	+3604	+12.41455078	-3.59912109	-1.36669922	+39.57275391	-5.03173828	-15.33691406	+2560
+1458241638.32049990	+15.09082031	-1.41503906	-0.82177734	+37.11181641	-8.21777344	-36.73828125	+3752	+15.02490234	+0.33398438	+0.12304688	-1.45019531	-19.77539063	+23.46679688	+3616	+12.42333984	-3.60351563	-1.38427734	+39.44091797	-4.94384766	-15.22705078	+2560
+1458241638.32460000	+15.09521484	-1.41064453	-0.82617188	+37.06787109	-8.17382813	-36.73828125	+3764	+15.03369141	+0.34277344	+0.12744141	-1.58203125	-19.81933594	+23.48876953	+3624	+12.42773438	-3.60791016	-1.40185547	+39.30908203	-4.83398438	-15.11718750	+2564
+1458241638.32880000	+15.09960938	-1.40185547	-0.82177734	+37.06787109	-8.15185547	-36.76025391	+3780	+15.03808594	+0.36914063	+0.13183594	-1.58203125	-19.84130859	+23.51074219	+3640	+12.43652344	-3.61230469	-1.41943359	+39.19921875	-4.74609375	-15.00732422	+2564
+1458241638.33299990	+15.09960938	-1.39306641	-0.82177734	+37.06787109	-8.15185547	-36.78222656	+3796	+15.04248047	+0.38232422	+0.13623047	-1.66992188	-19.84130859	+23.53271484	+3648	+12.44091797	-3.61230469	-1.43261719	+39.11132813	-4.63623047	-14.89746094	+2564
+1458241638.33710000	+15.10400391	-1.38427734	-0.81738281	+37.06787109	-8.17382813	-36.80419922	+3816	+15.04687500	+0.38671875	+0.14062500	-1.75781250	-19.88525391	+23.55468750	+3660	+12.44970703	-3.61230469	-1.45019531	+39.02343750	-4.57031250	-14.80957031	+2560
+1458241638.34130000	+15.11279297	-1.37109375	-0.81298828	+37.08984375	-8.19580078	-36.82617188	+3836	+15.05566406	+0.41308594	+0.14941406	-1.69189453	-19.90722656	+23.57666016	+3672	+12.45410156	-3.61230469	-1.45898438	+38.95751953	-4.50439453	-14.74365234	+2560
+1458241638.34550000	+15.11718750	-1.36669922	-0.80859375	+37.06787109	-8.21777344	-36.84814453	+3856	+15.06005859	+0.42626953	+0.15820313	-1.66992188	-19.95117188	+23.57666016	+3684	+12.46289063	-3.60791016	-1.46777344	+38.89160156	-4.43847656	-14.67773438	+2556
+1458241638.34960010	+15.12597656	-1.36230469	-0.79980469	+37.04589844	-8.26171875	-36.87011719	+3876	+15.06884766	+0.43505859	+0.16259766	-1.64794922	-19.97314453	+23.55468750	+3696	+12.47167969	-3.60351563	-1.47656250	+38.82568359	-4.41650391	-14.63378906	+2556
+1458241638.35380010	+15.13476563	-1.35351563	-0.79980469	+37.04589844	-8.23974609	-36.87011719	+3892	+15.07324219	+0.46142578	+0.16259766	-1.51611328	-19.95117188	+23.53271484	+3708	+12.48046875	-3.59912109	-1.47656250	+38.82568359	-4.39453125	-14.63378906	+2552
+1458241638.35789990	+15.14355469	-1.34472656	-0.79541016	+37.04589844	-8.26171875	-36.82617188	+3912	+15.07763672	+0.47460938	+0.16699219	-1.40625000	-19.92919922	+23.53271484	+3716	+12.48925781	-3.58593750	-1.47656250	+38.84765625	-4.41650391	-14.63378906	+2552
+1458241638.36209990	+15.15673828	-1.33154297	-0.79541016	+37.06787109	-8.28369141	-36.80419922	+3928	+15.08203125	+0.48779297	+0.15820313	-1.31835938	-19.84130859	+23.53271484	+3724	+12.49804688	-3.56835938	-1.47216797	+38.89160156	-4.43847656	-14.63378906	+2552
+1458241638.36630010	+15.16992188	-1.31835938	-0.79541016	+37.08984375	-8.30566406	-36.78222656	+3944	+15.08642578	+0.50537109	+0.15380859	-1.18652344	-19.79736328	+23.53271484	+3736	+12.51123047	-3.54638672	-1.46337891	+38.95751953	-4.48242188	-14.67773438	+2556
+1458241638.37459990	+15.19189453	-1.28759766	-0.78662109	+37.19970703	-8.41552734	-36.69433594	+3968	+15.09521484	+0.53613281	+0.14501953	-0.90087891	-19.70947266	+23.51074219	+3752	+12.53320313	-3.50244141	-1.44140625	+39.15527344	-4.61425781	-14.78759766	+2564
+1458241638.37879990	+15.20947266	-1.27001953	-0.78662109	+37.22167969	-8.48144531	-36.62841797	+3976	+15.09960938	+0.54931641	+0.14062500	-0.79101563	-19.68750000	+23.51074219	+3760	+12.54638672	-3.47607422	-1.42822266	+39.26513672	-4.70214844	-14.87548828	+2572
+1458241638.38290000	+15.22705078	-1.26123047	-0.78662109	+37.24365234	-8.50341797	-36.58447266	+3980	+15.10400391	+0.56689453	+0.14062500	-0.65917969	-19.64355469	+23.48876953	+3768	+12.55957031	-3.44970703	-1.41064453	+39.39697266	-4.81201172	-14.96337891	+2580
+1458241638.39130000	+15.25341797	-1.23486328	-0.79101563	+37.28759766	-8.54736328	-36.49658203	+3980	+15.10839844	+0.59326172	+0.12744141	-0.39550781	-19.55566406	+23.46679688	+3780	+12.58593750	-3.40136719	-1.37988281	+39.63867188	-4.98779297	-15.13916016	+2596
+1458241638.39540000	+15.27099609	-1.21728516	-0.79101563	+37.35351563	-8.59130859	-36.47460938	+3980	+15.11279297	+0.60644531	+0.12304688	-0.26367188	-19.48974609	+23.46679688	+3784	+12.59912109	-3.37500000	-1.36230469	+39.74853516	-5.09765625	-15.24902344	+2608
+1458241638.39960000	+15.28417969	-1.19531250	-0.79541016	+37.41943359	-8.59130859	-36.38671875	+3976	+15.11718750	+0.61962891	+0.11425781	-0.10986328	-19.42382813	+23.44482422	+3788	+12.61230469	-3.35302734	-1.34912109	+39.88037109	-5.18554688	-15.31494141	+2616
+1458241638.40790010	+15.30615234	-1.17333984	-0.80419922	+37.46337891	-8.63525391	-36.36474609	+3964	+15.12158203	+0.64160156	+0.10546875	+0.10986328	-19.35791016	+23.42285156	+3796	+12.63427734	-3.31347656	-1.32714844	+40.03417969	-5.33935547	-15.44677734	+2628
+1458241638.41210010	+15.31494141	-1.16455078	-0.80419922	+37.48535156	-8.67919922	-36.36474609	+3956	+15.12597656	+0.65478516	+0.10546875	+0.21972656	-19.35791016	+23.40087891	+3800	+12.64746094	-3.30029297	-1.31835938	+40.07812500	-5.40527344	-15.49072266	+2636
+1458241638.41630010	+15.32373047	-1.15576172	-0.79980469	+37.48535156	-8.72314453	-36.38671875	+3952	+15.13037109	+0.66357422	+0.10107422	+0.32958984	-19.33593750	+23.37890625	+3804	+12.65625000	-3.29150391	-1.31396484	+40.10009766	-5.44921875	-15.53466797	+2640
+1458241638.42459990	+15.33691406	-1.14257813	-0.79541016	+37.50732422	-8.78906250	-36.51855469	+3940	+15.13916016	+0.68554688	+0.10107422	+0.54931641	-19.33593750	+23.31298828	+3808	+12.67822266	-3.28271484	-1.31835938	+40.03417969	-5.47119141	-15.55664063	+2644
+1458241638.42870000	+15.34130859	-1.13378906	-0.79101563	+37.50732422	-8.81103516	-36.58447266	+3940	+15.14355469	+0.69873047	+0.10107422	+0.68115234	-19.35791016	+23.29101563	+3812	+12.68261719	-3.28271484	-1.32275391	+39.96826172	-5.47119141	-15.55664063	+2648
+1458241638.43709990	+15.34130859	-1.12500000	-0.78662109	+37.48535156	-8.89892578	-36.71630859	+3940	+15.15234375	+0.72070313	+0.10546875	+0.90087891	-19.40185547	+23.20312500	+3820	+12.70019531	-3.29150391	-1.34472656	+39.79248047	-5.40527344	-15.46875000	+2652
+1458241638.44120000	+15.34130859	-1.12060547	-0.77783203	+37.48535156	-8.96484375	-36.80419922	+3944	+15.15673828	+0.73388672	+0.10986328	+1.01074219	-19.46777344	+23.15917969	+3824	+12.70458984	-3.29589844	-1.35791016	+39.70458984	-5.36132813	-15.42480469	+2652
+1458241638.44540000	+15.34570313	-1.11621094	-0.77343750	+37.48535156	-9.03076172	-36.89208984	+3948	+15.16113281	+0.74707031	+0.11865234	+1.14257813	-19.53369141	+23.11523438	+3832	+12.71337891	-3.30468750	-1.37109375	+39.57275391	-5.29541016	-15.38085938	+2656
+1458241638.45370010	+15.35009766	-1.11181641	-0.75146484	+37.46337891	-9.18457031	-37.13378906	+3968	+15.17431641	+0.77343750	+0.13623047	+1.36230469	-19.73144531	+23.02734375	+3844	+12.72656250	-3.32226563	-1.40185547	+39.33105469	-5.20751953	-15.29296875	+2660
+1458241638.45790000	+15.35449219	-1.10302734	-0.73828125	+37.50732422	-9.27246094	-37.22167969	+3984	+15.17871094	+0.78662109	+0.14501953	+1.47216797	-19.81933594	+22.98339844	+3852	+12.73535156	-3.32666016	-1.41503906	+39.22119141	-5.16357422	-15.24902344	+2660
+1458241638.46210000	+15.35888672	-1.09863281	-0.72949219	+37.52929688	-9.33837891	-37.30957031	+3996	+15.18750000	+0.79541016	+0.15380859	+1.56005859	-19.90722656	+22.93945313	+3860	+12.73974609	-3.33105469	-1.42822266	+39.13330078	-5.11962891	-15.20507813	+2660
+1458241638.47040010	+15.36328125	-1.07666016	-0.72949219	+37.59521484	-9.40429688	-37.35351563	+4020	+15.19628906	+0.82177734	+0.17138672	+1.75781250	-20.12695313	+22.85156250	+3876	+12.77050781	-3.32666016	-1.46337891	+38.95751953	-5.07568359	-15.13916016	+2660
+1458241638.47460010	+15.37207031	-1.06787109	-0.72070313	+37.63916016	-9.51416016	-37.39746094	+4036	+15.20068359	+0.83496094	+0.18017578	+1.84570313	-20.23681641	+22.82958984	+3884	+12.77929688	-3.31787109	-1.45898438	+38.97949219	-5.14160156	-15.18310547	+2660
+1458241638.48289990	+15.39404297	-1.03710938	-0.70312500	+37.79296875	-9.66796875	-37.44140625	+4060	+15.21386719	+0.85693359	+0.19775391	+1.97753906	-20.43457031	+22.80761719	+3900	+12.80126953	-3.28710938	-1.44140625	+39.11132813	-5.31738281	-15.31494141	+2664
+1458241638.48709990	+15.40722656	-1.02392578	-0.69873047	+37.85888672	-9.73388672	-37.44140625	+4068	+15.22265625	+0.86572266	+0.20214844	+2.02148438	-20.50048828	+22.80761719	+3904	+12.81445313	-3.26513672	-1.42822266	+39.17724609	-5.44921875	-15.40283203	+2668
+1458241638.49120000	+15.42041016	-1.01513672	-0.69873047	+37.92480469	-9.75585938	-37.41943359	+4076	+15.22705078	+0.87451172	+0.20654297	+2.04345703	-20.56640625	+22.80761719	+3912	+12.82763672	-3.24755859	-1.41503906	+39.28710938	-5.55908203	-15.51269531	+2676
+1458241638.49959990	+15.44238281	-0.97998047	-0.70312500	+38.07861328	-9.79980469	-37.30957031	+4084	+15.24023438	+0.89208984	+0.20654297	+2.04345703	-20.63232422	+22.85156250	+3920	+12.85400391	-3.19042969	-1.38427734	+39.57275391	-5.82275391	-15.71044922	+2692
+1458241638.50370000	+15.45117188	-0.96240234	-0.70312500	+38.16650391	-9.84375000	-37.26562500	+4084	+15.24462891	+0.89648438	+0.20214844	+1.95556641	-20.65429688	+22.89550781	+3924	+12.86718750	-3.16406250	-1.36669922	+39.70458984	-5.95458984	-15.79833984	+2704
+1458241638.50790000	+15.46435547	-0.94921875	-0.70312500	+38.23242188	-9.88769531	-37.24365234	+4084	+15.25341797	+0.90527344	+0.20214844	+1.84570313	-20.67626953	+22.93945313	+3928	+12.88037109	-3.14208984	-1.34912109	+39.81445313	-6.08642578	-15.90820313	+2712
+1458241638.51620010	+15.48632813	-0.92724609	-0.69873047	+38.34228516	-9.99755859	-37.19970703	+4080	+15.26660156	+0.91406250	+0.20214844	+1.45019531	-20.74218750	+23.09326172	+3936	+12.90234375	-3.09814453	-1.31835938	+40.03417969	-6.35009766	-16.12792969	+2736
+1458241638.52040000	+15.49951172	-0.91406250	-0.69433594	+38.38623047	-10.01953125	-37.19970703	+4076	+15.27539063	+0.91845703	+0.19775391	+1.16455078	-20.76416016	+23.20312500	+3940	+12.91552734	-3.08496094	-1.30078125	+40.10009766	-6.45996094	-16.23779297	+2744
+1458241638.52870010	+15.51708984	-0.89648438	-0.69433594	+38.45214844	-10.06347656	-37.19970703	+4064	+15.29736328	+0.91406250	+0.19775391	+0.21972656	-20.83007813	+23.46679688	+3944	+12.93750000	-3.06298828	-1.29638672	+40.18798828	-6.54785156	-16.30371094	+2760
+1458241638.53290010	+15.52148438	-0.89208984	-0.69433594	+38.49609375	-10.06347656	-37.19970703	+4060	+15.30615234	+0.90966797	+0.19775391	-0.32958984	-20.85205078	+23.62060547	+3948	+12.94628906	-3.05859375	-1.29638672	+40.16601563	-6.56982422	-16.34765625	+2764
+1458241638.53699990	+15.52587891	-0.88330078	-0.69433594	+38.51806641	-10.08544922	-37.22167969	+4056	+15.31933594	+0.91406250	+0.20214844	-0.87890625	-20.89599609	+23.79638672	+3952	+12.95507813	-3.05419922	-1.30078125	+40.14404297	-6.56982422	-16.32568359	+2768
+1458241638.54539990	+15.53466797	-0.87451172	-0.68115234	+38.54003906	-10.17333984	-37.35351563	+4052	+15.34570313	+0.88769531	+0.22851563	-2.65869141	-21.07177734	+24.30175781	+3972	+12.96386719	-3.05859375	-1.31835938	+40.01220703	-6.52587891	-16.30371094	+2780
+1458241638.57040000	+15.53906250	-0.87011719	-0.64160156	+38.49609375	-10.32714844	-37.96875000	+4104	+15.41601563	+0.81298828	+0.29443359	-7.75634766	-21.31347656	+25.90576172	+4028	+13.00341797	-3.12451172	-1.42382813	+39.30908203	-6.13037109	-15.97412109	+2804
+1458241638.57450010	+15.54345703	-0.87011719	-0.63720703	+38.49609375	-10.39306641	-38.07861328	+4120	+15.42919922	+0.79541016	+0.30322266	-8.67919922	-21.29150391	+26.21337891	+4044	+13.00781250	-3.13330078	-1.43701172	+39.19921875	-6.08642578	-15.95214844	+2804
+1458241638.58279990	+15.54785156	-0.86572266	-0.61962891	+38.49609375	-10.48095703	-38.29833984	+4156	+15.45556641	+0.76904297	+0.31640625	-10.34912109	-21.22558594	+26.82861328	+4068	+13.02099609	-3.14208984	-1.45458984	+39.00146484	-6.06445313	-15.97412109	+2800
+1458241638.58699990	+15.55664063	-0.86572266	-0.61083984	+38.49609375	-10.52490234	-38.40820313	+4172	+15.46875000	+0.74707031	+0.31640625	-11.22802734	-21.13769531	+27.11425781	+4080	+13.02978516	-3.15087891	-1.46337891	+38.93554688	-6.06445313	-15.99609375	+2796
+1458241638.59530000	+15.56982422	-0.85693359	-0.60644531	+38.49609375	-10.54687500	-38.56201172	+4212	+15.49511719	+0.72509766	+0.31201172	-12.70019531	-20.93994141	+27.66357422	+4104	+13.05175781	-3.14208984	-1.46337891	+38.89160156	-6.15234375	-16.08398438	+2788
+1458241638.59949990	+15.57861328	-0.85693359	-0.60644531	+38.49609375	-10.56884766	-38.58398438	+4228	+15.50830078	+0.69873047	+0.30322266	-13.46923828	-20.78613281	+27.92724609	+4120	+13.06494141	-3.12890625	-1.45898438	+38.91357422	-6.24023438	-16.17187500	+2788
+1458241638.60369990	+15.58740234	-0.85253906	-0.60644531	+38.49609375	-10.61279297	-38.62792969	+4244	+15.52148438	+0.69433594	+0.29443359	-14.06250000	-20.67626953	+28.19091797	+4132	+13.07373047	-3.12011719	-1.44580078	+38.93554688	-6.37207031	-16.28173828	+2788
+1458241638.61200000	+15.60937500	-0.84375000	-0.59765625	+38.49609375	-10.72265625	-38.71582031	+4268	+15.55224609	+0.65478516	+0.27685547	-15.40283203	-20.45654297	+28.65234375	+4164	+13.10009766	-3.08935547	-1.41064453	+39.06738281	-6.65771484	-16.56738281	+2800
+1458241638.61620000	+15.62695313	-0.83935547	-0.59326172	+38.51806641	-10.78857422	-38.75976563	+4276	+15.56542969	+0.64160156	+0.27246094	-15.97412109	-20.36865234	+28.89404297	+4180	+13.11328125	-3.07177734	-1.39306641	+39.13330078	-6.83349609	-16.74316406	+2808
+1458241638.62450000	+15.65332031	-0.83935547	-0.58886719	+38.51806641	-10.85449219	-38.80371094	+4280	+15.59179688	+0.60205078	+0.25488281	-17.18261719	-20.19287109	+29.33349609	+4208	+13.14404297	-3.03662109	-1.35351563	+39.30908203	-7.16308594	-17.07275391	+2828
+1458241638.62870000	+15.67089844	-0.83935547	-0.58886719	+38.51806641	-10.89843750	-38.84765625	+4284	+15.60498047	+0.58447266	+0.25488281	-17.79785156	-20.14892578	+29.55322266	+4220	+13.16162109	-3.01904297	-1.33593750	+39.37500000	-7.31689453	-17.22656250	+2836
+1458241638.63280010	+15.68408203	-0.83496094	-0.58886719	+38.51806641	-10.96435547	-38.89160156	+4284	+15.61816406	+0.56689453	+0.25048828	-18.36914063	-20.08300781	+29.77294922	+4232	+13.17480469	-3.00146484	-1.31835938	+39.44091797	-7.49267578	-17.38037109	+2848
+1458241638.64120010	+15.70605469	-0.82617188	-0.58447266	+38.58398438	-11.09619141	-39.00146484	+4276	+15.64013672	+0.52734375	+0.25488281	-19.73144531	-20.03906250	+30.32226563	+4260	+13.20556641	-2.97070313	-1.28759766	+39.57275391	-7.80029297	-17.68798828	+2868
+1458241638.64529990	+15.71923828	-0.83056641	-0.57568359	+38.60595703	-11.18408203	-39.13330078	+4272	+15.65332031	+0.50976563	+0.25927734	-20.41259766	-20.01708984	+30.60791016	+4272	+13.21875000	-2.97070313	-1.27441406	+39.55078125	-7.95410156	-17.84179688	+2876
+1458241638.65370010	+15.73681641	-0.83496094	-0.55810547	+38.64990234	-11.35986328	-39.39697266	+4268	+15.67089844	+0.46142578	+0.29443359	-22.10449219	-20.12695313	+31.33300781	+4300	+13.24072266	-2.96630859	-1.27001953	+39.48486328	-8.10791016	-18.01757813	+2888
+1458241638.66199990	+15.75439453	-0.83496094	-0.54492188	+38.73779297	-11.49169922	-39.68261719	+4264	+15.69287109	+0.42626953	+0.33398438	-23.86230469	-20.14892578	+32.21191406	+4324	+13.26708984	-2.98828125	-1.28320313	+39.26513672	-8.15185547	-18.10546875	+2904
+1458241638.67450000	+15.75878906	-0.83496094	-0.51416016	+38.93554688	-11.75537109	-40.27587891	+4280	+15.72363281	+0.34716797	+0.41308594	-27.24609375	-20.06103516	+33.85986328	+4372	+13.28906250	-3.03222656	-1.32714844	+38.80371094	-8.12988281	-18.17138672	+2928
+1458241638.68280010	+15.76757813	-0.83496094	-0.48339844	+39.11132813	-11.95312500	-40.73730469	+4300	+15.74560547	+0.27246094	+0.47021484	-29.94873047	-19.90722656	+35.20019531	+4412	+13.30664063	-3.07177734	-1.36230469	+38.45214844	-8.08593750	-18.17138672	+2940
+1458241638.68700000	+15.77197266	-0.83935547	-0.47021484	+39.17724609	-12.04101563	-40.97900391	+4316	+15.75878906	+0.24169922	+0.50097656	-31.31103516	-19.77539063	+35.90332031	+4436	+13.31542969	-3.09814453	-1.37988281	+38.23242188	-8.06396484	-18.17138672	+2948
+1458241638.69530010	+15.77636719	-0.84814453	-0.45703125	+39.28710938	-12.06298828	-41.33056641	+4348	+15.77636719	+0.16259766	+0.54931641	-34.21142578	-19.31396484	+37.33154297	+4480	+13.33300781	-3.13330078	-1.41503906	+37.92480469	-7.99804688	-18.17138672	+2960
+1458241638.69950010	+15.77636719	-0.84814453	-0.44384766	+39.37500000	-12.10693359	-41.52832031	+4368	+15.78955078	+0.12304688	+0.56689453	-35.63964844	-18.96240234	+38.03466797	+4500	+13.34179688	-3.14208984	-1.42822266	+37.79296875	-8.02001953	-18.19335938	+2964
+1458241638.70779990	+15.78076172	-0.85253906	-0.43505859	+39.46289063	-12.04101563	-41.85791016	+4408	+15.80273438	+0.03515625	+0.60205078	-38.67187500	-18.23730469	+39.52880859	+4544	+13.35937500	-3.15966797	-1.45019531	+37.59521484	-8.08593750	-18.25927734	+2964
+1458241638.71199990	+15.79394531	-0.85693359	-0.42187500	+39.50683594	-12.08496094	-42.07763672	+4428	+15.81591797	-0.01318359	+0.61083984	-40.20996094	-17.79785156	+40.23193359	+4568	+13.36816406	-3.16406250	-1.44580078	+37.50732422	-8.19580078	-18.36914063	+2968
+1458241638.71610000	+15.80273438	-0.86572266	-0.41748047	+39.48486328	-11.99707031	-42.18750000	+4444	+15.82470703	-0.06152344	+0.62402344	-41.70410156	-17.35839844	+40.93505859	+4588	+13.38574219	-3.16406250	-1.43261719	+37.48535156	-8.34960938	-18.50097656	+2968
+1458241638.72449990	+15.82910156	-0.87011719	-0.41308594	+39.50683594	-11.75537109	-42.47314453	+4472	+15.84228516	-0.16699219	+0.62841797	-44.75830078	-16.30371094	+42.20947266	+4628	+13.41210938	-3.15087891	-1.41503906	+37.50732422	-8.65722656	-18.74267578	+2980
+1458241638.72860000	+15.83789063	-0.87451172	-0.42187500	+39.44091797	-11.53564453	-42.56103516	+4488	+15.84228516	-0.21972656	+0.62841797	-46.23046875	-15.75439453	+42.84667969	+4652	+13.42529297	-3.14208984	-1.39746094	+37.55126953	-8.85498047	-18.89648438	+2988
+1458241638.73700000	+15.85986328	-0.87890625	-0.43066406	+39.39697266	-11.16210938	-42.71484375	+4504	+15.84667969	-0.32958984	+0.61962891	-49.17480469	-14.54589844	+43.94531250	+4692	+13.45605469	-3.10253906	-1.36230469	+37.72705078	-9.29443359	-19.22607422	+3008
+1458241638.74110010	+15.87304688	-0.88330078	-0.43066406	+39.30908203	-10.98632813	-42.82470703	+4512	+15.84667969	-0.37792969	+0.61962891	-50.62500000	-13.99658203	+44.56054688	+4712	+13.46923828	-3.08496094	-1.34033203	+37.79296875	-9.53613281	-19.40185547	+3024
+1458241638.74530010	+15.88623047	-0.88769531	-0.42626953	+39.24316406	-10.78857422	-42.95654297	+4512	+15.85107422	-0.43505859	+0.61962891	-52.07519531	-13.42529297	+45.10986328	+4732	+13.48681641	-3.07177734	-1.31396484	+37.83691406	-9.77783203	-19.59960938	+3036
+1458241638.75359990	+15.91699219	-0.90087891	-0.41748047	+39.04541016	-10.32714844	-43.24218750	+4516	+15.85546875	-0.54052734	+0.61083984	-54.88769531	-12.23876953	+46.12060547	+4772	+13.51318359	-3.04980469	-1.27441406	+37.90283203	-10.23925781	-19.95117188	+3060
+1458241638.75780010	+15.93017578	-0.90527344	-0.42187500	+38.93554688	-10.04150391	-43.33007813	+4512	+15.85546875	-0.58886719	+0.59765625	-56.22802734	-11.60156250	+46.53808594	+4792	+13.53076172	-3.04101563	-1.25683594	+37.92480469	-10.48095703	-20.10498047	+3072
+1458241638.76609990	+15.93896484	-0.91845703	-0.41748047	+38.64990234	-9.58007813	-43.52783203	+4512	+15.85107422	-0.67236328	+0.58886719	-58.79882813	-10.43701172	+47.39501953	+4828	+13.55273438	-3.02343750	-1.24804688	+37.85888672	-10.76660156	-20.25878906	+3088
+1458241638.77029990	+15.94335938	-0.92724609	-0.40869141	+38.49609375	-9.38232422	-43.63769531	+4512	+15.85107422	-0.71191406	+0.58447266	-60.02929688	-9.88769531	+47.81250000	+4848	+13.56152344	-3.03222656	-1.24804688	+37.74902344	-10.89843750	-20.32470703	+3096
+1458241638.77860000	+15.95214844	-0.94482422	-0.38232422	+38.14453125	-9.07470703	-43.85742188	+4520	+15.85107422	-0.77343750	+0.58886719	-62.33642578	-8.83300781	+48.62548828	+4880	+13.57910156	-3.04541016	-1.26123047	+37.41943359	-11.07421875	-20.36865234	+3112
+1458241638.78280000	+15.96093750	-0.95800781	-0.36914063	+37.92480469	-8.89892578	-43.96728516	+4528	+15.85546875	-0.80859375	+0.58447266	-63.43505859	-8.30566406	+48.97705078	+4896	+13.58349609	-3.06738281	-1.27001953	+37.17773438	-11.14013672	-20.36865234	+3124
+1458241638.79110000	+15.96093750	-0.98437500	-0.34277344	+37.48535156	-8.54736328	-44.07714844	+4552	+15.85107422	-0.85253906	+0.59326172	-65.45654297	-7.36083984	+49.65820313	+4928	+13.59228516	-3.11572266	-1.31396484	+36.60644531	-11.11816406	-20.21484375	+3152
+1458241638.79530000	+15.95654297	-1.00195313	-0.33837891	+37.22167969	-8.32763672	-44.03320313	+4568	+15.85107422	-0.87890625	+0.59765625	-66.40136719	-6.89941406	+49.94384766	+4944	+13.59667969	-3.13769531	-1.34472656	+36.32080078	-11.07421875	-20.10498047	+3164
+1458241638.80360010	+15.95654297	-1.03271484	-0.32958984	+36.73828125	-7.97607422	-43.90136719	+4608	+15.85107422	-0.91406250	+0.61083984	-68.18115234	-6.06445313	+50.58105469	+4976	+13.60107422	-3.19042969	-1.39746094	+35.70556641	-11.00830078	-19.90722656	+3184
+1458241638.80780010	+15.95654297	-1.05029297	-0.32519531	+36.47460938	-7.80029297	-43.81347656	+4632	+15.85107422	-0.94042969	+0.61962891	-69.06005859	-5.66894531	+50.86669922	+4996	+13.60107422	-3.21240234	-1.42382813	+35.39794922	-10.96435547	-19.79736328	+3196
+1458241638.81609990	+15.96533203	-1.08544922	-0.30761719	+36.01318359	-7.47070313	-43.61572266	+4684	+15.85986328	-0.98437500	+0.64160156	-70.72998047	-4.89990234	+51.41601563	+5024	+13.60986328	-3.25634766	-1.45898438	+34.80468750	-10.98632813	-19.62158203	+3212
+1458241638.82020000	+15.97412109	-1.10302734	-0.30761719	+35.77148438	-7.27294922	-43.41796875	+4708	+15.85986328	-1.01074219	+0.64160156	-71.56494141	-4.52636719	+51.61376953	+5040	+13.61865234	-3.27392578	-1.47656250	+34.56298828	-11.00830078	-19.53369141	+3216
+1458241638.82439990	+15.97851563	-1.12500000	-0.31201172	+35.50781250	-7.05322266	-43.19824219	+4736	+15.86425781	-1.03710938	+0.64599609	-72.37792969	-4.13085938	+51.81152344	+5056	+13.62304688	-3.29150391	-1.48974609	+34.32128906	-11.05224609	-19.46777344	+3220
+1458241638.83270000	+15.98730469	-1.14697266	-0.33398438	+35.17822266	-6.54785156	-42.62695313	+4792	+15.86425781	-1.09423828	+0.65039063	-74.04785156	-3.33984375	+52.20703125	+5084	+13.63623047	-3.29589844	-1.50292969	+34.01367188	-11.20605469	-19.35791016	+3224
+1458241638.83690000	+16.00048828	-1.16455078	-0.34716797	+35.00244141	-6.30615234	-42.31933594	+4816	+15.86865234	-1.12500000	+0.65478516	-74.90478516	-2.92236328	+52.40478516	+5096	+13.64501953	-3.29150391	-1.49853516	+33.92578125	-11.38183594	-19.35791016	+3228
+1458241638.84520010	+16.03125000	-1.17773438	-0.35595703	+34.82666016	-5.97656250	-41.79199219	+4852	+15.86865234	-1.19531250	+0.65039063	-76.66259766	-2.04345703	+52.66845703	+5124	+13.66259766	-3.27392578	-1.46777344	+33.83789063	-11.79931641	-19.40185547	+3240
+1458241638.84940000	+16.04443359	-1.19091797	-0.36474609	+34.71679688	-5.80078125	-41.48437500	+4864	+15.86865234	-1.23046875	+0.65039063	-77.56347656	-1.58203125	+52.80029297	+5136	+13.67138672	-3.26074219	-1.45019531	+33.79394531	-12.04101563	-19.44580078	+3248
+1458241638.85360000	+16.06201172	-1.19531250	-0.36914063	+34.69482422	-5.64697266	-41.22070313	+4876	+15.86865234	-1.27001953	+0.64599609	-78.50830078	-1.09863281	+52.86621094	+5152	+13.68457031	-3.24755859	-1.43261719	+33.79394531	-12.28271484	-19.48974609	+3260
+1458241638.86190010	+16.08398438	-1.20410156	-0.39550781	+34.65087891	-5.29541016	-40.58349609	+4888	+15.86425781	-1.34033203	+0.62841797	-80.35400391	-0.06591797	+52.97607422	+5172	+13.70654297	-3.21240234	-1.39746094	+33.83789063	-12.76611328	-19.51171875	+3280
+1458241638.87019990	+16.11035156	-1.20849609	-0.41308594	+34.71679688	-5.09765625	-40.07812500	+4888	+15.85546875	-1.41503906	+0.61523438	-82.35351563	+1.01074219	+53.02001953	+5200	+13.72412109	-3.18164063	-1.36669922	+33.83789063	-13.20556641	-19.53369141	+3304
+1458241638.87859990	+16.13232422	-1.21289063	-0.42626953	+34.82666016	-5.03173828	-39.63867188	+4880	+15.84228516	-1.48095703	+0.61083984	-84.28710938	+2.10937500	+53.10791016	+5220	+13.74169922	-3.15087891	-1.34472656	+33.79394531	-13.64501953	-19.51171875	+3324
+1458241638.88270000	+16.14111328	-1.21728516	-0.41748047	+34.87060547	-5.05371094	-39.50683594	+4876	+15.83789063	-1.50732422	+0.60205078	-85.25390625	+2.63671875	+53.08593750	+5228	+13.75048828	-3.15527344	-1.33593750	+33.68408203	-13.84277344	-19.48974609	+3332
+1458241638.89109990	+16.14990234	-1.23046875	-0.43945313	+34.95849609	-4.94384766	-39.17724609	+4872	+15.82910156	-1.56005859	+0.60205078	-87.18750000	+3.71337891	+53.06396484	+5248	+13.76367188	-3.16406250	-1.34912109	+33.35449219	-14.04052734	-19.31396484	+3344
+1458241638.89520000	+16.15429688	-1.23486328	-0.44384766	+35.02441406	-4.96582031	-39.04541016	+4868	+15.82031250	-1.58203125	+0.59765625	-88.11035156	+4.24072266	+53.02001953	+5260	+13.76806641	-3.17285156	-1.36230469	+33.15673828	-14.10644531	-19.20410156	+3356
+1458241638.89940000	+16.14990234	-1.24365234	-0.45703125	+35.06835938	-4.89990234	-38.89160156	+4868	+15.81591797	-1.59960938	+0.59765625	-89.03320313	+4.76806641	+53.02001953	+5268	+13.77246094	-3.18603516	-1.37988281	+32.91503906	-14.10644531	-19.05029297	+3364
+1458241638.90350010	+16.14550781	-1.24804688	-0.45703125	+35.11230469	-4.98779297	-38.84765625	+4868	+15.80712891	-1.61718750	+0.61083984	-89.91210938	+5.29541016	+53.08593750	+5280	+13.77246094	-3.20361328	-1.40625000	+32.65136719	-14.10644531	-18.91845703	+3376
+1458241638.90770010	+16.14550781	-1.26123047	-0.45263672	+35.15625000	-5.07568359	-38.80371094	+4872	+15.80273438	-1.63476563	+0.62402344	-90.79101563	+5.77880859	+53.12988281	+5292	+13.77685547	-3.22998047	-1.43261719	+32.34375000	-14.08447266	-18.76464844	+3388
+1458241638.91599990	+16.14111328	-1.28759766	-0.45263672	+35.20019531	-5.20751953	-38.78173828	+4892	+15.79394531	-1.66552734	+0.64599609	-92.52685547	+6.74560547	+53.17382813	+5316	+13.78125000	-3.29150391	-1.48095703	+31.66259766	-14.04052734	-18.50097656	+3408
+1458241638.92020010	+16.13671875	-1.30078125	-0.44384766	+35.22216797	-5.31738281	-38.82568359	+4904	+15.78955078	-1.67871094	+0.65478516	-93.36181641	+7.25097656	+53.17382813	+5324	+13.78125000	-3.32226563	-1.51171875	+31.31103516	-13.97460938	-18.36914063	+3416
+1458241638.92440010	+16.13232422	-1.31835938	-0.44824219	+35.24414063	-5.36132813	-38.80371094	+4920	+15.78955078	-1.69628906	+0.65917969	-94.19677734	+7.75634766	+53.12988281	+5336	+13.78564453	-3.35302734	-1.53808594	+30.95947266	-13.90869141	-18.23730469	+3424
+1458241638.92849990	+16.12792969	-1.32714844	-0.44824219	+35.24414063	-5.40527344	-38.80371094	+4936	+15.78515625	-1.70507813	+0.66357422	-94.98779297	+8.26171875	+53.10791016	+5348	+13.78564453	-3.38378906	-1.56445313	+30.65185547	-13.82080078	-18.10546875	+3432
+1458241638.93269990	+16.12353516	-1.33593750	-0.45263672	+35.28808594	-5.47119141	-38.80371094	+4956	+15.78076172	-1.72705078	+0.67236328	-95.82275391	+8.78906250	+53.08593750	+5360	+13.78564453	-3.40576172	-1.59521484	+30.38818359	-13.75488281	-17.97363281	+3440
+1458241638.93689990	+16.12353516	-1.34472656	-0.45263672	+35.33203125	-5.53710938	-38.78173828	+4976	+15.77636719	-1.74462891	+0.67675781	-96.65771484	+9.31640625	+53.04199219	+5372	+13.79003906	-3.43212891	-1.60839844	+30.12451172	-13.73291016	-17.92968750	+3440
+1458241638.94100000	+16.11914063	-1.35351563	-0.45263672	+35.37597656	-5.62500000	-38.80371094	+4996	+15.77197266	-1.76220703	+0.68115234	-97.42675781	+9.86572266	+53.02001953	+5380	+13.79443359	-3.44970703	-1.62158203	+29.92675781	-13.73291016	-17.86376953	+3440
+1458241638.94939990	+16.12353516	-1.37548828	-0.44384766	+35.46386719	-5.84472656	-38.82568359	+5036	+15.76757813	-1.80175781	+0.67675781	-99.07470703	+10.96435547	+52.80029297	+5404	+13.79882813	-3.47607422	-1.63037109	+29.57519531	-13.75488281	-17.79785156	+3436
+1458241638.95350000	+16.12792969	-1.38427734	-0.44384766	+35.50781250	-5.91064453	-38.78173828	+5056	+15.76757813	-1.82373047	+0.65917969	-99.90966797	+11.53564453	+52.55859375	+5412	+13.80761719	-3.48486328	-1.62597656	+29.50927734	-13.82080078	-17.79785156	+3436
+1458241638.95770000	+16.13671875	-1.39306641	-0.45263672	+35.59570313	-5.97656250	-38.73779297	+5076	+15.76318359	-1.85009766	+0.63720703	-100.78857422	+12.10693359	+52.29492188	+5424	+13.81640625	-3.48046875	-1.62158203	+29.46533203	-13.86474609	-17.79785156	+3432
+1458241638.96600010	+16.15429688	-1.40185547	-0.47021484	+35.79345703	-6.13037109	-38.54003906	+5104	+15.75439453	-1.90283203	+0.59326172	-102.48046875	+13.29345703	+51.74560547	+5444	+13.82958984	-3.47167969	-1.59521484	+29.48730469	-13.99658203	-17.81982422	+3436
+1458241638.97020010	+16.15869141	-1.40185547	-0.48339844	+35.90332031	-6.19628906	-38.43017578	+5116	+15.75000000	-1.92919922	+0.56689453	-103.33740234	+13.90869141	+51.43798828	+5456	+13.83398438	-3.45849609	-1.58203125	+29.55322266	-14.06250000	-17.81982422	+3440
+1458241638.97429990	+16.17187500	-1.40625000	-0.49218750	+36.01318359	-6.28417969	-38.29833984	+5124	+15.74560547	-1.95996094	+0.54492188	-104.19433594	+14.50195313	+51.13037109	+5460	+13.84277344	-3.44970703	-1.56445313	+29.61914063	-14.17236328	-17.88574219	+3448
+1458241638.97849990	+16.18945313	-1.40625000	-0.50537109	+36.16699219	-6.39404297	-38.18847656	+5128	+15.74121094	-1.98632813	+0.51855469	-105.02929688	+15.09521484	+50.80078125	+5468	+13.84716797	-3.43652344	-1.54248047	+29.70703125	-14.26025391	-17.92968750	+3456
+1458241638.98270010	+16.20263672	-1.41064453	-0.51416016	+36.29882813	-6.50390625	-38.10058594	+5128	+15.74121094	-2.01269531	+0.48779297	-105.88623047	+15.66650391	+50.42724609	+5472	+13.85595703	-3.42773438	-1.52050781	+29.77294922	-14.34814453	-17.99560547	+3464
+1458241638.99099990	+16.22900391	-1.41943359	-0.55810547	+36.56250000	-6.56982422	-37.88085938	+5124	+15.72802734	-2.06103516	+0.42187500	-107.53417969	+16.78710938	+49.61425781	+5480	+13.86914063	-3.41455078	-1.48535156	+29.92675781	-14.47998047	-18.12744141	+3480
+1458241638.99519990	+16.23779297	-1.42382813	-0.58007813	+36.69433594	-6.63574219	-37.79296875	+5120	+15.72363281	-2.08300781	+0.38671875	-108.34716797	+17.33642578	+49.17480469	+5484	+13.87792969	-3.41015625	-1.46777344	+29.99267578	-14.52392578	-18.19335938	+3488
+1458241638.99930000	+16.24218750	-1.42382813	-0.60644531	+36.82617188	-6.65771484	-37.68310547	+5116	+15.71484375	-2.10937500	+0.36035156	-109.16015625	+17.86376953	+48.82324219	+5484	+13.88232422	-3.41015625	-1.45458984	+30.08056641	-14.54589844	-18.25927734	+3496
+1458241639.00350000	+16.24658203	-1.42822266	-0.62402344	+37.00195313	-6.81152344	-37.72705078	+5108	+15.70605469	-2.12695313	+0.34716797	-109.84130859	+18.41308594	+48.53759766	+5480	+13.88671875	-3.40576172	-1.44580078	+30.12451172	-14.52392578	-18.32519531	+3504
+1458241639.00770000	+16.25097656	-1.44140625	-0.63281250	+37.11181641	-6.94335938	-37.83691406	+5100	+15.69726563	-2.14453125	+0.33398438	-110.54443359	+18.91845703	+48.22998047	+5480	+13.89111328	-3.41455078	-1.44140625	+30.16845703	-14.52392578	-18.41308594	+3512
+1458241639.01600000	+16.25537109	-1.46777344	-0.66796875	+37.39746094	-7.09716797	-38.05664063	+5096	+15.68408203	-2.17089844	+0.30322266	-111.86279297	+19.84130859	+47.63671875	+5472	+13.89990234	-3.44531250	-1.43701172	+30.14648438	-14.39208984	-18.61083984	+3532
+1458241639.02020000	+16.25537109	-1.48535156	-0.68115234	+37.50732422	-7.18505859	-38.25439453	+5096	+15.67968750	-2.18408203	+0.28564453	-112.50000000	+20.23681641	+47.30712891	+5468	+13.90429688	-3.47167969	-1.43701172	+30.10253906	-14.28222656	-18.72070313	+3540
+1458241639.02430010	+16.25097656	-1.50292969	-0.70312500	+37.61718750	-7.18505859	-38.43017578	+5100	+15.67089844	-2.19726563	+0.27685547	-113.11523438	+20.63232422	+47.06542969	+5464	+13.90869141	-3.50244141	-1.44140625	+30.03662109	-14.15039063	-18.83056641	+3552
+1458241639.02850010	+16.24218750	-1.52050781	-0.71630859	+37.77099609	-7.27294922	-38.67187500	+5108	+15.66210938	-2.20166016	+0.27246094	-113.64257813	+21.00585938	+46.82373047	+5460	+13.90869141	-3.55517578	-1.45898438	+29.90478516	-13.88671875	-18.98437500	+3572
+1458241639.03270010	+16.23779297	-1.53808594	-0.72949219	+37.92480469	-7.36083984	-38.95751953	+5116	+15.65332031	-2.21044922	+0.26806641	-114.19189453	+21.35742188	+46.58203125	+5456	+13.90869141	-3.60351563	-1.48095703	+29.77294922	-13.62304688	-19.09423828	+3588
+1458241639.03679990	+16.23339844	-1.55566406	-0.73388672	+38.05664063	-7.47070313	-39.24316406	+5128	+15.64892578	-2.21923828	+0.25927734	-114.71923828	+21.66503906	+46.36230469	+5456	+13.90869141	-3.64746094	-1.49853516	+29.66308594	-13.38134766	-19.22607422	+3600
+1458241639.04520010	+16.22460938	-1.59521484	-0.75585938	+38.36425781	-7.60253906	-39.83642578	+5160	+15.63574219	-2.23242188	+0.25488281	-115.68603516	+22.23632813	+45.96679688	+5448	+13.90429688	-3.77050781	-1.54687500	+29.37744141	-12.70019531	-19.51171875	+3636
+1458241639.04930000	+16.22021484	-1.62158203	-0.75585938	+38.51806641	-7.69042969	-40.18798828	+5180	+15.63574219	-2.24121094	+0.24609375	-116.21337891	+22.43408203	+45.74707031	+5448	+13.90429688	-3.81884766	-1.55566406	+29.26757813	-12.48046875	-19.66552734	+3644
+1458241639.05349990	+16.22021484	-1.64355469	-0.77343750	+38.64990234	-7.64648438	-40.40771484	+5200	+15.63134766	-2.24560547	+0.23291016	-116.65283203	+22.60986328	+45.48339844	+5452	+13.89990234	-3.87597656	-1.56884766	+29.17968750	-12.17285156	-19.79736328	+3656
+1458241639.05760000	+16.22021484	-1.66113281	-0.79541016	+38.82568359	-7.60253906	-40.60546875	+5224	+15.62695313	-2.26318359	+0.21972656	-117.18017578	+22.76367188	+45.19775391	+5456	+13.89990234	-3.91113281	-1.58203125	+29.17968750	-11.88720703	-19.88525391	+3664
+1458241639.07010010	+16.22460938	-1.71386719	-0.85253906	+39.30908203	-7.47070313	-41.06689453	+5288	+15.61376953	-2.31591797	+0.16259766	-118.69628906	+23.07128906	+44.34082031	+5468	+13.89990234	-3.98583984	-1.58203125	+29.37744141	-11.27197266	-20.19287109	+3680
+1458241639.07850000	+16.24658203	-1.74462891	-0.89208984	+39.63867188	-7.31689453	-41.24267578	+5316	+15.60937500	-2.35986328	+0.10107422	-119.70703125	+23.13720703	+43.63769531	+5484	+13.90429688	-4.01220703	-1.53369141	+29.68505859	-11.11816406	-20.52246094	+3696
+1458241639.08260010	+16.25976563	-1.76660156	-0.92724609	+39.77050781	-7.16308594	-41.24267578	+5328	+15.60937500	-2.39941406	+0.06591797	-120.25634766	+23.13720703	+43.28613281	+5496	+13.91308594	-4.02099609	-1.51171875	+29.88281250	-10.98632813	-20.65429688	+3704
+1458241639.08680010	+16.27294922	-1.78857422	-0.95361328	+39.90234375	-7.03125000	-41.24267578	+5336	+15.60937500	-2.43896484	+0.03076172	-120.82763672	+23.11523438	+42.91259766	+5504	+13.91748047	-4.02978516	-1.48974609	+30.08056641	-10.89843750	-20.78613281	+3716
+1458241639.09100010	+16.28173828	-1.81054688	-0.98876953	+40.01220703	-6.83349609	-41.17675781	+5340	+15.60498047	-2.46972656	-0.00878906	-121.31103516	+23.07128906	+42.49511719	+5512	+13.92626953	-4.03417969	-1.46337891	+30.30029297	-10.78857422	-20.91796875	+3724
+1458241639.09929990	+16.30810547	-1.84570313	-1.06787109	+40.25390625	-6.45996094	-40.97900391	+5340	+15.60498047	-2.55322266	-0.10107422	-122.40966797	+22.93945313	+41.61621094	+5536	+13.93945313	-4.03857422	-1.41503906	+30.78369141	-10.59082031	-21.15966797	+3748
+1458241639.10349990	+16.31689453	-1.86767578	-1.10742188	+40.38574219	-6.28417969	-40.89111328	+5336	+15.60058594	-2.58837891	-0.14062500	-122.80517578	+22.91748047	+41.24267578	+5540	+13.94384766	-4.04736328	-1.38867188	+31.00341797	-10.48095703	-21.29150391	+3760
+1458241639.10760000	+16.32568359	-1.89404297	-1.14257813	+40.45166016	-6.10839844	-40.82519531	+5328	+15.60058594	-2.63232422	-0.18017578	-123.26660156	+22.87353516	+40.89111328	+5552	+13.94824219	-4.05615234	-1.36669922	+31.20117188	-10.39306641	-21.44531250	+3780
+1458241639.11180000	+16.33447266	-1.92480469	-1.18212891	+40.51757813	-5.91064453	-40.75927734	+5320	+15.60498047	-2.68066406	-0.21533203	-123.72802734	+22.82958984	+40.56152344	+5560	+13.96142578	-4.07373047	-1.35351563	+31.37695313	-10.23925781	-21.53320313	+3792
+1458241639.11599990	+16.34326172	-1.95556641	-1.21289063	+40.58349609	-5.77880859	-40.73730469	+5312	+15.60498047	-2.71582031	-0.25048828	-124.03564453	+22.78564453	+40.25390625	+5564	+13.96142578	-4.09570313	-1.33593750	+31.48681641	-10.10742188	-21.68701172	+3812
+1458241639.12430000	+16.36083984	-2.03027344	-1.28320313	+40.64941406	-5.40527344	-40.67138672	+5296	+15.60937500	-2.80810547	-0.32080078	-124.78271484	+22.69775391	+39.59472656	+5580	+13.97460938	-4.16601563	-1.33154297	+31.55273438	-9.66796875	-21.88476563	+3852
+1458241639.12840010	+16.36083984	-2.06982422	-1.31396484	+40.67138672	-5.25146484	-40.69335938	+5292	+15.60937500	-2.84765625	-0.35156250	-125.04638672	+22.69775391	+39.35302734	+5588	+13.97460938	-4.20996094	-1.34033203	+31.50878906	-9.40429688	-21.97265625	+3872
+1458241639.13260010	+16.36083984	-2.10937500	-1.34912109	+40.69335938	-5.09765625	-40.69335938	+5292	+15.61376953	-2.88281250	-0.37792969	-125.28808594	+22.71972656	+39.13330078	+5592	+13.97900391	-4.25830078	-1.34912109	+31.44287109	-9.14062500	-22.06054688	+3892
+1458241639.13680010	+16.36083984	-2.14892578	-1.37988281	+40.71533203	-4.96582031	-40.71533203	+5292	+15.61816406	-2.92236328	-0.39550781	-125.50781250	+22.76367188	+38.95751953	+5600	+13.97900391	-4.31103516	-1.37548828	+31.35498047	-8.83300781	-22.08251953	+3916
+1458241639.14089990	+16.35644531	-2.19287109	-1.39746094	+40.71533203	-4.89990234	-40.86914063	+5292	+15.62255859	-2.95312500	-0.40429688	-125.59570313	+22.82958984	+38.89160156	+5604	+13.97460938	-4.37695313	-1.39746094	+31.17919922	-8.52539063	-22.14843750	+3940
+1458241639.15339990	+16.35205078	-2.35986328	-1.46337891	+40.56152344	-4.59228516	-41.22070313	+5336	+15.64013672	-3.06298828	-0.42187500	-125.96923828	+22.98339844	+38.69384766	+5628	+13.97021484	-4.60986328	-1.48974609	+30.43212891	-7.51464844	-22.30224609	+4008
+1458241639.16179990	+16.35205078	-2.46972656	-1.52050781	+40.45166016	-4.35058594	-41.37451172	+5384	+15.65332031	-3.13330078	-0.43505859	-126.18896484	+23.09326172	+38.54003906	+5652	+13.97460938	-4.76367188	-1.56445313	+29.94873047	-6.85546875	-22.39013672	+4044
+1458241639.17010000	+16.33886719	-2.57958984	-1.57324219	+40.29785156	-4.19677734	-41.57226563	+5448	+15.66210938	-3.20800781	-0.44824219	-126.34277344	+23.20312500	+38.47412109	+5680	+13.97021484	-4.91308594	-1.63916016	+29.44335938	-6.19628906	-22.45605469	+4080
+1458241639.17430000	+16.35205078	-2.63671875	-1.58642578	+40.23193359	-4.19677734	-41.70410156	+5480	+15.67529297	-3.25195313	-0.45263672	-126.45263672	+23.24707031	+38.45214844	+5700	+13.97021484	-4.98339844	-1.66552734	+29.22363281	-5.97656250	-22.52197266	+4092
+1458241639.17840000	+16.36083984	-2.69824219	-1.61279297	+40.12207031	-4.13085938	-41.74804688	+5512	+15.68847656	-3.30908203	-0.45703125	-126.58447266	+23.29101563	+38.38623047	+5720	+13.97900391	-5.05810547	-1.68750000	+28.98193359	-5.75683594	-22.60986328	+4104
+1458241639.18260000	+16.36962891	-2.75976563	-1.64355469	+40.01220703	-4.06494141	-41.77001953	+5548	+15.70166016	-3.36181641	-0.47021484	-126.73828125	+23.31298828	+38.32031250	+5740	+13.98339844	-5.11962891	-1.70947266	+28.82812500	-5.55908203	-22.69775391	+4116
+1458241639.18680000	+16.38720703	-2.82568359	-1.66992188	+39.90234375	-4.02099609	-41.81396484	+5584	+15.71484375	-3.41894531	-0.48779297	-126.93603516	+23.29101563	+38.18847656	+5764	+13.99218750	-5.18115234	-1.71826172	+28.65234375	-5.42724609	-22.82958984	+4124
+1458241639.19090010	+16.40478516	-2.89599609	-1.70947266	+39.74853516	-3.88916016	-41.74804688	+5620	+15.72363281	-3.48486328	-0.51416016	-127.17773438	+23.24707031	+38.01269531	+5792	+14.00537109	-5.23828125	-1.72705078	+28.52050781	-5.31738281	-22.96142578	+4128
+1458241639.19510010	+16.42236328	-2.94873047	-1.75341797	+39.66064453	-3.77929688	-41.66015625	+5652	+15.73681641	-3.55078125	-0.54052734	-127.44140625	+23.22509766	+37.83691406	+5820	+14.02294922	-5.27343750	-1.73144531	+28.52050781	-5.22949219	-23.04931641	+4132
+1458241639.20339990	+16.47070313	-3.06738281	-1.81933594	+39.46289063	-3.75732422	-41.57226563	+5700	+15.76757813	-3.68701172	-0.60205078	-127.94677734	+23.15917969	+37.46337891	+5876	+14.06250000	-5.35253906	-1.72265625	+28.47656250	-5.18554688	-23.35693359	+4148
+1458241639.20760010	+16.49707031	-3.13330078	-1.84570313	+39.33105469	-3.75732422	-41.52832031	+5720	+15.78076172	-3.76611328	-0.63281250	-128.23242188	+23.11523438	+37.26562500	+5900	+14.08007813	-5.38769531	-1.71386719	+28.45458984	-5.18554688	-23.53271484	+4156
+1458241639.21170000	+16.53222656	-3.20361328	-1.87646484	+39.22119141	-3.77929688	-41.50634766	+5736	+15.79833984	-3.84521484	-0.66357422	-128.54003906	+23.07128906	+37.06787109	+5928	+14.10644531	-5.42724609	-1.69628906	+28.43261719	-5.25146484	-23.73046875	+4168
+1458241639.21589990	+16.56298828	-3.27392578	-1.90722656	+39.06738281	-3.75732422	-41.44042969	+5752	+15.81591797	-3.93310547	-0.69433594	-128.86962891	+23.02734375	+36.89208984	+5956	+14.13281250	-5.46679688	-1.67431641	+28.43261719	-5.31738281	-23.92822266	+4184
+1458241639.22009990	+16.59814453	-3.34423828	-1.94238281	+38.91357422	-3.71337891	-41.37451172	+5760	+15.83349609	-4.01660156	-0.72509766	-129.17724609	+22.98339844	+36.71630859	+5980	+14.15917969	-5.50195313	-1.65673828	+28.43261719	-5.40527344	-24.12597656	+4200
+1458241639.22840000	+16.65966797	-3.48925781	-2.01269531	+38.62792969	-3.66943359	-41.30859375	+5776	+15.86865234	-4.18798828	-0.78662109	-129.81445313	+22.93945313	+36.36474609	+6028	+14.20751953	-5.58544922	-1.63916016	+28.34472656	-5.42724609	-24.45556641	+4232
+1458241639.23260000	+16.69482422	-3.55957031	-2.03906250	+38.49609375	-3.69140625	-41.30859375	+5780	+15.88623047	-4.27148438	-0.81738281	-130.10009766	+22.91748047	+36.21093750	+6052	+14.23388672	-5.63818359	-1.63037109	+28.27880859	-5.47119141	-24.65332031	+4252
+1458241639.23670010	+16.72558594	-3.62988281	-2.06542969	+38.36425781	-3.71337891	-41.30859375	+5780	+15.90380859	-4.35937500	-0.83935547	-130.38574219	+22.93945313	+36.10107422	+6076	+14.26025391	-5.68652344	-1.63037109	+28.19091797	-5.47119141	-24.78515625	+4272
+1458241639.24090000	+16.75195313	-3.71337891	-2.08300781	+38.18847656	-3.77929688	-41.39648438	+5784	+15.92578125	-4.45166016	-0.85253906	-130.62744141	+22.98339844	+36.12304688	+6096	+14.27783203	-5.75244141	-1.63476563	+27.99316406	-5.44921875	-24.96093750	+4292
+1458241639.24510000	+16.77832031	-3.79687500	-2.10058594	+37.99072266	-3.80126953	-41.50634766	+5788	+15.94775391	-4.53076172	-0.86132813	-130.80322266	+23.02734375	+36.16699219	+6116	+14.29541016	-5.83593750	-1.63476563	+27.70751953	-5.44921875	-25.13671875	+4320
+1458241639.25340010	+16.81787109	-3.97705078	-2.13574219	+37.55126953	-3.84521484	-41.81396484	+5808	+15.99169922	-4.68896484	-0.87011719	-131.13281250	+23.15917969	+36.29882813	+6160	+14.33056641	-6.01171875	-1.68310547	+27.07031250	-5.20751953	-25.35644531	+4372
+1458241639.25760010	+16.84423828	-4.06054688	-2.14453125	+37.35351563	-3.88916016	-42.03369141	+5820	+16.01806641	-4.76367188	-0.87011719	-131.26464844	+23.22509766	+36.38671875	+6180	+14.34814453	-6.11279297	-1.70947266	+26.67480469	-5.09765625	-25.48828125	+4400
+1458241639.26589990	+16.87060547	-4.24072266	-2.17968750	+36.89208984	-3.88916016	-42.38525391	+5864	+16.06201172	-4.91748047	-0.86132813	-131.48437500	+23.42285156	+36.69433594	+6236	+14.36572266	-6.33251953	-1.80615234	+25.75195313	-4.68017578	-25.59814453	+4452
+1458241639.27010010	+16.88378906	-4.32421875	-2.19726563	+36.67236328	-3.93310547	-42.58300781	+5892	+16.08837891	-4.98339844	-0.84814453	-131.52832031	+23.53271484	+36.91406250	+6264	+14.37451172	-6.44677734	-1.85449219	+25.24658203	-4.48242188	-25.66406250	+4480
+1458241639.27420000	+16.89697266	-4.41210938	-2.20605469	+36.43066406	-3.99902344	-42.84667969	+5924	+16.11914063	-5.05371094	-0.83496094	-131.57226563	+23.64257813	+37.13378906	+6296	+14.37890625	-6.56542969	-1.90722656	+24.76318359	-4.28466797	-25.75195313	+4500
+1458241639.27839990	+16.91455078	-4.50878906	-2.20605469	+36.16699219	-4.08691406	-43.15429688	+5964	+16.14990234	-5.12402344	-0.82177734	-131.59423828	+23.75244141	+37.37548828	+6332	+14.39208984	-6.68847656	-1.95556641	+24.23583984	-4.08691406	-25.81787109	+4520
+1458241639.28670000	+16.95410156	-4.69335938	-2.21484375	+35.66162109	-4.17480469	-43.74755859	+6048	+16.21142578	-5.26904297	-0.79980469	-131.68212891	+23.95019531	+37.83691406	+6400	+14.40527344	-6.92578125	-2.05664063	+23.20312500	-3.71337891	-26.01562500	+4556
+1458241639.29090000	+16.97167969	-4.79003906	-2.24121094	+35.37597656	-4.13085938	-43.90136719	+6104	+16.23779297	-5.34814453	-0.79980469	-131.81396484	+24.01611328	+37.96875000	+6436	+14.41845703	-7.04443359	-2.10498047	+22.74169922	-3.53759766	-26.10351563	+4568
+1458241639.29500010	+16.99365234	-4.87353516	-2.26318359	+35.13427734	-4.17480469	-44.05517578	+6152	+16.26855469	-5.42724609	-0.79980469	-131.92382813	+24.08203125	+38.10058594	+6472	+14.43603516	-7.14550781	-2.15771484	+22.34619141	-3.36181641	-26.19140625	+4576
+1458241639.29920010	+17.02001953	-4.96582031	-2.28076172	+34.89257813	-4.24072266	-44.25292969	+6204	+16.30371094	-5.50634766	-0.80419922	-132.03369141	+24.12597656	+38.23242188	+6508	+14.44921875	-7.24218750	-2.18847656	+21.97265625	-3.29589844	-26.34521484	+4584
+1458241639.30340000	+17.04638672	-5.05810547	-2.30273438	+34.60693359	-4.26269531	-44.40673828	+6252	+16.33447266	-5.59423828	-0.81298828	-132.18750000	+24.14794922	+38.36425781	+6544	+14.47119141	-7.33886719	-2.21923828	+21.64306641	-3.25195313	-26.49902344	+4588
+1458241639.31170010	+17.11230469	-5.24267578	-2.34228516	+34.07958984	-4.39453125	-44.80224609	+6340	+16.40039063	-5.78320313	-0.83056641	-132.58300781	+24.21386719	+38.58398438	+6620	+14.51513672	-7.49267578	-2.25000000	+21.11572266	-3.29589844	-26.87255859	+4588
+1458241639.31590010	+17.16064453	-5.33496094	-2.36425781	+33.81591797	-4.43847656	-44.91210938	+6380	+16.43554688	-5.88427734	-0.85693359	-132.84667969	+24.16992188	+38.56201172	+6656	+14.55468750	-7.55859375	-2.25000000	+20.96191406	-3.40576172	-27.11425781	+4584
+1458241639.31999990	+17.20898438	-5.43164063	-2.39501953	+33.53027344	-4.48242188	-45.00000000	+6416	+16.47070313	-5.98974609	-0.88769531	-133.13232422	+24.12597656	+38.51806641	+6692	+14.58984375	-7.61572266	-2.24560547	+20.83007813	-3.53759766	-27.33398438	+4576
+1458241639.32419990	+17.25292969	-5.52832031	-2.42578125	+33.26660156	-4.50439453	-45.08789063	+6444	+16.50146484	-6.09521484	-0.92285156	-133.43994141	+24.08203125	+38.47412109	+6724	+14.62939453	-7.67285156	-2.23242188	+20.72021484	-3.71337891	-27.59765625	+4572
+1458241639.32839990	+17.29687500	-5.63378906	-2.46972656	+32.95898438	-4.48242188	-45.13183594	+6468	+16.52783203	-6.20947266	-0.95800781	-133.81347656	+24.03808594	+38.40820313	+6756	+14.66894531	-7.72558594	-2.21923828	+20.63232422	-3.88916016	-27.83935547	+4568
+1458241639.33670000	+17.38476563	-5.81396484	-2.53564453	+32.45361328	-4.57031250	-45.26367188	+6492	+16.58935547	-6.43359375	-1.02832031	-134.49462891	+23.95019531	+38.34228516	+6812	+14.75244141	-7.80908203	-2.19287109	+20.58837891	-4.26269531	-28.30078125	+4556
+1458241639.34089990	+17.43310547	-5.90625000	-2.55322266	+32.18994141	-4.68017578	-45.43945313	+6492	+16.62451172	-6.54785156	-1.06347656	-134.78027344	+23.90625000	+38.32031250	+6832	+14.79638672	-7.85302734	-2.17529297	+20.54443359	-4.43847656	-28.56445313	+4548
+1458241639.34500000	+17.48144531	-6.00292969	-2.57519531	+31.94824219	-4.74609375	-45.61523438	+6488	+16.65966797	-6.65771484	-1.09423828	-135.06591797	+23.84033203	+38.32031250	+6848	+14.83593750	-7.90576172	-2.16210938	+20.43457031	-4.63623047	-28.80615234	+4548
+1458241639.35340000	+17.57373047	-6.20068359	-2.61474609	+31.39892578	-4.85595703	-45.94482422	+6472	+16.72558594	-6.87304688	-1.15576172	-135.63720703	+23.77441406	+38.34228516	+6876	+14.91064453	-8.02001953	-2.14892578	+20.21484375	-4.89990234	-29.26757813	+4544
+1458241639.35750010	+17.62207031	-6.29296875	-2.64111328	+31.17919922	-4.87792969	-46.07666016	+6460	+16.76074219	-6.97412109	-1.18652344	-135.90087891	+23.73046875	+38.34228516	+6884	+14.94580078	-8.09033203	-2.14892578	+20.03906250	-5.00976563	-29.46533203	+4540
+1458241639.36170010	+17.64843750	-6.37646484	-2.67187500	+30.93750000	-4.85595703	-46.20849609	+6448	+16.79150391	-7.07080078	-1.20849609	-136.12060547	+23.73046875	+38.38623047	+6888	+14.97216797	-8.15625000	-2.17968750	+19.86328125	-4.94384766	-29.57519531	+4540
+1458241639.36579990	+17.67919922	-6.45996094	-2.68945313	+30.71777344	-4.89990234	-46.45019531	+6436	+16.82226563	-7.16308594	-1.22167969	-136.29638672	+23.73046875	+38.51806641	+6888	+14.99414063	-8.23974609	-2.21923828	+19.57763672	-4.85595703	-29.68505859	+4544
+1458241639.36999990	+17.70556641	-6.54785156	-2.70263672	+30.49804688	-4.94384766	-46.69189453	+6424	+16.86181641	-7.24218750	-1.23046875	-136.38427734	+23.75244141	+38.62792969	+6888	+15.00732422	-8.33642578	-2.25439453	+19.20410156	-4.76806641	-29.79492188	+4544
+1458241639.37420010	+17.72753906	-6.63134766	-2.71582031	+30.27832031	-4.98779297	-46.93359375	+6416	+16.89697266	-7.32128906	-1.23486328	-136.45019531	+23.81835938	+38.80371094	+6884	+15.02050781	-8.43750000	-2.31152344	+18.83056641	-4.59228516	-29.88281250	+4548
+1458241639.37830000	+17.75390625	-6.71484375	-2.72021484	+30.05859375	-5.07568359	-47.24121094	+6412	+16.94531250	-7.39599609	-1.23046875	-136.47216797	+23.86230469	+39.00146484	+6880	+15.02929688	-8.54296875	-2.37304688	+18.43505859	-4.39453125	-29.94873047	+4548
+1458241639.38249990	+17.78027344	-6.79833984	-2.72460938	+29.86083984	-5.09765625	-47.52685547	+6416	+16.98486328	-7.46191406	-1.23046875	-136.47216797	+23.90625000	+39.17724609	+6872	+15.02490234	-8.66601563	-2.43896484	+17.90771484	-4.15283203	-30.01464844	+4552
+1458241639.38669990	+17.79785156	-6.88183594	-2.74218750	+29.64111328	-5.07568359	-47.79052734	+6424	+17.02441406	-7.52343750	-1.23046875	-136.49414063	+23.92822266	+39.35302734	+6868	+15.02050781	-8.79345703	-2.51367188	+17.38037109	-3.84521484	-30.03662109	+4556
+1458241639.39080000	+17.81103516	-6.96093750	-2.76855469	+29.42138672	-5.00976563	-47.98828125	+6440	+17.06396484	-7.58935547	-1.23925781	-136.53808594	+23.95019531	+39.46289063	+6864	+15.01611328	-8.91650391	-2.59716797	+16.89697266	-3.51562500	-30.05859375	+4556
+1458241639.39500000	+17.82421875	-7.03564453	-2.79492188	+29.24560547	-4.98779297	-48.16406250	+6460	+17.10351563	-7.65087891	-1.24365234	-136.58203125	+23.99414063	+39.59472656	+6856	+15.01171875	-9.03515625	-2.68505859	+16.41357422	-3.18603516	-30.05859375	+4552
+1458241639.39920000	+17.84179688	-7.11035156	-2.81250000	+29.04785156	-4.98779297	-48.38378906	+6484	+17.13867188	-7.71240234	-1.23925781	-136.58203125	+24.06005859	+39.77050781	+6852	+15.00292969	-9.15380859	-2.76416016	+15.95214844	-2.87841797	-30.08056641	+4548
+1458241639.40330000	+17.85937500	-7.18505859	-2.83447266	+28.85009766	-4.98779297	-48.58154297	+6508	+17.17822266	-7.76513672	-1.23486328	-136.53808594	+24.12597656	+39.94628906	+6848	+14.99414063	-9.26806641	-2.84765625	+15.49072266	-2.57080078	-30.08056641	+4544
+1458241639.40750000	+17.87255859	-7.26855469	-2.85205078	+28.63037109	-5.00976563	-48.80126953	+6540	+17.21337891	-7.81787109	-1.23046875	-136.51611328	+24.16992188	+40.12207031	+6844	+14.98095703	-9.37792969	-2.93554688	+15.05126953	-2.24121094	-30.08056641	+4536
+1458241639.41170000	+17.89453125	-7.35205078	-2.86083984	+28.38867188	-5.05371094	-49.04296875	+6572	+17.25292969	-7.87500000	-1.24365234	-136.51611328	+24.19189453	+40.23193359	+6836	+14.96777344	-9.48779297	-2.99267578	+14.58984375	-2.02148438	-30.19042969	+4528
+1458241639.41580010	+17.92089844	-7.43994141	-2.88720703	+28.16894531	-5.03173828	-49.15283203	+6604	+17.28808594	-7.94091797	-1.26123047	-136.62597656	+24.19189453	+40.25390625	+6836	+14.97656250	-9.58007813	-3.04980469	+14.30419922	-1.86767578	-30.23437500	+4508
+1458241639.42000010	+17.94287109	-7.51904297	-2.91796875	+27.94921875	-5.00976563	-49.26269531	+6636	+17.31884766	-8.02001953	-1.28320313	-136.77978516	+24.16992188	+40.29785156	+6832	+14.98095703	-9.65478516	-3.10253906	+14.04052734	-1.69189453	-30.27832031	+4488
+1458241639.42420010	+17.97363281	-7.60253906	-2.94433594	+27.72949219	-5.03173828	-49.37255859	+6664	+17.34082031	-8.09912109	-1.30957031	-136.97753906	+24.14794922	+40.31982422	+6832	+14.98535156	-9.73388672	-3.13330078	+13.77685547	-1.64794922	-30.41015625	+4464
+1458241639.42829990	+18.00878906	-7.68603516	-2.98828125	+27.53173828	-4.96582031	-49.39453125	+6692	+17.36718750	-8.17382813	-1.34033203	-137.17529297	+24.08203125	+40.27587891	+6832	+15.00732422	-9.79101563	-3.15966797	+13.64501953	-1.62597656	-30.52001953	+4436
+1458241639.43249990	+18.03955078	-7.76513672	-3.02343750	+27.33398438	-5.00976563	-49.41650391	+6712	+17.38916016	-8.25732422	-1.37548828	-137.37304688	+24.08203125	+40.25390625	+6824	+15.03369141	-9.82617188	-3.17724609	+13.60107422	-1.66992188	-30.60791016	+4404
+1458241639.43660000	+18.08349609	-7.84863281	-3.04541016	+27.13623047	-5.14160156	-49.48242188	+6720	+17.41552734	-8.33642578	-1.41503906	-137.59277344	+24.03808594	+40.16601563	+6820	+15.06005859	-9.85693359	-3.17285156	+13.55712891	-1.82373047	-30.78369141	+4372
+1458241639.44080000	+18.12744141	-7.94091797	-3.07177734	+26.89453125	-5.25146484	-49.54833984	+6720	+17.43750000	-8.42431641	-1.45458984	-137.83447266	+24.01611328	+40.14404297	+6812	+15.09521484	-9.87890625	-3.15966797	+13.57910156	-2.02148438	-30.95947266	+4340
+1458241639.44499990	+18.16699219	-8.02880859	-3.09814453	+26.65283203	-5.33935547	-49.59228516	+6716	+17.45507813	-8.52539063	-1.49853516	-138.12011719	+23.92822266	+40.10009766	+6800	+15.13037109	-9.89648438	-3.14648438	+13.62304688	-2.21923828	-31.13525391	+4308
+1458241639.44910000	+18.21093750	-8.11669922	-3.12451172	+26.43310547	-5.40527344	-49.65820313	+6704	+17.47265625	-8.62207031	-1.55126953	-138.42773438	+23.84033203	+40.01220703	+6792	+15.16552734	-9.91845703	-3.12011719	+13.64501953	-2.46093750	-31.35498047	+4276
+1458241639.45330000	+18.25488281	-8.19580078	-3.15966797	+26.25732422	-5.44921875	-49.68017578	+6684	+17.49023438	-8.72753906	-1.61279297	-138.75732422	+23.70849609	+39.90234375	+6780	+15.21386719	-9.93164063	-3.08935547	+13.75488281	-2.74658203	-31.59667969	+4252
+1458241639.46160010	+18.34277344	-8.34960938	-3.22558594	+25.92773438	-5.60302734	-49.70214844	+6620	+17.52539063	-8.91210938	-1.72705078	-139.35058594	+23.51074219	+39.68261719	+6740	+15.31054688	-9.94482422	-3.04101563	+14.01855469	-3.22998047	-32.01416016	+4208
+1458241639.46580000	+18.38232422	-8.42431641	-3.24316406	+25.77392578	-5.75683594	-49.81201172	+6580	+17.54296875	-9.00000000	-1.77539063	-139.57031250	+23.44482422	+39.63867188	+6716	+15.34570313	-9.96240234	-3.02783203	+14.06250000	-3.40576172	-32.18994141	+4188
+1458241639.47000000	+18.42187500	-8.49462891	-3.26074219	+25.64208984	-5.86669922	-49.92187500	+6532	+17.56054688	-9.08349609	-1.82373047	-139.76806641	+23.35693359	+39.61669922	+6688	+15.37646484	-9.98876953	-3.01464844	+14.06250000	-3.58154297	-32.38769531	+4168
+1458241639.47410010	+18.45263672	-8.56054688	-3.28271484	+25.48828125	-5.95458984	-50.03173828	+6484	+17.58251953	-9.16699219	-1.86767578	-139.96582031	+23.29101563	+39.61669922	+6660	+15.40722656	-10.01953125	-3.01904297	+14.06250000	-3.69140625	-32.56347656	+4148
+1458241639.48250010	+18.51416016	-8.69238281	-3.30468750	+25.24658203	-6.15234375	-50.42724609	+6388	+17.63964844	-9.31201172	-1.95556641	-140.20751953	+23.11523438	+39.61669922	+6592	+15.45117188	-10.12939453	-3.02783203	+13.84277344	-3.84521484	-33.00292969	+4120
+1458241639.48659990	+18.52734375	-8.75830078	-3.32666016	+25.13671875	-6.13037109	-50.58105469	+6348	+17.66162109	-9.37792969	-1.99072266	-140.27343750	+23.04931641	+39.68261719	+6556	+15.45996094	-10.19531250	-3.07617188	+13.66699219	-3.69140625	-33.09082031	+4112
+1458241639.49079990	+18.54492188	-8.81103516	-3.33984375	+25.04882813	-6.15234375	-50.82275391	+6308	+17.69238281	-9.43505859	-2.02148438	-140.29541016	+22.98339844	+39.74853516	+6516	+15.45556641	-10.27880859	-3.13769531	+13.38134766	-3.47167969	-33.17871094	+4108
+1458241639.49499990	+18.56689453	-8.86816406	-3.35742188	+25.00488281	-6.17431641	-51.04248047	+6272	+17.72753906	-9.47900391	-2.04785156	-140.29541016	+22.91748047	+39.81445313	+6476	+15.44677734	-10.37988281	-3.20361328	+13.02978516	-3.25195313	-33.28857422	+4104
+1458241639.49910000	+18.57568359	-8.91650391	-3.37500000	+24.96093750	-6.15234375	-51.24023438	+6244	+17.75390625	-9.52294922	-2.06982422	-140.27343750	+22.87353516	+39.88037109	+6440	+15.42919922	-10.47216797	-3.28710938	+12.70019531	-2.92236328	-33.33251953	+4100
+1458241639.50330000	+18.58007813	-8.96923828	-3.38818359	+24.87304688	-6.15234375	-51.52587891	+6220	+17.78027344	-9.55810547	-2.09179688	-140.18554688	+22.85156250	+40.01220703	+6400	+15.40283203	-10.58203125	-3.37500000	+12.28271484	-2.59277344	-33.37646484	+4096
+1458241639.50749990	+18.58007813	-9.02636719	-3.40136719	+24.78515625	-6.10839844	-51.81152344	+6208	+17.80664063	-9.58886719	-2.10937500	-140.09765625	+22.80761719	+40.10009766	+6368	+15.37646484	-10.69628906	-3.46728516	+11.86523438	-2.21923828	-33.46435547	+4088
+1458241639.51160000	+18.58447266	-9.08349609	-3.41455078	+24.71923828	-6.04248047	-52.11914063	+6204	+17.84179688	-9.62402344	-2.12255859	-139.98779297	+22.74169922	+40.25390625	+6332	+15.34570313	-10.81054688	-3.55957031	+11.42578125	-1.84570313	-33.55224609	+4084
+1458241639.51580000	+18.59326172	-9.14062500	-3.44091797	+24.65332031	-5.95458984	-52.33886719	+6204	+17.87695313	-9.66357422	-2.14013672	-139.92187500	+22.67578125	+40.36376953	+6300	+15.32373047	-10.92480469	-3.65185547	+11.03027344	-1.47216797	-33.61816406	+4076
+1458241639.51990010	+18.60205078	-9.19775391	-3.46728516	+24.58740234	-5.84472656	-52.58056641	+6212	+17.91210938	-9.70312500	-2.16210938	-139.87792969	+22.58789063	+40.45166016	+6268	+15.29736328	-11.03906250	-3.74853516	+10.63476563	-1.05468750	-33.70605469	+4072
+1458241639.52410010	+18.60644531	-9.25927734	-3.50244141	+24.52148438	-5.69091797	-52.77832031	+6228	+17.93847656	-9.73828125	-2.19287109	-139.83398438	+22.47802734	+40.51757813	+6240	+15.26660156	-11.14892578	-3.84082031	+10.21728516	-0.65917969	-33.77197266	+4064
+1458241639.52830000	+18.60644531	-9.32080078	-3.55078125	+24.41162109	-5.51513672	-52.91015625	+6248	+17.95605469	-9.77783203	-2.22363281	-139.83398438	+22.34619141	+40.53955078	+6216	+15.24023438	-11.25000000	-3.93750000	+9.88769531	-0.28564453	-33.83789063	+4052
+1458241639.53239990	+18.60644531	-9.37792969	-3.59472656	+24.30175781	-5.40527344	-53.06396484	+6268	+17.97802734	-9.82617188	-2.25439453	-139.85595703	+22.25830078	+40.58349609	+6192	+15.22705078	-11.32031250	-4.02539063	+9.66796875	+0.02197266	-33.90380859	+4036
+1458241639.53660010	+18.62841797	-9.44824219	-3.63867188	+24.21386719	-5.31738281	-53.23974609	+6288	+18.00439453	-9.87451172	-2.29394531	-139.87792969	+22.12646484	+40.60546875	+6168	+15.21826172	-11.39501953	-4.07812500	+9.42626953	+0.19775391	-34.05761719	+4016
+1458241639.55740000	+18.77343750	-9.83056641	-3.91992188	+23.59863281	-4.85595703	-53.74511719	+6328	+18.08349609	-10.26123047	-2.56640625	-140.64697266	+21.13769531	+40.67138672	+6064	+15.34570313	-11.58398438	-4.17480469	+9.22851563	+0.02197266	-35.20019531	+3852
+1458241639.56160000	+18.81298828	-9.90966797	-3.99902344	+23.44482422	-4.74609375	-53.76708984	+6312	+18.09228516	-10.34912109	-2.65429688	-140.91064453	+20.87402344	+40.56152344	+6040	+15.39404297	-11.58398438	-4.16601563	+9.33837891	-0.17578125	-35.46386719	+3816
+1458241639.56580000	+18.84814453	-10.00634766	-4.06933594	+23.24707031	-4.68017578	-53.85498047	+6288	+18.10107422	-10.44580078	-2.73339844	-141.17431641	+20.61035156	+40.51757813	+6012	+15.44677734	-11.58837891	-4.15283203	+9.47021484	-0.41748047	-35.74951172	+3784
+1458241639.56990000	+18.88769531	-10.08105469	-4.13525391	+23.09326172	-4.65820313	-53.96484375	+6248	+18.10546875	-10.53369141	-2.81250000	-141.39404297	+20.36865234	+40.51757813	+5980	+15.50390625	-11.57958984	-4.13085938	+9.62402344	-0.70312500	-36.05712891	+3756
+1458241639.57410000	+18.93603516	-10.16015625	-4.18798828	+22.96142578	-4.70214844	-54.11865234	+6200	+18.12304688	-10.62597656	-2.88281250	-141.59179688	+20.12695313	+40.58349609	+5944	+15.56982422	-11.57080078	-4.10888672	+9.79980469	-1.03271484	-36.36474609	+3728
+1458241639.58660010	+19.06347656	-10.41943359	-4.38134766	+22.41210938	-4.54833984	-54.62402344	+6012	+18.16699219	-10.92480469	-3.11572266	-142.27294922	+19.24804688	+40.69335938	+5820	+15.72802734	-11.61035156	-4.06494141	+9.95361328	-1.80175781	-37.39746094	+3648
+1458241639.59069990	+19.09423828	-10.50732422	-4.45605469	+22.17041016	-4.41650391	-54.79980469	+5940	+18.18017578	-11.01269531	-3.20800781	-142.49267578	+18.91845703	+40.67138672	+5772	+15.76757813	-11.63671875	-4.07812500	+9.88769531	-1.93359375	-37.68310547	+3620
+1458241639.59489990	+19.12500000	-10.58642578	-4.53515625	+21.97265625	-4.26269531	-54.97558594	+5864	+18.20214844	-11.08740234	-3.30029297	-142.62451172	+18.61083984	+40.67138672	+5724	+15.81152344	-11.67626953	-4.09130859	+9.82177734	-2.06542969	-37.99072266	+3592
+1458241639.59910010	+19.14257813	-10.66113281	-4.60107422	+21.77490234	-4.13085938	-55.15136719	+5788	+18.22412109	-11.15332031	-3.36621094	-142.71240234	+18.36914063	+40.75927734	+5668	+15.84228516	-11.70263672	-4.15722656	+9.77783203	-1.97753906	-38.14453125	+3572
+1458241639.60320000	+19.16015625	-10.74023438	-4.64501953	+21.55517578	-4.06494141	-55.52490234	+5712	+18.24169922	-11.22802734	-3.41894531	-142.77832031	+18.10546875	+40.93505859	+5616	+15.84228516	-11.76855469	-4.23193359	+9.49218750	-1.80175781	-38.38623047	+3560
+1458241639.60739990	+19.17333984	-10.81054688	-4.69775391	+21.37939453	-3.88916016	-55.89843750	+5640	+18.25927734	-11.28515625	-3.47607422	-142.84423828	+17.79785156	+41.11083984	+5564	+15.82910156	-11.86962891	-4.31103516	+9.09667969	-1.58203125	-38.64990234	+3552
+1458241639.61159990	+19.18212891	-10.88085938	-4.75048828	+21.20361328	-3.69140625	-56.27197266	+5576	+18.28125000	-11.35107422	-3.52001953	-142.86621094	+17.51220703	+41.33056641	+5512	+15.81591797	-11.97509766	-4.41650391	+8.67919922	-1.25244141	-38.89160156	+3548
+1458241639.61570000	+19.19091797	-10.95117188	-4.80761719	+20.98388672	-3.47167969	-56.62353516	+5516	+18.31201172	-11.40820313	-3.57275391	-142.88818359	+17.22656250	+41.50634766	+5460	+15.79394531	-12.08935547	-4.52636719	+8.21777344	-0.90087891	-39.13330078	+3540
+1458241639.61990000	+19.19531250	-11.01708984	-4.87353516	+20.80810547	-3.14208984	-56.97509766	+5468	+18.34716797	-11.45654297	-3.62988281	-142.86621094	+16.91894531	+41.66015625	+5408	+15.76757813	-12.21679688	-4.64501953	+7.71240234	-0.46142578	-39.39697266	+3536
+1458241639.62410000	+19.19091797	-11.07861328	-4.93945313	+20.63232422	-2.81250000	-57.30468750	+5428	+18.37353516	-11.50048828	-3.68261719	-142.82226563	+16.58935547	+41.81396484	+5364	+15.72363281	-12.33105469	-4.79443359	+7.25097656	+0.13183594	-39.57275391	+3528
+1458241639.62820010	+19.18212891	-11.14013672	-5.00537109	+20.43457031	-2.46093750	-57.65625000	+5396	+18.39990234	-11.54443359	-3.73095703	-142.80029297	+16.25976563	+41.98974609	+5320	+15.67089844	-12.45849609	-4.95703125	+6.72363281	+0.76904297	-39.74853516	+3524
+1458241639.63240000	+19.17333984	-11.19726563	-5.06689453	+20.25878906	-2.15332031	-58.02978516	+5372	+18.42626953	-11.58837891	-3.77929688	-142.75634766	+15.93017578	+42.18750000	+5280	+15.61816406	-12.57714844	-5.11523438	+6.21826172	+1.40625000	-39.94628906	+3520
+1458241639.63660000	+19.17333984	-11.25878906	-5.11962891	+20.08300781	-1.91162109	-58.44726563	+5356	+18.45703125	-11.63671875	-3.81445313	-142.69042969	+15.62255859	+42.45117188	+5244	+15.57421875	-12.70898438	-5.26025391	+5.71289063	+1.93359375	-40.18798828	+3516
+1458241639.64070010	+19.17333984	-11.32910156	-5.17236328	+19.86328125	-1.62597656	-58.86474609	+5348	+18.49218750	-11.68945313	-3.85400391	-142.62451172	+15.31494141	+42.71484375	+5208	+15.53027344	-12.83203125	-5.39648438	+5.27343750	+2.43896484	-40.49560547	+3508
+1458241639.64490010	+19.17333984	-11.39501953	-5.22949219	+19.66552734	-1.34033203	-59.28222656	+5348	+18.52294922	-11.73779297	-3.89355469	-142.55859375	+14.98535156	+42.97851563	+5176	+15.49072266	-12.94189453	-5.53271484	+4.83398438	+2.96630859	-40.80322266	+3504
+1458241639.64910010	+19.19091797	-11.46972656	-5.29541016	+19.48974609	-1.01074219	-59.74365234	+5352	+18.55810547	-11.78613281	-3.95507813	-142.51464844	+14.56787109	+43.17626953	+5148	+15.45556641	-13.06054688	-5.63818359	+4.39453125	+3.36181641	-41.19873047	+3496
+1458241639.65319990	+19.20849609	-11.54443359	-5.39208984	+19.29199219	-0.61523438	-60.02929688	+5360	+18.58447266	-11.84326172	-4.02539063	-142.51464844	+14.12841797	+43.33007813	+5128	+15.44238281	-13.14843750	-5.74365234	+4.10888672	+3.71337891	-41.52832031	+3480
+1458241639.65739990	+19.22607422	-11.62353516	-5.47998047	+19.07226563	-0.28564453	-60.33691406	+5364	+18.61523438	-11.91796875	-4.09570313	-142.55859375	+13.71093750	+43.48388672	+5104	+15.43798828	-13.20996094	-5.84472656	+3.93310547	+3.99902344	-41.83593750	+3464
+1458241639.66160010	+19.24804688	-11.71142578	-5.56787109	+18.83056641	-0.04394531	-60.64453125	+5364	+18.63720703	-11.99267578	-4.19238281	-142.62451172	+13.24951172	+43.57177734	+5084	+15.44677734	-13.28027344	-5.90185547	+3.66943359	+4.08691406	-42.23144531	+3440
+1458241639.66570000	+19.26562500	-11.80371094	-5.65576172	+18.54492188	+0.24169922	-60.93017578	+5368	+18.65039063	-12.07177734	-4.28906250	-142.71240234	+12.76611328	+43.65966797	+5064	+15.46875000	-13.33300781	-5.95898438	+3.55957031	+4.13085938	-42.58300781	+3412
+1458241639.66989990	+19.29199219	-11.90478516	-5.73486328	+18.23730469	+0.39550781	-61.28173828	+5360	+18.65917969	-12.16406250	-4.38134766	-142.84423828	+12.30468750	+43.79150391	+5044	+15.49951172	-13.35058594	-6.00292969	+3.49365234	+4.06494141	-42.95654297	+3380
+1458241639.67400000	+19.34472656	-12.01464844	-5.82275391	+17.95166016	+0.52734375	-61.65527344	+5344	+18.67675781	-12.25634766	-4.48681641	-142.95410156	+11.82128906	+43.92333984	+5020	+15.55224609	-13.39013672	-5.99853516	+3.40576172	+3.75732422	-43.46191406	+3348
+1458241639.67820000	+19.39746094	-12.13769531	-5.93261719	+17.64404297	+0.74707031	-61.96289063	+5316	+18.68994141	-12.35742188	-4.59667969	-143.12988281	+11.31591797	+44.01123047	+4996	+15.63134766	-13.40771484	-5.98974609	+3.44970703	+3.40576172	-43.90136719	+3316
+1458241639.68240000	+19.44140625	-12.25634766	-6.04687500	+17.31445313	+0.96679688	-62.27050781	+5276	+18.68994141	-12.46728516	-4.71093750	-143.32763672	+10.76660156	+44.12109375	+4968	+15.70166016	-13.42089844	-5.98095703	+3.44970703	+3.05419922	-44.36279297	+3284
+1458241639.68650010	+19.48095703	-12.37939453	-6.15234375	+16.96289063	+1.18652344	-62.60009766	+5228	+18.68994141	-12.57275391	-4.83837891	-143.56933594	+10.21728516	+44.16503906	+4940	+15.77197266	-13.43408203	-5.96337891	+3.44970703	+2.68066406	-44.80224609	+3248
+1458241639.69070010	+19.52490234	-12.50244141	-6.27099609	+16.61132813	+1.40625000	-62.86376953	+5168	+18.68115234	-12.68701172	-4.97900391	-143.83300781	+9.64599609	+44.16503906	+4912	+15.83789063	-13.44287109	-5.95458984	+3.44970703	+2.32910156	-45.19775391	+3208
+1458241639.69490000	+19.56884766	-12.62988281	-6.38964844	+16.25976563	+1.58203125	-63.14941406	+5096	+18.67236328	-12.80126953	-5.11083984	-144.09667969	+9.09667969	+44.20898438	+4880	+15.90820313	-13.44726563	-5.95019531	+3.47167969	+1.95556641	-45.57128906	+3168
+1458241639.69899990	+19.59960938	-12.75292969	-6.49511719	+15.86425781	+1.75781250	-63.41308594	+5016	+18.65917969	-12.91113281	-5.23828125	-144.36035156	+8.56933594	+44.27490234	+4844	+15.98291016	-13.44726563	-5.95458984	+3.49365234	+1.60400391	-45.94482422	+3132
+1458241639.70320010	+19.63037109	-12.88037109	-6.58740234	+15.44677734	+1.86767578	-63.83056641	+4928	+18.65478516	-13.01660156	-5.35693359	-144.58007813	+8.06396484	+44.40673828	+4804	+16.04443359	-13.46044922	-5.95458984	+3.42773438	+1.25244141	-46.36230469	+3092
+1458241639.70740010	+19.65673828	-12.99902344	-6.68408203	+15.07324219	+2.04345703	-64.22607422	+4836	+18.64599609	-13.10888672	-5.47119141	-144.79980469	+7.58056641	+44.56054688	+4760	+16.09716797	-13.50439453	-5.96337891	+3.29589844	+0.94482422	-46.82373047	+3052
+1458241639.71149990	+19.68310547	-13.11767578	-6.77636719	+14.69970703	+2.21923828	-64.68750000	+4736	+18.64599609	-13.20996094	-5.55029297	-144.99755859	+7.16308594	+44.84619141	+4712	+16.13671875	-13.53076172	-5.98974609	+3.20800781	+0.76904297	-47.24121094	+3016
+1458241639.71569990	+19.72265625	-13.22753906	-6.86425781	+14.39208984	+2.37304688	-65.14892578	+4632	+18.64599609	-13.30664063	-5.63378906	-145.21728516	+6.72363281	+45.10986328	+4660	+16.15869141	-13.58349609	-6.02929688	+2.94433594	+0.65917969	-47.70263672	+2988
+1458241639.71989990	+19.74902344	-13.33300781	-6.97412109	+14.10644531	+2.72460938	-65.58837891	+4532	+18.65039063	-13.39013672	-5.72607422	-145.39306641	+6.24023438	+45.32958984	+4604	+16.17187500	-13.68457031	-6.08203125	+2.59277344	+0.68115234	-48.18603516	+2964
+1458241639.72400000	+19.73583984	-13.42089844	-7.05322266	+13.75488281	+3.03222656	-66.02783203	+4436	+18.64160156	-13.46923828	-5.80517578	-145.61279297	+5.82275391	+45.57128906	+4556	+16.15869141	-13.75927734	-6.18750000	+2.30712891	+0.96679688	-48.55957031	+2952
+1458241639.72820000	+19.72265625	-13.50439453	-7.11035156	+13.40332031	+3.29589844	-66.57714844	+4348	+18.65039063	-13.53955078	-5.87548828	-145.74462891	+5.42724609	+45.85693359	+4504	+16.12353516	-13.85595703	-6.29736328	+1.88964844	+1.29638672	-48.99902344	+2940
+1458241639.73239990	+19.71386719	-13.57470703	-7.16748047	+13.11767578	+3.55957031	-67.12646484	+4268	+18.66796875	-13.58349609	-5.93701172	-145.83251953	+5.09765625	+46.18652344	+4448	+16.08398438	-13.97021484	-6.41162109	+1.47216797	+1.62597656	-49.48242188	+2928
+1458241639.73650000	+19.70507813	-13.64062500	-7.22021484	+12.83203125	+3.80126953	-67.69775391	+4200	+18.69433594	-13.63623047	-5.95019531	-145.87646484	+4.85595703	+46.71386719	+4392	+16.04443359	-14.07568359	-6.53906250	+1.07666016	+2.04345703	-49.94384766	+2912
+1458241639.74070000	+19.70507813	-13.68896484	-7.25537109	+12.63427734	+3.99902344	-68.33496094	+4136	+18.72949219	-13.68457031	-5.95019531	-145.92041016	+4.61425781	+47.26318359	+4336	+15.98730469	-14.19433594	-6.66650391	+0.63720703	+2.48291016	-50.49316406	+2900
+1458241639.74480010	+19.69189453	-13.74169922	-7.29931641	+12.41455078	+4.28466797	-68.99414063	+4092	+18.76025391	-13.73291016	-5.95898438	-145.94238281	+4.30664063	+47.79052734	+4284	+15.92138672	-14.33496094	-6.80712891	+0.13183594	+3.05419922	-51.06445313	+2892
+1458241639.74900010	+19.67871094	-13.79003906	-7.31689453	+12.17285156	+4.52636719	-69.69726563	+4060	+18.78662109	-13.78125000	-5.98095703	-146.00830078	+3.99902344	+48.29589844	+4236	+15.84667969	-14.47558594	-6.94335938	-0.35156250	+3.62548828	-51.63574219	+2888
+1458241639.75320010	+19.66113281	-13.84277344	-7.35644531	+11.93115234	+4.83398438	-70.29052734	+4040	+18.82177734	-13.82519531	-6.01611328	-146.07421875	+3.66943359	+48.71337891	+4196	+15.77636719	-14.59863281	-7.08837891	-0.76904297	+4.21875000	-52.11914063	+2888
+1458241639.75729990	+19.65673828	-13.88671875	-7.39599609	+11.71142578	+5.09765625	-70.86181641	+4032	+18.86132813	-13.86914063	-6.05126953	-146.11816406	+3.36181641	+49.15283203	+4156	+15.71044922	-14.70849609	-7.23339844	-1.14257813	+4.76806641	-52.62451172	+2888
+1458241639.76149990	+19.64355469	-13.93066406	-7.43994141	+11.51367188	+5.36132813	-71.43310547	+4036	+18.89648438	-13.90869141	-6.06884766	-146.16210938	+3.07617188	+49.61425781	+4116	+15.65332031	-14.81835938	-7.36083984	-1.51611328	+5.25146484	-53.15185547	+2896
+1458241639.76570010	+19.63037109	-13.96582031	-7.48828125	+11.29394531	+5.64697266	-71.96044922	+4052	+18.93164063	-13.94824219	-6.08642578	-146.20605469	+2.79052734	+50.11962891	+4084	+15.60498047	-14.91064453	-7.49707031	-1.77978516	+5.73486328	-53.59130859	+2904
+1458241639.76979990	+19.61718750	-14.01416016	-7.51025391	+11.03027344	+5.75683594	-72.55371094	+4072	+18.95800781	-14.00097656	-6.09521484	-146.29394531	+2.50488281	+50.64697266	+4056	+15.55664063	-14.97656250	-7.62011719	-2.02148438	+6.13037109	-54.03076172	+2912
+1458241639.77399990	+19.63476563	-14.08447266	-7.54101563	+10.78857422	+5.82275391	-73.21289063	+4092	+18.99316406	-14.05371094	-6.13476563	-146.35986328	+2.15332031	+51.10839844	+4032	+15.52587891	-15.07324219	-7.68603516	-2.35107422	+6.24023438	-54.62402344	+2912
+1458241639.77819990	+19.65673828	-14.15039063	-7.60253906	+10.54687500	+5.97656250	-73.67431641	+4116	+19.01513672	-14.11083984	-6.19628906	-146.49169922	+1.77978516	+51.45996094	+4008	+15.53466797	-15.14355469	-7.75195313	-2.50488281	+6.30615234	-55.08544922	+2908
+1458241639.78230000	+19.67431641	-14.23828125	-7.67285156	+10.28320313	+6.13037109	-74.13574219	+4136	+19.03271484	-14.19433594	-6.26220703	-146.66748047	+1.31835938	+51.81152344	+3988	+15.53906250	-15.18750000	-7.80908203	-2.63671875	+6.32812500	-55.54687500	+2900
+1458241639.78650000	+19.70507813	-14.33056641	-7.74316406	+10.01953125	+6.28417969	-74.61914063	+4148	+19.03710938	-14.26904297	-6.35888672	-146.86523438	+0.81298828	+52.05322266	+3972	+15.56103516	-15.25781250	-7.82226563	-2.87841797	+6.10839844	-56.11816406	+2888
+1458241639.79070000	+19.72705078	-14.44921875	-7.85302734	+9.62402344	+6.56982422	-74.99267578	+4160	+19.03710938	-14.36132813	-6.46875000	-147.12890625	+0.28564453	+52.22900391	+3960	+15.62255859	-15.29296875	-7.84863281	-2.90039063	+5.86669922	-56.46972656	+2868
+1458241639.79480000	+19.74902344	-14.58544922	-7.94091797	+9.18457031	+6.65771484	-75.38818359	+4156	+19.02832031	-14.46240234	-6.56982422	-147.43652344	-0.17578125	+52.47070313	+3940	+15.67968750	-15.30175781	-7.85742188	-2.92236328	+5.49316406	-56.82128906	+2840
+1458241639.79900000	+19.77978516	-14.72607422	-8.04199219	+8.74511719	+6.76757813	-75.80566406	+4132	+19.01513672	-14.56347656	-6.66650391	-147.76611328	-0.65917969	+52.73437500	+3916	+15.75439453	-15.32812500	-7.83544922	-3.01025391	+4.96582031	-57.23876953	+2808
+1458241639.80320000	+19.81933594	-14.85351563	-8.14306641	+8.39355469	+6.81152344	-76.17919922	+4096	+18.99755859	-14.66455078	-6.76318359	-148.07373047	-1.14257813	+52.99804688	+3892	+15.82910156	-15.34570313	-7.80468750	-3.05419922	+4.41650391	-57.67822266	+2772
+1458241639.80730010	+19.84570313	-14.99414063	-8.24853516	+7.97607422	+6.92138672	-76.59667969	+4044	+18.97119141	-14.77441406	-6.85986328	-148.42529297	-1.66992188	+53.26171875	+3864	+15.90380859	-15.37207031	-7.78271484	-3.12011719	+3.86718750	-58.09570313	+2728
+1458241639.81150010	+19.87646484	-15.14794922	-8.32763672	+7.55859375	+6.94335938	-77.08007813	+3976	+18.94921875	-14.88867188	-6.96972656	-148.75488281	-2.21923828	+53.50341797	+3836	+15.98291016	-15.40283203	-7.74316406	-3.20800781	+3.27392578	-58.53515625	+2684
+1458241639.81570010	+19.91162109	-15.31054688	-8.41552734	+7.07519531	+6.98730469	-77.54150391	+3896	+18.93164063	-14.99414063	-7.08837891	-149.06250000	-2.76855469	+53.70117188	+3804	+16.06640625	-15.42480469	-7.70361328	-3.27392578	+2.65869141	-58.95263672	+2640
+1458241639.81979990	+19.94238281	-15.47314453	-8.52539063	+6.65771484	+7.16308594	-78.00292969	+3816	+18.90966797	-15.10400391	-7.20703125	-149.37011719	-3.33984375	+53.89892578	+3768	+16.14990234	-15.46875000	-7.67724609	-3.36181641	+2.13134766	-59.34814453	+2604
+1458241639.82399990	+19.95117188	-15.61816406	-8.63085938	+6.21826172	+7.38281250	-78.42041016	+3740	+18.88330078	-15.21826172	-7.28613281	-149.72167969	-3.80126953	+54.20654297	+3732	+16.21142578	-15.49072266	-7.67285156	-3.40576172	+1.73583984	-59.69970703	+2564
+1458241639.82810000	+19.97314453	-15.73681641	-8.71875000	+5.91064453	+7.51464844	-78.90380859	+3664	+18.86132813	-15.32373047	-7.35644531	-150.05126953	-4.26269531	+54.53613281	+3696	+16.25537109	-15.53466797	-7.67285156	-3.58154297	+1.38427734	-60.13916016	+2528
+1458241639.83229990	+19.99072266	-15.85107422	-8.80224609	+5.60302734	+7.66845703	-79.38720703	+3588	+18.84814453	-15.41162109	-7.41796875	-150.35888672	-4.63623047	+54.93164063	+3656	+16.29931641	-15.60058594	-7.67724609	-3.75732422	+1.07666016	-60.60058594	+2496
+1458241639.83649990	+19.98632813	-15.96093750	-8.84619141	+5.22949219	+7.73437500	-79.91455078	+3512	+18.83496094	-15.50390625	-7.46191406	-150.66650391	-5.00976563	+55.34912109	+3616	+16.32128906	-15.63574219	-7.72119141	-3.84521484	+0.96679688	-60.95214844	+2460
+1458241639.84060000	+19.99951172	-16.04882813	-8.85937500	+4.98779297	+7.66845703	-80.52978516	+3436	+18.84814453	-15.55664063	-7.50146484	-150.77636719	-5.27343750	+55.78857422	+3568	+16.31689453	-15.69726563	-7.75634766	-4.06494141	+0.87890625	-61.52343750	+2432
+1458241639.84480000	+20.01269531	-16.11035156	-8.90332031	+4.81201172	+7.84423828	-81.14501953	+3368	+18.86132813	-15.59179688	-7.54980469	-150.82031250	-5.64697266	+56.14013672	+3524	+16.30810547	-15.80273438	-7.81787109	-4.30664063	+1.03271484	-62.07275391	+2416
+1458241639.84900000	+20.00390625	-16.15429688	-8.93408203	+4.68017578	+8.06396484	-81.73828125	+3304	+18.88769531	-15.64453125	-7.55419922	-150.93017578	-5.93261719	+56.64550781	+3484	+16.28613281	-15.88623047	-7.91015625	-4.46044922	+1.36230469	-62.60009766	+2400
+1458241639.85310010	+20.00830078	-16.18066406	-8.96044922	+4.61425781	+8.26171875	-82.28759766	+3248	+18.92285156	-15.69287109	-7.55859375	-151.01806641	-6.17431641	+57.10693359	+3440	+16.24658203	-15.98291016	-8.01123047	-4.70214844	+1.75781250	-63.14941406	+2388
+1458241639.85730000	+20.02148438	-16.18505859	-8.99121094	+4.61425781	+8.45947266	-82.83691406	+3192	+18.96679688	-15.72802734	-7.55859375	-151.08398438	-6.35009766	+57.59033203	+3400	+16.20703125	-16.09277344	-8.12548828	-4.92187500	+2.21923828	-63.67675781	+2380
+1458241639.86150000	+20.00830078	-16.17626953	-8.99560547	+4.57031250	+8.61328125	-83.36425781	+3144	+18.99316406	-15.75000000	-7.56298828	-151.17187500	-6.52587891	+58.02978516	+3360	+16.14111328	-16.17187500	-8.24853516	-5.11962891	+2.81250000	-64.16015625	+2376
+1458241639.86560010	+19.99951172	-16.15869141	-8.99560547	+4.54833984	+8.72314453	-83.86962891	+3100	+19.02832031	-15.75000000	-7.57177734	-151.17187500	-6.67968750	+58.40332031	+3328	+16.07080078	-16.25537109	-8.37597656	-5.29541016	+3.40576172	-64.68750000	+2368
+1458241639.86980010	+19.98193359	-16.15429688	-8.98242188	+4.43847656	+8.78906250	-84.44091797	+3072	+19.06787109	-15.75000000	-7.58056641	-151.14990234	-6.83349609	+58.77685547	+3296	+15.99169922	-16.34326172	-8.49462891	-5.51513672	+3.99902344	-65.23681641	+2368
+1458241639.87400010	+19.97314453	-16.15429688	-8.96484375	+4.39453125	+8.85498047	-85.05615234	+3064	+19.12060547	-15.75878906	-7.57617188	-151.10595703	-6.94335938	+59.23828125	+3272	+15.92578125	-16.43554688	-8.59570313	-5.71289063	+4.52636719	-65.85205078	+2376
+1458241639.87809990	+19.97753906	-16.14990234	-8.96044922	+4.37255859	+8.92089844	-85.60546875	+3064	+19.18212891	-15.76757813	-7.57617188	-151.06201172	-7.07519531	+59.63378906	+3248	+15.87304688	-16.51025391	-8.70996094	-5.80078125	+5.05371094	-66.31347656	+2396
+1458241639.88229990	+19.98632813	-16.13671875	-8.95605469	+4.37255859	+9.00878906	-86.13281250	+3076	+19.23046875	-15.78076172	-7.58056641	-151.06201172	-7.22900391	+60.00732422	+3224	+15.81591797	-16.57617188	-8.82421875	-5.93261719	+5.64697266	-66.77490234	+2420
+1458241639.88649990	+19.99951172	-16.13232422	-8.96484375	+4.39453125	+9.09667969	-86.66015625	+3100	+19.26562500	-15.78515625	-7.61132813	-151.06201172	-7.44873047	+60.29296875	+3200	+15.76318359	-16.66406250	-8.90771484	-6.13037109	+6.08642578	-67.30224609	+2452
+1458241639.89060000	+19.98632813	-16.15869141	-9.02197266	+4.19677734	+9.38232422	-86.96777344	+3140	+19.27880859	-15.81591797	-7.66845703	-151.19384766	-7.71240234	+60.46875000	+3184	+15.73681641	-16.72558594	-9.00878906	-6.21826172	+6.50390625	-67.60986328	+2488
+1458241639.89479990	+19.96875000	-16.22021484	-9.05273438	+3.91113281	+9.44824219	-87.36328125	+3176	+19.29199219	-15.87744141	-7.71679688	-151.36962891	-7.95410156	+60.71044922	+3164	+15.71044922	-16.76074219	-9.07031250	-6.35009766	+6.67968750	-67.96142578	+2520
+1458241639.89890000	+19.97753906	-16.29931641	-9.08349609	+3.64746094	+9.49218750	-87.82470703	+3208	+19.29199219	-15.93017578	-7.79589844	-151.56738281	-8.23974609	+60.82031250	+3148	+15.70605469	-16.83105469	-9.08789063	-6.56982422	+6.59179688	-68.44482422	+2540
+1458241639.90310000	+19.98632813	-16.38720703	-9.12744141	+3.33984375	+9.58007813	-88.26416016	+3232	+19.28759766	-15.97851563	-7.87060547	-151.72119141	-8.52539063	+60.99609375	+3132	+15.73681641	-16.86621094	-9.10107422	-6.63574219	+6.43798828	-68.75244141	+2552
+1458241639.90730000	+19.99072266	-16.50585938	-9.15820313	+2.98828125	+9.58007813	-88.74755859	+3244	+19.27001953	-16.04882813	-7.94531250	-151.96289063	-8.89892578	+61.14990234	+3116	+15.76757813	-16.88818359	-9.09667969	-6.72363281	+6.17431641	-69.08203125	+2560
+1458241639.91140010	+20.01708984	-16.63769531	-9.21093750	+2.65869141	+9.60205078	-89.25292969	+3248	+19.26123047	-16.12792969	-8.03320313	-152.16064453	-9.29443359	+61.32568359	+3100	+15.82470703	-16.95410156	-9.05273438	-6.89941406	+5.66894531	-69.56542969	+2564
+1458241639.91560010	+20.03466797	-16.78710938	-9.30322266	+2.28515625	+9.75585938	-89.60449219	+3236	+19.23925781	-16.23339844	-8.13867188	-152.49023438	-9.75585938	+61.43554688	+3084	+15.90380859	-17.00244141	-9.02197266	-7.00927734	+5.16357422	-69.85107422	+2556
+1458241639.91980000	+20.04785156	-16.94531250	-9.40429688	+1.88964844	+9.95361328	-89.95605469	+3208	+19.20410156	-16.36083984	-8.24853516	-152.86376953	-10.23925781	+61.54541016	+3068	+15.98291016	-17.04199219	-8.98681641	-7.14111328	+4.63623047	-70.13671875	+2540
+1458241639.92389990	+20.06103516	-17.10791016	-9.50097656	+1.47216797	+10.10742188	-90.32958984	+3172	+19.14257813	-16.47509766	-8.38037109	-153.28125000	-10.78857422	+61.54541016	+3056	+16.04443359	-17.08154297	-8.95166016	-7.31689453	+4.08691406	-70.35644531	+2512
+1458241639.92810010	+20.06982422	-17.26611328	-9.58886719	+1.05468750	+10.26123047	-90.68115234	+3132	+19.08105469	-16.57617188	-8.50341797	-153.63281250	-11.29394531	+61.58935547	+3040	+16.11474609	-17.11230469	-8.90771484	-7.49267578	+3.51562500	-70.59814453	+2484
+1458241639.93230010	+20.07861328	-17.44189453	-9.67675781	+0.61523438	+10.34912109	-91.07666016	+3088	+19.01953125	-16.67724609	-8.62646484	-153.98437500	-11.82128906	+61.65527344	+3032	+16.18066406	-17.15625000	-8.85498047	-7.71240234	+2.85644531	-70.86181641	+2460
+1458241639.93639990	+20.07861328	-17.61328125	-9.74707031	+0.13183594	+10.43701172	-91.51611328	+3044	+18.97998047	-16.79150391	-8.71435547	-154.35791016	-12.28271484	+61.85302734	+3020	+16.24218750	-17.19580078	-8.80664063	-7.88818359	+2.24121094	-71.14746094	+2432
+1458241639.94059990	+20.10058594	-17.74511719	-9.78662109	-0.13183594	+10.39306641	-91.97753906	+2992	+18.95800781	-16.88818359	-8.78906250	-154.62158203	-12.67822266	+62.09472656	+3004	+16.29931641	-17.24853516	-8.74511719	-8.10791016	+1.60400391	-71.54296875	+2408
+1458241639.94479990	+20.12695313	-17.85937500	-9.84814453	-0.32958984	+10.48095703	-92.43896484	+2944	+18.93603516	-16.96728516	-8.87255859	-154.84130859	-13.11767578	+62.29248047	+2992	+16.35644531	-17.31005859	-8.71435547	-8.26171875	+1.18652344	-71.91650391	+2384
+1458241639.94890000	+20.14453125	-17.97363281	-9.90087891	-0.57128906	+10.54687500	-92.87841797	+2900	+18.91406250	-17.04638672	-8.93847656	-155.10498047	-13.53515625	+62.53417969	+2980	+16.38720703	-17.34521484	-8.71875000	-8.37158203	+0.92285156	-72.20214844	+2360
+1458241639.95310000	+20.17529297	-18.07031250	-9.94921875	-0.74707031	+10.59082031	-93.29589844	+2856	+18.89648438	-17.10791016	-9.00878906	-155.30273438	-13.90869141	+62.73193359	+2968	+16.40039063	-17.40234375	-8.71875000	-8.59130859	+0.68115234	-72.59765625	+2340
+1458241639.95729990	+20.20166016	-18.14501953	-10.01074219	-0.87890625	+10.74462891	-93.69140625	+2816	+18.89208984	-17.15185547	-9.07470703	-155.43457031	-14.26025391	+62.92968750	+2952	+16.41796875	-17.48583984	-8.74951172	-8.76708984	+0.63720703	-72.94921875	+2328
+1458241639.96140000	+20.18847656	-18.19335938	-10.04589844	-1.07666016	+10.89843750	-94.04296875	+2776	+18.89208984	-17.20019531	-9.10107422	-155.65429688	-14.52392578	+63.23730469	+2936	+16.39160156	-17.50781250	-8.81982422	-8.83300781	+0.87890625	-73.19091797	+2320
+1458241639.96560000	+20.19287109	-18.19335938	-10.03710938	-1.12060547	+10.92041016	-94.39453125	+2736	+18.91406250	-17.21337891	-9.10107422	-155.72021484	-14.67773438	+63.56689453	+2916	+16.34765625	-17.55615234	-8.86816406	-8.98681641	+1.09863281	-73.71826172	+2308
+1458241639.96980000	+20.20605469	-18.17138672	-10.01513672	-1.07666016	+10.89843750	-94.81201172	+2700	+18.94921875	-17.20898438	-9.09228516	-155.74218750	-14.76562500	+63.94042969	+2900	+16.31250000	-17.62207031	-8.93408203	-9.07470703	+1.42822266	-74.24560547	+2304
+1458241639.97390010	+20.22363281	-18.14501953	-9.97558594	-1.03271484	+10.83251953	-95.25146484	+2672	+19.00634766	-17.20898438	-9.06152344	-155.76416016	-14.78759766	+64.42382813	+2888	+16.26855469	-17.67041016	-9.01318359	-9.07470703	+1.86767578	-74.75097656	+2296
+1458241639.97810010	+20.24121094	-18.10986328	-9.92724609	-0.98876953	+10.72265625	-95.64697266	+2644	+19.07226563	-17.20019531	-9.03076172	-155.74218750	-14.78759766	+64.84130859	+2876	+16.21582031	-17.72753906	-9.09667969	-9.11865234	+2.32910156	-75.27832031	+2292
+1458241639.98219990	+20.25439453	-18.06152344	-9.88769531	-0.87890625	+10.72265625	-96.06445313	+2624	+19.14257813	-17.18701172	-9.00439453	-155.69824219	-14.80957031	+65.23681641	+2864	+16.15429688	-17.78027344	-9.20214844	-9.16259766	+2.96630859	-75.78369141	+2296
+1458241639.98639990	+20.26318359	-18.00000000	-9.85693359	-0.79101563	+10.76660156	-96.45996094	+2616	+19.20849609	-17.16943359	-8.97802734	-155.67626953	-14.83154297	+65.61035156	+2852	+16.07080078	-17.81103516	-9.31201172	-9.18457031	+3.69140625	-76.24511719	+2304
+1458241639.99060010	+20.26318359	-17.93847656	-9.83935547	-0.70312500	+10.87646484	-96.76757813	+2608	+19.26123047	-17.15625000	-8.95166016	-155.69824219	-14.85351563	+65.96191406	+2844	+15.99169922	-17.83740234	-9.43945313	-9.20654297	+4.46044922	-76.59667969	+2316
+1458241639.99470000	+20.26757813	-17.88134766	-9.80859375	-0.63720703	+10.89843750	-97.09716797	+2612	+19.30957031	-17.15625000	-8.91650391	-155.76416016	-14.83154297	+66.35742188	+2836	+15.91259766	-17.85937500	-9.54931641	-9.20654297	+5.11962891	-76.94824219	+2344
+1458241639.99889990	+20.26318359	-17.81542969	-9.76464844	-0.57128906	+10.87646484	-97.42675781	+2628	+19.35791016	-17.16503906	-8.88574219	-155.85205078	-14.80957031	+66.77490234	+2828	+15.84667969	-17.89453125	-9.64599609	-9.25048828	+5.71289063	-77.36572266	+2384
+1458241640.00309990	+20.25000000	-17.76269531	-9.72070313	-0.57128906	+10.83251953	-97.73437500	+2652	+19.40625000	-17.16943359	-8.85937500	-155.93994141	-14.78759766	+67.17041016	+2820	+15.78955078	-17.91210938	-9.74707031	-9.22851563	+6.28417969	-77.65136719	+2432
+1458241640.00720000	+20.22802734	-17.72753906	-9.66796875	-0.63720703	+10.78857422	-98.10791016	+2688	+19.45458984	-17.19140625	-8.83300781	-156.02783203	-14.80957031	+67.54394531	+2812	+15.71923828	-17.90771484	-9.82177734	-9.25048828	+6.74560547	-77.98095703	+2484
+1458241640.01140000	+20.23681641	-17.71435547	-9.63720703	-0.63720703	+10.74462891	-98.50341797	+2732	+19.49853516	-17.21337891	-8.83300781	-156.11572266	-14.87548828	+67.89550781	+2804	+15.70166016	-17.96484375	-9.85253906	-9.33837891	+6.89941406	-78.50830078	+2532
+1458241640.01560000	+20.24560547	-17.73632813	-9.64160156	-0.72509766	+10.78857422	-98.87695313	+2776	+19.52050781	-17.25292969	-8.84619141	-156.26953125	-15.02929688	+68.18115234	+2792	+15.71923828	-17.99560547	-9.90966797	-9.29443359	+7.05322266	-78.70605469	+2576
+1458241640.01970010	+20.25439453	-17.78027344	-9.66357422	-0.85693359	+10.87646484	-99.20654297	+2816	+19.52929688	-17.32324219	-8.86816406	-156.51123047	-15.22705078	+68.51074219	+2784	+15.72802734	-18.01318359	-9.94042969	-9.33837891	+7.05322266	-78.94775391	+2608
+1458241640.02390000	+20.25878906	-17.83740234	-9.70751953	-1.01074219	+11.00830078	-99.53613281	+2860	+19.52050781	-17.39355469	-8.91650391	-156.79687500	-15.51269531	+68.75244141	+2780	+15.75878906	-18.07470703	-9.93603516	-9.49218750	+6.83349609	-79.27734375	+2636
+1458241640.02810000	+20.24560547	-17.91650391	-9.78222656	-1.25244141	+11.22802734	-99.77783203	+2900	+19.48974609	-17.47265625	-8.97802734	-157.10449219	-15.82031250	+68.97216797	+2776	+15.80712891	-18.10986328	-9.94482422	-9.55810547	+6.63574219	-79.36523438	+2652
+1458241640.03220010	+20.23242188	-18.03076172	-9.85693359	-1.60400391	+11.38183594	-100.01953125	+2928	+19.44580078	-17.56494141	-9.05273438	-157.45605469	-16.19384766	+69.14794922	+2776	+15.85986328	-18.13183594	-9.92724609	-9.66796875	+6.21826172	-79.51904297	+2656
+1458241640.03640010	+20.23242188	-18.17138672	-9.93603516	-1.93359375	+11.49169922	-100.30517578	+2944	+19.40625000	-17.67041016	-9.13183594	-157.80761719	-16.56738281	+69.34570313	+2772	+15.94335938	-18.18896484	-9.87890625	-9.79980469	+5.58105469	-79.78271484	+2648
+1458241640.04060010	+20.24560547	-18.32519531	-10.01513672	-2.30712891	+11.55761719	-100.65673828	+2944	+19.36669922	-17.77587891	-9.21093750	-158.15917969	-16.94091797	+69.56542969	+2764	+16.02246094	-18.23291016	-9.83496094	-9.90966797	+5.00976563	-80.00244141	+2632
+1458241640.04469990	+20.25878906	-18.49218750	-10.09863281	-2.63671875	+11.66748047	-101.03027344	+2928	+19.32275391	-17.87695313	-9.29003906	-158.48876953	-17.33642578	+69.78515625	+2760	+16.10595703	-18.29003906	-9.77783203	-10.04150391	+4.37255859	-80.22216797	+2604
+1458241640.04889990	+20.27636719	-18.66357422	-10.20410156	-2.96630859	+11.79931641	-101.40380859	+2904	+19.27880859	-17.96923828	-9.37792969	-158.79638672	-17.77587891	+69.98291016	+2756	+16.18945313	-18.35156250	-9.72070313	-10.21728516	+3.66943359	-80.46386719	+2576
+1458241640.05300000	+20.29833984	-18.85693359	-10.34472656	-3.29589844	+12.04101563	-101.73339844	+2880	+19.22607422	-18.06591797	-9.47900391	-159.10400391	-18.25927734	+70.13671875	+2756	+16.26855469	-18.41308594	-9.66796875	-10.41503906	+3.01025391	-80.68359375	+2548
+1458241640.05720000	+20.30712891	-19.03710938	-10.49414063	-3.64746094	+12.32666016	-102.01904297	+2860	+19.17333984	-18.15820313	-9.58007813	-159.41162109	-18.72070313	+70.26855469	+2756	+16.34765625	-18.49218750	-9.62402344	-10.63476563	+2.39501953	-80.85937500	+2520
+1458241640.06139990	+20.29833984	-19.20410156	-10.61718750	-4.06494141	+12.56835938	-102.28271484	+2832	+19.11621094	-18.25488281	-9.65917969	-159.78515625	-19.13818359	+70.44433594	+2756	+16.40039063	-18.54931641	-9.60205078	-10.85449219	+1.91162109	-80.96923828	+2484
+1458241640.06550000	+20.29394531	-19.34912109	-10.70507813	-4.39453125	+12.70019531	-102.59033203	+2804	+19.08105469	-18.33398438	-9.71630859	-160.07080078	-19.46777344	+70.64208984	+2748	+16.43994141	-18.60644531	-9.56689453	-11.09619141	+1.42822266	-81.23291016	+2452
+1458241640.06970000	+20.28955078	-19.46777344	-10.77978516	-4.65820313	+12.83203125	-102.91992188	+2772	+19.05468750	-18.39111328	-9.76904297	-160.29052734	-19.73144531	+70.86181641	+2740	+16.47949219	-18.67236328	-9.54492188	-11.29394531	+1.01074219	-81.49658203	+2424
+1458241640.07390000	+20.28515625	-19.58203125	-10.83251953	-4.94384766	+12.87597656	-103.27148438	+2740	+19.04150391	-18.43505859	-9.79541016	-160.51025391	-19.97314453	+71.14746094	+2728	+16.50146484	-18.71630859	-9.53613281	-11.42578125	+0.72509766	-81.73828125	+2392
+1458241640.07800010	+20.29833984	-19.66113281	-10.85449219	-5.11962891	+12.85400391	-103.60107422	+2700	+19.04589844	-18.46142578	-9.81298828	-160.62011719	-20.12695313	+71.38916016	+2712	+16.50585938	-18.76904297	-9.50976563	-11.57958984	+0.48339844	-82.11181641	+2364
+1458241640.08220010	+20.30712891	-19.70068359	-10.88964844	-5.22949219	+12.96386719	-103.93066406	+2668	+19.06347656	-18.47460938	-9.83056641	-160.70800781	-20.25878906	+71.60888672	+2692	+16.51025391	-18.83496094	-9.52294922	-11.68945313	+0.50537109	-82.50732422	+2336
+1458241640.08640000	+20.29394531	-19.71826172	-10.90722656	-5.36132813	+13.13964844	-104.23828125	+2636	+19.08544922	-18.48339844	-9.82177734	-160.83984375	-20.34667969	+71.91650391	+2672	+16.48828125	-18.87011719	-9.57128906	-11.71142578	+0.76904297	-82.81494141	+2320
+1458241640.09050010	+20.28076172	-19.70947266	-10.91601563	-5.44921875	+13.27148438	-104.43603516	+2608	+19.11621094	-18.48339844	-9.80859375	-160.92773438	-20.36865234	+72.15820313	+2656	+16.45751953	-18.90087891	-9.61962891	-11.75537109	+1.09863281	-83.12255859	+2304
+1458241640.09470010	+20.25878906	-19.68310547	-10.91601563	-5.55908203	+13.40332031	-104.63378906	+2580	+19.16015625	-18.47460938	-9.78662109	-160.99365234	-20.34667969	+72.42187500	+2640	+16.41796875	-18.93603516	-9.68115234	-11.79931641	+1.51611328	-83.47412109	+2292
+1458241640.09890010	+20.22802734	-19.65234375	-10.89843750	-5.69091797	+13.51318359	-104.83154297	+2548	+19.19970703	-18.46142578	-9.75146484	-161.05957031	-20.28076172	+72.70751953	+2624	+16.35644531	-18.95361328	-9.75146484	-11.82128906	+2.02148438	-83.78173828	+2284
+1458241640.10299990	+20.20605469	-19.61279297	-10.85888672	-5.75683594	+13.51318359	-105.02929688	+2524	+19.24804688	-18.43945313	-9.71191406	-161.08154297	-20.17089844	+72.97119141	+2608	+16.29052734	-18.96240234	-9.81298828	-11.82128906	+2.54882813	-84.13330078	+2280
+1458241640.10719990	+20.18847656	-19.56005859	-10.80615234	-5.82275391	+13.49121094	-105.29296875	+2504	+19.30078125	-18.41308594	-9.66796875	-161.12548828	-20.06103516	+73.25683594	+2592	+16.21142578	-18.96240234	-9.88330078	-11.79931641	+3.16406250	-84.50683594	+2276
+1458241640.11139990	+20.17529297	-19.49853516	-10.74462891	-5.84472656	+13.44726563	-105.57861328	+2488	+19.36230469	-18.38232422	-9.62402344	-161.12548828	-19.95117188	+73.54248047	+2580	+16.13671875	-18.96679688	-9.94921875	-11.79931641	+3.77929688	-84.92431641	+2280
+1458241640.11550000	+20.16210938	-19.45458984	-10.70068359	-5.88867188	+13.44726563	-105.79833984	+2476	+19.41943359	-18.36035156	-9.59765625	-161.10351563	-19.86328125	+73.78417969	+2564	+16.05322266	-18.97558594	-10.04589844	-11.79931641	+4.54833984	-85.31982422	+2300
+1458241640.11970000	+20.14892578	-19.41064453	-10.65673828	-5.97656250	+13.46923828	-106.04003906	+2472	+19.47656250	-18.33837891	-9.57128906	-161.10351563	-19.79736328	+74.00390625	+2552	+15.96533203	-18.98437500	-10.13818359	-11.84326172	+5.25146484	-85.64941406	+2328
+1458241640.12389990	+20.13134766	-19.36669922	-10.62597656	-6.04248047	+13.51318359	-106.25976563	+2472	+19.52929688	-18.32080078	-9.55371094	-161.10351563	-19.75341797	+74.22363281	+2544	+15.88623047	-18.99755859	-10.22167969	-11.95312500	+5.88867188	-85.95703125	+2368
+1458241640.12800000	+20.10058594	-19.33593750	-10.60400391	-6.17431641	+13.60107422	-106.47949219	+2484	+19.57324219	-18.31640625	-9.54931641	-161.16943359	-19.75341797	+74.39941406	+2532	+15.80712891	-18.99316406	-10.32275391	-12.01904297	+6.59179688	-86.13281250	+2420
+1458241640.13220000	+20.07861328	-19.32714844	-10.57324219	-6.32812500	+13.62304688	-106.69921875	+2504	+19.59960938	-18.33398438	-9.54931641	-161.30126953	-19.77539063	+74.59716797	+2524	+15.74560547	-18.97998047	-10.37988281	-12.12890625	+6.92138672	-86.28662109	+2464
+1458241640.13630010	+20.07421875	-19.33593750	-10.55126953	-6.45996094	+13.57910156	-106.94091797	+2528	+19.62158203	-18.35595703	-9.56689453	-161.43310547	-19.86328125	+74.77294922	+2512	+15.72802734	-19.00634766	-10.39306641	-12.23876953	+6.94335938	-86.59423828	+2504
+1458241640.14050010	+20.07421875	-19.37109375	-10.53808594	-6.61376953	+13.51318359	-107.20458984	+2556	+19.62597656	-18.38671875	-9.58886719	-161.58691406	-19.99511719	+74.94873047	+2504	+15.73681641	-19.03271484	-10.40625000	-12.34863281	+6.89941406	-86.74804688	+2532
+1458241640.14470010	+20.07861328	-19.42382813	-10.53369141	-6.78955078	+13.46923828	-107.49023438	+2580	+19.62158203	-18.42626953	-9.61962891	-161.76269531	-20.19287109	+75.12451172	+2500	+15.75000000	-19.06347656	-10.40185547	-12.48046875	+6.70166016	-86.90185547	+2552
+1458241640.14879990	+20.08740234	-19.48974609	-10.54248047	-6.96533203	+13.44726563	-107.77587891	+2600	+19.61718750	-18.47460938	-9.67236328	-161.93847656	-20.43457031	+75.27832031	+2496	+15.78955078	-19.12060547	-10.37988281	-12.67822266	+6.32812500	-87.14355469	+2568
+1458241640.15300010	+20.10058594	-19.58642578	-10.58642578	-7.18505859	+13.46923828	-108.06152344	+2616	+19.59521484	-18.54492188	-9.74267578	-162.15820313	-20.74218750	+75.41015625	+2500	+15.83789063	-19.16455078	-10.36669922	-12.81005859	+5.99853516	-87.23144531	+2568
+1458241640.15720010	+20.11376953	-19.70507813	-10.64355469	-7.42675781	+13.53515625	-108.32519531	+2616	+19.56445313	-18.63281250	-9.83056641	-162.42187500	-21.11572266	+75.52001953	+2504	+15.89941406	-19.21728516	-10.34472656	-12.98583984	+5.51513672	-87.29736328	+2564
+1458241640.16129990	+20.12695313	-19.83691406	-10.71826172	-7.66845703	+13.62304688	-108.54492188	+2612	+19.51171875	-18.72070313	-9.91406250	-162.75146484	-21.53320313	+75.62988281	+2512	+15.95654297	-19.27001953	-10.31396484	-13.20556641	+4.98779297	-87.31933594	+2548
+1458241640.16549990	+20.14013672	-19.98632813	-10.80615234	-7.93212891	+13.71093750	-108.80859375	+2604	+19.43701172	-18.82177734	-10.00634766	-163.12500000	-21.99462891	+75.71777344	+2524	+16.00927734	-19.31396484	-10.27441406	-13.40332031	+4.48242188	-87.36328125	+2528
+1458241640.16969990	+20.15771484	-20.13574219	-10.89843750	-8.15185547	+13.77685547	-109.05029297	+2588	+19.35791016	-18.92285156	-10.09423828	-163.49853516	-22.43408203	+75.82763672	+2528	+16.06640625	-19.35791016	-10.23046875	-13.60107422	+3.88916016	-87.40722656	+2508
+1458241640.17380000	+20.17529297	-20.28515625	-10.98193359	-8.37158203	+13.82080078	-109.31396484	+2568	+19.28320313	-19.03271484	-10.17773438	-163.87207031	-22.82958984	+75.93750000	+2532	+16.13232422	-19.41064453	-10.17773438	-13.79882813	+3.22998047	-87.45117188	+2484
+1458241640.17800000	+20.20605469	-20.45654297	-11.07421875	-8.59130859	+13.84277344	-109.62158203	+2552	+19.21728516	-19.13378906	-10.25244141	-164.20166016	-23.22509766	+76.09130859	+2536	+16.19824219	-19.47656250	-10.11181641	-14.06250000	+2.46093750	-87.56103516	+2460
+1458241640.18220000	+20.22802734	-20.60156250	-11.16650391	-8.78906250	+13.90869141	-109.92919922	+2536	+19.16015625	-19.21728516	-10.32714844	-164.48730469	-23.57666016	+76.22314453	+2536	+16.25976563	-19.55126953	-10.07226563	-14.32617188	+1.84570313	-87.64892578	+2432
+1458241640.18630000	+20.22802734	-20.72460938	-11.25878906	-9.00878906	+14.06250000	-110.17089844	+2524	+19.10302734	-19.28759766	-10.38867188	-164.77294922	-23.92822266	+76.37695313	+2536	+16.29492188	-19.60839844	-10.05029297	-14.56787109	+1.40625000	-87.67089844	+2400
+1458241640.19050000	+20.23242188	-20.82568359	-11.35546875	-9.16259766	+14.23828125	-110.39062500	+2508	+19.05029297	-19.34912109	-10.45458984	-165.01464844	-24.23583984	+76.44287109	+2536	+16.32128906	-19.66113281	-10.02832031	-14.83154297	+1.01074219	-87.78076172	+2368
+1458241640.19470000	+20.23242188	-20.89599609	-11.44775391	-9.29443359	+14.43603516	-110.58837891	+2492	+19.00634766	-19.40625000	-10.51611328	-165.25634766	-24.49951172	+76.48681641	+2532	+16.34326172	-19.70947266	-10.02832031	-14.98535156	+0.79101563	-87.86865234	+2336
+1458241640.19880010	+20.21484375	-20.95312500	-11.50048828	-9.49218750	+14.56787109	-110.74218750	+2476	+18.96679688	-19.46777344	-10.54248047	-165.56396484	-24.65332031	+76.59667969	+2520	+16.35205078	-19.72265625	-10.04150391	-15.07324219	+0.76904297	-87.93457031	+2300
+1458241640.20300010	+20.21484375	-20.96630859	-11.50488281	-9.58007813	+14.58984375	-110.89599609	+2452	+18.95361328	-19.50732422	-10.53808594	-165.76171875	-24.67529297	+76.77246094	+2508	+16.33886719	-19.73583984	-10.04589844	-15.11718750	+0.79101563	-88.11035156	+2268
+1458241640.20709990	+20.20166016	-20.94873047	-11.49169922	-9.64599609	+14.58984375	-111.07177734	+2428	+18.95800781	-19.52490234	-10.51611328	-165.93750000	-24.63134766	+76.94824219	+2492	+16.31689453	-19.75781250	-10.06347656	-15.13916016	+0.98876953	-88.35205078	+2240
+1458241640.21129990	+20.18847656	-20.91357422	-11.45654297	-9.71191406	+14.56787109	-111.26953125	+2412	+18.97998047	-19.53808594	-10.48535156	-166.04736328	-24.56542969	+77.16796875	+2472	+16.29052734	-19.77539063	-10.09863281	-15.13916016	+1.29638672	-88.61572266	+2216
+1458241640.21550010	+20.17968750	-20.87402344	-11.43017578	-9.75585938	+14.56787109	-111.40136719	+2396	+19.00634766	-19.54248047	-10.46337891	-166.13525391	-24.47753906	+77.32177734	+2456	+16.26416016	-19.78417969	-10.12939453	-15.11718750	+1.58203125	-88.83544922	+2196
+1458241640.21960000	+20.17089844	-20.82568359	-11.39941406	-9.79980469	+14.56787109	-111.53320313	+2380	+19.04150391	-19.53808594	-10.44580078	-166.17919922	-24.38964844	+77.47558594	+2440	+16.22900391	-19.79296875	-10.17773438	-15.07324219	+1.97753906	-89.07714844	+2180
+1458241640.22379990	+20.14892578	-20.76416016	-11.36425781	-9.84375000	+14.61181641	-111.66503906	+2368	+19.08105469	-19.52929688	-10.41943359	-166.22314453	-24.30175781	+77.60742188	+2424	+16.18505859	-19.78857422	-10.23046875	-15.00732422	+2.50488281	-89.34082031	+2172
+1458241640.22799990	+20.12695313	-20.70703125	-11.32910156	-9.90966797	+14.63378906	-111.75292969	+2356	+19.11181641	-19.52490234	-10.39306641	-166.28906250	-24.19189453	+77.73925781	+2408	+16.12353516	-19.77978516	-10.30078125	-14.94140625	+3.14208984	-89.58251953	+2172
+1458241640.23210000	+20.10498047	-20.64111328	-11.28076172	-9.95361328	+14.63378906	-111.84082031	+2344	+19.15136719	-19.52050781	-10.35351563	-166.35498047	-24.06005859	+77.89306641	+2392	+16.05761719	-19.77099609	-10.36669922	-14.87548828	+3.77929688	-89.84619141	+2176
+1458241640.23630000	+20.08300781	-20.57958984	-11.22802734	-9.99755859	+14.56787109	-111.95068359	+2336	+19.19531250	-19.51611328	-10.31835938	-166.39892578	-23.92822266	+78.06884766	+2384	+15.98730469	-19.76660156	-10.42382813	-14.85351563	+4.39453125	-90.13183594	+2188
+1458241640.24050000	+20.06982422	-20.51806641	-11.17089844	-10.04150391	+14.50195313	-112.06054688	+2336	+19.23046875	-19.51171875	-10.28320313	-166.44287109	-23.79638672	+78.22265625	+2372	+15.88623047	-19.75341797	-10.51611328	-14.78759766	+5.29541016	-90.52734375	+2220
+1458241640.24460010	+20.05664063	-20.46533203	-11.10498047	-10.08544922	+14.41406250	-112.19238281	+2340	+19.27001953	-19.50732422	-10.25244141	-166.46484375	-23.66455078	+78.37646484	+2364	+15.79833984	-19.74023438	-10.58203125	-14.78759766	+5.99853516	-90.85693359	+2260
+1458241640.24880000	+20.04785156	-20.40820313	-11.04785156	-10.08544922	+14.32617188	-112.34619141	+2352	+19.30957031	-19.49853516	-10.22607422	-166.48681641	-23.57666016	+78.53027344	+2356	+15.73242188	-19.75341797	-10.63037109	-14.78759766	+6.50390625	-91.18652344	+2312
+1458241640.25300000	+20.03027344	-20.36865234	-11.00830078	-10.15136719	+14.30419922	-112.50000000	+2372	+19.34033203	-19.49414063	-10.21289063	-166.50878906	-23.53271484	+78.66210938	+2348	+15.68847656	-19.76660156	-10.70068359	-14.80957031	+7.00927734	-91.40625000	+2372
+1458241640.25710010	+20.02148438	-20.34667969	-10.98193359	-10.23925781	+14.26025391	-112.63183594	+2396	+19.36669922	-19.49853516	-10.20410156	-166.55273438	-23.48876953	+78.79394531	+2336	+15.67089844	-19.78417969	-10.72705078	-14.87548828	+7.16308594	-91.53808594	+2424
+1458241640.26130010	+20.01708984	-20.33789063	-10.96875000	-10.30517578	+14.26025391	-112.74169922	+2424	+19.38427734	-19.50292969	-10.21289063	-166.59667969	-23.51074219	+78.88183594	+2324	+15.67968750	-19.82373047	-10.72705078	-14.96337891	+7.00927734	-91.66992188	+2468
+1458241640.26550010	+20.00830078	-20.35107422	-10.96875000	-10.41503906	+14.26025391	-112.85156250	+2448	+19.38867188	-19.51171875	-10.22167969	-166.64062500	-23.55468750	+78.96972656	+2312	+15.70166016	-19.85449219	-10.72705078	-15.05126953	+6.85546875	-91.66992188	+2504
+1458241640.26959990	+19.99951172	-20.38623047	-10.96875000	-10.56884766	+14.23828125	-112.96142578	+2472	+19.39306641	-19.52929688	-10.23925781	-166.72851563	-23.62060547	+79.05761719	+2304	+15.72802734	-19.88964844	-10.70947266	-15.18310547	+6.52587891	-91.62597656	+2532
+1458241640.27379990	+19.99951172	-20.44335938	-10.99072266	-10.70068359	+14.23828125	-113.09326172	+2492	+19.38427734	-19.55126953	-10.26123047	-166.79443359	-23.73046875	+79.16748047	+2292	+15.77197266	-19.95117188	-10.67431641	-15.35888672	+6.02050781	-91.62597656	+2552
+1458241640.27800010	+20.00390625	-20.50488281	-11.01708984	-10.81054688	+14.21630859	-113.20312500	+2500	+19.37548828	-19.57763672	-10.28759766	-166.86035156	-23.84033203	+79.25537109	+2284	+15.81152344	-19.98193359	-10.64794922	-15.44677734	+5.69091797	-91.62597656	+2564
+1458241640.28210000	+20.01269531	-20.57519531	-11.05664063	-10.92041016	+14.23828125	-113.29101563	+2500	+19.35791016	-19.60400391	-10.32275391	-166.94824219	-23.99414063	+79.34326172	+2272	+15.85986328	-20.02148438	-10.61718750	-15.53466797	+5.27343750	-91.60400391	+2576
+1458241640.28629990	+20.02148438	-20.65869141	-11.10498047	-11.03027344	+14.26025391	-113.40087891	+2496	+19.33154297	-19.63037109	-10.36669922	-167.03613281	-24.19189453	+79.38720703	+2264	+15.91259766	-20.06103516	-10.58203125	-15.64453125	+4.81201172	-91.56005859	+2580
+1458241640.29040000	+20.02587891	-20.74658203	-11.16210938	-11.18408203	+14.32617188	-113.48876953	+2484	+19.30078125	-19.66113281	-10.42382813	-167.12402344	-24.41162109	+79.40917969	+2252	+15.96093750	-20.10058594	-10.55566406	-15.75439453	+4.39453125	-91.49414063	+2576
+1458241640.29460000	+20.02587891	-20.84765625	-11.22802734	-11.35986328	+14.39208984	-113.55468750	+2464	+19.26562500	-19.69628906	-10.48535156	-167.21191406	-24.65332031	+79.40917969	+2244	+16.00927734	-20.14453125	-10.52929688	-15.90820313	+3.95507813	-91.40625000	+2568
+1458241640.29880000	+20.02148438	-20.96191406	-11.29833984	-11.57958984	+14.45800781	-113.62060547	+2448	+19.22607422	-19.73583984	-10.53808594	-167.34375000	-24.89501953	+79.43115234	+2236	+16.04882813	-20.18847656	-10.50732422	-16.08398438	+3.51562500	-91.27441406	+2552
+1458241640.30290010	+20.02587891	-21.10253906	-11.37744141	-11.79931641	+14.50195313	-113.70849609	+2428	+19.18212891	-19.77539063	-10.59521484	-167.45361328	-25.13671875	+79.45312500	+2232	+16.11474609	-20.26757813	-10.44580078	-16.43554688	+2.63671875	-91.07666016	+2536
+1458241640.30710010	+20.02587891	-21.21679688	-11.44775391	-11.97509766	+14.54589844	-113.79638672	+2408	+19.14257813	-19.81054688	-10.64794922	-167.54150391	-25.37841797	+79.47509766	+2232	+16.17187500	-20.32470703	-10.40185547	-16.72119141	+1.97753906	-90.90087891	+2512
+1458241640.31130000	+20.02587891	-21.32226563	-11.50048828	-12.15087891	+14.56787109	-113.90625000	+2388	+19.10742188	-19.84130859	-10.69189453	-167.67333984	-25.57617188	+79.49707031	+2228	+16.21142578	-20.35107422	-10.37109375	-16.87500000	+1.51611328	-90.74707031	+2484
+1458241640.31539990	+20.03027344	-21.41894531	-11.53564453	-12.32666016	+14.52392578	-114.01611328	+2368	+19.08105469	-19.86328125	-10.72705078	-167.76123047	-25.75195313	+79.49707031	+2224	+16.24218750	-20.37744141	-10.33593750	-17.05078125	+1.09863281	-90.70312500	+2456
+1458241640.31960010	+20.03466797	-21.48046875	-11.56640625	-12.43652344	+14.50195313	-114.10400391	+2344	+19.05908203	-19.88085938	-10.75781250	-167.84912109	-25.90576172	+79.49707031	+2220	+16.26416016	-20.39941406	-10.32714844	-17.11669922	+0.98876953	-90.70312500	+2424
+1458241640.32380010	+20.03466797	-21.51562500	-11.57958984	-12.52441406	+14.50195313	-114.14794922	+2320	+19.04589844	-19.89843750	-10.77539063	-167.91503906	-26.01562500	+79.49707031	+2216	+16.25976563	-20.38623047	-10.35791016	-17.09472656	+1.18652344	-90.68115234	+2396
+1458241640.32789990	+20.03027344	-21.52441406	-11.57080078	-12.59033203	+14.47998047	-114.19189453	+2300	+19.04589844	-19.90283203	-10.77978516	-167.98095703	-26.05957031	+79.51904297	+2212	+16.24218750	-20.36865234	-10.37988281	-17.05078125	+1.38427734	-90.70312500	+2364
+1458241640.33209990	+20.02148438	-21.51123047	-11.54443359	-12.63427734	+14.45800781	-114.23583984	+2280	+19.05468750	-19.90283203	-10.77099609	-168.00292969	-26.05957031	+79.54101563	+2208	+16.22021484	-20.34228516	-10.41064453	-16.96289063	+1.69189453	-90.74707031	+2340
+1458241640.33629990	+20.00830078	-21.48046875	-11.50927734	-12.67822266	+14.39208984	-114.27978516	+2264	+19.06787109	-19.89843750	-10.75341797	-168.04687500	-26.01562500	+79.58496094	+2208	+16.18505859	-20.30273438	-10.45019531	-16.85302734	+2.08740234	-90.81298828	+2316
+1458241640.34040000	+20.00830078	-21.44970703	-11.47851563	-12.65625000	+14.34814453	-114.30175781	+2248	+19.08105469	-19.88964844	-10.73144531	-168.06884766	-25.94970703	+79.62890625	+2204	+16.17626953	-20.29394531	-10.45458984	-16.80908203	+2.21923828	-90.83496094	+2292
+1458241640.34460000	+20.00830078	-21.40576172	-11.44335938	-12.61230469	+14.28222656	-114.30175781	+2236	+19.10302734	-19.87646484	-10.70507813	-168.06884766	-25.86181641	+79.67285156	+2208	+16.16748047	-20.27636719	-10.46337891	-16.74316406	+2.35107422	-90.90087891	+2264
+1458241640.34879990	+20.00830078	-21.34863281	-11.39941406	-12.52441406	+14.21630859	-114.32373047	+2228	+19.12939453	-19.85888672	-10.66992188	-168.04687500	-25.75195313	+79.73876953	+2208	+16.15429688	-20.25878906	-10.47656250	-16.67724609	+2.52685547	-90.94482422	+2244
+1458241640.35290000	+20.01269531	-21.32666016	-11.38183594	-12.50244141	+14.21630859	-114.32373047	+2216	+19.14697266	-19.84570313	-10.64794922	-168.02490234	-25.68603516	+79.76074219	+2208	+16.14111328	-20.24121094	-10.49414063	-16.58935547	+2.72460938	-91.01074219	+2224
+1458241640.35710000	+20.01269531	-21.30029297	-11.35986328	-12.48046875	+14.19433594	-114.32373047	+2204	+19.16894531	-19.83251953	-10.62597656	-168.02490234	-25.59814453	+79.80468750	+2208	+16.12353516	-20.21923828	-10.51171875	-16.50146484	+2.96630859	-91.07666016	+2208
+1458241640.36130000	+20.01269531	-21.27392578	-11.34228516	-12.43652344	+14.17236328	-114.34570313	+2196	+19.19091797	-19.81494141	-10.59960938	-168.00292969	-25.48828125	+79.82666016	+2208	+16.10595703	-20.19726563	-10.53369141	-16.39160156	+3.22998047	-91.12060547	+2192
+1458241640.36540010	+20.01269531	-21.22558594	-11.31591797	-12.37060547	+14.15039063	-114.32373047	+2188	+19.21289063	-19.80175781	-10.57324219	-167.98095703	-25.40039063	+79.87060547	+2208	+15.98730469	-20.06103516	-10.66113281	-15.88623047	+4.70214844	-91.38427734	+2208
+1458241640.36960010	+20.00830078	-21.17724609	-11.28515625	-12.30468750	+14.12841797	-114.32373047	+2180	+19.23486328	-19.78857422	-10.54248047	-167.93701172	-25.29052734	+79.89257813	+2208	+15.88183594	-19.94677734	-10.74023438	-15.55664063	+5.71289063	-91.53808594	+2228
+1458241640.37369990	+20.01269531	-21.12890625	-11.25878906	-12.21679688	+14.10644531	-114.32373047	+2172	+19.25683594	-19.77099609	-10.51611328	-167.91503906	-25.18066406	+79.93652344	+2204	+15.82031250	-19.88085938	-10.77099609	-15.31494141	+6.28417969	-91.71386719	+2248
+1458241640.37789990	+20.01708984	-21.04101563	-11.21044922	-12.04101563	+14.04052734	-114.30175781	+2172	+19.28320313	-19.74902344	-10.48535156	-167.87109375	-25.04882813	+79.98046875	+2208	+15.77197266	-19.81933594	-10.80175781	-15.05126953	+6.76757813	-91.80175781	+2280
+1458241640.38210010	+20.02587891	-20.96630859	-11.17529297	-11.88720703	+14.01855469	-114.27978516	+2172	+19.30517578	-19.73144531	-10.45898438	-167.82714844	-24.96093750	+80.00244141	+2208	+15.76318359	-19.80615234	-10.79736328	-14.96337891	+6.81152344	-91.80175781	+2304
+1458241640.38620000	+20.03906250	-20.90917969	-11.15771484	-11.71142578	+13.99658203	-114.25781250	+2172	+19.32275391	-19.71826172	-10.43701172	-167.78320313	-24.87304688	+80.02441406	+2204	+15.78955078	-19.83251953	-10.77099609	-15.00732422	+6.54785156	-91.77978516	+2328
+1458241640.39039990	+20.05224609	-20.86083984	-11.15332031	-11.57958984	+14.04052734	-114.21386719	+2172	+19.33593750	-19.70507813	-10.42382813	-167.73925781	-24.80712891	+80.02441406	+2204	+15.81152344	-19.85449219	-10.75781250	-15.07324219	+6.37207031	-91.69189453	+2340
+1458241640.39459990	+20.05664063	-20.83886719	-11.16650391	-11.46972656	+14.06250000	-114.14794922	+2172	+19.34472656	-19.70068359	-10.41064453	-167.69531250	-24.76318359	+80.02441406	+2204	+15.84228516	-19.88525391	-10.73583984	-15.16113281	+6.04248047	-91.58203125	+2348
+1458241640.39870000	+20.06103516	-20.83447266	-11.18847656	-11.40380859	+14.10644531	-114.08203125	+2168	+19.34912109	-19.69628906	-10.40625000	-167.67333984	-24.74121094	+80.00244141	+2200	+15.88623047	-19.92041016	-10.70068359	-15.29296875	+5.58105469	-91.42822266	+2356
+1458241640.40290000	+20.06542969	-20.83447266	-11.20166016	-11.38183594	+14.12841797	-114.06005859	+2164	+19.34912109	-19.69628906	-10.40625000	-167.65136719	-24.74121094	+79.98046875	+2192	+15.89501953	-19.92480469	-10.69189453	-15.31494141	+5.51513672	-91.40625000	+2352
+1458241640.40710000	+20.06982422	-20.84326172	-11.22363281	-11.35986328	+14.15039063	-114.01611328	+2156	+19.34033203	-19.69628906	-10.41064453	-167.65136719	-24.76318359	+79.93652344	+2188	+15.90380859	-19.93359375	-10.68310547	-15.33691406	+5.40527344	-91.38427734	+2348
+1458241640.41120000	+20.07421875	-20.86083984	-11.25000000	-11.33789063	+14.17236328	-113.97216797	+2144	+19.33593750	-19.70068359	-10.41503906	-167.62939453	-24.78515625	+79.91455078	+2184	+15.91259766	-19.94238281	-10.66992188	-15.35888672	+5.29541016	-91.34033203	+2344
+1458241640.41540000	+20.07421875	-20.86523438	-11.25878906	-11.33789063	+14.19433594	-113.95019531	+2132	+19.33154297	-19.70068359	-10.41503906	-167.62939453	-24.80712891	+79.89257813	+2180	+15.92578125	-19.94677734	-10.66113281	-15.38085938	+5.18554688	-91.31835938	+2340
+1458241640.41960000	+20.07861328	-20.87402344	-11.26757813	-11.33789063	+14.19433594	-113.95019531	+2120	+19.32275391	-19.70507813	-10.41943359	-167.62939453	-24.82910156	+79.87060547	+2176	+15.93457031	-19.95556641	-10.65234375	-15.42480469	+5.07568359	-91.29638672	+2332
+1458241640.42370010	+20.07861328	-20.88281250	-11.27636719	-11.33789063	+14.21630859	-113.92822266	+2108	+19.31835938	-19.70947266	-10.42382813	-167.62939453	-24.85107422	+79.84863281	+2172	+15.94775391	-19.96435547	-10.63916016	-15.44677734	+4.96582031	-91.25244141	+2324
+1458241640.42790010	+20.07861328	-20.89160156	-11.28515625	-11.33789063	+14.21630859	-113.92822266	+2096	+19.30957031	-19.71386719	-10.42822266	-167.60742188	-24.89501953	+79.82666016	+2168	+16.06201172	-20.05664063	-10.52050781	-15.82031250	+3.71337891	-90.79101563	+2324
+1458241640.43210010	+20.07861328	-20.90039063	-11.29394531	-11.33789063	+14.21630859	-113.90625000	+2084	+19.30078125	-19.71826172	-10.43261719	-167.60742188	-24.91699219	+79.78271484	+2164	+16.14111328	-20.11816406	-10.43701172	-16.08398438	+2.83447266	-90.41748047	+2312
+1458241640.43619990	+20.07861328	-20.90478516	-11.29833984	-11.35986328	+14.23828125	-113.88427734	+2068	+19.29199219	-19.72265625	-10.43261719	-167.60742188	-24.93896484	+79.73876953	+2160	+16.18945313	-20.14453125	-10.38427734	-16.21582031	+2.26318359	-90.06591797	+2292
+1458241640.44039990	+20.07861328	-20.91796875	-11.30712891	-11.35986328	+14.21630859	-113.84033203	+2056	+19.27880859	-19.72705078	-10.43261719	-167.58544922	-24.98291016	+79.67285156	+2160	+16.23779297	-20.14892578	-10.30517578	-16.30371094	+1.64794922	-89.73632813	+2268
+1458241640.44450000	+20.08300781	-20.92236328	-11.31152344	-11.33789063	+14.21630859	-113.81835938	+2044	+19.26562500	-19.72705078	-10.42382813	-167.54150391	-25.00488281	+79.60693359	+2156	+16.25537109	-20.12695313	-10.28759766	-16.17187500	+1.62597656	-89.62646484	+2240
+1458241640.44870000	+20.08740234	-20.92236328	-11.31152344	-11.31591797	+14.19433594	-113.77441406	+2028	+19.26123047	-19.72265625	-10.41064453	-167.49755859	-25.00488281	+79.54101563	+2156	+16.24218750	-20.07861328	-10.30078125	-15.95214844	+1.93359375	-89.58251953	+2220
+1458241640.45289990	+20.09179688	-20.91796875	-11.30273438	-11.29394531	+14.15039063	-113.73046875	+2016	+19.25683594	-19.70947266	-10.37548828	-167.38769531	-24.98291016	+79.43115234	+2160	+16.22900391	-20.05224609	-10.31396484	-15.86425781	+2.17529297	-89.58251953	+2196
+1458241640.45700000	+20.09619141	-20.90039063	-11.28515625	-11.25000000	+14.08447266	-113.68652344	+2008	+19.26562500	-19.68750000	-10.33154297	-167.29980469	-24.91699219	+79.32128906	+2168	+16.20703125	-20.02148438	-10.33593750	-15.71044922	+2.50488281	-89.60449219	+2180
+1458241640.46120000	+20.10058594	-20.87841797	-11.25878906	-11.20605469	+14.04052734	-113.62060547	+1996	+19.27441406	-19.66113281	-10.28759766	-167.16796875	-24.82910156	+79.21142578	+2172	+16.17626953	-19.97753906	-10.37109375	-15.51269531	+2.96630859	-89.60449219	+2168
+1458241640.46540000	+20.10498047	-20.83886719	-11.22363281	-11.11816406	+13.95263672	-113.55468750	+1988	+19.30078125	-19.60400391	-10.21289063	-166.97021484	-24.65332031	+79.07958984	+2188	+16.16748047	-19.95996094	-10.37988281	-15.44677734	+3.09814453	-89.60449219	+2156
+1458241640.47370000	+20.11816406	-20.74658203	-11.12695313	-10.92041016	+13.73291016	-113.40087891	+1976	+19.37109375	-19.46777344	-10.05908203	-166.53076172	-24.21386719	+78.85986328	+2216	+16.14111328	-19.91162109	-10.40185547	-15.24902344	+3.47167969	-89.64843750	+2132
+1458241640.47790000	+20.14013672	-20.64990234	-11.03466797	-10.70068359	+13.49121094	-113.26904297	+1984	+19.42822266	-19.37109375	-9.96679688	-166.24511719	-23.88427734	+78.75000000	+2236	+16.11474609	-19.87207031	-10.41943359	-15.09521484	+3.77929688	-89.67041016	+2128
+1458241640.48200010	+20.16210938	-20.55761719	-10.94677734	-10.50292969	+13.27148438	-113.15917969	+1996	+19.48095703	-19.29199219	-9.88769531	-165.95947266	-23.62060547	+78.64013672	+2256	+16.08837891	-19.83251953	-10.43261719	-14.91943359	+4.08691406	-89.69238281	+2128
+1458241640.48620010	+20.18408203	-20.46533203	-10.86328125	-10.28320313	+13.09570313	-113.04931641	+2012	+19.52050781	-19.20849609	-9.83496094	-165.69580078	-23.42285156	+78.50830078	+2272	+16.06201172	-19.79296875	-10.44580078	-14.76562500	+4.39453125	-89.71435547	+2132
+1458241640.49040010	+20.20166016	-20.32470703	-10.75341797	-9.95361328	+12.87597656	-112.80761719	+2040	+19.54687500	-19.12939453	-9.80419922	-165.43212891	-23.31298828	+78.28857422	+2288	+15.98730469	-19.66113281	-10.50292969	-14.23828125	+5.36132813	-89.64843750	+2164
+1458241640.49449990	+20.22363281	-20.21484375	-10.66992188	-9.68994141	+12.70019531	-112.56591797	+2076	+19.56005859	-19.07226563	-9.79101563	-165.21240234	-23.24707031	+78.06884766	+2300	+15.93457031	-19.57324219	-10.52050781	-13.90869141	+5.91064453	-89.53857422	+2200
+1458241640.49869990	+20.24560547	-20.13574219	-10.62597656	-9.47021484	+12.59033203	-112.30224609	+2108	+19.55566406	-19.02392578	-9.79541016	-165.03662109	-23.22509766	+77.82714844	+2308	+15.91259766	-19.51611328	-10.51171875	-13.73291016	+6.10839844	-89.40673828	+2236
+1458241640.50289990	+20.26318359	-20.07421875	-10.60400391	-9.27246094	+12.50244141	-112.01660156	+2132	+19.54248047	-18.98876953	-9.80419922	-164.88281250	-23.22509766	+77.58544922	+2316	+15.91699219	-19.48095703	-10.48535156	-13.57910156	+6.04248047	-89.20898438	+2272
+1458241640.50700000	+20.26757813	-20.05224609	-10.61279297	-9.16259766	+12.48046875	-111.73095703	+2156	+19.52050781	-18.96240234	-9.82617188	-164.75097656	-23.26904297	+77.34375000	+2320	+15.94335938	-19.45019531	-10.43701172	-13.49121094	+5.77880859	-89.01123047	+2304
+1458241640.51120000	+20.27636719	-20.06103516	-10.64355469	-9.07470703	+12.50244141	-111.51123047	+2168	+19.49414063	-18.94482422	-9.85693359	-164.61914063	-23.35693359	+77.10205078	+2320	+15.99609375	-19.45019531	-10.36669922	-13.49121094	+5.29541016	-88.85742188	+2332
+1458241640.51539990	+20.28076172	-20.09179688	-10.68750000	-9.05273438	+12.59033203	-111.33544922	+2176	+19.46777344	-18.94042969	-9.89208984	-164.53125000	-23.46679688	+76.86035156	+2324	+16.03564453	-19.45898438	-10.32275391	-13.51318359	+4.96582031	-88.70361328	+2348
+1458241640.51950000	+20.28076172	-20.13574219	-10.75341797	-9.05273438	+12.72216797	-111.11572266	+2180	+19.42822266	-18.94482422	-9.94042969	-164.48730469	-23.62060547	+76.59667969	+2328	+16.07958984	-19.48095703	-10.27880859	-13.57910156	+4.57031250	-88.52783203	+2356
+1458241640.52370000	+20.27197266	-20.18408203	-10.83691406	-9.07470703	+12.94189453	-110.87402344	+2184	+19.38427734	-18.95800781	-9.99316406	-164.44335938	-23.81835938	+76.31103516	+2328	+16.12792969	-19.49853516	-10.23486328	-13.66699219	+4.15283203	-88.28613281	+2360
+1458241640.52780010	+20.25439453	-20.22363281	-10.91601563	-9.11865234	+13.13964844	-110.65429688	+2188	+19.33593750	-18.97119141	-10.05029297	-164.39941406	-24.01611328	+76.02539063	+2328	+16.16308594	-19.51171875	-10.19970703	-13.77685547	+3.77929688	-88.06640625	+2356
+1458241640.53200010	+20.24121094	-20.26757813	-10.99951172	-9.14062500	+13.33740234	-110.43457031	+2188	+19.28759766	-18.98437500	-10.10302734	-164.35546875	-24.21386719	+75.73974609	+2328	+16.20263672	-19.52490234	-10.16015625	-13.88671875	+3.40576172	-87.82470703	+2348
+1458241640.53620000	+20.22363281	-20.32031250	-11.07861328	-9.20654297	+13.51318359	-110.19287109	+2188	+19.24804688	-19.00195313	-10.14257813	-164.33349609	-24.32373047	+75.47607422	+2332	+16.23779297	-19.53369141	-10.11621094	-13.99658203	+2.98828125	-87.56103516	+2336
+1458241640.54029990	+20.21923828	-20.36425781	-11.14013672	-9.22851563	+13.62304688	-109.95117188	+2180	+19.21289063	-19.01953125	-10.16894531	-164.33349609	-24.41162109	+75.25634766	+2332	+16.29052734	-19.54687500	-10.01513672	-14.23828125	+2.19726563	-87.09960938	+2324
+1458241640.54450010	+20.20605469	-20.39501953	-11.19726563	-9.22851563	+13.75488281	-109.73144531	+2172	+19.18212891	-19.03271484	-10.19091797	-164.31152344	-24.47753906	+75.03662109	+2336	+16.33886719	-19.55566406	-9.94482422	-14.41406250	+1.62597656	-86.70410156	+2304
+1458241640.54870010	+20.19287109	-20.41259766	-11.24560547	-9.22851563	+13.88671875	-109.48974609	+2160	+19.16015625	-19.04589844	-10.20849609	-164.28955078	-24.52148438	+74.81689453	+2340	+16.36523438	-19.54248047	-9.89648438	-14.52392578	+1.29638672	-86.33056641	+2284
+1458241640.55279990	+20.17968750	-20.42138672	-11.28955078	-9.18457031	+14.04052734	-109.22607422	+2148	+19.15136719	-19.04589844	-10.21728516	-164.22363281	-24.52148438	+74.59716797	+2344	+16.38281250	-19.51611328	-9.84814453	-14.61181641	+1.01074219	-85.93505859	+2260
+1458241640.55699990	+20.17089844	-20.40820313	-11.32910156	-9.11865234	+14.19433594	-108.96240234	+2128	+19.15576172	-19.03710938	-10.21728516	-164.11376953	-24.47753906	+74.39941406	+2348	+16.39160156	-19.49853516	-9.83496094	-14.63378906	+1.03271484	-85.62744141	+2236
+1458241640.56119990	+20.15332031	-20.37744141	-11.34228516	-9.07470703	+14.30419922	-108.67675781	+2112	+19.17333984	-19.02392578	-10.19531250	-164.02587891	-24.34570313	+74.22363281	+2356	+16.36523438	-19.44140625	-9.85693359	-14.56787109	+1.34033203	-85.34179688	+2212
+1458241640.56530000	+20.13574219	-20.32031250	-11.32910156	-8.96484375	+14.34814453	-108.34716797	+2092	+19.19531250	-18.99755859	-10.15136719	-163.93798828	-24.12597656	+74.04785156	+2372	+16.32568359	-19.37988281	-9.87011719	-14.43603516	+1.69189453	-85.20996094	+2188
+1458241640.56950000	+20.12255859	-20.24121094	-11.29394531	-8.85498047	+14.34814453	-108.03955078	+2076	+19.23046875	-18.96240234	-10.09423828	-163.80615234	-23.84033203	+73.89404297	+2388	+16.28613281	-19.31396484	-9.89208984	-14.26025391	+2.15332031	-85.10009766	+2164
+1458241640.57370000	+20.10937500	-20.14892578	-11.24121094	-8.72314453	+14.30419922	-107.73193359	+2064	+19.27001953	-18.92724609	-10.02392578	-163.67431641	-23.51074219	+73.76220703	+2408	+16.24218750	-19.24365234	-9.91406250	-14.06250000	+2.65869141	-85.03417969	+2140
+1458241640.57780000	+20.10058594	-20.02148438	-11.16210938	-8.52539063	+14.19433594	-107.38037109	+2056	+19.33154297	-18.87011719	-9.93164063	-163.49853516	-23.07128906	+73.63037109	+2428	+16.20703125	-19.18652344	-9.93164063	-13.88671875	+3.05419922	-84.96826172	+2116
+1458241640.58200000	+20.09179688	-19.88525391	-11.07861328	-8.30566406	+14.10644531	-107.05078125	+2052	+19.39746094	-18.80859375	-9.83496094	-163.27880859	-22.63183594	+73.52050781	+2452	+16.16748047	-19.12939453	-9.96240234	-13.68896484	+3.55957031	-84.90234375	+2096
+1458241640.58620000	+20.08300781	-19.74023438	-10.99511719	-8.06396484	+14.01855469	-106.74316406	+2048	+19.45898438	-18.73828125	-9.74267578	-163.05908203	-22.21435547	+73.38867188	+2476	+16.11914063	-19.06347656	-10.00195313	-13.49121094	+4.15283203	-84.81445313	+2084
+1458241640.59030010	+20.06103516	-19.54687500	-10.89843750	-7.77832031	+13.97460938	-106.28173828	+2056	+19.52929688	-18.64160156	-9.63281250	-162.75146484	-21.70898438	+73.14697266	+2500	+16.04882813	-18.98876953	-10.06347656	-13.27148438	+4.96582031	-84.61669922	+2084
+1458241640.59450010	+20.04345703	-19.38867188	-10.80615234	-7.55859375	+13.88671875	-105.86425781	+2080	+19.58642578	-18.55810547	-9.53173828	-162.48779297	-21.24755859	+72.92724609	+2520	+15.97412109	-18.91406250	-10.12500000	-13.09570313	+5.69091797	-84.39697266	+2096
+1458241640.59859990	+20.03466797	-19.24365234	-10.72265625	-7.33886719	+13.79882813	-105.44677734	+2112	+19.63476563	-18.47900391	-9.44384766	-162.24609375	-20.83007813	+72.68554688	+2536	+15.90380859	-18.85253906	-10.17333984	-13.00781250	+6.32812500	-84.15527344	+2124
+1458241640.60279990	+20.01269531	-19.08544922	-10.63476563	-7.09716797	+13.71093750	-104.98535156	+2160	+19.66992188	-18.39550781	-9.35156250	-161.98242188	-20.36865234	+72.37792969	+2552	+15.82470703	-18.76464844	-10.23486328	-12.83203125	+7.05322266	-83.73779297	+2164
+1458241640.60700010	+20.00390625	-18.95800781	-10.56005859	-6.85546875	+13.55712891	-104.54589844	+2220	+19.68750000	-18.33398438	-9.28125000	-161.80664063	-20.03906250	+72.04833984	+2564	+15.76757813	-18.67675781	-10.25683594	-12.70019531	+7.49267578	-83.34228516	+2208
+1458241640.61110000	+20.02148438	-18.85253906	-10.51611328	-6.54785156	+13.44726563	-104.15039063	+2280	+19.68750000	-18.27685547	-9.24609375	-161.58691406	-19.84130859	+71.67480469	+2568	+15.75000000	-18.64160156	-10.23925781	-12.65625000	+7.58056641	-83.07861328	+2252
+1458241640.61529990	+20.04345703	-18.78662109	-10.51611328	-6.35009766	+13.42529297	-103.68896484	+2332	+19.67871094	-18.22412109	-9.23730469	-161.36718750	-19.70947266	+71.23535156	+2564	+15.76318359	-18.61523438	-10.22607422	-12.61230469	+7.58056641	-82.61718750	+2296
+1458241640.61949990	+20.05664063	-18.76025391	-10.53808594	-6.21826172	+13.49121094	-103.24951172	+2376	+19.66113281	-18.18457031	-9.24169922	-161.19140625	-19.64355469	+70.77392578	+2560	+15.78515625	-18.58886719	-10.19970703	-12.63427734	+7.44873047	-82.15576172	+2332
+1458241640.62360000	+20.06982422	-18.75146484	-10.57763672	-6.10839844	+13.57910156	-102.78808594	+2408	+19.62597656	-18.15380859	-9.27246094	-161.01562500	-19.66552734	+70.22460938	+2560	+15.82031250	-18.57128906	-10.16455078	-12.72216797	+7.20703125	-81.65039063	+2360
+1458241640.62780000	+20.06982422	-18.76464844	-10.62597656	-6.08642578	+13.71093750	-102.32666016	+2432	+19.57324219	-18.13183594	-9.32519531	-160.88378906	-19.70947266	+69.58740234	+2556	+15.85986328	-18.54492188	-10.12939453	-12.76611328	+6.92138672	-81.05712891	+2376
+1458241640.63200000	+20.07861328	-18.79101563	-10.67431641	-6.06445313	+13.75488281	-101.84326172	+2440	+19.51611328	-18.12304688	-9.38671875	-160.79589844	-19.79736328	+68.90625000	+2556	+15.91259766	-18.50537109	-10.07666016	-12.83203125	+6.48193359	-80.39794922	+2380
+1458241640.63610010	+20.10058594	-18.82177734	-10.72705078	-6.02050781	+13.77685547	-101.33789063	+2436	+19.45458984	-18.11865234	-9.45703125	-160.70800781	-19.88525391	+68.24707031	+2556	+15.97851563	-18.46582031	-9.99316406	-12.87597656	+5.86669922	-79.78271484	+2372
+1458241640.64030000	+20.12695313	-18.85253906	-10.77539063	-5.93261719	+13.75488281	-100.83251953	+2416	+19.39306641	-18.10986328	-9.52294922	-160.57617188	-19.97314453	+67.56591797	+2560	+16.07958984	-18.41748047	-9.87011719	-12.91992188	+5.00976563	-79.05761719	+2364
+1458241640.64450000	+20.15332031	-18.88330078	-10.83251953	-5.84472656	+13.75488281	-100.32714844	+2392	+19.33593750	-18.09228516	-9.58886719	-160.40039063	-20.03906250	+66.90673828	+2556	+16.16748047	-18.37353516	-9.76025391	-12.96386719	+4.30664063	-78.39843750	+2352
+1458241640.64860010	+20.17529297	-18.90966797	-10.87207031	-5.77880859	+13.75488281	-99.82177734	+2364	+19.28759766	-18.07031250	-9.64599609	-160.24658203	-20.06103516	+66.26953125	+2552	+16.24218750	-18.32080078	-9.66796875	-12.96386719	+3.71337891	-77.76123047	+2340
+1458241640.65280010	+20.19726563	-18.93603516	-10.92041016	-5.71289063	+13.75488281	-99.20654297	+2336	+19.24365234	-18.04833984	-9.70312500	-160.04882813	-20.06103516	+65.54443359	+2552	+16.32128906	-18.25488281	-9.57128906	-13.02978516	+3.07617188	-76.90429688	+2328
+1458241640.65700010	+20.21044922	-18.95800781	-10.95996094	-5.69091797	+13.75488281	-98.59130859	+2308	+19.19970703	-18.01757813	-9.76464844	-159.87304688	-20.03906250	+64.81933594	+2548	+16.38720703	-18.19775391	-9.51855469	-13.02978516	+2.72460938	-76.13525391	+2316
+1458241640.66109990	+20.20166016	-18.96679688	-10.99072266	-5.69091797	+13.77685547	-97.95410156	+2280	+19.16015625	-17.99121094	-9.80859375	-159.76318359	-19.95117188	+64.11621094	+2540	+16.41357422	-18.09228516	-9.50537109	-12.94189453	+2.65869141	-75.30029297	+2296
+1458241640.66529990	+20.20166016	-18.93603516	-10.99951172	-5.60302734	+13.73291016	-97.20703125	+2248	+19.12939453	-17.94726563	-9.83935547	-159.54345703	-19.77539063	+63.34716797	+2536	+16.43115234	-17.98681641	-9.45703125	-12.85400391	+2.54882813	-74.68505859	+2276
+1458241640.66950010	+20.20166016	-18.87451172	-10.99072266	-5.44921875	+13.66699219	-96.52587891	+2220	+19.12060547	-17.87695313	-9.85693359	-159.30175781	-19.53369141	+62.64404297	+2532	+16.45312500	-17.92089844	-9.43505859	-12.72216797	+2.54882813	-74.15771484	+2256
+1458241640.67360000	+20.20166016	-18.79541016	-10.95556641	-5.31738281	+13.53515625	-95.84472656	+2188	+19.11621094	-17.81103516	-9.83056641	-159.06005859	-19.16015625	+62.07275391	+2524	+16.45312500	-17.82421875	-9.42626953	-12.50244141	+2.70263672	-73.60839844	+2236
+1458241640.67779990	+20.21044922	-18.67675781	-10.88964844	-5.05371094	+13.31542969	-95.09765625	+2168	+19.14257813	-17.71435547	-9.77783203	-158.75244141	-18.63281250	+61.47949219	+2528	+16.43994141	-17.75830078	-9.40869141	-12.39257813	+2.87841797	-73.23486328	+2208
+1458241640.68190000	+20.21044922	-18.53613281	-10.83691406	-4.76806641	+13.27148438	-94.41650391	+2144	+19.16455078	-17.60449219	-9.71630859	-158.42285156	-18.17138672	+60.93017578	+2528	+16.41357422	-17.71875000	-9.44384766	-12.28271484	+3.42773438	-72.86132813	+2188
+1458241640.68610000	+20.19287109	-18.38671875	-10.77539063	-4.52636719	+13.22753906	-93.73535156	+2124	+19.18652344	-17.49462891	-9.64599609	-158.13720703	-17.66601563	+60.40283203	+2528	+16.34765625	-17.63525391	-9.52734375	-12.08496094	+4.24072266	-72.35595703	+2180
+1458241640.69030000	+20.17089844	-18.21093750	-10.69628906	-4.24072266	+13.20556641	-92.94433594	+2112	+19.22167969	-17.36279297	-9.57568359	-157.80761719	-17.09472656	+59.76562500	+2532	+16.27734375	-17.56494141	-9.61083984	-11.95312500	+5.07568359	-71.89453125	+2168
+1458241640.69440010	+20.14013672	-18.04394531	-10.61279297	-4.02099609	+13.13964844	-92.24121094	+2100	+19.25683594	-17.25292969	-9.50097656	-157.54394531	-16.52343750	+59.21630859	+2536	+16.20263672	-17.49462891	-9.68994141	-11.82128906	+5.84472656	-71.41113281	+2156
+1458241640.69860010	+20.10058594	-17.87695313	-10.53369141	-3.80126953	+13.09570313	-91.58203125	+2092	+19.28320313	-17.14306641	-9.41748047	-157.28027344	-15.95214844	+58.68896484	+2544	+16.12353516	-17.41992188	-9.76904297	-11.66748047	+6.63574219	-70.92773438	+2148
+1458241640.70280000	+20.06982422	-17.67480469	-10.43701172	-3.44970703	+12.98583984	-90.83496094	+2104	+19.31835938	-16.99804688	-9.30322266	-156.92871094	-15.27099609	+58.16162109	+2564	+16.04882813	-17.34082031	-9.83056641	-11.46972656	+7.38281250	-70.51025391	+2148
+1458241640.70689990	+20.04785156	-17.49023438	-10.35351563	-3.07617188	+12.89794922	-90.17578125	+2136	+19.35351563	-16.86621094	-9.20214844	-156.57714844	-14.67773438	+57.72216797	+2588	+15.95214844	-17.27929688	-9.88769531	-11.35986328	+8.10791016	-70.13671875	+2164
+1458241640.71110010	+20.04785156	-17.32763672	-10.26123047	-2.68066406	+12.74414063	-89.60449219	+2188	+19.38867188	-16.73437500	-9.10546875	-156.20361328	-14.12841797	+57.28271484	+2616	+15.87304688	-17.25292969	-9.91845703	-11.35986328	+8.67919922	-69.85107422	+2192
+1458241640.71530010	+20.03027344	-17.18261719	-10.19970703	-2.41699219	+12.70019531	-88.90136719	+2248	+19.42382813	-16.61572266	-9.02197266	-155.89599609	-13.57910156	+56.77734375	+2644	+15.81152344	-17.20458984	-9.97119141	-11.27197266	+9.29443359	-69.30175781	+2232
+1458241640.71939990	+19.99951172	-17.08154297	-10.13378906	-2.28515625	+12.63427734	-88.26416016	+2312	+19.43261719	-16.53662109	-8.94726563	-155.72021484	-13.18359375	+56.27197266	+2668	+15.74560547	-17.13427734	-10.01074219	-11.18408203	+9.82177734	-68.77441406	+2276
+1458241640.72359990	+19.96435547	-16.98486328	-10.09423828	-2.13134766	+12.63427734	-87.64892578	+2384	+19.43261719	-16.44873047	-8.90771484	-155.52246094	-12.83203125	+55.72265625	+2692	+15.70605469	-17.09472656	-10.02392578	-11.16210938	+10.19531250	-68.31298828	+2316
+1458241640.72779990	+19.92041016	-16.90576172	-10.08544922	-2.06542969	+12.76611328	-86.96777344	+2456	+19.41943359	-16.37841797	-8.87695313	-155.36865234	-12.54638672	+55.12939453	+2712	+15.69287109	-17.02001953	-10.04150391	-10.98632813	+10.52490234	-67.65380859	+2364
+1458241640.73190000	+19.89843750	-16.85742188	-10.05468750	-1.99951172	+12.67822266	-86.28662109	+2516	+19.40625000	-16.34326172	-8.83300781	-155.30273438	-12.19482422	+54.62402344	+2732	+15.68408203	-16.92773438	-10.00634766	-10.85449219	+10.48095703	-67.06054688	+2400
+1458241640.73610000	+19.90283203	-16.81787109	-10.04150391	-1.86767578	+12.52441406	-85.64941406	+2572	+19.39306641	-16.29492188	-8.81982422	-155.14892578	-11.93115234	+54.05273438	+2744	+15.71484375	-16.89257813	-9.90966797	-10.87646484	+10.08544922	-66.64306641	+2440
+1458241640.74029990	+19.90722656	-16.79589844	-10.04150391	-1.75781250	+12.43652344	-85.01220703	+2608	+19.36230469	-16.25097656	-8.81103516	-155.01708984	-11.68945313	+53.50341797	+2752	+15.78076172	-16.82666016	-9.81738281	-10.72265625	+9.64599609	-66.04980469	+2476
+1458241640.74440000	+19.91162109	-16.77392578	-10.04150391	-1.66992188	+12.32666016	-84.35302734	+2636	+19.32714844	-16.21142578	-8.81103516	-154.86328125	-11.51367188	+52.91015625	+2756	+15.83789063	-16.74316406	-9.71630859	-10.54687500	+9.18457031	-65.45654297	+2500
+1458241640.74860000	+19.92480469	-16.76513672	-10.05029297	-1.56005859	+12.21679688	-83.71582031	+2644	+19.30078125	-16.17626953	-8.82861328	-154.73144531	-11.38183594	+52.29492188	+2764	+15.90380859	-16.66845703	-9.59326172	-10.43701172	+8.61328125	-64.92919922	+2512
+1458241640.75270010	+19.94238281	-16.76953125	-10.08544922	-1.53808594	+12.17285156	-83.01269531	+2636	+19.27001953	-16.14990234	-8.85937500	-154.64355469	-11.29394531	+51.63574219	+2764	+15.98730469	-16.57617188	-9.48779297	-10.21728516	+8.08593750	-64.22607422	+2516
+1458241640.75690010	+19.95117188	-16.78710938	-10.11621094	-1.53808594	+12.10693359	-82.30957031	+2608	+19.23046875	-16.15429688	-8.88134766	-154.64355469	-11.16210938	+51.04248047	+2764	+16.06640625	-16.47949219	-9.36914063	-10.01953125	+7.51464844	-63.54492188	+2508
+1458241640.76110010	+19.94238281	-16.79150391	-10.15576172	-1.56005859	+12.10693359	-81.58447266	+2564	+19.17333984	-16.14111328	-8.92089844	-154.62158203	-11.07421875	+50.33935547	+2760	+16.14111328	-16.36523438	-9.26367188	-9.77783203	+6.98730469	-62.81982422	+2500
+1458241640.76519990	+19.94238281	-16.76953125	-10.17333984	-1.45019531	+12.01904297	-80.88134766	+2516	+19.13378906	-16.10595703	-8.94287109	-154.48974609	-10.92041016	+49.72412109	+2748	+16.20703125	-16.24658203	-9.14501953	-9.51416016	+6.43798828	-62.18261719	+2488
+1458241640.76939990	+19.95996094	-16.72119141	-10.19091797	-1.25244141	+11.90917969	-80.17822266	+2468	+19.10742188	-16.04443359	-8.96484375	-154.24804688	-10.74462891	+49.08691406	+2740	+16.27734375	-16.14111328	-9.03515625	-9.22851563	+5.91064453	-61.54541016	+2484
+1458241640.77360010	+19.98632813	-16.66845703	-10.19531250	-1.05468750	+11.75537109	-79.47509766	+2416	+19.08984375	-15.99169922	-8.96484375	-154.02832031	-10.52490234	+48.55957031	+2728	+16.33447266	-16.01367188	-8.94287109	-8.87695313	+5.49316406	-60.86425781	+2476
+1458241640.77769990	+20.03027344	-16.60253906	-10.17773438	-0.74707031	+11.49169922	-78.83789063	+2368	+19.08544922	-15.93017578	-8.96044922	-153.76464844	-10.28320313	+48.03222656	+2716	+16.37402344	-15.90380859	-8.84619141	-8.63525391	+5.09765625	-60.33691406	+2468
+1458241640.78189990	+20.04785156	-16.52783203	-10.17773438	-0.48339844	+11.44775391	-78.22265625	+2324	+19.06787109	-15.85107422	-8.96484375	-153.50097656	-10.12939453	+47.46093750	+2704	+16.41357422	-15.82910156	-8.77587891	-8.37158203	+4.89990234	-59.83154297	+2460
+1458241640.78609990	+20.03027344	-16.43554688	-10.18212891	-0.24169922	+11.51367188	-77.56347656	+2280	+19.05029297	-15.77636719	-8.96044922	-153.25927734	-9.95361328	+46.91162109	+2692	+16.41796875	-15.70605469	-8.76269531	-7.97607422	+5.00976563	-59.21630859	+2448
+1458241640.79020000	+20.02587891	-16.31250000	-10.16015625	+0.10986328	+11.49169922	-76.94824219	+2244	+19.06347656	-15.66650391	-8.93408203	-152.88574219	-9.68994141	+46.42822266	+2680	+16.39599609	-15.61376953	-8.74951172	-7.71240234	+5.16357422	-58.75488281	+2428
+1458241640.79440000	+20.02587891	-16.16748047	-10.14697266	+0.52734375	+11.53564453	-76.33300781	+2212	+19.08105469	-15.55224609	-8.89892578	-152.49023438	-9.40429688	+45.98876953	+2676	+16.37402344	-15.55664063	-8.74511719	-7.47070313	+5.42724609	-58.31542969	+2408
+1458241640.79860000	+20.00390625	-16.00488281	-10.10742188	+0.92285156	+11.55761719	-75.71777344	+2180	+19.08984375	-15.43798828	-8.83300781	-152.13867188	-9.05273438	+45.63720703	+2672	+16.33007813	-15.46875000	-8.78906250	-7.16308594	+5.88867188	-57.81005859	+2388
+1458241640.80270000	+19.99511719	-15.80273438	-10.01513672	+1.47216797	+11.42578125	-75.21240234	+2160	+19.10742188	-15.31054688	-8.74511719	-151.74316406	-8.67919922	+45.39550781	+2680	+16.25976563	-15.40722656	-8.81982422	-6.96533203	+6.35009766	-57.50244141	+2360
+1458241640.80690000	+19.96875000	-15.61816406	-9.94042969	+1.97753906	+11.42578125	-74.77294922	+2148	+19.12500000	-15.15673828	-8.66601563	-151.25976563	-8.37158203	+45.10986328	+2692	+16.18505859	-15.37646484	-8.85937500	-6.78955078	+6.87744141	-57.21679688	+2340
+1458241640.81110000	+19.94238281	-15.43798828	-9.87011719	+2.46093750	+11.46972656	-74.37744141	+2144	+19.15576172	-15.01171875	-8.57812500	-150.77636719	-8.04199219	+44.89013672	+2708	+16.10595703	-15.33251953	-8.91210938	-6.59179688	+7.49267578	-56.93115234	+2316
+1458241640.81520010	+19.92041016	-15.25341797	-9.79541016	+3.01025391	+11.46972656	-73.95996094	+2164	+19.19531250	-14.86230469	-8.49023438	-150.27099609	-7.71240234	+44.69238281	+2732	+16.02246094	-15.29296875	-8.96484375	-6.37207031	+8.10791016	-56.62353516	+2296
+1458241640.81940010	+19.89404297	-15.07763672	-9.72949219	+3.49365234	+11.53564453	-73.56445313	+2200	+19.21289063	-14.73925781	-8.39355469	-149.85351563	-7.44873047	+44.53857422	+2752	+15.93457031	-15.25781250	-9.02197266	-6.19628906	+8.76708984	-56.33789063	+2288
+1458241640.82360010	+19.84570313	-14.88867188	-9.65917969	+3.99902344	+11.62353516	-73.14697266	+2252	+19.20849609	-14.61181641	-8.31005859	-149.47998047	-7.20703125	+44.31884766	+2776	+15.84228516	-15.22705078	-9.08349609	-6.04248047	+9.42626953	-56.05224609	+2292
+1458241640.82769990	+19.80175781	-14.69531250	-9.59326172	+4.54833984	+11.71142578	-72.70751953	+2324	+19.20410156	-14.47558594	-8.21777344	-149.06250000	-6.96533203	+44.14306641	+2804	+15.75878906	-15.18310547	-9.14062500	-5.80078125	+10.06347656	-55.67871094	+2300
+1458241640.83189990	+19.75341797	-14.51953125	-9.50976563	+5.03173828	+11.68945313	-72.31201172	+2404	+19.20849609	-14.34375000	-8.12109375	-148.66699219	-6.67968750	+44.01123047	+2844	+15.67529297	-15.11718750	-9.18457031	-5.58105469	+10.56884766	-55.32714844	+2316
+1458241640.83600000	+19.73144531	-14.35693359	-9.42626953	+5.51513672	+11.62353516	-71.98242188	+2500	+19.21289063	-14.21191406	-8.02880859	-148.22753906	-6.41601563	+43.87939453	+2884	+15.60937500	-15.07763672	-9.18896484	-5.42724609	+10.89843750	-55.06347656	+2328
+1458241640.84019990	+19.70068359	-14.20751953	-9.35595703	+5.97656250	+11.57958984	-71.63085938	+2596	+19.20849609	-14.09326172	-7.93652344	-147.85400391	-6.17431641	+43.79150391	+2924	+15.57421875	-15.00732422	-9.18457031	-5.07568359	+11.11816406	-54.73388672	+2348
+1458241640.84439990	+19.66992188	-14.08886719	-9.27246094	+6.32812500	+11.44775391	-71.32324219	+2696	+19.18652344	-14.00976563	-7.84863281	-147.59033203	-6.02050781	+43.70361328	+2968	+15.53906250	-14.91943359	-9.16259766	-4.76806641	+11.27197266	-54.40429688	+2368
+1458241640.84850000	+19.66113281	-13.97900391	-9.21533203	+6.76757813	+11.35986328	-71.03759766	+2792	+19.15576172	-13.91308594	-7.80029297	-147.26074219	-5.95458984	+43.50585938	+3008	+15.52587891	-14.86230469	-9.09667969	-4.54833984	+11.18408203	-54.22851563	+2392
+1458241640.85270000	+19.65673828	-13.87792969	-9.20654297	+7.16308594	+11.40380859	-70.53222656	+2876	+19.12060547	-13.82519531	-7.77392578	-146.97509766	-5.91064453	+43.19824219	+3044	+15.55664063	-14.77001953	-9.03955078	-4.10888672	+11.03027344	-53.78906250	+2420
+1458241640.85690000	+19.65234375	-13.77685547	-9.18457031	+7.55859375	+11.33789063	-70.04882813	+2944	+19.08544922	-13.75927734	-7.74316406	-146.73339844	-5.84472656	+42.93457031	+3072	+15.58740234	-14.64257813	-8.96923828	-3.62548828	+10.76660156	-53.32763672	+2444
+1458241640.86100010	+19.63916016	-13.67138672	-9.16259766	+7.91015625	+11.29394531	-69.54345703	+3004	+19.03710938	-13.68896484	-7.71679688	-146.51367188	-5.80078125	+42.60498047	+3104	+15.63134766	-14.52832031	-8.86816406	-3.20800781	+10.37109375	-52.93212891	+2468
+1458241640.86520000	+19.63037109	-13.57031250	-9.14501953	+8.28369141	+11.25000000	-68.99414063	+3056	+18.98876953	-13.61865234	-7.69482422	-146.29394531	-5.73486328	+42.29736328	+3132	+15.69287109	-14.39208984	-8.75830078	-2.65869141	+9.90966797	-52.51464844	+2492
+1458241640.86940000	+19.61718750	-13.48681641	-9.11865234	+8.54736328	+11.11816406	-68.46679688	+3088	+18.94482422	-13.54394531	-7.66845703	-146.07421875	-5.66894531	+41.98974609	+3160	+15.75000000	-14.25146484	-8.63525391	-2.13134766	+9.38232422	-52.11914063	+2508
+1458241640.87350010	+19.62597656	-13.42089844	-9.10546875	+8.87695313	+10.98632813	-68.00537109	+3108	+18.90087891	-13.46923828	-7.66845703	-145.81054688	-5.64697266	+41.63818359	+3188	+15.81152344	-14.11962891	-8.49902344	-1.62597656	+8.76708984	-51.76757813	+2516
+1458241640.87770010	+19.64355469	-13.35058594	-9.08789063	+9.20654297	+10.83251953	-67.54394531	+3108	+18.87451172	-13.38574219	-7.66845703	-145.48095703	-5.60302734	+41.26464844	+3216	+15.88623047	-13.97021484	-8.36279297	-1.03271484	+8.15185547	-51.35009766	+2528
+1458241640.88190010	+19.65234375	-13.26708984	-9.08789063	+9.55810547	+10.81054688	-67.06054688	+3096	+18.83496094	-13.31103516	-7.66845703	-145.21728516	-5.60302734	+40.89111328	+3236	+15.95654297	-13.83398438	-8.23535156	-0.46142578	+7.62451172	-50.95458984	+2532
+1458241640.88599990	+19.63476563	-13.17480469	-9.07470703	+9.90966797	+10.78857422	-66.53320313	+3076	+18.79101563	-13.23632813	-7.65087891	-144.97558594	-5.58105469	+40.56152344	+3256	+16.00927734	-13.69335938	-8.12988281	+0.13183594	+7.18505859	-50.51513672	+2532
+1458241640.89019990	+19.63916016	-13.06494141	-9.06591797	+10.30517578	+10.76660156	-65.98388672	+3052	+18.76025391	-13.14404297	-7.63769531	-144.64599609	-5.51513672	+40.14404297	+3280	+16.06201172	-13.55273438	-8.02880859	+0.72509766	+6.76757813	-50.07568359	+2532
+1458241640.89439990	+19.63037109	-12.95947266	-9.05712891	+10.70068359	+10.81054688	-65.43457031	+3020	+18.73388672	-13.03417969	-7.62451172	-144.29443359	-5.42724609	+39.72656250	+3300	+16.11035156	-13.42968750	-7.92773438	+1.25244141	+6.39404297	-49.68017578	+2528
+1458241640.89850000	+19.60400391	-12.83642578	-9.04394531	+11.07421875	+10.87646484	-64.86328125	+2984	+18.70312500	-12.92431641	-7.61132813	-143.96484375	-5.33935547	+39.28710938	+3320	+16.12792969	-13.28466797	-7.86621094	+1.84570313	+6.19628906	-49.17480469	+2520
+1458241640.90269990	+19.58203125	-12.70458984	-8.99121094	+11.51367188	+10.76660156	-64.51171875	+2952	+18.68994141	-12.79687500	-7.58056641	-143.50341797	-5.18554688	+38.97949219	+3344	+16.12353516	-13.16162109	-7.79589844	+2.30712891	+6.02050781	-48.84521484	+2508
+1458241640.90680000	+19.55566406	-12.58154297	-8.94726563	+11.93115234	+10.78857422	-64.18212891	+2924	+18.67236328	-12.65185547	-7.54541016	-143.04199219	-5.07568359	+38.67187500	+3364	+16.11035156	-13.08691406	-7.73437500	+2.65869141	+5.97656250	-48.53759766	+2496
+1458241640.91100000	+19.52050781	-12.45410156	-8.89013672	+12.34863281	+10.83251953	-63.87451172	+2904	+18.66357422	-12.52001953	-7.46630859	-142.60253906	-4.87792969	+38.54003906	+3396	+16.08398438	-12.99902344	-7.72119141	+3.07617188	+6.10839844	-48.18603516	+2476
+1458241640.91520000	+19.50292969	-12.31787109	-8.81103516	+12.83203125	+10.76660156	-63.65478516	+2892	+18.66796875	-12.37060547	-7.37841797	-142.07519531	-4.65820313	+38.40820313	+3432	+16.04003906	-12.92431641	-7.70361328	+3.40576172	+6.28417969	-47.87841797	+2460
+1458241640.91930010	+19.47216797	-12.16845703	-8.75390625	+13.31542969	+10.89843750	-63.43505859	+2884	+18.67236328	-12.22119141	-7.29931641	-141.54785156	-4.48242188	+38.23242188	+3464	+15.99169922	-12.88037109	-7.69921875	+3.66943359	+6.54785156	-47.61474609	+2440
+1458241640.92350010	+19.39746094	-12.00585938	-8.69677734	+13.77685547	+11.11816406	-63.12744141	+2892	+18.65917969	-12.06298828	-7.22900391	-141.04248047	-4.35058594	+38.01269531	+3500	+15.91699219	-12.81884766	-7.72558594	+3.97705078	+6.96533203	-47.21923828	+2424
+1458241640.92770000	+19.33593750	-11.83447266	-8.62646484	+14.28222656	+11.25000000	-62.88574219	+2916	+18.65478516	-11.89160156	-7.15429688	-140.44921875	-4.15283203	+37.83691406	+3540	+15.83789063	-12.76171875	-7.74755859	+4.24072266	+7.38281250	-46.91162109	+2416
+1458241640.93179990	+19.27001953	-11.67187500	-8.55175781	+14.74365234	+11.33789063	-62.68798828	+2956	+18.65039063	-11.72460938	-7.07080078	-139.85595703	-3.95507813	+37.68310547	+3584	+15.75439453	-12.71337891	-7.76513672	+4.43847656	+7.77832031	-46.64794922	+2408
+1458241640.93600010	+19.21289063	-11.51367188	-8.47265625	+15.22705078	+11.40380859	-62.51220703	+3004	+18.64599609	-11.55761719	-6.97851563	-139.26269531	-3.73535156	+37.59521484	+3628	+15.66650391	-12.66503906	-7.78710938	+4.65820313	+8.19580078	-46.34033203	+2408
+1458241640.94020010	+19.16455078	-11.35546875	-8.38037109	+15.73242188	+11.40380859	-62.44628906	+3064	+18.64160156	-11.39062500	-6.86865234	-138.69140625	-3.51562500	+37.61718750	+3680	+15.58740234	-12.60351563	-7.80468750	+4.92187500	+8.54736328	-46.07666016	+2412
+1458241640.94429990	+19.10742188	-11.19726563	-8.29687500	+16.21582031	+11.49169922	-62.38037109	+3136	+18.63281250	-11.23681641	-6.76318359	-138.14208984	-3.33984375	+37.63916016	+3732	+15.50830078	-12.55078125	-7.81787109	+5.16357422	+8.92089844	-45.81298828	+2424
+1458241640.94849990	+19.04589844	-11.04345703	-8.21337891	+16.67724609	+11.57958984	-62.31445313	+3212	+18.61962891	-11.08740234	-6.67089844	-137.59277344	-3.18603516	+37.63916016	+3784	+15.43359375	-12.50683594	-7.80908203	+5.36132813	+9.18457031	-45.63720703	+2436
+1458241640.95269990	+18.98876953	-10.89404297	-8.16503906	+17.13867188	+11.79931641	-62.05078125	+3292	+18.61523438	-10.93359375	-6.59179688	-136.99951172	-3.05419922	+37.57324219	+3836	+15.38525391	-12.44091797	-7.80029297	+5.69091797	+9.40429688	-45.37353516	+2456
+1458241640.95680000	+18.93164063	-10.74462891	-8.11230469	+17.57812500	+11.90917969	-61.78710938	+3376	+18.60205078	-10.80175781	-6.51269531	-136.49414063	-2.90039063	+37.50732422	+3884	+15.34130859	-12.35302734	-7.77832031	+6.06445313	+9.51416016	-45.10986328	+2476
+1458241640.96100000	+18.87890625	-10.59960938	-8.06396484	+18.01757813	+12.04101563	-61.54541016	+3460	+18.57128906	-10.66113281	-6.46435547	-136.01074219	-2.83447266	+37.28759766	+3928	+15.29736328	-12.26953125	-7.73876953	+6.35009766	+9.51416016	-44.89013672	+2500
+1458241640.96519990	+18.83496094	-10.45458984	-8.02441406	+18.50097656	+12.17285156	-61.25976563	+3540	+18.53173828	-10.53369141	-6.41601563	-135.54931641	-2.79052734	+37.08984375	+3972	+15.28417969	-12.15966797	-7.69042969	+6.83349609	+9.44824219	-44.58251953	+2532
+1458241640.96930000	+18.79101563	-10.31835938	-7.97167969	+18.91845703	+12.19482422	-60.99609375	+3620	+18.48339844	-10.41943359	-6.36767578	-135.17578125	-2.70263672	+36.95800781	+4012	+15.27099609	-12.02783203	-7.62890625	+7.33886719	+9.27246094	-44.29687500	+2568
+1458241640.97350000	+18.76904297	-10.19091797	-7.92333984	+19.37988281	+12.19482422	-60.79833984	+3692	+18.44824219	-10.30957031	-6.31054688	-134.78027344	-2.61474609	+36.89208984	+4052	+15.27978516	-11.91796875	-7.52343750	+7.75634766	+8.89892578	-44.18701172	+2608
+1458241640.97770000	+18.75146484	-10.06787109	-7.89697266	+19.79736328	+12.28271484	-60.46875000	+3752	+18.42187500	-10.19970703	-6.25781250	-134.36279297	-2.54882813	+36.78222656	+4088	+15.31494141	-11.78613281	-7.41796875	+8.32763672	+8.43750000	-43.98925781	+2652
+1458241640.98180010	+18.72509766	-9.95361328	-7.87939453	+20.17089844	+12.41455078	-60.11718750	+3800	+18.38232422	-10.11181641	-6.21386719	-134.05517578	-2.52685547	+36.65039063	+4120	+15.34570313	-11.64550781	-7.30810547	+8.89892578	+7.97607422	-43.81347656	+2688
+1458241640.98600010	+18.70312500	-9.84375000	-7.85302734	+20.54443359	+12.52441406	-59.80957031	+3836	+18.32958984	-10.01953125	-6.19628906	-133.72558594	-2.59277344	+36.36474609	+4148	+15.37207031	-11.50927734	-7.18505859	+9.44824219	+7.47070313	-43.63769531	+2724
+1458241640.99009990	+18.68554688	-9.73388672	-7.83984375	+20.93994141	+12.65625000	-59.39208984	+3868	+18.28125000	-9.92724609	-6.19628906	-133.39599609	-2.63671875	+36.01318359	+4172	+15.41162109	-11.35546875	-7.07080078	+10.08544922	+6.94335938	-43.39599609	+2760
+1458241640.99429990	+18.66796875	-9.61962891	-7.82226563	+21.31347656	+12.74414063	-58.99658203	+3888	+18.22851563	-9.82617188	-6.19189453	-133.08837891	-2.65869141	+35.68359375	+4196	+15.44677734	-11.20166016	-6.95214844	+10.70068359	+6.41601563	-43.17626953	+2788
+1458241640.99850010	+18.64160156	-9.50537109	-7.79589844	+21.68701172	+12.83203125	-58.62304688	+3896	+18.17138672	-9.72949219	-6.16113281	-132.75878906	-2.65869141	+35.44189453	+4212	+15.47753906	-11.04345703	-6.84228516	+11.31591797	+5.91064453	-42.93457031	+2812
+1458241641.00260000	+18.62402344	-9.39111328	-7.75634766	+22.06054688	+12.85400391	-58.33740234	+3900	+18.12304688	-9.63281250	-6.12158203	-132.45117188	-2.63671875	+35.28808594	+4232	+15.50390625	-10.88964844	-6.72802734	+11.93115234	+5.40527344	-42.71484375	+2840
+1458241641.00679990	+18.60644531	-9.27246094	-7.71679688	+22.45605469	+12.91992188	-58.07373047	+3900	+18.07031250	-9.53173828	-6.08203125	-132.09960938	-2.68066406	+35.09033203	+4248	+15.52148438	-10.75341797	-6.61816406	+12.48046875	+4.92187500	-42.51708984	+2860
+1458241641.01099990	+18.58007813	-9.15820313	-7.66845703	+22.82958984	+12.96386719	-57.83203125	+3892	+18.02197266	-9.43066406	-6.05126953	-131.79199219	-2.70263672	+34.91455078	+4264	+15.53466797	-10.61279297	-6.52148438	+13.02978516	+4.50439453	-42.31933594	+2880
+1458241641.01510000	+18.56250000	-9.03955078	-7.62451172	+23.22509766	+13.02978516	-57.56835938	+3884	+17.99121094	-9.32519531	-6.02050781	-131.37451172	-2.70263672	+34.71679688	+4280	+15.53906250	-10.48535156	-6.42919922	+13.53515625	+4.13085938	-42.12158203	+2900
+1458241641.01930000	+18.53613281	-8.92529297	-7.58496094	+23.62060547	+13.18359375	-57.32666016	+3872	+17.95605469	-9.20654297	-5.99414063	-130.95703125	-2.74658203	+34.47509766	+4296	+15.53466797	-10.38867188	-6.34570313	+13.97460938	+3.86718750	-41.92382813	+2912
+1458241641.02350000	+18.48339844	-8.80664063	-7.53222656	+23.95019531	+13.35937500	-57.06298828	+3860	+17.90771484	-9.09228516	-5.94140625	-130.53955078	-2.74658203	+34.29931641	+4312	+15.50830078	-10.27001953	-6.30615234	+14.43603516	+3.82324219	-41.59423828	+2920
+1458241641.02760000	+18.43945313	-8.67480469	-7.45312500	+24.36767578	+13.38134766	-56.90917969	+3860	+17.86376953	-8.96923828	-5.88427734	-130.12207031	-2.74658203	+34.18945313	+4336	+15.46875000	-10.16455078	-6.27099609	+14.83154297	+3.80126953	-41.28662109	+2924
+1458241641.03180000	+18.39550781	-8.53857422	-7.37841797	+24.78515625	+13.44726563	-56.77734375	+3864	+17.82421875	-8.83740234	-5.82275391	-129.63867188	-2.70263672	+34.07958984	+4360	+15.42480469	-10.08544922	-6.24023438	+15.16113281	+3.82324219	-41.00097656	+2924
+1458241641.03600000	+18.33837891	-8.40234375	-7.30371094	+25.20263672	+13.53515625	-56.62353516	+3876	+17.78466797	-8.70556641	-5.74804688	-129.15527344	-2.63671875	+34.05761719	+4392	+15.37646484	-9.99755859	-6.21826172	+15.51269531	+3.91113281	-40.69335938	+2928
+1458241641.04010010	+18.28564453	-8.26171875	-7.22021484	+25.64208984	+13.57910156	-56.53564453	+3896	+17.76269531	-8.56054688	-5.66455078	-128.60595703	-2.52685547	+34.10156250	+4424	+15.31933594	-9.92724609	-6.19628906	+15.77636719	+3.99902344	-40.45166016	+2928
+1458241641.04430010	+18.22851563	-8.12548828	-7.14111328	+26.10351563	+13.68896484	-56.44775391	+3920	+17.73632813	-8.42431641	-5.58105469	-128.05664063	-2.46093750	+34.12353516	+4460	+15.25781250	-9.87451172	-6.18310547	+15.97412109	+4.17480469	-40.20996094	+2928
+1458241641.04850010	+18.16699219	-7.99365234	-7.05322266	+26.52099609	+13.77685547	-56.40380859	+3956	+17.70996094	-8.28808594	-5.49755859	-127.50732422	-2.39501953	+34.16748047	+4500	+15.19189453	-9.82177734	-6.17871094	+16.19384766	+4.39453125	-39.92431641	+2936
+1458241641.05259990	+18.10986328	-7.85742188	-6.97412109	+26.98242188	+13.88671875	-56.31591797	+4000	+17.67919922	-8.15625000	-5.41845703	-126.95800781	-2.32910156	+34.14550781	+4536	+15.13037109	-9.76025391	-6.17871094	+16.45751953	+4.63623047	-39.59472656	+2944
+1458241641.05679990	+18.05712891	-7.72558594	-6.89501953	+27.42187500	+13.97460938	-56.20605469	+4048	+17.65283203	-8.01562500	-5.33935547	-126.38671875	-2.21923828	+34.16748047	+4576	+15.06884766	-9.69873047	-6.18310547	+16.72119141	+4.87792969	-39.26513672	+2956
+1458241641.06090000	+17.98681641	-7.58935547	-6.81591797	+27.86132813	+14.06250000	-56.09619141	+4100	+17.61767578	-7.87500000	-5.25146484	-125.81542969	-2.10937500	+34.18945313	+4620	+15.00732422	-9.64160156	-6.17871094	+16.96289063	+5.07568359	-38.95751953	+2968
+1458241641.06510000	+17.92529297	-7.45751953	-6.73681641	+28.32275391	+14.15039063	-55.98632813	+4160	+17.58691406	-7.72998047	-5.15917969	-125.22216797	-1.97753906	+34.29931641	+4664	+14.95019531	-9.57568359	-6.16992188	+17.24853516	+5.22949219	-38.62792969	+2984
+1458241641.06929990	+17.85937500	-7.32568359	-6.65771484	+28.78417969	+14.17236328	-55.87646484	+4228	+17.55175781	-7.60253906	-5.06250000	-124.67285156	-1.84570313	+34.43115234	+4712	+14.89746094	-9.49658203	-6.15673828	+17.55615234	+5.33935547	-38.32031250	+3008
+1458241641.07340000	+17.81103516	-7.19824219	-6.57861328	+29.24560547	+14.17236328	-55.81054688	+4292	+17.52539063	-7.47509766	-4.98339844	-124.12353516	-1.71386719	+34.49707031	+4756	+14.85791016	-9.43066406	-6.11279297	+17.84179688	+5.31738281	-38.14453125	+3028
+1458241641.07760000	+17.76708984	-7.07080078	-6.51708984	+29.72900391	+14.23828125	-55.63476563	+4356	+17.49902344	-7.35644531	-4.91308594	-123.59619141	-1.60400391	+34.54101563	+4796	+14.83154297	-9.35595703	-6.06884766	+18.21533203	+5.25146484	-37.90283203	+3056
+1458241641.08180000	+17.72314453	-6.95654297	-6.45996094	+30.16845703	+14.28222656	-55.48095703	+4420	+17.46386719	-7.24218750	-4.84277344	-123.09082031	-1.51611328	+34.56298828	+4832	+14.80517578	-9.26367188	-6.02490234	+18.61083984	+5.18554688	-37.66113281	+3080
+1458241641.08590010	+17.68798828	-6.84667969	-6.38964844	+30.58593750	+14.30419922	-55.37109375	+4476	+17.42871094	-7.12353516	-4.78125000	-122.58544922	-1.45019531	+34.56298828	+4868	+14.78320313	-9.18457031	-5.95458984	+18.94042969	+5.00976563	-37.52929688	+3108
+1458241641.09010000	+17.65283203	-6.73681641	-6.34570313	+31.02539063	+14.39208984	-55.12939453	+4528	+17.38476563	-7.01367188	-4.72412109	-122.10205078	-1.40625000	+34.51904297	+4900	+14.78320313	-9.08789063	-5.88867188	+19.42382813	+4.79003906	-37.26562500	+3140
+1458241641.09430000	+17.61767578	-6.62695313	-6.29296875	+31.46484375	+14.37011719	-54.86572266	+4576	+17.34082031	-6.91699219	-4.66699219	-121.68457031	-1.31835938	+34.49707031	+4932	+14.78320313	-8.96044922	-5.81835938	+19.99511719	+4.50439453	-37.00195313	+3172
+1458241641.09840010	+17.58691406	-6.51708984	-6.24462891	+31.90429688	+14.34814453	-54.62402344	+4616	+17.29687500	-6.82470703	-4.62304688	-121.26708984	-1.25244141	+34.43115234	+4960	+14.79199219	-8.84619141	-5.72167969	+20.50048828	+4.08691406	-36.84814453	+3208
+1458241641.10260010	+17.55615234	-6.41162109	-6.19628906	+32.34375000	+14.34814453	-54.36035156	+4644	+17.25292969	-6.72802734	-4.57910156	-120.84960938	-1.18652344	+34.36523438	+4984	+14.80517578	-8.72753906	-5.62060547	+21.07177734	+3.64746094	-36.69433594	+3240
+1458241641.10680010	+17.52539063	-6.31054688	-6.15234375	+32.76123047	+14.34814453	-54.09667969	+4668	+17.20458984	-6.64453125	-4.53955078	-120.47607422	-1.14257813	+34.27734375	+5008	+14.81835938	-8.60449219	-5.52392578	+21.62109375	+3.25195313	-36.54052734	+3272
+1458241641.11089990	+17.50781250	-6.21386719	-6.09521484	+33.15673828	+14.30419922	-53.92089844	+4684	+17.16503906	-6.56103516	-4.49560547	-120.08056641	-1.09863281	+34.23339844	+5028	+14.83154297	-8.49023438	-5.40966797	+22.17041016	+2.76855469	-36.49658203	+3304
+1458241641.11509990	+17.49462891	-6.11718750	-6.05126953	+33.61816406	+14.26025391	-53.65722656	+4692	+17.12109375	-6.48193359	-4.46044922	-119.70703125	-1.07666016	+34.12353516	+5040	+14.85351563	-8.36718750	-5.30419922	+22.78564453	+2.32910156	-36.32080078	+3328
+1458241641.11929990	+17.47705078	-6.01611328	-6.01171875	+34.07958984	+14.26025391	-53.37158203	+4692	+17.08154297	-6.40283203	-4.43408203	-119.33349609	-1.05468750	+33.99169922	+5056	+14.87109375	-8.25292969	-5.20312500	+23.35693359	+1.88964844	-36.16699219	+3352
+1458241641.12340000	+17.44628906	-5.91503906	-5.96337891	+34.49707031	+14.23828125	-53.08593750	+4684	+17.02880859	-6.31933594	-4.39453125	-118.95996094	-1.01074219	+33.88183594	+5068	+14.87988281	-8.13427734	-5.10644531	+23.95019531	+1.49414063	-35.99121094	+3368
+1458241641.12760000	+17.41552734	-5.81835938	-5.91503906	+34.93652344	+14.21630859	-52.77832031	+4672	+16.98046875	-6.23583984	-4.35937500	-118.56445313	-0.94482422	+33.77197266	+5080	+14.88427734	-8.02001953	-5.01855469	+24.47753906	+1.16455078	-35.77148438	+3384
+1458241641.13179990	+17.38037109	-5.71728516	-5.86669922	+35.37597656	+14.21630859	-52.49267578	+4660	+16.93652344	-6.14794922	-4.31982422	-118.16894531	-0.90087891	+33.66210938	+5096	+14.87988281	-7.91455078	-4.93505859	+25.00488281	+0.85693359	-35.57373047	+3400
+1458241641.13590000	+17.34521484	-5.62060547	-5.81396484	+35.79345703	+14.17236328	-52.22900391	+4644	+16.89697266	-6.06884766	-4.27148438	-117.77343750	-0.81298828	+33.64013672	+5108	+14.87988281	-7.80908203	-4.85595703	+25.53222656	+0.57128906	-35.37597656	+3412
+1458241641.14010000	+17.31445313	-5.52392578	-5.74804688	+36.23291016	+14.06250000	-52.03125000	+4628	+16.86181641	-5.98535156	-4.21875000	-117.35595703	-0.72509766	+33.61816406	+5124	+14.87109375	-7.71240234	-4.78564453	+25.99365234	+0.32958984	-35.17822266	+3424
+1458241641.14420010	+17.27490234	-5.42285156	-5.69091797	+36.69433594	+14.04052734	-51.83349609	+4612	+16.82666016	-5.88867188	-4.17041016	-116.89453125	-0.63720703	+33.59619141	+5140	+14.85351563	-7.64648438	-4.71533203	+26.34521484	+0.15380859	-35.02441406	+3428
+1458241641.14840010	+17.23095703	-5.33056641	-5.62500000	+37.11181641	+13.99658203	-51.65771484	+4604	+16.79150391	-5.79638672	-4.10449219	-116.41113281	-0.52734375	+33.64013672	+5156	+14.82714844	-7.57617188	-4.66259766	+26.71875000	+0.04394531	-34.78271484	+3432
+1458241641.15260000	+17.18701172	-5.23388672	-5.55908203	+37.55126953	+13.95263672	-51.48193359	+4596	+16.76074219	-5.70410156	-4.03417969	-115.92773438	-0.41748047	+33.70605469	+5176	+14.79199219	-7.51904297	-4.62744141	+26.98242188	+0.02197266	-34.49707031	+3428
+1458241641.15669990	+17.14306641	-5.13281250	-5.49755859	+38.01269531	+13.90869141	-51.30615234	+4592	+16.72998047	-5.60302734	-3.97265625	-115.40039063	-0.32958984	+33.75000000	+5196	+14.76123047	-7.46630859	-4.59228516	+27.22412109	+0.04394531	-34.23339844	+3424
+1458241641.16090010	+17.09033203	-5.03613281	-5.43164063	+38.47412109	+13.88671875	-51.10839844	+4596	+16.69921875	-5.50195313	-3.89794922	-114.89501953	-0.21972656	+33.83789063	+5216	+14.71728516	-7.41796875	-4.57470703	+27.48779297	+0.10986328	-33.88183594	+3416
+1458241641.16510010	+17.02880859	-4.93945313	-5.36132813	+38.89160156	+13.84277344	-50.95458984	+4604	+16.66845703	-5.40087891	-3.81884766	-114.36767578	-0.10986328	+33.94775391	+5240	+14.66894531	-7.37402344	-4.55712891	+27.66357422	+0.19775391	-33.57421875	+3412
+1458241641.16919990	+16.97167969	-4.84277344	-5.29541016	+39.30908203	+13.77685547	-50.82275391	+4620	+16.63769531	-5.29541016	-3.74414063	-113.84033203	+0.02197266	+34.07958984	+5268	+14.62060547	-7.33447266	-4.53955078	+27.83935547	+0.28564453	-33.28857422	+3408
+1458241641.17339990	+16.92773438	-4.75048828	-5.22070313	+39.72656250	+13.66699219	-50.75683594	+4644	+16.61572266	-5.19433594	-3.66064453	-113.29101563	+0.13183594	+34.27734375	+5296	+14.58105469	-7.29931641	-4.51318359	+28.01513672	+0.32958984	-33.04687500	+3408
+1458241641.17759990	+16.88378906	-4.66259766	-5.15039063	+40.16601563	+13.57910156	-50.64697266	+4672	+16.59375000	-5.09765625	-3.57275391	-112.76367188	+0.24169922	+34.47509766	+5320	+14.53710938	-7.26855469	-4.49121094	+28.16894531	+0.37353516	-32.78320313	+3408
+1458241641.18170000	+16.83984375	-4.57031250	-5.08447266	+40.60546875	+13.49121094	-50.53710938	+4700	+16.56738281	-5.00537109	-3.49365234	-112.25830078	+0.32958984	+34.67285156	+5348	+14.49755859	-7.23339844	-4.46923828	+28.34472656	+0.43945313	-32.49755859	+3408
+1458241641.18590000	+16.79589844	-4.48242188	-5.00976563	+41.02294922	+13.40332031	-50.47119141	+4736	+16.54101563	-4.90869141	-3.41455078	-111.73095703	+0.39550781	+34.84863281	+5376	+14.45800781	-7.19824219	-4.43847656	+28.49853516	+0.46142578	-32.27783203	+3412
+1458241641.19010000	+16.74755859	-4.39892578	-4.95263672	+41.39648438	+13.38134766	-50.29541016	+4768	+16.51025391	-4.82080078	-3.34423828	-111.26953125	+0.46142578	+34.93652344	+5400	+14.42285156	-7.16308594	-4.41650391	+28.65234375	+0.50537109	-31.97021484	+3420
+1458241641.19420000	+16.70800781	-4.31542969	-4.89990234	+41.79199219	+13.29345703	-50.09765625	+4804	+16.47949219	-4.73730469	-3.27832031	-110.83007813	+0.52734375	+35.02441406	+5424	+14.38769531	-7.10595703	-4.39453125	+28.89404297	+0.52734375	-31.66259766	+3428
+1458241641.19840000	+16.67724609	-4.23632813	-4.83398438	+42.16552734	+13.16162109	-49.98779297	+4840	+16.45751953	-4.65380859	-3.21240234	-110.36865234	+0.59326172	+35.13427734	+5448	+14.36572266	-7.05761719	-4.34619141	+29.13574219	+0.41748047	-31.46484375	+3444
+1458241641.20260000	+16.65087891	-4.15722656	-4.78125000	+42.56103516	+13.09570313	-49.74609375	+4872	+16.42675781	-4.57470703	-3.15087891	-109.97314453	+0.65917969	+35.17822266	+5468	+14.34814453	-7.00048828	-4.29345703	+29.42138672	+0.28564453	-31.26708984	+3460
+1458241641.20670010	+16.62011719	-4.07812500	-4.73291016	+42.95654297	+12.98583984	-49.50439453	+4900	+16.39160156	-4.51318359	-3.09814453	-109.62158203	+0.72509766	+35.22216797	+5488	+14.33496094	-6.92578125	-4.24511719	+29.77294922	+0.15380859	-31.02539063	+3476
+1458241641.21499990	+16.59375000	-3.93750000	-4.61425781	+43.63769531	+12.67822266	-49.10888672	+4944	+16.33886719	-4.39892578	-2.99267578	-109.00634766	+0.85693359	+35.17822266	+5520	+14.33056641	-6.78515625	-4.08251953	+30.49804688	-0.37353516	-30.78369141	+3528
+1458241641.21919990	+16.58056641	-3.87597656	-4.57031250	+43.96728516	+12.59033203	-48.77929688	+4952	+16.30810547	-4.34619141	-2.96191406	-108.74267578	+0.90087891	+35.04638672	+5528	+14.33496094	-6.70166016	-4.01220703	+30.93750000	-0.59326172	-30.56396484	+3548
+1458241641.22340010	+16.57177734	-3.81445313	-4.50878906	+44.25292969	+12.43652344	-48.55957031	+4960	+16.28173828	-4.29345703	-2.91796875	-108.45703125	+0.98876953	+34.95849609	+5536	+14.33935547	-6.61816406	-3.92431641	+31.35498047	-0.90087891	-30.45410156	+3572
+1458241641.22750000	+16.56298828	-3.75732422	-4.46923828	+44.56054688	+12.37060547	-48.16406250	+4956	+16.25097656	-4.24951172	-2.89160156	-108.23730469	+1.07666016	+34.71679688	+5544	+14.34375000	-6.53466797	-3.84082031	+31.79443359	-1.18652344	-30.23437500	+3596
+1458241641.23169990	+16.54980469	-3.69140625	-4.42968750	+44.91210938	+12.26074219	-47.76855469	+4948	+16.22460938	-4.20556641	-2.86962891	-108.01757813	+1.16455078	+34.47509766	+5544	+14.35253906	-6.43798828	-3.76171875	+32.27783203	-1.45019531	-30.03662109	+3616
+1458241641.24000000	+16.53662109	-3.55957031	-4.31103516	+45.52734375	+11.88720703	-47.13134766	+4920	+16.17626953	-4.12646484	-2.79492188	-107.60009766	+1.42822266	+34.14550781	+5548	+14.36572266	-6.26220703	-3.58154297	+33.24462891	-2.04345703	-29.70703125	+3660
+1458241641.24420000	+16.52783203	-3.50683594	-4.25830078	+45.81298828	+11.77734375	-46.80175781	+4896	+16.14990234	-4.08251953	-2.76416016	-107.38037109	+1.56005859	+33.90380859	+5548	+14.37011719	-6.18310547	-3.50244141	+33.66210938	-2.26318359	-29.53125000	+3676
+1458241641.25250010	+16.51025391	-3.40136719	-4.14404297	+46.34033203	+11.51367188	-46.18652344	+4844	+16.11035156	-3.99902344	-2.68945313	-106.96289063	+1.84570313	+33.53027344	+5544	+14.37451172	-6.03808594	-3.35302734	+34.40917969	-2.65869141	-29.11376953	+3704
+1458241641.26090000	+16.47949219	-3.28710938	-4.03857422	+46.95556641	+11.31591797	-45.54931641	+4788	+16.07958984	-3.89794922	-2.61474609	-106.43554688	+2.15332031	+33.13476563	+5540	+14.36572266	-5.91503906	-3.24316406	+35.04638672	-2.87841797	-28.58642578	+3720
+1458241641.26920010	+16.43115234	-3.17285156	-3.92431641	+47.48291016	+11.09619141	-45.10986328	+4740	+16.04443359	-3.79687500	-2.50488281	-105.90820313	+2.46093750	+33.00292969	+5544	+14.32617188	-5.82714844	-3.15966797	+35.41992188	-2.94433594	-28.03710938	+3728
+1458241641.27340010	+16.40917969	-3.11572266	-3.87158203	+47.76855469	+11.03027344	-44.91210938	+4724	+16.03564453	-3.74414063	-2.44775391	-105.62255859	+2.61474609	+32.95898438	+5544	+14.31298828	-5.79199219	-3.13330078	+35.59570313	-2.94433594	-27.72949219	+3724
+1458241641.28169990	+16.36083984	-3.01904297	-3.74853516	+48.18603516	+10.83251953	-44.71435547	+4696	+16.01367188	-3.63867188	-2.32470703	-105.05126953	+2.90039063	+32.98095703	+5552	+14.26464844	-5.76123047	-3.08496094	+35.63964844	-2.85644531	-27.20214844	+3720
+1458241641.28590010	+16.33447266	-2.97509766	-3.70019531	+48.40576172	+10.81054688	-44.58251953	+4688	+16.00488281	-3.57714844	-2.26757813	-104.74365234	+3.03222656	+32.98095703	+5556	+14.24267578	-5.74804688	-3.07617188	+35.63964844	-2.79052734	-26.87255859	+3716
+1458241641.29419990	+16.27734375	-2.89160156	-3.59912109	+48.77929688	+10.70068359	-44.38476563	+4692	+15.98291016	-3.47607422	-2.13134766	-104.19433594	+3.27392578	+33.20068359	+5572	+14.18554688	-5.72607422	-3.05859375	+35.59570313	-2.63671875	-26.25732422	+3712
+1458241641.29830000	+16.25097656	-2.84326172	-3.55078125	+48.99902344	+10.65673828	-44.29687500	+4700	+15.97412109	-3.42333984	-2.06982422	-103.93066406	+3.40576172	+33.26660156	+5576	+14.16796875	-5.71289063	-3.05419922	+35.59570313	-2.59277344	-25.94970703	+3712
+1458241641.30250000	+16.22460938	-2.80371094	-3.50244141	+49.13085938	+10.59082031	-44.23095703	+4708	+15.96093750	-3.37939453	-2.00830078	-103.71093750	+3.51562500	+33.42041016	+5584	+14.14160156	-5.70849609	-3.04541016	+35.55175781	-2.54882813	-25.68603516	+3712
+1458241641.30670000	+16.19824219	-2.76855469	-3.45410156	+49.28466797	+10.52490234	-44.18701172	+4724	+15.95214844	-3.33105469	-1.94238281	-103.46923828	+3.64746094	+33.55224609	+5596	+14.12402344	-5.69091797	-3.03662109	+35.57373047	-2.50488281	-25.42236328	+3712
+1458241641.31080010	+16.18505859	-2.72900391	-3.40576172	+49.41650391	+10.41503906	-44.16503906	+4740	+15.94775391	-3.28710938	-1.88085938	-103.24951172	+3.77929688	+33.68408203	+5604	+14.10644531	-5.67773438	-3.01025391	+35.57373047	-2.57080078	-25.24658203	+3720
+1458241641.31500010	+16.16748047	-2.69824219	-3.36181641	+49.54833984	+10.37109375	-44.09912109	+4756	+15.93896484	-3.24755859	-1.82812500	-103.05175781	+3.91113281	+33.77197266	+5612	+14.09765625	-5.66455078	-2.97949219	+35.57373047	-2.61474609	-25.09277344	+3728
+1458241641.32329990	+16.14990234	-2.63232422	-3.26953125	+49.81201172	+10.12939453	-43.96728516	+4792	+15.93017578	-3.18164063	-1.73144531	-102.74414063	+4.15283203	+33.88183594	+5620	+14.08447266	-5.59863281	-2.91357422	+35.79345703	-2.85644531	-24.78515625	+3752
+1458241641.32750010	+16.14111328	-2.60156250	-3.22998047	+49.89990234	+10.06347656	-43.81347656	+4808	+15.91699219	-3.15527344	-1.68750000	-102.63427734	+4.26269531	+33.94775391	+5624	+14.08447266	-5.56787109	-2.86962891	+35.92529297	-3.01025391	-24.65332031	+3764
+1458241641.33170010	+16.13671875	-2.56640625	-3.19042969	+50.05371094	+9.95361328	-43.65966797	+4820	+15.90820313	-3.13330078	-1.63916016	-102.54638672	+4.41650391	+34.01367188	+5628	+14.09326172	-5.51074219	-2.82568359	+36.18896484	-3.18603516	-24.52148438	+3784
+1458241641.33579990	+16.14111328	-2.52685547	-3.14648438	+50.18554688	+9.79980469	-43.54980469	+4828	+15.90380859	-3.11132813	-1.60400391	-102.45849609	+4.57031250	+34.01367188	+5628	+14.10205078	-5.45361328	-2.76416016	+36.45263672	-3.47167969	-24.49951172	+3804
+1458241641.33999990	+16.14550781	-2.49609375	-3.09814453	+50.29541016	+9.62402344	-43.50585938	+4836	+15.89501953	-3.09375000	-1.56884766	-102.41455078	+4.72412109	+34.01367188	+5628	+14.11523438	-5.40087891	-2.69824219	+36.71630859	-3.75732422	-24.52148438	+3828
+1458241641.34419990	+16.14990234	-2.46093750	-3.04980469	+50.42724609	+9.44824219	-43.43994141	+4836	+15.89062500	-3.07177734	-1.53808594	-102.34863281	+4.87792969	+33.96972656	+5624	+14.12841797	-5.33935547	-2.62792969	+37.00195313	-4.04296875	-24.54345703	+3852
+1458241641.35250000	+16.17187500	-2.39501953	-2.94873047	+50.62500000	+9.07470703	-43.33007813	+4828	+15.88183594	-3.04101563	-1.48095703	-102.23876953	+5.16357422	+33.94775391	+5616	+14.15917969	-5.22509766	-2.48291016	+37.57324219	-4.70214844	-24.65332031	+3900
+1458241641.35669990	+16.18066406	-2.36425781	-2.90039063	+50.73486328	+8.89892578	-43.26416016	+4820	+15.87744141	-3.02343750	-1.45019531	-102.21679688	+5.29541016	+33.96972656	+5608	+14.17675781	-5.16357422	-2.40820313	+37.88085938	-5.03173828	-24.71923828	+3924
+1458241641.36080000	+16.18945313	-2.32910156	-2.86083984	+50.84472656	+8.74511719	-43.15429688	+4804	+15.87304688	-3.01025391	-1.42382813	-102.19482422	+5.42724609	+33.90380859	+5600	+14.19433594	-5.10205078	-2.35107422	+38.21044922	-5.29541016	-24.69726563	+3944
+1458241641.36500000	+16.19384766	-2.29833984	-2.80810547	+50.88867188	+8.52539063	-43.17626953	+4788	+15.86425781	-3.00146484	-1.39746094	-102.19482422	+5.53710938	+33.96972656	+5592	+14.20312500	-5.04931641	-2.28955078	+38.43017578	-5.58105469	-24.76318359	+3964
+1458241641.36910010	+16.20263672	-2.26757813	-2.75537109	+50.97656250	+8.32763672	-43.22021484	+4772	+15.85986328	-2.97509766	-1.36230469	-102.10693359	+5.69091797	+34.03564453	+5588	+14.21191406	-5.00097656	-2.22802734	+38.64990234	-5.88867188	-24.85107422	+3980
+1458241641.37750010	+16.21142578	-2.20166016	-2.65429688	+51.08642578	+7.91015625	-43.35205078	+4736	+15.85986328	-2.92675781	-1.29199219	-101.93115234	+5.93261719	+34.23339844	+5576	+14.22949219	-4.91308594	-2.12695313	+39.00146484	-6.37207031	-24.91699219	+4008
+1458241641.38159990	+16.21582031	-2.18408203	-2.59716797	+51.10839844	+7.73437500	-43.48388672	+4720	+15.85546875	-2.90039063	-1.25244141	-101.86523438	+6.02050781	+34.38720703	+5572	+14.22949219	-4.89111328	-2.07861328	+39.06738281	-6.61376953	-24.98291016	+4020
+1458241641.38579990	+16.21142578	-2.16210938	-2.55322266	+51.10839844	+7.60253906	-43.54980469	+4704	+15.85546875	-2.87841797	-1.21289063	-101.77734375	+6.10839844	+34.54101563	+5568	+14.23388672	-4.86914063	-2.05664063	+39.08935547	-6.72363281	-24.89501953	+4024
+1458241641.39000010	+16.20703125	-2.14453125	-2.50488281	+51.08642578	+7.44873047	-43.68164063	+4688	+15.85107422	-2.85644531	-1.16894531	-101.71142578	+6.17431641	+34.76074219	+5568	+14.22949219	-4.85595703	-2.04345703	+39.04541016	-6.83349609	-24.82910156	+4024
+1458241641.39410000	+16.19824219	-2.12255859	-2.45654297	+51.06445313	+7.31689453	-43.81347656	+4680	+15.85107422	-2.82568359	-1.12060547	-101.57958984	+6.28417969	+35.02441406	+5572	+14.22070313	-4.85156250	-2.02587891	+38.93554688	-6.94335938	-24.76318359	+4024
+1458241641.39829990	+16.18945313	-2.10498047	-2.41699219	+51.04248047	+7.18505859	-43.90136719	+4676	+15.84667969	-2.79052734	-1.06787109	-101.44775391	+6.41601563	+35.26611328	+5576	+14.21630859	-4.85156250	-2.02587891	+38.82568359	-6.98730469	-24.63134766	+4024
+1458241641.40660000	+16.16308594	-2.06982422	-2.32031250	+50.97656250	+6.85546875	-44.20898438	+4684	+15.84228516	-2.72460938	-0.95800781	-101.20605469	+6.61376953	+35.88134766	+5588	+14.18994141	-4.85595703	-2.02148438	+38.49609375	-7.05322266	-24.38964844	+4024
+1458241641.41080000	+16.15429688	-2.05664063	-2.27197266	+50.91064453	+6.67968750	-44.38476563	+4696	+15.84228516	-2.69824219	-0.90087891	-101.09619141	+6.74560547	+36.23291016	+5596	+14.18115234	-4.86474609	-2.02148438	+38.32031250	-7.09716797	-24.27978516	+4024
+1458241641.41500000	+16.14550781	-2.04345703	-2.22802734	+50.86669922	+6.54785156	-44.49462891	+4708	+15.84228516	-2.67187500	-0.84375000	-101.00830078	+6.85546875	+36.49658203	+5604	+14.17236328	-4.87353516	-2.02148438	+38.14453125	-7.11914063	-24.16992188	+4028
+1458241641.41910000	+16.13671875	-2.03466797	-2.18408203	+50.80078125	+6.39404297	-44.60449219	+4728	+15.84667969	-2.64990234	-0.79101563	-100.94238281	+6.96533203	+36.78222656	+5612	+14.16357422	-4.88232422	-2.02587891	+37.94677734	-7.14111328	-24.01611328	+4028
+1458241641.42330000	+16.12353516	-2.02148438	-2.14453125	+50.73486328	+6.24023438	-44.71435547	+4752	+15.84667969	-2.62792969	-0.74267578	-100.87646484	+7.09716797	+37.04589844	+5624	+14.15039063	-4.89111328	-2.02587891	+37.77099609	-7.16308594	-23.88427734	+4032
+1458241641.42750000	+16.11474609	-2.01269531	-2.10498047	+50.66894531	+6.13037109	-44.75830078	+4776	+15.84228516	-2.60595703	-0.69433594	-100.83251953	+7.22900391	+37.26562500	+5636	+14.14599609	-4.89550781	-2.02587891	+37.63916016	-7.16308594	-23.77441406	+4036
+1458241641.43580010	+16.10595703	-1.97753906	-2.02587891	+50.62500000	+5.75683594	-44.89013672	+4840	+15.83789063	-2.57519531	-0.59765625	-100.76660156	+7.55859375	+37.74902344	+5656	+14.13720703	-4.87792969	-2.01269531	+37.46337891	-7.31689453	-23.57666016	+4040
+1458241641.44000010	+16.10595703	-1.95556641	-1.99072266	+50.62500000	+5.58105469	-44.91210938	+4868	+15.83789063	-2.55761719	-0.55810547	-100.74462891	+7.73437500	+37.90283203	+5668	+14.13720703	-4.86474609	-1.99511719	+37.44140625	-7.42675781	-23.53271484	+4048
+1458241641.44409990	+16.11035156	-1.93798828	-1.95117188	+50.60302734	+5.38330078	-44.93408203	+4900	+15.83789063	-2.55322266	-0.52294922	-100.78857422	+7.88818359	+38.05664063	+5676	+14.13720703	-4.84277344	-1.97314453	+37.46337891	-7.58056641	-23.48876953	+4056
+1458241641.44829990	+16.11914063	-1.92041016	-1.91162109	+50.60302734	+5.16357422	-44.97802734	+4928	+15.83789063	-2.54882813	-0.49218750	-100.85449219	+8.04199219	+38.16650391	+5680	+14.14160156	-4.81640625	-1.94238281	+37.50732422	-7.75634766	-23.48876953	+4072
+1458241641.45660000	+16.14111328	-1.88525391	-1.84130859	+50.60302734	+4.79003906	-44.95605469	+4972	+15.83789063	-2.54443359	-0.43945313	-100.98632813	+8.34960938	+38.32031250	+5688	+14.16796875	-4.74169922	-1.85888672	+37.77099609	-8.21777344	-23.57666016	+4100
+1458241641.46079990	+16.15429688	-1.86328125	-1.81494141	+50.62500000	+4.63623047	-44.89013672	+4988	+15.83789063	-2.54003906	-0.42626953	-101.05224609	+8.48144531	+38.29833984	+5688	+14.17675781	-4.69775391	-1.81054688	+37.96875000	-8.48144531	-23.62060547	+4120
+1458241641.46490000	+16.16748047	-1.83691406	-1.78857422	+50.64697266	+4.43847656	-44.86816406	+5000	+15.83349609	-2.53564453	-0.41308594	-101.11816406	+8.61328125	+38.34228516	+5692	+14.19433594	-4.64501953	-1.75781250	+38.18847656	-8.78906250	-23.73046875	+4140
+1458241641.46910000	+16.17626953	-1.81494141	-1.75781250	+50.66894531	+4.26269531	-44.82421875	+5008	+15.83349609	-2.53564453	-0.39550781	-101.20605469	+8.72314453	+38.40820313	+5692	+14.20751953	-4.58789063	-1.70507813	+38.43017578	-9.09667969	-23.84033203	+4160
+1458241641.47330000	+16.19384766	-1.79296875	-1.73144531	+50.71289063	+4.08691406	-44.80224609	+5008	+15.83349609	-2.53125000	-0.37792969	-101.29394531	+8.85498047	+38.47412109	+5688	+14.22509766	-4.53515625	-1.65234375	+38.69384766	-9.38232422	-23.95019531	+4180
+1458241641.47740010	+16.21142578	-1.76660156	-1.69628906	+50.73486328	+3.86718750	-44.82421875	+5008	+15.82910156	-2.53125000	-0.36474609	-101.38183594	+8.94287109	+38.54003906	+5684	+14.23828125	-4.47802734	-1.59521484	+38.97949219	-9.71191406	-24.08203125	+4204
+1458241641.48160000	+16.22900391	-1.75341797	-1.66113281	+50.71289063	+3.66943359	-44.89013672	+5004	+15.83349609	-2.52685547	-0.34716797	-101.42578125	+9.03076172	+38.60595703	+5684	+14.25585938	-4.43408203	-1.54248047	+39.17724609	-9.99755859	-24.25781250	+4220
+1458241641.48990010	+16.25537109	-1.71826172	-1.61279297	+50.69091797	+3.40576172	-44.91210938	+4984	+15.83349609	-2.51367188	-0.32519531	-101.53564453	+9.18457031	+38.69384766	+5680	+14.27783203	-4.35498047	-1.46337891	+39.48486328	-10.43701172	-24.43359375	+4252
+1458241641.49410010	+16.26416016	-1.70068359	-1.58642578	+50.66894531	+3.27392578	-44.91210938	+4972	+15.83349609	-2.50488281	-0.30761719	-101.60156250	+9.25048828	+38.78173828	+5676	+14.28662109	-4.32861328	-1.42382813	+39.59472656	-10.65673828	-24.52148438	+4268
+1458241641.50239990	+16.26855469	-1.66552734	-1.54248047	+50.66894531	+3.03222656	-45.00000000	+4952	+15.82910156	-2.48291016	-0.26806641	-101.64550781	+9.36035156	+39.02343750	+5672	+14.29980469	-4.28027344	-1.38867188	+39.68261719	-10.89843750	-24.54345703	+4280
+1458241641.51079990	+16.26855469	-1.64794922	-1.47656250	+50.55908203	+2.76855469	-45.24169922	+4936	+15.83349609	-2.45214844	-0.21533203	-101.62353516	+9.44824219	+39.35302734	+5676	+14.29980469	-4.27587891	-1.37109375	+39.50683594	-11.03027344	-24.52148438	+4288
+1458241641.51490000	+16.26416016	-1.63916016	-1.45019531	+50.51513672	+2.65869141	-45.35156250	+4932	+15.83349609	-2.43896484	-0.18457031	-101.60156250	+9.49218750	+39.52880859	+5680	+14.29980469	-4.28027344	-1.37109375	+39.37500000	-11.05224609	-24.47753906	+4288
+1458241641.52320000	+16.25976563	-1.63476563	-1.39306641	+50.36132813	+2.48291016	-45.61523438	+4936	+15.83789063	-2.39941406	-0.12304688	-101.53564453	+9.53613281	+39.88037109	+5692	+14.29101563	-4.31103516	-1.37988281	+38.97949219	-11.03027344	-24.34570313	+4292
+1458241641.52740000	+16.25097656	-1.63037109	-1.37109375	+50.31738281	+2.41699219	-45.70312500	+4944	+15.84228516	-2.37744141	-0.09228516	-101.49169922	+9.58007813	+40.05615234	+5700	+14.28662109	-4.32421875	-1.38867188	+38.80371094	-10.98632813	-24.25781250	+4296
+1458241641.53160000	+16.24218750	-1.62597656	-1.34472656	+50.27343750	+2.35107422	-45.81298828	+4956	+15.84228516	-2.35986328	-0.05712891	-101.46972656	+9.60205078	+40.23193359	+5708	+14.27783203	-4.33740234	-1.40185547	+38.60595703	-10.94238281	-24.14794922	+4300
+1458241641.53570010	+16.23339844	-1.61718750	-1.31835938	+50.20751953	+2.24121094	-45.92285156	+4968	+15.84228516	-2.34667969	-0.02636719	-101.42578125	+9.64599609	+40.40771484	+5716	+14.27343750	-4.35498047	-1.41503906	+38.38623047	-10.89843750	-24.06005859	+4304
+1458241641.54410000	+16.22021484	-1.60400391	-1.26123047	+50.14160156	+2.02148438	-46.18652344	+5008	+15.84228516	-2.30712891	+0.04394531	-101.33789063	+9.73388672	+40.80322266	+5736	+14.26025391	-4.38134766	-1.43701172	+38.03466797	-10.81054688	-23.88427734	+4308
+1458241641.54819990	+16.21582031	-1.59960938	-1.23046875	+50.07568359	+1.91162109	-46.34033203	+5032	+15.84667969	-2.28955078	+0.07470703	-101.29394531	+9.77783203	+40.95703125	+5748	+14.25585938	-4.39453125	-1.44580078	+37.83691406	-10.78857422	-23.79638672	+4308
+1458241641.55240010	+16.21582031	-1.59960938	-1.20849609	+50.03173828	+1.84570313	-46.40625000	+5056	+15.85107422	-2.27636719	+0.10107422	-101.25000000	+9.79980469	+41.08886719	+5756	+14.25146484	-4.40771484	-1.45019531	+37.68310547	-10.76660156	-23.73046875	+4308
+1458241641.55660010	+16.21582031	-1.59082031	-1.18652344	+49.98779297	+1.75781250	-46.47216797	+5080	+15.85107422	-2.26318359	+0.12744141	-101.25000000	+9.86572266	+41.22070313	+5768	+14.24707031	-4.41210938	-1.45458984	+37.55126953	-10.76660156	-23.68652344	+4308
+1458241641.56069990	+16.21582031	-1.58203125	-1.16894531	+49.96582031	+1.69189453	-46.49414063	+5100	+15.85546875	-2.25439453	+0.14501953	-101.27197266	+9.90966797	+41.28662109	+5772	+14.24707031	-4.41210938	-1.45458984	+37.46337891	-10.78857422	-23.64257813	+4308
+1458241641.56489990	+16.22021484	-1.57324219	-1.15576172	+49.96582031	+1.60400391	-46.53808594	+5124	+15.85107422	-2.25000000	+0.15820313	-101.27197266	+9.95361328	+41.35253906	+5776	+14.24707031	-4.40332031	-1.44580078	+37.41943359	-10.85449219	-23.62060547	+4308
+1458241641.56909990	+16.22460938	-1.56445313	-1.13818359	+49.96582031	+1.51611328	-46.56005859	+5144	+15.85107422	-2.24121094	+0.16699219	-101.29394531	+9.99755859	+41.41845703	+5780	+14.24707031	-4.39013672	-1.43701172	+37.41943359	-10.92041016	-23.62060547	+4308
+1458241641.57740000	+16.24218750	-1.53369141	-1.11181641	+49.98779297	+1.31835938	-46.58203125	+5176	+15.85546875	-2.23242188	+0.18017578	-101.35986328	+10.08544922	+41.46240234	+5784	+14.26025391	-4.34179688	-1.39306641	+37.59521484	-11.20605469	-23.73046875	+4324
+1458241641.58160000	+16.25537109	-1.52050781	-1.09863281	+49.98779297	+1.23046875	-46.56005859	+5184	+15.85986328	-2.23242188	+0.18457031	-101.42578125	+10.12939453	+41.48437500	+5784	+14.26904297	-4.30664063	-1.36230469	+37.74902344	-11.38183594	-23.84033203	+4332
+1458241641.58570000	+16.26855469	-1.51171875	-1.09423828	+50.00976563	+1.14257813	-46.53808594	+5188	+15.85986328	-2.23242188	+0.18457031	-101.49169922	+10.17333984	+41.48437500	+5780	+14.27783203	-4.27587891	-1.32714844	+37.92480469	-11.57958984	-23.95019531	+4344
+1458241641.59410000	+16.29492188	-1.48535156	-1.08105469	+50.03173828	+1.01074219	-46.45019531	+5188	+15.85986328	-2.23681641	+0.16699219	-101.64550781	+10.23925781	+41.39648438	+5776	+14.29980469	-4.19238281	-1.25244141	+38.34228516	-12.01904297	-24.23583984	+4376
+1458241641.59820010	+16.30371094	-1.47216797	-1.08105469	+50.05371094	+0.96679688	-46.38427734	+5180	+15.85986328	-2.23681641	+0.15820313	-101.73339844	+10.26123047	+41.35253906	+5776	+14.31298828	-4.14843750	-1.21728516	+38.58398438	-12.21679688	-24.34570313	+4388
+1458241641.60649990	+16.32568359	-1.44140625	-1.07666016	+50.09765625	+0.81298828	-46.31835938	+5160	+15.85986328	-2.24121094	+0.14062500	-101.86523438	+10.32714844	+41.28662109	+5768	+14.33496094	-4.06494141	-1.15136719	+39.02343750	-12.63427734	-24.63134766	+4420
+1458241641.61069990	+16.33007813	-1.43261719	-1.07226563	+50.09765625	+0.74707031	-46.31835938	+5148	+15.85986328	-2.24121094	+0.13623047	-101.93115234	+10.37109375	+41.28662109	+5760	+14.34375000	-4.03417969	-1.12060547	+39.19921875	-12.81005859	-24.74121094	+4432
+1458241641.61490010	+16.33886719	-1.42382813	-1.06347656	+50.07568359	+0.65917969	-46.31835938	+5132	+15.86425781	-2.23681641	+0.13183594	-101.99707031	+10.39306641	+41.30859375	+5756	+14.34814453	-4.01220703	-1.10302734	+39.30908203	-12.94189453	-24.82910156	+4440
+1458241641.61900000	+16.34326172	-1.41503906	-1.05908203	+50.07568359	+0.59326172	-46.36230469	+5116	+15.86425781	-2.23681641	+0.12744141	-102.04101563	+10.43701172	+41.30859375	+5752	+14.35253906	-3.99902344	-1.08105469	+39.35302734	-13.05175781	-24.91699219	+4448
+1458241641.62319990	+16.34326172	-1.40625000	-1.05029297	+50.05371094	+0.54931641	-46.38427734	+5104	+15.86425781	-2.23242188	+0.12744141	-102.08496094	+10.45898438	+41.30859375	+5748	+14.35693359	-3.99023438	-1.07666016	+39.35302734	-13.09570313	-24.93896484	+4452
+1458241641.62739990	+16.34326172	-1.40185547	-1.04589844	+50.03173828	+0.50537109	-46.42822266	+5088	+15.85986328	-2.22802734	+0.12744141	-102.10693359	+10.48095703	+41.35253906	+5744	+14.35693359	-3.98583984	-1.08105469	+39.30908203	-13.09570313	-24.91699219	+4452
+1458241641.63570000	+16.33007813	-1.38867188	-1.03271484	+49.98779297	+0.41748047	-46.53808594	+5072	+15.85986328	-2.20605469	+0.13623047	-102.08496094	+10.54687500	+41.46240234	+5740	+14.34814453	-3.99902344	-1.10302734	+39.11132813	-13.02978516	-24.80712891	+4456
+1458241641.63990000	+16.32568359	-1.38427734	-1.02392578	+49.96582031	+0.35156250	-46.62597656	+5068	+15.85986328	-2.19287109	+0.14501953	-102.04101563	+10.56884766	+41.57226563	+5740	+14.34375000	-4.00341797	-1.11621094	+39.00146484	-12.98583984	-24.76318359	+4460
+1458241641.64400010	+16.31689453	-1.38427734	-1.01513672	+49.94384766	+0.28564453	-46.71386719	+5064	+15.85986328	-2.17529297	+0.16259766	-101.99707031	+10.61279297	+41.70410156	+5744	+14.33935547	-4.01660156	-1.12939453	+38.86962891	-12.94189453	-24.69726563	+4464
+1458241641.64820000	+16.30810547	-1.37988281	-1.00195313	+49.89990234	+0.21972656	-46.84570313	+5064	+15.85986328	-2.16210938	+0.18017578	-101.93115234	+10.63476563	+41.85791016	+5748	+14.33056641	-4.03417969	-1.14697266	+38.69384766	-12.85400391	-24.63134766	+4468
+1458241641.65240000	+16.29931641	-1.37988281	-0.98876953	+49.85595703	+0.17578125	-46.93359375	+5068	+15.85986328	-2.14453125	+0.19775391	-101.86523438	+10.67871094	+41.98974609	+5756	+14.32617188	-4.04736328	-1.16455078	+38.56201172	-12.81005859	-24.56542969	+4468
+1458241641.65650010	+16.29052734	-1.37548828	-0.97558594	+49.81201172	+0.13183594	-47.04345703	+5076	+15.86425781	-2.12255859	+0.21972656	-101.79931641	+10.70068359	+42.14355469	+5760	+14.32177734	-4.06054688	-1.17773438	+38.43017578	-12.74414063	-24.49951172	+4472
+1458241641.66490010	+16.27294922	-1.37109375	-0.95800781	+49.74609375	+0.02197266	-47.24121094	+5100	+15.86425781	-2.08300781	+0.25488281	-101.62353516	+10.76660156	+42.42919922	+5776	+14.30859375	-4.08691406	-1.21728516	+38.14453125	-12.59033203	-24.36767578	+4472
+1458241641.66899990	+16.26416016	-1.36669922	-0.94921875	+49.70214844	-0.02197266	-47.32910156	+5116	+15.86425781	-2.06542969	+0.27246094	-101.55761719	+10.81054688	+42.58300781	+5784	+14.30419922	-4.09570313	-1.23486328	+38.01269531	-12.52441406	-24.30175781	+4472
+1458241641.67319990	+16.25537109	-1.36230469	-0.94042969	+49.68017578	-0.08789063	-47.41699219	+5136	+15.86425781	-2.05224609	+0.29003906	-101.49169922	+10.85449219	+42.71484375	+5788	+14.29980469	-4.10888672	-1.24804688	+37.88085938	-12.45849609	-24.23583984	+4472
+1458241641.67730000	+16.25097656	-1.35791016	-0.93164063	+49.65820313	-0.15380859	-47.48291016	+5152	+15.86865234	-2.03466797	+0.30761719	-101.44775391	+10.87646484	+42.84667969	+5796	+14.29541016	-4.11767578	-1.26562500	+37.74902344	-12.41455078	-24.19189453	+4468
+1458241641.68569990	+16.25097656	-1.34472656	-0.91845703	+49.59228516	-0.30761719	-47.61474609	+5188	+15.86865234	-2.02148438	+0.32958984	-101.42578125	+10.96435547	+43.04443359	+5800	+14.28662109	-4.12207031	-1.28320313	+37.59521484	-12.41455078	-24.16992188	+4456
+1458241641.68980000	+16.25097656	-1.34033203	-0.91406250	+49.57031250	-0.35156250	-47.61474609	+5204	+15.87304688	-2.02148438	+0.32958984	-101.46972656	+11.00830078	+43.08837891	+5800	+14.28662109	-4.11767578	-1.28320313	+37.55126953	-12.43652344	-24.16992188	+4452
+1458241641.69400000	+16.25537109	-1.33154297	-0.91845703	+49.54833984	-0.39550781	-47.59277344	+5220	+15.87304688	-2.02148438	+0.32958984	-101.51367188	+11.05224609	+43.08837891	+5796	+14.29101563	-4.10449219	-1.28320313	+37.57324219	-12.50244141	-24.19189453	+4444
+1458241641.69820000	+16.26416016	-1.32275391	-0.92285156	+49.54833984	-0.46142578	-47.52685547	+5232	+15.87304688	-2.02148438	+0.32519531	-101.60156250	+11.09619141	+43.11035156	+5796	+14.29541016	-4.08691406	-1.27441406	+37.61718750	-12.59033203	-24.23583984	+4444
+1458241641.70230010	+16.26855469	-1.31396484	-0.92724609	+49.54833984	-0.52734375	-47.48291016	+5240	+15.87304688	-2.02587891	+0.32080078	-101.66748047	+11.14013672	+43.08837891	+5792	+14.29980469	-4.06494141	-1.26123047	+37.70507813	-12.72216797	-24.32373047	+4440
+1458241641.71070000	+16.28613281	-1.30078125	-0.93164063	+49.50439453	-0.68115234	-47.39501953	+5244	+15.86865234	-2.03906250	+0.30322266	-101.86523438	+11.25000000	+43.06640625	+5788	+14.30859375	-4.01220703	-1.22607422	+37.96875000	-13.02978516	-24.49951172	+4444
+1458241641.71479990	+16.29931641	-1.29199219	-0.93164063	+49.48242188	-0.76904297	-47.32910156	+5240	+15.86865234	-2.04785156	+0.29443359	-101.97509766	+11.31591797	+43.02246094	+5788	+14.32177734	-3.97705078	-1.19970703	+38.14453125	-13.22753906	-24.63134766	+4448
+1458241641.71900010	+16.31250000	-1.28759766	-0.93164063	+49.46044922	-0.85693359	-47.28515625	+5232	+15.87304688	-2.06103516	+0.28125000	-102.10693359	+11.35986328	+42.97851563	+5784	+14.33056641	-3.94189453	-1.16894531	+38.32031250	-13.44726563	-24.74121094	+4452
+1458241641.72320010	+16.32128906	-1.28320313	-0.93164063	+49.43847656	-0.94482422	-47.24121094	+5220	+15.87304688	-2.06982422	+0.27246094	-102.21679688	+11.42578125	+42.93457031	+5780	+14.33935547	-3.91113281	-1.14697266	+38.49609375	-13.62304688	-24.85107422	+4456
+1458241641.72729990	+16.33007813	-1.27880859	-0.93603516	+49.39453125	-1.01074219	-47.17529297	+5208	+15.87304688	-2.07861328	+0.25927734	-102.32666016	+11.46972656	+42.89062500	+5776	+14.34814453	-3.87597656	-1.12500000	+38.64990234	-13.79882813	-24.91699219	+4460
+1458241641.73569990	+16.34326172	-1.27001953	-0.94042969	+49.32861328	-1.14257813	-47.06542969	+5176	+15.86865234	-2.09179688	+0.24169922	-102.50244141	+11.60156250	+42.80273438	+5764	+14.35693359	-3.82763672	-1.10302734	+38.84765625	-14.06250000	-24.98291016	+4460
+1458241641.73980000	+16.34326172	-1.26562500	-0.93164063	+49.28466797	-1.25244141	-47.06542969	+5156	+15.86865234	-2.09619141	+0.24169922	-102.56835938	+11.66748047	+42.80273438	+5756	+14.36132813	-3.81005859	-1.09863281	+38.86962891	-14.15039063	-24.98291016	+4460
+1458241641.74400000	+16.34765625	-1.26562500	-0.92285156	+49.24072266	-1.34033203	-47.08740234	+5140	+15.86865234	-2.09619141	+0.24169922	-102.61230469	+11.73339844	+42.82470703	+5748	+14.36132813	-3.80566406	-1.09863281	+38.84765625	-14.21630859	-24.98291016	+4452
+1458241641.74819990	+16.34765625	-1.26562500	-0.90966797	+49.17480469	-1.42822266	-47.15332031	+5128	+15.87304688	-2.09179688	+0.25048828	-102.63427734	+11.79931641	+42.86865234	+5744	+14.35693359	-3.81005859	-1.10302734	+38.75976563	-14.23828125	-24.96093750	+4448
+1458241641.75650000	+16.33886719	-1.27001953	-0.89648438	+49.06494141	-1.53808594	-47.24121094	+5108	+15.87304688	-2.08740234	+0.26367188	-102.63427734	+11.90917969	+42.93457031	+5732	+14.34814453	-3.82324219	-1.12939453	+38.51806641	-14.19433594	-24.78515625	+4444
+1458241641.76480010	+16.32568359	-1.27001953	-0.88330078	+48.97705078	-1.60400391	-47.32910156	+5096	+15.87744141	-2.06982422	+0.28564453	-102.56835938	+12.01904297	+43.06640625	+5728	+14.33935547	-3.84960938	-1.17773438	+38.18847656	-14.06250000	-24.56542969	+4440
+1458241641.76900010	+16.31689453	-1.27001953	-0.87451172	+48.93310547	-1.64794922	-47.39501953	+5096	+15.87744141	-2.06103516	+0.30322266	-102.52441406	+12.06298828	+43.15429688	+5728	+14.33056641	-3.86718750	-1.20410156	+37.99072266	-13.97460938	-24.43359375	+4440
+1458241641.77309990	+16.30810547	-1.27441406	-0.86132813	+48.88916016	-1.69189453	-47.46093750	+5100	+15.87744141	-2.04785156	+0.32080078	-102.45849609	+12.12890625	+43.22021484	+5732	+14.32617188	-3.88476563	-1.22607422	+37.79296875	-13.88671875	-24.32373047	+4440
+1458241641.78150010	+16.29052734	-1.27441406	-0.83935547	+48.82324219	-1.80175781	-47.61474609	+5116	+15.87744141	-2.02587891	+0.35156250	-102.32666016	+12.23876953	+43.37402344	+5736	+14.30859375	-3.91552734	-1.27001953	+37.41943359	-13.75488281	-24.12597656	+4432
+1458241641.78559990	+16.28613281	-1.27441406	-0.83056641	+48.77929688	-1.84570313	-47.68066406	+5128	+15.88183594	-2.01708984	+0.36914063	-102.26074219	+12.30468750	+43.41796875	+5736	+14.30419922	-3.93310547	-1.29199219	+37.22167969	-13.68896484	-24.01611328	+4428
+1458241641.79399990	+16.27294922	-1.27001953	-0.82177734	+48.73535156	-1.91162109	-47.72460938	+5156	+15.88183594	-1.99511719	+0.39111328	-102.17285156	+12.41455078	+43.48388672	+5740	+14.29101563	-3.95947266	-1.33593750	+36.89208984	-13.55712891	-23.77441406	+4416
+1458241641.79810000	+16.26855469	-1.27001953	-0.81738281	+48.71337891	-1.95556641	-47.72460938	+5168	+15.88183594	-1.99072266	+0.39550781	-102.12890625	+12.45849609	+43.46191406	+5744	+14.28662109	-3.96826172	-1.35351563	+36.78222656	-13.51318359	-23.68652344	+4412
+1458241641.80230000	+16.26416016	-1.26562500	-0.81298828	+48.69140625	-1.99951172	-47.70263672	+5184	+15.88183594	-1.98193359	+0.40429688	-102.10693359	+12.52441406	+43.43994141	+5744	+14.28662109	-3.97265625	-1.36669922	+36.69433594	-13.51318359	-23.59863281	+4400
+1458241641.80650000	+16.26416016	-1.26562500	-0.81298828	+48.69140625	-2.04345703	-47.68066406	+5200	+15.88183594	-1.98193359	+0.40429688	-102.08496094	+12.59033203	+43.39599609	+5744	+14.28222656	-3.96826172	-1.37548828	+36.62841797	-13.53515625	-23.55468750	+4392
+1458241641.81480000	+16.26855469	-1.25683594	-0.80859375	+48.69140625	-2.17529297	-47.61474609	+5224	+15.88183594	-1.98193359	+0.39550781	-102.10693359	+12.70019531	+43.22021484	+5744	+14.28222656	-3.95068359	-1.37109375	+36.62841797	-13.66699219	-23.51074219	+4372
+1458241641.81900000	+16.27294922	-1.25244141	-0.80859375	+48.69140625	-2.24121094	-47.54882813	+5232	+15.88623047	-1.98632813	+0.38671875	-102.15087891	+12.74414063	+43.08837891	+5748	+14.28662109	-3.93750000	-1.36669922	+36.67236328	-13.75488281	-23.51074219	+4364
+1458241641.82310010	+16.28173828	-1.25244141	-0.81298828	+48.69140625	-2.30712891	-47.46093750	+5240	+15.88623047	-1.99511719	+0.37792969	-102.19482422	+12.81005859	+42.95654297	+5748	+14.29101563	-3.91552734	-1.35791016	+36.76025391	-13.86474609	-23.51074219	+4360
+1458241641.82730010	+16.28613281	-1.24804688	-0.81738281	+48.69140625	-2.39501953	-47.37304688	+5244	+15.88623047	-2.00390625	+0.36474609	-102.23876953	+12.85400391	+42.82470703	+5748	+14.29541016	-3.89355469	-1.34472656	+36.87011719	-13.99658203	-23.51074219	+4356
+1458241641.83139990	+16.29492188	-1.24804688	-0.82177734	+48.71337891	-2.48291016	-47.28515625	+5248	+15.88183594	-2.01269531	+0.35156250	-102.28271484	+12.87597656	+42.69287109	+5748	+14.29980469	-3.86718750	-1.32714844	+37.00195313	-14.15039063	-23.53271484	+4352
+1458241641.83979990	+16.31250000	-1.23925781	-0.83056641	+48.73535156	-2.74658203	-47.04345703	+5240	+15.88183594	-2.03027344	+0.32519531	-102.34863281	+12.96386719	+42.42919922	+5748	+14.31298828	-3.80126953	-1.28759766	+37.35351563	-14.52392578	-23.64257813	+4352
+1458241641.84390000	+16.32128906	-1.23486328	-0.83056641	+48.73535156	-2.90039063	-46.93359375	+5232	+15.88183594	-2.03906250	+0.31640625	-102.34863281	+13.00781250	+42.31933594	+5744	+14.31738281	-3.77050781	-1.26562500	+37.52929688	-14.74365234	-23.68652344	+4352
+1458241641.84809990	+16.33007813	-1.23486328	-0.83496094	+48.73535156	-3.05419922	-46.84570313	+5220	+15.88183594	-2.04785156	+0.30761719	-102.34863281	+13.02978516	+42.23144531	+5744	+14.32177734	-3.74414063	-1.24365234	+37.66113281	-14.91943359	-23.73046875	+4352
+1458241641.85229990	+16.33886719	-1.23486328	-0.83056641	+48.71337891	-3.29589844	-46.75781250	+5204	+15.88183594	-2.05664063	+0.29882813	-102.30468750	+13.05175781	+42.16552734	+5740	+14.32617188	-3.71777344	-1.23046875	+37.79296875	-15.09521484	-23.75244141	+4352
+1458241641.85640000	+16.34765625	-1.23486328	-0.83056641	+48.71337891	-3.49365234	-46.71386719	+5188	+15.88183594	-2.06103516	+0.29443359	-102.23876953	+13.07373047	+42.12158203	+5732	+14.33056641	-3.70019531	-1.22167969	+37.85888672	-15.22705078	-23.77441406	+4348
+1458241641.86480000	+16.34326172	-1.23486328	-0.83056641	+48.66943359	-3.86718750	-46.69189453	+5156	+15.87744141	-2.06542969	+0.29882813	-101.99707031	+13.05175781	+42.16552734	+5724	+14.32617188	-3.68261719	-1.22607422	+37.85888672	-15.35888672	-23.68652344	+4336
+1458241641.87310000	+16.33447266	-1.23925781	-0.81298828	+48.62548828	-4.30664063	-46.77978516	+5132	+15.87304688	-2.06103516	+0.32519531	-101.57958984	+12.98583984	+42.36328125	+5716	+14.31738281	-3.69580078	-1.25244141	+37.66113281	-15.40283203	-23.53271484	+4328
+1458241641.87730000	+16.32568359	-1.24365234	-0.79980469	+48.60351563	-4.59228516	-46.88964844	+5128	+15.87304688	-2.04785156	+0.34716797	-101.20605469	+12.91992188	+42.56103516	+5720	+14.31298828	-3.70458984	-1.26562500	+37.55126953	-15.40283203	-23.44482422	+4328
+1458241641.88140010	+16.32128906	-1.24804688	-0.78662109	+48.58154297	-4.83398438	-47.02148438	+5124	+15.87744141	-2.03906250	+0.37353516	-100.83251953	+12.83203125	+42.80273438	+5720	+14.30419922	-3.71777344	-1.28759766	+37.37548828	-15.38085938	-23.33496094	+4324
+1458241641.88560010	+16.31250000	-1.25244141	-0.76904297	+48.53759766	-5.09765625	-47.13134766	+5128	+15.87744141	-2.03466797	+0.39990234	-100.48095703	+12.72216797	+43.04443359	+5724	+14.29541016	-3.73974609	-1.31396484	+37.17773438	-15.33691406	-23.22509766	+4324
+1458241641.89389990	+16.29492188	-1.26562500	-0.73388672	+48.44970703	-5.71289063	-47.39501953	+5144	+15.88183594	-2.00830078	+0.48339844	-99.20654297	+12.28271484	+43.83544922	+5744	+14.28222656	-3.77490234	-1.35791016	+36.80419922	-15.22705078	-23.00537109	+4320
+1458241641.89809990	+16.28613281	-1.26562500	-0.72070313	+48.44970703	-6.02050781	-47.50488281	+5160	+15.88623047	-2.00390625	+0.50976563	-98.76708984	+12.06298828	+44.05517578	+5748	+14.27343750	-3.79687500	-1.38427734	+36.60644531	-15.18310547	-22.87353516	+4316
+1458241641.90229990	+16.27734375	-1.27001953	-0.70312500	+48.40576172	-6.41601563	-47.61474609	+5176	+15.88623047	-1.98193359	+0.54492188	-98.02001953	+11.75537109	+44.45068359	+5760	+14.26904297	-3.81445313	-1.41064453	+36.40869141	-15.13916016	-22.74169922	+4316
