# Supplementary material for: A direct effect of perception on action when grasping a cup
Source: Sci Rep. 2018 Jan 9;8:171. doi: 10.1038/s41598-017-18591-5 (PMC5760564; doi:10.1038/s41598-017-18591-5)
Supplement: Supplementary file 6 — Supplementary Information [file 41598_2017_18591_MOESM6_ESM.zip › SciRep_Data/S02instruct/S02_100instruct_Tr97.dat]

+1000000000000.00000000	+0.00000000	+0.00000000	+0.00000000	+0.00000000	+0.00000000	+0.00000000	+0	+0.00000000	+0.00000000	+0.00000000	+0.00000000	+0.00000000	+0.00000000	+0	+0.00000000	+0.00000000	+0.00000000	+0.00000000	+0.00000000	+0.00000000	+0
+1458241641.90640000	+16.26855469	-1.27441406	-0.68554688	+48.36181641	-6.78955078	-47.70263672	+5196	+15.89062500	-1.99072266	+0.57568359	-97.51464844	+11.49169922	+44.78027344	+5768	+14.26025391	-3.83203125	-1.43701172	+36.21093750	-15.09521484	-22.60986328	+4312
+1458241641.91470000	+16.26855469	-1.28320313	-0.64160156	+48.22998047	-7.62451172	-47.85644531	+5240	+15.90380859	-1.99511719	+0.61962891	-96.39404297	+10.87646484	+45.32958984	+5784	+14.24267578	-3.86279297	-1.47656250	+35.85937500	-15.09521484	-22.39013672	+4300
+1458241641.92310000	+16.27294922	-1.28759766	-0.61523438	+48.12011719	-8.41552734	-47.87841797	+5280	+15.91259766	-2.02148438	+0.65478516	-95.33935547	+10.15136719	+45.81298828	+5800	+14.23828125	-3.88037109	-1.49853516	+35.63964844	-15.20507813	-22.23632813	+4280
+1458241641.92720010	+16.27734375	-1.29638672	-0.60644531	+48.03222656	-8.76708984	-47.81250000	+5296	+15.91259766	-2.02148438	+0.66796875	-94.65820313	+9.73388672	+46.07666016	+5804	+14.23388672	-3.88037109	-1.50292969	+35.57373047	-15.31494141	-22.19238281	+4268
+1458241641.93140010	+16.27734375	-1.29638672	-0.60205078	+47.96630859	-9.16259766	-47.72460938	+5308	+15.91699219	-2.03906250	+0.68554688	-94.04296875	+9.33837891	+46.36230469	+5812	+14.23388672	-3.87158203	-1.50292969	+35.57373047	-15.44677734	-22.14843750	+4256
+1458241641.93560000	+16.28613281	-1.29638672	-0.58886719	+47.90039063	-9.58007813	-47.65869141	+5316	+15.92138672	-2.05664063	+0.68994141	-93.44970703	+8.89892578	+46.53808594	+5816	+14.23388672	-3.85839844	-1.49414063	+35.61767578	-15.60058594	-22.12646484	+4248
+1458241641.94390010	+16.29931641	-1.30078125	-0.56689453	+47.68066406	-10.41503906	-47.52685547	+5324	+15.92578125	-2.08300781	+0.71630859	-92.08740234	+7.97607422	+47.10937500	+5832	+14.24267578	-3.81884766	-1.45898438	+35.81542969	-16.01806641	-22.14843750	+4236
+1458241648.24540000	+9.97998047	-5.83154297	-0.77783203	+46.14257813	-5.44921875	-64.05029297	+2156	+9.95361328	-5.08886719	-0.67236328	-1.16455078	-14.23828125	+12.87597656	+1768	+7.37402344	-9.08349609	-0.78222656	+57.26074219	+2.92236328	-23.92822266	+1876
+1458241648.24950000	+9.97998047	-5.83154297	-0.77783203	+46.16455078	-5.44921875	-63.96240234	+2156	+9.95361328	-5.08886719	-0.67236328	-1.25244141	-14.19433594	+13.02978516	+1772	+7.37402344	-9.08349609	-0.78222656	+57.28271484	+2.92236328	-23.92822266	+1876
+1458241648.25370000	+9.98437500	-5.83154297	-0.78222656	+46.16455078	-5.47119141	-63.87451172	+2156	+9.95361328	-5.08886719	-0.67236328	-1.31835938	-14.12841797	+13.18359375	+1768	+7.37841797	-9.07910156	-0.77783203	+57.32666016	+2.94433594	-23.95019531	+1872
+1458241648.25780010	+9.98437500	-5.83593750	-0.78222656	+46.18652344	-5.47119141	-63.78662109	+2160	+9.94921875	-5.08886719	-0.67675781	-1.38427734	-14.08447266	+13.31542969	+1768	+7.38720703	-9.07910156	-0.77343750	+57.37060547	+2.94433594	-23.97216797	+1872
+1458241648.26200010	+9.98437500	-5.83593750	-0.78662109	+46.18652344	-5.49316406	-63.69873047	+2160	+9.94921875	-5.08886719	-0.67675781	-1.47216797	-14.04052734	+13.46923828	+1764	+7.38720703	-9.07470703	-0.76904297	+57.39257813	+2.96630859	-23.97216797	+1872
+1458241648.26620010	+9.98437500	-5.84033203	-0.78662109	+46.20849609	-5.53710938	-63.58886719	+2160	+9.94921875	-5.08886719	-0.67675781	-1.51611328	-13.99658203	+13.62304688	+1764	+7.39160156	-9.07470703	-0.76904297	+57.41455078	+2.96630859	-23.97216797	+1872
+1458241648.27029990	+9.98876953	-5.84033203	-0.79101563	+46.23046875	-5.55908203	-63.50097656	+2164	+9.94921875	-5.08886719	-0.67675781	-1.58203125	-13.97460938	+13.75488281	+1760	+7.39160156	-9.07470703	-0.76464844	+57.43652344	+2.98828125	-23.99414063	+1868
+1458241648.27449990	+9.98876953	-5.84033203	-0.79101563	+46.23046875	-5.58105469	-63.43505859	+2164	+9.94482422	-5.08886719	-0.67675781	-1.64794922	-13.93066406	+13.86474609	+1756	+7.40039063	-9.07031250	-0.76025391	+57.50244141	+3.01025391	-24.01611328	+1872
+1458241648.27870010	+9.99316406	-5.84472656	-0.79541016	+46.25244141	-5.60302734	-63.36914063	+2168	+9.94482422	-5.08886719	-0.67675781	-1.69189453	-13.90869141	+13.97460938	+1756	+7.40478516	-9.06591797	-0.75585938	+57.54638672	+3.01025391	-24.03808594	+1872
+1458241648.28280000	+9.99316406	-5.84472656	-0.79541016	+46.27441406	-5.62500000	-63.30322266	+2168	+9.94482422	-5.08886719	-0.67675781	-1.73583984	-13.88671875	+14.06250000	+1752	+7.41357422	-9.06152344	-0.74707031	+57.61230469	+3.03222656	-24.06005859	+1876
+1458241648.28699990	+9.99316406	-5.84472656	-0.79541016	+46.29638672	-5.62500000	-63.25927734	+2172	+9.94482422	-5.08886719	-0.67675781	-1.77978516	-13.84277344	+14.15039063	+1752	+7.42675781	-9.05273438	-0.73828125	+57.74414063	+3.09814453	-24.12597656	+1884
+1458241648.29119990	+9.99316406	-5.84472656	-0.79541016	+46.31835938	-5.64697266	-63.21533203	+2172	+9.94482422	-5.08886719	-0.67236328	-1.82373047	-13.82080078	+14.23828125	+1748	+7.43994141	-9.04394531	-0.72509766	+57.83203125	+3.12011719	-24.14794922	+1888
+1458241648.29530000	+9.99316406	-5.84033203	-0.79541016	+46.34033203	-5.64697266	-63.17138672	+2176	+9.94482422	-5.08447266	-0.67236328	-1.86767578	-13.79882813	+14.30419922	+1748	+7.44433594	-9.03955078	-0.72070313	+57.89794922	+3.14208984	-24.16992188	+1896
+1458241648.29950000	+9.98876953	-5.84033203	-0.79101563	+46.36230469	-5.64697266	-63.14941406	+2176	+9.94482422	-5.08447266	-0.66796875	-1.91162109	-13.77685547	+14.37011719	+1748	+7.45312500	-9.03515625	-0.71191406	+57.96386719	+3.16406250	-24.16992188	+1900
+1458241648.30370000	+9.98876953	-5.84033203	-0.79101563	+46.38427734	-5.64697266	-63.12744141	+2176	+9.94482422	-5.08447266	-0.66796875	-1.95556641	-13.75488281	+14.43603516	+1748	+7.45312500	-9.03515625	-0.71191406	+57.96386719	+3.16406250	-24.14794922	+1900
+1458241648.30780010	+9.98876953	-5.83593750	-0.79101563	+46.40625000	-5.62500000	-63.10546875	+2180	+9.94482422	-5.08447266	-0.66357422	-1.99951172	-13.73291016	+14.50195313	+1744	+7.44873047	-9.03515625	-0.71630859	+57.94189453	+3.14208984	-24.10400391	+1904
+1458241648.31200000	+9.98437500	-5.83593750	-0.79101563	+46.42822266	-5.62500000	-63.10546875	+2180	+9.94482422	-5.08447266	-0.66357422	-2.06542969	-13.71093750	+14.56787109	+1744	+7.44433594	-9.03955078	-0.71630859	+57.89794922	+3.12011719	-24.06005859	+1908
+1458241648.31620000	+9.98437500	-5.83154297	-0.78662109	+46.45019531	-5.60302734	-63.08349609	+2180	+9.94482422	-5.08447266	-0.65917969	-2.10937500	-13.68896484	+14.63378906	+1744	+7.43994141	-9.04394531	-0.72509766	+57.83203125	+3.09814453	-23.99414063	+1908
+1458241648.32030010	+9.98437500	-5.83154297	-0.78662109	+46.45019531	-5.60302734	-63.06152344	+2180	+9.94482422	-5.08447266	-0.65917969	-2.17529297	-13.66699219	+14.69970703	+1744	+7.43115234	-9.04833984	-0.72949219	+57.76611328	+3.07617188	-23.95019531	+1912
+1458241648.32450010	+9.97998047	-5.83154297	-0.78662109	+46.47216797	-5.58105469	-63.06152344	+2180	+9.94482422	-5.08447266	-0.65478516	-2.24121094	-13.62304688	+14.76562500	+1744	+7.42675781	-9.04833984	-0.73388672	+57.72216797	+3.05419922	-23.90625000	+1912
+1458241648.32870010	+9.97998047	-5.82714844	-0.78662109	+46.49414063	-5.58105469	-63.03955078	+2176	+9.94482422	-5.08447266	-0.65478516	-2.30712891	-13.60107422	+14.83154297	+1744	+7.42236328	-9.05273438	-0.73828125	+57.67822266	+3.03222656	-23.86230469	+1916
+1458241648.33279990	+9.97998047	-5.82714844	-0.78662109	+46.51611328	-5.55908203	-63.01757813	+2176	+9.94482422	-5.08447266	-0.65039063	-2.39501953	-13.57910156	+14.91943359	+1744	+7.41357422	-9.05712891	-0.74267578	+57.61230469	+3.01025391	-23.81835938	+1916
+1458241648.33699990	+9.97558594	-5.82714844	-0.78662109	+46.51611328	-5.55908203	-62.99560547	+2176	+9.94482422	-5.08447266	-0.65039063	-2.48291016	-13.53515625	+15.00732422	+1748	+7.41357422	-9.05712891	-0.74707031	+57.59033203	+2.98828125	-23.79638672	+1916
+1458241648.34110000	+9.97558594	-5.82275391	-0.78222656	+46.53808594	-5.55908203	-62.97363281	+2176	+9.94482422	-5.08447266	-0.65039063	-2.57080078	-13.51318359	+15.09521484	+1748	+7.40917969	-9.06152344	-0.75146484	+57.54638672	+2.96630859	-23.77441406	+1912
+1458241648.34530000	+9.97558594	-5.82275391	-0.78222656	+46.53808594	-5.55908203	-62.95166016	+2172	+9.94482422	-5.08447266	-0.64599609	-2.65869141	-13.46923828	+15.20507813	+1748	+7.40478516	-9.06152344	-0.75146484	+57.50244141	+2.96630859	-23.73046875	+1912
+1458241648.34949990	+9.97558594	-5.82275391	-0.78222656	+46.56005859	-5.53710938	-62.92968750	+2172	+9.94921875	-5.08447266	-0.64599609	-2.79052734	-13.44726563	+15.31494141	+1752	+7.40039063	-9.06591797	-0.75585938	+57.45849609	+2.94433594	-23.70849609	+1912
+1458241648.35360000	+9.97558594	-5.82275391	-0.78222656	+46.56005859	-5.53710938	-62.90771484	+2168	+9.94921875	-5.08447266	-0.64160156	-2.90039063	-13.42529297	+15.42480469	+1752	+7.39599609	-9.06591797	-0.75585938	+57.43652344	+2.94433594	-23.68652344	+1908
+1458241648.35780000	+9.97558594	-5.82275391	-0.78222656	+46.58203125	-5.55908203	-62.86376953	+2168	+9.94921875	-5.08447266	-0.64160156	-3.01025391	-13.38134766	+15.53466797	+1756	+7.39599609	-9.06591797	-0.76025391	+57.41455078	+2.92236328	-23.66455078	+1908
+1458241648.36200000	+9.97558594	-5.82275391	-0.78222656	+46.58203125	-5.55908203	-62.84179688	+2168	+9.94921875	-5.08447266	-0.64160156	-3.14208984	-13.33740234	+15.66650391	+1756	+7.39599609	-9.07031250	-0.76025391	+57.39257813	+2.92236328	-23.66455078	+1904
+1458241648.36610010	+9.97558594	-5.82275391	-0.78222656	+46.58203125	-5.55908203	-62.79785156	+2164	+9.94921875	-5.08886719	-0.63720703	-3.27392578	-13.31542969	+15.79833984	+1756	+7.39599609	-9.07031250	-0.76025391	+57.37060547	+2.92236328	-23.64257813	+1900
+1458241648.37030010	+9.97558594	-5.82275391	-0.78222656	+46.58203125	-5.58105469	-62.77587891	+2164	+9.94921875	-5.08886719	-0.63720703	-3.40576172	-13.29345703	+15.93017578	+1756	+7.39599609	-9.07031250	-0.76025391	+57.37060547	+2.90039063	-23.64257813	+1900
+1458241648.37450000	+9.97558594	-5.82714844	-0.78222656	+46.58203125	-5.58105469	-62.73193359	+2164	+9.94921875	-5.08886719	-0.63720703	-3.55957031	-13.27148438	+16.08398438	+1756	+7.39599609	-9.07031250	-0.75585938	+57.37060547	+2.90039063	-23.62060547	+1896
+1458241648.37859990	+9.97998047	-5.82714844	-0.78222656	+46.58203125	-5.60302734	-62.70996094	+2160	+9.94921875	-5.08886719	-0.63281250	-3.71337891	-13.24951172	+16.21582031	+1756	+7.39599609	-9.06591797	-0.75585938	+57.37060547	+2.92236328	-23.62060547	+1896
+1458241648.38280010	+9.97998047	-5.82714844	-0.77783203	+46.58203125	-5.60302734	-62.66601563	+2160	+9.94921875	-5.08886719	-0.63281250	-3.86718750	-13.20556641	+16.32568359	+1752	+7.40039063	-9.06591797	-0.75146484	+57.39257813	+2.92236328	-23.64257813	+1892
+1458241648.38700010	+9.97998047	-5.82714844	-0.77783203	+46.58203125	-5.60302734	-62.62207031	+2160	+9.94921875	-5.08886719	-0.63281250	-4.04296875	-13.18359375	+16.47949219	+1752	+7.40478516	-9.06591797	-0.75146484	+57.39257813	+2.92236328	-23.64257813	+1892
+1458241648.39109990	+9.98437500	-5.83154297	-0.78222656	+46.58203125	-5.62500000	-62.57812500	+2160	+9.94921875	-5.09326172	-0.63281250	-4.19677734	-13.13964844	+16.61132813	+1752	+7.40478516	-9.06152344	-0.74707031	+57.41455078	+2.92236328	-23.64257813	+1892
+1458241648.39529990	+9.98437500	-5.83154297	-0.78222656	+46.58203125	-5.62500000	-62.53417969	+2160	+9.94921875	-5.09326172	-0.63281250	-4.35058594	-13.09570313	+16.72119141	+1752	+7.40917969	-9.06152344	-0.74267578	+57.43652344	+2.94433594	-23.66455078	+1896
+1458241648.39949990	+9.98437500	-5.83154297	-0.78222656	+46.60400391	-5.62500000	-62.49023438	+2160	+9.94921875	-5.09326172	-0.63281250	-4.52636719	-13.07373047	+16.85302734	+1752	+7.41357422	-9.05712891	-0.73828125	+57.45849609	+2.94433594	-23.66455078	+1896
+1458241648.40360000	+9.98437500	-5.83154297	-0.78222656	+46.60400391	-5.62500000	-62.44628906	+2160	+9.94921875	-5.09326172	-0.63281250	-4.68017578	-13.02978516	+16.96289063	+1748	+7.41796875	-9.05712891	-0.73388672	+57.48046875	+2.94433594	-23.68652344	+1896
+1458241648.40780000	+9.98437500	-5.83154297	-0.78222656	+46.62597656	-5.62500000	-62.40234375	+2160	+9.94921875	-5.09326172	-0.62841797	-4.83398438	-13.00781250	+17.07275391	+1748	+7.42236328	-9.05712891	-0.73388672	+57.50244141	+2.94433594	-23.68652344	+1896
+1458241648.41190000	+9.98437500	-5.83154297	-0.78222656	+46.62597656	-5.62500000	-62.35839844	+2160	+9.94921875	-5.08886719	-0.62841797	-4.98779297	-12.96386719	+17.16064453	+1748	+7.42236328	-9.05273438	-0.72949219	+57.50244141	+2.94433594	-23.68652344	+1896
+1458241648.41610000	+9.98437500	-5.83154297	-0.78662109	+46.64794922	-5.60302734	-62.31445313	+2160	+9.94921875	-5.08886719	-0.62841797	-5.11962891	-12.94189453	+17.24853516	+1748	+7.42675781	-9.05273438	-0.72949219	+57.50244141	+2.94433594	-23.68652344	+1896
+1458241648.42030000	+9.98437500	-5.83154297	-0.78662109	+46.66992188	-5.60302734	-62.27050781	+2160	+9.94482422	-5.08886719	-0.62841797	-5.27343750	-12.87597656	+17.35839844	+1748	+7.42236328	-9.05273438	-0.72949219	+57.48046875	+2.94433594	-23.66455078	+1896
+1458241648.42440010	+9.98437500	-5.82714844	-0.78662109	+46.71386719	-5.58105469	-62.22656250	+2160	+9.94482422	-5.08886719	-0.62841797	-5.42724609	-12.83203125	+17.42431641	+1748	+7.42236328	-9.05712891	-0.72949219	+57.45849609	+2.92236328	-23.64257813	+1896
+1458241648.42860010	+9.98437500	-5.82714844	-0.78662109	+46.73583984	-5.55908203	-62.18261719	+2160	+9.94482422	-5.08886719	-0.62402344	-5.55908203	-12.78808594	+17.51220703	+1748	+7.42236328	-9.05712891	-0.72949219	+57.43652344	+2.92236328	-23.62060547	+1896
+1458241648.43280010	+9.98437500	-5.82714844	-0.79101563	+46.77978516	-5.53710938	-62.13867188	+2160	+9.94482422	-5.08886719	-0.62402344	-5.69091797	-12.74414063	+17.57812500	+1748	+7.41796875	-9.06152344	-0.73388672	+57.39257813	+2.90039063	-23.59863281	+1896
+1458241648.43689990	+9.97998047	-5.82275391	-0.79101563	+46.82373047	-5.51513672	-62.11669922	+2160	+9.94482422	-5.08886719	-0.62402344	-5.84472656	-12.72216797	+17.64404297	+1748	+7.41357422	-9.06152344	-0.73388672	+57.37060547	+2.87841797	-23.57666016	+1896
+1458241648.44109990	+9.97998047	-5.82275391	-0.79101563	+46.88964844	-5.49316406	-62.07275391	+2160	+9.94482422	-5.08447266	-0.62402344	-5.97656250	-12.67822266	+17.70996094	+1752	+7.40917969	-9.06591797	-0.73828125	+57.32666016	+2.85644531	-23.53271484	+1896
+1458241648.44530010	+9.97998047	-5.81835938	-0.79101563	+46.93359375	-5.47119141	-62.02880859	+2156	+9.94482422	-5.08447266	-0.61962891	-6.10839844	-12.65625000	+17.75390625	+1752	+7.40478516	-9.06591797	-0.74267578	+57.28271484	+2.85644531	-23.51074219	+1896
+1458241648.44939990	+9.97558594	-5.81835938	-0.79541016	+46.97753906	-5.42724609	-62.00683594	+2156	+9.94042969	-5.08447266	-0.61962891	-6.24023438	-12.61230469	+17.81982422	+1752	+7.40039063	-9.07031250	-0.74267578	+57.23876953	+2.83447266	-23.48876953	+1896
+1458241648.45359990	+9.97558594	-5.81396484	-0.79541016	+47.04345703	-5.40527344	-61.96289063	+2152	+9.94042969	-5.08447266	-0.61962891	-6.37207031	-12.56835938	+17.86376953	+1756	+7.40039063	-9.07031250	-0.74707031	+57.21679688	+2.81250000	-23.46679688	+1896
+1458241648.45779990	+9.97119141	-5.81396484	-0.79541016	+47.10937500	-5.38330078	-61.91894531	+2152	+9.94042969	-5.08447266	-0.61962891	-6.50390625	-12.52441406	+17.92968750	+1756	+7.39599609	-9.07470703	-0.75146484	+57.17285156	+2.81250000	-23.44482422	+1892
+1458241648.46190000	+9.97119141	-5.81396484	-0.79541016	+47.17529297	-5.36132813	-61.87500000	+2148	+9.94042969	-5.08007813	-0.61962891	-6.61376953	-12.48046875	+17.97363281	+1760	+7.39160156	-9.07470703	-0.75146484	+57.15087891	+2.79052734	-23.42285156	+1892
+1458241648.46610000	+9.97119141	-5.80957031	-0.79541016	+47.24121094	-5.33935547	-61.85302734	+2148	+9.94042969	-5.08007813	-0.61962891	-6.74560547	-12.45849609	+18.01757813	+1760	+7.38720703	-9.07910156	-0.75585938	+57.12890625	+2.76855469	-23.40087891	+1892
+1458241648.47030000	+9.96679688	-5.80957031	-0.79541016	+47.28515625	-5.31738281	-61.80908203	+2144	+9.94042969	-5.08007813	-0.61962891	-6.87744141	-12.41455078	+18.08349609	+1764	+7.38720703	-9.07910156	-0.75585938	+57.10693359	+2.76855469	-23.37890625	+1888
+1458241648.47440000	+9.96679688	-5.80957031	-0.79541016	+47.35107422	-5.31738281	-61.78710938	+2144	+9.94042969	-5.08007813	-0.61962891	-6.98730469	-12.39257813	+18.12744141	+1764	+7.38720703	-9.07910156	-0.75585938	+57.08496094	+2.76855469	-23.35693359	+1884
+1458241648.47860000	+9.96679688	-5.80957031	-0.79541016	+47.41699219	-5.29541016	-61.74316406	+2140	+9.94042969	-5.08007813	-0.61962891	-7.09716797	-12.37060547	+18.17138672	+1764	+7.38281250	-9.07910156	-0.75585938	+57.08496094	+2.74658203	-23.35693359	+1884
+1458241648.48280000	+9.96679688	-5.80957031	-0.79541016	+47.46093750	-5.29541016	-61.69921875	+2136	+9.93603516	-5.08007813	-0.61962891	-7.22900391	-12.34863281	+18.21533203	+1764	+7.38281250	-9.07910156	-0.75585938	+57.06298828	+2.74658203	-23.35693359	+1880
+1458241648.48690010	+9.96679688	-5.80957031	-0.79541016	+47.50488281	-5.29541016	-61.67724609	+2136	+9.93603516	-5.08007813	-0.61962891	-7.33886719	-12.32666016	+18.25927734	+1764	+7.38720703	-9.07910156	-0.75585938	+57.06298828	+2.74658203	-23.35693359	+1876
+1458241648.49110010	+9.96679688	-5.80957031	-0.79541016	+47.54882813	-5.29541016	-61.63330078	+2132	+9.93603516	-5.08007813	-0.62402344	-7.42675781	-12.30468750	+18.30322266	+1764	+7.38720703	-9.07910156	-0.75585938	+57.08496094	+2.74658203	-23.35693359	+1876
+1458241648.49519990	+9.96679688	-5.80957031	-0.79980469	+47.59277344	-5.29541016	-61.61132813	+2132	+9.93603516	-5.07568359	-0.62402344	-7.53662109	-12.26074219	+18.34716797	+1764	+7.38720703	-9.07910156	-0.75585938	+57.08496094	+2.74658203	-23.35693359	+1872
+1458241648.49939990	+9.96679688	-5.80957031	-0.79980469	+47.63671875	-5.29541016	-61.56738281	+2132	+9.93603516	-5.07568359	-0.62402344	-7.62451172	-12.26074219	+18.39111328	+1764	+7.39160156	-9.07910156	-0.75146484	+57.10693359	+2.76855469	-23.35693359	+1872
+1458241648.50359990	+9.96679688	-5.80957031	-0.79980469	+47.65869141	-5.29541016	-61.54541016	+2128	+9.93603516	-5.07568359	-0.62402344	-7.71240234	-12.23876953	+18.41308594	+1764	+7.39160156	-9.07910156	-0.75146484	+57.12890625	+2.76855469	-23.37890625	+1872
+1458241648.51189990	+9.96679688	-5.80957031	-0.79980469	+47.72460938	-5.31738281	-61.47949219	+2128	+9.93164063	-5.07568359	-0.62402344	-7.86621094	-12.21679688	+18.47900391	+1760	+7.39599609	-9.07470703	-0.74707031	+57.17285156	+2.76855469	-23.37890625	+1868
+1458241648.51609990	+9.96679688	-5.81396484	-0.79980469	+47.74658203	-5.31738281	-61.45751953	+2128	+9.93164063	-5.07568359	-0.62402344	-7.93212891	-12.19482422	+18.50097656	+1756	+7.40039063	-9.07470703	-0.74707031	+57.19482422	+2.76855469	-23.40087891	+1868
+1458241648.52020000	+9.96679688	-5.81396484	-0.79980469	+47.76855469	-5.31738281	-61.43554688	+2128	+9.93164063	-5.07568359	-0.62841797	-7.99804688	-12.19482422	+18.50097656	+1756	+7.40039063	-9.07031250	-0.74267578	+57.21679688	+2.79052734	-23.40087891	+1872
+1458241648.52440000	+9.96679688	-5.80957031	-0.79980469	+47.79052734	-5.31738281	-61.41357422	+2124	+9.93164063	-5.07568359	-0.62841797	-8.06396484	-12.17285156	+18.52294922	+1756	+7.40478516	-9.07031250	-0.74267578	+57.23876953	+2.79052734	-23.42285156	+1872
+1458241648.52860000	+9.96679688	-5.80957031	-0.79980469	+47.81250000	-5.29541016	-61.39160156	+2124	+9.93164063	-5.07568359	-0.62841797	-8.10791016	-12.17285156	+18.52294922	+1756	+7.40917969	-9.07031250	-0.73828125	+57.26074219	+2.79052734	-23.42285156	+1872
+1458241648.53270010	+9.96679688	-5.80957031	-0.79980469	+47.83447266	-5.29541016	-61.36962891	+2124	+9.93164063	-5.07568359	-0.62841797	-8.15185547	-12.15087891	+18.54492188	+1752	+7.40917969	-9.07031250	-0.73828125	+57.26074219	+2.79052734	-23.42285156	+1872
+1458241648.53690000	+9.96679688	-5.80957031	-0.79980469	+47.85644531	-5.29541016	-61.36962891	+2124	+9.93164063	-5.07128906	-0.62841797	-8.19580078	-12.15087891	+18.54492188	+1752	+7.40917969	-9.06591797	-0.73828125	+57.28271484	+2.79052734	-23.42285156	+1872
+1458241648.54110000	+9.96240234	-5.80957031	-0.79980469	+47.87841797	-5.27343750	-61.34765625	+2124	+9.93164063	-5.07128906	-0.62841797	-8.23974609	-12.15087891	+18.52294922	+1752	+7.40917969	-9.06591797	-0.73828125	+57.28271484	+2.79052734	-23.42285156	+1872
+1458241648.54520010	+9.96240234	-5.80957031	-0.79980469	+47.87841797	-5.27343750	-61.34765625	+2124	+9.93164063	-5.07128906	-0.62841797	-8.26171875	-12.15087891	+18.52294922	+1752	+7.40917969	-9.06591797	-0.73828125	+57.26074219	+2.79052734	-23.42285156	+1872
+1458241648.54940010	+9.96240234	-5.80957031	-0.79541016	+47.87841797	-5.27343750	-61.34765625	+2120	+9.93164063	-5.07128906	-0.62402344	-8.28369141	-12.15087891	+18.52294922	+1752	+7.40917969	-9.06591797	-0.73828125	+57.26074219	+2.76855469	-23.40087891	+1872
+1458241648.55360010	+9.96240234	-5.80517578	-0.79541016	+47.90039063	-5.25146484	-61.32568359	+2120	+9.93164063	-5.07128906	-0.62402344	-8.30566406	-12.15087891	+18.50097656	+1748	+7.40917969	-9.07031250	-0.73828125	+57.23876953	+2.76855469	-23.37890625	+1872
+1458241648.55769990	+9.95800781	-5.80517578	-0.79541016	+47.90039063	-5.25146484	-61.32568359	+2120	+9.93164063	-5.07128906	-0.62402344	-8.32763672	-12.15087891	+18.50097656	+1748	+7.40478516	-9.07031250	-0.74267578	+57.21679688	+2.74658203	-23.37890625	+1872
+1458241648.56189990	+9.95800781	-5.80517578	-0.79541016	+47.90039063	-5.22949219	-61.32568359	+2120	+9.93164063	-5.07128906	-0.62402344	-8.34960938	-12.15087891	+18.47900391	+1748	+7.40478516	-9.07031250	-0.74267578	+57.21679688	+2.74658203	-23.35693359	+1872
+1458241648.56600000	+9.95800781	-5.80517578	-0.79541016	+47.90039063	-5.22949219	-61.32568359	+2116	+9.93164063	-5.07128906	-0.62402344	-8.37158203	-12.15087891	+18.47900391	+1752	+7.40478516	-9.07031250	-0.74267578	+57.19482422	+2.74658203	-23.35693359	+1872
+1458241648.57020000	+9.95800781	-5.80517578	-0.79541016	+47.92236328	-5.20751953	-61.32568359	+2116	+9.93603516	-5.07128906	-0.62402344	-8.37158203	-12.15087891	+18.45703125	+1752	+7.40039063	-9.07470703	-0.74707031	+57.17285156	+2.72460938	-23.33496094	+1872
+1458241648.57439990	+9.95800781	-5.80517578	-0.79541016	+47.92236328	-5.20751953	-61.32568359	+2116	+9.93603516	-5.07128906	-0.62402344	-8.39355469	-12.15087891	+18.45703125	+1752	+7.40039063	-9.07470703	-0.74707031	+57.15087891	+2.72460938	-23.31298828	+1872
+1458241648.57850000	+9.95361328	-5.80517578	-0.79541016	+47.92236328	-5.20751953	-61.30371094	+2116	+9.93603516	-5.07128906	-0.62402344	-8.39355469	-12.15087891	+18.45703125	+1752	+7.39599609	-9.07470703	-0.74707031	+57.15087891	+2.72460938	-23.31298828	+1868
+1458241648.58270000	+9.95361328	-5.80517578	-0.79541016	+47.92236328	-5.20751953	-61.30371094	+2116	+9.93603516	-5.07128906	-0.61962891	-8.41552734	-12.15087891	+18.43505859	+1752	+7.39599609	-9.07470703	-0.75146484	+57.12890625	+2.70263672	-23.31298828	+1868
+1458241648.58690000	+9.95361328	-5.80078125	-0.79541016	+47.90039063	-5.20751953	-61.30371094	+2112	+9.93603516	-5.07128906	-0.61962891	-8.41552734	-12.17285156	+18.43505859	+1756	+7.39599609	-9.07470703	-0.75146484	+57.10693359	+2.70263672	-23.29101563	+1868
+1458241648.59100010	+9.95361328	-5.80078125	-0.79541016	+47.90039063	-5.20751953	-61.30371094	+2112	+9.93603516	-5.07128906	-0.61962891	-8.41552734	-12.17285156	+18.43505859	+1756	+7.39160156	-9.07470703	-0.75146484	+57.10693359	+2.70263672	-23.29101563	+1868
+1458241648.59520010	+9.95361328	-5.80078125	-0.79541016	+47.90039063	-5.20751953	-61.30371094	+2112	+9.93603516	-5.07128906	-0.61962891	-8.41552734	-12.17285156	+18.43505859	+1756	+7.39160156	-9.07910156	-0.75146484	+57.08496094	+2.70263672	-23.26904297	+1864
+1458241648.59940000	+9.95361328	-5.80078125	-0.79541016	+47.90039063	-5.20751953	-61.30371094	+2112	+9.93603516	-5.07128906	-0.61962891	-8.43750000	-12.17285156	+18.43505859	+1756	+7.39160156	-9.07910156	-0.75146484	+57.08496094	+2.68066406	-23.26904297	+1864
+1458241648.60349990	+9.95361328	-5.80078125	-0.79541016	+47.90039063	-5.20751953	-61.30371094	+2108	+9.93603516	-5.07128906	-0.61962891	-8.43750000	-12.17285156	+18.43505859	+1760	+7.39160156	-9.07910156	-0.75146484	+57.08496094	+2.68066406	-23.26904297	+1864
+1458241648.60770010	+9.95361328	-5.80517578	-0.79541016	+47.90039063	-5.20751953	-61.30371094	+2108	+9.93603516	-5.07128906	-0.61962891	-8.43750000	-12.19482422	+18.43505859	+1760	+7.39160156	-9.07910156	-0.75146484	+57.08496094	+2.68066406	-23.26904297	+1860
+1458241648.61190010	+9.95361328	-5.80517578	-0.79541016	+47.90039063	-5.20751953	-61.30371094	+2108	+9.93603516	-5.07128906	-0.61962891	-8.45947266	-12.19482422	+18.43505859	+1760	+7.39160156	-9.07910156	-0.75146484	+57.08496094	+2.68066406	-23.26904297	+1860
+1458241648.61599990	+9.95361328	-5.80517578	-0.79541016	+47.90039063	-5.22949219	-61.30371094	+2108	+9.93603516	-5.07128906	-0.61962891	-8.45947266	-12.19482422	+18.43505859	+1760	+7.39160156	-9.07470703	-0.75146484	+57.08496094	+2.68066406	-23.29101563	+1860
+1458241648.62019990	+9.95361328	-5.80517578	-0.79541016	+47.90039063	-5.22949219	-61.30371094	+2108	+9.94042969	-5.07128906	-0.61962891	-8.45947266	-12.19482422	+18.45703125	+1760	+7.39599609	-9.07470703	-0.75146484	+57.08496094	+2.68066406	-23.29101563	+1860
+1458241648.62439990	+9.95361328	-5.80517578	-0.79541016	+47.90039063	-5.22949219	-61.30371094	+2108	+9.94042969	-5.07128906	-0.61962891	-8.45947266	-12.19482422	+18.45703125	+1760	+7.39599609	-9.07470703	-0.75146484	+57.10693359	+2.68066406	-23.29101563	+1856
+1458241648.62850000	+9.95361328	-5.80517578	-0.79541016	+47.90039063	-5.22949219	-61.30371094	+2108	+9.94042969	-5.07128906	-0.61962891	-8.48144531	-12.21679688	+18.45703125	+1760	+7.39599609	-9.07470703	-0.75146484	+57.10693359	+2.68066406	-23.29101563	+1856
+1458241648.63270000	+9.95361328	-5.80517578	-0.79541016	+47.90039063	-5.22949219	-61.30371094	+2108	+9.94042969	-5.07128906	-0.61962891	-8.48144531	-12.21679688	+18.45703125	+1760	+7.39599609	-9.07470703	-0.75146484	+57.10693359	+2.68066406	-23.31298828	+1856
+1458241648.63689990	+9.95800781	-5.80517578	-0.79541016	+47.87841797	-5.22949219	-61.30371094	+2108	+9.94042969	-5.07128906	-0.61962891	-8.48144531	-12.21679688	+18.47900391	+1760	+7.40039063	-9.07470703	-0.74707031	+57.12890625	+2.68066406	-23.31298828	+1856
+1458241648.64100000	+9.95800781	-5.80517578	-0.79541016	+47.87841797	-5.25146484	-61.30371094	+2108	+9.94042969	-5.07128906	-0.61962891	-8.50341797	-12.21679688	+18.47900391	+1760	+7.40039063	-9.07470703	-0.74707031	+57.12890625	+2.70263672	-23.31298828	+1856
+1458241648.64520000	+9.95800781	-5.80517578	-0.79541016	+47.87841797	-5.25146484	-61.30371094	+2104	+9.94042969	-5.07128906	-0.61962891	-8.50341797	-12.21679688	+18.50097656	+1760	+7.40039063	-9.07031250	-0.74707031	+57.15087891	+2.70263672	-23.33496094	+1856
+1458241648.64930010	+9.95800781	-5.80517578	-0.79541016	+47.87841797	-5.25146484	-61.28173828	+2104	+9.94042969	-5.07128906	-0.61962891	-8.52539063	-12.23876953	+18.50097656	+1760	+7.40478516	-9.07031250	-0.74267578	+57.15087891	+2.70263672	-23.33496094	+1856
+1458241648.65350010	+9.95800781	-5.80517578	-0.79541016	+47.87841797	-5.25146484	-61.28173828	+2104	+9.94042969	-5.07128906	-0.61962891	-8.52539063	-12.23876953	+18.50097656	+1760	+7.40478516	-9.07031250	-0.74267578	+57.15087891	+2.70263672	-23.35693359	+1856
+1458241648.65770010	+9.95800781	-5.80517578	-0.79541016	+47.87841797	-5.27343750	-61.28173828	+2104	+9.94042969	-5.07128906	-0.61962891	-8.52539063	-12.23876953	+18.52294922	+1760	+7.40478516	-9.07031250	-0.74267578	+57.15087891	+2.70263672	-23.35693359	+1856
+1458241648.66179990	+9.95800781	-5.80517578	-0.79541016	+47.87841797	-5.27343750	-61.28173828	+2104	+9.94042969	-5.07128906	-0.61962891	-8.54736328	-12.23876953	+18.52294922	+1760	+7.40917969	-9.07031250	-0.74267578	+57.15087891	+2.70263672	-23.35693359	+1856
+1458241648.66599990	+9.95800781	-5.80517578	-0.79541016	+47.87841797	-5.27343750	-61.28173828	+2104	+9.94042969	-5.07128906	-0.61962891	-8.54736328	-12.23876953	+18.52294922	+1760	+7.40917969	-9.07031250	-0.74267578	+57.15087891	+2.68066406	-23.35693359	+1856
+1458241648.67020010	+9.95800781	-5.80517578	-0.79541016	+47.87841797	-5.27343750	-61.28173828	+2104	+9.94042969	-5.07128906	-0.61962891	-8.56933594	-12.23876953	+18.54492188	+1760	+7.40478516	-9.07031250	-0.74267578	+57.12890625	+2.68066406	-23.35693359	+1856
+1458241648.67430000	+9.95800781	-5.80517578	-0.79541016	+47.87841797	-5.27343750	-61.28173828	+2104	+9.94042969	-5.07128906	-0.61523438	-8.56933594	-12.23876953	+18.54492188	+1760	+7.40478516	-9.07031250	-0.74267578	+57.12890625	+2.68066406	-23.35693359	+1856
+1458241648.67849990	+9.95800781	-5.80517578	-0.79541016	+47.87841797	-5.27343750	-61.28173828	+2104	+9.94042969	-5.07568359	-0.61523438	-8.56933594	-12.26074219	+18.54492188	+1760	+7.40478516	-9.07470703	-0.74267578	+57.10693359	+2.65869141	-23.35693359	+1856
+1458241648.68269990	+9.95800781	-5.80517578	-0.79541016	+47.87841797	-5.27343750	-61.28173828	+2108	+9.94042969	-5.07568359	-0.61523438	-8.59130859	-12.26074219	+18.56689453	+1760	+7.40478516	-9.07470703	-0.74707031	+57.08496094	+2.65869141	-23.33496094	+1856
+1458241648.68680000	+9.95800781	-5.80517578	-0.79541016	+47.87841797	-5.27343750	-61.25976563	+2108	+9.94042969	-5.07568359	-0.61523438	-8.59130859	-12.26074219	+18.56689453	+1760	+7.40039063	-9.07470703	-0.74707031	+57.08496094	+2.65869141	-23.33496094	+1856
+1458241648.69100000	+9.95800781	-5.80517578	-0.79541016	+47.87841797	-5.27343750	-61.25976563	+2108	+9.94042969	-5.07568359	-0.61523438	-8.61328125	-12.26074219	+18.56689453	+1760	+7.40039063	-9.07470703	-0.74707031	+57.06298828	+2.65869141	-23.33496094	+1852
+1458241648.69520000	+9.95800781	-5.80517578	-0.79541016	+47.87841797	-5.27343750	-61.25976563	+2108	+9.94042969	-5.07568359	-0.61523438	-8.61328125	-12.26074219	+18.58886719	+1760	+7.40039063	-9.07470703	-0.74707031	+57.06298828	+2.63671875	-23.31298828	+1852
+1458241648.69930010	+9.95800781	-5.80517578	-0.79541016	+47.87841797	-5.29541016	-61.25976563	+2108	+9.94042969	-5.07568359	-0.61523438	-8.63525391	-12.23876953	+18.58886719	+1760	+7.40039063	-9.07470703	-0.74707031	+57.04101563	+2.63671875	-23.31298828	+1852
+1458241648.70350000	+9.95800781	-5.80078125	-0.79541016	+47.87841797	-5.29541016	-61.25976563	+2108	+9.94042969	-5.07568359	-0.61083984	-8.63525391	-12.23876953	+18.61083984	+1760	+7.39599609	-9.07470703	-0.75146484	+57.04101563	+2.63671875	-23.31298828	+1852
+1458241648.70770000	+9.95800781	-5.80078125	-0.79541016	+47.87841797	-5.29541016	-61.25976563	+2108	+9.94042969	-5.07568359	-0.61083984	-8.65722656	-12.23876953	+18.63281250	+1764	+7.39599609	-9.07910156	-0.75146484	+57.01904297	+2.63671875	-23.31298828	+1852
+1458241648.71180010	+9.95800781	-5.80078125	-0.79541016	+47.87841797	-5.29541016	-61.25976563	+2108	+9.94042969	-5.07568359	-0.61083984	-8.65722656	-12.23876953	+18.63281250	+1764	+7.39599609	-9.07910156	-0.75146484	+57.01904297	+2.61474609	-23.29101563	+1848
+1458241648.71600010	+9.95800781	-5.80078125	-0.79541016	+47.87841797	-5.29541016	-61.23779297	+2108	+9.94482422	-5.07568359	-0.61083984	-8.67919922	-12.23876953	+18.65478516	+1764	+7.39599609	-9.07910156	-0.75146484	+57.01904297	+2.61474609	-23.29101563	+1848
+1458241648.72009990	+9.95800781	-5.80078125	-0.79541016	+47.87841797	-5.29541016	-61.23779297	+2108	+9.94482422	-5.07568359	-0.61083984	-8.67919922	-12.23876953	+18.67675781	+1764	+7.39599609	-9.07910156	-0.75146484	+56.99707031	+2.61474609	-23.29101563	+1848
+1458241648.72429990	+9.95800781	-5.80078125	-0.79541016	+47.87841797	-5.29541016	-61.23779297	+2108	+9.94482422	-5.07568359	-0.61083984	-8.70117188	-12.21679688	+18.72070313	+1764	+7.39599609	-9.07910156	-0.75146484	+56.99707031	+2.61474609	-23.29101563	+1844
+1458241648.72849990	+9.95800781	-5.80078125	-0.79541016	+47.90039063	-5.31738281	-61.23779297	+2108	+9.94482422	-5.07568359	-0.61083984	-8.72314453	-12.21679688	+18.74267578	+1764	+7.39599609	-9.07910156	-0.75146484	+56.99707031	+2.61474609	-23.29101563	+1844
+1458241648.73260000	+9.95800781	-5.80078125	-0.79541016	+47.90039063	-5.31738281	-61.21582031	+2108	+9.94482422	-5.07568359	-0.61083984	-8.74511719	-12.21679688	+18.76464844	+1764	+7.39599609	-9.07910156	-0.75146484	+56.99707031	+2.61474609	-23.29101563	+1844
+1458241648.73680000	+9.96240234	-5.80078125	-0.79541016	+47.90039063	-5.33935547	-61.21582031	+2108	+9.94482422	-5.07568359	-0.61083984	-8.74511719	-12.19482422	+18.80859375	+1764	+7.39599609	-9.07910156	-0.75146484	+57.01904297	+2.61474609	-23.29101563	+1844
+1458241648.74099990	+9.96240234	-5.80078125	-0.79541016	+47.90039063	-5.33935547	-61.21582031	+2108	+9.94482422	-5.07568359	-0.61083984	-8.76708984	-12.19482422	+18.85253906	+1764	+7.39599609	-9.07470703	-0.75146484	+57.01904297	+2.61474609	-23.31298828	+1844
+1458241648.74510000	+9.96240234	-5.80078125	-0.79101563	+47.92236328	-5.36132813	-61.19384766	+2108	+9.94482422	-5.07568359	-0.61083984	-8.78906250	-12.19482422	+18.87451172	+1764	+7.40039063	-9.07470703	-0.75146484	+57.01904297	+2.61474609	-23.31298828	+1844
+1458241648.74930000	+9.96240234	-5.80078125	-0.79101563	+47.92236328	-5.38330078	-61.19384766	+2108	+9.94482422	-5.07568359	-0.61083984	-8.81103516	-12.19482422	+18.91845703	+1764	+7.40039063	-9.07470703	-0.74707031	+57.04101563	+2.61474609	-23.31298828	+1844
+1458241648.75350000	+9.96240234	-5.80078125	-0.79101563	+47.94433594	-5.40527344	-61.17187500	+2112	+9.94482422	-5.07568359	-0.61083984	-8.83300781	-12.19482422	+18.96240234	+1760	+7.40039063	-9.07470703	-0.74707031	+57.04101563	+2.61474609	-23.33496094	+1844
+1458241648.75760010	+9.96679688	-5.80078125	-0.79101563	+47.96630859	-5.42724609	-61.14990234	+2112	+9.94482422	-5.07568359	-0.61083984	-8.85498047	-12.19482422	+19.00634766	+1760	+7.40478516	-9.07470703	-0.74707031	+57.06298828	+2.61474609	-23.33496094	+1844
+1458241648.76180010	+9.96679688	-5.80078125	-0.79101563	+47.98828125	-5.47119141	-61.14990234	+2112	+9.94482422	-5.07568359	-0.60644531	-8.85498047	-12.19482422	+19.02832031	+1760	+7.40917969	-9.07031250	-0.74267578	+57.06298828	+2.61474609	-23.35693359	+1844
+1458241648.76600000	+9.96679688	-5.80078125	-0.79101563	+48.01025391	-5.49316406	-61.12792969	+2112	+9.94482422	-5.07568359	-0.60644531	-8.87695313	-12.19482422	+19.07226563	+1760	+7.40917969	-9.07031250	-0.73828125	+57.08496094	+2.61474609	-23.37890625	+1844
+1458241648.77010010	+9.96679688	-5.80078125	-0.79101563	+48.03222656	-5.53710938	-61.10595703	+2112	+9.94482422	-5.07568359	-0.60644531	-8.89892578	-12.19482422	+19.09423828	+1760	+7.41357422	-9.07031250	-0.73828125	+57.08496094	+2.61474609	-23.37890625	+1848
+1458241648.77430010	+9.97119141	-5.79638672	-0.79101563	+48.05419922	-5.55908203	-61.08398438	+2116	+9.94921875	-5.07568359	-0.60644531	-8.92089844	-12.21679688	+19.13818359	+1760	+7.41357422	-9.06591797	-0.73828125	+57.10693359	+2.61474609	-23.40087891	+1848
+1458241648.77850010	+9.97119141	-5.79638672	-0.79101563	+48.07617188	-5.60302734	-61.06201172	+2116	+9.94921875	-5.07568359	-0.60205078	-8.92089844	-12.21679688	+19.16015625	+1760	+7.41796875	-9.06591797	-0.73828125	+57.08496094	+2.61474609	-23.40087891	+1848
+1458241648.78259990	+9.97119141	-5.79638672	-0.79101563	+48.12011719	-5.64697266	-61.06201172	+2116	+9.94921875	-5.07128906	-0.60205078	-8.94287109	-12.23876953	+19.18212891	+1760	+7.41796875	-9.06591797	-0.73828125	+57.08496094	+2.59277344	-23.40087891	+1848
+1458241648.78679990	+9.97119141	-5.79638672	-0.78662109	+48.14208984	-5.69091797	-61.04003906	+2120	+9.94921875	-5.07128906	-0.59765625	-8.96484375	-12.23876953	+19.20410156	+1760	+7.41796875	-9.06591797	-0.73828125	+57.06298828	+2.59277344	-23.40087891	+1852
+1458241648.79099990	+9.97119141	-5.79199219	-0.78662109	+48.18603516	-5.71289063	-61.01806641	+2120	+9.94921875	-5.07128906	-0.59765625	-8.96484375	-12.26074219	+19.22607422	+1760	+7.41357422	-9.07031250	-0.73828125	+57.01904297	+2.57080078	-23.40087891	+1852
+1458241648.79510000	+9.97119141	-5.79199219	-0.78662109	+48.20800781	-5.75683594	-60.99609375	+2120	+9.95361328	-5.07128906	-0.59765625	-8.98681641	-12.28271484	+19.24804688	+1760	+7.41357422	-9.07031250	-0.74267578	+56.99707031	+2.54882813	-23.37890625	+1852
+1458241648.79930000	+9.97119141	-5.79199219	-0.78222656	+48.25195313	-5.80078125	-60.99609375	+2124	+9.95361328	-5.07128906	-0.59326172	-9.00878906	-12.28271484	+19.24804688	+1760	+7.40917969	-9.07031250	-0.74267578	+56.95312500	+2.52685547	-23.37890625	+1852
+1458241648.80340000	+9.97119141	-5.78759766	-0.78222656	+48.27392578	-5.84472656	-60.97412109	+2124	+9.95361328	-5.07128906	-0.59326172	-9.00878906	-12.30468750	+19.27001953	+1760	+7.40917969	-9.07470703	-0.74707031	+56.90917969	+2.48291016	-23.35693359	+1852
+1458241648.80760000	+9.97119141	-5.78759766	-0.78222656	+48.31787109	-5.88867188	-60.95214844	+2124	+9.95361328	-5.06689453	-0.58886719	-9.03076172	-12.32666016	+19.29199219	+1760	+7.40478516	-9.07470703	-0.74707031	+56.86523438	+2.46093750	-23.33496094	+1856
+1458241648.81180000	+9.97558594	-5.78759766	-0.77783203	+48.33984375	-5.95458984	-60.93017578	+2128	+9.95800781	-5.06689453	-0.58886719	-9.05273438	-12.34863281	+19.31396484	+1764	+7.40478516	-9.07910156	-0.75146484	+56.82128906	+2.43896484	-23.33496094	+1856
+1458241648.81590010	+9.97558594	-5.78320313	-0.77783203	+48.38378906	-5.99853516	-60.90820313	+2128	+9.95800781	-5.06689453	-0.58447266	-9.07470703	-12.37060547	+19.33593750	+1764	+7.40039063	-9.07910156	-0.75585938	+56.77734375	+2.41699219	-23.31298828	+1856
+1458241648.82010010	+9.97558594	-5.78320313	-0.77343750	+48.42773438	-6.06445313	-60.90820313	+2128	+9.95800781	-5.06689453	-0.58447266	-9.07470703	-12.37060547	+19.35791016	+1764	+7.40039063	-9.08349609	-0.75585938	+56.73339844	+2.39501953	-23.31298828	+1856
+1458241648.82430010	+9.97558594	-5.78320313	-0.77343750	+48.44970703	-6.13037109	-60.86425781	+2132	+9.96240234	-5.06689453	-0.58447266	-9.11865234	-12.39257813	+19.37988281	+1768	+7.39599609	-9.08349609	-0.76025391	+56.66748047	+2.35107422	-23.29101563	+1852
+1458241648.82839990	+9.97998047	-5.78320313	-0.76904297	+48.49365234	-6.21826172	-60.84228516	+2132	+9.96240234	-5.06250000	-0.58007813	-9.14062500	-12.41455078	+19.42382813	+1768	+7.39599609	-9.08789063	-0.76025391	+56.64550781	+2.32910156	-23.29101563	+1852
+1458241648.83260010	+9.97998047	-5.78320313	-0.76904297	+48.51562500	-6.28417969	-60.79833984	+2136	+9.96240234	-5.06250000	-0.58007813	-9.16259766	-12.43652344	+19.44580078	+1772	+7.39599609	-9.08789063	-0.76025391	+56.60156250	+2.30712891	-23.29101563	+1848
+1458241648.83680010	+9.98437500	-5.78320313	-0.76464844	+48.55957031	-6.39404297	-60.77636719	+2136	+9.96679688	-5.06250000	-0.57568359	-9.18457031	-12.45849609	+19.48974609	+1772	+7.40039063	-9.08789063	-0.76025391	+56.57958984	+2.28515625	-23.31298828	+1848
+1458241648.84089990	+9.98876953	-5.78320313	-0.76464844	+48.58154297	-6.50390625	-60.73242188	+2140	+9.96679688	-5.06250000	-0.57568359	-9.22851563	-12.48046875	+19.53369141	+1776	+7.40478516	-9.08789063	-0.75585938	+56.55761719	+2.26318359	-23.33496094	+1848
+1458241648.84509990	+9.99316406	-5.78320313	-0.76025391	+48.62548828	-6.59179688	-60.68847656	+2140	+9.97119141	-5.06250000	-0.57128906	-9.25048828	-12.50244141	+19.57763672	+1776	+7.40917969	-9.08349609	-0.75585938	+56.55761719	+2.24121094	-23.35693359	+1848
+1458241648.84929990	+9.99755859	-5.78320313	-0.75585938	+48.66943359	-6.72363281	-60.64453125	+2144	+9.97558594	-5.05810547	-0.57128906	-9.29443359	-12.54638672	+19.62158203	+1780	+7.41796875	-9.08349609	-0.74707031	+56.55761719	+2.21923828	-23.42285156	+1852
+1458241648.85340000	+10.00195313	-5.78320313	-0.75585938	+48.69140625	-6.83349609	-60.60058594	+2148	+9.97558594	-5.05810547	-0.56689453	-9.33837891	-12.56835938	+19.66552734	+1780	+7.42675781	-9.07910156	-0.74267578	+56.57958984	+2.21923828	-23.46679688	+1856
+1458241648.85760000	+10.00634766	-5.78320313	-0.75146484	+48.73535156	-6.94335938	-60.55664063	+2152	+9.97998047	-5.05810547	-0.56250000	-9.36035156	-12.61230469	+19.73144531	+1784	+7.43554688	-9.07470703	-0.73388672	+56.60156250	+2.19726563	-23.53271484	+1856
+1458241648.86180000	+10.01074219	-5.78759766	-0.74707031	+48.77929688	-7.07519531	-60.49072266	+2156	+9.98437500	-5.05810547	-0.56250000	-9.40429688	-12.63427734	+19.77539063	+1784	+7.44873047	-9.07031250	-0.72509766	+56.62353516	+2.17529297	-23.59863281	+1864
+1458241648.86590000	+10.01513672	-5.78759766	-0.74707031	+48.82324219	-7.20703125	-60.42480469	+2160	+9.98437500	-5.05810547	-0.55810547	-9.44824219	-12.67822266	+19.81933594	+1788	+7.46191406	-9.07031250	-0.71630859	+56.64550781	+2.15332031	-23.66455078	+1868
+1458241648.87010000	+10.01953125	-5.78320313	-0.74267578	+48.86718750	-7.31689453	-60.35888672	+2164	+9.98876953	-5.05810547	-0.55371094	-9.49218750	-12.72216797	+19.86328125	+1788	+7.47070313	-9.06591797	-0.71191406	+56.68945313	+2.13134766	-23.73046875	+1876
+1458241648.87420010	+10.02392578	-5.78320313	-0.73828125	+48.91113281	-7.44873047	-60.29296875	+2168	+9.99316406	-5.05810547	-0.54931641	-9.53613281	-12.76611328	+19.92919922	+1792	+7.48388672	-9.06152344	-0.70312500	+56.68945313	+2.10937500	-23.81835938	+1880
+1458241648.87840010	+10.02832031	-5.78320313	-0.73388672	+48.95507813	-7.55859375	-60.22705078	+2176	+9.99316406	-5.05810547	-0.54492188	-9.55810547	-12.81005859	+19.95117188	+1796	+7.49267578	-9.06152344	-0.69873047	+56.68945313	+2.08740234	-23.88427734	+1884
+1458241648.88260010	+10.03271484	-5.78320313	-0.72949219	+48.99902344	-7.66845703	-60.16113281	+2180	+9.99755859	-5.05371094	-0.54052734	-9.60205078	-12.87597656	+19.99511719	+1800	+7.49707031	-9.06152344	-0.69873047	+56.68945313	+2.02148438	-23.92822266	+1888
+1458241648.88669990	+10.03710938	-5.77880859	-0.72949219	+49.06494141	-7.77832031	-60.09521484	+2188	+10.00195313	-5.05371094	-0.53613281	-9.62402344	-12.94189453	+20.03906250	+1804	+7.50146484	-9.06152344	-0.69873047	+56.64550781	+1.97753906	-23.95019531	+1888
+1458241648.89089990	+10.03710938	-5.77880859	-0.72509766	+49.13085938	-7.88818359	-60.00732422	+2192	+10.00634766	-5.05371094	-0.53173828	-9.66796875	-13.00781250	+20.06103516	+1808	+7.50585938	-9.06591797	-0.70312500	+56.57958984	+1.91162109	-23.97216797	+1892
+1458241648.89510010	+10.04150391	-5.77441406	-0.72070313	+49.19677734	-7.99804688	-59.94140625	+2200	+10.01074219	-5.04931641	-0.52734375	-9.68994141	-13.07373047	+20.10498047	+1812	+7.50585938	-9.07031250	-0.70751953	+56.53564453	+1.82373047	-23.99414063	+1892
+1458241648.89920000	+10.04589844	-5.77001953	-0.71630859	+49.28466797	-8.10791016	-59.85351563	+2204	+10.01513672	-5.04931641	-0.52294922	-9.73388672	-13.16162109	+20.12695313	+1816	+7.50585938	-9.07470703	-0.71191406	+56.44775391	+1.73583984	-24.01611328	+1896
+1458241648.90339990	+10.05029297	-5.77001953	-0.71630859	+49.37255859	-8.21777344	-59.76562500	+2212	+10.01513672	-5.04492188	-0.51416016	-9.75585938	-13.27148438	+20.17089844	+1824	+7.50585938	-9.07910156	-0.72070313	+56.38183594	+1.64794922	-24.01611328	+1896
+1458241648.90759990	+10.05468750	-5.76562500	-0.71191406	+49.46044922	-8.34960938	-59.67773438	+2216	+10.01953125	-5.04052734	-0.50976563	-9.77783203	-13.38134766	+20.19287109	+1828	+7.50585938	-9.08789063	-0.72949219	+56.29394531	+1.53808594	-24.06005859	+1900
+1458241648.91170000	+10.05908203	-5.75683594	-0.70751953	+49.59228516	-8.48144531	-59.61181641	+2220	+10.02832031	-5.03613281	-0.50097656	-9.79980469	-13.51318359	+20.21484375	+1832	+7.50585938	-9.09667969	-0.73828125	+56.20605469	+1.40625000	-24.08203125	+1900
+1458241648.91590000	+10.06347656	-5.75244141	-0.70312500	+49.74609375	-8.63525391	-59.52392578	+2228	+10.03271484	-5.03173828	-0.49218750	-9.82177734	-13.64501953	+20.23681641	+1840	+7.50585938	-9.10107422	-0.74707031	+56.11816406	+1.29638672	-24.14794922	+1900
+1458241648.92010000	+10.07226563	-5.74804688	-0.69873047	+49.89990234	-8.81103516	-59.45800781	+2232	+10.03710938	-5.02734375	-0.48779297	-9.82177734	-13.79882813	+20.25878906	+1844	+7.50585938	-9.10546875	-0.75585938	+56.05224609	+1.14257813	-24.21386719	+1896
+1458241648.92420010	+10.07666016	-5.73925781	-0.69433594	+50.07568359	-8.98681641	-59.37011719	+2240	+10.04589844	-5.01855469	-0.47900391	-9.84375000	-13.97460938	+20.30273438	+1852	+7.51025391	-9.11865234	-0.76904297	+55.94238281	+0.96679688	-24.30175781	+1896
+1458241648.92840000	+10.08544922	-5.73046875	-0.68994141	+50.29541016	-9.20654297	-59.32617188	+2244	+10.05029297	-5.00976563	-0.46582031	-9.82177734	-14.19433594	+20.32470703	+1856	+7.51904297	-9.12304688	-0.77783203	+55.92041016	+0.79101563	-24.45556641	+1892
+1458241648.93260000	+10.09423828	-5.72607422	-0.68554688	+50.49316406	-9.42626953	-59.26025391	+2252	+10.05908203	-5.00097656	-0.45703125	-9.82177734	-14.39208984	+20.36865234	+1864	+7.53662109	-9.12304688	-0.78222656	+55.92041016	+0.63720703	-24.63134766	+1892
+1458241648.93670010	+10.10742188	-5.71728516	-0.67675781	+50.75683594	-9.68994141	-59.21630859	+2256	+10.06787109	-4.99218750	-0.44824219	-9.79980469	-14.67773438	+20.39062500	+1872	+7.55419922	-9.12744141	-0.78662109	+55.92041016	+0.39550781	-24.91699219	+1888
+1458241648.94090010	+10.11621094	-5.70410156	-0.66796875	+51.06445313	-9.95361328	-59.23828125	+2264	+10.07666016	-4.98339844	-0.43505859	-9.75585938	-14.98535156	+20.43457031	+1880	+7.58056641	-9.12744141	-0.78222656	+56.00830078	+0.21972656	-25.22460938	+1888
+1458241648.94510010	+10.13378906	-5.69531250	-0.66357422	+51.35009766	-10.26123047	-59.21630859	+2272	+10.08544922	-4.97021484	-0.42187500	-9.71191406	-15.29296875	+20.47851563	+1888	+7.61132813	-9.12304688	-0.78222656	+56.09619141	+0.02197266	-25.55419922	+1888
+1458241648.94919990	+10.14697266	-5.68652344	-0.65478516	+51.67968750	-10.59082031	-59.28222656	+2284	+10.09423828	-4.95703125	-0.40869141	-9.64599609	-15.71044922	+20.52246094	+1900	+7.64208984	-9.12304688	-0.77343750	+56.16210938	-0.19775391	-25.94970703	+1892
+1458241648.95339990	+10.16455078	-5.67333984	-0.64160156	+52.03125000	-10.92041016	-59.39208984	+2296	+10.10742188	-4.94384766	-0.39111328	-9.55810547	-16.14990234	+20.56640625	+1912	+7.68164063	-9.11425781	-0.76025391	+56.33789063	-0.39550781	-26.45507813	+1900
+1458241648.95750000	+10.18652344	-5.66015625	-0.63720703	+52.38281250	-11.27197266	-59.43603516	+2304	+10.12060547	-4.92626953	-0.38232422	-9.47021484	-16.52343750	+20.63232422	+1920	+7.72558594	-9.10986328	-0.76025391	+56.49169922	-0.63720703	-26.87255859	+1904
+1458241648.96170000	+10.20410156	-5.65136719	-0.62402344	+52.71240234	-11.64550781	-59.61181641	+2316	+10.13818359	-4.90869141	-0.36474609	-9.33837891	-17.16064453	+20.65429688	+1936	+7.76074219	-9.10986328	-0.75146484	+56.57958984	-0.85693359	-27.35595703	+1908
+1458241648.96589990	+10.22607422	-5.63378906	-0.61083984	+53.12988281	-12.04101563	-59.85351563	+2332	+10.15136719	-4.89111328	-0.34716797	-9.18457031	-17.73193359	+20.67626953	+1952	+7.80908203	-9.09667969	-0.73828125	+56.75537109	-1.09863281	-27.97119141	+1920
+1458241648.97000000	+10.25244141	-5.61621094	-0.60205078	+53.52539063	-12.43652344	-60.00732422	+2348	+10.16894531	-4.87792969	-0.33837891	-9.05273438	-18.19335938	+20.72021484	+1964	+7.86181641	-9.08789063	-0.73388672	+56.95312500	-1.42822266	-28.54248047	+1932
+1458241648.97420000	+10.27441406	-5.61621094	-0.58886719	+53.78906250	-12.83203125	-60.33691406	+2360	+10.18212891	-4.86035156	-0.32519531	-8.87695313	-18.83056641	+20.67626953	+1976	+7.90576172	-9.08789063	-0.72509766	+57.04101563	-1.69189453	-29.13574219	+1936
+1458241648.97840000	+10.30078125	-5.59423828	-0.57128906	+54.20654297	-13.22753906	-60.73242188	+2384	+10.20410156	-4.84277344	-0.30322266	-8.65722656	-19.51171875	+20.65429688	+1996	+7.95410156	-9.07910156	-0.71191406	+57.17285156	-1.99951172	-29.88281250	+1948
+1458241648.98250010	+10.33154297	-5.57666016	-0.56250000	+54.58007813	-13.64501953	-61.01806641	+2400	+10.22607422	-4.82519531	-0.29882813	-8.43750000	-20.06103516	+20.65429688	+2008	+8.00683594	-9.07031250	-0.71191406	+57.30468750	-2.37304688	-30.54199219	+1956
+1458241648.98670010	+10.35351563	-5.57666016	-0.54492188	+54.79980469	-14.01855469	-61.47949219	+2420	+10.24365234	-4.81201172	-0.28564453	-8.23974609	-20.80810547	+20.54443359	+2024	+8.05517578	-9.07470703	-0.70751953	+57.32666016	-2.70263672	-31.26708984	+1960
+1458241648.99090000	+10.38867188	-5.55908203	-0.52294922	+55.17333984	-14.43603516	-62.00683594	+2444	+10.26562500	-4.79003906	-0.26367188	-7.93212891	-21.59912109	+20.45654297	+2044	+8.10351563	-9.07031250	-0.69873047	+57.39257813	-3.05419922	-32.08007813	+1968
+1458241648.99499990	+10.41943359	-5.54150391	-0.51416016	+55.52490234	-14.85351563	-62.42431641	+2464	+10.29199219	-4.76806641	-0.26367188	-7.64648438	-22.25830078	+20.36865234	+2060	+8.15625000	-9.06591797	-0.70751953	+57.43652344	-3.49365234	-32.78320313	+1972
+1458241648.99920010	+10.45019531	-5.54150391	-0.49658203	+55.67871094	-15.24902344	-63.01757813	+2484	+10.31396484	-4.75488281	-0.24609375	-7.36083984	-23.09326172	+20.17089844	+2080	+8.20019531	-9.07031250	-0.71630859	+57.37060547	-3.88916016	-33.53027344	+1976
+1458241649.00340010	+10.48095703	-5.52392578	-0.47460938	+55.98632813	-15.66650391	-63.65478516	+2512	+10.34033203	-4.73291016	-0.23291016	-7.00927734	-23.97216797	+19.97314453	+2100	+8.23974609	-9.07031250	-0.72070313	+57.30468750	-4.30664063	-34.34326172	+1976
+1458241649.00749990	+10.52050781	-5.50634766	-0.46142578	+56.29394531	-16.06201172	-64.22607422	+2540	+10.37548828	-4.71093750	-0.23291016	-6.63574219	-24.71923828	+19.77539063	+2116	+8.28808594	-9.07031250	-0.73828125	+57.21679688	-4.74609375	-35.09033203	+1980
+1458241649.01169990	+10.55566406	-5.50634766	-0.44384766	+56.42578125	-16.45751953	-64.92919922	+2564	+10.40185547	-4.70214844	-0.22412109	-6.32812500	-25.62011719	+19.46777344	+2132	+8.32763672	-9.08349609	-0.75146484	+57.06298828	-5.16357422	-35.88134766	+1976
+1458241649.01589990	+10.59082031	-5.49316406	-0.42187500	+56.64550781	-16.87500000	-65.65429688	+2592	+10.43261719	-4.68017578	-0.21093750	-5.88867188	-26.49902344	+19.13818359	+2152	+8.36718750	-9.08789063	-0.76904297	+56.88720703	-5.55908203	-36.62841797	+1976
+1458241649.02000000	+10.63476563	-5.47998047	-0.40869141	+56.86523438	-17.27050781	-66.31347656	+2620	+10.47216797	-4.65820313	-0.21533203	-5.44921875	-27.31201172	+18.80859375	+2168	+8.40673828	-9.09228516	-0.79101563	+56.71142578	-5.97656250	-37.35351563	+1972
+1458241649.02420000	+10.66992188	-5.47998047	-0.39550781	+56.95312500	-17.64404297	-67.08251953	+2644	+10.50292969	-4.64501953	-0.21093750	-5.09765625	-28.16894531	+18.39111328	+2180	+8.44189453	-9.10546875	-0.81738281	+56.44775391	-6.37207031	-38.12255859	+1968
+1458241649.02830000	+10.70947266	-5.47119141	-0.37792969	+57.12890625	-18.03955078	-67.85156250	+2672	+10.53808594	-4.62304688	-0.21093750	-4.63623047	-29.02587891	+17.97363281	+2196	+8.48144531	-9.10986328	-0.84814453	+56.22802734	-6.76757813	-38.80371094	+1964
+1458241649.03250000	+10.75341797	-5.45800781	-0.36474609	+57.28271484	-18.41308594	-68.57666016	+2700	+10.58203125	-4.60107422	-0.21972656	-4.13085938	-29.81689453	+17.49023438	+2212	+8.52539063	-9.11425781	-0.87451172	+56.00830078	-7.11914063	-39.50683594	+1960
+1458241649.03670000	+10.79736328	-5.45800781	-0.35595703	+57.34863281	-18.78662109	-69.34570313	+2728	+10.62158203	-4.59228516	-0.22851563	-3.80126953	-30.62988281	+17.00683594	+2224	+8.56494141	-9.12304688	-0.89648438	+55.74462891	-7.47070313	-40.25390625	+1956
+1458241649.04080010	+10.84130859	-5.44921875	-0.34716797	+57.43652344	-19.16015625	-70.09277344	+2756	+10.66552734	-4.57031250	-0.23730469	-3.33984375	-31.39892578	+16.47949219	+2240	+8.61328125	-9.12304688	-0.93603516	+55.50292969	-7.80029297	-40.84716797	+1956
+1458241649.04500010	+10.88964844	-5.44482422	-0.33837891	+57.52441406	-19.48974609	-70.86181641	+2780	+10.71386719	-4.54833984	-0.25048828	-2.81250000	-32.16796875	+15.88623047	+2252	+8.66162109	-9.12744141	-0.95800781	+55.26123047	-8.06396484	-41.52832031	+1956
+1458241649.04920010	+10.93359375	-5.44921875	-0.32958984	+57.50244141	-19.84130859	-71.58691406	+2808	+10.75781250	-4.53955078	-0.26806641	-2.48291016	-32.87109375	+15.33691406	+2264	+8.70996094	-9.13183594	-0.98437500	+55.01953125	-8.32763672	-42.23144531	+1956
+1458241649.05329990	+10.98193359	-5.44482422	-0.32958984	+57.52441406	-20.17089844	-72.29003906	+2832	+10.80615234	-4.51757813	-0.29003906	-2.02148438	-33.53027344	+14.76562500	+2284	+8.76708984	-9.12744141	-1.01953125	+54.82177734	-8.59130859	-42.78076172	+1964
+1458241649.05749990	+11.03906250	-5.44482422	-0.32958984	+57.52441406	-20.47851563	-73.01513672	+2856	+10.86328125	-4.49560547	-0.30761719	-1.51611328	-34.23339844	+14.12841797	+2300	+8.82861328	-9.12744141	-1.04150391	+54.64599609	-8.78906250	-43.43994141	+1968
+1458241649.06170010	+11.08740234	-5.44921875	-0.33398438	+57.43652344	-20.80810547	-73.65234375	+2880	+10.91162109	-4.48242188	-0.33398438	-1.18652344	-34.80468750	+13.55712891	+2316	+8.89013672	-9.12304688	-1.06347656	+54.44824219	-9.00878906	-44.09912109	+1972
+1458241649.06580000	+11.14013672	-5.44482422	-0.34277344	+57.34863281	-21.09375000	-74.26757813	+2908	+10.96435547	-4.46484375	-0.36914063	-0.76904297	-35.33203125	+12.94189453	+2336	+8.96044922	-9.10986328	-1.09863281	+54.33837891	-9.20654297	-44.62646484	+1984
+1458241649.06999990	+11.19726563	-5.44482422	-0.34277344	+57.30468750	-21.37939453	-74.94873047	+2932	+11.02148438	-4.44287109	-0.39550781	-0.28564453	-35.94726563	+12.28271484	+2352	+9.03515625	-9.09667969	-1.11181641	+54.25048828	-9.38232422	-45.28564453	+1992
+1458241649.07419990	+11.25439453	-5.45361328	-0.35156250	+57.12890625	-21.68701172	-75.54199219	+2960	+11.07861328	-4.42968750	-0.43066406	+0.04394531	-36.45263672	+11.68945313	+2368	+9.10986328	-9.08349609	-1.12939453	+54.11865234	-9.55810547	-45.92285156	+1996
+1458241649.07830000	+11.31152344	-5.45361328	-0.36914063	+56.97509766	-21.95068359	-76.04736328	+2988	+11.13574219	-4.40771484	-0.47021484	+0.43945313	-36.89208984	+11.07421875	+2392	+9.18457031	-9.06591797	-1.16015625	+54.00878906	-9.71191406	-46.42822266	+2004
+1458241649.08250000	+11.37744141	-5.45800781	-0.37792969	+56.82128906	-22.21435547	-76.66259766	+3012	+11.19726563	-4.38574219	-0.49658203	+0.92285156	-37.44140625	+10.39306641	+2408	+9.26367188	-9.04833984	-1.17773438	+53.92089844	-9.86572266	-47.02148438	+2008
+1458241649.08670000	+11.43457031	-5.46240234	-0.39550781	+56.57958984	-22.50000000	-77.14599609	+3040	+11.25439453	-4.36816406	-0.54052734	+1.27441406	-37.85888672	+9.79980469	+2428	+9.34277344	-9.03515625	-1.19970703	+53.78906250	-10.04150391	-47.59277344	+2012
+1458241649.09080000	+11.50048828	-5.46679688	-0.42187500	+56.33789063	-22.74169922	-77.60742188	+3068	+11.31591797	-4.34619141	-0.58447266	+1.66992188	-38.21044922	+9.18457031	+2448	+9.42626953	-9.01318359	-1.22607422	+53.70117188	-10.19531250	-48.09814453	+2016
+1458241649.09500000	+11.56201172	-5.46679688	-0.43066406	+56.11816406	-23.00537109	-78.17871094	+3092	+11.38183594	-4.32421875	-0.61962891	+2.15332031	-38.69384766	+8.50341797	+2468	+9.50976563	-8.98681641	-1.25244141	+53.59130859	-10.39306641	-48.60351563	+2020
+1458241649.09920000	+11.62792969	-5.46679688	-0.44824219	+55.85449219	-23.29101563	-78.66210938	+3116	+11.44335938	-4.30224609	-0.66357422	+2.54882813	-39.06738281	+7.88818359	+2488	+9.58447266	-8.96484375	-1.27880859	+53.43750000	-10.56884766	-49.13085938	+2024
+1458241649.10330010	+11.69384766	-5.47119141	-0.47021484	+55.56884766	-23.53271484	-79.12353516	+3144	+11.50927734	-4.28027344	-0.71191406	+2.98828125	-39.41894531	+7.22900391	+2512	+9.66357422	-8.94287109	-1.30957031	+53.28369141	-10.74462891	-49.57031250	+2028
+1458241649.10750010	+11.75976563	-5.47119141	-0.47900391	+55.30517578	-23.79638672	-79.67285156	+3168	+11.57519531	-4.25390625	-0.74267578	+3.51562500	-39.90234375	+6.50390625	+2528	+9.74267578	-8.92089844	-1.34472656	+53.12988281	-10.94238281	-50.00976563	+2032
+1458241649.11159990	+11.82568359	-5.46679688	-0.49658203	+55.01953125	-24.08203125	-80.17822266	+3192	+11.64111328	-4.23193359	-0.78662109	+3.95507813	-40.27587891	+5.86669922	+2548	+9.81298828	-8.89892578	-1.37988281	+52.91015625	-11.14013672	-50.47119141	+2032
+1458241649.11579990	+11.89160156	-5.46679688	-0.51416016	+54.71191406	-24.32373047	-80.61767578	+3212	+11.71142578	-4.20556641	-0.83056641	+4.46044922	-40.58349609	+5.18554688	+2572	+9.88330078	-8.88134766	-1.41943359	+52.64648438	-11.29394531	-50.88867188	+2036
+1458241649.11999990	+11.95751953	-5.46240234	-0.52294922	+54.44824219	-24.60937500	-81.18896484	+3232	+11.78173828	-4.17919922	-0.86132813	+5.03173828	-41.06689453	+4.41650391	+2592	+9.94921875	-8.86376953	-1.46777344	+52.36083984	-11.51367188	-51.24023438	+2044
+1458241649.12410000	+12.02783203	-5.45361328	-0.53173828	+54.18457031	-24.89501953	-81.71630859	+3252	+11.85205078	-4.14843750	-0.90087891	+5.58105469	-41.41845703	+3.71337891	+2612	+10.00634766	-8.84619141	-1.51611328	+51.98730469	-11.71142578	-51.59179688	+2052
+1458241649.12830000	+12.09375000	-5.44921875	-0.54931641	+53.87695313	-25.15869141	-82.19970703	+3272	+11.92236328	-4.11767578	-0.94482422	+6.13037109	-41.74804688	+2.98828125	+2632	+10.06787109	-8.82861328	-1.57324219	+51.65771484	-11.90917969	-51.89941406	+2064
+1458241649.13249990	+12.15966797	-5.44042969	-0.54931641	+53.59130859	-25.46630859	-82.81494141	+3292	+11.99707031	-4.08691406	-0.97119141	+6.76757813	-42.23144531	+2.17529297	+2652	+10.12939453	-8.81103516	-1.62597656	+51.30615234	-12.10693359	-52.20703125	+2076
+1458241649.13660000	+12.22998047	-5.42724609	-0.55371094	+53.37158203	-25.77392578	-83.40820313	+3312	+12.07177734	-4.05615234	-1.00634766	+7.36083984	-42.60498047	+1.42822266	+2668	+10.18212891	-8.79785156	-1.68310547	+50.93261719	-12.30468750	-52.55859375	+2092
+1458241649.14080000	+12.29589844	-5.41845703	-0.55810547	+53.08593750	-26.05957031	-83.93554688	+3336	+12.14208984	-4.02539063	-1.04589844	+7.97607422	-42.95654297	+0.63720703	+2688	+10.23486328	-8.78027344	-1.74023438	+50.53710938	-12.48046875	-52.82226563	+2112
+1458241649.14500000	+12.36181641	-5.40966797	-0.55810547	+52.82226563	-26.34521484	-84.57275391	+3364	+12.22119141	-3.99462891	-1.06787109	+8.65722656	-43.46191406	-0.21972656	+2708	+10.29199219	-8.76269531	-1.79736328	+50.16357422	-12.65625000	-53.17382813	+2132
+1458241649.14910010	+12.43212891	-5.39208984	-0.56250000	+52.60253906	-26.67480469	-85.14404297	+3392	+12.29589844	-3.95947266	-1.09863281	+9.29443359	-43.81347656	-0.98876953	+2724	+10.34472656	-8.74951172	-1.85009766	+49.74609375	-12.85400391	-53.52539063	+2156
+1458241649.15330000	+12.50244141	-5.38330078	-0.56689453	+52.29492188	-26.96044922	-85.67138672	+3424	+12.37060547	-3.92871094	-1.13818359	+9.90966797	-44.14306641	-1.77978516	+2744	+10.40185547	-8.73193359	-1.91162109	+49.37255859	-13.02978516	-53.78906250	+2184
+1458241649.15750000	+12.56835938	-5.37011719	-0.56689453	+52.03125000	-27.24609375	-86.30859375	+3456	+12.44531250	-3.89355469	-1.15576172	+10.61279297	-44.62646484	-2.68066406	+2760	+10.45898438	-8.70996094	-1.96435547	+48.99902344	-13.20556641	-54.16259766	+2212
+1458241649.16160010	+12.63427734	-5.34814453	-0.56689453	+51.81152344	-27.57568359	-86.85791016	+3492	+12.52441406	-3.85400391	-1.18652344	+11.25000000	-44.97802734	-3.44970703	+2780	+10.51611328	-8.68798828	-2.01708984	+48.62548828	-13.40332031	-54.49218750	+2240
+1458241649.16580010	+12.70019531	-5.33496094	-0.57568359	+51.50390625	-27.86132813	-87.40722656	+3528	+12.59472656	-3.82324219	-1.22167969	+11.86523438	-45.28564453	-4.26269531	+2800	+10.58203125	-8.65722656	-2.07861328	+48.33984375	-13.60107422	-54.77783203	+2276
+1458241649.17000010	+12.77050781	-5.32617188	-0.57568359	+51.21826172	-28.16894531	-88.00048828	+3564	+12.67382813	-3.79248047	-1.23925781	+12.54638672	-45.74707031	-5.14160156	+2816	+10.65234375	-8.63085938	-2.11376953	+48.12011719	-13.79882813	-55.26123047	+2308
+1458241649.17409990	+12.83642578	-5.29980469	-0.58447266	+50.97656250	-28.47656250	-88.48388672	+3604	+12.74853516	-3.75292969	-1.27441406	+13.13964844	-46.05468750	-5.86669922	+2836	+10.72705078	-8.59570313	-2.15332031	+47.90039063	-14.04052734	-55.72265625	+2336
+1458241649.17829990	+12.90234375	-5.29101563	-0.60205078	+50.62500000	-28.74023438	-88.94531250	+3640	+12.82324219	-3.72216797	-1.30957031	+13.71093750	-46.31835938	-6.63574219	+2856	+10.80175781	-8.56054688	-2.19287109	+47.70263672	-14.26025391	-56.11816406	+2368
+1458241649.18240000	+12.96826172	-5.28222656	-0.60644531	+50.27343750	-29.02587891	-89.47265625	+3676	+12.89355469	-3.69140625	-1.33154297	+14.34814453	-46.73583984	-7.51464844	+2876	+10.88525391	-8.52539063	-2.21484375	+47.54882813	-14.50195313	-56.68945313	+2396
+1458241649.18660000	+13.03417969	-5.26464844	-0.62402344	+49.96582031	-29.31152344	-89.86816406	+3716	+12.96826172	-3.65185547	-1.36669922	+14.89746094	-46.97753906	-8.19580078	+2896	+10.96875000	-8.48583984	-2.24121094	+47.41699219	-14.76562500	-57.17285156	+2424
+1458241649.19080000	+13.10009766	-5.25146484	-0.65039063	+49.54833984	-29.55322266	-90.21972656	+3752	+13.03857422	-3.62109375	-1.40625000	+15.42480469	-47.19726563	-8.92089844	+2920	+11.06103516	-8.43750000	-2.27636719	+47.35107422	-15.05126953	-57.59033203	+2448
+1458241649.19490000	+13.16162109	-5.24267578	-0.66357422	+49.17480469	-29.83886719	-90.65917969	+3788	+13.10888672	-3.58593750	-1.42822266	+15.99609375	-47.52685547	-9.73388672	+2940	+11.15332031	-8.38916016	-2.29394531	+47.30712891	-15.33691406	-58.11767578	+2472
+1458241649.19910000	+13.22753906	-5.22070313	-0.68554688	+48.82324219	-30.10253906	-90.96679688	+3824	+13.17919922	-3.54638672	-1.46777344	+16.50146484	-47.72460938	-10.37109375	+2960	+11.24121094	-8.33203125	-2.31152344	+47.28515625	-15.64453125	-58.64501953	+2488
+1458241649.20330000	+13.28906250	-5.21191406	-0.71630859	+48.36181641	-30.32226563	-91.23046875	+3860	+13.24951172	-3.51562500	-1.50732422	+16.96289063	-47.87841797	-11.05224609	+2984	+11.33349609	-8.28369141	-2.33349609	+47.24121094	-15.95214844	-59.08447266	+2504
+1458241649.20740010	+13.35058594	-5.19873047	-0.72949219	+47.96630859	-30.60791016	-91.64794922	+3892	+13.31542969	-3.48486328	-1.52929688	+17.51220703	-48.20800781	-11.86523438	+3004	+11.42578125	-8.23095703	-2.34228516	+47.24121094	-16.25976563	-59.65576172	+2516
+1458241649.21160010	+13.41210938	-5.18115234	-0.75146484	+47.57080078	-30.84960938	-91.91162109	+3924	+13.39013672	-3.44091797	-1.56005859	+18.03955078	-48.38378906	-12.50244141	+3024	+11.51367188	-8.17382813	-2.35107422	+47.21923828	-16.61132813	-60.13916016	+2524
+1458241649.21580000	+13.47802734	-5.17236328	-0.77783203	+47.08740234	-31.06933594	-92.13134766	+3956	+13.46044922	-3.41015625	-1.59521484	+18.52294922	-48.51562500	-13.18359375	+3048	+11.60156250	-8.12548828	-2.37304688	+47.13134766	-16.89697266	-60.53466797	+2528
+1458241649.21989990	+13.53515625	-5.15917969	-0.79101563	+46.64794922	-31.31103516	-92.48291016	+3984	+13.52636719	-3.37060547	-1.61718750	+19.11621094	-48.75732422	-13.99658203	+3068	+11.68945313	-8.07275391	-2.39062500	+47.06542969	-17.16064453	-60.93017578	+2536
+1458241649.22410010	+13.59667969	-5.14160156	-0.81298828	+46.20849609	-31.55273438	-92.65869141	+4016	+13.59228516	-3.32666016	-1.64794922	+19.62158203	-48.86718750	-14.63378906	+3092	+11.76416016	-8.01562500	-2.41259766	+46.97753906	-17.46826172	-61.28173828	+2540
+1458241649.22830010	+13.65820313	-5.11962891	-0.83935547	+45.74707031	-31.75048828	-92.81250000	+4044	+13.66259766	-3.29150391	-1.68310547	+20.08300781	-48.95507813	-15.29296875	+3116	+11.84326172	-7.96728516	-2.43896484	+46.84570313	-17.73193359	-61.56738281	+2540
+1458241649.23239990	+13.71533203	-5.09765625	-0.83935547	+45.37353516	-32.03613281	-93.18603516	+4072	+13.72851563	-3.25634766	-1.69189453	+20.67626953	-49.19677734	-16.14990234	+3136	+11.91357422	-7.91894531	-2.46533203	+46.69189453	-17.99560547	-61.85302734	+2544
+1458241649.23659990	+13.77685547	-5.06250000	-0.83935547	+45.02197266	-32.32177734	-93.42773438	+4104	+13.79882813	-3.20800781	-1.70507813	+21.24755859	-49.35058594	-16.85302734	+3160	+11.97509766	-7.86621094	-2.49609375	+46.53808594	-18.25927734	-62.11669922	+2548
+1458241649.24079990	+13.83837891	-5.04052734	-0.84814453	+44.60449219	-32.56347656	-93.66943359	+4132	+13.86474609	-3.16406250	-1.72705078	+21.81884766	-49.46044922	-17.60009766	+3180	+12.03222656	-7.83105469	-2.53564453	+46.25244141	-18.45703125	-62.29248047	+2552
+1458241649.24490000	+13.89550781	-5.01855469	-0.83935547	+44.25292969	-32.84912109	-94.02099609	+4164	+13.93066406	-3.12011719	-1.72705078	+22.50000000	-49.68017578	-18.47900391	+3204	+12.08496094	-7.79589844	-2.56640625	+45.96679688	-18.61083984	-62.49023438	+2560
+1458241649.24910000	+13.95703125	-4.97900391	-0.83056641	+43.92333984	-33.15673828	-94.28466797	+4200	+14.00537109	-3.06298828	-1.74023438	+23.11523438	-49.79003906	-19.20410156	+3228	+12.13330078	-7.75195313	-2.60595703	+45.70312500	-18.80859375	-62.62207031	+2572
+1458241649.25330000	+14.01855469	-4.94824219	-0.83056641	+43.57177734	-33.39843750	-94.50439453	+4232	+14.07128906	-3.01904297	-1.74902344	+23.68652344	-49.87792969	-19.97314453	+3252	+12.18164063	-7.71679688	-2.64990234	+45.39550781	-18.94042969	-62.70996094	+2584
+1458241649.25740000	+14.07568359	-4.90869141	-0.81738281	+43.26416016	-33.70605469	-94.81201172	+4272	+14.13720703	-2.97509766	-1.74902344	+24.32373047	-50.05371094	-20.83007813	+3276	+12.22558594	-7.68164063	-2.69824219	+45.06591797	-19.05029297	-62.77587891	+2604
+1458241649.26160000	+14.13281250	-4.86035156	-0.80419922	+43.04443359	-34.01367188	-95.05371094	+4312	+14.20312500	-2.92236328	-1.75341797	+24.93896484	-50.16357422	-21.55517578	+3300	+12.26513672	-7.63769531	-2.74658203	+44.78027344	-19.18212891	-62.79785156	+2624
+1458241649.26570010	+14.18994141	-4.82080078	-0.79541016	+42.71484375	-34.29931641	-95.29541016	+4352	+14.26464844	-2.87402344	-1.75781250	+25.51025391	-50.25146484	-22.30224609	+3324	+12.30468750	-7.60253906	-2.79492188	+44.42871094	-19.29199219	-62.81982422	+2652
+1458241649.26990010	+14.24267578	-4.78125000	-0.77343750	+42.42919922	-34.62890625	-95.60302734	+4396	+14.32617188	-2.82568359	-1.74902344	+26.14746094	-50.42724609	-23.15917969	+3352	+12.34423828	-7.56738281	-2.83007813	+44.14306641	-19.40185547	-62.95166016	+2680
+1458241649.27410010	+14.29980469	-4.72851563	-0.75585938	+42.25341797	-34.98046875	-95.86669922	+4440	+14.39208984	-2.76416016	-1.74462891	+26.78466797	-50.53710938	-23.86230469	+3380	+12.38818359	-7.52343750	-2.86962891	+43.87939453	-19.55566406	-63.01757813	+2708
+1458241649.27819990	+14.35253906	-4.68896484	-0.73388672	+41.98974609	-35.28808594	-96.15234375	+4484	+14.45361328	-2.71582031	-1.74462891	+27.35595703	-50.62500000	-24.60937500	+3404	+12.43212891	-7.48388672	-2.90917969	+43.61572266	-19.66552734	-63.06152344	+2744
+1458241649.28239990	+14.40527344	-4.64941406	-0.72509766	+41.68212891	-35.57373047	-96.37207031	+4524	+14.51074219	-2.66748047	-1.74023438	+27.90527344	-50.71289063	-25.33447266	+3428	+12.47607422	-7.44433594	-2.93554688	+43.39599609	-19.77539063	-63.21533203	+2776
+1458241649.28660010	+14.45800781	-4.59667969	-0.72070313	+41.46240234	-35.83740234	-96.48193359	+4568	+14.57226563	-2.60595703	-1.74902344	+28.41064453	-50.73486328	-25.92773438	+3456	+12.52880859	-7.39160156	-2.96630859	+43.26416016	-19.92919922	-63.28125000	+2816
+1458241649.29070000	+14.50634766	-4.56152344	-0.72070313	+41.11083984	-36.07910156	-96.59179688	+4608	+14.62500000	-2.56201172	-1.75781250	+28.85009766	-50.75683594	-26.52099609	+3480	+12.58154297	-7.33886719	-2.99707031	+43.13232422	-20.12695313	-63.36914063	+2852
+1458241649.29489990	+14.55029297	-4.52636719	-0.72070313	+40.73730469	-36.34277344	-96.67968750	+4648	+14.67333984	-2.51806641	-1.75781250	+29.28955078	-50.82275391	-27.15820313	+3504	+12.63867188	-7.28173828	-3.01025391	+43.04443359	-20.34667969	-63.54492188	+2884
+1458241649.29909990	+14.59423828	-4.47802734	-0.72070313	+40.45166016	-36.58447266	-96.74560547	+4684	+14.72167969	-2.45654297	-1.76660156	+29.75097656	-50.82275391	-27.66357422	+3532	+12.69580078	-7.21582031	-3.02343750	+43.02246094	-20.58837891	-63.67675781	+2920
+1458241649.30320000	+14.63818359	-4.45166016	-0.72509766	+40.05615234	-36.82617188	-96.81152344	+4720	+14.77001953	-2.41259766	-1.77978516	+30.14648438	-50.82275391	-28.16894531	+3556	+12.75732422	-7.14990234	-3.04101563	+43.02246094	-20.85205078	-63.78662109	+2952
+1458241649.30740000	+14.67773438	-4.42529297	-0.72949219	+39.61669922	-37.04589844	-96.83349609	+4756	+14.81396484	-2.36425781	-1.78417969	+30.52001953	-50.84472656	-28.69628906	+3580	+12.82763672	-7.08398438	-3.03662109	+43.06640625	-21.15966797	-64.05029297	+2980
+1458241649.31160000	+14.72607422	-4.38574219	-0.74707031	+39.24316406	-37.22167969	-96.76757813	+4788	+14.86230469	-2.30273438	-1.80175781	+30.91552734	-50.80078125	-29.06982422	+3608	+12.89794922	-7.00927734	-3.03222656	+43.17626953	-21.48925781	-64.24804688	+3008
+1458241649.31570010	+14.77001953	-4.36376953	-0.76464844	+38.73779297	-37.37548828	-96.65771484	+4820	+14.90625000	-2.25878906	-1.81494141	+31.22314453	-50.73486328	-29.48730469	+3632	+12.96826172	-6.93896484	-3.03222656	+43.26416016	-21.81884766	-64.40185547	+3028
+1458241649.31990000	+14.80517578	-4.33740234	-0.78222656	+38.27636719	-37.55126953	-96.59179688	+4848	+14.94580078	-2.21484375	-1.82812500	+31.57470703	-50.69091797	-29.92675781	+3652	+13.03857422	-6.86425781	-3.02343750	+43.35205078	-22.14843750	-64.59960938	+3048
+1458241649.32410000	+14.84033203	-4.30224609	-0.80419922	+37.79296875	-37.66113281	-96.39404297	+4880	+14.98535156	-2.15771484	-1.84570313	+31.92626953	-50.58105469	-30.25634766	+3680	+13.10449219	-6.78515625	-3.01904297	+43.48388672	-22.50000000	-64.68750000	+3064
+1458241649.32820010	+14.87988281	-4.28027344	-0.82617188	+37.24365234	-37.79296875	-96.19628906	+4904	+15.02050781	-2.10498047	-1.86328125	+32.25585938	-50.47119141	-30.60791016	+3700	+13.17041016	-6.71044922	-3.01904297	+43.54980469	-22.82958984	-64.79736328	+3072
+1458241649.33240010	+14.91503906	-4.25390625	-0.83935547	+36.76025391	-37.99072266	-96.08642578	+4928	+15.05566406	-2.05224609	-1.87207031	+32.67333984	-50.40527344	-31.04736328	+3724	+13.23632813	-6.63574219	-3.01464844	+43.63769531	-23.18115234	-64.88525391	+3080
+1458241649.33649990	+14.95019531	-4.21875000	-0.84814453	+36.29882813	-38.14453125	-95.91064453	+4948	+15.09521484	-1.99511719	-1.87646484	+33.11279297	-50.33935547	-31.42089844	+3744	+13.29345703	-6.55224609	-3.01025391	+43.76953125	-23.53271484	-64.97314453	+3084
+1458241649.34069990	+14.98535156	-4.18798828	-0.86572266	+35.81542969	-38.27636719	-95.71289063	+4968	+15.13476563	-1.94238281	-1.88525391	+33.53027344	-50.22949219	-31.83837891	+3764	+13.35058594	-6.49072266	-3.01025391	+43.83544922	-23.81835938	-65.03906250	+3084
+1458241649.34489990	+15.02050781	-4.15722656	-0.86132813	+35.37597656	-38.49609375	-95.62500000	+4988	+15.16552734	-1.88525391	-1.88085938	+34.03564453	-50.16357422	-32.34375000	+3784	+13.39892578	-6.42480469	-3.01464844	+43.85742188	-24.10400391	-65.06103516	+3080
+1458241649.34900000	+15.05566406	-4.11328125	-0.86572266	+34.95849609	-38.67187500	-95.42724609	+5004	+15.20507813	-1.82373047	-1.88085938	+34.56298828	-50.05371094	-32.78320313	+3804	+13.44726563	-6.35449219	-3.01464844	+43.90136719	-24.36767578	-65.10498047	+3080
+1458241649.35320000	+15.09521484	-4.07373047	-0.87011719	+34.51904297	-38.82568359	-95.22949219	+5024	+15.24462891	-1.76220703	-1.88525391	+35.09033203	-49.92187500	-33.24462891	+3820	+13.49121094	-6.30615234	-3.01904297	+43.85742188	-24.60937500	-65.10498047	+3076
+1458241649.35739990	+15.12158203	-4.02539063	-0.85693359	+34.16748047	-39.06738281	-95.11962891	+5048	+15.27539063	-1.69628906	-1.87207031	+35.72753906	-49.81201172	-33.81591797	+3844	+13.52197266	-6.24462891	-3.04101563	+43.76953125	-24.76318359	-64.99511719	+3076
+1458241649.36150000	+15.15234375	-3.97705078	-0.83496094	+33.83789063	-39.33105469	-95.03173828	+5072	+15.31054688	-1.62597656	-1.85888672	+36.38671875	-49.70214844	-34.36523438	+3864	+13.54833984	-6.18750000	-3.05859375	+43.72558594	-24.91699219	-64.90722656	+3080
+1458241649.36570000	+15.18310547	-3.92871094	-0.81738281	+33.50830078	-39.59472656	-94.92187500	+5096	+15.34130859	-1.55566406	-1.84570313	+37.02392578	-49.59228516	-34.91455078	+3884	+13.57031250	-6.13916016	-3.08056641	+43.61572266	-25.04882813	-64.81933594	+3084
+1458241649.36990000	+15.21386719	-3.87597656	-0.78662109	+33.22265625	-39.90234375	-94.87792969	+5124	+15.37646484	-1.48974609	-1.82373047	+37.70507813	-49.52636719	-35.52978516	+3908	+13.59667969	-6.09082031	-3.10253906	+43.48388672	-25.18066406	-64.73144531	+3096
+1458241649.37400010	+15.24462891	-3.81884766	-0.75146484	+32.98095703	-40.25390625	-94.83398438	+5152	+15.41162109	-1.41943359	-1.80175781	+38.40820313	-49.43847656	-36.14501953	+3928	+13.61425781	-6.04248047	-3.12011719	+43.41796875	-25.31250000	-64.66552734	+3108
+1458241649.37820010	+15.27539063	-3.76611328	-0.71630859	+32.71728516	-40.56152344	-94.76806641	+5184	+15.44677734	-1.34912109	-1.77539063	+39.13330078	-49.35058594	-36.78222656	+3952	+13.63623047	-6.00292969	-3.13769531	+43.26416016	-25.42236328	-64.62158203	+3124
+1458241649.38240000	+15.30175781	-3.71337891	-0.68115234	+32.45361328	-40.86914063	-94.70214844	+5216	+15.47753906	-1.27880859	-1.75341797	+39.83642578	-49.26269531	-37.41943359	+3972	+13.65380859	-5.96337891	-3.15966797	+43.13232422	-25.51025391	-64.55566406	+3144
+1458241649.38649990	+15.32812500	-3.65185547	-0.65039063	+32.21191406	-41.17675781	-94.61425781	+5248	+15.50390625	-1.20410156	-1.73144531	+40.53955078	-49.10888672	-38.01269531	+3992	+13.67138672	-5.92382813	-3.18164063	+43.00048828	-25.59814453	-64.46777344	+3168
+1458241649.39070010	+15.35449219	-3.60351563	-0.61523438	+31.88232422	-41.50634766	-94.50439453	+5280	+15.53466797	-1.13378906	-1.71386719	+41.19873047	-48.99902344	-38.58398438	+4012	+13.68896484	-5.87548828	-3.20361328	+42.91259766	-25.72998047	-64.37988281	+3200
+1458241649.39490010	+15.37646484	-3.55517578	-0.58447266	+31.55273438	-41.83593750	-94.37255859	+5312	+15.56103516	-1.06787109	-1.69189453	+41.81396484	-48.88916016	-39.13330078	+4028	+13.71093750	-5.83154297	-3.22119141	+42.82470703	-25.86181641	-64.31396484	+3228
+1458241649.39899990	+15.39843750	-3.50244141	-0.54931641	+31.24511719	-42.18750000	-94.26269531	+5344	+15.58300781	-0.99755859	-1.66992188	+42.42919922	-48.77929688	-39.66064453	+4048	+13.73291016	-5.77880859	-3.23876953	+42.78076172	-26.01562500	-64.24804688	+3264
+1458241649.40319990	+15.41601563	-3.46289063	-0.51416016	+30.87158203	-42.53906250	-94.13085938	+5376	+15.60937500	-0.94042969	-1.64794922	+43.00048828	-48.71337891	-40.20996094	+4064	+13.75048828	-5.72607422	-3.25195313	+42.73681641	-26.21337891	-64.22607422	+3296
+1458241649.40739990	+15.43798828	-3.42773438	-0.49658203	+30.41015625	-42.82470703	-93.88916016	+5400	+15.63134766	-0.87890625	-1.63037109	+43.52783203	-48.62548828	-40.69335938	+4080	+13.78125000	-5.68212891	-3.25195313	+42.73681641	-26.49902344	-64.27001953	+3328
+1458241649.41150000	+15.46435547	-3.38378906	-0.47900391	+29.97070313	-43.06640625	-93.60351563	+5428	+15.65332031	-0.81738281	-1.61718750	+44.03320313	-48.49365234	-41.11083984	+4092	+13.81640625	-5.62500000	-3.25195313	+42.78076172	-26.78466797	-64.31396484	+3364
+1458241649.41570000	+15.48193359	-3.35742188	-0.47021484	+29.42138672	-43.33007813	-93.27392578	+5448	+15.67529297	-0.76464844	-1.60839844	+44.45068359	-48.38378906	-41.52832031	+4104	+13.85595703	-5.56347656	-3.25195313	+42.84667969	-27.11425781	-64.33593750	+3396
+1458241649.41980000	+15.50390625	-3.33544922	-0.46142578	+28.80615234	-43.54980469	-92.92236328	+5468	+15.69726563	-0.71630859	-1.59521484	+44.82421875	-48.29589844	-41.87988281	+4116	+13.89550781	-5.50195313	-3.23876953	+42.93457031	-27.46582031	-64.40185547	+3428
+1458241649.42400000	+15.52587891	-3.31347656	-0.46582031	+28.16894531	-43.72558594	-92.48291016	+5484	+15.71484375	-0.66357422	-1.59082031	+45.17578125	-48.16406250	-42.18750000	+4128	+13.93945313	-5.43603516	-3.22998047	+43.06640625	-27.83935547	-64.44580078	+3456
+1458241649.42820000	+15.54345703	-3.29589844	-0.46582031	+27.44384766	-43.90136719	-92.02148438	+5496	+15.72802734	-0.62402344	-1.58642578	+45.43945313	-48.05419922	-42.45117188	+4136	+13.98339844	-5.36132813	-3.21679688	+43.19824219	-28.25683594	-64.48974609	+3484
+1458241649.43230010	+15.56103516	-3.28271484	-0.47021484	+26.71875000	-44.07714844	-91.53808594	+5508	+15.74560547	-0.58447266	-1.58203125	+45.68115234	-47.96630859	-42.71484375	+4144	+14.02734375	-5.29101563	-3.20361328	+43.35205078	-28.71826172	-64.55566406	+3508
+1458241649.43650010	+15.57421875	-3.26513672	-0.47021484	+26.01562500	-44.27490234	-91.07666016	+5516	+15.76318359	-0.54052734	-1.57763672	+45.92285156	-47.87841797	-42.95654297	+4152	+14.07128906	-5.22070313	-3.18164063	+43.52783203	-29.17968750	-64.66552734	+3528
+1458241649.44070010	+15.59179688	-3.25634766	-0.47460938	+25.29052734	-44.42871094	-90.61523438	+5524	+15.78076172	-0.50537109	-1.57324219	+46.14257813	-47.79052734	-43.22021484	+4156	+14.11083984	-5.15039063	-3.16406250	+43.65966797	-29.61914063	-64.75341797	+3540
+1458241649.44479990	+15.61376953	-3.24316406	-0.47900391	+24.56542969	-44.58251953	-90.13183594	+5528	+15.79833984	-0.46582031	-1.56884766	+46.38427734	-47.72460938	-43.48388672	+4164	+14.15917969	-5.08447266	-3.14208984	+43.81347656	-30.05859375	-64.86328125	+3552
+1458241649.44899990	+15.63574219	-3.22998047	-0.48339844	+23.84033203	-44.71435547	-89.62646484	+5532	+15.81591797	-0.43066406	-1.56005859	+46.60400391	-47.65869141	-43.72558594	+4172	+14.20312500	-5.01855469	-3.12451172	+43.96728516	-30.49804688	-64.97314453	+3560
+1458241649.45320010	+15.65332031	-3.22119141	-0.48779297	+23.07128906	-44.82421875	-89.12109375	+5536	+15.83349609	-0.39111328	-1.55566406	+46.80175781	-47.57080078	-43.96728516	+4180	+14.24707031	-4.95703125	-3.10253906	+44.07714844	-30.91552734	-65.06103516	+3564
+1458241649.45729990	+15.66650391	-3.21240234	-0.48339844	+22.34619141	-45.00000000	-88.68164063	+5536	+15.85107422	-0.35595703	-1.54687500	+47.02148438	-47.50488281	-44.23095703	+4188	+14.28222656	-4.89111328	-3.09814453	+44.16503906	-31.26708984	-65.08300781	+3564
+1458241649.46149990	+15.67968750	-3.19921875	-0.47021484	+21.68701172	-45.19775391	-88.28613281	+5540	+15.86865234	-0.32080078	-1.53369141	+47.24121094	-47.46093750	-44.51660156	+4196	+14.30859375	-4.83398438	-3.08935547	+44.25292969	-31.61865234	-65.14892578	+3560
+1458241649.46569990	+15.69726563	-3.17724609	-0.46142578	+21.09375000	-45.39550781	-87.89062500	+5548	+15.88183594	-0.27685547	-1.52050781	+47.48291016	-47.41699219	-44.80224609	+4204	+14.33935547	-4.78564453	-3.08496094	+44.27490234	-31.92626953	-65.23681641	+3556
+1458241649.46980000	+15.71044922	-3.15527344	-0.44384766	+20.50048828	-45.57128906	-87.51708984	+5556	+15.89941406	-0.23291016	-1.50292969	+47.76855469	-47.41699219	-45.13183594	+4216	+14.36132813	-4.74169922	-3.08496094	+44.25292969	-32.18994141	-65.28076172	+3552
+1458241649.47400000	+15.72802734	-3.12451172	-0.41748047	+20.03906250	-45.87890625	-87.25341797	+5564	+15.92138672	-0.18896484	-1.47216797	+48.12011719	-47.43896484	-45.57128906	+4228	+14.37890625	-4.69775391	-3.08056641	+44.25292969	-32.45361328	-65.39062500	+3544
+1458241649.47820000	+15.74560547	-3.09814453	-0.39111328	+19.59960938	-46.14257813	-87.01171875	+5576	+15.94335938	-0.14501953	-1.44140625	+48.51562500	-47.46093750	-46.03271484	+4240	+14.40087891	-4.67578125	-3.08056641	+44.18701172	-32.62939453	-65.50048828	+3540
+1458241649.48230000	+15.75878906	-3.07177734	-0.35595703	+19.18212891	-46.42822266	-86.79199219	+5588	+15.96533203	-0.09667969	-1.41064453	+48.91113281	-47.46093750	-46.49414063	+4252	+14.41406250	-4.64501953	-3.09375000	+44.09912109	-32.71728516	-65.54443359	+3536
+1458241649.48650000	+15.77197266	-3.03662109	-0.31640625	+18.83056641	-46.73583984	-86.61621094	+5604	+15.98730469	-0.05273438	-1.37988281	+49.28466797	-47.48291016	-46.97753906	+4268	+14.42724609	-4.61865234	-3.10693359	+44.01123047	-32.82714844	-65.61035156	+3540
+1458241649.49060010	+15.78955078	-3.00146484	-0.28125000	+18.50097656	-47.04345703	-86.41845703	+5624	+16.00488281	+0.00000000	-1.34912109	+49.65820313	-47.48291016	-47.41699219	+4284	+14.43603516	-4.60107422	-3.12011719	+43.87939453	-32.91503906	-65.65429688	+3544
+1458241649.49480010	+15.79833984	-2.96630859	-0.24609375	+18.14941406	-47.28515625	-86.22070313	+5640	+16.02685547	+0.04833984	-1.31835938	+50.07568359	-47.50488281	-47.90039063	+4300	+14.44482422	-4.57910156	-3.13769531	+43.74755859	-32.95898438	-65.69824219	+3552
+1458241649.49900010	+15.80712891	-2.92236328	-0.20654297	+17.92968750	-47.65869141	-86.11083984	+5664	+16.04443359	+0.10107422	-1.27880859	+50.49316406	-47.57080078	-48.42773438	+4316	+14.44482422	-4.55712891	-3.15527344	+43.63769531	-33.02490234	-65.74218750	+3564
+1458241649.50309990	+15.81591797	-2.88281250	-0.16259766	+17.68798828	-48.01025391	-86.00097656	+5688	+16.06640625	+0.14501953	-1.23925781	+50.91064453	-47.61474609	-48.99902344	+4332	+14.44921875	-4.54394531	-3.16845703	+43.52783203	-33.09082031	-65.80810547	+3580
+1458241649.50729990	+15.82910156	-2.84765625	-0.12304688	+17.42431641	-48.31787109	-85.89111328	+5712	+16.08837891	+0.18896484	-1.20410156	+51.28417969	-47.65869141	-49.50439453	+4348	+14.46240234	-4.53076172	-3.17285156	+43.43994141	-33.17871094	-65.96191406	+3596
+1458241649.51149990	+15.84228516	-2.80371094	-0.08349609	+17.22656250	-48.64746094	-85.75927734	+5740	+16.11035156	+0.23730469	-1.16894531	+51.65771484	-47.68066406	-49.96582031	+4364	+14.47119141	-4.50878906	-3.18164063	+43.39599609	-33.24462891	-66.04980469	+3616
+1458241649.51560000	+15.85546875	-2.77734375	-0.04394531	+16.91894531	-48.95507813	-85.64941406	+5764	+16.13232422	+0.27246094	-1.13818359	+51.96533203	-47.70263672	-50.44921875	+4380	+14.48437500	-4.48681641	-3.19042969	+43.33007813	-33.33251953	-66.11572266	+3636
+1458241649.51979990	+15.86865234	-2.75097656	-0.01757813	+16.58935547	-49.17480469	-85.47363281	+5788	+16.14990234	+0.30761719	-1.11621094	+52.22900391	-47.68066406	-50.86669922	+4392	+14.49755859	-4.46484375	-3.19482422	+43.28613281	-33.46435547	-66.22558594	+3660
+1458241649.52399990	+15.87744141	-2.72460938	+0.00000000	+16.25976563	-49.37255859	-85.27587891	+5808	+16.16748047	+0.34277344	-1.09863281	+52.44873047	-47.63671875	-51.21826172	+4404	+14.51074219	-4.43847656	-3.19921875	+43.26416016	-33.57421875	-66.24755859	+3688
+1458241649.52810000	+15.88183594	-2.70703125	+0.02197266	+15.86425781	-49.59228516	-85.03417969	+5832	+16.18505859	+0.36914063	-1.08105469	+52.60253906	-47.59277344	-51.54785156	+4412	+14.52392578	-4.40332031	-3.20361328	+43.26416016	-33.75000000	-66.26953125	+3716
+1458241649.53230000	+15.89501953	-2.68945313	+0.02636719	+15.40283203	-49.72412109	-84.72656250	+5852	+16.19824219	+0.39550781	-1.06787109	+52.69042969	-47.57080078	-51.81152344	+4424	+14.55029297	-4.36816406	-3.19042969	+43.33007813	-34.03564453	-66.40136719	+3744
+1458241649.53650000	+15.90380859	-2.67187500	+0.03515625	+14.98535156	-49.85595703	-84.44091797	+5868	+16.21582031	+0.42626953	-1.05908203	+52.80029297	-47.52685547	-52.07519531	+4432	+14.57666016	-4.32861328	-3.18164063	+43.39599609	-34.29931641	-66.46728516	+3768
+1458241649.54060010	+15.90820313	-2.67187500	+0.03955078	+14.45800781	-49.98779297	-84.13330078	+5880	+16.23339844	+0.43505859	-1.05029297	+52.82226563	-47.48291016	-52.31689453	+4436	+14.60302734	-4.28906250	-3.16406250	+43.48388672	-34.60693359	-66.53320313	+3792
+1458241649.54480000	+15.92138672	-2.67187500	+0.03955078	+13.90869141	-50.07568359	-83.82568359	+5892	+16.25097656	+0.44824219	-1.05468750	+52.77832031	-47.41699219	-52.49267578	+4440	+14.63378906	-4.24951172	-3.14208984	+43.59375000	-34.93652344	-66.68701172	+3816
+1458241649.54900000	+15.93457031	-2.67626953	+0.03076172	+13.33740234	-50.07568359	-83.45214844	+5900	+16.26855469	+0.46142578	-1.06787109	+52.69042969	-47.26318359	-52.53662109	+4448	+14.66455078	-4.20556641	-3.12451172	+43.68164063	-35.26611328	-66.73095703	+3832
+1458241649.55310010	+15.94775391	-2.68066406	+0.01757813	+12.72216797	-50.05371094	-83.07861328	+5908	+16.28173828	+0.47460938	-1.08105469	+52.55859375	-47.13134766	-52.53662109	+4456	+14.69970703	-4.16162109	-3.10693359	+43.79150391	-35.59570313	-66.75292969	+3844
+1458241649.55730010	+15.95654297	-2.68505859	+0.00000000	+12.10693359	-50.00976563	-82.68310547	+5916	+16.29052734	+0.48339844	-1.09423828	+52.44873047	-47.04345703	-52.60253906	+4464	+14.73046875	-4.11328125	-3.08935547	+43.87939453	-35.94726563	-66.77490234	+3856
+1458241649.56150010	+15.96533203	-2.68945313	-0.01318359	+11.53564453	-49.98779297	-82.30957031	+5924	+16.30371094	+0.50097656	-1.09863281	+52.38281250	-46.95556641	-52.66845703	+4476	+14.76123047	-4.06933594	-3.07177734	+43.94531250	-36.27685547	-66.77490234	+3860
+1458241649.56559990	+15.97412109	-2.69384766	-0.03076172	+10.94238281	-49.96582031	-81.91406250	+5928	+16.31689453	+0.50537109	-1.10742188	+52.25097656	-46.86767578	-52.73437500	+4488	+14.78759766	-4.02539063	-3.05859375	+44.01123047	-36.58447266	-66.79687500	+3864
+1458241649.56979990	+15.98291016	-2.70263672	-0.04394531	+10.39306641	-49.96582031	-81.58447266	+5928	+16.33007813	+0.50976563	-1.11621094	+52.09716797	-46.80175781	-52.75634766	+4500	+14.81835938	-3.98583984	-3.04101563	+44.07714844	-36.89208984	-66.79687500	+3860
+1458241649.57390000	+15.99609375	-2.70263672	-0.04833984	+9.88769531	-49.98779297	-81.25488281	+5928	+16.34765625	+0.51855469	-1.12500000	+51.94335938	-46.73583984	-52.75634766	+4512	+14.84472656	-3.94628906	-3.02343750	+44.14306641	-37.17773438	-66.86279297	+3856
+1458241649.57810000	+16.00927734	-2.70263672	-0.05712891	+9.44824219	-49.98779297	-80.99121094	+5928	+16.36523438	+0.53173828	-1.13818359	+51.83349609	-46.64794922	-52.75634766	+4524	+14.87109375	-3.91552734	-3.01025391	+44.16503906	-37.41943359	-66.90673828	+3848
+1458241649.58229990	+16.02246094	-2.70263672	-0.06152344	+9.03076172	-50.03173828	-80.74951172	+5924	+16.37841797	+0.54492188	-1.13378906	+51.76757813	-46.60400391	-52.84423828	+4540	+14.89306641	-3.88476563	-3.00585938	+44.14306641	-37.59521484	-66.90673828	+3840
+1458241649.58640000	+16.03564453	-2.70263672	-0.05712891	+8.63525391	-50.07568359	-80.50781250	+5924	+16.39599609	+0.55810547	-1.13378906	+51.72363281	-46.58203125	-52.91015625	+4552	+14.90625000	-3.85839844	-3.00146484	+44.07714844	-37.72705078	-66.88476563	+3828
+1458241649.59060000	+16.04882813	-2.68505859	-0.05712891	+8.32763672	-50.09765625	-80.28808594	+5924	+16.40917969	+0.57568359	-1.12939453	+51.70166016	-46.56005859	-52.97607422	+4568	+14.92822266	-3.84521484	-3.00585938	+43.98925781	-37.83691406	-66.88476563	+3820
+1458241649.59480000	+16.05761719	-2.66748047	-0.04833984	+8.06396484	-50.18554688	-80.11230469	+5932	+16.42236328	+0.59765625	-1.11621094	+51.72363281	-46.60400391	-53.10791016	+4588	+14.93701172	-3.82324219	-3.01464844	+43.87939453	-37.83691406	-66.81884766	+3812
+1458241649.59890010	+16.06201172	-2.64111328	-0.02636719	+7.88818359	-50.38330078	-80.00244141	+5940	+16.43554688	+0.61962891	-1.09423828	+51.78955078	-46.66992188	-53.26171875	+4608	+14.94140625	-3.81005859	-3.02343750	+43.76953125	-37.83691406	-66.84082031	+3800
+1458241649.60310010	+16.07080078	-2.62353516	-0.00439453	+7.71240234	-50.55908203	-79.91455078	+5952	+16.45312500	+0.64160156	-1.07226563	+51.85546875	-46.73583984	-53.45947266	+4628	+14.94580078	-3.80566406	-3.03222656	+43.61572266	-37.81494141	-66.88476563	+3796
+1458241649.60730000	+16.08398438	-2.60595703	+0.02197266	+7.58056641	-50.75683594	-79.87060547	+5968	+16.47070313	+0.65917969	-1.05029297	+51.92138672	-46.82373047	-53.63525391	+4648	+14.95019531	-3.80126953	-3.04101563	+43.48388672	-37.74902344	-66.92871094	+3792
+1458241649.61139990	+16.10156250	-2.57958984	+0.05273438	+7.49267578	-50.99853516	-79.84863281	+5980	+16.49267578	+0.68554688	-1.02392578	+52.03125000	-46.91162109	-53.81103516	+4672	+14.95019531	-3.79687500	-3.05419922	+43.33007813	-37.68310547	-66.97265625	+3792
+1458241649.61560010	+16.11474609	-2.55761719	+0.08789063	+7.42675781	-51.19628906	-79.84863281	+6000	+16.51025391	+0.71630859	-1.00195313	+52.16308594	-46.99951172	-53.98681641	+4692	+14.95458984	-3.80566406	-3.06738281	+43.13232422	-37.59521484	-66.99462891	+3800
+1458241649.61980010	+16.12353516	-2.53125000	+0.11865234	+7.36083984	-51.43798828	-79.82666016	+6020	+16.52343750	+0.74267578	-0.97119141	+52.31689453	-47.10937500	-54.20654297	+4712	+14.95458984	-3.81005859	-3.08056641	+42.93457031	-37.46337891	-67.03857422	+3808
+1458241649.62389990	+16.13232422	-2.50048828	+0.14941406	+7.31689453	-51.63574219	-79.82666016	+6044	+16.54101563	+0.76904297	-0.94042969	+52.47070313	-47.24121094	-54.42626953	+4736	+14.95458984	-3.81005859	-3.09814453	+42.75878906	-37.33154297	-67.03857422	+3824
+1458241649.62809990	+16.13671875	-2.48291016	+0.18457031	+7.16308594	-51.85546875	-79.78271484	+6068	+16.55419922	+0.78662109	-0.90966797	+52.55859375	-47.35107422	-54.62402344	+4756	+14.95019531	-3.81005859	-3.11572266	+42.58300781	-37.24365234	-67.01660156	+3840
+1458241649.63229990	+16.14990234	-2.46972656	+0.20654297	+7.00927734	-52.03125000	-79.71679688	+6092	+16.57177734	+0.80419922	-0.89208984	+52.53662109	-47.43896484	-54.68994141	+4772	+14.95458984	-3.80566406	-3.12451172	+42.42919922	-37.19970703	-67.03857422	+3856
+1458241649.63640000	+16.15429688	-2.44775391	+0.23730469	+6.92138672	-52.25097656	-79.67285156	+6116	+16.58496094	+0.82177734	-0.87451172	+52.58056641	-47.54882813	-54.79980469	+4792	+14.95898438	-3.80126953	-3.13330078	+42.29736328	-37.15576172	-67.06054688	+3876
+1458241649.64060000	+16.16308594	-2.44775391	+0.26367188	+6.70166016	-52.47070313	-79.62890625	+6140	+16.60253906	+0.83496094	-0.85253906	+52.60253906	-47.65869141	-54.90966797	+4808	+14.95898438	-3.79687500	-3.13769531	+42.16552734	-37.13378906	-67.08251953	+3896
+1458241649.64470010	+16.17626953	-2.44775391	+0.28564453	+6.45996094	-52.62451172	-79.54101563	+6164	+16.61572266	+0.84814453	-0.83935547	+52.58056641	-47.79052734	-54.99755859	+4824	+14.97216797	-3.79687500	-3.13330078	+42.05566406	-37.22167969	-67.19238281	+3916
+1458241649.64890000	+16.18505859	-2.44775391	+0.29443359	+6.17431641	-52.66845703	-79.38720703	+6184	+16.63330078	+0.86572266	-0.82617188	+52.58056641	-47.87841797	-55.04150391	+4836	+14.98535156	-3.78808594	-3.13330078	+41.98974609	-37.26562500	-67.14843750	+3940
+1458241649.65310000	+16.19384766	-2.46093750	+0.29882813	+5.80078125	-52.73437500	-79.21142578	+6204	+16.64648438	+0.87011719	-0.81738281	+52.51464844	-47.96630859	-55.06347656	+4848	+14.99853516	-3.77050781	-3.13330078	+41.90185547	-37.37548828	-67.10449219	+3960
+1458241649.65720010	+16.20263672	-2.47412109	+0.29443359	+5.38330078	-52.73437500	-78.99169922	+6224	+16.65966797	+0.87011719	-0.82177734	+52.31689453	-48.01025391	-54.97558594	+4856	+15.01611328	-3.75292969	-3.12451172	+41.83593750	-37.52929688	-67.08251953	+3980
+1458241649.66140010	+16.20263672	-2.48291016	+0.28564453	+4.96582031	-52.69042969	-78.75000000	+6240	+16.67285156	+0.87011719	-0.83056641	+52.14111328	-48.05419922	-54.88769531	+4868	+15.03369141	-3.73095703	-3.11572266	+41.81396484	-37.66113281	-67.06054688	+4000
+1458241649.66560010	+16.20703125	-2.50927734	+0.27685547	+4.48242188	-52.66845703	-78.48632813	+6260	+16.68164063	+0.86572266	-0.83935547	+51.94335938	-48.09814453	-54.77783203	+4880	+15.05126953	-3.70458984	-3.10693359	+41.81396484	-37.88085938	-66.99462891	+4016
+1458241649.66969990	+16.21582031	-2.53125000	+0.25488281	+3.95507813	-52.58056641	-78.22265625	+6276	+16.69482422	+0.85693359	-0.85253906	+51.67968750	-48.14208984	-54.64599609	+4896	+15.07324219	-3.67382813	-3.09375000	+41.83593750	-38.12255859	-66.95068359	+4032
+1458241649.67389990	+16.22460938	-2.55322266	+0.23730469	+3.51562500	-52.51464844	-77.95898438	+6292	+16.70361328	+0.85253906	-0.86572266	+51.48193359	-48.20800781	-54.55810547	+4908	+15.09521484	-3.64306641	-3.07617188	+41.83593750	-38.38623047	-66.92871094	+4040
+1458241649.67810010	+16.23339844	-2.57519531	+0.21972656	+3.07617188	-52.44873047	-77.73925781	+6300	+16.71679688	+0.84814453	-0.87451172	+51.30615234	-48.27392578	-54.47021484	+4920	+15.12158203	-3.62109375	-3.06298828	+41.83593750	-38.62792969	-66.90673828	+4048
+1458241649.68220000	+16.23779297	-2.59716797	+0.19335938	+2.63671875	-52.36083984	-77.49755859	+6312	+16.72998047	+0.84375000	-0.88769531	+51.10839844	-48.31787109	-54.38232422	+4936	+15.14355469	-3.59472656	-3.04541016	+41.83593750	-38.86962891	-66.86279297	+4052
+1458241649.68639990	+16.24658203	-2.61474609	+0.17138672	+2.21923828	-52.25097656	-77.27783203	+6320	+16.73876953	+0.83496094	-0.90087891	+50.93261719	-48.36181641	-54.29443359	+4948	+15.16552734	-3.56835938	-3.03222656	+41.85791016	-39.08935547	-66.84082031	+4052
+1458241649.69059990	+16.25537109	-2.62792969	+0.14501953	+1.86767578	-52.14111328	-77.08007813	+6328	+16.75195313	+0.82617188	-0.91406250	+50.73486328	-48.42773438	-54.22851563	+4960	+15.18750000	-3.54199219	-3.01904297	+41.87988281	-39.30908203	-66.79687500	+4052
+1458241649.69470000	+16.25976563	-2.64111328	+0.11865234	+1.56005859	-52.00927734	-76.92626953	+6332	+16.76074219	+0.82177734	-0.92724609	+50.55908203	-48.47167969	-54.18457031	+4976	+15.20507813	-3.51123047	-3.01464844	+41.87988281	-39.48486328	-66.70898438	+4048
+1458241649.69890000	+16.26416016	-2.64550781	+0.10546875	+1.34033203	-52.03125000	-76.81640625	+6332	+16.76513672	+0.81298828	-0.93164063	+50.44921875	-48.55957031	-54.18457031	+4988	+15.21826172	-3.48925781	-3.00585938	+41.87988281	-39.63867188	-66.68701172	+4040
+1458241649.70310000	+16.26855469	-2.64111328	+0.09228516	+1.20849609	-52.05322266	-76.75048828	+6336	+16.77392578	+0.80859375	-0.93603516	+50.38330078	-48.66943359	-54.25048828	+5000	+15.23583984	-3.47167969	-3.00146484	+41.85791016	-39.79248047	-66.70898438	+4028
+1458241649.70720010	+16.27294922	-2.63671875	+0.09228516	+1.12060547	-52.09716797	-76.75048828	+6336	+16.78271484	+0.80859375	-0.92724609	+50.38330078	-48.82324219	-54.36035156	+5016	+15.24462891	-3.45849609	-2.99707031	+41.81396484	-39.88037109	-66.73095703	+4020
+1458241649.71140000	+16.28613281	-2.62792969	+0.10107422	+1.12060547	-52.29492188	-76.79443359	+6336	+16.79150391	+0.80859375	-0.91406250	+50.42724609	-48.99902344	-54.53613281	+5028	+15.25781250	-3.44970703	-2.99267578	+41.79199219	-39.96826172	-66.81884766	+4012
+1458241649.71560000	+16.29931641	-2.61035156	+0.10986328	+1.23046875	-52.44873047	-76.90429688	+6340	+16.80468750	+0.81738281	-0.89648438	+50.53710938	-49.19677734	-54.77783203	+5044	+15.26660156	-3.44970703	-2.99267578	+41.72607422	-40.01220703	-66.90673828	+4000
+1458241649.71970010	+16.30371094	-2.59277344	+0.12744141	+1.36230469	-52.64648438	-77.05810547	+6348	+16.81787109	+0.82617188	-0.87890625	+50.71289063	-49.39453125	-55.01953125	+5060	+15.27539063	-3.44970703	-2.99707031	+41.66015625	-39.96826172	-66.99462891	+3992
+1458241649.72390010	+16.30810547	-2.56640625	+0.14941406	+1.62597656	-52.88818359	-77.23388672	+6360	+16.82666016	+0.83496094	-0.85253906	+50.88867188	-49.63623047	-55.32714844	+5076	+15.27978516	-3.45410156	-3.00146484	+41.57226563	-39.92431641	-67.08251953	+3988
+1458241649.72799990	+16.31250000	-2.54003906	+0.17578125	+1.91162109	-53.12988281	-77.45361328	+6372	+16.83105469	+0.84814453	-0.82177734	+51.08642578	-49.87792969	-55.63476563	+5092	+15.27978516	-3.45849609	-3.01025391	+41.50634766	-39.85839844	-67.19238281	+3988
+1458241649.73219990	+16.31689453	-2.51367188	+0.20214844	+2.21923828	-53.39355469	-77.69531250	+6388	+16.83984375	+0.86132813	-0.79101563	+51.30615234	-50.18554688	-55.96435547	+5108	+15.28417969	-3.46289063	-3.01904297	+41.41845703	-39.77050781	-67.32421875	+3988
+1458241649.73639990	+16.32128906	-2.47851563	+0.24169922	+2.63671875	-53.76708984	-78.00292969	+6408	+16.84863281	+0.87451172	-0.75146484	+51.56982422	-50.49316406	-56.33789063	+5124	+15.28417969	-3.47167969	-3.02783203	+41.35253906	-39.66064453	-67.45605469	+3992
+1458241649.74050000	+16.33007813	-2.45654297	+0.28564453	+3.05419922	-54.16259766	-78.35449219	+6432	+16.85742188	+0.88769531	-0.71191406	+51.85546875	-50.84472656	-56.73339844	+5140	+15.27978516	-3.48046875	-3.03662109	+41.26464844	-39.55078125	-67.63183594	+4004
+1458241649.74470000	+16.34326172	-2.43457031	+0.32519531	+3.47167969	-54.51416016	-78.70605469	+6452	+16.87060547	+0.90527344	-0.67236328	+52.11914063	-51.21826172	-57.08496094	+5156	+15.27978516	-3.49804688	-3.04101563	+41.17675781	-39.46289063	-67.85156250	+4016
+1458241649.74889990	+16.35205078	-2.40820313	+0.35156250	+3.88916016	-54.75585938	-78.99169922	+6476	+16.88378906	+0.92285156	-0.63281250	+52.38281250	-51.59179688	-57.43652344	+5172	+15.28417969	-3.50683594	-3.04101563	+41.13281250	-39.37500000	-68.02734375	+4028
+1458241649.75300000	+16.36083984	-2.38623047	+0.38232422	+4.37255859	-55.01953125	-79.34326172	+6496	+16.89257813	+0.93603516	-0.59326172	+52.60253906	-51.98730469	-57.76611328	+5188	+15.28857422	-3.51123047	-3.04541016	+41.08886719	-39.26513672	-68.20312500	+4044
+1458241649.75720000	+16.36523438	-2.36425781	+0.39990234	+4.87792969	-55.23925781	-79.73876953	+6516	+16.90136719	+0.94921875	-0.56250000	+52.77832031	-52.36083984	-58.00781250	+5204	+15.29296875	-3.51562500	-3.04980469	+41.04492188	-39.17724609	-68.33496094	+4064
+1458241649.76140000	+16.36962891	-2.34228516	+0.41748047	+5.31738281	-55.41503906	-80.04638672	+6540	+16.91015625	+0.96679688	-0.53613281	+52.93212891	-52.75634766	-58.22753906	+5216	+15.29736328	-3.52001953	-3.05859375	+41.00097656	-39.08935547	-68.44482422	+4084
+1458241649.76550010	+16.37402344	-2.32910156	+0.43505859	+5.77880859	-55.61279297	-80.39794922	+6560	+16.91455078	+0.97119141	-0.50976563	+52.99804688	-53.17382813	-58.38134766	+5228	+15.29736328	-3.51123047	-3.06298828	+40.97900391	-39.02343750	-68.51074219	+4104
+1458241649.76970010	+16.38281250	-2.32031250	+0.43945313	+6.24023438	-55.74462891	-80.77148438	+6576	+16.92333984	+0.97119141	-0.49218750	+52.95410156	-53.56933594	-58.40332031	+5236	+15.30615234	-3.50244141	-3.05419922	+41.00097656	-39.04541016	-68.62060547	+4124
+1458241649.77390000	+16.39160156	-2.30712891	+0.43945313	+6.74560547	-55.85449219	-81.14501953	+6592	+16.93212891	+0.97558594	-0.48339844	+52.86621094	-54.00878906	-58.35937500	+5244	+15.31494141	-3.48925781	-3.04980469	+41.02294922	-39.08935547	-68.68652344	+4144
+1458241649.77800010	+16.40478516	-2.30273438	+0.43945313	+7.22900391	-55.96435547	-81.54052734	+6604	+16.93652344	+0.97558594	-0.47900391	+52.71240234	-54.40429688	-58.24951172	+5252	+15.32373047	-3.47167969	-3.04101563	+41.06689453	-39.11132813	-68.75244141	+4164
+1458241649.78220010	+16.41357422	-2.29833984	+0.42626953	+7.69042969	-55.98632813	-81.91406250	+6616	+16.94531250	+0.97119141	-0.48339844	+52.47070313	-54.77783203	-58.05175781	+5256	+15.33691406	-3.45849609	-3.03222656	+41.11083984	-39.17724609	-68.79638672	+4180
+1458241649.78640010	+16.42675781	-2.29833984	+0.39550781	+8.30566406	-55.92041016	-82.41943359	+6628	+16.94970703	+0.96679688	-0.50097656	+52.11914063	-55.12939453	-57.70019531	+5268	+15.35449219	-3.44091797	-3.02783203	+41.15478516	-39.24316406	-68.79638672	+4196
+1458241649.79049990	+16.43554688	-2.29833984	+0.36474609	+8.78906250	-55.83251953	-82.81494141	+6636	+16.95410156	+0.96240234	-0.52294922	+51.70166016	-55.45898438	-57.28271484	+5276	+15.36767578	-3.41455078	-3.01904297	+41.19873047	-39.30908203	-68.77441406	+4208
+1458241649.79469990	+16.44433594	-2.29833984	+0.32519531	+9.27246094	-55.70068359	-83.18847656	+6644	+16.95410156	+0.95361328	-0.54492188	+51.26220703	-55.78857422	-56.84326172	+5288	+15.38085938	-3.38818359	-3.01904297	+41.26464844	-39.37500000	-68.73046875	+4216
+1458241649.79880000	+16.45312500	-2.30273438	+0.28125000	+9.88769531	-55.59082031	-83.71582031	+6648	+16.94970703	+0.94482422	-0.57128906	+50.77880859	-56.11816406	-56.35986328	+5304	+15.39404297	-3.36181641	-3.01464844	+41.30859375	-39.46289063	-68.68652344	+4220
+1458241649.80300000	+16.45751953	-2.30273438	+0.24609375	+10.37109375	-55.52490234	-84.13330078	+6648	+16.94970703	+0.93603516	-0.59765625	+50.29541016	-56.42578125	-55.85449219	+5316	+15.40722656	-3.33544922	-3.01025391	+41.37451172	-39.52880859	-68.64257813	+4224
+1458241649.80720000	+16.46630859	-2.30273438	+0.21093750	+10.85449219	-55.45898438	-84.55078125	+6644	+16.94531250	+0.92724609	-0.61962891	+49.83398438	-56.73339844	-55.37109375	+5332	+15.42041016	-3.30908203	-3.00146484	+41.44042969	-39.59472656	-68.62060547	+4220
+1458241649.81130000	+16.47509766	-2.30273438	+0.18017578	+11.35986328	-55.41503906	-84.99023438	+6640	+16.94970703	+0.91845703	-0.64599609	+49.32861328	-57.01904297	-54.84375000	+5348	+15.43359375	-3.28710938	-2.99707031	+41.50634766	-39.68261719	-68.62060547	+4220
+1458241649.81550000	+16.48828125	-2.29394531	+0.14941406	+11.90917969	-55.34912109	-85.45166016	+6632	+16.94970703	+0.91406250	-0.67236328	+48.88916016	-57.28271484	-54.38232422	+5360	+15.44677734	-3.26513672	-2.98828125	+41.57226563	-39.74853516	-68.64257813	+4212
+1458241649.81970000	+16.48828125	-2.28515625	+0.13183594	+12.50244141	-55.37109375	-85.93505859	+6624	+16.94531250	+0.91406250	-0.68554688	+48.58154297	-57.56835938	-54.05273438	+5368	+15.45996094	-3.24316406	-2.98828125	+41.59423828	-39.77050781	-68.59863281	+4204
+1458241649.82380010	+16.48828125	-2.27636719	+0.11865234	+13.07373047	-55.43701172	-86.48437500	+6612	+16.94531250	+0.91406250	-0.69433594	+48.31787109	-57.81005859	-53.74511719	+5380	+15.46875000	-3.22998047	-2.98828125	+41.61621094	-39.79248047	-68.62060547	+4192
+1458241649.82800010	+16.49707031	-2.25439453	+0.10986328	+13.73291016	-55.50292969	-87.01171875	+6604	+16.94091797	+0.91406250	-0.70312500	+48.07617188	-58.05175781	-53.48144531	+5388	+15.47753906	-3.21679688	-2.98828125	+41.63818359	-39.79248047	-68.64257813	+4184
+1458241649.83220010	+16.49707031	-2.23242188	+0.11865234	+14.45800781	-55.70068359	-87.60498047	+6596	+16.94091797	+0.91845703	-0.69433594	+47.96630859	-58.35937500	-53.37158203	+5396	+15.48193359	-3.20361328	-2.99267578	+41.66015625	-39.74853516	-68.66455078	+4172
+1458241649.83629990	+16.50146484	-2.20605469	+0.14062500	+15.20507813	-55.96435547	-88.24218750	+6588	+16.94091797	+0.92285156	-0.68115234	+47.96630859	-58.64501953	-53.37158203	+5404	+15.48632813	-3.19482422	-2.99707031	+41.68212891	-39.72656250	-68.73046875	+4160
+1458241649.84050010	+16.50585938	-2.17968750	+0.16259766	+15.99609375	-56.22802734	-88.90136719	+6584	+16.94091797	+0.93164063	-0.65917969	+48.03222656	-58.95263672	-53.41552734	+5416	+15.48632813	-3.19042969	-3.00146484	+41.66015625	-39.66064453	-68.84033203	+4152
+1458241649.84470010	+16.51025391	-2.14892578	+0.19775391	+16.80908203	-56.60156250	-89.60449219	+6584	+16.94091797	+0.94042969	-0.63281250	+48.18603516	-59.28222656	-53.56933594	+5428	+15.49072266	-3.19482422	-3.00585938	+41.66015625	-39.59472656	-68.97216797	+4144
+1458241649.84879990	+16.51464844	-2.12255859	+0.23291016	+17.55615234	-56.90917969	-90.26367188	+6584	+16.94531250	+0.94921875	-0.60644531	+48.33984375	-59.54589844	-53.72314453	+5436	+15.49072266	-3.19921875	-3.01025391	+41.61621094	-39.50683594	-69.12597656	+4136
+1458241649.85299990	+16.51904297	-2.09179688	+0.26806641	+18.32519531	-57.21679688	-90.92285156	+6588	+16.95410156	+0.96240234	-0.58447266	+48.53759766	-59.80957031	-53.92089844	+5448	+15.49072266	-3.20800781	-3.01464844	+41.59423828	-39.41894531	-69.30175781	+4136
+1458241649.85719990	+16.51904297	-2.06103516	+0.31201172	+19.13818359	-57.56835938	-91.62597656	+6592	+16.95410156	+0.97998047	-0.54931641	+48.82324219	-60.09521484	-54.20654297	+5456	+15.48632813	-3.21679688	-3.02343750	+41.55029297	-39.30908203	-69.45556641	+4140
+1458241649.86130000	+16.51464844	-2.03027344	+0.35595703	+19.92919922	-57.91992188	-92.32910156	+6600	+16.95410156	+0.99316406	-0.51416016	+49.13085938	-60.38085938	-54.49218750	+5468	+15.48632813	-3.22558594	-3.03222656	+41.48437500	-39.19921875	-69.65332031	+4144
+1458241649.86550000	+16.51464844	-1.99951172	+0.39990234	+20.67626953	-58.29345703	-92.98828125	+6612	+16.95849609	+1.00634766	-0.47460938	+49.48242188	-60.66650391	-54.84375000	+5480	+15.47753906	-3.23437500	-3.04101563	+41.44042969	-39.11132813	-69.80712891	+4156
+1458241649.86970000	+16.52343750	-1.96875000	+0.43505859	+21.37939453	-58.62304688	-93.55957031	+6620	+16.95849609	+1.01953125	-0.43945313	+49.79003906	-60.95214844	-55.15136719	+5488	+15.47753906	-3.23876953	-3.04101563	+41.41845703	-39.06738281	-70.00488281	+4168
+1458241649.87380000	+16.52783203	-1.94677734	+0.47021484	+21.97265625	-58.90869141	-94.08691406	+6628	+16.96289063	+1.03271484	-0.40869141	+50.05371094	-61.21582031	-55.39306641	+5496	+15.47314453	-3.24755859	-3.04541016	+41.39648438	-39.02343750	-70.20263672	+4180
+1458241649.87800000	+16.52783203	-1.93359375	+0.50097656	+22.50000000	-59.19433594	-94.59228516	+6632	+16.96728516	+1.04589844	-0.37792969	+50.31738281	-61.50146484	-55.65673828	+5508	+15.47314453	-3.24755859	-3.04541016	+41.35253906	-39.00146484	-70.33447266	+4196
+1458241649.88210010	+16.52783203	-1.92480469	+0.51855469	+22.96142578	-59.41406250	-95.03173828	+6640	+16.96728516	+1.05908203	-0.35595703	+50.53710938	-61.76513672	-55.85449219	+5516	+15.47314453	-3.25195313	-3.04101563	+41.30859375	-39.04541016	-70.48828125	+4212
+1458241649.88630010	+16.52783203	-1.91162109	+0.52734375	+23.33496094	-59.52392578	-95.36132813	+6640	+16.96728516	+1.07226563	-0.33398438	+50.73486328	-62.02880859	-56.03027344	+5520	+15.48193359	-3.25195313	-3.03662109	+41.28662109	-39.08935547	-70.57617188	+4228
+1458241649.89050010	+16.52783203	-1.91162109	+0.53173828	+23.59863281	-59.65576172	-95.64697266	+6644	+16.97167969	+1.08105469	-0.31640625	+50.86669922	-62.31445313	-56.16210938	+5528	+15.48632813	-3.23876953	-3.03662109	+41.28662109	-39.15527344	-70.59814453	+4248
+1458241649.89459990	+16.52783203	-1.90722656	+0.51855469	+23.79638672	-59.69970703	-95.80078125	+6644	+16.96728516	+1.08544922	-0.30322266	+50.86669922	-62.57812500	-56.16210938	+5532	+15.49511719	-3.22558594	-3.02783203	+41.28662109	-39.28710938	-70.62011719	+4264
+1458241649.89879990	+16.52783203	-1.90722656	+0.50537109	+23.92822266	-59.72167969	-95.95458984	+6644	+16.96728516	+1.08984375	-0.29882813	+50.82275391	-62.88574219	-56.11816406	+5536	+15.50390625	-3.21240234	-3.02343750	+41.26464844	-39.39697266	-70.57617188	+4280
+1458241649.90300010	+16.52783203	-1.92041016	+0.48779297	+23.99414063	-59.78759766	-96.06445313	+6648	+16.96289063	+1.08984375	-0.29443359	+50.71289063	-63.21533203	-56.03027344	+5540	+15.50830078	-3.19042969	-3.01904297	+41.26464844	-39.50683594	-70.51025391	+4292
+1458241649.90710000	+16.53222656	-1.93359375	+0.46142578	+23.97216797	-59.76562500	-96.10839844	+6648	+16.96289063	+1.08544922	-0.29882813	+50.44921875	-63.52294922	-55.78857422	+5544	+15.51708984	-3.17285156	-3.01025391	+41.26464844	-39.68261719	-70.44433594	+4300
+1458241649.91129990	+16.53662109	-1.95117188	+0.43066406	+23.92822266	-59.74365234	-96.10839844	+6648	+16.95849609	+1.08105469	-0.31201172	+50.05371094	-63.91845703	-55.39306641	+5552	+15.53027344	-3.15087891	-3.00146484	+41.24267578	-39.83642578	-70.37841797	+4308
+1458241649.91549990	+16.54101563	-1.96875000	+0.39990234	+23.88427734	-59.67773438	-96.13037109	+6648	+16.95410156	+1.07226563	-0.32958984	+49.59228516	-64.29199219	-54.99755859	+5560	+15.54345703	-3.13330078	-2.99267578	+41.24267578	-40.01220703	-70.29052734	+4312
+1458241649.91960000	+16.53662109	-1.98193359	+0.36474609	+23.84033203	-59.61181641	-96.15234375	+6644	+16.94970703	+1.06347656	-0.34716797	+49.08691406	-64.64355469	-54.51416016	+5568	+15.55664063	-3.11132813	-2.98388672	+41.24267578	-40.16601563	-70.20263672	+4316
+1458241649.92380000	+16.53662109	-1.99511719	+0.33398438	+23.86230469	-59.61181641	-96.24023438	+6640	+16.94531250	+1.05029297	-0.36914063	+48.44970703	-65.12695313	-53.96484375	+5576	+15.56542969	-3.08935547	-2.97949219	+41.24267578	-40.29785156	-70.09277344	+4312
+1458241649.92800000	+16.53662109	-2.00390625	+0.30761719	+23.90625000	-59.58984375	-96.32812500	+6632	+16.93652344	+1.03710938	-0.38232422	+47.85644531	-65.58837891	-53.43750000	+5584	+15.57421875	-3.06738281	-2.97070313	+41.22070313	-40.45166016	-69.96093750	+4308
+1458241649.93210010	+16.54101563	-2.01269531	+0.28125000	+23.99414063	-59.61181641	-96.43798828	+6624	+16.93212891	+1.02832031	-0.39990234	+47.21923828	-66.04980469	-52.88818359	+5592	+15.58300781	-3.04541016	-2.96630859	+41.19873047	-40.58349609	-69.82910156	+4300
+1458241649.93630000	+16.54541016	-2.02148438	+0.26806641	+24.12597656	-59.69970703	-96.63574219	+6612	+16.92773438	+1.01513672	-0.40869141	+46.53808594	-66.66503906	-52.31689453	+5600	+15.59179688	-3.01904297	-2.96191406	+41.17675781	-40.71533203	-69.69726563	+4288
+1458241649.94050000	+16.54541016	-2.02587891	+0.25488281	+24.34570313	-59.76562500	-96.89941406	+6600	+16.92773438	+1.01074219	-0.41308594	+45.98876953	-67.23632813	-51.83349609	+5604	+15.60058594	-3.00146484	-2.95751953	+41.13281250	-40.82519531	-69.58740234	+4276
+1458241649.94460010	+16.54541016	-2.02587891	+0.25048828	+24.65332031	-59.89746094	-97.25097656	+6584	+16.92773438	+1.00634766	-0.40869141	+45.52734375	-67.80761719	-51.43798828	+5612	+15.60937500	-2.98828125	-2.95751953	+41.08886719	-40.91308594	-69.49951172	+4264
+1458241649.94880010	+16.54980469	-2.02587891	+0.25927734	+25.07080078	-60.11718750	-97.73437500	+6572	+16.92773438	+1.00195313	-0.39550781	+45.06591797	-68.51074219	-51.08642578	+5616	+15.61376953	-2.97509766	-2.95312500	+41.02294922	-41.00097656	-69.45556641	+4248
+1458241649.95289990	+16.55419922	-2.00830078	+0.26806641	+25.64208984	-60.29296875	-98.26171875	+6564	+16.93212891	+1.00195313	-0.37792969	+44.67041016	-69.16992188	-50.75683594	+5620	+15.61816406	-2.97070313	-2.95312500	+40.97900391	-41.06689453	-69.43359375	+4232
+1458241649.95709990	+16.54980469	-1.98632813	+0.28564453	+26.27929688	-60.53466797	-98.87695313	+6556	+16.93652344	+1.00195313	-0.35595703	+44.34082031	-69.85107422	-50.51513672	+5624	+15.62255859	-2.96630859	-2.95312500	+40.91308594	-41.06689453	-69.41162109	+4220
+1458241649.96129990	+16.54980469	-1.96435547	+0.31640625	+27.07031250	-60.84228516	-99.64599609	+6556	+16.94091797	+1.00195313	-0.32080078	+44.05517578	-70.59814453	-50.31738281	+5628	+15.62255859	-2.96191406	-2.96191406	+40.84716797	-41.02294922	-69.41162109	+4208
+1458241649.96540000	+16.54980469	-1.94238281	+0.35156250	+27.86132813	-61.17187500	-100.41503906	+6556	+16.94531250	+1.01074219	-0.29003906	+43.79150391	-71.34521484	-50.09765625	+5636	+15.61816406	-2.96630859	-2.97070313	+40.75927734	-40.97900391	-69.43359375	+4196
+1458241649.96960000	+16.54980469	-1.91601563	+0.38671875	+28.71826172	-61.47949219	-101.25000000	+6556	+16.94970703	+1.01953125	-0.25488281	+43.50585938	-72.09228516	-49.85595703	+5644	+15.61376953	-2.97070313	-2.97949219	+40.67138672	-40.93505859	-69.45556641	+4192
+1458241649.97379990	+16.54980469	-1.88964844	+0.42626953	+29.68505859	-61.85302734	-102.17285156	+6560	+16.95410156	+1.03271484	-0.21533203	+43.22021484	-72.90527344	-49.59228516	+5648	+15.60937500	-2.97509766	-2.98388672	+40.58349609	-40.86914063	-69.52148438	+4184
+1458241649.97790000	+16.54980469	-1.86767578	+0.47021484	+30.67382813	-62.18261719	-103.16162109	+6564	+16.96289063	+1.04150391	-0.18017578	+42.91259766	-73.65234375	-49.35058594	+5652	+15.60498047	-2.98388672	-2.99267578	+40.49560547	-40.82519531	-69.60937500	+4184
+1458241649.98210000	+16.54980469	-1.84570313	+0.50537109	+31.61865234	-62.46826172	-104.10644531	+6568	+16.97167969	+1.04589844	-0.14501953	+42.53906250	-74.37744141	-49.02099609	+5656	+15.60498047	-2.99707031	-2.99707031	+40.40771484	-40.75927734	-69.69726563	+4188
+1458241649.98630000	+16.54980469	-1.81933594	+0.54052734	+32.60742188	-62.70996094	-105.02929688	+6572	+16.98046875	+1.04589844	-0.11865234	+41.96777344	-75.08056641	-48.53759766	+5656	+15.60058594	-3.00585938	-3.00585938	+40.29785156	-40.67138672	-69.80712891	+4192
+1458241649.99040010	+16.54541016	-1.79736328	+0.57128906	+33.53027344	-62.97363281	-105.93017578	+6576	+16.98486328	+1.05029297	-0.09228516	+41.30859375	-75.76171875	-47.92236328	+5656	+15.59179688	-3.01464844	-3.01904297	+40.18798828	-40.58349609	-69.89501953	+4200
+1458241649.99460010	+16.54541016	-1.78417969	+0.59765625	+34.40917969	-63.19335938	-106.80908203	+6580	+16.98925781	+1.05468750	-0.07910156	+40.42968750	-76.39892578	-47.10937500	+5652	+15.58740234	-3.02343750	-3.02783203	+40.10009766	-40.49560547	-69.96093750	+4212
+1458241649.99880000	+16.54101563	-1.76220703	+0.61523438	+35.28808594	-63.39111328	-107.66601563	+6584	+16.98925781	+1.05908203	-0.06591797	+39.46289063	-77.01416016	-46.18652344	+5652	+15.58300781	-3.02783203	-3.04101563	+39.96826172	-40.42968750	-69.98291016	+4224
+1458241650.00289990	+16.53222656	-1.76660156	+0.63720703	+36.03515625	-63.56689453	-108.47900391	+6588	+16.98925781	+1.05908203	-0.05273438	+38.38623047	-77.60742188	-45.17578125	+5652	+15.57861328	-3.02343750	-3.04980469	+39.85839844	-40.38574219	-70.00488281	+4240
+1458241650.00710010	+16.53662109	-1.77099609	+0.64160156	+36.62841797	-63.67675781	-109.13818359	+6588	+16.99365234	+1.05468750	-0.04833984	+37.04589844	-78.17871094	-43.92333984	+5648	+15.57861328	-3.02343750	-3.05419922	+39.77050781	-40.40771484	-70.04882813	+4252
+1458241650.01130010	+16.53662109	-1.77539063	+0.63281250	+37.08984375	-63.69873047	-109.62158203	+6588	+16.99365234	+1.05029297	-0.05273438	+35.35400391	-78.66210938	-42.34130859	+5644	+15.57861328	-3.01464844	-3.05419922	+39.70458984	-40.47363281	-70.02685547	+4264
+1458241650.01539990	+16.53662109	-1.78857422	+0.61962891	+37.48535156	-63.69873047	-110.10498047	+6588	+16.98925781	+1.03710938	-0.06152344	+33.53027344	-79.12353516	-40.64941406	+5644	+15.58300781	-3.00585938	-3.04980469	+39.61669922	-40.53955078	-69.98291016	+4280
+1458241650.01959990	+16.53662109	-1.80175781	+0.60644531	+37.85888672	-63.69873047	-110.54443359	+6588	+16.98925781	+1.02392578	-0.07031250	+31.57470703	-79.54101563	-38.84765625	+5648	+15.59179688	-2.99267578	-3.04980469	+39.55078125	-40.62744141	-69.93896484	+4292
+1458241650.02379990	+16.53662109	-1.81933594	+0.58007813	+38.01269531	-63.61083984	-110.78613281	+6592	+16.98486328	+1.00634766	-0.09228516	+29.28955078	-79.87060547	-36.73828125	+5648	+15.59619141	-2.97949219	-3.04541016	+39.48486328	-40.71533203	-69.82910156	+4300
+1458241650.02790000	+16.53222656	-1.84570313	+0.54931641	+38.05664063	-63.54492188	-110.98388672	+6596	+16.98046875	+0.99316406	-0.11425781	+26.87255859	-80.20019531	-34.47509766	+5652	+15.60058594	-2.95751953	-3.04541016	+39.41894531	-40.80322266	-69.69726563	+4308
+1458241650.03210000	+16.53222656	-1.87646484	+0.51855469	+38.14453125	-63.50097656	-111.20361328	+6596	+16.97607422	+0.97998047	-0.12744141	+24.45556641	-80.55175781	-32.23388672	+5652	+15.60498047	-2.93554688	-3.04101563	+39.35302734	-40.93505859	-69.54345703	+4316
+1458241650.03620000	+16.53222656	-1.90283203	+0.48779297	+38.12255859	-63.41308594	-111.31347656	+6600	+16.96728516	+0.96679688	-0.14062500	+21.81884766	-80.83740234	-29.72900391	+5656	+15.61376953	-2.91796875	-3.03662109	+39.30908203	-41.04492188	-69.41162109	+4320
+1458241650.04040000	+16.53222656	-1.92480469	+0.45263672	+38.12255859	-63.30322266	-111.42333984	+6600	+16.96289063	+0.95361328	-0.15820313	+19.11621094	-81.10107422	-27.18017578	+5660	+15.61816406	-2.90039063	-3.03222656	+39.24316406	-41.17675781	-69.30175781	+4320
+1458241650.04460000	+16.53662109	-1.94677734	+0.43066406	+38.21044922	-63.25927734	-111.59912109	+6596	+16.95849609	+0.94042969	-0.16699219	+16.52343750	-81.43066406	-24.76318359	+5664	+15.62695313	-2.87841797	-3.02343750	+39.17724609	-41.33056641	-69.16992188	+4316
+1458241650.04870010	+16.54101563	-1.97314453	+0.39990234	+38.12255859	-63.17138672	-111.66503906	+6596	+16.95849609	+0.92724609	-0.17578125	+13.84277344	-81.60644531	-22.21435547	+5668	+15.63134766	-2.86083984	-3.01464844	+39.11132813	-41.46240234	-69.03808594	+4312
+1458241650.05290010	+16.54541016	-1.99072266	+0.36914063	+38.07861328	-63.08349609	-111.70898438	+6592	+16.95849609	+0.90966797	-0.19335938	+10.92041016	-81.78222656	-19.48974609	+5676	+15.64013672	-2.84326172	-3.00585938	+39.02343750	-41.59423828	-68.92822266	+4304
+1458241650.05710010	+16.54101563	-1.99951172	+0.35595703	+38.21044922	-63.12744141	-111.92871094	+6584	+16.95410156	+0.89208984	-0.19335938	+8.04199219	-82.04589844	-16.78710938	+5680	+15.64453125	-2.83007813	-3.00585938	+38.93554688	-41.68212891	-68.75244141	+4296
+1458241650.06119990	+16.54101563	-2.01269531	+0.34277344	+38.29833984	-63.12744141	-112.12646484	+6576	+16.95410156	+0.88330078	-0.19335938	+5.25146484	-82.22167969	-14.10644531	+5684	+15.64892578	-2.81250000	-3.00585938	+38.82568359	-41.74804688	-68.62060547	+4284
+1458241650.06539990	+16.54101563	-2.01269531	+0.33398438	+38.43017578	-63.14941406	-112.28027344	+6568	+16.95410156	+0.88330078	-0.19335938	+2.21923828	-82.37548828	-11.16210938	+5684	+15.64892578	-2.80371094	-3.00585938	+38.71582031	-41.81396484	-68.51074219	+4268
+1458241650.06960010	+16.54101563	-2.00830078	+0.33837891	+38.71582031	-63.25927734	-112.58789063	+6560	+16.95410156	+0.88769531	-0.18017578	-0.90087891	-82.61718750	-8.06396484	+5692	+15.64892578	-2.79492188	-3.00585938	+38.58398438	-41.83593750	-68.40087891	+4252
+1458241650.07370000	+16.54541016	-2.00390625	+0.35156250	+39.02343750	-63.39111328	-112.91748047	+6552	+16.95849609	+0.89208984	-0.16259766	-3.88916016	-82.83691406	-5.09765625	+5696	+15.64892578	-2.79052734	-3.00585938	+38.47412109	-41.85791016	-68.33496094	+4236
+1458241650.07789990	+16.54541016	-1.98632813	+0.36914063	+39.44091797	-63.52294922	-113.29101563	+6548	+16.95849609	+0.89648438	-0.14062500	-7.25097656	-83.03466797	-1.80175781	+5700	+15.64453125	-2.79492188	-3.01025391	+38.34228516	-41.85791016	-68.29101563	+4220
+1458241650.08209990	+16.54541016	-1.96875000	+0.39550781	+39.96826172	-63.74267578	-113.77441406	+6548	+16.96289063	+0.89648438	-0.11865234	-10.76660156	-83.21044922	+1.64794922	+5700	+15.64013672	-2.79931641	-3.01464844	+38.18847656	-41.81396484	-68.24707031	+4208
+1458241650.08620000	+16.54541016	-1.95117188	+0.41748047	+40.34179688	-63.87451172	-114.12597656	+6548	+16.97167969	+0.90087891	-0.10546875	-13.90869141	-83.29833984	+4.79003906	+5704	+15.63574219	-2.80810547	-3.02343750	+38.03466797	-41.77001953	-68.22509766	+4200
+1458241650.09040000	+16.54541016	-1.92919922	+0.43945313	+40.75927734	-64.05029297	-114.49951172	+6548	+16.97607422	+0.90527344	-0.09228516	-17.27050781	-83.34228516	+8.15185547	+5704	+15.63134766	-2.81689453	-3.03222656	+37.90283203	-41.68212891	-68.18115234	+4192
+1458241650.09460000	+16.54101563	-1.91162109	+0.46582031	+41.19873047	-64.27001953	-114.91699219	+6552	+16.98046875	+0.91406250	-0.07470703	-20.89599609	-83.40820313	+11.77734375	+5704	+15.62695313	-2.82568359	-3.04101563	+37.72705078	-41.59423828	-68.13720703	+4188
+1458241650.09870000	+16.54101563	-1.88964844	+0.49218750	+41.66015625	-64.44580078	-115.29052734	+6556	+16.98046875	+0.92285156	-0.05273438	-24.36767578	-83.47412109	+15.29296875	+5704	+15.61816406	-2.83007813	-3.05419922	+37.57324219	-41.50634766	-68.11523438	+4184
+1458241650.10290000	+16.53662109	-1.87207031	+0.51855469	+42.14355469	-64.66552734	-115.75195313	+6564	+16.98486328	+0.93164063	-0.03076172	-28.12500000	-83.51806641	+19.07226563	+5704	+15.60937500	-2.83886719	-3.06298828	+37.41943359	-41.41845703	-68.07128906	+4184
+1458241650.10710000	+16.53662109	-1.85449219	+0.54931641	+42.58300781	-64.88525391	-116.14746094	+6568	+16.98486328	+0.93603516	-0.01318359	-31.61865234	-83.51806641	+22.58789063	+5704	+15.60498047	-2.85205078	-3.07617188	+37.24365234	-41.35253906	-68.04931641	+4188
+1458241650.11120010	+16.53222656	-1.84130859	+0.57128906	+42.97851563	-65.06103516	-116.49902344	+6572	+16.98486328	+0.94042969	-0.00439453	-34.67285156	-83.45214844	+25.66406250	+5700	+15.59619141	-2.86083984	-3.08496094	+37.06787109	-41.28662109	-68.00537109	+4192
+1458241650.11540010	+16.53222656	-1.83251953	+0.58886719	+43.33007813	-65.23681641	-116.85058594	+6576	+16.98925781	+0.94042969	+0.00439453	-37.70507813	-83.36425781	+28.69628906	+5696	+15.58740234	-2.86962891	-3.09814453	+36.87011719	-41.22070313	-67.93945313	+4196
+1458241650.11949990	+16.53222656	-1.82812500	+0.60205078	+43.57177734	-65.39062500	-117.11425781	+6580	+16.99365234	+0.93603516	+0.00439453	-40.38574219	-83.25439453	+31.37695313	+5692	+15.58300781	-2.87402344	-3.10693359	+36.69433594	-41.15478516	-67.85156250	+4204
+1458241650.12369990	+16.52783203	-1.82373047	+0.60644531	+43.72558594	-65.50048828	-117.26806641	+6584	+16.98925781	+0.93164063	+0.00439453	-42.71484375	-83.10058594	+33.68408203	+5688	+15.57861328	-2.88281250	-3.12011719	+36.49658203	-41.11083984	-67.74169922	+4212
+1458241650.12789990	+16.52343750	-1.83251953	+0.61083984	+43.76953125	-65.58837891	-117.35595703	+6584	+16.98925781	+0.92285156	+0.00000000	-45.00000000	-82.96875000	+35.92529297	+5684	+15.57421875	-2.88281250	-3.13330078	+36.29882813	-41.08886719	-67.60986328	+4224
+1458241650.13200000	+16.52343750	-1.84570313	+0.59765625	+43.61572266	-65.63232422	-117.31201172	+6592	+16.98486328	+0.91406250	-0.00439453	-46.93359375	-82.79296875	+37.81494141	+5684	+15.56982422	-2.87841797	-3.14208984	+36.12304688	-41.08886719	-67.43408203	+4232
+1458241650.13620000	+16.51904297	-1.86767578	+0.58007813	+43.46191406	-65.63232422	-117.22412109	+6596	+16.98486328	+0.90087891	-0.01318359	-48.77929688	-82.61718750	+39.61669922	+5684	+15.56982422	-2.86962891	-3.15087891	+35.94726563	-41.11083984	-67.25830078	+4236
+1458241650.14039990	+16.51904297	-1.88964844	+0.55810547	+43.26416016	-65.65429688	-117.15820313	+6600	+16.98046875	+0.88330078	-0.02197266	-50.62500000	-82.46337891	+41.39648438	+5684	+15.56542969	-2.86083984	-3.15527344	+35.77148438	-41.15478516	-67.08251953	+4244
+1458241650.14450000	+16.51904297	-1.92041016	+0.52734375	+43.00048828	-65.63232422	-117.00439453	+6608	+16.97607422	+0.86572266	-0.03955078	-52.16308594	-82.30957031	+42.82470703	+5684	+15.56542969	-2.85205078	-3.15966797	+35.61767578	-41.24267578	-66.88476563	+4248
+1458241650.14870000	+16.51904297	-1.95117188	+0.49218750	+42.62695313	-65.58837891	-116.76269531	+6612	+16.97607422	+0.84375000	-0.05712891	-53.32763672	-82.13378906	+43.87939453	+5688	+15.56982422	-2.83886719	-3.16406250	+35.46386719	-41.33056641	-66.66503906	+4252
+1458241650.15290000	+16.52343750	-1.98632813	+0.45263672	+42.20947266	-65.52246094	-116.49902344	+6620	+16.97167969	+0.82617188	-0.07910156	-54.29443359	-81.93603516	+44.75830078	+5692	+15.57421875	-2.82128906	-3.16845703	+35.31005859	-41.41845703	-66.44531250	+4252
+1458241650.15700010	+16.52343750	-2.02148438	+0.41308594	+41.77001953	-65.43457031	-116.21337891	+6624	+16.97167969	+0.80859375	-0.10107422	-55.26123047	-81.78222656	+45.61523438	+5696	+15.57861328	-2.80371094	-3.17285156	+35.15625000	-41.50634766	-66.20361328	+4252
+1458241650.16120000	+16.52343750	-2.06103516	+0.36474609	+41.30859375	-65.32470703	-115.90576172	+6628	+16.96728516	+0.79101563	-0.12304688	-56.16210938	-81.62841797	+46.40625000	+5704	+15.57861328	-2.78613281	-3.18164063	+34.98046875	-41.59423828	-65.91796875	+4248
+1458241650.16540000	+16.52343750	-2.09619141	+0.32080078	+40.91308594	-65.21484375	-115.62011719	+6628	+16.96728516	+0.77343750	-0.14062500	-57.04101563	-81.45263672	+47.17529297	+5708	+15.58300781	-2.76855469	-3.18603516	+34.82666016	-41.68212891	-65.67626953	+4240
+1458241650.16950010	+16.52343750	-2.12255859	+0.27685547	+40.58349609	-65.12695313	-115.40039063	+6628	+16.96289063	+0.75585938	-0.16259766	-57.91992188	-81.29882813	+47.94433594	+5712	+15.58740234	-2.74658203	-3.19482422	+34.69482422	-41.77001953	-65.41259766	+4236
+1458241650.17370010	+16.52783203	-2.15332031	+0.23730469	+40.27587891	-65.03906250	-115.20263672	+6624	+16.96289063	+0.74267578	-0.18017578	-58.64501953	-81.16699219	+48.58154297	+5716	+15.58740234	-2.72900391	-3.20361328	+34.51904297	-41.83593750	-65.14892578	+4224
+1458241650.17790010	+16.53222656	-2.16650391	+0.19775391	+40.07812500	-64.95117188	-115.02685547	+6616	+16.96289063	+0.73388672	-0.20214844	-59.26025391	-81.01318359	+49.13085938	+5720	+15.59179688	-2.71582031	-3.21679688	+34.36523438	-41.90185547	-64.92919922	+4212
+1458241650.18199990	+16.53662109	-2.17529297	+0.17578125	+40.07812500	-64.92919922	-115.04882813	+6608	+16.96728516	+0.72949219	-0.21533203	-59.94140625	-80.88134766	+49.79003906	+5724	+15.59179688	-2.70263672	-3.22998047	+34.21142578	-41.90185547	-64.73144531	+4200
+1458241650.18619990	+16.54541016	-2.17968750	+0.15820313	+40.05615234	-64.90722656	-115.02685547	+6596	+16.96728516	+0.72949219	-0.23291016	-60.40283203	-80.77148438	+50.20751953	+5724	+15.59179688	-2.69824219	-3.24755859	+34.07958984	-41.85791016	-64.59960938	+4188
+1458241650.19030000	+16.55419922	-2.17089844	+0.13623047	+40.12207031	-64.86328125	-115.00488281	+6584	+16.97167969	+0.73388672	-0.25488281	-60.75439453	-80.61767578	+50.53710938	+5728	+15.59179688	-2.69824219	-3.26513672	+33.92578125	-41.81396484	-64.44580078	+4176
+1458241650.19450000	+16.55859375	-2.15771484	+0.12744141	+40.29785156	-64.84130859	-115.07080078	+6576	+16.97607422	+0.73828125	-0.27246094	-61.10595703	-80.48583984	+50.88867188	+5728	+15.58740234	-2.69384766	-3.29150391	+33.77197266	-41.68212891	-64.31396484	+4164
+1458241650.19870000	+16.56738281	-2.14013672	+0.11865234	+40.45166016	-64.84130859	-115.13671875	+6568	+16.98046875	+0.74707031	-0.29003906	-61.39160156	-80.35400391	+51.19628906	+5728	+15.58740234	-2.69384766	-3.31347656	+33.64013672	-41.57226563	-64.22607422	+4152
+1458241650.20280000	+16.57177734	-2.11816406	+0.10986328	+40.67138672	-64.81933594	-115.22460938	+6564	+16.98486328	+0.76025391	-0.30761719	-61.61132813	-80.22216797	+51.45996094	+5732	+15.57861328	-2.69824219	-3.33544922	+33.50830078	-41.41845703	-64.16015625	+4144
+1458241650.20700000	+16.58496094	-2.09179688	+0.10546875	+41.00097656	-64.81933594	-115.37841797	+6560	+16.98925781	+0.77783203	-0.32080078	-61.87500000	-80.09033203	+51.76757813	+5732	+15.57421875	-2.70263672	-3.36621094	+33.37646484	-41.26464844	-64.09423828	+4140
+1458241650.21120000	+16.59375000	-2.06542969	+0.10546875	+41.24267578	-64.79736328	-115.46630859	+6552	+16.99804688	+0.79541016	-0.33837891	-61.96289063	-79.95849609	+51.92138672	+5732	+15.56982422	-2.70703125	-3.38818359	+33.26660156	-41.11083984	-64.05029297	+4136
+1458241650.21530010	+16.61132813	-2.03466797	+0.10107422	+41.50634766	-64.77539063	-115.57617188	+6548	+17.00683594	+0.81298828	-0.35595703	-61.96289063	-79.84863281	+51.98730469	+5732	+15.56542969	-2.71582031	-3.41894531	+33.15673828	-40.93505859	-64.00634766	+4132
+1458241650.21950010	+16.62451172	-2.00390625	+0.09667969	+41.81396484	-64.73144531	-115.68603516	+6548	+17.01562500	+0.83056641	-0.37792969	-61.85302734	-79.71679688	+51.96533203	+5732	+15.56103516	-2.72021484	-3.44531250	+33.02490234	-40.73730469	-63.96240234	+4132
+1458241650.22370000	+16.63330078	-1.97314453	+0.09228516	+42.01171875	-64.66552734	-115.70800781	+6548	+17.02001953	+0.84814453	-0.39990234	-61.58935547	-79.56298828	+51.76757813	+5732	+15.55664063	-2.72900391	-3.48486328	+32.89306641	-40.49560547	-63.89648438	+4132
+1458241650.22779990	+16.64648438	-1.94677734	+0.07910156	+42.18750000	-64.57763672	-115.72998047	+6548	+17.02880859	+0.87011719	-0.42626953	-61.19384766	-79.43115234	+51.43798828	+5728	+15.55224609	-2.73339844	-3.52001953	+32.76123047	-40.23193359	-63.80859375	+4136
+1458241650.23200010	+16.65966797	-1.91601563	+0.06591797	+42.29736328	-64.46777344	-115.66406250	+6552	+17.03759766	+0.88769531	-0.45703125	-60.73242188	-79.27734375	+51.04248047	+5728	+15.54785156	-2.73339844	-3.55957031	+32.62939453	-39.96826172	-63.72070313	+4140
+1458241650.23620010	+16.67285156	-1.89404297	+0.04394531	+42.34130859	-64.33593750	-115.55419922	+6552	+17.04199219	+0.90527344	-0.48339844	-60.27099609	-79.12353516	+50.64697266	+5724	+15.53906250	-2.73339844	-3.61669922	+32.47558594	-39.61669922	-63.58886719	+4144
+1458241650.24029990	+16.68603516	-1.87207031	+0.01757813	+42.34130859	-64.18212891	-115.40039063	+6556	+17.05078125	+0.92285156	-0.51416016	-59.76562500	-78.96972656	+50.20751953	+5724	+15.53027344	-2.72900391	-3.66503906	+32.32177734	-39.30908203	-63.43505859	+4152
+1458241650.24449990	+16.70361328	-1.85009766	-0.01318359	+42.29736328	-63.98437500	-115.22460938	+6560	+17.05517578	+0.94042969	-0.55371094	-59.15039063	-78.81591797	+49.61425781	+5720	+15.52587891	-2.72021484	-3.71337891	+32.21191406	-39.02343750	-63.30322266	+4160
+1458241650.24869990	+16.72119141	-1.83251953	-0.05712891	+42.14355469	-63.69873047	-114.91699219	+6564	+17.06396484	+0.95361328	-0.59326172	-58.35937500	-78.64013672	+48.86718750	+5716	+15.52148438	-2.70703125	-3.76611328	+32.08007813	-38.69384766	-63.10546875	+4168
+1458241650.25280000	+16.73876953	-1.81933594	-0.10986328	+41.90185547	-63.41308594	-114.56542969	+6568	+17.06835938	+0.96679688	-0.63720703	-57.45849609	-78.46435547	+47.98828125	+5712	+15.52148438	-2.68945313	-3.81445313	+31.97021484	-38.43017578	-62.88574219	+4172
+1458241650.25700000	+16.75634766	-1.81054688	-0.17138672	+41.55029297	-63.06152344	-114.12597656	+6568	+17.07275391	+0.97998047	-0.68554688	-56.42578125	-78.26660156	+46.97753906	+5712	+15.51708984	-2.66748047	-3.86279297	+31.88232422	-38.16650391	-62.64404297	+4176
+1458241650.26120000	+16.77392578	-1.80615234	-0.25488281	+41.02294922	-62.53417969	-113.48876953	+6572	+17.07714844	+0.98876953	-0.73828125	-55.37109375	-78.09082031	+45.94482422	+5708	+15.51708984	-2.64111328	-3.90673828	+31.81640625	-37.94677734	-62.40234375	+4180
+1458241650.26530000	+16.79150391	-1.80175781	-0.34716797	+40.51757813	-62.05078125	-112.89550781	+6576	+17.07714844	+1.00195313	-0.79101563	-54.27246094	-77.89306641	+44.86816406	+5708	+15.51269531	-2.61035156	-3.95068359	+31.75048828	-37.72705078	-62.13867188	+4180
+1458241650.26950000	+16.80908203	-1.80175781	-0.43505859	+40.01220703	-61.58935547	-112.32421875	+6572	+17.08154297	+1.01513672	-0.84814453	-53.10791016	-77.67333984	+43.72558594	+5708	+15.51269531	-2.57958984	-3.99462891	+31.70654297	-37.52929688	-61.85302734	+4176
+1458241650.27360010	+16.83544922	-1.80175781	-0.55371094	+39.35302734	-60.93017578	-111.57714844	+6572	+17.08154297	+1.02832031	-0.90966797	-51.89941406	-77.45361328	+42.53906250	+5708	+15.51269531	-2.54443359	-4.02978516	+31.68457031	-37.37548828	-61.61132813	+4168
+1458241650.27780010	+16.85302734	-1.79296875	-0.65917969	+38.91357422	-60.38085938	-111.02783203	+6568	+17.08154297	+1.04150391	-0.97558594	-50.64697266	-77.21191406	+41.30859375	+5708	+15.51269531	-2.50927734	-4.06933594	+31.68457031	-37.19970703	-61.36962891	+4160
+1458241650.28200010	+16.87060547	-1.78417969	-0.75585938	+38.56201172	-59.85351563	-110.56640625	+6560	+17.08154297	+1.05468750	-1.03710938	-49.35058594	-76.99218750	+40.05615234	+5712	+15.51708984	-2.46972656	-4.10449219	+31.68457031	-37.02392578	-61.14990234	+4148
+1458241650.28609990	+16.89257813	-1.77099609	-0.86132813	+38.21044922	-59.21630859	-110.06103516	+6552	+17.08154297	+1.07226563	-1.10742188	-47.96630859	-76.75048828	+38.69384766	+5712	+15.51708984	-2.43017578	-4.14404297	+31.70654297	-36.82617188	-60.90820313	+4132
+1458241650.29029990	+16.91015625	-1.74462891	-0.95800781	+37.99072266	-58.66699219	-109.68750000	+6540	+17.07714844	+1.09423828	-1.17773438	-46.53808594	-76.50878906	+37.33154297	+5716	+15.51708984	-2.39501953	-4.18359375	+31.72851563	-36.62841797	-60.68847656	+4116
+1458241650.29450010	+16.92333984	-1.71826172	-1.04589844	+37.85888672	-58.18359375	-109.35791016	+6528	+17.07714844	+1.12060547	-1.24804688	-45.10986328	-76.26708984	+35.99121094	+5720	+15.51708984	-2.35107422	-4.23193359	+31.79443359	-36.38671875	-60.46875000	+4100
+1458241650.29860000	+16.94091797	-1.68310547	-1.12500000	+37.83691406	-57.72216797	-109.16015625	+6512	+17.07275391	+1.22607422	-1.46337891	-40.18798828	-75.38818359	+31.46484375	+5756	+15.51269531	-2.30712891	-4.28027344	+31.83837891	-36.12304688	-60.29296875	+4080
+1458241650.30279990	+16.95849609	-1.63037109	-1.19970703	+37.99072266	-57.32666016	-109.02832031	+6496	+17.06835938	+1.27880859	-1.56884766	-38.64990234	-75.12451172	+30.12451172	+5764	+15.50830078	-2.27197266	-4.32861328	+31.92626953	-35.83740234	-60.16113281	+4060
+1458241650.30699990	+16.97167969	-1.57763672	-1.25244141	+38.27636719	-56.97509766	-109.05029297	+6480	+17.07275391	+1.32275391	-1.63037109	-37.37548828	-74.97070313	+29.04785156	+5764	+15.50390625	-2.23681641	-4.37695313	+32.01416016	-35.52978516	-60.07324219	+4040
+1458241650.31110000	+16.99365234	-1.52050781	-1.29638672	+38.64990234	-56.66748047	-109.16015625	+6460	+17.07714844	+1.36230469	-1.68310547	-36.29882813	-74.81689453	+28.12500000	+5764	+15.49951172	-2.20166016	-4.42968750	+32.14599609	-35.17822266	-60.02929688	+4020
+1458241650.31530000	+17.01123047	-1.45019531	-1.34033203	+39.11132813	-56.35986328	-109.31396484	+6440	+17.08154297	+1.42382813	-1.73583984	-35.02441406	-74.68505859	+27.09228516	+5760	+15.49511719	-2.17529297	-4.47802734	+32.27783203	-34.82666016	-60.05126953	+4000
+1458241650.31950000	+17.02441406	-1.37548828	-1.37548828	+39.61669922	-56.07421875	-109.48974609	+6424	+17.08154297	+1.48535156	-1.77978516	-33.77197266	-74.57519531	+26.10351563	+5760	+15.48632813	-2.14892578	-4.53076172	+32.38769531	-34.43115234	-60.09521484	+3980
+1458241650.32360010	+17.04199219	-1.30517578	-1.40185547	+40.18798828	-55.83251953	-109.75341797	+6408	+17.08593750	+1.53808594	-1.81933594	-32.78320313	-74.53125000	+25.33447266	+5756	+15.47753906	-2.12255859	-4.59667969	+32.56347656	-33.96972656	-60.16113281	+3964
+1458241650.32780000	+17.05957031	-1.23046875	-1.42822266	+40.75927734	-55.61279297	-110.01708984	+6388	+17.09033203	+1.59960938	-1.85449219	-31.68457031	-74.44335938	+24.47753906	+5752	+15.46435547	-2.10058594	-4.65380859	+32.71728516	-33.53027344	-60.24902344	+3952
+1458241650.33200000	+17.07275391	-1.15136719	-1.45019531	+41.33056641	-55.39306641	-110.28076172	+6372	+17.09472656	+1.66552734	-1.89404297	-30.49804688	-74.37744141	+23.57666016	+5748	+15.45556641	-2.07861328	-4.71093750	+32.87109375	-33.11279297	-60.35888672	+3936
+1458241650.33610010	+17.08593750	-1.07666016	-1.46337891	+41.96777344	-55.23925781	-110.63232422	+6352	+17.09912109	+1.73144531	-1.92919922	-29.46533203	-74.33349609	+22.78564453	+5744	+15.44238281	-2.05224609	-4.77246094	+33.06884766	-32.65136719	-60.53466797	+3928
+1458241650.34030010	+17.09472656	-1.00195313	-1.47656250	+42.60498047	-55.10742188	-111.02783203	+6336	+17.09912109	+1.79296875	-1.96435547	-28.43261719	-74.31152344	+21.99462891	+5740	+15.42480469	-2.03027344	-4.82519531	+33.26660156	-32.25585938	-60.71044922	+3920
+1458241650.34439990	+17.10791016	-0.92724609	-1.49414063	+43.19824219	-54.90966797	-111.33544922	+6316	+17.10351563	+1.85009766	-1.99951172	-27.35595703	-74.28955078	+21.13769531	+5732	+15.41601563	-2.01269531	-4.86914063	+33.42041016	-31.92626953	-60.88623047	+3912
+1458241650.34859990	+17.12109375	-0.85693359	-1.51611328	+43.76953125	-54.73388672	-111.64306641	+6300	+17.10791016	+1.91601563	-2.03466797	-26.19140625	-74.28955078	+20.21484375	+5728	+15.41162109	-1.98632813	-4.92187500	+33.64013672	-31.57470703	-61.06201172	+3904
+1458241650.35279990	+17.13427734	-0.79541016	-1.53808594	+44.29687500	-54.53613281	-111.95068359	+6280	+17.11230469	+1.97753906	-2.06982422	-25.04882813	-74.28955078	+19.29199219	+5720	+15.40283203	-1.95556641	-4.96142578	+33.85986328	-31.31103516	-61.19384766	+3900
+1458241650.35690000	+17.14306641	-0.73388672	-1.57324219	+44.69238281	-54.29443359	-112.12646484	+6260	+17.11230469	+2.03906250	-2.11376953	-23.81835938	-74.22363281	+18.30322266	+5716	+15.39843750	-1.92480469	-5.00097656	+34.03564453	-31.06933594	-61.32568359	+3896
+1458241650.36110000	+17.14306641	-0.67675781	-1.61279297	+45.06591797	-54.05273438	-112.32421875	+6244	+17.10791016	+2.10937500	-2.15771484	-22.47802734	-74.17968750	+17.20458984	+5712	+15.39404297	-1.88964844	-5.04052734	+34.25537109	-30.84960938	-61.41357422	+3888
+1458241650.36529990	+17.14746094	-0.63281250	-1.64794922	+45.35156250	-53.83300781	-112.47802734	+6224	+17.10351563	+2.15771484	-2.20166016	-21.33544922	-74.15771484	+16.23779297	+5704	+15.38525391	-1.84570313	-5.07568359	+34.45312500	-30.69580078	-61.45751953	+3884
+1458241650.36940000	+17.15185547	-0.58886719	-1.70068359	+45.50537109	-53.56933594	-112.50000000	+6204	+17.09912109	+2.20166016	-2.24560547	-20.23681641	-74.09179688	+15.27099609	+5696	+15.38525391	-1.80175781	-5.09765625	+34.65087891	-30.62988281	-61.54541016	+3876
+1458241650.37360000	+17.15185547	-0.54931641	-1.75781250	+45.70312500	-53.28369141	-112.54394531	+6184	+17.09472656	+2.25000000	-2.29394531	-19.07226563	-74.04785156	+14.28222656	+5688	+15.38964844	-1.75781250	-5.11523438	+34.87060547	-30.62988281	-61.58935547	+3860
+1458241650.37780000	+17.15185547	-0.50976563	-1.81054688	+45.90087891	-53.02001953	-112.63183594	+6160	+17.08593750	+2.28955078	-2.33789063	-17.97363281	-74.00390625	+13.29345703	+5680	+15.39843750	-1.70947266	-5.13720703	+35.11230469	-30.62988281	-61.63330078	+3848
+1458241650.38190010	+17.15625000	-0.47021484	-1.87646484	+46.03271484	-52.71240234	-112.63183594	+6136	+17.08154297	+2.33349609	-2.38623047	-16.85302734	-73.91601563	+12.30468750	+5676	+15.40283203	-1.65673828	-5.15478516	+35.33203125	-30.65185547	-61.67724609	+3832
+1458241650.38610010	+17.15625000	-0.43505859	-1.94677734	+46.09863281	-52.38281250	-112.58789063	+6112	+17.06835938	+2.37744141	-2.44335938	-15.60058594	-73.80615234	+11.20605469	+5668	+15.41162109	-1.60839844	-5.17236328	+35.52978516	-30.65185547	-61.67724609	+3812
+1458241650.39030000	+17.15625000	-0.40869141	-2.01708984	+46.12060547	-52.07519531	-112.52197266	+6088	+17.05517578	+2.42138672	-2.49609375	-14.43603516	-73.67431641	+10.17333984	+5664	+15.42041016	-1.55126953	-5.19433594	+35.74951172	-30.67382813	-61.63330078	+3792
+1458241650.39439990	+17.15185547	-0.37792969	-2.08300781	+46.14257813	-51.76757813	-112.47802734	+6060	+17.04199219	+2.46533203	-2.54443359	-13.33740234	-73.56445313	+9.25048828	+5656	+15.42919922	-1.49414063	-5.21191406	+35.99121094	-30.71777344	-61.61132813	+3768
+1458241650.39860010	+17.14306641	-0.35156250	-2.14453125	+46.18652344	-51.50390625	-112.47802734	+6032	+17.02880859	+2.50488281	-2.58837891	-12.30468750	-73.47656250	+8.32763672	+5652	+15.43359375	-1.43701172	-5.22509766	+36.21093750	-30.76171875	-61.61132813	+3740
+1458241650.40280010	+17.13867188	-0.31201172	-2.20166016	+46.31835938	-51.24023438	-112.47802734	+6004	+17.01562500	+2.54443359	-2.63671875	-11.31591797	-73.36669922	+7.47070313	+5648	+15.44238281	-1.37988281	-5.24267578	+36.45263672	-30.80566406	-61.61132813	+3712
+1458241650.40689990	+17.13867188	-0.27246094	-2.25000000	+46.47216797	-51.04248047	-112.54394531	+5976	+17.00683594	+2.58398438	-2.66748047	-10.48095703	-73.34472656	+6.74560547	+5640	+15.45117188	-1.32714844	-5.25585938	+36.67236328	-30.84960938	-61.63330078	+3680
+1458241650.41109990	+17.14306641	-0.23291016	-2.29833984	+46.64794922	-50.84472656	-112.60986328	+5944	+16.99365234	+2.62353516	-2.70263672	-9.60205078	-73.25683594	+5.99853516	+5636	+15.45556641	-1.27441406	-5.26904297	+36.89208984	-30.89355469	-61.67724609	+3648
+1458241650.41529990	+17.14306641	-0.18457031	-2.34667969	+46.86767578	-50.64697266	-112.69775391	+5916	+16.98486328	+2.67187500	-2.73339844	-8.67919922	-73.19091797	+5.25146484	+5632	+15.46875000	-1.22607422	-5.28662109	+37.11181641	-30.91552734	-61.72119141	+3616
+1458241650.41940000	+17.13867188	-0.13623047	-2.36865234	+47.19726563	-50.53710938	-112.93945313	+5884	+16.97607422	+2.72021484	-2.75537109	-7.82226563	-73.19091797	+4.57031250	+5624	+15.47314453	-1.17773438	-5.30419922	+37.35351563	-30.87158203	-61.78710938	+3588
+1458241650.42360000	+17.13867188	-0.08789063	-2.38183594	+47.52685547	-50.44921875	-113.15917969	+5852	+16.96728516	+2.76855469	-2.77734375	-6.96533203	-73.16894531	+3.86718750	+5620	+15.47314453	-1.13378906	-5.32617188	+37.57324219	-30.80566406	-61.87500000	+3556
+1458241650.42770000	+17.13867188	-0.03076172	-2.39941406	+47.90039063	-50.38330078	-113.37890625	+5824	+16.95410156	+2.82128906	-2.79492188	-6.13037109	-73.12500000	+3.22998047	+5616	+15.47314453	-1.09863281	-5.34814453	+37.77099609	-30.73974609	-61.98486328	+3528
+1458241650.43190000	+17.13867188	+0.03076172	-2.39501953	+48.33984375	-50.40527344	-113.68652344	+5796	+16.94531250	+2.87841797	-2.79492188	-5.47119141	-73.21289063	+2.76855469	+5612	+15.47314453	-1.06347656	-5.37011719	+37.96875000	-30.65185547	-62.11669922	+3500
+1458241650.43610000	+17.14306641	+0.09228516	-2.38623047	+48.84521484	-50.47119141	-114.03808594	+5768	+16.94091797	+2.93115234	-2.79052734	-4.83398438	-73.32275391	+2.32910156	+5604	+15.46435547	-1.02832031	-5.38769531	+38.18847656	-30.54199219	-62.27050781	+3472
+1458241650.44020010	+17.14306641	+0.15820313	-2.37304688	+49.37255859	-50.53710938	-114.41162109	+5744	+16.94091797	+2.97949219	-2.78173828	-4.24072266	-73.43261719	+1.86767578	+5604	+15.45996094	-1.00195313	-5.40527344	+38.36425781	-30.43212891	-62.46826172	+3452
+1458241650.44440010	+17.14746094	+0.22412109	-2.34228516	+49.98779297	-50.69091797	-114.91699219	+5728	+16.94531250	+3.02783203	-2.76416016	-3.69140625	-73.56445313	+1.49414063	+5600	+15.45556641	-0.97998047	-5.41845703	+38.56201172	-30.32226563	-62.66601563	+3428
+1458241650.44860010	+17.15185547	+0.29003906	-2.31152344	+50.58105469	-50.80078125	-115.35644531	+5708	+16.94531250	+3.07617188	-2.75537109	-3.12011719	-73.67431641	+1.09863281	+5600	+15.45556641	-0.95361328	-5.43603516	+38.75976563	-30.21240234	-62.88574219	+3412
+1458241650.45269990	+17.15625000	+0.35156250	-2.28076172	+51.13037109	-50.93261719	-115.79589844	+5688	+16.94531250	+3.12890625	-2.74658203	-2.48291016	-73.76220703	+0.68115234	+5596	+15.45117188	-0.93164063	-5.45361328	+38.93554688	-30.10253906	-63.08349609	+3400
+1458241650.45689990	+17.15625000	+0.41308594	-2.25000000	+51.65771484	-51.04248047	-116.21337891	+5672	+16.94091797	+3.18603516	-2.72900391	-1.86767578	-73.89404297	+0.26367188	+5596	+15.44677734	-0.90966797	-5.46679688	+39.08935547	-29.99267578	-63.28125000	+3388
+1458241650.46110010	+17.15625000	+0.47460938	-2.22363281	+52.18505859	-51.15234375	-116.58691406	+5656	+16.94091797	+3.23876953	-2.71142578	-1.27441406	-74.02587891	-0.13183594	+5600	+15.44238281	-0.88769531	-5.47998047	+39.26513672	-29.88281250	-63.45703125	+3380
+1458241650.46519990	+17.15185547	+0.52734375	-2.20166016	+52.60253906	-51.28417969	-116.91650391	+5640	+16.94091797	+3.28271484	-2.68945313	-0.76904297	-74.17968750	-0.48339844	+5600	+15.43359375	-0.86132813	-5.48876953	+39.44091797	-29.81689453	-63.61083984	+3376
+1458241650.46939990	+17.15185547	+0.57568359	-2.17529297	+52.99804688	-51.39404297	-117.24609375	+5620	+16.94091797	+3.32666016	-2.67187500	-0.32958984	-74.28955078	-0.76904297	+5600	+15.42919922	-0.83496094	-5.49316406	+39.59472656	-29.81689453	-63.76464844	+3368
+1458241650.47359990	+17.15185547	+0.62402344	-2.15771484	+53.39355469	-51.52587891	-117.55371094	+5604	+16.94091797	+3.37060547	-2.65869141	+0.06591797	-74.39941406	-1.03271484	+5604	+15.42919922	-0.80419922	-5.49755859	+39.74853516	-29.81689453	-63.87451172	+3368
+1458241650.47770000	+17.15185547	+0.65917969	-2.13574219	+53.74511719	-51.63574219	-117.86132813	+5584	+16.94091797	+3.40576172	-2.64111328	+0.50537109	-74.48730469	-1.31835938	+5604	+15.42919922	-0.77343750	-5.50195313	+39.90234375	-29.83886719	-63.96240234	+3364
+1458241650.48190000	+17.15185547	+0.69433594	-2.12695313	+53.96484375	-51.67968750	-118.05908203	+5560	+16.93652344	+3.44531250	-2.63671875	+0.96679688	-74.55322266	-1.66992188	+5608	+15.43798828	-0.74267578	-5.49755859	+40.01220703	-29.94873047	-64.07226563	+3360
+1458241650.48610000	+17.14746094	+0.72949219	-2.13574219	+54.09667969	-51.65771484	-118.12500000	+5540	+16.93212891	+3.48046875	-2.63671875	+1.40625000	-74.55322266	-1.97753906	+5608	+15.44677734	-0.70751953	-5.49755859	+40.14404297	-30.03662109	-64.09423828	+3360
+1458241650.49020000	+17.14306641	+0.74267578	-2.14453125	+54.09667969	-51.63574219	-118.14697266	+5516	+16.92773438	+3.51123047	-2.63671875	+1.86767578	-74.57519531	-2.32910156	+5608	+15.45556641	-0.66796875	-5.49755859	+40.27587891	-30.14648438	-64.07226563	+3356
+1458241650.49440000	+17.13427734	+0.75146484	-2.17089844	+53.98681641	-51.56982422	-118.08105469	+5492	+16.91455078	+3.54199219	-2.64111328	+2.28515625	-74.55322266	-2.63671875	+5608	+15.46435547	-0.61962891	-5.49755859	+40.42968750	-30.30029297	-64.00634766	+3352
+1458241650.49850010	+17.12988281	+0.76904297	-2.19726563	+53.94287109	-51.50390625	-118.01513672	+5472	+16.90576172	+3.57275391	-2.64550781	+2.63671875	-74.55322266	-2.87841797	+5608	+15.46875000	-0.58007813	-5.49316406	+40.51757813	-30.43212891	-63.96240234	+3348
+1458241650.50270010	+17.12109375	+0.77783203	-2.22363281	+53.85498047	-51.45996094	-117.94921875	+5456	+16.89257813	+3.59472656	-2.64550781	+2.94433594	-74.55322266	-3.14208984	+5612	+15.47314453	-0.53613281	-5.49316406	+40.64941406	-30.58593750	-63.89648438	+3340
+1458241650.50690010	+17.11230469	+0.78662109	-2.25439453	+53.74511719	-51.39404297	-117.86132813	+5440	+16.88378906	+3.61669922	-2.65429688	+3.22998047	-74.50927734	-3.36181641	+5616	+15.48632813	-0.48779297	-5.48876953	+40.73730469	-30.78369141	-63.83056641	+3328
+1458241650.51099990	+17.11230469	+0.79541016	-2.27636719	+53.63525391	-51.35009766	-117.81738281	+5428	+16.87500000	+3.63427734	-2.66308594	+3.49365234	-74.46533203	-3.55957031	+5620	+15.49951172	-0.44824219	-5.47998047	+40.84716797	-30.98144531	-63.76464844	+3316
+1458241650.51519990	+17.10791016	+0.79980469	-2.30273438	+53.56933594	-51.30615234	-117.79541016	+5416	+16.86621094	+3.65625000	-2.67626953	+3.77929688	-74.42138672	-3.80126953	+5624	+15.51269531	-0.40429688	-5.47119141	+40.93505859	-31.20117188	-63.69873047	+3304
+1458241650.51939990	+17.10351563	+0.80859375	-2.32910156	+53.50341797	-51.24023438	-117.77343750	+5404	+16.85302734	+3.67822266	-2.68066406	+4.08691406	-74.39941406	-4.04296875	+5628	+15.52587891	-0.36035156	-5.46679688	+41.04492188	-31.39892578	-63.63281250	+3292
+1458241650.52350000	+17.09912109	+0.82177734	-2.35546875	+53.45947266	-51.17431641	-117.75146484	+5396	+16.84423828	+3.70019531	-2.68505859	+4.35058594	-74.39941406	-4.26269531	+5628	+15.53466797	-0.31640625	-5.46240234	+41.15478516	-31.57470703	-63.58886719	+3276
+1458241650.52769990	+17.09033203	+0.83935547	-2.37744141	+53.43750000	-51.13037109	-117.72949219	+5388	+16.83544922	+3.72216797	-2.68945313	+4.59228516	-74.39941406	-4.43847656	+5632	+15.54785156	-0.27685547	-5.45361328	+41.24267578	-31.75048828	-63.54492188	+3256
+1458241650.53189990	+17.08593750	+0.85253906	-2.39501953	+53.45947266	-51.13037109	-117.75146484	+5384	+16.82666016	+3.73974609	-2.68945313	+4.81201172	-74.42138672	-4.61425781	+5636	+15.55224609	-0.23730469	-5.45361328	+41.35253906	-31.90429688	-63.50097656	+3240
+1458241650.53600000	+17.08154297	+0.87011719	-2.39062500	+53.61328125	-51.21826172	-117.92724609	+5376	+16.81787109	+3.75732422	-2.68505859	+4.98779297	-74.48730469	-4.76806641	+5640	+15.56103516	-0.19775391	-5.44921875	+41.46240234	-32.05810547	-63.50097656	+3220
+1458241650.54020000	+17.08154297	+0.90087891	-2.38623047	+53.89892578	-51.32812500	-118.16894531	+5372	+16.80908203	+3.77929688	-2.67626953	+5.18554688	-74.55322266	-4.89990234	+5648	+15.56542969	-0.17138672	-5.44042969	+41.55029297	-32.18994141	-63.56689453	+3204
+1458241650.54440000	+17.07714844	+0.93603516	-2.36425781	+54.27246094	-51.50390625	-118.52050781	+5368	+16.80468750	+3.80566406	-2.66308594	+5.36132813	-74.68505859	-5.00976563	+5656	+15.57421875	-0.14941406	-5.43603516	+41.63818359	-32.32177734	-63.67675781	+3184
+1458241650.54850010	+17.08154297	+0.97119141	-2.33349609	+54.68994141	-51.70166016	-118.93798828	+5368	+16.80468750	+3.83203125	-2.64111328	+5.51513672	-74.83886719	-5.09765625	+5664	+15.58300781	-0.12744141	-5.43164063	+41.74804688	-32.43164063	-63.80859375	+3168
+1458241650.55270000	+17.08154297	+1.01513672	-2.30273438	+55.17333984	-51.89941406	-119.33349609	+5368	+16.80468750	+3.85839844	-2.61914063	+5.66894531	-74.99267578	-5.20751953	+5676	+15.58740234	-0.11425781	-5.42285156	+41.83593750	-32.51953125	-64.00634766	+3152
+1458241650.55690000	+17.08154297	+1.05468750	-2.25878906	+55.70068359	-52.11914063	-119.81689453	+5368	+16.80468750	+3.88476563	-2.59277344	+5.84472656	-75.19042969	-5.29541016	+5684	+15.59179688	-0.10107422	-5.42285156	+41.96777344	-32.54150391	-64.18212891	+3136
+1458241650.56100010	+17.07714844	+1.10302734	-2.21484375	+56.31591797	-52.38281250	-120.34423828	+5368	+16.80468750	+3.91113281	-2.55761719	+5.99853516	-75.41015625	-5.38330078	+5696	+15.59179688	-0.08789063	-5.41845703	+42.09960938	-32.56347656	-64.40185547	+3124
+1458241650.56520010	+17.07275391	+1.15136719	-2.16210938	+56.93115234	-52.64648438	-120.87158203	+5368	+16.80468750	+3.93750000	-2.52246094	+6.13037109	-75.65185547	-5.42724609	+5708	+15.59179688	-0.07910156	-5.41845703	+42.20947266	-32.58544922	-64.62158203	+3116
+1458241650.56940010	+17.07275391	+1.19531250	-2.11376953	+57.54638672	-52.93212891	-121.42089844	+5368	+16.80468750	+3.96826172	-2.48730469	+6.21826172	-75.87158203	-5.44921875	+5720	+15.59179688	-0.07470703	-5.41406250	+42.31933594	-32.62939453	-64.86328125	+3108
+1458241650.57349990	+17.07275391	+1.23925781	-2.06103516	+58.16162109	-53.21777344	-121.99218750	+5368	+16.80468750	+3.99902344	-2.45214844	+6.30615234	-76.11328125	-5.42724609	+5732	+15.59179688	-0.06591797	-5.40527344	+42.45117188	-32.67333984	-65.10498047	+3104
+1458241650.57769990	+17.07275391	+1.27880859	-2.00830078	+58.79882813	-53.50341797	-122.58544922	+5368	+16.80468750	+4.02539063	-2.41699219	+6.37207031	-76.35498047	-5.42724609	+5744	+15.59179688	-0.06152344	-5.40087891	+42.56103516	-32.69531250	-65.36865234	+3104
+1458241650.58180000	+17.07275391	+1.31835938	-1.95556641	+59.41406250	-53.76708984	-123.15673828	+5368	+16.80908203	+4.05175781	-2.38183594	+6.43798828	-76.59667969	-5.42724609	+5756	+15.59179688	-0.05712891	-5.39208984	+42.69287109	-32.76123047	-65.63232422	+3104
+1458241650.58600000	+17.06835938	+1.36230469	-1.91162109	+59.98535156	-53.96484375	-123.64013672	+5364	+16.80908203	+4.07373047	-2.34667969	+6.52587891	-76.81640625	-5.42724609	+5768	+15.59619141	-0.05273438	-5.38330078	+42.84667969	-32.80517578	-65.87402344	+3108
+1458241650.59019990	+17.06396484	+1.39306641	-1.87207031	+60.42480469	-54.16259766	-124.05761719	+5360	+16.80908203	+4.09570313	-2.31152344	+6.59179688	-77.03613281	-5.42724609	+5780	+15.59619141	-0.03955078	-5.37451172	+42.97851563	-32.87109375	-66.02783203	+3116
+1458241650.59850000	+17.05517578	+1.43701172	-1.84130859	+60.99609375	-54.42626953	-124.54101563	+5344	+16.80468750	+4.13525391	-2.26318359	+6.72363281	-77.34375000	-5.40527344	+5796	+15.60058594	-0.00878906	-5.36572266	+43.19824219	-33.02490234	-66.24755859	+3132
+1458241650.60270000	+17.05078125	+1.45019531	-1.82812500	+61.17187500	-54.51416016	-124.73876953	+5336	+16.80029297	+4.15283203	-2.24560547	+6.76757813	-77.45361328	-5.38330078	+5804	+15.60058594	+0.00878906	-5.36132813	+43.28613281	-33.11279297	-66.26953125	+3140
+1458241650.61100010	+17.04199219	+1.46337891	-1.82812500	+61.32568359	-54.64599609	-124.91455078	+5320	+16.78710938	+4.18359375	-2.22363281	+6.81152344	-77.60742188	-5.31738281	+5816	+15.61376953	+0.04394531	-5.33496094	+43.41796875	-33.42041016	-66.29150391	+3164
+1458241650.61929990	+17.03320313	+1.46337891	-1.85449219	+61.28173828	-54.64599609	-124.91455078	+5312	+16.77392578	+4.20117188	-2.21044922	+6.87744141	-77.69531250	-5.29541016	+5828	+15.63574219	+0.08789063	-5.31298828	+43.54980469	-33.77197266	-66.24755859	+3176
+1458241650.62350010	+17.02441406	+1.46337891	-1.87646484	+61.19384766	-54.62402344	-124.80468750	+5308	+16.76953125	+4.20996094	-2.21044922	+6.92138672	-77.71728516	-5.33935547	+5832	+15.64013672	+0.10986328	-5.30419922	+43.59375000	-33.90380859	-66.18164063	+3176
+1458241650.63179990	+17.01123047	+1.45019531	-1.92919922	+60.88623047	-54.51416016	-124.54101563	+5312	+16.74755859	+4.22753906	-2.21923828	+7.05322266	-77.67333984	-5.36132813	+5844	+15.65771484	+0.15820313	-5.29101563	+43.68164063	-34.18945313	-65.98388672	+3172
+1458241650.64019990	+17.00244141	+1.44140625	-1.96435547	+60.68847656	-54.49218750	-124.40917969	+5316	+16.73437500	+4.24072266	-2.22363281	+7.07519531	-77.62939453	-5.33935547	+5852	+15.67089844	+0.19775391	-5.27783203	+43.74755859	-34.45312500	-65.80810547	+3160
+1458241650.64430000	+16.99804688	+1.43701172	-1.98193359	+60.66650391	-54.47021484	-124.38720703	+5316	+16.72558594	+4.24511719	-2.22363281	+7.07519531	-77.62939453	-5.31738281	+5860	+15.67968750	+0.21972656	-5.26904297	+43.79150391	-34.60693359	-65.74218750	+3152
+1458241650.65260000	+16.98925781	+1.44140625	-2.00390625	+60.64453125	-54.44824219	-124.36523438	+5320	+16.71240234	+4.25830078	-2.21923828	+7.09716797	-77.62939453	-5.29541016	+5868	+15.69726563	+0.25927734	-5.24707031	+43.87939453	-34.91455078	-65.58837891	+3136
+1458241650.65680000	+16.98486328	+1.44580078	-2.00830078	+60.71044922	-54.47021484	-124.43115234	+5320	+16.70361328	+4.26708984	-2.21484375	+7.09716797	-77.62939453	-5.29541016	+5876	+15.70605469	+0.28125000	-5.23828125	+43.92333984	-35.02441406	-65.52246094	+3124
+1458241650.66100000	+16.98046875	+1.45019531	-2.00390625	+60.84228516	-54.51416016	-124.54101563	+5320	+16.69921875	+4.27148438	-2.21044922	+7.11914063	-77.65136719	-5.29541016	+5884	+15.71044922	+0.30322266	-5.22949219	+43.96728516	-35.15625000	-65.45654297	+3116
+1458241650.66930010	+16.97607422	+1.48095703	-1.97753906	+61.30371094	-54.66796875	-124.91455078	+5328	+16.69042969	+4.29345703	-2.18847656	+7.09716797	-77.73925781	-5.22949219	+5900	+15.71484375	+0.33398438	-5.21630859	+44.07714844	-35.33203125	-65.41259766	+3092
+1458241650.67350010	+16.97167969	+1.49414063	-1.95556641	+61.61132813	-54.77783203	-125.17822266	+5332	+16.68603516	+4.30224609	-2.16650391	+7.03125000	-77.82714844	-5.16357422	+5912	+15.71923828	+0.34716797	-5.20751953	+44.12109375	-35.37597656	-65.43457031	+3080
+1458241650.67759990	+16.97167969	+1.51611328	-1.92919922	+61.96289063	-54.90966797	-125.48583984	+5336	+16.68603516	+4.31542969	-2.14013672	+6.98730469	-77.93701172	-5.11962891	+5924	+15.71923828	+0.35156250	-5.19873047	+44.16503906	-35.41992188	-65.47851563	+3068
+1458241650.68179990	+16.97167969	+1.53808594	-1.89404297	+62.40234375	-55.06347656	-125.85937500	+5340	+16.68603516	+4.32861328	-2.11376953	+6.96533203	-78.06884766	-5.05371094	+5936	+15.71923828	+0.36035156	-5.19433594	+44.23095703	-35.46386719	-65.56640625	+3060
+1458241650.69010000	+16.96289063	+1.59082031	-1.81494141	+63.39111328	-55.34912109	-126.69433594	+5352	+16.68603516	+4.36816406	-2.04345703	+6.96533203	-78.35449219	-5.03173828	+5960	+15.71923828	+0.36035156	-5.18554688	+44.29687500	-35.46386719	-65.69824219	+3040
+1458241650.69429990	+16.96289063	+1.61718750	-1.77539063	+63.87451172	-55.50292969	-127.11181641	+5360	+16.68603516	+4.38574219	-2.00830078	+6.96533203	-78.50830078	-5.00976563	+5972	+15.71484375	+0.36474609	-5.18115234	+44.34082031	-35.44189453	-65.76416016	+3036
+1458241650.69849990	+16.95849609	+1.65234375	-1.73144531	+64.44580078	-55.67871094	-127.59521484	+5364	+16.69042969	+4.40771484	-1.96875000	+6.98730469	-78.70605469	-4.98779297	+5988	+15.71484375	+0.36474609	-5.17675781	+44.38476563	-35.44189453	-65.83007813	+3032
+1458241650.70680000	+16.94970703	+1.70507813	-1.64355469	+65.50048828	-56.00830078	-128.49609375	+5372	+16.69482422	+4.43847656	-1.88964844	+6.98730469	-79.01367188	-4.98779297	+6012	+15.70605469	+0.36474609	-5.17236328	+44.45068359	-35.41992188	-65.98388672	+3024
+1458241650.71100000	+16.94531250	+1.72705078	-1.60839844	+66.00585938	-56.14013672	-128.91357422	+5376	+16.69482422	+4.45605469	-1.86328125	+7.05322266	-79.12353516	-5.00976563	+6024	+15.70605469	+0.36474609	-5.16796875	+44.51660156	-35.39794922	-66.07177734	+3024
+1458241650.71930000	+16.93652344	+1.75781250	-1.56005859	+66.73095703	-56.29394531	-129.55078125	+5376	+16.69482422	+4.48242188	-1.82812500	+7.29492188	-79.25537109	-5.22949219	+6044	+15.69726563	+0.37353516	-5.15478516	+44.60449219	-35.39794922	-66.24755859	+3032
+1458241650.72760010	+16.92333984	+1.77099609	-1.54248047	+67.08251953	-56.33789063	-129.88037109	+5372	+16.68603516	+4.49560547	-1.80615234	+7.58056641	-79.29931641	-5.51513672	+6056	+15.69726563	+0.38671875	-5.14160156	+44.71435547	-35.44189453	-66.33544922	+3048
+1458241650.73180010	+16.91894531	+1.77099609	-1.54687500	+67.14843750	-56.31591797	-129.92431641	+5372	+16.67724609	+4.49560547	-1.80615234	+7.69042969	-79.25537109	-5.66894531	+6060	+15.69726563	+0.39990234	-5.13720703	+44.75830078	-35.50781250	-66.35742188	+3060
+1458241650.73589990	+16.91455078	+1.76660156	-1.55566406	+67.17041016	-56.29394531	-129.94628906	+5368	+16.67285156	+4.49560547	-1.81054688	+7.77832031	-79.21142578	-5.77880859	+6064	+15.69726563	+0.41308594	-5.13281250	+44.80224609	-35.55175781	-66.33544922	+3068
+1458241650.74009990	+16.91015625	+1.76220703	-1.56884766	+67.14843750	-56.25000000	-129.92431641	+5372	+16.66845703	+4.49560547	-1.81054688	+7.86621094	-79.18945313	-5.88867188	+6072	+15.69726563	+0.42626953	-5.12402344	+44.82421875	-35.61767578	-66.31347656	+3076
+1458241650.74840000	+16.90136719	+1.74462891	-1.59960938	+67.06054688	-56.16210938	-129.85839844	+5376	+16.65527344	+4.49560547	-1.82373047	+8.02001953	-79.10156250	-6.06445313	+6084	+15.70605469	+0.44824219	-5.11083984	+44.89013672	-35.77148438	-66.22558594	+3092
+1458241650.75260000	+16.89697266	+1.73583984	-1.61718750	+66.97265625	-56.09619141	-129.81445313	+5380	+16.65087891	+4.49121094	-1.82812500	+8.08593750	-79.03564453	-6.15234375	+6088	+15.71044922	+0.46142578	-5.10205078	+44.89013672	-35.85937500	-66.18164063	+3096
+1458241650.76090000	+16.88818359	+1.72265625	-1.65234375	+66.86279297	-55.96435547	-129.70458984	+5392	+16.63769531	+4.48681641	-1.84130859	+8.17382813	-78.94775391	-6.28417969	+6100	+15.71484375	+0.48779297	-5.09326172	+44.93408203	-36.03515625	-66.07177734	+3100
+1458241650.76930000	+16.88378906	+1.70947266	-1.68310547	+66.77490234	-55.83251953	-129.61669922	+5396	+16.62890625	+4.48242188	-1.84570313	+8.17382813	-78.88183594	-6.30615234	+6112	+15.72363281	+0.51855469	-5.08007813	+44.95605469	-36.21093750	-65.91796875	+3096
+1458241650.77340010	+16.88378906	+1.70507813	-1.69189453	+66.79687500	-55.81054688	-129.63867188	+5400	+16.62451172	+4.48242188	-1.84570313	+8.12988281	-78.88183594	-6.26220703	+6116	+15.72802734	+0.54052734	-5.06689453	+44.97802734	-36.36474609	-65.80810547	+3096
+1458241650.78180000	+16.88378906	+1.70507813	-1.69628906	+66.97265625	-55.76660156	-129.79248047	+5404	+16.62011719	+4.48681641	-1.84130859	+7.97607422	-78.88183594	-6.08642578	+6124	+15.74121094	+0.58007813	-5.04052734	+45.04394531	-36.62841797	-65.65429688	+3088
+1458241650.78590010	+16.88818359	+1.70947266	-1.69189453	+67.14843750	-55.76660156	-129.92431641	+5404	+16.61572266	+4.48681641	-1.83691406	+7.88818359	-78.90380859	-5.97656250	+6132	+15.74560547	+0.59765625	-5.03173828	+45.06591797	-36.73828125	-65.61035156	+3084
+1458241650.79430010	+16.89257813	+1.73144531	-1.66992188	+67.56591797	-55.78857422	-130.25390625	+5408	+16.61572266	+4.49560547	-1.82373047	+7.64648438	-78.96972656	-5.66894531	+6140	+15.74560547	+0.61962891	-5.01416016	+45.10986328	-36.82617188	-65.56640625	+3068
+1458241650.79839990	+16.89257813	+1.74023438	-1.65234375	+67.78564453	-55.81054688	-130.42968750	+5408	+16.61572266	+4.50439453	-1.81054688	+7.49267578	-78.99169922	-5.47119141	+6144	+15.74560547	+0.62402344	-5.00976563	+45.13183594	-36.82617188	-65.56640625	+3060
+1458241650.80259990	+16.89697266	+1.75341797	-1.63476563	+68.02734375	-55.85449219	-130.64941406	+5408	+16.61572266	+4.50878906	-1.80175781	+7.29492188	-79.05761719	-5.25146484	+6152	+15.74121094	+0.62402344	-5.00976563	+45.13183594	-36.80419922	-65.58837891	+3052
+1458241650.80670000	+16.90136719	+1.76660156	-1.61279297	+68.33496094	-55.89843750	-130.89111328	+5412	+16.61572266	+4.51757813	-1.78857422	+7.07519531	-79.10156250	-4.96582031	+6156	+15.73681641	+0.62402344	-5.00537109	+45.15380859	-36.78222656	-65.63232422	+3048
+1458241650.81090000	+16.90576172	+1.78417969	-1.59082031	+68.59863281	-55.94238281	-131.11083984	+5412	+16.61572266	+4.53076172	-1.77099609	+6.72363281	-79.18945313	-4.57031250	+6164	+15.73681641	+0.62402344	-5.00537109	+45.15380859	-36.76025391	-65.65429688	+3044
+1458241650.81920000	+16.91015625	+1.81494141	-1.54248047	+69.19189453	-56.03027344	-131.61621094	+5412	+16.62011719	+4.54833984	-1.73144531	+5.97656250	-79.34326172	-3.71337891	+6172	+15.73242188	+0.61962891	-5.00537109	+45.15380859	-36.67236328	-65.72021484	+3040
+1458241650.82340000	+16.91455078	+1.83251953	-1.51611328	+69.52148438	-56.07421875	-131.85791016	+5412	+16.62451172	+4.56591797	-1.70507813	+5.36132813	-79.45312500	-3.01025391	+6180	+15.72802734	+0.61523438	-5.00537109	+45.15380859	-36.65039063	-65.74218750	+3044
+1458241650.83170010	+16.92333984	+1.86328125	-1.47216797	+70.09277344	-56.11816406	-132.29736328	+5408	+16.62890625	+4.59228516	-1.65673828	+4.15283203	-79.60693359	-1.64794922	+6192	+15.72363281	+0.61083984	-5.00537109	+45.15380859	-36.56250000	-65.78613281	+3048
+1458241650.83590010	+16.92333984	+1.87646484	-1.45019531	+70.35644531	-56.14013672	-132.49511719	+5404	+16.63330078	+4.60107422	-1.63476563	+3.29589844	-79.69482422	-0.72509766	+6200	+15.72363281	+0.61083984	-5.00537109	+45.15380859	-36.51855469	-65.78613281	+3056
+1458241650.84419990	+16.92773438	+1.89404297	-1.42382813	+70.75195313	-56.09619141	-132.80273438	+5396	+16.63769531	+4.60986328	-1.59960938	+1.73583984	-79.76074219	+0.87890625	+6208	+15.71923828	+0.60644531	-5.00537109	+45.13183594	-36.45263672	-65.80810547	+3068
+1458241650.84840010	+16.93212891	+1.89843750	-1.41943359	+70.88378906	-56.05224609	-132.86865234	+5388	+16.64208984	+4.60986328	-1.59521484	+0.98876953	-79.76074219	+1.60400391	+6208	+15.71484375	+0.60644531	-5.00097656	+45.10986328	-36.40869141	-65.78613281	+3076
+1458241650.85669990	+16.93212891	+1.89404297	-1.42382813	+70.97167969	-55.87646484	-132.91259766	+5376	+16.64208984	+4.60546875	-1.59521484	-0.26367188	-79.67285156	+2.83447266	+6212	+15.71923828	+0.60644531	-4.99658203	+45.06591797	-36.38671875	-65.72021484	+3092
+1458241650.86089990	+16.93212891	+1.88525391	-1.43261719	+70.97167969	-55.74462891	-132.86865234	+5372	+16.64208984	+4.60107422	-1.60400391	-0.76904297	-79.60693359	+3.31787109	+6216	+15.71923828	+0.61083984	-4.99658203	+45.04394531	-36.38671875	-65.65429688	+3100
+1458241650.86920000	+16.92773438	+1.86328125	-1.46777344	+70.83984375	-55.45898438	-132.71484375	+5368	+16.63769531	+4.58789063	-1.62597656	-1.71386719	-79.43115234	+4.15283203	+6228	+15.72363281	+0.61962891	-4.99218750	+45.00000000	-36.40869141	-65.47851563	+3112
+1458241650.87340000	+16.92773438	+1.84570313	-1.49414063	+70.75195313	-55.21728516	-132.60498047	+5372	+16.63769531	+4.58349609	-1.63916016	-2.13134766	-79.34326172	+4.52636719	+6232	+15.72363281	+0.62841797	-4.98779297	+44.95605469	-36.43066406	-65.34667969	+3120
+1458241650.87760000	+16.92333984	+1.82373047	-1.52050781	+70.70800781	-54.97558594	-132.53906250	+5376	+16.63330078	+4.57470703	-1.65234375	-2.50488281	-79.23339844	+4.85595703	+6236	+15.72802734	+0.63720703	-4.97900391	+44.93408203	-36.49658203	-65.21484375	+3120
+1458241650.88170000	+16.92333984	+1.80615234	-1.54687500	+70.68603516	-54.77783203	-132.47314453	+5380	+16.63330078	+4.57031250	-1.66552734	-2.87841797	-79.14550781	+5.20751953	+6244	+15.73681641	+0.64599609	-4.97460938	+44.89013672	-36.54052734	-65.08300781	+3124
+1458241650.89000010	+16.91455078	+1.76660156	-1.60839844	+70.72998047	-54.18457031	-132.42919922	+5396	+16.62890625	+4.56152344	-1.69628906	-3.42773438	-78.94775391	+5.71289063	+6252	+15.75439453	+0.67236328	-4.95703125	+44.82421875	-36.69433594	-64.68750000	+3120
+1458241650.89420010	+16.91455078	+1.75781250	-1.62597656	+70.86181641	-53.98681641	-132.51708984	+5400	+16.62890625	+4.55712891	-1.70507813	-3.66943359	-78.88183594	+5.93261719	+6252	+15.75878906	+0.68554688	-4.94824219	+44.80224609	-36.73828125	-64.51171875	+3112
+1458241650.89840010	+16.91015625	+1.75341797	-1.63037109	+71.16943359	-53.81103516	-132.73681641	+5400	+16.62451172	+4.55712891	-1.70947266	-3.84521484	-78.81591797	+6.13037109	+6256	+15.76318359	+0.69433594	-4.94384766	+44.78027344	-36.80419922	-64.33593750	+3100
+1458241650.90249990	+16.91015625	+1.76220703	-1.62597656	+71.56494141	-53.67919922	-133.00048828	+5404	+16.62451172	+4.55712891	-1.71386719	-3.99902344	-78.75000000	+6.30615234	+6256	+15.76757813	+0.69433594	-4.93505859	+44.75830078	-36.82617188	-64.22607422	+3092
+1458241650.90669990	+16.91015625	+1.77539063	-1.60839844	+72.04833984	-53.61328125	-133.37402344	+5408	+16.62451172	+4.56152344	-1.71386719	-4.15283203	-78.72802734	+6.48193359	+6260	+15.76757813	+0.69433594	-4.93066406	+44.75830078	-36.80419922	-64.16015625	+3084
+1458241650.91090010	+16.91455078	+1.79296875	-1.58642578	+72.55371094	-53.54736328	-133.76953125	+5412	+16.62451172	+4.56152344	-1.70947266	-4.19677734	-78.70605469	+6.56982422	+6260	+15.76757813	+0.68994141	-4.92626953	+44.75830078	-36.78222656	-64.16015625	+3076
+1458241650.91500000	+16.91455078	+1.81494141	-1.56005859	+73.12500000	-53.50341797	-134.20898438	+5420	+16.62890625	+4.56591797	-1.70068359	-4.19677734	-78.68408203	+6.61376953	+6264	+15.77197266	+0.68115234	-4.92626953	+44.75830078	-36.76025391	-64.18212891	+3072
+1458241650.92339990	+16.91894531	+1.85888672	-1.50292969	+74.26757813	-53.43750000	-135.08789063	+5428	+16.63330078	+4.57910156	-1.67871094	-3.97705078	-78.70605469	+6.50390625	+6268	+15.77197266	+0.65917969	-4.92187500	+44.80224609	-36.62841797	-64.29199219	+3068
+1458241650.92750000	+16.91894531	+1.88525391	-1.47216797	+74.81689453	-53.39355469	-135.48339844	+5432	+16.63769531	+4.58349609	-1.66992188	-3.71337891	-78.70605469	+6.32812500	+6268	+15.76757813	+0.64599609	-4.92626953	+44.80224609	-36.54052734	-64.31396484	+3072
+1458241650.93170000	+16.91894531	+1.90722656	-1.44140625	+75.38818359	-53.37158203	-135.90087891	+5436	+16.64208984	+4.59228516	-1.65234375	-3.36181641	-78.72802734	+6.04248047	+6272	+15.76318359	+0.63281250	-4.92626953	+44.80224609	-36.45263672	-64.35791016	+3076
+1458241650.94000010	+16.91894531	+1.94677734	-1.37988281	+76.46484375	-53.34960938	-136.75781250	+5436	+16.65087891	+4.61425781	-1.60839844	-1.82373047	-78.75000000	+4.74609375	+6284	+15.75439453	+0.61083984	-4.93066406	+44.82421875	-36.29882813	-64.44580078	+3096
+1458241650.94420000	+16.92333984	+1.96435547	-1.35351563	+76.97021484	-53.32763672	-137.15332031	+5436	+16.65966797	+4.62304688	-1.58642578	-0.81298828	-78.77197266	+3.84521484	+6288	+15.75439453	+0.59765625	-4.93066406	+44.84619141	-36.23291016	-64.48974609	+3108
+1458241650.95250010	+16.92333984	+1.98632813	-1.31835938	+77.69531250	-53.23974609	-137.68066406	+5428	+16.68603516	+4.65380859	-1.52490234	+4.43847656	-78.57421875	-0.98876953	+6300	+15.75000000	+0.57568359	-4.93505859	+44.89013672	-36.10107422	-64.55566406	+3136
+1458241650.96079990	+16.91894531	+1.98632813	-1.31396484	+78.02490234	-53.10791016	-137.87841797	+5412	+16.69482422	+4.67578125	-1.51171875	+10.67871094	-78.00292969	-6.85546875	+6308	+15.74560547	+0.55371094	-4.93945313	+44.93408203	-36.01318359	-64.55566406	+3168
+1458241650.96499990	+16.91455078	+1.97753906	-1.32275391	+78.09082031	-53.04199219	-137.87841797	+5408	+16.69482422	+4.67138672	-1.52490234	+13.20556641	-77.62939453	-9.27246094	+6308	+15.74560547	+0.54931641	-4.93945313	+44.97802734	-35.99121094	-64.51171875	+3184
+1458241650.97330000	+16.91015625	+1.95556641	-1.35351563	+78.00292969	-52.86621094	-137.65869141	+5408	+16.69482422	+4.67138672	-1.55126953	+18.30322266	-76.83837891	-14.15039063	+6320	+15.75000000	+0.54931641	-4.93945313	+45.06591797	-36.01318359	-64.35791016	+3208
+1458241650.98169990	+16.90136719	+1.92041016	-1.40625000	+77.69531250	-52.69042969	-137.28515625	+5412	+16.69921875	+4.66699219	-1.58642578	+23.59863281	-75.84960938	-19.20410156	+6332	+15.76318359	+0.55810547	-4.93505859	+45.19775391	-36.14501953	-64.16015625	+3228
+1458241650.98580000	+16.89697266	+1.90283203	-1.43261719	+77.45361328	-52.58056641	-137.02148438	+5416	+16.69921875	+4.67138672	-1.62158203	+26.05957031	-75.14648438	-21.51123047	+6340	+15.77197266	+0.56689453	-4.93066406	+45.26367188	-36.27685547	-64.05029297	+3232
+1458241650.99420000	+16.88818359	+1.86767578	-1.49853516	+76.86035156	-52.42675781	-136.34033203	+5428	+16.69042969	+4.68017578	-1.68310547	+30.89355469	-73.69628906	-25.99365234	+6356	+15.78955078	+0.58447266	-4.92187500	+45.43945313	-36.49658203	-63.78662109	+3228
+1458241651.00250010	+16.87500000	+1.83691406	-1.56005859	+76.17919922	-52.33886719	-135.59326172	+5440	+16.67724609	+4.69335938	-1.73583984	+35.31005859	-72.11425781	-29.97070313	+6372	+15.80273438	+0.60644531	-4.91308594	+45.61523438	-36.76025391	-63.56689453	+3208
+1458241651.01079990	+16.87060547	+1.80615234	-1.59521484	+75.54199219	-52.36083984	-134.95605469	+5448	+16.68164063	+4.70654297	-1.77539063	+39.46289063	-70.46630859	-33.72802734	+6384	+15.81591797	+0.61523438	-4.90869141	+45.79101563	-36.95800781	-63.47900391	+3180
+1458241651.01920010	+16.87500000	+1.78417969	-1.61279297	+74.86083984	-52.49267578	-134.34082031	+5452	+16.69482422	+4.73730469	-1.80175781	+43.39599609	-68.73046875	-37.17773438	+6396	+15.82470703	+0.60205078	-4.90869141	+45.94482422	-37.06787109	-63.58886719	+3148
+1458241651.02749990	+16.87939453	+1.77099609	-1.61279297	+74.15771484	-52.71240234	-133.76953125	+5448	+16.69482422	+4.77685547	-1.83251953	+46.82373047	-66.77490234	-40.10009766	+6404	+15.82470703	+0.58007813	-4.91308594	+46.05468750	-37.04589844	-63.78662109	+3124
+1458241651.03580000	+16.90136719	+1.74023438	-1.56445313	+72.48779297	-53.48144531	-132.56103516	+5456	+16.70361328	+4.81201172	-1.83691406	+50.05371094	-64.90722656	-42.86865234	+6408	+15.81591797	+0.54931641	-4.92626953	+46.12060547	-36.95800781	-64.02832031	+3108
+1458241651.04830000	+16.95849609	+1.67871094	-1.42382813	+68.51074219	-55.21728516	-129.90234375	+5460	+16.73437500	+4.86035156	-1.85009766	+53.96484375	-61.94091797	-46.27441406	+6412	+15.80273438	+0.49218750	-4.93945313	+46.20849609	-36.78222656	-64.51171875	+3096
+1458241651.05660010	+16.98046875	+1.66113281	-1.35351563	+65.91796875	-56.11816406	-127.99072266	+5448	+16.75195313	+4.88232422	-1.88964844	+55.83251953	-59.83154297	-47.87841797	+6408	+15.78955078	+0.44384766	-4.95263672	+46.23046875	-36.62841797	-64.90722656	+3104
+1458241651.06500010	+16.98925781	+1.61279297	-1.30078125	+62.84179688	-56.84326172	-125.77148438	+5436	+16.75195313	+4.89550781	-1.92041016	+57.45849609	-57.87597656	-49.35058594	+6408	+15.77197266	+0.37353516	-4.97021484	+46.25244141	-36.32080078	-65.43457031	+3128
+1458241651.06909990	+17.00244141	+1.58203125	-1.29638672	+61.10595703	-57.06298828	-124.45312500	+5428	+16.76074219	+4.89990234	-1.96875000	+57.83203125	-56.79931641	-49.63623047	+6412	+15.76318359	+0.34277344	-4.97900391	+46.27441406	-36.21093750	-65.67626953	+3144
+1458241651.07750010	+17.01562500	+1.52050781	-1.31396484	+57.43652344	-57.32666016	-121.66259766	+5416	+16.77832031	+4.88671875	-2.04345703	+58.71093750	-54.95361328	-50.49316406	+6416	+15.74121094	+0.26806641	-4.99658203	+46.25244141	-35.83740234	-66.24755859	+3180
+1458241651.08579990	+17.02441406	+1.45458984	-1.38427734	+53.61328125	-57.04101563	-118.69628906	+5416	+16.79589844	+4.86474609	-2.17968750	+58.84277344	-52.99804688	-50.58105469	+6432	+15.73242188	+0.21093750	-5.00537109	+46.20849609	-35.55175781	-66.64306641	+3208
+1458241651.08999990	+17.02441406	+1.41064453	-1.42822266	+51.70166016	-56.77734375	-117.22412109	+5420	+16.80029297	+4.84716797	-2.25439453	+58.84277344	-52.05322266	-50.53710938	+6440	+15.73242188	+0.19335938	-5.01416016	+46.16455078	-35.37597656	-66.73095703	+3216
+1458241651.09830000	+17.03320313	+1.33593750	-1.54687500	+48.12011719	-55.92041016	-114.47753906	+5436	+16.81347656	+4.81201172	-2.42138672	+58.57910156	-50.22949219	-50.18554688	+6456	+15.72802734	+0.16699219	-5.02294922	+46.09863281	-35.04638672	-66.84082031	+3224
+1458241651.10660000	+17.05517578	+1.24365234	-1.66992188	+44.91210938	-54.82177734	-112.25830078	+5460	+16.83105469	+4.75488281	-2.59716797	+58.02978516	-48.53759766	-49.59228516	+6476	+15.72363281	+0.14501953	-5.03613281	+46.03271484	-34.65087891	-66.88476563	+3216
+1458241651.11080000	+17.06835938	+1.20849609	-1.74462891	+43.43994141	-54.14062500	-111.13769531	+5476	+16.84423828	+4.73291016	-2.69824219	+57.72216797	-47.72460938	-49.19677734	+6484	+15.72363281	+0.13183594	-5.03613281	+46.01074219	-34.45312500	-66.90673828	+3208
+1458241651.11910010	+17.09472656	+1.13818359	-1.87646484	+40.97900391	-52.73437500	-109.46777344	+5500	+16.87060547	+4.68017578	-2.88720703	+57.01904297	-46.14257813	-48.36181641	+6496	+15.72363281	+0.10546875	-5.04492188	+45.92285156	-33.96972656	-66.95068359	+3192
+1458241651.12739990	+17.12548828	+1.07666016	-1.99951172	+38.86962891	-51.19628906	-107.97363281	+5520	+16.89257813	+4.63183594	-3.07617188	+56.25000000	-44.56054688	-47.32910156	+6500	+15.71923828	+0.06152344	-5.06250000	+45.76904297	-33.06884766	-66.92871094	+3172
+1458241651.13159990	+17.14306641	+1.04589844	-2.03906250	+37.94677734	-50.51513672	-107.44628906	+5528	+16.90576172	+4.60546875	-3.15966797	+55.85449219	-43.87939453	-46.82373047	+6496	+15.71484375	+0.03076172	-5.06689453	+45.70312500	-32.58544922	-66.95068359	+3160
+1458241651.13990000	+17.18261719	+1.01074219	-2.11816406	+36.49658203	-49.10888672	-106.39160156	+5532	+16.93652344	+4.55273438	-3.31347656	+55.08544922	-42.53906250	-45.79101563	+6488	+15.67968750	-0.07910156	-5.08886719	+45.39550781	-30.69580078	-66.97265625	+3144
+1458241651.14829990	+17.23095703	+0.98876953	-2.14453125	+35.41992188	-47.85644531	-105.66650391	+5520	+16.97607422	+4.50000000	-3.41894531	+54.36035156	-41.39648438	-44.89013672	+6464	+15.64453125	-0.21533203	-5.10205078	+45.02197266	-28.76220703	-67.03857422	+3140
+1458241651.15240000	+17.25292969	+0.97119141	-2.16210938	+34.87060547	-47.17529297	-105.27099609	+5512	+16.99804688	+4.47363281	-3.48486328	+53.96484375	-40.73730469	-44.34082031	+6452	+15.62695313	-0.28125000	-5.11962891	+44.80224609	-27.92724609	-66.99462891	+3140
+1458241651.16080000	+17.29248047	+0.94921875	-2.17529297	+33.96972656	-45.87890625	-104.56787109	+5488	+17.02880859	+4.40771484	-3.57275391	+53.17382813	-39.57275391	-43.33007813	+6412	+15.57861328	-0.40429688	-5.13720703	+44.42871094	-26.23535156	-66.84082031	+3156
+1458241651.16910000	+17.32763672	+0.90527344	-2.19287109	+32.98095703	-44.53857422	-103.82080078	+5464	+17.06835938	+4.33300781	-3.66064453	+52.18505859	-38.40820313	-42.16552734	+6380	+15.52587891	-0.53173828	-5.15478516	+43.92333984	-24.63134766	-66.57714844	+3180
+1458241651.17330000	+17.34521484	+0.89648438	-2.20166016	+32.58544922	-43.83544922	-103.42529297	+5456	+17.08593750	+4.29345703	-3.70458984	+51.65771484	-37.79296875	-41.55029297	+6360	+15.50390625	-0.58447266	-5.16796875	+43.70361328	-23.77441406	-66.29150391	+3192
+1458241651.18160010	+17.38476563	+0.83935547	-2.23242188	+31.68457031	-42.36328125	-102.65625000	+5452	+17.12548828	+4.19677734	-3.79248047	+50.49316406	-36.58447266	-40.27587891	+6320	+15.45996094	-0.71630859	-5.18115234	+43.19824219	-22.17041016	-65.85205078	+3228
+1458241651.18989990	+17.41552734	+0.76904297	-2.31591797	+30.62988281	-40.49560547	-101.64550781	+5468	+17.15625000	+4.08251953	-3.90673828	+49.13085938	-35.15625000	-38.73779297	+6284	+15.42041016	-0.81738281	-5.21191406	+42.71484375	-20.50048828	-64.95117188	+3268
+1458241651.19409990	+17.43310547	+0.72070313	-2.37304688	+30.01464844	-39.46289063	-101.07421875	+5480	+17.17382813	+4.02099609	-3.97265625	+48.31787109	-34.43115234	-37.85888672	+6268	+15.40722656	-0.87451172	-5.20751953	+42.49511719	-19.79736328	-64.59960938	+3284
+1458241651.20240000	+17.45947266	+0.61962891	-2.50927734	+28.91601563	-37.33154297	-99.88769531	+5508	+17.19580078	+3.87597656	-4.12207031	+46.58203125	-32.89306641	-36.01318359	+6236	+15.37646484	-0.95361328	-5.22070313	+42.09960938	-18.28125000	-63.45703125	+3308
+1458241651.21070000	+17.50341797	+0.51855469	-2.67626953	+27.88330078	-35.02441406	-98.65722656	+5528	+17.22216797	+3.72216797	-4.27148438	+44.62646484	-31.46484375	-34.01367188	+6208	+15.37207031	-1.02392578	-5.18554688	+41.83593750	-17.05078125	-62.44628906	+3316
+1458241651.21490000	+17.52539063	+0.45263672	-2.76855469	+27.39990234	-33.79394531	-98.06396484	+5540	+17.23974609	+3.63427734	-4.34619141	+43.61572266	-30.71777344	-33.00292969	+6196	+15.36767578	-1.06787109	-5.17675781	+41.70410156	-16.36962891	-61.87500000	+3312
+1458241651.22320010	+17.55615234	+0.33837891	-2.95751953	+26.60888672	-31.26708984	-96.81152344	+5548	+17.27490234	+3.45410156	-4.49560547	+41.35253906	-29.37744141	-30.84960938	+6160	+15.36328125	-1.14257813	-5.13720703	+41.52832031	-15.05126953	-60.79833984	+3308
+1458241651.23160000	+17.58251953	+0.21972656	-3.15087891	+26.01562500	-28.74023438	-95.60302734	+5544	+17.31005859	+3.26074219	-4.63183594	+38.84765625	-28.19091797	-28.47656250	+6120	+15.35449219	-1.21289063	-5.09765625	+41.46240234	-13.68896484	-59.67773438	+3288
+1458241651.23569990	+17.60009766	+0.18896484	-3.22558594	+25.99365234	-27.64160156	-95.03173828	+5532	+17.32763672	+3.15966797	-4.66699219	+37.52929688	-27.88330078	-27.42187500	+6096	+15.34570313	-1.24804688	-5.07128906	+41.46240234	-13.05175781	-59.15039063	+3276
+1458241651.24410010	+17.61767578	+0.08789063	-3.35742188	+25.94970703	-25.46630859	-94.06494141	+5512	+17.37158203	+2.96191406	-4.73291016	+34.76074219	-27.31201172	-25.04882813	+6044	+15.33691406	-1.34912109	-5.01855469	+41.44042969	-11.57958984	-58.24951172	+3256
+1458241651.25239990	+17.63525391	+0.03515625	-3.44970703	+26.49902344	-23.62060547	-93.16406250	+5476	+17.43310547	+2.74658203	-4.71093750	+31.79443359	-27.55371094	-22.85156250	+5984	+15.31494141	-1.46777344	-4.97460938	+41.39648438	-10.06347656	-57.43652344	+3240
+1458241651.26070000	+17.61767578	+0.00000000	-3.50683594	+27.26806641	-21.92871094	-92.37304688	+5432	+17.49462891	+2.52246094	-4.64941406	+28.36669922	-28.23486328	-20.43457031	+5924	+15.26660156	-1.60400391	-4.95263672	+41.37451172	-8.30566406	-56.62353516	+3228
+1458241651.26900010	+17.59570313	-0.03955078	-3.53759766	+28.23486328	-20.41259766	-91.64794922	+5400	+17.54736328	+2.31591797	-4.53076172	+24.69726563	-29.35546875	-17.77587891	+5872	+15.21826172	-1.76660156	-4.93945313	+41.26464844	-6.52587891	-55.83251953	+3236
+1458241651.27740000	+17.57373047	-0.06591797	-3.52441406	+29.48730469	-19.35791016	-91.12060547	+5372	+17.60009766	+2.07861328	-4.32421875	+20.63232422	-31.22314453	-15.13916016	+5832	+15.15234375	-1.93359375	-4.92626953	+41.15478516	-4.79003906	-55.10742188	+3260
+1458241651.28150010	+17.56054688	-0.08349609	-3.52001953	+30.03662109	-18.80859375	-90.81298828	+5368	+17.62207031	+1.95996094	-4.24951172	+18.43505859	-31.97021484	-13.62304688	+5808	+15.12158203	-2.03027344	-4.91748047	+41.04492188	-3.93310547	-54.75585938	+3276
+1458241651.28990010	+17.52978516	-0.11865234	-3.51123047	+31.22314453	-17.77587891	-90.15380859	+5364	+17.63964844	+1.69628906	-4.06494141	+13.73291016	-33.70605469	-10.59082031	+5760	+15.05566406	-2.20166016	-4.91748047	+40.93505859	-2.26318359	-53.85498047	+3320
+1458241651.29399990	+17.50781250	-0.13623047	-3.53320313	+31.77246094	-17.13867188	-89.73632813	+5372	+17.64404297	+1.56884766	-3.97705078	+11.33789063	-34.47509766	-8.98681641	+5736	+15.02929688	-2.28955078	-4.91308594	+40.84716797	-1.49414063	-53.41552734	+3344
+1458241651.30240010	+17.46386719	-0.20654297	-3.54638672	+32.60742188	-16.12792969	-89.07714844	+5392	+17.61767578	+1.28759766	-3.81884766	+6.43798828	-35.74951172	-5.80078125	+5688	+14.96777344	-2.43457031	-4.89990234	+40.86914063	-0.10986328	-52.42675781	+3392
+1458241651.31069990	+17.44628906	-0.29882813	-3.55957031	+33.17871094	-15.27099609	-88.30810547	+5408	+17.57373047	+1.01953125	-3.71337891	+1.95556641	-36.40869141	-2.92236328	+5632	+14.93701172	-2.57519531	-4.84277344	+40.86914063	+0.85693359	-51.52587891	+3444
+1458241651.31489990	+17.43310547	-0.33837891	-3.57275391	+33.39843750	-14.80957031	-87.93457031	+5416	+17.54736328	+0.87011719	-3.69140625	-0.17578125	-36.47460938	-1.64794922	+5604	+14.92382813	-2.62792969	-4.81201172	+40.95703125	+1.29638672	-51.02050781	+3464
+1458241651.32320000	+17.41552734	-0.45703125	-3.62109375	+33.55224609	-13.77685547	-87.07763672	+5428	+17.48583984	+0.61083984	-3.66064453	-3.69140625	-36.27685547	+0.46142578	+5552	+14.91503906	-2.73779297	-4.72851563	+41.08886719	+1.91162109	-50.11962891	+3500
+1458241651.33570000	+17.38476563	-0.65917969	-3.69140625	+33.24462891	-12.32666016	-85.82519531	+5424	+17.38916016	+0.25488281	-3.67382813	-7.53662109	-35.26611328	+2.61474609	+5496	+14.91943359	-2.83447266	-4.56591797	+41.55029297	+2.35107422	-48.77929688	+3528
+1458241651.34820010	+17.38037109	-0.85693359	-3.70458984	+32.56347656	-11.25000000	-84.85839844	+5376	+17.31445313	-0.06152344	-3.70019531	-9.64599609	-33.83789063	+3.60351563	+5456	+14.93261719	-2.93994141	-4.36816406	+41.96777344	+2.50488281	-47.72460938	+3532
+1458241651.35649990	+17.36718750	-0.98876953	-3.70458984	+32.03613281	-10.48095703	-84.22119141	+5332	+17.27929688	-0.24169922	-3.71337891	-10.34912109	-32.78320313	+3.93310547	+5436	+14.93701172	-3.02343750	-4.24951172	+42.16552734	+2.63671875	-47.04345703	+3532
+1458241651.36480000	+17.34082031	-1.12939453	-3.69580078	+31.33300781	-9.75585938	-83.67187500	+5288	+17.24853516	-0.38232422	-3.70019531	-10.65673828	-31.70654297	+4.19677734	+5408	+14.91943359	-3.12451172	-4.14404297	+42.25341797	+2.81250000	-46.38427734	+3524
+1458241651.37319990	+17.32324219	-1.25244141	-3.62988281	+30.71777344	-9.38232422	-83.23242188	+5252	+17.22216797	-0.51416016	-3.63867188	-10.78857422	-30.95947266	+4.41650391	+5396	+14.87988281	-3.23437500	-4.06054688	+42.27539063	+3.12011719	-45.63720703	+3520
+1458241651.38150000	+17.28808594	-1.36230469	-3.54199219	+30.23437500	-9.05273438	-82.88085938	+5232	+17.20458984	-0.62402344	-3.55078125	-10.78857422	-30.32226563	+4.65820313	+5392	+14.83154297	-3.39257813	-3.99462891	+42.03369141	+3.58154297	-44.93408203	+3528
+1458241651.38980010	+17.24853516	-1.46337891	-3.45849609	+29.81689453	-8.63525391	-82.39746094	+5228	+17.18701172	-0.72070313	-3.45849609	-10.72265625	-29.61914063	+4.92187500	+5396	+14.77001953	-3.55517578	-3.95507813	+41.77001953	+4.15283203	-44.07714844	+3544
+1458241651.39820000	+17.20019531	-1.56005859	-3.35742188	+29.44335938	-8.37158203	-81.93603516	+5248	+17.16064453	-0.81298828	-3.34423828	-10.67871094	-29.04785156	+5.25146484	+5412	+14.69531250	-3.72216797	-3.93750000	+41.48437500	+4.76806641	-43.11035156	+3564
+1458241651.40650010	+17.15185547	-1.65673828	-3.24316406	+29.13574219	-8.23974609	-81.49658203	+5288	+17.13867188	-0.90087891	-3.22558594	-10.67871094	-28.56445313	+5.66894531	+5432	+14.62500000	-3.88037109	-3.90673828	+41.22070313	+5.29541016	-42.18750000	+3596
+1458241651.41479990	+17.11230469	-1.74462891	-3.12890625	+28.93798828	-8.10791016	-80.99121094	+5344	+17.11230469	-0.99316406	-3.11572266	-10.70068359	-28.03710938	+6.06445313	+5456	+14.55908203	-4.03857422	-3.86718750	+41.00097656	+5.75683594	-41.28662109	+3632
+1458241651.42730000	+17.05078125	-1.89843750	-2.99707031	+28.56445313	-7.73437500	-80.04638672	+5440	+17.05957031	-1.14697266	-2.99267578	-10.81054688	-27.00439453	+6.63574219	+5500	+14.48437500	-4.23193359	-3.77929688	+40.86914063	+6.13037109	-40.01220703	+3692
+1458241651.43560000	+17.02001953	-2.00830078	-2.92236328	+28.30078125	-7.51464844	-79.32128906	+5504	+17.02441406	-1.26123047	-2.93115234	-10.98632813	-26.23535156	+7.07519531	+5524	+14.45800781	-4.32421875	-3.66503906	+40.97900391	+6.02050781	-39.37500000	+3728
+1458241651.45230010	+16.98486328	-2.27197266	-2.81250000	+27.64160156	-7.00927734	-77.73925781	+5592	+16.94970703	-1.52490234	-2.83447266	-11.51367188	-24.65332031	+7.95410156	+5564	+14.44921875	-4.45166016	-3.36621094	+41.50634766	+5.42724609	-38.43017578	+3788
+1458241651.46059990	+16.95849609	-2.40380859	-2.77734375	+27.33398438	-6.67968750	-76.86035156	+5608	+16.90576172	-1.66113281	-2.79492188	-11.79931641	-23.79638672	+8.41552734	+5580	+14.44482422	-4.50000000	-3.20800781	+41.85791016	+5.05371094	-38.01269531	+3808
+1458241651.46900010	+16.93212891	-2.54003906	-2.72900391	+27.00439453	-6.48193359	-75.95947266	+5612	+16.86621094	-1.80175781	-2.74218750	-12.12890625	-23.07128906	+8.94287109	+5592	+14.44042969	-4.54394531	-3.04541016	+42.25341797	+4.65820313	-37.61718750	+3824
+1458241651.47729990	+16.90576172	-2.66308594	-2.66308594	+26.78466797	-6.35009766	-75.19042969	+5604	+16.82666016	-1.92480469	-2.67187500	-12.37060547	-22.43408203	+9.47021484	+5596	+14.42285156	-4.60546875	-2.89160156	+42.53906250	+4.32861328	-37.19970703	+3844
+1458241651.48560000	+16.87500000	-2.77734375	-2.58837891	+26.63085938	-6.24023438	-74.42138672	+5592	+16.79150391	-2.03906250	-2.58837891	-12.59033203	-21.88476563	+9.97558594	+5608	+14.39208984	-4.68457031	-2.76416016	+42.71484375	+4.15283203	-36.67236328	+3864
+1458241651.49400000	+16.82666016	-2.87402344	-2.50488281	+26.54296875	-6.21826172	-73.69628906	+5584	+16.75195313	-2.13574219	-2.49169922	-12.67822266	-21.40136719	+10.48095703	+5620	+14.34814453	-4.79003906	-2.67187500	+42.75878906	+4.10888672	-36.01318359	+3880
+1458241651.50230000	+16.76074219	-2.96191406	-2.37744141	+26.49902344	-6.39404297	-73.14697266	+5596	+16.70800781	-2.22363281	-2.35986328	-12.76611328	-21.18164063	+10.98632813	+5640	+14.27343750	-4.91748047	-2.60595703	+42.62695313	+4.17480469	-35.26611328	+3904
+1458241651.50640010	+16.73437500	-3.00585938	-2.32031250	+26.52099609	-6.45996094	-72.88330078	+5604	+16.69042969	-2.26318359	-2.28955078	-12.76611328	-21.09375000	+11.25000000	+5652	+14.23828125	-4.98339844	-2.57958984	+42.53906250	+4.21875000	-34.84863281	+3920
+1458241651.51480010	+16.68164063	-3.08056641	-2.19287109	+26.56494141	-6.70166016	-72.42187500	+5640	+16.65527344	-2.33789063	-2.14892578	-12.81005859	-20.93994141	+11.71142578	+5688	+14.15917969	-5.13720703	-2.52685547	+42.20947266	+4.30664063	-34.12353516	+3952
+1458241651.52309990	+16.61132813	-3.15527344	-2.05664063	+26.58691406	-6.94335938	-72.00439453	+5696	+16.61572266	-2.41259766	-2.00830078	-12.83203125	-20.83007813	+12.15087891	+5728	+14.07568359	-5.29541016	-2.49169922	+41.83593750	+4.41650391	-33.33251953	+3984
+1458241651.53140000	+16.54980469	-3.23876953	-1.93359375	+26.54296875	-7.14111328	-71.52099609	+5768	+16.57177734	-2.48730469	-1.87207031	-12.87597656	-20.69824219	+12.63427734	+5776	+13.99658203	-5.42724609	-2.44335938	+41.57226563	+4.43847656	-32.58544922	+4016
+1458241651.54390000	+16.46191406	-3.37060547	-1.76220703	+26.43310547	-7.51464844	-70.88378906	+5888	+16.49267578	-2.61914063	-1.67431641	-13.11767578	-20.61035156	+13.31542969	+5860	+13.89111328	-5.60742188	-2.32910156	+41.26464844	+4.21875000	-31.86035156	+4072
+1458241651.55230000	+16.40917969	-3.46728516	-1.66113281	+26.27929688	-7.66845703	-70.35644531	+5964	+16.43994141	-2.71142578	-1.57324219	-13.29345703	-20.34667969	+13.77685547	+5916	+13.84277344	-5.69091797	-2.21484375	+41.28662109	+3.91113281	-31.55273438	+4104
+1458241651.56060000	+16.36083984	-3.56835938	-1.58642578	+26.08154297	-7.73437500	-69.76318359	+6028	+16.37841797	-2.81250000	-1.49414063	-13.51318359	-19.97314453	+14.23828125	+5964	+13.80322266	-5.75244141	-2.07421875	+41.41845703	+3.49365234	-31.39892578	+4136
+1458241651.56890010	+16.31250000	-3.67382813	-1.51611328	+25.86181641	-7.84423828	-69.12597656	+6076	+16.31250000	-2.91796875	-1.42382813	-13.77685547	-19.59960938	+14.72167969	+6004	+13.77685547	-5.77441406	-1.91601563	+41.83593750	+2.96630859	-31.35498047	+4160
+1458241651.57310010	+16.29052734	-3.72656250	-1.48095703	+25.77392578	-7.93212891	-68.84033203	+6088	+16.27734375	-2.97070313	-1.39306641	-13.88671875	-19.40185547	+14.96337891	+6024	+13.76806641	-5.78320313	-1.82812500	+42.05566406	+2.68066406	-31.37695313	+4176
+1458241651.58139990	+16.24658203	-3.82324219	-1.39746094	+25.59814453	-8.06396484	-68.29101563	+6108	+16.21142578	-3.08056641	-1.32714844	-14.12841797	-19.00634766	+15.42480469	+6056	+13.73730469	-5.80957031	-1.65673828	+42.42919922	+2.17529297	-31.42089844	+4200
+1458241651.58970000	+16.19824219	-3.91113281	-1.31396484	+25.48828125	-8.19580078	-67.78564453	+6112	+16.14550781	-3.17285156	-1.26562500	-14.30419922	-18.58886719	+15.86425781	+6080	+13.71093750	-5.83593750	-1.49414063	+42.86865234	+1.71386719	-31.42089844	+4224
+1458241651.59809990	+16.13671875	-3.99023438	-1.23486328	+25.42236328	-8.32763672	-67.25830078	+6104	+16.07080078	-3.26074219	-1.19531250	-14.41406250	-18.23730469	+16.23779297	+6104	+13.67138672	-5.86230469	-1.37109375	+43.26416016	+1.40625000	-31.26708984	+4244
+1458241651.60640000	+16.07080078	-4.06494141	-1.14257813	+25.37841797	-8.48144531	-66.88476563	+6104	+15.99609375	-3.34423828	-1.11181641	-14.50195313	-18.01757813	+16.58935547	+6132	+13.61425781	-5.92382813	-1.26123047	+43.46191406	+1.14257813	-31.04736328	+4264
+1458241651.61470010	+16.00048828	-4.13085938	-1.01953125	+25.42236328	-8.81103516	-66.73095703	+6116	+15.93457031	-3.41455078	-1.01074219	-14.50195313	-17.95166016	+16.89697266	+6164	+13.53955078	-6.01171875	-1.17333984	+43.46191406	+0.98876953	-30.76171875	+4284
+1458241651.62310000	+15.91259766	-4.18798828	-0.91406250	+25.48828125	-8.98681641	-66.55517578	+6136	+15.85986328	-3.47607422	-0.90527344	-14.41406250	-17.92968750	+17.09472656	+6196	+13.44726563	-6.12597656	-1.14257813	+43.28613281	+1.01074219	-30.19042969	+4300
+1458241651.63140010	+15.82031250	-4.24511719	-0.81298828	+25.55419922	-9.18457031	-66.40136719	+6176	+15.78515625	-3.53320313	-0.79541016	-14.32617188	-17.97363281	+17.27050781	+6236	+13.35058594	-6.24462891	-1.12060547	+43.08837891	+1.03271484	-29.59716797	+4312
+1458241651.63969990	+15.72363281	-4.30224609	-0.69433594	+25.64208984	-9.49218750	-66.40136719	+6228	+15.71044922	-3.58593750	-0.67675781	-14.21630859	-18.17138672	+17.42431641	+6276	+13.24511719	-6.37207031	-1.09863281	+42.82470703	+1.05468750	-29.06982422	+4324
+1458241651.64809990	+15.63574219	-4.35498047	-0.58886719	+25.77392578	-9.68994141	-66.40136719	+6292	+15.64892578	-3.64306641	-0.57568359	-14.08447266	-18.23730469	+17.53417969	+6316	+13.14404297	-6.49951172	-1.06787109	+42.56103516	+1.03271484	-28.60839844	+4340
+1458241651.65640000	+15.54785156	-4.42089844	-0.49658203	+25.86181641	-9.82177734	-66.33544922	+6360	+15.57421875	-3.70458984	-0.48779297	-14.01855469	-18.23730469	+17.66601563	+6356	+13.04736328	-6.60937500	-1.03271484	+42.45117188	+0.98876953	-28.23486328	+4352
+1458241651.66470000	+15.46435547	-4.47802734	-0.43505859	+25.97167969	-9.84375000	-66.11572266	+6424	+15.49951172	-3.75732422	-0.41748047	-13.88671875	-18.12744141	+17.81982422	+6392	+12.96826172	-6.68408203	-0.98437500	+42.58300781	+0.92285156	-27.88330078	+4360
+1458241651.67300010	+15.39843750	-4.53955078	-0.37353516	+26.10351563	-9.86572266	-65.85205078	+6476	+15.43359375	-3.81884766	-0.36914063	-13.79882813	-17.86376953	+18.06152344	+6424	+12.90234375	-6.73681641	-0.87890625	+42.89062500	+0.70312500	-27.92724609	+4368
+1458241651.68140010	+15.33251953	-4.60107422	-0.32958984	+26.21337891	-9.79980469	-65.54443359	+6512	+15.35888672	-3.88916016	-0.33398438	-13.77685547	-17.49023438	+18.30322266	+6448	+12.84960938	-6.77197266	-0.76025391	+43.35205078	+0.52734375	-28.03710938	+4380
+1458241651.68969990	+15.27539063	-4.65820313	-0.31201172	+26.38916016	-9.53613281	-65.01708984	+6528	+15.28417969	-3.94628906	-0.32958984	-13.62304688	-16.87500000	+18.58886719	+6460	+12.81445313	-6.77636719	-0.63281250	+44.05517578	+0.35156250	-28.12500000	+4384
+1458241651.69390010	+15.24902344	-4.68896484	-0.30322266	+26.45507813	-9.42626953	-64.73144531	+6532	+15.24462891	-3.97265625	-0.32519531	-13.55712891	-16.58935547	+18.74267578	+6464	+12.79687500	-6.77636719	-0.56689453	+44.42871094	+0.26367188	-28.19091797	+4384
+1458241651.70219990	+15.18750000	-4.74169922	-0.29882813	+26.67480469	-9.16259766	-64.16015625	+6520	+15.16552734	-4.02099609	-0.32080078	-13.38134766	-15.95214844	+19.07226563	+6468	+12.75292969	-6.78076172	-0.44384766	+45.13183594	+0.15380859	-28.25683594	+4380
+1458241651.71050000	+15.13037109	-4.78125000	-0.27685547	+26.93847656	-8.96484375	-63.67675781	+6492	+15.09082031	-4.06933594	-0.30761719	-13.16162109	-15.42480469	+19.37988281	+6464	+12.70898438	-6.78955078	-0.32080078	+45.83496094	+0.06591797	-28.34472656	+4380
+1458241651.71890000	+15.06884766	-4.82958984	-0.25927734	+27.18017578	-8.67919922	-63.21533203	+6460	+15.01611328	-4.11767578	-0.29443359	-12.94189453	-14.87548828	+19.62158203	+6460	+12.65625000	-6.82031250	-0.22412109	+46.36230469	+0.08789063	-28.21289063	+4376
+1458241651.72720000	+14.99853516	-4.86914063	-0.23291016	+27.46582031	-8.48144531	-62.86376953	+6428	+14.94140625	-4.15283203	-0.27246094	-12.63427734	-14.45800781	+19.77539063	+6452	+12.58154297	-6.87744141	-0.15820313	+46.71386719	+0.17578125	-27.90527344	+4368
+1458241651.73550010	+14.91503906	-4.89990234	-0.20654297	+27.75146484	-8.32763672	-62.62207031	+6396	+14.87109375	-4.18359375	-0.22851563	-12.32666016	-14.23828125	+19.81933594	+6444	+12.50244141	-6.95654297	-0.12744141	+46.88964844	+0.30761719	-27.35595703	+4352
+1458241651.74379990	+14.83593750	-4.93945313	-0.16259766	+27.99316406	-8.19580078	-62.53417969	+6380	+14.80078125	-4.22314453	-0.18017578	-12.08496094	-14.08447266	+19.79736328	+6436	+12.40136719	-7.06201172	-0.11425781	+46.84570313	+0.48339844	-26.76269531	+4340
+1458241651.75219990	+14.74804688	-4.98779297	-0.10546875	+28.19091797	-8.17382813	-62.68798828	+6380	+14.73046875	-4.26708984	-0.11865234	-11.86523438	-14.17236328	+19.66552734	+6432	+12.30029297	-7.17626953	-0.10107422	+46.66992188	+0.65917969	-26.19140625	+4324
+1458241651.76050000	+14.66455078	-5.03613281	-0.07470703	+28.32275391	-8.02001953	-62.75390625	+6384	+14.66455078	-4.31103516	-0.07470703	-11.66748047	-14.15039063	+19.46777344	+6424	+12.19921875	-7.29931641	-0.11865234	+46.42822266	+0.90087891	-25.51025391	+4308
+1458241651.76880000	+14.58984375	-5.08007813	-0.03955078	+28.47656250	-7.93212891	-62.86376953	+6396	+14.60302734	-4.35498047	-0.03515625	-11.49169922	-14.17236328	+19.29199219	+6416	+12.11132813	-7.40039063	-0.12744141	+46.31835938	+1.09863281	-24.93896484	+4284
+1458241651.77720000	+14.51513672	-5.13720703	+0.00000000	+28.52050781	-7.91015625	-63.12744141	+6416	+14.54150391	-4.41210938	+0.00878906	-11.42578125	-14.32617188	+19.09423828	+6408	+12.02783203	-7.49707031	-0.11865234	+46.14257813	+1.27441406	-24.65332031	+4252
+1458241651.78550000	+14.46679688	-5.19873047	+0.01318359	+28.54248047	-7.73437500	-63.19335938	+6428	+14.49316406	-4.46923828	+0.02197266	-11.35986328	-14.23828125	+18.98437500	+6400	+11.96191406	-7.57617188	-0.09228516	+46.09863281	+1.47216797	-24.52148438	+4220
+1458241651.79380010	+14.42285156	-5.24707031	+0.01318359	+28.63037109	-7.58056641	-63.17138672	+6432	+14.44482422	-4.52636719	+0.01757813	-11.27197266	-14.08447266	+18.96240234	+6388	+11.92675781	-7.61572266	-0.05712891	+46.34033203	+1.62597656	-24.56542969	+4180
+1458241651.80220010	+14.38769531	-5.30419922	+0.00878906	+28.65234375	-7.44873047	-63.10546875	+6424	+14.39208984	-4.57910156	+0.00000000	-11.22802734	-13.86474609	+19.00634766	+6376	+11.89599609	-7.64208984	-0.00878906	+46.62597656	+1.75781250	-24.78515625	+4136
+1458241651.81049990	+14.36132813	-5.36572266	+0.00000000	+28.69628906	-7.36083984	-63.01757813	+6396	+14.34814453	-4.63623047	-0.02197266	-11.18408203	-13.64501953	+19.11621094	+6360	+11.87841797	-7.65966797	+0.06152344	+47.02148438	+1.86767578	-25.15869141	+4100
+1458241651.81880000	+14.33496094	-5.42285156	-0.01318359	+28.78417969	-7.25097656	-62.90771484	+6356	+14.30419922	-4.68896484	-0.04833984	-11.11816406	-13.42529297	+19.22607422	+6340	+11.86083984	-7.67724609	+0.13183594	+47.39501953	+1.97753906	-25.53222656	+4060
+1458241651.83130000	+14.28662109	-5.49755859	-0.04394531	+28.89404297	-7.09716797	-62.70996094	+6276	+14.22949219	-4.75488281	-0.09667969	-10.98632813	-13.02978516	+19.40185547	+6308	+11.83007813	-7.70361328	+0.20214844	+47.94433594	+2.13134766	-25.83984375	+3996
+1458241651.83960010	+14.24267578	-5.55029297	-0.03515625	+28.95996094	-7.14111328	-62.81982422	+6208	+14.18115234	-4.79882813	-0.10546875	-10.89843750	-13.05175781	+19.42382813	+6276	+11.78613281	-7.74316406	+0.23291016	+48.09814453	+2.21923828	-25.97167969	+3956
+1458241651.84800000	+14.19433594	-5.59423828	-0.03955078	+29.02587891	-7.11914063	-62.95166016	+6144	+14.12841797	-4.83398438	-0.10546875	-10.81054688	-13.11767578	+19.37988281	+6244	+11.73779297	-7.80029297	+0.23730469	+48.14208984	+2.32910156	-25.90576172	+3912
+1458241651.85630010	+14.13281250	-5.63378906	-0.03955078	+29.09179688	-7.05322266	-63.12744141	+6084	+14.07568359	-4.86914063	-0.10107422	-10.67871094	-13.20556641	+19.24804688	+6212	+11.66308594	-7.88378906	+0.21972656	+47.92236328	+2.46093750	-25.66406250	+3880
+1458241651.86459990	+14.06250000	-5.66894531	-0.03076172	+29.15771484	-7.07519531	-63.41308594	+6040	+14.01855469	-4.89990234	-0.08789063	-10.56884766	-13.40332031	+19.05029297	+6180	+11.57958984	-7.97167969	+0.17138672	+47.68066406	+2.57080078	-25.26855469	+3848
+1458241651.87299990	+14.00097656	-5.69531250	-0.01757813	+29.26757813	-7.07519531	-63.72070313	+6008	+13.96582031	-4.92187500	-0.06591797	-10.43701172	-13.66699219	+18.85253906	+6152	+11.49169922	-8.05957031	+0.12744141	+47.41699219	+2.68066406	-24.91699219	+3816
+1458241651.88130000	+13.93066406	-5.72167969	-0.00878906	+29.37744141	-7.03125000	-64.02832031	+5984	+13.90869141	-4.94824219	-0.04394531	-10.32714844	-13.93066406	+18.61083984	+6124	+11.39501953	-8.15185547	+0.07910156	+47.06542969	+2.79052734	-24.56542969	+3784
+1458241651.88960000	+13.86474609	-5.73925781	-0.01757813	+29.50927734	-6.92138672	-64.18212891	+5968	+13.85595703	-4.96582031	-0.03515625	-10.15136719	-14.01855469	+18.43505859	+6092	+11.31591797	-8.22216797	+0.03515625	+46.88964844	+2.92236328	-24.21386719	+3740
+1458241651.89380000	+13.83398438	-5.74804688	-0.01757813	+29.57519531	-6.89941406	-64.27001953	+5964	+13.82519531	-4.97460938	-0.03515625	-10.08544922	-14.06250000	+18.36914063	+6076	+11.27197266	-8.25292969	+0.01757813	+46.84570313	+2.96630859	-24.10400391	+3716
+1458241651.90210010	+13.77246094	-5.75683594	-0.03076172	+29.77294922	-6.78955078	-64.31396484	+5948	+13.76367188	-4.98779297	-0.03955078	-9.88769531	-14.08447266	+18.28125000	+6040	+11.20605469	-8.29248047	-0.00878906	+46.91162109	+3.07617188	-23.90625000	+3664
+1458241651.91039990	+13.71972656	-5.77001953	-0.05273438	+29.97070313	-6.67968750	-64.29199219	+5932	+13.71093750	-4.99658203	-0.05712891	-9.71191406	-13.99658203	+18.28125000	+6004	+11.14892578	-8.30566406	+0.00000000	+47.13134766	+3.18603516	-23.97216797	+3604
+1458241651.91880010	+13.67138672	-5.78759766	-0.08349609	+30.10253906	-6.54785156	-64.18212891	+5900	+13.64941406	-5.01416016	-0.08789063	-9.58007813	-13.82080078	+18.32519531	+5964	+11.10498047	-8.30566406	+0.01318359	+47.43896484	+3.27392578	-24.08203125	+3540
+1458241651.92709990	+13.62304688	-5.80078125	-0.11865234	+30.25634766	-6.41601563	-64.00634766	+5856	+13.59228516	-5.02294922	-0.12744141	-9.38232422	-13.55712891	+18.39111328	+5920	+11.07421875	-8.28808594	+0.03515625	+47.90039063	+3.36181641	-24.23583984	+3476
+1458241651.93540000	+13.57470703	-5.80957031	-0.15380859	+30.41015625	-6.32812500	-63.83056641	+5792	+13.53515625	-5.02734375	-0.16699219	-9.22851563	-13.33740234	+18.50097656	+5864	+11.03906250	-8.25732422	+0.06152344	+48.38378906	+3.42773438	-24.41162109	+3416
+1458241651.94380000	+13.52197266	-5.82714844	-0.18457031	+30.52001953	-6.28417969	-63.74267578	+5720	+13.47363281	-5.04052734	-0.20214844	-9.09667969	-13.18359375	+18.54492188	+5804	+10.99951172	-8.24414063	+0.08349609	+48.77929688	+3.49365234	-24.60937500	+3356
+1458241651.95210000	+13.46923828	-5.84033203	-0.21093750	+30.60791016	-6.21826172	-63.69873047	+5632	+13.41650391	-5.04931641	-0.22851563	-8.96484375	-13.07373047	+18.54492188	+5740	+10.95117188	-8.23535156	+0.10107422	+49.08691406	+3.55957031	-24.76318359	+3304
+1458241651.96040010	+13.40332031	-5.84912109	-0.22851563	+30.67382813	-6.17431641	-63.69873047	+5544	+13.35498047	-5.05810547	-0.25488281	-8.83300781	-13.00781250	+18.47900391	+5672	+10.88964844	-8.23974609	+0.07910156	+49.26269531	+3.60351563	-24.67529297	+3260
+1458241651.96869990	+13.33300781	-5.85791016	-0.24609375	+30.71777344	-6.13037109	-63.74267578	+5456	+13.29345703	-5.05810547	-0.26367188	-8.70117188	-13.02978516	+18.34716797	+5600	+10.81054688	-8.26171875	+0.04833984	+49.30664063	+3.62548828	-24.49951172	+3224
+1458241651.97289990	+13.29785156	-5.85791016	-0.24609375	+30.76171875	-6.15234375	-63.85253906	+5412	+13.26269531	-5.06250000	-0.26367188	-8.67919922	-13.09570313	+18.25927734	+5564	+10.76660156	-8.27490234	+0.02636719	+49.28466797	+3.64746094	-24.38964844	+3208
+1458241651.98120000	+13.22314453	-5.86230469	-0.24609375	+30.78369141	-6.08642578	-64.07226563	+5336	+13.20117188	-5.06689453	-0.26367188	-8.56933594	-13.20556641	+18.01757813	+5492	+10.66552734	-8.32324219	-0.02636719	+49.06494141	+3.66943359	-24.06005859	+3188
+1458241651.98540000	+13.18359375	-5.86230469	-0.25048828	+30.80566406	-6.04248047	-64.16015625	+5304	+13.17041016	-5.06689453	-0.26367188	-8.52539063	-13.24951172	+17.88574219	+5460	+10.61279297	-8.34521484	-0.05712891	+48.97705078	+3.66943359	-23.86230469	+3180
+1458241651.98959990	+13.14843750	-5.86669922	-0.25488281	+30.82763672	-5.99853516	-64.22607422	+5276	+13.13964844	-5.07128906	-0.26367188	-8.48144531	-13.29345703	+17.75390625	+5428	+10.56445313	-8.36718750	-0.09228516	+48.86718750	+3.69140625	-23.64257813	+3172
+1458241651.99370000	+13.10888672	-5.86669922	-0.25927734	+30.82763672	-5.93261719	-64.29199219	+5248	+13.10888672	-5.07128906	-0.26367188	-8.43750000	-13.33740234	+17.64404297	+5392	+10.51171875	-8.38916016	-0.12304688	+48.75732422	+3.69140625	-23.42285156	+3164
+1458241652.00210000	+13.02978516	-5.86230469	-0.26367188	+30.87158203	-5.86669922	-64.48974609	+5200	+13.03857422	-5.07128906	-0.26367188	-8.34960938	-13.42529297	+17.38037109	+5332	+10.41064453	-8.42871094	-0.19335938	+48.58154297	+3.69140625	-23.00537109	+3152
+1458241652.00620010	+12.99462891	-5.86669922	-0.26367188	+30.89355469	-5.84472656	-64.55566406	+5176	+13.00781250	-5.07128906	-0.25927734	-8.30566406	-13.46923828	+17.27050781	+5300	+10.36230469	-8.44628906	-0.21533203	+48.49365234	+3.71337891	-22.82958984	+3144
+1458241652.01460000	+12.92871094	-5.86669922	-0.28125000	+30.93750000	-5.73486328	-64.64355469	+5136	+12.94189453	-5.07568359	-0.26367188	-8.23974609	-13.53515625	+17.09472656	+5240	+10.27001953	-8.46826172	-0.25927734	+48.42773438	+3.73535156	-22.56591797	+3124
+1458241652.01869990	+12.89355469	-5.87109375	-0.28564453	+30.93750000	-5.69091797	-64.66552734	+5120	+12.91113281	-5.08007813	-0.26806641	-8.23974609	-13.51318359	+17.00683594	+5212	+10.23046875	-8.48144531	-0.27685547	+48.40576172	+3.73535156	-22.47802734	+3112
+1458241652.02290010	+12.86279297	-5.87548828	-0.29882813	+30.93750000	-5.60302734	-64.66552734	+5100	+12.88037109	-5.08007813	-0.28125000	-8.17382813	-13.46923828	+16.96289063	+5180	+10.19091797	-8.48583984	-0.29003906	+48.42773438	+3.73535156	-22.41210938	+3100
+1458241652.02710010	+12.83203125	-5.87988281	-0.30761719	+30.93750000	-5.58105469	-64.64355469	+5080	+12.84960938	-5.08447266	-0.29003906	-8.15185547	-13.46923828	+16.91894531	+5152	+10.16455078	-8.48144531	-0.30322266	+48.53759766	+3.73535156	-22.32421875	+3084
+1458241652.03119990	+12.80126953	-5.88427734	-0.31640625	+30.93750000	-5.58105469	-64.62158203	+5056	+12.81884766	-5.08886719	-0.29882813	-8.15185547	-13.44726563	+16.89697266	+5120	+10.13378906	-8.47705078	-0.30322266	+48.64746094	+3.73535156	-22.32421875	+3068
+1458241652.03539990	+12.77490234	-5.88867188	-0.32958984	+30.93750000	-5.53710938	-64.57763672	+5032	+12.78808594	-5.09326172	-0.30761719	-8.12988281	-13.42529297	+16.89697266	+5088	+10.10742188	-8.47265625	-0.30322266	+48.75732422	+3.75732422	-22.36816406	+3048
+1458241652.04370000	+12.71777344	-5.90185547	-0.35156250	+30.89355469	-5.53710938	-64.53369141	+4976	+12.72656250	-5.10205078	-0.32519531	-8.17382813	-13.38134766	+16.89697266	+5024	+10.05908203	-8.45068359	-0.29443359	+49.02099609	+3.75732422	-22.45605469	+3016
+1458241652.04790000	+12.69140625	-5.91064453	-0.36035156	+30.84960938	-5.51513672	-64.48974609	+4944	+12.69580078	-5.11083984	-0.33837891	-8.19580078	-13.35937500	+16.89697266	+4992	+10.03710938	-8.44189453	-0.28564453	+49.15283203	+3.75732422	-22.52197266	+3000
+1458241652.05200000	+12.66503906	-5.91943359	-0.36914063	+30.80566406	-5.51513672	-64.44580078	+4912	+12.66943359	-5.11962891	-0.34716797	-8.19580078	-13.31542969	+16.89697266	+4956	+10.01513672	-8.43310547	-0.28125000	+49.28466797	+3.77929688	-22.58789063	+2988
+1458241652.05620000	+12.63427734	-5.92822266	-0.37792969	+30.76171875	-5.51513672	-64.40185547	+4876	+12.64306641	-5.12402344	-0.36035156	-8.21777344	-13.29345703	+16.89697266	+4924	+9.99316406	-8.42431641	-0.27246094	+49.39453125	+3.77929688	-22.63183594	+2972
+1458241652.06040000	+12.60791016	-5.94140625	-0.38671875	+30.69580078	-5.51513672	-64.37988281	+4836	+12.61230469	-5.13281250	-0.36914063	-8.26171875	-13.27148438	+16.89697266	+4888	+9.97119141	-8.41552734	-0.27246094	+49.50439453	+3.77929688	-22.65380859	+2960
+1458241652.06870010	+12.55517578	-5.95458984	-0.39550781	+30.60791016	-5.53710938	-64.33593750	+4756	+12.55517578	-5.14599609	-0.38232422	-8.32763672	-13.27148438	+16.89697266	+4816	+9.92285156	-8.40234375	-0.26806641	+49.68017578	+3.75732422	-22.67578125	+2932
+1458241652.07290010	+12.52441406	-5.96337891	-0.39990234	+30.54199219	-5.55908203	-64.33593750	+4720	+12.52441406	-5.15478516	-0.38671875	-8.39355469	-13.29345703	+16.87500000	+4776	+9.89648438	-8.40234375	-0.26806641	+49.74609375	+3.75732422	-22.65380859	+2920
+1458241652.07699990	+12.49804688	-5.97216797	-0.40869141	+30.49804688	-5.53710938	-64.33593750	+4684	+12.49804688	-5.16357422	-0.39111328	-8.43750000	-13.31542969	+16.83105469	+4740	+9.86132813	-8.40673828	-0.27246094	+49.72412109	+3.73535156	-22.65380859	+2912
+1458241652.08119990	+12.47167969	-5.98095703	-0.40869141	+30.43212891	-5.53710938	-64.33593750	+4648	+12.47167969	-5.16796875	-0.39111328	-8.48144531	-13.33740234	+16.78710938	+4704	+9.83056641	-8.41113281	-0.28125000	+49.70214844	+3.73535156	-22.58789063	+2904
+1458241652.08950000	+12.41455078	-5.99414063	-0.40869141	+30.32226563	-5.53710938	-64.42382813	+4576	+12.41894531	-5.18115234	-0.39111328	-8.54736328	-13.40332031	+16.65527344	+4632	+9.75585938	-8.43310547	-0.30761719	+49.54833984	+3.69140625	-22.39013672	+2896
+1458241652.09369990	+12.38378906	-5.99414063	-0.40869141	+30.30029297	-5.51513672	-64.46777344	+4544	+12.38818359	-5.18554688	-0.39111328	-8.56933594	-13.44726563	+16.56738281	+4600	+9.71630859	-8.44628906	-0.32958984	+49.48242188	+3.64746094	-22.23632813	+2892
+1458241652.09789990	+12.35302734	-5.99853516	-0.41308594	+30.25634766	-5.49316406	-64.51171875	+4512	+12.36181641	-5.18994141	-0.38671875	-8.61328125	-13.53515625	+16.45751953	+4568	+9.67236328	-8.46386719	-0.35595703	+49.35058594	+3.62548828	-22.06054688	+2892
+1458241652.10200000	+12.32226563	-6.00292969	-0.41308594	+30.21240234	-5.49316406	-64.55566406	+4480	+12.33105469	-5.19433594	-0.38232422	-8.63525391	-13.60107422	+16.36962891	+4536	+9.63281250	-8.48144531	-0.37792969	+49.21875000	+3.58154297	-21.92871094	+2892
+1458241652.10620000	+12.29150391	-6.00732422	-0.41308594	+30.19042969	-5.47119141	-64.59960938	+4452	+12.30908203	-5.19873047	-0.37792969	-8.65722656	-13.66699219	+16.25976563	+4504	+9.58886719	-8.49902344	-0.39990234	+49.10888672	+3.53759766	-21.77490234	+2888
+1458241652.11450000	+12.23437500	-6.01611328	-0.40869141	+30.12451172	-5.44921875	-64.73144531	+4396	+12.25634766	-5.20312500	-0.36914063	-8.67919922	-13.84277344	+16.04003906	+4448	+9.50537109	-8.53857422	-0.44824219	+48.82324219	+3.44970703	-21.51123047	+2884
+1458241652.11870000	+12.20800781	-6.02050781	-0.40869141	+30.10253906	-5.47119141	-64.79736328	+4372	+12.23437500	-5.20751953	-0.36474609	-8.67919922	-13.90869141	+15.93017578	+4424	+9.46582031	-8.56054688	-0.47021484	+48.69140625	+3.38378906	-21.37939453	+2880
+1458241652.12280010	+12.17724609	-6.02490234	-0.40869141	+30.05859375	-5.47119141	-64.86328125	+4348	+12.20800781	-5.21191406	-0.36035156	-8.67919922	-13.97460938	+15.84228516	+4400	+9.42187500	-8.57812500	-0.49218750	+48.53759766	+3.31787109	-21.24755859	+2876
+1458241652.13120010	+12.12451172	-6.02929688	-0.40429688	+30.01464844	-5.53710938	-64.95117188	+4308	+12.15966797	-5.21630859	-0.35595703	-8.70117188	-14.15039063	+15.68847656	+4352	+9.35595703	-8.60449219	-0.52734375	+48.40576172	+3.16406250	-21.09375000	+2860
+1458241652.13529990	+12.09814453	-6.03369141	-0.39990234	+29.97070313	-5.55908203	-65.01708984	+4288	+12.13330078	-5.22070313	-0.35595703	-8.74511719	-14.23828125	+15.60058594	+4328	+9.32519531	-8.61767578	-0.54052734	+48.31787109	+3.09814453	-21.07177734	+2852
+1458241652.13949990	+12.07177734	-6.03808594	-0.39550781	+29.92675781	-5.62500000	-65.06103516	+4272	+12.11132813	-5.22509766	-0.35156250	-8.78906250	-14.37011719	+15.53466797	+4304	+9.29882813	-8.62207031	-0.55371094	+48.29589844	+3.01025391	-21.07177734	+2840
+1458241652.14369990	+12.04980469	-6.04248047	-0.39111328	+29.90478516	-5.71289063	-65.14892578	+4252	+12.08935547	-5.22949219	-0.34716797	-8.83300781	-14.45800781	+15.49072266	+4284	+9.27246094	-8.63085938	-0.55371094	+48.27392578	+2.92236328	-21.13769531	+2824
+1458241652.14780000	+12.02783203	-6.05126953	-0.38232422	+29.81689453	-5.80078125	-65.21484375	+4236	+12.06738281	-5.23828125	-0.34716797	-8.87695313	-14.56787109	+15.44677734	+4260	+9.25488281	-8.63525391	-0.55371094	+48.25195313	+2.83447266	-21.24755859	+2812
+1458241652.15619990	+11.99267578	-6.06445313	-0.36914063	+29.72900391	-6.02050781	-65.34667969	+4200	+12.02343750	-5.25146484	-0.34716797	-9.00878906	-14.78759766	+15.38085938	+4220	+9.22412109	-8.63085938	-0.54931641	+48.31787109	+2.63671875	-21.48925781	+2780
+1458241652.16030000	+11.97070313	-6.07324219	-0.36474609	+29.66308594	-6.10839844	-65.39062500	+4184	+12.00146484	-5.26025391	-0.34716797	-9.09667969	-14.89746094	+15.35888672	+4200	+9.20654297	-8.63085938	-0.54492188	+48.33984375	+2.52685547	-21.64306641	+2764
+1458241652.16450000	+11.95312500	-6.08203125	-0.36035156	+29.59716797	-6.24023438	-65.43457031	+4172	+11.98388672	-5.26904297	-0.34716797	-9.16259766	-15.05126953	+15.35888672	+4184	+9.19775391	-8.62207031	-0.53613281	+48.42773438	+2.41699219	-21.84082031	+2748
+1458241652.16870000	+11.93554688	-6.08642578	-0.35156250	+29.53125000	-6.39404297	-65.50048828	+4160	+11.96191406	-5.27343750	-0.34277344	-9.22851563	-15.18310547	+15.33691406	+4172	+9.18896484	-8.61767578	-0.52294922	+48.49365234	+2.30712891	-22.03857422	+2736
+1458241652.17280010	+11.92236328	-6.09521484	-0.34277344	+29.48730469	-6.48193359	-65.56640625	+4148	+11.93994141	-5.28222656	-0.33837891	-9.31640625	-15.35888672	+15.31494141	+4160	+9.18017578	-8.61328125	-0.51416016	+48.55957031	+2.19726563	-22.25830078	+2720
+1458241652.17700000	+11.90478516	-6.09960938	-0.33398438	+29.42138672	-6.61376953	-65.63232422	+4140	+11.92236328	-5.29101563	-0.33398438	-9.38232422	-15.55664063	+15.29296875	+4148	+9.16699219	-8.60888672	-0.50097656	+48.60351563	+2.08740234	-22.47802734	+2708
+1458241652.18530010	+11.87402344	-6.11718750	-0.31640625	+29.31152344	-6.87744141	-65.80810547	+4128	+11.88281250	-5.30419922	-0.32519531	-9.53613281	-15.90820313	+15.27099609	+4132	+9.14501953	-8.60449219	-0.48339844	+48.66943359	+1.84570313	-22.89550781	+2688
+1458241652.18950010	+11.85644531	-6.12597656	-0.30761719	+29.26757813	-7.00927734	-65.87402344	+4124	+11.86523438	-5.30859375	-0.32080078	-9.55810547	-16.06201172	+15.24902344	+4120	+9.12744141	-8.60449219	-0.47460938	+48.69140625	+1.73583984	-23.07128906	+2676
+1458241652.19370010	+11.83886719	-6.13037109	-0.30322266	+29.20166016	-7.11914063	-65.93994141	+4120	+11.84326172	-5.31298828	-0.31201172	-9.60205078	-16.23779297	+15.22705078	+4116	+9.11425781	-8.60888672	-0.47460938	+48.71337891	+1.62597656	-23.22509766	+2664
+1458241652.19779990	+11.81689453	-6.13476563	-0.29443359	+29.17968750	-7.22900391	-66.00585938	+4116	+11.82568359	-5.31298828	-0.30761719	-9.60205078	-16.41357422	+15.18310547	+4108	+9.09667969	-8.61328125	-0.47460938	+48.69140625	+1.51611328	-23.33496094	+2656
+1458241652.20610000	+11.77734375	-6.14355469	-0.28125000	+29.13574219	-7.44873047	-66.18164063	+4112	+11.78613281	-5.32177734	-0.29003906	-9.62402344	-16.78710938	+15.09521484	+4096	+9.05273438	-8.63085938	-0.48339844	+48.60351563	+1.34033203	-23.51074219	+2640
+1458241652.21030000	+11.75976563	-6.14794922	-0.27246094	+29.13574219	-7.55859375	-66.26953125	+4108	+11.76855469	-5.32177734	-0.28125000	-9.60205078	-16.94091797	+15.05126953	+4092	+9.02636719	-8.63964844	-0.49218750	+48.53759766	+1.23046875	-23.53271484	+2632
+1458241652.21450000	+11.73779297	-6.14794922	-0.26367188	+29.13574219	-7.62451172	-66.35742188	+4108	+11.75097656	-5.32617188	-0.27246094	-9.60205078	-17.07275391	+15.00732422	+4088	+8.99560547	-8.65722656	-0.50537109	+48.42773438	+1.16455078	-23.53271484	+2632
+1458241652.22280000	+11.69384766	-6.15234375	-0.25927734	+29.15771484	-7.71240234	-66.46728516	+4100	+11.71582031	-5.32617188	-0.25927734	-9.51416016	-17.29248047	+14.89746094	+4076	+8.92968750	-8.69238281	-0.53173828	+48.18603516	+1.03271484	-23.46679688	+2624
+1458241652.22700000	+11.67187500	-6.15234375	-0.25927734	+29.17968750	-7.73437500	-66.51123047	+4096	+11.69824219	-5.32617188	-0.25488281	-9.44824219	-17.35839844	+14.85351563	+4064	+8.89892578	-8.71435547	-0.54931641	+48.07617188	+0.96679688	-23.37890625	+2620
+1458241652.23110010	+11.64990234	-6.15234375	-0.25488281	+29.20166016	-7.75634766	-66.55517578	+4092	+11.68066406	-5.32617188	-0.25048828	-9.40429688	-17.44628906	+14.80957031	+4060	+8.86816406	-8.73193359	-0.57128906	+47.96630859	+0.92285156	-23.29101563	+2616
+1458241652.23950000	+11.60156250	-6.15234375	-0.25488281	+29.26757813	-7.77832031	-66.59912109	+4084	+11.64550781	-5.33056641	-0.24169922	-9.31640625	-17.55615234	+14.74365234	+4040	+8.80224609	-8.76269531	-0.61083984	+47.76855469	+0.85693359	-23.02734375	+2604
+1458241652.24359990	+11.58398438	-6.15234375	-0.25488281	+29.28955078	-7.77832031	-66.62109375	+4080	+11.62792969	-5.33496094	-0.23730469	-9.29443359	-17.62207031	+14.69970703	+4032	+8.77148438	-8.78027344	-0.61962891	+47.68066406	+0.83496094	-22.98339844	+2600
+1458241652.25200010	+11.54003906	-6.15673828	-0.25927734	+29.35546875	-7.75634766	-66.62109375	+4072	+11.59277344	-5.33935547	-0.23730469	-9.18457031	-17.62207031	+14.69970703	+4012	+8.71435547	-8.80224609	-0.64160156	+47.57080078	+0.79101563	-22.82958984	+2580
+1458241652.25609990	+11.52246094	-6.15673828	-0.26367188	+29.37744141	-7.73437500	-66.59912109	+4064	+11.57519531	-5.34375000	-0.23730469	-9.16259766	-17.62207031	+14.69970703	+4000	+8.68798828	-8.81542969	-0.65039063	+47.52685547	+0.79101563	-22.76367188	+2572
+1458241652.26449990	+11.48291016	-6.16113281	-0.27685547	+29.42138672	-7.69042969	-66.51123047	+4056	+11.54003906	-5.34814453	-0.24609375	-9.09667969	-17.57812500	+14.76562500	+3980	+8.64843750	-8.82421875	-0.65917969	+47.59277344	+0.79101563	-22.65380859	+2544
+1458241652.27280000	+11.45214844	-6.16992188	-0.28564453	+29.46533203	-7.69042969	-66.42333984	+4048	+11.50488281	-5.35693359	-0.25488281	-9.07470703	-17.53417969	+14.85351563	+3964	+8.62207031	-8.81982422	-0.65478516	+47.76855469	+0.83496094	-22.67578125	+2516
+1458241652.27690010	+11.43457031	-6.17431641	-0.29003906	+29.48730469	-7.69042969	-66.37939453	+4044	+11.48291016	-5.36132813	-0.25927734	-9.05273438	-17.49023438	+14.89746094	+3956	+8.60888672	-8.81542969	-0.65039063	+47.87841797	+0.85693359	-22.69775391	+2500
+1458241652.28530000	+11.40380859	-6.18750000	-0.30322266	+29.53125000	-7.66845703	-66.26953125	+4032	+11.44775391	-5.37451172	-0.26806641	-9.03076172	-17.40234375	+15.00732422	+3940	+8.59130859	-8.81103516	-0.62841797	+48.12011719	+0.90087891	-22.80761719	+2476
+1458241652.28940010	+11.39062500	-6.19189453	-0.30761719	+29.57519531	-7.64648438	-66.20361328	+4028	+11.43017578	-5.37890625	-0.27685547	-9.00878906	-17.35839844	+15.07324219	+3932	+8.58251953	-8.80664063	-0.61523438	+48.27392578	+0.94482422	-22.87353516	+2464
+1458241652.29360010	+11.37744141	-6.19628906	-0.31640625	+29.59716797	-7.62451172	-66.11572266	+4024	+11.41259766	-5.37890625	-0.28564453	-8.98681641	-17.29248047	+15.13916016	+3924	+8.57812500	-8.80224609	-0.61083984	+48.42773438	+0.98876953	-22.89550781	+2452
+1458241652.29780010	+11.35986328	-6.19628906	-0.32519531	+29.64111328	-7.60253906	-66.07177734	+4020	+11.39501953	-5.38330078	-0.29443359	-8.94287109	-17.22656250	+15.18310547	+3916	+8.56933594	-8.79785156	-0.60205078	+48.55957031	+1.01074219	-22.91748047	+2444
+1458241652.30189990	+11.34667969	-6.20068359	-0.32958984	+29.66308594	-7.58056641	-66.00585938	+4016	+11.37744141	-5.38769531	-0.30322266	-8.92089844	-17.16064453	+15.22705078	+3908	+8.56054688	-8.79345703	-0.59765625	+48.71337891	+1.05468750	-22.93945313	+2432
+1458241652.31030010	+11.31591797	-6.20947266	-0.34277344	+29.77294922	-7.53662109	-65.91796875	+4004	+11.34228516	-5.39208984	-0.31201172	-8.83300781	-17.05078125	+15.29296875	+3896	+8.53857422	-8.78466797	-0.58447266	+48.97705078	+1.12060547	-22.96142578	+2412
+1458241652.31440000	+11.30273438	-6.20947266	-0.34716797	+29.83886719	-7.49267578	-65.87402344	+4000	+11.32470703	-5.39208984	-0.32080078	-8.76708984	-16.98486328	+15.29296875	+3888	+8.52539063	-8.78906250	-0.58007813	+49.06494141	+1.16455078	-22.96142578	+2404
+1458241652.31859990	+11.28955078	-6.20947266	-0.35595703	+29.88281250	-7.44873047	-65.83007813	+3996	+11.31152344	-5.39208984	-0.32519531	-8.67919922	-16.91894531	+15.29296875	+3876	+8.50781250	-8.79345703	-0.58447266	+49.13085938	+1.18652344	-22.89550781	+2400
+1458241652.32279990	+11.27197266	-6.21386719	-0.36035156	+29.94873047	-7.38281250	-65.78613281	+3988	+11.29394531	-5.39208984	-0.32958984	-8.61328125	-16.85302734	+15.29296875	+3868	+8.48583984	-8.80224609	-0.59326172	+49.17480469	+1.23046875	-22.82958984	+2392
+1458241652.33110000	+11.23681641	-6.21386719	-0.37353516	+30.08056641	-7.25097656	-65.69824219	+3976	+11.26318359	-5.39208984	-0.34277344	-8.43750000	-16.72119141	+15.24902344	+3848	+8.44628906	-8.81542969	-0.61083984	+49.21875000	+1.25244141	-22.60986328	+2388
+1458241652.33530000	+11.21923828	-6.21386719	-0.37792969	+30.14648438	-7.20703125	-65.67626953	+3968	+11.24560547	-5.39208984	-0.34277344	-8.37158203	-16.67724609	+15.22705078	+3836	+8.41992188	-8.82861328	-0.62402344	+49.19677734	+1.27441406	-22.47802734	+2384
+1458241652.33940010	+11.20166016	-6.20947266	-0.38232422	+30.23437500	-7.14111328	-65.65429688	+3960	+11.23242188	-5.39208984	-0.34716797	-8.28369141	-16.61132813	+15.18310547	+3824	+8.38916016	-8.84179688	-0.63720703	+49.17480469	+1.27441406	-22.34619141	+2384
+1458241652.34360000	+11.18408203	-6.20947266	-0.38671875	+30.30029297	-7.07519531	-65.65429688	+3952	+11.21923828	-5.38769531	-0.34716797	-8.17382813	-16.58935547	+15.13916016	+3808	+8.36279297	-8.85498047	-0.65039063	+49.13085938	+1.29638672	-22.21435547	+2380
+1458241652.35190010	+11.15332031	-6.21386719	-0.39990234	+30.43212891	-6.94335938	-65.58837891	+3932	+11.18847656	-5.38769531	-0.35156250	-8.02001953	-16.47949219	+15.07324219	+3780	+8.30566406	-8.88574219	-0.67675781	+49.02099609	+1.31835938	-21.92871094	+2376
+1458241652.35610010	+11.13574219	-6.20947266	-0.40429688	+30.49804688	-6.85546875	-65.56640625	+3920	+11.17529297	-5.38769531	-0.35595703	-7.93212891	-16.43554688	+15.02929688	+3764	+8.27929688	-8.89892578	-0.69433594	+48.97705078	+1.31835938	-21.77490234	+2372
+1458241652.36019990	+11.11816406	-6.21386719	-0.40869141	+30.56396484	-6.78955078	-65.54443359	+3908	+11.16210938	-5.38769531	-0.35595703	-7.84423828	-16.36962891	+14.98535156	+3748	+8.25292969	-8.91210938	-0.70751953	+48.93310547	+1.31835938	-21.64306641	+2368
+1458241652.36439990	+11.10498047	-6.21386719	-0.41308594	+30.60791016	-6.74560547	-65.50048828	+3892	+11.14453125	-5.38769531	-0.36035156	-7.77832031	-16.32568359	+14.96337891	+3736	+8.23095703	-8.92089844	-0.72509766	+48.91113281	+1.31835938	-21.48925781	+2360
+1458241652.36859990	+11.08740234	-6.21386719	-0.41748047	+30.67382813	-6.70166016	-65.47851563	+3880	+11.13134766	-5.38769531	-0.36035156	-7.71240234	-16.28173828	+14.96337891	+3720	+8.20898438	-8.92968750	-0.72949219	+48.91113281	+1.34033203	-21.40136719	+2352
+1458241652.37690000	+11.06103516	-6.21386719	-0.42626953	+30.78369141	-6.61376953	-65.41259766	+3852	+11.10498047	-5.38769531	-0.36474609	-7.60253906	-16.19384766	+14.94140625	+3688	+8.17382813	-8.94287109	-0.74267578	+48.95507813	+1.38427734	-21.26953125	+2332
+1458241652.38109990	+11.05224609	-6.21826172	-0.43066406	+30.84960938	-6.56982422	-65.39062500	+3840	+11.09179688	-5.39208984	-0.36914063	-7.55859375	-16.14990234	+14.96337891	+3672	+8.16064453	-8.94726563	-0.74267578	+49.02099609	+1.40625000	-21.24755859	+2320
+1458241652.38520000	+11.03906250	-6.21826172	-0.43505859	+30.87158203	-6.52587891	-65.32470703	+3828	+11.07861328	-5.39208984	-0.37353516	-7.51464844	-16.08398438	+14.98535156	+3660	+8.15185547	-8.95166016	-0.73828125	+49.06494141	+1.42822266	-21.22558594	+2308
+1458241652.38940000	+11.03027344	-6.22265625	-0.44384766	+30.91552734	-6.50390625	-65.25878906	+3812	+11.06542969	-5.39208984	-0.37792969	-7.49267578	-16.04003906	+15.00732422	+3644	+8.14746094	-8.94726563	-0.73388672	+49.17480469	+1.45019531	-21.22558594	+2296
+1458241652.39770010	+11.00830078	-6.22705078	-0.45703125	+31.00341797	-6.43798828	-65.12695313	+3788	+11.04345703	-5.39648438	-0.39111328	-7.42675781	-15.93017578	+15.07324219	+3620	+8.13867188	-8.94287109	-0.72509766	+49.41650391	+1.51611328	-21.24755859	+2272
+1458241652.40190010	+10.99951172	-6.22705078	-0.46582031	+31.04736328	-6.41601563	-65.03906250	+3780	+11.03027344	-5.40087891	-0.39550781	-7.38281250	-15.88623047	+15.11718750	+3604	+8.13867188	-8.93847656	-0.71630859	+49.57031250	+1.53808594	-21.29150391	+2260
+1458241652.41020010	+10.98193359	-6.23144531	-0.47460938	+31.15722656	-6.39404297	-64.90722656	+3760	+11.00390625	-5.40527344	-0.40429688	-7.33886719	-15.84228516	+15.18310547	+3580	+8.13867188	-8.92968750	-0.69873047	+49.85595703	+1.60400391	-21.40136719	+2244
+1458241652.41440010	+10.97314453	-6.23144531	-0.48339844	+31.20117188	-6.35009766	-64.84130859	+3748	+10.99511719	-5.40966797	-0.40869141	-7.31689453	-15.79833984	+15.20507813	+3568	+8.13427734	-8.92529297	-0.68554688	+49.98779297	+1.62597656	-21.46728516	+2236
+1458241652.42269990	+10.95556641	-6.23583984	-0.49218750	+31.31103516	-6.30615234	-64.70947266	+3732	+10.96875000	-5.41406250	-0.42187500	-7.27294922	-15.71044922	+15.24902344	+3548	+8.13427734	-8.92089844	-0.67236328	+50.22949219	+1.69189453	-21.53320313	+2220
+1458241652.42689990	+10.94677734	-6.23583984	-0.50097656	+31.35498047	-6.26220703	-64.62158203	+3724	+10.95996094	-5.41406250	-0.42626953	-7.22900391	-15.66650391	+15.27099609	+3536	+8.12988281	-8.92089844	-0.66357422	+50.33935547	+1.69189453	-21.55517578	+2216
+1458241652.43100000	+10.93359375	-6.23583984	-0.50537109	+31.39892578	-6.24023438	-64.55566406	+3716	+10.94677734	-5.41406250	-0.43066406	-7.18505859	-15.62255859	+15.27099609	+3524	+8.12548828	-8.92089844	-0.66357422	+50.44921875	+1.71386719	-21.55517578	+2208
+1458241652.43940000	+10.91162109	-6.24023438	-0.51416016	+31.50878906	-6.17431641	-64.40185547	+3704	+10.92480469	-5.41845703	-0.43505859	-7.11914063	-15.60058594	+15.22705078	+3500	+8.10791016	-8.92529297	-0.65917969	+50.58105469	+1.71386719	-21.55517578	+2196
+1458241652.44770000	+10.88964844	-6.24023438	-0.51855469	+31.59667969	-6.10839844	-64.31396484	+3688	+10.90283203	-5.41845703	-0.43505859	-7.05322266	-15.57861328	+15.13916016	+3476	+8.08154297	-8.93847656	-0.66796875	+50.62500000	+1.69189453	-21.44531250	+2192
+1458241652.45190000	+10.88085938	-6.24023438	-0.51855469	+31.61865234	-6.06445313	-64.24804688	+3680	+10.89404297	-5.41845703	-0.43505859	-7.00927734	-15.55664063	+15.07324219	+3464	+8.06396484	-8.94726563	-0.67675781	+50.58105469	+1.66992188	-21.37939453	+2188
+1458241652.45600010	+10.86767578	-6.24023438	-0.52294922	+31.66259766	-5.99853516	-64.18212891	+3668	+10.88525391	-5.41845703	-0.43505859	-6.96533203	-15.53466797	+15.02929688	+3452	+8.04638672	-8.95605469	-0.68554688	+50.55908203	+1.64794922	-21.29150391	+2188
+1458241652.46020010	+10.85009766	-6.24462891	-0.52294922	+31.68457031	-5.95458984	-64.11621094	+3660	+10.87207031	-5.41845703	-0.43066406	-6.94335938	-15.51269531	+14.96337891	+3440	+8.02441406	-8.96923828	-0.69873047	+50.49316406	+1.62597656	-21.15966797	+2188
+1458241652.46440010	+10.83691406	-6.24462891	-0.52734375	+31.70654297	-5.88867188	-64.02832031	+3652	+10.86328125	-5.41845703	-0.43066406	-6.89941406	-15.49072266	+14.89746094	+3428	+8.00244141	-8.98242188	-0.71191406	+50.42724609	+1.58203125	-21.04980469	+2188
+1458241652.46849990	+10.82373047	-6.24462891	-0.52734375	+31.72851563	-5.84472656	-63.96240234	+3640	+10.85009766	-5.41845703	-0.43066406	-6.85546875	-15.49072266	+14.83154297	+3412	+7.98046875	-8.99560547	-0.72509766	+50.36132813	+1.56005859	-20.93994141	+2184
+1458241652.47690010	+10.79736328	-6.24462891	-0.52734375	+31.77246094	-5.75683594	-63.85253906	+3616	+10.83691406	-5.42285156	-0.42626953	-6.81152344	-15.49072266	+14.76562500	+3388	+7.93652344	-9.02197266	-0.75146484	+50.22949219	+1.49414063	-20.69824219	+2180
+1458241652.48099990	+10.78417969	-6.24902344	-0.52734375	+31.77246094	-5.71289063	-63.78662109	+3604	+10.82812500	-5.42285156	-0.42626953	-6.76757813	-15.49072266	+14.69970703	+3376	+7.91455078	-9.03076172	-0.76025391	+50.16357422	+1.47216797	-20.61035156	+2176
+1458241652.48519990	+10.77539063	-6.24902344	-0.52734375	+31.79443359	-5.66894531	-63.69873047	+3592	+10.82373047	-5.42285156	-0.42626953	-6.74560547	-15.46875000	+14.65576172	+3360	+7.89257813	-9.04394531	-0.76904297	+50.09765625	+1.45019531	-20.52246094	+2172
+1458241652.48939990	+10.76220703	-6.25341797	-0.53173828	+31.81640625	-5.62500000	-63.63281250	+3580	+10.81054688	-5.42285156	-0.42626953	-6.70166016	-15.44677734	+14.63378906	+3348	+7.87500000	-9.05273438	-0.77783203	+50.07568359	+1.42822266	-20.43457031	+2164
+1458241652.49350000	+10.74902344	-6.25341797	-0.53173828	+31.83837891	-5.58105469	-63.54492188	+3568	+10.80175781	-5.42724609	-0.42626953	-6.67968750	-15.42480469	+14.58984375	+3336	+7.86181641	-9.05712891	-0.78222656	+50.07568359	+1.42822266	-20.36865234	+2152
+1458241652.49770000	+10.74023438	-6.25341797	-0.53613281	+31.86035156	-5.53710938	-63.47900391	+3556	+10.79296875	-5.42724609	-0.42626953	-6.63574219	-15.38085938	+14.58984375	+3320	+7.84863281	-9.06591797	-0.78662109	+50.09765625	+1.42822266	-20.32470703	+2144
+1458241652.50190000	+10.72705078	-6.25781250	-0.53613281	+31.88232422	-5.51513672	-63.39111328	+3544	+10.77978516	-5.42724609	-0.43066406	-6.61376953	-15.35888672	+14.56787109	+3308	+7.83984375	-9.06591797	-0.79101563	+50.14160156	+1.42822266	-20.28076172	+2132
+1458241652.50600000	+10.71826172	-6.25781250	-0.53613281	+31.92626953	-5.49316406	-63.32519531	+3536	+10.77099609	-5.42724609	-0.43066406	-6.59179688	-15.33691406	+14.58984375	+3296	+7.83544922	-9.07031250	-0.78662109	+50.22949219	+1.42822266	-20.28076172	+2120
+1458241652.51430010	+10.70507813	-6.26220703	-0.54052734	+31.99218750	-5.47119141	-63.17138672	+3512	+10.74902344	-5.43164063	-0.43945313	-6.54785156	-15.27099609	+14.63378906	+3272	+7.82666016	-9.06591797	-0.77783203	+50.42724609	+1.47216797	-20.32470703	+2100
+1458241652.51850010	+10.69628906	-6.26660156	-0.54492188	+32.03613281	-5.44921875	-63.10546875	+3504	+10.74023438	-5.43603516	-0.44384766	-6.52587891	-15.22705078	+14.65576172	+3264	+7.82666016	-9.06591797	-0.76904297	+50.53710938	+1.49414063	-20.34667969	+2092
+1458241652.52270010	+10.68750000	-6.26660156	-0.54931641	+32.08007813	-5.42724609	-63.01757813	+3492	+10.73144531	-5.44042969	-0.44824219	-6.48193359	-15.18310547	+14.69970703	+3252	+7.82226563	-9.06152344	-0.76464844	+50.64697266	+1.51611328	-20.36865234	+2080
+1458241652.52679990	+10.68310547	-6.27099609	-0.55371094	+32.12402344	-5.42724609	-62.95166016	+3484	+10.71826172	-5.44042969	-0.45703125	-6.48193359	-15.11718750	+14.74365234	+3244	+7.82666016	-9.06152344	-0.75585938	+50.77880859	+1.56005859	-20.41259766	+2076
+1458241652.53099990	+10.67431641	-6.27099609	-0.55810547	+32.16796875	-5.40527344	-62.86376953	+3476	+10.70947266	-5.44482422	-0.46142578	-6.45996094	-15.07324219	+14.80957031	+3232	+7.82666016	-9.05712891	-0.74707031	+50.91064453	+1.58203125	-20.43457031	+2068
+1458241652.53520010	+10.66552734	-6.27539063	-0.56250000	+32.21191406	-5.40527344	-62.77587891	+3464	+10.69628906	-5.44921875	-0.46582031	-6.43798828	-15.05126953	+14.85351563	+3224	+7.82666016	-9.05273438	-0.74267578	+51.04248047	+1.60400391	-20.45654297	+2060
+1458241652.53930000	+10.66113281	-6.27539063	-0.56250000	+32.25585938	-5.40527344	-62.70996094	+3456	+10.68750000	-5.44921875	-0.47021484	-6.41601563	-15.00732422	+14.91943359	+3216	+7.82666016	-9.05273438	-0.73828125	+51.17431641	+1.62597656	-20.47851563	+2056
+1458241652.54769990	+10.64794922	-6.27978516	-0.57128906	+32.36572266	-5.40527344	-62.60009766	+3444	+10.66552734	-5.45800781	-0.47460938	-6.37207031	-14.94140625	+15.00732422	+3196	+7.82226563	-9.04833984	-0.72509766	+51.39404297	+1.69189453	-20.52246094	+2044
+1458241652.55180000	+10.63916016	-6.27978516	-0.57568359	+32.40966797	-5.38330078	-62.55615234	+3436	+10.65673828	-5.46240234	-0.47900391	-6.35009766	-14.91943359	+15.02929688	+3188	+7.81347656	-9.05273438	-0.72070313	+51.45996094	+1.71386719	-20.52246094	+2044
+1458241652.55600000	+10.63037109	-6.28417969	-0.58007813	+32.45361328	-5.36132813	-62.49023438	+3428	+10.64794922	-5.46240234	-0.47900391	-6.30615234	-14.87548828	+15.07324219	+3180	+7.80908203	-9.05712891	-0.72070313	+51.52587891	+1.71386719	-20.50048828	+2040
+1458241652.56020000	+10.62158203	-6.28417969	-0.58447266	+32.47558594	-5.33935547	-62.44628906	+3420	+10.63916016	-5.46679688	-0.48339844	-6.30615234	-14.85351563	+15.09521484	+3168	+7.79589844	-9.06152344	-0.72070313	+51.54785156	+1.73583984	-20.45654297	+2036
+1458241652.56430010	+10.61279297	-6.28857422	-0.58447266	+32.51953125	-5.31738281	-62.40234375	+3412	+10.62597656	-5.46679688	-0.48339844	-6.26220703	-14.80957031	+15.09521484	+3160	+7.78710938	-9.06591797	-0.72509766	+51.56982422	+1.73583984	-20.41259766	+2032
+1458241652.56850000	+10.60400391	-6.28857422	-0.58886719	+32.56347656	-5.29541016	-62.38037109	+3400	+10.61718750	-5.46679688	-0.48339844	-6.21826172	-14.78759766	+15.11718750	+3148	+7.77392578	-9.07470703	-0.72949219	+51.56982422	+1.71386719	-20.34667969	+2032
+1458241652.57270000	+10.59521484	-6.28857422	-0.58886719	+32.58544922	-5.29541016	-62.35839844	+3392	+10.60839844	-5.47119141	-0.48339844	-6.19628906	-14.78759766	+15.09521484	+3140	+7.75634766	-9.08349609	-0.73828125	+51.54785156	+1.71386719	-20.25878906	+2032
+1458241652.57680010	+10.58203125	-6.29296875	-0.59326172	+32.62939453	-5.27343750	-62.33642578	+3384	+10.59960938	-5.47119141	-0.47900391	-6.15234375	-14.78759766	+15.09521484	+3128	+7.73876953	-9.09228516	-0.74707031	+51.50390625	+1.69189453	-20.19287109	+2032
+1458241652.58100010	+10.57324219	-6.29296875	-0.59326172	+32.65136719	-5.22949219	-62.33642578	+3376	+10.59082031	-5.47558594	-0.47900391	-6.13037109	-14.78759766	+15.07324219	+3116	+7.71679688	-9.10546875	-0.75585938	+51.43798828	+1.69189453	-20.10498047	+2032
+1458241652.58509990	+10.56445313	-6.29296875	-0.59326172	+32.67333984	-5.20751953	-62.31445313	+3364	+10.58642578	-5.47558594	-0.47900391	-6.08642578	-14.76562500	+15.05126953	+3104	+7.69482422	-9.11865234	-0.76464844	+51.37207031	+1.66992188	-19.99511719	+2032
+1458241652.58929990	+10.55566406	-6.29736328	-0.59765625	+32.71728516	-5.18554688	-62.29248047	+3356	+10.57763672	-5.47558594	-0.47900391	-6.04248047	-14.74365234	+15.02929688	+3096	+7.67724609	-9.12744141	-0.77343750	+51.30615234	+1.64794922	-19.90722656	+2032
+1458241652.59349990	+10.54248047	-6.29736328	-0.59765625	+32.73925781	-5.16357422	-62.27050781	+3344	+10.56884766	-5.47998047	-0.47900391	-6.02050781	-14.72167969	+15.00732422	+3084	+7.65527344	-9.14062500	-0.78662109	+51.24023438	+1.64794922	-19.81933594	+2028
+1458241652.59760000	+10.53369141	-6.30175781	-0.59765625	+32.76123047	-5.14160156	-62.24853516	+3332	+10.56005859	-5.47998047	-0.47900391	-5.97656250	-14.69970703	+14.98535156	+3072	+7.63330078	-9.15380859	-0.79541016	+51.17431641	+1.62597656	-19.70947266	+2024
+1458241652.60180000	+10.52050781	-6.30175781	-0.60205078	+32.78320313	-5.11962891	-62.22656250	+3324	+10.54687500	-5.47998047	-0.47460938	-5.93261719	-14.67773438	+14.98535156	+3060	+7.61572266	-9.16259766	-0.80859375	+51.13037109	+1.60400391	-19.62158203	+2020
+1458241652.60599990	+10.51171875	-6.30615234	-0.60205078	+32.82714844	-5.09765625	-62.22656250	+3312	+10.53808594	-5.48437500	-0.47460938	-5.91064453	-14.67773438	+14.96337891	+3048	+7.59814453	-9.17138672	-0.81298828	+51.08642578	+1.60400391	-19.55566406	+2016
+1458241652.61010000	+10.50292969	-6.30615234	-0.60205078	+32.84912109	-5.09765625	-62.20458984	+3300	+10.52929688	-5.48437500	-0.47460938	-5.88867188	-14.65576172	+14.94140625	+3036	+7.58496094	-9.18017578	-0.81738281	+51.08642578	+1.60400391	-19.48974609	+2008
+1458241652.61430000	+10.49414063	-6.31054688	-0.60205078	+32.87109375	-5.07568359	-62.18261719	+3288	+10.52050781	-5.48876953	-0.47460938	-5.84472656	-14.63378906	+14.94140625	+3028	+7.57177734	-9.18457031	-0.82177734	+51.08642578	+1.60400391	-19.44580078	+2000
+1458241652.61850000	+10.48095703	-6.31054688	-0.60644531	+32.91503906	-5.05371094	-62.16064453	+3280	+10.51171875	-5.49316406	-0.47900391	-5.84472656	-14.61181641	+14.96337891	+3016	+7.55859375	-9.19335938	-0.82177734	+51.10839844	+1.62597656	-19.42382813	+1988
+1458241652.62260010	+10.47216797	-6.31494141	-0.60644531	+32.93701172	-5.05371094	-62.11669922	+3268	+10.49853516	-5.49316406	-0.47900391	-5.80078125	-14.56787109	+14.98535156	+3008	+7.54980469	-9.19775391	-0.82177734	+51.15234375	+1.64794922	-19.40185547	+1980
+1458241652.62680010	+10.46337891	-6.31933594	-0.61083984	+32.95898438	-5.03173828	-62.05078125	+3256	+10.48974609	-5.49755859	-0.48339844	-5.80078125	-14.52392578	+15.00732422	+2996	+7.54541016	-9.19775391	-0.82177734	+51.21826172	+1.66992188	-19.37988281	+1968
+1458241652.63100000	+10.45458984	-6.32373047	-0.61523438	+33.00292969	-5.03173828	-62.00683594	+3248	+10.48095703	-5.50195313	-0.48779297	-5.77880859	-14.47998047	+15.05126953	+2988	+7.54541016	-9.19775391	-0.81738281	+51.30615234	+1.69189453	-19.40185547	+1960
+1458241652.63509990	+10.44580078	-6.32373047	-0.61962891	+33.02490234	-5.03173828	-61.94091797	+3236	+10.46777344	-5.50634766	-0.49218750	-5.77880859	-14.43603516	+15.09521484	+2980	+7.54101563	-9.19775391	-0.81298828	+51.41601563	+1.73583984	-19.40185547	+1948
+1458241652.63930010	+10.43701172	-6.32812500	-0.61962891	+33.04687500	-5.03173828	-61.89697266	+3228	+10.45898438	-5.50634766	-0.49658203	-5.75683594	-14.39208984	+15.13916016	+2972	+7.54101563	-9.19335938	-0.80419922	+51.52587891	+1.77978516	-19.42382813	+1940
+1458241652.64350010	+10.42822266	-6.33251953	-0.62402344	+33.06884766	-5.00976563	-61.85302734	+3220	+10.44580078	-5.51074219	-0.50097656	-5.75683594	-14.34814453	+15.18310547	+2964	+7.53662109	-9.19335938	-0.79980469	+51.65771484	+1.82373047	-19.44580078	+1936
+1458241652.64759990	+10.41943359	-6.33691406	-0.62841797	+33.11279297	-5.00976563	-61.78710938	+3212	+10.43701172	-5.51513672	-0.50537109	-5.73486328	-14.28222656	+15.22705078	+2956	+7.53662109	-9.18896484	-0.79101563	+51.76757813	+1.86767578	-19.46777344	+1928
+1458241652.65179990	+10.41064453	-6.34130859	-0.63281250	+33.13476563	-5.00976563	-61.72119141	+3204	+10.42382813	-5.51953125	-0.50976563	-5.73486328	-14.23828125	+15.29296875	+2948	+7.53662109	-9.18896484	-0.78222656	+51.87744141	+1.91162109	-19.51171875	+1924
+1458241652.65599990	+10.40185547	-6.34570313	-0.63720703	+33.15673828	-4.98779297	-61.65527344	+3196	+10.41503906	-5.52392578	-0.51416016	-5.71289063	-14.17236328	+15.33691406	+2940	+7.53662109	-9.18896484	-0.77783203	+52.00927734	+1.95556641	-19.51171875	+1916
+1458241652.66010000	+10.39306641	-6.35009766	-0.64160156	+33.17871094	-4.96582031	-61.58935547	+3188	+10.40185547	-5.52832031	-0.52294922	-5.69091797	-14.10644531	+15.40283203	+2932	+7.53222656	-9.18457031	-0.76904297	+52.11914063	+1.99951172	-19.51171875	+1912
+1458241652.66430000	+10.38427734	-6.35449219	-0.64599609	+33.20068359	-4.94384766	-61.52343750	+3184	+10.39306641	-5.53271484	-0.52734375	-5.66894531	-14.06250000	+15.44677734	+2920	+7.52783203	-9.18457031	-0.76464844	+52.20703125	+2.04345703	-19.51171875	+1908
+1458241652.66840000	+10.37109375	-6.35888672	-0.65039063	+33.24462891	-4.92187500	-61.45751953	+3176	+10.37988281	-5.53271484	-0.53173828	-5.64697266	-13.99658203	+15.49072266	+2912	+7.52343750	-9.18457031	-0.76464844	+52.31689453	+2.08740234	-19.51171875	+1904
+1458241652.67260000	+10.36230469	-6.36328125	-0.65478516	+33.26660156	-4.92187500	-61.41357422	+3168	+10.37109375	-5.53710938	-0.53173828	-5.62500000	-13.97460938	+15.51269531	+2904	+7.51464844	-9.18457031	-0.76025391	+52.40478516	+2.10937500	-19.48974609	+1900
+1458241652.67680000	+10.34912109	-6.36767578	-0.65917969	+33.28857422	-4.89990234	-61.39160156	+3160	+10.35791016	-5.54150391	-0.53173828	-5.60302734	-13.95263672	+15.51269531	+2892	+7.50585938	-9.18896484	-0.76025391	+52.44873047	+2.15332031	-19.44580078	+1900
+1458241652.68090010	+10.34033203	-6.36767578	-0.65917969	+33.33251953	-4.85595703	-61.34765625	+3152	+10.34912109	-5.54150391	-0.53173828	-5.55908203	-13.90869141	+15.51269531	+2884	+7.49267578	-9.19775391	-0.76464844	+52.47070313	+2.17529297	-19.40185547	+1900
+1458241652.68510010	+10.32714844	-6.37207031	-0.66357422	+33.35449219	-4.83398438	-61.32568359	+3144	+10.33593750	-5.54589844	-0.53613281	-5.51513672	-13.86474609	+15.51269531	+2872	+7.47509766	-9.20214844	-0.76904297	+52.49267578	+2.17529297	-19.31396484	+1900
+1458241652.68930010	+10.31835938	-6.37646484	-0.66357422	+33.39843750	-4.79003906	-61.30371094	+3136	+10.32714844	-5.54589844	-0.53613281	-5.44921875	-13.84277344	+15.51269531	+2864	+7.45751953	-9.21093750	-0.77343750	+52.47070313	+2.17529297	-19.24804688	+1900
+1458241652.69339990	+10.30517578	-6.37646484	-0.66796875	+33.44238281	-4.76806641	-61.25976563	+3124	+10.31835938	-5.54589844	-0.53613281	-5.40527344	-13.79882813	+15.51269531	+2852	+7.43994141	-9.21972656	-0.78222656	+52.44873047	+2.17529297	-19.13818359	+1900
+1458241652.69759990	+10.29199219	-6.37646484	-0.66796875	+33.46435547	-4.72412109	-61.23779297	+3116	+10.30517578	-5.55029297	-0.53613281	-5.36132813	-13.77685547	+15.49072266	+2840	+7.41796875	-9.23291016	-0.79541016	+52.40478516	+2.15332031	-19.02832031	+1900
+1458241652.70180010	+10.27880859	-6.37646484	-0.67236328	+33.50830078	-4.70214844	-61.21582031	+3104	+10.29199219	-5.55029297	-0.53613281	-5.31738281	-13.75488281	+15.44677734	+2828	+7.39599609	-9.24169922	-0.80859375	+52.36083984	+2.13134766	-18.91845703	+1900
+1458241652.70590000	+10.26562500	-6.38085938	-0.67236328	+33.53027344	-4.68017578	-61.21582031	+3096	+10.28320313	-5.55029297	-0.53613281	-5.25146484	-13.73291016	+15.42480469	+2816	+7.37402344	-9.25488281	-0.81738281	+52.31689453	+2.10937500	-18.80859375	+1900
+1458241652.71009990	+10.25244141	-6.38085938	-0.67236328	+33.57421875	-4.65820313	-61.19384766	+3084	+10.27441406	-5.55029297	-0.53613281	-5.20751953	-13.71093750	+15.40283203	+2808	+7.35205078	-9.26367188	-0.83056641	+52.25097656	+2.08740234	-18.69873047	+1900
+1458241652.71429990	+10.24365234	-6.38085938	-0.67236328	+33.61816406	-4.63623047	-61.19384766	+3076	+10.26123047	-5.55468750	-0.53173828	-5.16357422	-13.68896484	+15.38085938	+2796	+7.33007813	-9.27685547	-0.83935547	+52.18505859	+2.06542969	-18.61083984	+1896
+1458241652.71840000	+10.23046875	-6.38525391	-0.67236328	+33.64013672	-4.61425781	-61.17187500	+3064	+10.25244141	-5.55468750	-0.53173828	-5.11962891	-13.66699219	+15.35888672	+2784	+7.30371094	-9.28564453	-0.84814453	+52.14111328	+2.04345703	-18.52294922	+1892
+1458241652.72260000	+10.21728516	-6.38525391	-0.67675781	+33.66210938	-4.59228516	-61.12792969	+3052	+10.23925781	-5.55468750	-0.53613281	-5.09765625	-13.64501953	+15.35888672	+2772	+7.28613281	-9.29882813	-0.85693359	+52.07519531	+1.99951172	-18.43505859	+1888
+1458241652.72680000	+10.20410156	-6.38964844	-0.68115234	+33.68408203	-4.57031250	-61.10595703	+3040	+10.23046875	-5.55908203	-0.53613281	-5.05371094	-13.60107422	+15.35888672	+2760	+7.26855469	-9.30322266	-0.86572266	+52.05322266	+1.97753906	-18.34716797	+1884
+1458241652.73090000	+10.19531250	-6.38964844	-0.68115234	+33.70605469	-4.57031250	-61.06201172	+3032	+10.21728516	-5.55908203	-0.53613281	-5.03173828	-13.57910156	+15.38085938	+2748	+7.25537109	-9.31201172	-0.87011719	+52.05322266	+1.95556641	-18.28125000	+1876
+1458241652.73510000	+10.18212891	-6.39404297	-0.68554688	+33.72802734	-4.54833984	-61.01806641	+3020	+10.20849609	-5.56347656	-0.54052734	-5.00976563	-13.55712891	+15.38085938	+2736	+7.24218750	-9.31640625	-0.87451172	+52.07519531	+1.95556641	-18.25927734	+1868
+1458241652.73920010	+10.17333984	-6.39843750	-0.68554688	+33.75000000	-4.54833984	-60.97412109	+3012	+10.19531250	-5.56787109	-0.54052734	-4.98779297	-13.53515625	+15.40283203	+2728	+7.22900391	-9.32080078	-0.87890625	+52.09716797	+1.95556641	-18.21533203	+1856
+1458241652.74340010	+10.16455078	-6.40283203	-0.68994141	+33.77197266	-4.54833984	-60.93017578	+3000	+10.18652344	-5.57226563	-0.54052734	-4.98779297	-13.51318359	+15.44677734	+2716	+7.22021484	-9.32080078	-0.87451172	+52.14111328	+1.95556641	-18.19335938	+1848
+1458241652.74760010	+10.15136719	-6.40722656	-0.69433594	+33.77197266	-4.54833984	-60.86425781	+2992	+10.17773438	-5.57666016	-0.54492188	-4.98779297	-13.49121094	+15.49072266	+2708	+7.21582031	-9.32519531	-0.87011719	+52.20703125	+1.97753906	-18.21533203	+1840
+1458241652.75169990	+10.14257813	-6.41162109	-0.69433594	+33.79394531	-4.54833984	-60.82031250	+2984	+10.16455078	-5.58105469	-0.54492188	-5.00976563	-13.44726563	+15.53466797	+2700	+7.21142578	-9.32519531	-0.86572266	+52.27294922	+1.99951172	-18.21533203	+1828
+1458241652.75589990	+10.13378906	-6.41601563	-0.69873047	+33.79394531	-4.57031250	-60.75439453	+2976	+10.15136719	-5.58544922	-0.54931641	-5.00976563	-13.42529297	+15.57861328	+2688	+7.20703125	-9.32080078	-0.86132813	+52.36083984	+2.02148438	-18.23730469	+1820
+1458241652.76009990	+10.12500000	-6.42041016	-0.70312500	+33.79394531	-4.57031250	-60.68847656	+2968	+10.14257813	-5.58984375	-0.54931641	-5.03173828	-13.38134766	+15.64453125	+2680	+7.20263672	-9.32080078	-0.85693359	+52.42675781	+2.04345703	-18.23730469	+1812
+1458241652.76420000	+10.11621094	-6.42480469	-0.70751953	+33.81591797	-4.57031250	-60.62255859	+2960	+10.12939453	-5.59423828	-0.55371094	-5.03173828	-13.35937500	+15.68847656	+2672	+7.20263672	-9.32080078	-0.84814453	+52.53662109	+2.06542969	-18.25927734	+1804
+1458241652.76840000	+10.10742188	-6.42919922	-0.71191406	+33.81591797	-4.59228516	-60.55664063	+2956	+10.12060547	-5.59863281	-0.55810547	-5.03173828	-13.31542969	+15.75439453	+2668	+7.19824219	-9.32080078	-0.84375000	+52.62451172	+2.08740234	-18.28125000	+1800
+1458241652.77259990	+10.09863281	-6.43359375	-0.71191406	+33.81591797	-4.59228516	-60.49072266	+2948	+10.10742188	-5.60302734	-0.55810547	-5.05371094	-13.31542969	+15.79833984	+2660	+7.19824219	-9.31640625	-0.83935547	+52.71240234	+2.10937500	-18.30322266	+1792
+1458241652.77670000	+10.08984375	-6.43798828	-0.71630859	+33.83789063	-4.59228516	-60.44677734	+2944	+10.09863281	-5.60742188	-0.55810547	-5.05371094	-13.29345703	+15.84228516	+2652	+7.19384766	-9.31640625	-0.83056641	+52.80029297	+2.13134766	-18.32519531	+1788
+1458241652.78090000	+10.08105469	-6.44238281	-0.72070313	+33.85986328	-4.61425781	-60.40283203	+2936	+10.08544922	-5.61181641	-0.55810547	-5.07568359	-13.27148438	+15.86425781	+2644	+7.18945313	-9.31640625	-0.82617188	+52.86621094	+2.17529297	-18.34716797	+1784
+1458241652.78510000	+10.07226563	-6.45117188	-0.72070313	+33.85986328	-4.61425781	-60.35888672	+2932	+10.07666016	-5.62060547	-0.56250000	-5.07568359	-13.24951172	+15.90820313	+2636	+7.18505859	-9.32080078	-0.82177734	+52.93212891	+2.19726563	-18.34716797	+1780
+1458241652.78920010	+10.06347656	-6.45556641	-0.72509766	+33.85986328	-4.61425781	-60.31494141	+2924	+10.06787109	-5.62060547	-0.56250000	-5.07568359	-13.22753906	+15.93017578	+2632	+7.18066406	-9.32080078	-0.81738281	+52.95410156	+2.21923828	-18.36914063	+1776
+1458241652.79340000	+10.05468750	-6.45996094	-0.72509766	+33.88183594	-4.59228516	-60.27099609	+2920	+10.05908203	-5.62500000	-0.56250000	-5.07568359	-13.18359375	+15.95214844	+2624	+7.17187500	-9.32519531	-0.81738281	+52.99804688	+2.21923828	-18.34716797	+1772
+1458241652.79760000	+10.04589844	-6.46435547	-0.72949219	+33.88183594	-4.59228516	-60.22705078	+2912	+10.05029297	-5.62939453	-0.56250000	-5.07568359	-13.16162109	+15.95214844	+2616	+7.16308594	-9.32958984	-0.82177734	+52.99804688	+2.21923828	-18.30322266	+1768
+1458241652.80170010	+10.03710938	-6.46875000	-0.72949219	+33.88183594	-4.57031250	-60.20507813	+2904	+10.04150391	-5.63378906	-0.56250000	-5.07568359	-13.13964844	+15.95214844	+2608	+7.14990234	-9.33398438	-0.82617188	+52.97607422	+2.21923828	-18.25927734	+1768
+1458241652.80590010	+10.02832031	-6.46875000	-0.72949219	+33.90380859	-4.54833984	-60.18310547	+2900	+10.03271484	-5.63818359	-0.56250000	-5.05371094	-13.11767578	+15.93017578	+2600	+7.13671875	-9.34277344	-0.83056641	+52.95410156	+2.21923828	-18.21533203	+1764
+1458241652.81010010	+10.01953125	-6.47314453	-0.72949219	+33.90380859	-4.52636719	-60.16113281	+2892	+10.02392578	-5.64257813	-0.56250000	-5.05371094	-13.09570313	+15.90820313	+2596	+7.12353516	-9.35156250	-0.83496094	+52.91015625	+2.21923828	-18.14941406	+1764
+1458241652.81419990	+10.01074219	-6.47753906	-0.73388672	+33.90380859	-4.50439453	-60.13916016	+2884	+10.01953125	-5.64257813	-0.56250000	-5.05371094	-13.07373047	+15.88623047	+2588	+7.10595703	-9.36035156	-0.84375000	+52.84423828	+2.21923828	-18.08349609	+1764
+1458241652.81839990	+10.00195313	-6.48193359	-0.73388672	+33.90380859	-4.46044922	-60.11718750	+2880	+10.01074219	-5.64697266	-0.56250000	-5.03173828	-13.02978516	+15.86425781	+2580	+7.08837891	-9.37353516	-0.84814453	+52.75634766	+2.21923828	-17.99560547	+1764
+1458241652.82250000	+9.99755859	-6.48632813	-0.73388672	+33.90380859	-4.41650391	-60.11718750	+2872	+10.00634766	-5.65136719	-0.56689453	-5.03173828	-12.98583984	+15.82031250	+2572	+7.06640625	-9.38232422	-0.85693359	+52.66845703	+2.19726563	-17.90771484	+1760
+1458241652.82670000	+9.98876953	-6.49072266	-0.73828125	+33.88183594	-4.39453125	-60.09521484	+2864	+10.00195313	-5.65576172	-0.56689453	-5.03173828	-12.94189453	+15.79833984	+2564	+7.04882813	-9.39550781	-0.87011719	+52.55859375	+2.19726563	-17.79785156	+1760
+1458241652.83090000	+9.97998047	-6.49511719	-0.73828125	+33.88183594	-4.35058594	-60.07324219	+2856	+9.99755859	-5.66015625	-0.56689453	-5.00976563	-12.89794922	+15.77636719	+2556	+7.03564453	-9.40429688	-0.87890625	+52.47070313	+2.17529297	-17.70996094	+1756
+1458241652.83500000	+9.97558594	-6.49951172	-0.74267578	+33.85986328	-4.30664063	-60.05126953	+2848	+9.99316406	-5.66455078	-0.57128906	-5.03173828	-12.85400391	+15.75439453	+2548	+7.01806641	-9.41748047	-0.88769531	+52.38281250	+2.17529297	-17.60009766	+1752
+1458241652.83920000	+9.96679688	-6.49951172	-0.74267578	+33.85986328	-4.26269531	-60.02929688	+2840	+9.98876953	-5.66894531	-0.57128906	-5.03173828	-12.83203125	+15.73242188	+2540	+7.00488281	-9.42626953	-0.89648438	+52.29492188	+2.17529297	-17.51220703	+1748
+1458241652.84340000	+9.96240234	-6.50390625	-0.74267578	+33.85986328	-4.21875000	-60.00732422	+2828	+9.98437500	-5.67333984	-0.57128906	-5.03173828	-12.78808594	+15.71044922	+2532	+6.99169922	-9.43505859	-0.90087891	+52.22900391	+2.19726563	-17.44628906	+1740
+1458241652.84750010	+9.95800781	-6.50830078	-0.74267578	+33.83789063	-4.19677734	-60.00732422	+2820	+9.98437500	-5.67333984	-0.57568359	-5.05371094	-12.74414063	+15.68847656	+2524	+6.97851563	-9.44384766	-0.90527344	+52.16308594	+2.21923828	-17.38037109	+1732
+1458241652.85170010	+9.95800781	-6.51269531	-0.74707031	+33.81591797	-4.15283203	-59.98535156	+2812	+9.97998047	-5.67773438	-0.57568359	-5.05371094	-12.70019531	+15.66650391	+2516	+6.97412109	-9.44824219	-0.90527344	+52.09716797	+2.24121094	-17.33642578	+1724
+1458241652.85590000	+9.95361328	-6.51708984	-0.74707031	+33.81591797	-4.13085938	-59.96337891	+2804	+9.97998047	-5.68212891	-0.58007813	-5.07568359	-12.65625000	+15.66650391	+2508	+6.96533203	-9.45263672	-0.90966797	+52.07519531	+2.26318359	-17.29248047	+1712
+1458241652.85999990	+9.95361328	-6.52148438	-0.74707031	+33.79394531	-4.10888672	-59.94140625	+2792	+9.97558594	-5.68652344	-0.58007813	-5.07568359	-12.61230469	+15.66650391	+2500	+6.96533203	-9.45703125	-0.90966797	+52.05322266	+2.28515625	-17.27050781	+1700
+1458241652.86420010	+9.95361328	-6.52587891	-0.74707031	+33.77197266	-4.08691406	-59.94140625	+2784	+9.97558594	-5.69091797	-0.58007813	-5.09765625	-12.59033203	+15.66650391	+2492	+6.96533203	-9.46142578	-0.90527344	+52.05322266	+2.32910156	-17.27050781	+1692
+1458241652.86840010	+9.94921875	-6.53027344	-0.75146484	+33.77197266	-4.06494141	-59.91943359	+2776	+9.97558594	-5.69531250	-0.58447266	-5.11962891	-12.56835938	+15.66650391	+2484	+6.96533203	-9.46142578	-0.90087891	+52.07519531	+2.35107422	-17.27050781	+1680
+1458241652.87249990	+9.94921875	-6.53027344	-0.75146484	+33.75000000	-4.06494141	-59.91943359	+2768	+9.97558594	-5.69970703	-0.58447266	-5.14160156	-12.54638672	+15.66650391	+2480	+6.96972656	-9.46142578	-0.90087891	+52.09716797	+2.39501953	-17.27050781	+1672
+1458241652.87669990	+9.95361328	-6.53466797	-0.75146484	+33.75000000	-4.04296875	-59.91943359	+2760	+9.97558594	-5.69970703	-0.58447266	-5.14160156	-12.52441406	+15.68847656	+2472	+6.97412109	-9.46142578	-0.89648438	+52.11914063	+2.41699219	-17.29248047	+1664
+1458241652.88089990	+9.95361328	-6.53906250	-0.75146484	+33.72802734	-4.04296875	-59.89746094	+2752	+9.97558594	-5.70410156	-0.58886719	-5.16357422	-12.52441406	+15.68847656	+2464	+6.97851563	-9.46142578	-0.88769531	+52.16308594	+2.46093750	-17.33642578	+1660
+1458241652.88500000	+9.95361328	-6.53906250	-0.74707031	+33.72802734	-4.04296875	-59.89746094	+2748	+9.97558594	-5.70410156	-0.58886719	-5.18554688	-12.50244141	+15.71044922	+2460	+6.98291016	-9.45703125	-0.88769531	+52.18505859	+2.48291016	-17.35839844	+1652
+1458241652.88920000	+9.95361328	-6.53906250	-0.74707031	+33.72802734	-4.04296875	-59.89746094	+2740	+9.97558594	-5.70849609	-0.58886719	-5.18554688	-12.50244141	+15.71044922	+2452	+6.98730469	-9.45703125	-0.87890625	+52.22900391	+2.50488281	-17.38037109	+1648
+1458241652.89330010	+9.95800781	-6.54345703	-0.74707031	+33.72802734	-4.06494141	-59.91943359	+2732	+9.97558594	-5.70849609	-0.58886719	-5.20751953	-12.50244141	+15.71044922	+2448	+6.99169922	-9.45703125	-0.87451172	+52.25097656	+2.52685547	-17.42431641	+1644
+1458241652.89750000	+9.95800781	-6.54345703	-0.74707031	+33.72802734	-4.06494141	-59.91943359	+2728	+9.97558594	-5.71289063	-0.58886719	-5.20751953	-12.50244141	+15.73242188	+2440	+6.99609375	-9.45703125	-0.87451172	+52.29492188	+2.54882813	-17.44628906	+1640
+1458241652.90170000	+9.95800781	-6.54345703	-0.74707031	+33.72802734	-4.06494141	-59.91943359	+2724	+9.97558594	-5.71289063	-0.58886719	-5.22949219	-12.50244141	+15.73242188	+2436	+7.00048828	-9.45263672	-0.87011719	+52.31689453	+2.54882813	-17.49023438	+1636
+1458241652.90580010	+9.96240234	-6.54785156	-0.74707031	+33.70605469	-4.06494141	-59.91943359	+2716	+9.97558594	-5.71289063	-0.58886719	-5.22949219	-12.50244141	+15.73242188	+2432	+7.00488281	-9.45263672	-0.86572266	+52.33886719	+2.57080078	-17.51220703	+1632
+1458241652.91000010	+9.96240234	-6.54785156	-0.74707031	+33.70605469	-4.08691406	-59.91943359	+2712	+9.97998047	-5.71289063	-0.58886719	-5.22949219	-12.50244141	+15.73242188	+2428	+7.00927734	-9.45263672	-0.86132813	+52.38281250	+2.57080078	-17.55615234	+1628
+1458241652.91420010	+9.96240234	-6.54785156	-0.74707031	+33.70605469	-4.08691406	-59.94140625	+2708	+9.97998047	-5.71289063	-0.58886719	-5.25146484	-12.52441406	+15.73242188	+2424	+7.01806641	-9.44824219	-0.85693359	+52.40478516	+2.59277344	-17.60009766	+1624
+1458241652.91829990	+9.96679688	-6.54785156	-0.74267578	+33.70605469	-4.08691406	-59.94140625	+2708	+9.97998047	-5.71728516	-0.58886719	-5.25146484	-12.52441406	+15.73242188	+2420	+7.02246094	-9.44824219	-0.85253906	+52.42675781	+2.61474609	-17.64404297	+1624
+1458241652.92249990	+9.96679688	-6.54785156	-0.74267578	+33.70605469	-4.08691406	-59.96337891	+2704	+9.98437500	-5.71728516	-0.58886719	-5.25146484	-12.52441406	+15.73242188	+2416	+7.02685547	-9.44824219	-0.84814453	+52.47070313	+2.61474609	-17.70996094	+1620
+1458241652.93080000	+9.97119141	-6.55224609	-0.74267578	+33.70605469	-4.10888672	-59.98535156	+2700	+9.98876953	-5.71728516	-0.58886719	-5.27343750	-12.54638672	+15.73242188	+2412	+7.03564453	-9.44824219	-0.84375000	+52.51464844	+2.61474609	-17.81982422	+1616
+1458241652.93499990	+9.97558594	-6.55224609	-0.73828125	+33.72802734	-4.10888672	-60.02929688	+2700	+9.98876953	-5.71728516	-0.58886719	-5.27343750	-12.56835938	+15.71044922	+2408	+7.04003906	-9.44824219	-0.84375000	+52.51464844	+2.59277344	-17.86376953	+1616
+1458241652.93919990	+9.97998047	-6.55224609	-0.73828125	+33.72802734	-4.08691406	-60.05126953	+2696	+9.99316406	-5.71728516	-0.58886719	-5.27343750	-12.56835938	+15.66650391	+2408	+7.04443359	-9.45263672	-0.84375000	+52.51464844	+2.59277344	-17.90771484	+1612
+1458241652.94750000	+9.97998047	-6.54785156	-0.73388672	+33.75000000	-4.06494141	-60.11718750	+2696	+9.99755859	-5.71728516	-0.58886719	-5.22949219	-12.59033203	+15.60058594	+2404	+7.04003906	-9.45703125	-0.85253906	+52.47070313	+2.54882813	-17.97363281	+1608
+1458241652.95170000	+9.98437500	-6.54785156	-0.73388672	+33.75000000	-4.04296875	-60.13916016	+2692	+10.00195313	-5.71289063	-0.58886719	-5.22949219	-12.59033203	+15.53466797	+2404	+7.04003906	-9.46142578	-0.85253906	+52.44873047	+2.52685547	-17.99560547	+1604
+1458241652.95580010	+9.98437500	-6.54785156	-0.73828125	+33.77197266	-3.99902344	-60.16113281	+2692	+10.00195313	-5.71289063	-0.58886719	-5.20751953	-12.59033203	+15.49072266	+2404	+7.03564453	-9.46142578	-0.85693359	+52.42675781	+2.52685547	-17.99560547	+1604
+1458241652.96000000	+9.98437500	-6.54345703	-0.73828125	+33.77197266	-3.97705078	-60.16113281	+2692	+10.00195313	-5.71289063	-0.58886719	-5.18554688	-12.56835938	+15.44677734	+2400	+7.03125000	-9.46582031	-0.86132813	+52.40478516	+2.50488281	-18.01757813	+1600
+1458241652.96420000	+9.98437500	-6.54345703	-0.73828125	+33.77197266	-3.93310547	-60.18310547	+2688	+10.00195313	-5.70849609	-0.58886719	-5.16357422	-12.54638672	+15.40283203	+2400	+7.02685547	-9.47021484	-0.86572266	+52.40478516	+2.48291016	-18.01757813	+1596
+1458241652.96830010	+9.98437500	-6.53906250	-0.73828125	+33.79394531	-3.88916016	-60.18310547	+2688	+10.00634766	-5.70849609	-0.59326172	-5.14160156	-12.52441406	+15.35888672	+2400	+7.02685547	-9.47021484	-0.87011719	+52.40478516	+2.48291016	-18.01757813	+1596
+1458241652.97250010	+9.98437500	-6.53906250	-0.74267578	+33.79394531	-3.84521484	-60.18310547	+2684	+10.00634766	-5.70410156	-0.59326172	-5.11962891	-12.50244141	+15.31494141	+2396	+7.02246094	-9.47021484	-0.87451172	+52.40478516	+2.48291016	-18.01757813	+1592
+1458241652.97659990	+9.98437500	-6.53906250	-0.74267578	+33.81591797	-3.82324219	-60.20507813	+2684	+10.00634766	-5.70410156	-0.59326172	-5.09765625	-12.48046875	+15.29296875	+2396	+7.02246094	-9.47021484	-0.87451172	+52.42675781	+2.50488281	-18.01757813	+1588
+1458241652.98079990	+9.98437500	-6.53466797	-0.74267578	+33.81591797	-3.77929688	-60.20507813	+2680	+10.00634766	-5.69970703	-0.59326172	-5.07568359	-12.45849609	+15.24902344	+2392	+7.02246094	-9.47021484	-0.87451172	+52.44873047	+2.52685547	-18.03955078	+1580
+1458241652.98499990	+9.98437500	-6.53466797	-0.74707031	+33.81591797	-3.75732422	-60.20507813	+2676	+10.00634766	-5.69970703	-0.59765625	-5.05371094	-12.41455078	+15.22705078	+2392	+7.02246094	-9.46582031	-0.87451172	+52.49267578	+2.52685547	-18.03955078	+1576
+1458241652.98910000	+9.98437500	-6.53466797	-0.74707031	+33.83789063	-3.71337891	-60.18310547	+2676	+10.00634766	-5.69970703	-0.59765625	-5.03173828	-12.39257813	+15.20507813	+2388	+7.02246094	-9.46582031	-0.87011719	+52.53662109	+2.57080078	-18.06152344	+1576
+1458241652.99330000	+9.97998047	-6.53466797	-0.75146484	+33.83789063	-3.66943359	-60.18310547	+2672	+10.00634766	-5.69531250	-0.60205078	-5.03173828	-12.34863281	+15.18310547	+2388	+7.02685547	-9.46142578	-0.87011719	+52.58056641	+2.59277344	-18.08349609	+1572
+1458241652.99749990	+9.97998047	-6.53466797	-0.75146484	+33.83789063	-3.64746094	-60.18310547	+2668	+10.00195313	-5.69531250	-0.60205078	-5.00976563	-12.32666016	+15.18310547	+2384	+7.02685547	-9.46142578	-0.86572266	+52.62451172	+2.61474609	-18.08349609	+1572
+1458241653.00160000	+9.97998047	-6.53027344	-0.75585938	+33.85986328	-3.60351563	-60.16113281	+2668	+10.00195313	-5.69531250	-0.60644531	-4.98779297	-12.28271484	+15.16113281	+2380	+7.03125000	-9.45703125	-0.86132813	+52.66845703	+2.63671875	-18.10546875	+1568
+1458241653.00580000	+9.97998047	-6.53027344	-0.75585938	+33.85986328	-3.55957031	-60.16113281	+2664	+10.00195313	-5.69091797	-0.61083984	-4.96582031	-12.23876953	+15.13916016	+2380	+7.03564453	-9.45263672	-0.86132813	+52.73437500	+2.68066406	-18.12744141	+1568
+1458241653.01000000	+9.97998047	-6.53027344	-0.76025391	+33.88183594	-3.49365234	-60.13916016	+2664	+10.00195313	-5.69091797	-0.61523438	-4.94384766	-12.17285156	+15.13916016	+2376	+7.04003906	-9.44824219	-0.85693359	+52.80029297	+2.70263672	-18.14941406	+1568
+1458241653.01410010	+9.97998047	-6.52587891	-0.76464844	+33.88183594	-3.42773438	-60.11718750	+2660	+10.00195313	-5.68652344	-0.61962891	-4.94384766	-12.12890625	+15.11718750	+2376	+7.04443359	-9.44384766	-0.85253906	+52.86621094	+2.74658203	-18.17138672	+1572
+1458241653.01830010	+9.97998047	-6.52587891	-0.76904297	+33.90380859	-3.36181641	-60.09521484	+2660	+9.99755859	-5.68652344	-0.62402344	-4.92187500	-12.06298828	+15.09521484	+2372	+7.04882813	-9.44384766	-0.84814453	+52.93212891	+2.79052734	-18.19335938	+1572
+1458241653.02250000	+9.97998047	-6.52148438	-0.77783203	+33.90380859	-3.25195313	-60.07324219	+2656	+9.99755859	-5.68212891	-0.62841797	-4.89990234	-11.97509766	+15.07324219	+2372	+7.05322266	-9.43505859	-0.83935547	+53.02001953	+2.85644531	-18.23730469	+1576
+1458241653.02659990	+9.97998047	-6.52148438	-0.78662109	+33.92578125	-3.16406250	-60.02929688	+2656	+9.99755859	-5.68212891	-0.63720703	-4.87792969	-11.88720703	+15.07324219	+2368	+7.05761719	-9.43066406	-0.83496094	+53.10791016	+2.90039063	-18.28125000	+1576
+1458241653.03080010	+9.97998047	-6.51708984	-0.79101563	+33.92578125	-3.07617188	-60.00732422	+2656	+9.99316406	-5.67773438	-0.64160156	-4.85595703	-11.79931641	+15.05126953	+2368	+7.06201172	-9.42626953	-0.82617188	+53.19580078	+2.96630859	-18.30322266	+1580
+1458241653.03500010	+9.97998047	-6.51269531	-0.79980469	+33.94775391	-2.94433594	-59.96337891	+2652	+9.99316406	-5.67773438	-0.65039063	-4.81201172	-11.71142578	+15.00732422	+2364	+7.07080078	-9.41748047	-0.82177734	+53.30566406	+3.05419922	-18.32519531	+1584
+1458241653.03909990	+9.97998047	-6.51269531	-0.80419922	+33.94775391	-2.85644531	-59.94140625	+2648	+9.98876953	-5.67333984	-0.65478516	-4.79003906	-11.62353516	+14.98535156	+2360	+7.07080078	-9.41308594	-0.81738281	+53.39355469	+3.12011719	-18.34716797	+1588
+1458241653.04329990	+9.97558594	-6.50830078	-0.80859375	+33.94775391	-2.74658203	-59.94140625	+2648	+9.98876953	-5.67333984	-0.65917969	-4.76806641	-11.53564453	+14.94140625	+2360	+7.07519531	-9.40869141	-0.81298828	+53.45947266	+3.18603516	-18.34716797	+1592
+1458241653.04740000	+9.97558594	-6.50830078	-0.81298828	+33.94775391	-2.65869141	-59.91943359	+2644	+9.98876953	-5.67333984	-0.66357422	-4.74609375	-11.46972656	+14.89746094	+2356	+7.07080078	-9.40429688	-0.81298828	+53.50341797	+3.25195313	-18.34716797	+1592
+1458241653.05160000	+9.97558594	-6.50830078	-0.82177734	+33.94775391	-2.54882813	-59.91943359	+2640	+9.98876953	-5.66894531	-0.66796875	-4.72412109	-11.40380859	+14.83154297	+2352	+7.07080078	-9.40429688	-0.81298828	+53.52539063	+3.29589844	-18.32519531	+1596
+1458241653.05580000	+9.97119141	-6.50390625	-0.82617188	+33.92578125	-2.46093750	-59.89746094	+2636	+9.98437500	-5.66894531	-0.67236328	-4.70214844	-11.33789063	+14.78759766	+2344	+7.06201172	-9.40429688	-0.81298828	+53.52539063	+3.33984375	-18.30322266	+1596
+1458241653.05990000	+9.97119141	-6.50390625	-0.82617188	+33.90380859	-2.39501953	-59.89746094	+2628	+9.98437500	-5.66894531	-0.67236328	-4.68017578	-11.27197266	+14.74365234	+2340	+7.05761719	-9.40429688	-0.81738281	+53.50341797	+3.38378906	-18.28125000	+1600
+1458241653.06410000	+9.96679688	-6.50390625	-0.83056641	+33.90380859	-2.30712891	-59.89746094	+2624	+9.98437500	-5.66894531	-0.67675781	-4.65820313	-11.22802734	+14.67773438	+2336	+7.04882813	-9.40429688	-0.82177734	+53.45947266	+3.40576172	-18.23730469	+1604
+1458241653.06830000	+9.96240234	-6.50390625	-0.83496094	+33.88183594	-2.24121094	-59.89746094	+2616	+9.98437500	-5.66455078	-0.67675781	-4.63623047	-11.18408203	+14.63378906	+2328	+7.04443359	-9.40869141	-0.82617188	+53.43750000	+3.40576172	-18.19335938	+1604
+1458241653.07240010	+9.96240234	-6.50390625	-0.83496094	+33.85986328	-2.17529297	-59.91943359	+2612	+9.98437500	-5.66455078	-0.68115234	-4.61425781	-11.16210938	+14.58984375	+2324	+7.03564453	-9.40869141	-0.83056641	+53.39355469	+3.42773438	-18.14941406	+1608
+1458241653.07660010	+9.96240234	-6.50390625	-0.83935547	+33.83789063	-2.13134766	-59.91943359	+2604	+9.98437500	-5.66455078	-0.68115234	-4.61425781	-11.11816406	+14.54589844	+2316	+7.02685547	-9.41308594	-0.83935547	+53.32763672	+3.42773438	-18.10546875	+1608
+1458241653.08080010	+9.95800781	-6.50390625	-0.83935547	+33.81591797	-2.06542969	-59.94140625	+2596	+9.97998047	-5.66455078	-0.68115234	-4.59228516	-11.09619141	+14.50195313	+2312	+7.02246094	-9.41748047	-0.84375000	+53.28369141	+3.44970703	-18.08349609	+1612
+1458241653.08489990	+9.95800781	-6.50390625	-0.83935547	+33.79394531	-2.04345703	-59.94140625	+2592	+9.97998047	-5.66455078	-0.68115234	-4.59228516	-11.07421875	+14.45800781	+2304	+7.01367188	-9.41748047	-0.84375000	+53.23974609	+3.44970703	-18.06152344	+1612
+1458241653.08909990	+9.95800781	-6.50390625	-0.83935547	+33.77197266	-1.99951172	-59.96337891	+2584	+9.97998047	-5.66455078	-0.68115234	-4.59228516	-11.05224609	+14.43603516	+2296	+7.00927734	-9.42187500	-0.84814453	+53.19580078	+3.47167969	-18.03955078	+1612
+1458241653.09330010	+9.95800781	-6.50390625	-0.84375000	+33.75000000	-1.95556641	-59.96337891	+2576	+9.98437500	-5.66894531	-0.68554688	-4.59228516	-11.03027344	+14.41406250	+2292	+7.00488281	-9.42187500	-0.85253906	+53.17382813	+3.47167969	-18.01757813	+1608
+1458241653.09740000	+9.95361328	-6.50830078	-0.84375000	+33.72802734	-1.93359375	-59.98535156	+2568	+9.98437500	-5.66894531	-0.68554688	-4.59228516	-11.00830078	+14.41406250	+2284	+7.00488281	-9.42187500	-0.85253906	+53.15185547	+3.49365234	-18.01757813	+1608
+1458241653.10159990	+9.95361328	-6.50830078	-0.84375000	+33.70605469	-1.91162109	-59.98535156	+2564	+9.98437500	-5.66894531	-0.68554688	-4.59228516	-11.00830078	+14.39208984	+2280	+7.00048828	-9.42187500	-0.85253906	+53.12988281	+3.51562500	-18.01757813	+1604
+1458241653.10579990	+9.95361328	-6.50830078	-0.84375000	+33.66210938	-1.88964844	-59.98535156	+2556	+9.98437500	-5.66894531	-0.68554688	-4.59228516	-10.98632813	+14.39208984	+2276	+7.00048828	-9.42187500	-0.85253906	+53.12988281	+3.51562500	-18.01757813	+1604
+1458241653.10990000	+9.95800781	-6.50830078	-0.84375000	+33.66210938	-1.88964844	-60.00732422	+2552	+9.98437500	-5.66894531	-0.68554688	-4.61425781	-10.98632813	+14.39208984	+2268	+7.00488281	-9.41748047	-0.84814453	+53.15185547	+3.53759766	-18.03955078	+1600
+1458241653.11410000	+9.95800781	-6.50830078	-0.84375000	+33.64013672	-1.86767578	-60.00732422	+2544	+9.98437500	-5.66894531	-0.68554688	-4.61425781	-10.98632813	+14.39208984	+2264	+7.00488281	-9.41748047	-0.84814453	+53.15185547	+3.55957031	-18.03955078	+1600
+1458241653.11830000	+9.95800781	-6.51269531	-0.84375000	+33.59619141	-1.86767578	-60.00732422	+2540	+9.98437500	-5.67333984	-0.68994141	-4.63623047	-10.98632813	+14.39208984	+2260	+7.00927734	-9.41308594	-0.84375000	+53.17382813	+3.58154297	-18.08349609	+1600
+1458241653.12240000	+9.95800781	-6.51269531	-0.84375000	+33.57421875	-1.84570313	-60.00732422	+2532	+9.98437500	-5.67333984	-0.68994141	-4.63623047	-10.96435547	+14.41406250	+2256	+7.00927734	-9.41308594	-0.83935547	+53.19580078	+3.60351563	-18.10546875	+1600
+1458241653.12660000	+9.95800781	-6.51269531	-0.84375000	+33.57421875	-1.84570313	-60.00732422	+2528	+9.98437500	-5.67333984	-0.68994141	-4.65820313	-10.96435547	+14.41406250	+2252	+7.01367188	-9.40869141	-0.83496094	+53.21777344	+3.62548828	-18.12744141	+1600
+1458241653.13070010	+9.95800781	-6.51269531	-0.84375000	+33.55224609	-1.84570313	-60.00732422	+2524	+9.98437500	-5.67333984	-0.68994141	-4.65820313	-10.96435547	+14.41406250	+2248	+7.01806641	-9.40869141	-0.83496094	+53.23974609	+3.64746094	-18.14941406	+1600
+1458241653.13490010	+9.96240234	-6.51708984	-0.84375000	+33.53027344	-1.84570313	-60.00732422	+2520	+9.98437500	-5.67333984	-0.68994141	-4.65820313	-10.96435547	+14.41406250	+2244	+7.02246094	-9.40429688	-0.83056641	+53.26171875	+3.66943359	-18.19335938	+1604
+1458241653.13910010	+9.96240234	-6.51708984	-0.84814453	+33.50830078	-1.84570313	-60.00732422	+2516	+9.98437500	-5.67333984	-0.68994141	-4.68017578	-10.96435547	+14.43603516	+2240	+7.02685547	-9.39990234	-0.82177734	+53.30566406	+3.69140625	-18.21533203	+1604
+1458241653.14319990	+9.96240234	-6.51708984	-0.84814453	+33.48632813	-1.82373047	-60.00732422	+2512	+9.98437500	-5.67333984	-0.68994141	-4.68017578	-10.96435547	+14.43603516	+2240	+7.03125000	-9.39550781	-0.81738281	+53.32763672	+3.71337891	-18.25927734	+1608
+1458241653.14739990	+9.96240234	-6.51708984	-0.84814453	+33.46435547	-1.82373047	-60.00732422	+2508	+9.98437500	-5.67333984	-0.68994141	-4.68017578	-10.96435547	+14.43603516	+2236	+7.03564453	-9.39111328	-0.81298828	+53.37158203	+3.75732422	-18.30322266	+1612
+1458241653.15159990	+9.96240234	-6.51708984	-0.84814453	+33.44238281	-1.82373047	-60.00732422	+2504	+9.98437500	-5.67773438	-0.68994141	-4.68017578	-10.96435547	+14.43603516	+2232	+7.04003906	-9.38671875	-0.80859375	+53.39355469	+3.77929688	-18.34716797	+1616
+1458241653.15570000	+9.96240234	-6.52148438	-0.84814453	+33.42041016	-1.82373047	-60.00732422	+2504	+9.98437500	-5.67773438	-0.68994141	-4.70214844	-10.96435547	+14.43603516	+2232	+7.04003906	-9.38232422	-0.80419922	+53.41552734	+3.80126953	-18.36914063	+1616
+1458241653.15990000	+9.96679688	-6.52148438	-0.84814453	+33.39843750	-1.80175781	-60.00732422	+2500	+9.98437500	-5.67773438	-0.68994141	-4.70214844	-10.94238281	+14.45800781	+2228	+7.04003906	-9.37792969	-0.79980469	+53.41552734	+3.82324219	-18.39111328	+1620
+1458241653.16409990	+9.96679688	-6.52148438	-0.84814453	+33.35449219	-1.80175781	-60.00732422	+2500	+9.98437500	-5.67773438	-0.69433594	-4.72412109	-10.94238281	+14.45800781	+2224	+7.04003906	-9.37792969	-0.79980469	+53.41552734	+3.84521484	-18.41308594	+1620
+1458241653.16820000	+9.96240234	-6.52148438	-0.85253906	+33.33251953	-1.77978516	-60.00732422	+2496	+9.98437500	-5.67773438	-0.69433594	-4.72412109	-10.94238281	+14.45800781	+2224	+7.04003906	-9.37353516	-0.79541016	+53.39355469	+3.86718750	-18.41308594	+1620
+1458241653.17240000	+9.96240234	-6.52148438	-0.85253906	+33.31054688	-1.75781250	-60.00732422	+2492	+9.98437500	-5.67773438	-0.69433594	-4.74609375	-10.94238281	+14.45800781	+2220	+7.03564453	-9.37353516	-0.79980469	+53.34960938	+3.86718750	-18.41308594	+1624
+1458241653.17660000	+9.96240234	-6.52148438	-0.85253906	+33.28857422	-1.75781250	-60.00732422	+2492	+9.98437500	-5.67773438	-0.69433594	-4.76806641	-10.92041016	+14.45800781	+2220	+7.03125000	-9.37353516	-0.79980469	+53.32763672	+3.86718750	-18.41308594	+1624
+1458241653.18070010	+9.96240234	-6.52148438	-0.85253906	+33.26660156	-1.73583984	-60.02929688	+2488	+9.98437500	-5.67773438	-0.69433594	-4.76806641	-10.92041016	+14.47998047	+2216	+7.02685547	-9.37792969	-0.80419922	+53.26171875	+3.84521484	-18.39111328	+1628
+1458241653.18490000	+9.96240234	-6.52148438	-0.85253906	+33.22265625	-1.71386719	-60.02929688	+2488	+9.98437500	-5.68212891	-0.69433594	-4.79003906	-10.92041016	+14.45800781	+2216	+7.01806641	-9.37792969	-0.80859375	+53.21777344	+3.84521484	-18.36914063	+1628
+1458241653.18910000	+9.95800781	-6.52148438	-0.85253906	+33.20068359	-1.71386719	-60.02929688	+2484	+9.98437500	-5.68212891	-0.69433594	-4.81201172	-10.92041016	+14.45800781	+2216	+7.01367188	-9.37792969	-0.80859375	+53.15185547	+3.84521484	-18.34716797	+1632
+1458241653.19320010	+9.95800781	-6.52148438	-0.85253906	+33.17871094	-1.69189453	-60.05126953	+2484	+9.98437500	-5.68212891	-0.69433594	-4.83398438	-10.89843750	+14.45800781	+2212	+7.00488281	-9.38232422	-0.81298828	+53.08593750	+3.82324219	-18.32519531	+1632
+1458241653.19740010	+9.95800781	-6.52148438	-0.85253906	+33.15673828	-1.66992188	-60.05126953	+2480	+9.97998047	-5.68212891	-0.69433594	-4.83398438	-10.89843750	+14.45800781	+2212	+6.99609375	-9.38232422	-0.81738281	+53.02001953	+3.80126953	-18.30322266	+1632
+1458241653.20160010	+9.95361328	-6.52148438	-0.85253906	+33.13476563	-1.66992188	-60.07324219	+2476	+9.97998047	-5.68212891	-0.68994141	-4.85595703	-10.89843750	+14.45800781	+2208	+6.99169922	-9.38671875	-0.82617188	+52.95410156	+3.77929688	-18.28125000	+1636
+1458241653.20569990	+9.95361328	-6.52148438	-0.85253906	+33.11279297	-1.64794922	-60.07324219	+2476	+9.97998047	-5.68212891	-0.68994141	-4.87792969	-10.89843750	+14.45800781	+2208	+6.98291016	-9.38671875	-0.82617188	+52.91015625	+3.75732422	-18.25927734	+1636
+1458241653.20989990	+9.94921875	-6.52148438	-0.85253906	+33.06884766	-1.64794922	-60.09521484	+2472	+9.97998047	-5.68212891	-0.68994141	-4.89990234	-10.89843750	+14.45800781	+2204	+6.97851563	-9.38671875	-0.83056641	+52.84423828	+3.73535156	-18.25927734	+1632
+1458241653.21400000	+9.94921875	-6.52148438	-0.84814453	+33.04687500	-1.64794922	-60.09521484	+2468	+9.97998047	-5.68212891	-0.68994141	-4.92187500	-10.92041016	+14.45800781	+2204	+6.97412109	-9.38671875	-0.83496094	+52.80029297	+3.71337891	-18.25927734	+1632
+1458241653.21820000	+9.94921875	-6.52148438	-0.84814453	+33.02490234	-1.64794922	-60.11718750	+2468	+9.97998047	-5.68212891	-0.68994141	-4.94384766	-10.92041016	+14.45800781	+2204	+6.96972656	-9.38671875	-0.83496094	+52.77832031	+3.71337891	-18.25927734	+1628
+1458241653.22240000	+9.94921875	-6.52148438	-0.84814453	+33.00292969	-1.66992188	-60.13916016	+2464	+9.97998047	-5.68212891	-0.68554688	-4.96582031	-10.92041016	+14.45800781	+2200	+6.96972656	-9.38671875	-0.83496094	+52.75634766	+3.69140625	-18.28125000	+1628
+1458241653.22650000	+9.94921875	-6.52148438	-0.84814453	+32.98095703	-1.66992188	-60.13916016	+2460	+9.97998047	-5.68212891	-0.68554688	-4.98779297	-10.94238281	+14.47998047	+2200	+6.96972656	-9.38671875	-0.83056641	+52.73437500	+3.66943359	-18.30322266	+1624
+1458241653.23070000	+9.94921875	-6.52148438	-0.84375000	+32.95898438	-1.69189453	-60.16113281	+2460	+9.97998047	-5.68212891	-0.68554688	-5.00976563	-10.96435547	+14.47998047	+2200	+6.97412109	-9.38232422	-0.83056641	+52.73437500	+3.66943359	-18.34716797	+1624
+1458241653.23490000	+9.94921875	-6.52148438	-0.84375000	+32.95898438	-1.71386719	-60.18310547	+2460	+9.97998047	-5.68212891	-0.68115234	-5.05371094	-10.98632813	+14.50195313	+2200	+6.97412109	-9.38232422	-0.82617188	+52.75634766	+3.64746094	-18.39111328	+1624
+1458241653.23900010	+9.94921875	-6.52148438	-0.84375000	+32.93701172	-1.75781250	-60.18310547	+2456	+9.97998047	-5.68212891	-0.68115234	-5.07568359	-11.00830078	+14.52392578	+2200	+6.97851563	-9.37792969	-0.82177734	+52.75634766	+3.64746094	-18.43505859	+1624
+1458241653.24320010	+9.94921875	-6.52148438	-0.83935547	+32.91503906	-1.77978516	-60.20507813	+2456	+9.97998047	-5.68212891	-0.68115234	-5.11962891	-11.05224609	+14.56787109	+2200	+6.98291016	-9.37353516	-0.81738281	+52.77832031	+3.64746094	-18.50097656	+1624
+1458241653.24740000	+9.95361328	-6.52148438	-0.83935547	+32.89306641	-1.82373047	-60.22705078	+2456	+9.98437500	-5.68212891	-0.67675781	-5.16357422	-11.09619141	+14.58984375	+2200	+6.98730469	-9.36914063	-0.81298828	+52.82226563	+3.62548828	-18.56689453	+1628
+1458241653.25149990	+9.95361328	-6.52587891	-0.83496094	+32.89306641	-1.86767578	-60.24902344	+2456	+9.98437500	-5.68212891	-0.67236328	-5.18554688	-11.16210938	+14.63378906	+2200	+6.99609375	-9.36474609	-0.80859375	+52.84423828	+3.62548828	-18.63281250	+1632
